# Supplementary material for: Comprehensive proteomics and meta-analysis of COVID-19 host response
Source: Nat Commun. 2023 Sep 22;14:5921. doi: 10.1038/s41467-023-41159-z (PMC10516886; doi:10.1038/s41467-023-41159-z)
Supplement: Supplementary file 4 — Supplementary Dataset 1 [file 41467_2023_41159_MOESM4_ESM.xlsx]

## Sheet: Table S1
Protein (Gene name)	HiRIEF	PEA	SOMAscan
A1BG	Identified	Not identified	Identified
A1CF	Not identified	Not identified	Identified
A2M	Identified	Not identified	Identified
A2ML1	Identified	Not identified	Identified
A4GALT	Not identified	Not identified	Identified
A4GNT	Not identified	Not identified	Identified
AAGAB	Not identified	Not identified	Identified
AARS	Not identified	Not identified	Identified
AARS1	Identified	Not identified	Not identified
AARSD1	Not identified	Identified	Not identified
AASDHPPT	Not identified	Not identified	Identified
ABAT	Identified	Not identified	Not identified
ABCA8	Identified	Not identified	Not identified
ABCC10	Identified	Not identified	Not identified
ABCC6	Not identified	Not identified	Identified
ABHD10	Not identified	Not identified	Identified
ABHD12	Not identified	Not identified	Identified
ABHD14A	Identified	Not identified	Identified
ABHD14B	Identified	Identified	Identified
ABI1	Identified	Not identified	Not identified
ABI3BP	Identified	Not identified	Not identified
ABL1	Not identified	Identified	Identified
ABL2	Not identified	Not identified	Identified
ABLIM3	Not identified	Not identified	Identified
ABO	Not identified	Not identified	Identified
ABRACL	Identified	Not identified	Not identified
ABTB2	Identified	Not identified	Not identified
ACAA1	Identified	Identified	Identified
ACACA	Identified	Not identified	Not identified
ACAD8	Not identified	Not identified	Identified
ACADL	Not identified	Not identified	Identified
ACADM	Not identified	Not identified	Identified
ACADS	Not identified	Not identified	Identified
ACADSB	Not identified	Not identified	Identified
ACADVL	Not identified	Not identified	Identified
ACAN	Identified	Identified	Identified
ACAP2	Not identified	Not identified	Identified
ACAT1	Not identified	Not identified	Identified
ACAT2	Identified	Not identified	Identified
ACBD5	Identified	Not identified	Not identified
ACBD6	Not identified	Not identified	Identified
ACBD7	Not identified	Not identified	Identified
ACE	Identified	Not identified	Identified
ACE2	Not identified	Identified	Identified
ACHE	Not identified	Not identified	Identified
ACLY	Identified	Not identified	Identified
ACO1	Identified	Not identified	Not identified
ACO2	Identified	Not identified	Not identified
ACOT13	Not identified	Not identified	Identified
ACOT7	Identified	Not identified	Not identified
ACOT8	Not identified	Not identified	Identified
ACOX1	Not identified	Identified	Not identified
ACP1	Identified	Not identified	Identified
ACP2	Identified	Not identified	Not identified
ACP5	Not identified	Identified	Identified
ACP6	Not identified	Identified	Identified
ACPL2	Not identified	Not identified	Identified
ACPP	Not identified	Not identified	Identified
ACRV1	Not identified	Not identified	Identified
ACSF2	Not identified	Not identified	Identified
ACTA2	Not identified	Identified	Not identified
ACTBL2	Identified	Not identified	Not identified
ACTN1	Identified	Not identified	Identified
ACTN2	Not identified	Not identified	Identified
ACTN4	Identified	Identified	Not identified
ACTR2	Identified	Not identified	Not identified
ACTR3	Identified	Not identified	Not identified
ACVR1B	Not identified	Not identified	Identified
ACVR2A	Not identified	Not identified	Identified
ACVR2B	Not identified	Not identified	Identified
ACVRL1	Not identified	Identified	Identified
ACY1	Not identified	Identified	Identified
ACYP2	Not identified	Not identified	Identified
ADA	Identified	Identified	Not identified
ADA2	Identified	Identified	Not identified
ADAM10	Identified	Not identified	Identified
ADAM11	Not identified	Not identified	Identified
ADAM12	Not identified	Not identified	Identified
ADAM15	Identified	Identified	Identified
ADAM17	Identified	Not identified	Identified
ADAM19	Not identified	Not identified	Identified
ADAM22	Not identified	Identified	Identified
ADAM23	Not identified	Identified	Identified
ADAM29	Not identified	Not identified	Identified
ADAM30	Not identified	Not identified	Identified
ADAM32	Not identified	Not identified	Identified
ADAM7	Not identified	Not identified	Identified
ADAM8	Not identified	Identified	Not identified
ADAM9	Not identified	Not identified	Identified
ADAMDEC1	Identified	Not identified	Identified
ADAMTS1	Identified	Not identified	Identified
ADAMTS13	Identified	Identified	Identified
ADAMTS15	Not identified	Identified	Identified
ADAMTS16	Not identified	Identified	Not identified
ADAMTS17	Identified	Not identified	Not identified
ADAMTS3	Not identified	Not identified	Identified
ADAMTS4	Not identified	Not identified	Identified
ADAMTS5	Not identified	Not identified	Identified
ADAMTS6	Not identified	Not identified	Identified
ADAMTS8	Not identified	Identified	Not identified
ADAMTSL1	Not identified	Not identified	Identified
ADAMTSL2	Identified	Not identified	Identified
ADAMTSL4	Identified	Not identified	Not identified
ADARB2	Identified	Not identified	Not identified
ADCK4	Not identified	Not identified	Identified
ADCYAP1	Not identified	Not identified	Identified
ADCYAP1R1	Not identified	Identified	Not identified
ADD1	Identified	Not identified	Not identified
ADD3	Identified	Not identified	Not identified
ADGRB3	Not identified	Identified	Not identified
ADGRD1	Identified	Not identified	Not identified
ADGRE2	Not identified	Identified	Identified
ADGRE5	Identified	Not identified	Not identified
ADGRF1	Not identified	Not identified	Identified
ADGRF5	Identified	Not identified	Identified
ADGRG1	Not identified	Identified	Not identified
ADGRG2	Identified	Identified	Not identified
ADGRG5	Not identified	Not identified	Identified
ADGRG6	Identified	Not identified	Not identified
ADGRL4	Identified	Not identified	Not identified
ADH1A	Not identified	Not identified	Identified
ADH1B	Identified	Not identified	Identified
ADH1C	Identified	Not identified	Identified
ADH4	Identified	Identified	Identified
ADH5	Identified	Not identified	Identified
ADH6	Not identified	Not identified	Identified
ADH7	Not identified	Not identified	Identified
ADI1	Not identified	Not identified	Identified
ADIPOQ	Identified	Not identified	Identified
ADK	Not identified	Not identified	Identified
ADM	Not identified	Identified	Identified
ADM2	Not identified	Not identified	Identified
ADPGK	Not identified	Not identified	Identified
ADPRH	Not identified	Not identified	Identified
ADPRHL2	Not identified	Not identified	Identified
ADRBK1	Not identified	Not identified	Identified
ADRM1	Not identified	Not identified	Identified
ADSL	Not identified	Not identified	Identified
ADSS	Not identified	Not identified	Identified
ADSS2	Identified	Not identified	Not identified
ADSSL1	Not identified	Not identified	Identified
AEBP1	Identified	Not identified	Not identified
AES	Not identified	Not identified	Identified
AFAP1L1	Not identified	Not identified	Identified
AFM	Identified	Not identified	Identified
AFP	Not identified	Identified	Identified
AGA	Identified	Not identified	Identified
AGAP2	Not identified	Not identified	Identified
AGAP3	Not identified	Not identified	Identified
AGER	Not identified	Identified	Identified
AGFG1	Not identified	Not identified	Identified
AGL	Identified	Not identified	Not identified
AGMAT	Identified	Not identified	Not identified
AGO1	Not identified	Not identified	Identified
AGO3	Not identified	Not identified	Identified
AGR2	Not identified	Identified	Identified
AGR3	Not identified	Identified	Identified
AGRN	Identified	Identified	Identified
AGRP	Not identified	Identified	Identified
AGT	Identified	Not identified	Identified
AGXT	Identified	Identified	Not identified
AHCTF1	Identified	Not identified	Not identified
AHCY	Identified	Identified	Not identified
AHCYL1	Not identified	Not identified	Identified
AHNAK	Identified	Not identified	Not identified
AHSA1	Identified	Not identified	Identified
AHSG	Identified	Not identified	Identified
AHSP	Identified	Identified	Not identified
AIDA	Not identified	Not identified	Identified
AIF1	Not identified	Identified	Identified
AIF1L	Not identified	Not identified	Identified
AIFM1	Not identified	Identified	Identified
AIMP1	Not identified	Not identified	Identified
AIP	Not identified	Not identified	Identified
AK1	Identified	Identified	Identified
AK2	Identified	Not identified	Identified
AK4	Not identified	Not identified	Identified
AK5	Not identified	Not identified	Identified
AKAP12	Identified	Not identified	Not identified
AKAP7	Not identified	Not identified	Identified
AKR1A1	Identified	Not identified	Identified
AKR1B1	Not identified	Identified	Identified
AKR1B10	Not identified	Not identified	Identified
AKR1C1	Not identified	Not identified	Identified
AKR1C3	Not identified	Not identified	Identified
AKR1C4	Not identified	Identified	Identified
AKR1D1	Not identified	Not identified	Identified
AKR7A2	Not identified	Not identified	Identified
AKR7A3	Not identified	Not identified	Identified
AKT1	Not identified	Not identified	Identified
AKT1S1	Not identified	Identified	Not identified
AKT2	Not identified	Not identified	Identified
AKT3	Not identified	Identified	Identified
ALAD	Identified	Not identified	Identified
ALB	Identified	Not identified	Identified
ALCAM	Identified	Identified	Identified
ALDH16A1	Identified	Not identified	Not identified
ALDH1A1	Identified	Identified	Identified
ALDH1A3	Identified	Not identified	Identified
ALDH2	Not identified	Not identified	Identified
ALDH3A1	Not identified	Identified	Identified
ALDH3B1	Not identified	Not identified	Identified
ALDH5A1	Not identified	Not identified	Identified
ALDH6A1	Not identified	Not identified	Identified
ALDH9A1	Identified	Not identified	Not identified
ALDOA	Identified	Not identified	Identified
ALDOB	Identified	Not identified	Identified
ALDOC	Identified	Not identified	Identified
ALK	Not identified	Not identified	Identified
ALKBH2	Not identified	Not identified	Identified
ALKBH3	Not identified	Not identified	Identified
ALOX12	Identified	Not identified	Not identified
ALOX15B	Not identified	Not identified	Identified
ALPI	Not identified	Not identified	Identified
ALPL	Identified	Not identified	Identified
ALPP	Not identified	Identified	Identified
ALPPL2	Not identified	Not identified	Identified
AMBN	Not identified	Identified	Not identified
AMBP	Identified	Identified	Identified
AMDHD1	Identified	Not identified	Not identified
AMFR	Not identified	Identified	Not identified
AMH	Not identified	Not identified	Identified
AMICA1	Not identified	Not identified	Identified
AMIGO1	Not identified	Not identified	Identified
AMIGO2	Identified	Identified	Identified
AMMECR1L	Not identified	Not identified	Identified
AMN	Not identified	Identified	Identified
AMPD1	Identified	Not identified	Not identified
AMPD2	Identified	Not identified	Identified
AMY1A	Not identified	Not identified	Identified
AMY2A	Identified	Identified	Identified
AMY2B	Identified	Identified	Identified
ANAPC10	Not identified	Not identified	Identified
ANAPC7	Not identified	Not identified	Identified
ANG	Identified	Identified	Identified
ANGPT1	Identified	Identified	Identified
ANGPT2	Not identified	Identified	Identified
ANGPT4	Not identified	Not identified	Identified
ANGPTL1	Not identified	Identified	Identified
ANGPTL2	Not identified	Identified	Not identified
ANGPTL3	Identified	Identified	Identified
ANGPTL4	Identified	Identified	Identified
ANGPTL6	Identified	Not identified	Not identified
ANGPTL7	Not identified	Identified	Identified
ANGPTL8	Identified	Not identified	Not identified
ANK1	Identified	Not identified	Not identified
ANK2	Not identified	Not identified	Identified
ANKAR	Identified	Not identified	Not identified
ANKRD1	Not identified	Not identified	Identified
ANKRD11	Identified	Not identified	Not identified
ANKRD26	Identified	Not identified	Not identified
ANKRD27	Not identified	Not identified	Identified
ANKRD31	Identified	Not identified	Not identified
ANKRD46	Not identified	Not identified	Identified
ANKRD54	Not identified	Identified	Identified
ANP32A	Identified	Not identified	Identified
ANP32B	Identified	Not identified	Identified
ANP32E	Identified	Not identified	Not identified
ANPEP	Identified	Identified	Identified
ANTXR1	Identified	Not identified	Identified
ANTXR2	Identified	Not identified	Identified
ANXA1	Identified	Not identified	Identified
ANXA10	Not identified	Identified	Identified
ANXA11	Identified	Identified	Identified
ANXA13	Not identified	Not identified	Identified
ANXA2	Identified	Not identified	Identified
ANXA3	Identified	Identified	Identified
ANXA4	Identified	Identified	Identified
ANXA5	Identified	Identified	Identified
ANXA6	Identified	Not identified	Identified
ANXA7	Identified	Not identified	Identified
ANXA8	Not identified	Not identified	Identified
ANXA9	Not identified	Not identified	Identified
AOC1	Not identified	Identified	Identified
AOC2	Not identified	Not identified	Identified
AOC3	Identified	Identified	Not identified
AOX1	Identified	Not identified	Not identified
AP1G2	Not identified	Not identified	Identified
AP1M1	Identified	Not identified	Not identified
AP1S2	Not identified	Not identified	Identified
AP2A2	Not identified	Not identified	Identified
AP2B1	Identified	Not identified	Not identified
AP2M1	Identified	Not identified	Not identified
AP4M1	Not identified	Not identified	Identified
APAF1	Not identified	Not identified	Identified
APBB1	Not identified	Not identified	Identified
APBB1IP	Not identified	Identified	Not identified
APBB2	Identified	Not identified	Identified
APBB3	Not identified	Not identified	Identified
APCDD1	Not identified	Not identified	Identified
APCS	Identified	Not identified	Identified
APEH	Identified	Not identified	Not identified
APEX1	Identified	Identified	Identified
APLN	Not identified	Not identified	Identified
APLP1	Identified	Identified	Identified
APLP2	Identified	Not identified	Identified
APMAP	Identified	Not identified	Identified
APOA1	Identified	Not identified	Identified
APOA1BP	Not identified	Not identified	Identified
APOA2	Identified	Not identified	Identified
APOA4	Identified	Not identified	Identified
APOA5	Identified	Not identified	Identified
APOB	Identified	Not identified	Identified
APOBEC3G	Not identified	Not identified	Identified
APOBR	Identified	Not identified	Not identified
APOC1	Identified	Not identified	Identified
APOC2	Not identified	Not identified	Identified
APOC3	Identified	Not identified	Identified
APOD	Identified	Not identified	Not identified
APOE	Identified	Not identified	Identified
APOF	Identified	Not identified	Identified
APOH	Identified	Identified	Identified
APOL1	Identified	Not identified	Identified
APOL2	Identified	Not identified	Not identified
APOL3	Identified	Not identified	Identified
APOM	Identified	Identified	Identified
APP	Identified	Identified	Identified
APPL1	Not identified	Not identified	Identified
APPL2	Identified	Not identified	Not identified
APRT	Identified	Identified	Identified
APTX	Not identified	Not identified	Identified
AQP4	Not identified	Not identified	Identified
ARAF	Not identified	Not identified	Identified
ARCN1	Identified	Not identified	Not identified
AREG	Not identified	Identified	Identified
ARF1	Not identified	Not identified	Identified
ARF3	Not identified	Not identified	Identified
ARF4	Identified	Not identified	Identified
ARF5	Not identified	Not identified	Identified
ARF6	Not identified	Not identified	Identified
ARFGAP1	Not identified	Not identified	Identified
ARFGAP2	Not identified	Not identified	Identified
ARFIP1	Not identified	Not identified	Identified
ARFIP2	Not identified	Not identified	Identified
ARG1	Identified	Identified	Identified
ARG2	Not identified	Not identified	Identified
ARHGAP1	Identified	Identified	Identified
ARHGAP18	Identified	Not identified	Not identified
ARHGAP25	Not identified	Identified	Identified
ARHGAP30	Not identified	Not identified	Identified
ARHGAP35	Identified	Not identified	Not identified
ARHGAP36	Not identified	Not identified	Identified
ARHGAP45	Identified	Not identified	Not identified
ARHGAP5	Not identified	Not identified	Identified
ARHGDIA	Identified	Not identified	Identified
ARHGDIB	Identified	Not identified	Identified
ARHGEF1	Not identified	Not identified	Identified
ARHGEF10	Not identified	Not identified	Identified
ARHGEF12	Not identified	Identified	Not identified
ARHGEF2	Not identified	Not identified	Identified
ARHGEF25	Not identified	Not identified	Identified
ARHGEF7	Identified	Not identified	Identified
ARID1A	Not identified	Not identified	Identified
ARID3A	Identified	Not identified	Identified
ARL1	Not identified	Not identified	Identified
ARL11	Not identified	Not identified	Identified
ARL13B	Identified	Not identified	Not identified
ARL15	Not identified	Not identified	Identified
ARL2	Not identified	Not identified	Identified
ARL2BP	Not identified	Not identified	Identified
ARL3	Not identified	Not identified	Identified
ARL4D	Not identified	Not identified	Identified
ARL5A	Not identified	Not identified	Identified
ARL5B	Not identified	Not identified	Identified
ARL6	Not identified	Not identified	Identified
ARL6IP5	Not identified	Not identified	Identified
ARL8B	Not identified	Not identified	Identified
ARL9	Not identified	Not identified	Identified
ARMC10	Not identified	Not identified	Identified
ARMC2	Identified	Not identified	Not identified
ARMC5	Not identified	Not identified	Identified
ARNT	Not identified	Identified	Not identified
ARPC2	Identified	Not identified	Not identified
ARPC3	Identified	Not identified	Identified
ARPC5	Identified	Not identified	Not identified
ARPP19	Not identified	Not identified	Identified
ARPP21	Not identified	Not identified	Identified
ARRB1	Identified	Not identified	Identified
ARRDC3	Not identified	Not identified	Identified
ARSA	Identified	Identified	Identified
ARSB	Not identified	Identified	Identified
ARSG	Identified	Not identified	Not identified
ARSK	Not identified	Not identified	Identified
ART3	Identified	Identified	Identified
ART4	Identified	Not identified	Identified
ARTN	Not identified	Identified	Identified
AS3MT	Not identified	Not identified	Identified
ASAH1	Identified	Not identified	Identified
ASAH2	Identified	Identified	Identified
ASAP2	Identified	Not identified	Identified
ASB9	Not identified	Not identified	Identified
ASCC1	Not identified	Not identified	Identified
ASF1A	Not identified	Not identified	Identified
ASGR1	Not identified	Identified	Identified
ASGR2	Identified	Not identified	Identified
ASH1L	Not identified	Not identified	Identified
ASH2L	Not identified	Not identified	Identified
ASIC4	Not identified	Not identified	Identified
ASIP	Not identified	Not identified	Identified
ASL	Identified	Not identified	Identified
ASMTL	Not identified	Not identified	Identified
ASNA1	Not identified	Not identified	Identified
ASNS	Identified	Not identified	Not identified
ASPA	Not identified	Not identified	Identified
ASPH	Identified	Not identified	Identified
ASPN	Identified	Not identified	Identified
ASPRV1	Not identified	Not identified	Identified
ASRGL1	Not identified	Not identified	Identified
ASS1	Identified	Not identified	Not identified
ASTL	Not identified	Not identified	Identified
ATAD1	Not identified	Not identified	Identified
ATAD2	Not identified	Not identified	Identified
ATE1	Identified	Not identified	Not identified
ATF2	Not identified	Identified	Not identified
ATF6	Identified	Not identified	Identified
ATF6B	Identified	Not identified	Identified
ATG3	Not identified	Not identified	Identified
ATG4A	Not identified	Identified	Not identified
ATG4B	Not identified	Not identified	Identified
ATG5	Not identified	Not identified	Identified
ATIC	Identified	Not identified	Not identified
ATOX1	Identified	Identified	Identified
ATP13A1	Not identified	Not identified	Identified
ATP1A1	Identified	Not identified	Not identified
ATP1B1	Not identified	Not identified	Identified
ATP1B2	Not identified	Not identified	Identified
ATP1B4	Not identified	Not identified	Identified
ATP2A2	Identified	Not identified	Not identified
ATP2A3	Not identified	Not identified	Identified
ATP4B	Not identified	Not identified	Identified
ATP5B	Not identified	Not identified	Identified
ATP5F1A	Identified	Not identified	Not identified
ATP5F1B	Identified	Not identified	Not identified
ATP5IF1	Not identified	Identified	Not identified
ATP5J	Not identified	Not identified	Identified
ATP5J2	Not identified	Not identified	Identified
ATP5O	Not identified	Not identified	Identified
ATP5PO	Not identified	Identified	Not identified
ATP6AP1	Identified	Not identified	Not identified
ATP6AP2	Identified	Identified	Not identified
ATP6V1A	Identified	Not identified	Not identified
ATP6V1D	Not identified	Identified	Not identified
ATP6V1E1	Identified	Not identified	Not identified
ATRN	Identified	Not identified	Identified
ATXN10	Not identified	Identified	Not identified
ATXN3	Not identified	Not identified	Identified
AURKA	Not identified	Not identified	Identified
AURKB	Not identified	Not identified	Identified
AVIL	Identified	Not identified	Not identified
AVP	Identified	Not identified	Not identified
AXIN1	Not identified	Identified	Not identified
AXIN2	Not identified	Not identified	Identified
AXL	Identified	Identified	Not identified
AZGP1	Identified	Not identified	Identified
AZU1	Identified	Identified	Identified
B2M	Identified	Not identified	Identified
B3GALT1	Not identified	Not identified	Identified
B3GALT2	Not identified	Not identified	Identified
B3GALT6	Not identified	Not identified	Identified
B3GALTL	Not identified	Not identified	Identified
B3GAT3	Not identified	Not identified	Identified
B3GNT2	Identified	Not identified	Identified
B3GNT4	Not identified	Not identified	Identified
B3GNT6	Not identified	Not identified	Identified
B3GNT7	Identified	Not identified	Not identified
B3GNT8	Identified	Not identified	Identified
B4GALNT1	Not identified	Not identified	Identified
B4GALT1	Identified	Identified	Identified
B4GALT2	Not identified	Not identified	Identified
B4GALT3	Not identified	Not identified	Identified
B4GALT5	Not identified	Not identified	Identified
B4GALT6	Not identified	Not identified	Identified
B4GALT7	Not identified	Not identified	Identified
B4GAT1	Identified	Identified	Not identified
BACH1	Not identified	Identified	Identified
BACH2	Not identified	Not identified	Identified
BAD	Not identified	Not identified	Identified
BAG1	Not identified	Not identified	Identified
BAG2	Not identified	Not identified	Identified
BAG3	Not identified	Identified	Identified
BAG4	Not identified	Not identified	Identified
BAG5	Not identified	Not identified	Identified
BAG6	Identified	Identified	Not identified
BAGE2	Not identified	Not identified	Identified
BAGE3	Not identified	Not identified	Identified
BAI3	Not identified	Not identified	Identified
BAIAP2	Not identified	Identified	Identified
BAMBI	Not identified	Identified	Identified
BANK1	Not identified	Identified	Not identified
BARD1	Not identified	Not identified	Identified
BASP1	Identified	Not identified	Not identified
BATF	Not identified	Not identified	Identified
BATF3	Not identified	Not identified	Identified
BAX	Not identified	Identified	Not identified
BCAM	Identified	Identified	Identified
BCAN	Not identified	Identified	Identified
BCAP29	Not identified	Not identified	Identified
BCAR3	Not identified	Not identified	Identified
BCAT2	Not identified	Not identified	Identified
BCCIP	Not identified	Not identified	Identified
BCHE	Identified	Not identified	Identified
BCL10	Not identified	Not identified	Identified
BCL2	Not identified	Not identified	Identified
BCL2A1	Not identified	Not identified	Identified
BCL2L1	Not identified	Not identified	Identified
BCL2L10	Not identified	Not identified	Identified
BCL2L11	Not identified	Identified	Identified
BCL2L2	Not identified	Not identified	Identified
BCL6	Not identified	Not identified	Identified
BCR	Not identified	Identified	Not identified
BDH2	Not identified	Not identified	Identified
BDNF	Not identified	Not identified	Identified
BDP1	Not identified	Not identified	Identified
BECN1	Not identified	Not identified	Identified
BET1L	Not identified	Not identified	Identified
BGLAP	Not identified	Not identified	Identified
BGN	Identified	Identified	Identified
BHMT	Identified	Not identified	Not identified
BHMT2	Identified	Not identified	Identified
BID	Identified	Identified	Identified
BIN1	Not identified	Not identified	Identified
BIN2	Identified	Identified	Not identified
BIRC2	Not identified	Identified	Identified
BIRC3	Not identified	Not identified	Identified
BIRC5	Not identified	Not identified	Identified
BIRC7	Not identified	Not identified	Identified
BLK	Not identified	Not identified	Identified
BLMH	Identified	Identified	Identified
BLNK	Not identified	Not identified	Identified
BLVRA	Not identified	Not identified	Identified
BLVRB	Identified	Identified	Identified
BMP1	Identified	Not identified	Identified
BMP10	Not identified	Not identified	Identified
BMP15	Not identified	Not identified	Identified
BMP2	Not identified	Not identified	Identified
BMP3	Not identified	Not identified	Identified
BMP4	Not identified	Identified	Identified
BMP6	Not identified	Identified	Identified
BMP7	Not identified	Not identified	Identified
BMP8B	Not identified	Not identified	Identified
BMPER	Not identified	Not identified	Identified
BMPR1B	Not identified	Not identified	Identified
BMPR2	Not identified	Not identified	Identified
BMX	Not identified	Not identified	Identified
BNIP3	Not identified	Not identified	Identified
BNIP3L	Not identified	Not identified	Identified
BOC	Identified	Identified	Identified
BOD1L1	Identified	Not identified	Not identified
BOLA1	Not identified	Not identified	Identified
BOLA2	Not identified	Not identified	Identified
BOLA3	Not identified	Not identified	Identified
BPGM	Identified	Not identified	Identified
BPHL	Not identified	Not identified	Identified
BPI	Identified	Not identified	Identified
BPIFA1	Identified	Not identified	Identified
BPIFA2	Not identified	Not identified	Identified
BPIFB1	Identified	Identified	Identified
BPNT1	Not identified	Not identified	Identified
BPNT2	Identified	Not identified	Not identified
BPTF	Not identified	Not identified	Identified
BRAF	Not identified	Not identified	Identified
BRAT1	Not identified	Not identified	Identified
BRD1	Not identified	Not identified	Identified
BRD2	Not identified	Not identified	Identified
BRD4	Not identified	Not identified	Identified
BRDT	Not identified	Not identified	Identified
BRF1	Not identified	Not identified	Identified
BRICD5	Not identified	Not identified	Identified
BRK1	Identified	Identified	Not identified
BRPF1	Not identified	Not identified	Identified
BRSK2	Not identified	Not identified	Identified
BSG	Identified	Identified	Identified
BST1	Identified	Identified	Identified
BST2	Identified	Identified	Identified
BTBD11	Identified	Not identified	Not identified
BTC	Not identified	Identified	Identified
BTD	Identified	Not identified	Identified
BTG2	Not identified	Not identified	Identified
BTK	Not identified	Not identified	Identified
BTLA	Not identified	Not identified	Identified
BTN2A1	Not identified	Identified	Identified
BTN3A2	Not identified	Identified	Not identified
BTN3A3	Not identified	Not identified	Identified
BTNL3	Not identified	Not identified	Identified
BTNL8	Not identified	Not identified	Identified
BTNL9	Not identified	Not identified	Identified
BUB1	Not identified	Not identified	Identified
C10orf105	Not identified	Not identified	Identified
C10orf35	Not identified	Not identified	Identified
C10orf54	Not identified	Not identified	Identified
C11orf68	Not identified	Not identified	Identified
C11orf73	Not identified	Not identified	Identified
C11orf87	Not identified	Not identified	Identified
C11orf94	Not identified	Not identified	Identified
C12orf10	Not identified	Not identified	Identified
C14orf180	Identified	Not identified	Not identified
C14orf93	Not identified	Not identified	Identified
C16orf54	Not identified	Not identified	Identified
C16orf89	Identified	Not identified	Not identified
C17orf67	Not identified	Not identified	Identified
C17orf75	Identified	Not identified	Not identified
C17orf78	Not identified	Not identified	Identified
C17orf89	Not identified	Not identified	Identified
C18orf32	Not identified	Not identified	Identified
C19orf12	Not identified	Identified	Not identified
C19orf18	Identified	Not identified	Identified
C19orf80	Not identified	Not identified	Identified
C1D	Not identified	Not identified	Identified
C1GALT1	Identified	Not identified	Not identified
C1GALT1C1	Not identified	Not identified	Identified
C1orf115	Not identified	Not identified	Identified
C1orf127	Identified	Not identified	Not identified
C1orf162	Not identified	Not identified	Identified
C1orf185	Not identified	Not identified	Identified
C1orf186	Not identified	Not identified	Identified
C1orf198	Not identified	Not identified	Identified
C1orf210	Not identified	Not identified	Identified
C1orf226	Not identified	Not identified	Identified
C1orf43	Not identified	Not identified	Identified
C1orf56	Identified	Not identified	Not identified
C1QA	Identified	Identified	Identified
C1QB	Identified	Not identified	Not identified
C1QBP	Not identified	Not identified	Identified
C1QC	Identified	Not identified	Identified
C1QL1	Not identified	Not identified	Identified
C1QL2	Not identified	Not identified	Identified
C1QL4	Not identified	Not identified	Identified
C1QTNF1	Identified	Identified	Identified
C1QTNF3	Not identified	Not identified	Identified
C1QTNF5	Not identified	Not identified	Identified
C1QTNF9	Not identified	Not identified	Identified
C1R	Identified	Not identified	Identified
C1RL	Identified	Not identified	Identified
C1S	Identified	Not identified	Identified
C2	Identified	Identified	Identified
C20orf173	Not identified	Not identified	Identified
C20orf27	Identified	Not identified	Not identified
C21orf33	Not identified	Not identified	Identified
C22orf15	Not identified	Not identified	Identified
C22orf31	Identified	Not identified	Not identified
C2CD2L	Not identified	Identified	Not identified
C2orf40	Not identified	Not identified	Identified
C2orf66	Not identified	Not identified	Identified
C2orf88	Identified	Not identified	Not identified
C3	Identified	Not identified	Identified
C3orf18	Not identified	Not identified	Identified
C4A	Identified	Not identified	Identified
C4B	Identified	Not identified	Not identified
C4BPA	Identified	Not identified	Identified
C4BPB	Identified	Identified	Identified
C4orf32	Not identified	Not identified	Identified
C5	Identified	Not identified	Identified
C5orf38	Not identified	Not identified	Identified
C5orf46	Not identified	Not identified	Identified
C5orf63	Not identified	Not identified	Identified
C6	Identified	Not identified	Identified
C6orf120	Identified	Not identified	Not identified
C6orf89	Not identified	Not identified	Identified
C7	Identified	Not identified	Identified
C7orf69	Not identified	Not identified	Identified
C7orf73	Not identified	Not identified	Identified
C8A	Identified	Not identified	Identified
C8B	Identified	Not identified	Not identified
C8G	Identified	Not identified	Identified
C9	Identified	Not identified	Identified
C9orf89	Not identified	Not identified	Identified
CA1	Identified	Identified	Identified
CA10	Not identified	Not identified	Identified
CA11	Not identified	Identified	Not identified
CA12	Not identified	Identified	Identified
CA13	Identified	Identified	Identified
CA14	Not identified	Identified	Not identified
CA2	Identified	Identified	Identified
CA3	Identified	Identified	Identified
CA4	Identified	Identified	Identified
CA5A	Not identified	Identified	Identified
CA5B	Not identified	Not identified	Identified
CA6	Identified	Identified	Identified
CA7	Not identified	Not identified	Identified
CA8	Not identified	Not identified	Identified
CA9	Not identified	Identified	Identified
CAB39	Identified	Not identified	Identified
CAB39L	Identified	Not identified	Not identified
CABCOCO1	Identified	Not identified	Not identified
CABLES2	Not identified	Not identified	Identified
CABP7	Not identified	Not identified	Identified
CACHD1	Identified	Not identified	Not identified
CACNA2D1	Identified	Not identified	Not identified
CACNA2D3	Not identified	Not identified	Identified
CACNB4	Not identified	Not identified	Identified
CACYBP	Identified	Not identified	Identified
CADM1	Identified	Not identified	Identified
CADM2	Not identified	Not identified	Identified
CADM3	Not identified	Not identified	Identified
CALB1	Not identified	Identified	Identified
CALB2	Not identified	Identified	Identified
CALCA	Not identified	Identified	Not identified
CALCB	Not identified	Not identified	Identified
CALCOCO1	Not identified	Identified	Not identified
CALCOCO2	Not identified	Not identified	Identified
CALD1	Identified	Not identified	Not identified
CALML3	Identified	Not identified	Not identified
CALML5	Identified	Not identified	Not identified
CALN1	Not identified	Not identified	Identified
CALR	Identified	Not identified	Identified
CALU	Identified	Not identified	Not identified
CALY	Not identified	Not identified	Identified
CAMK1	Not identified	Not identified	Identified
CAMK1D	Not identified	Not identified	Identified
CAMK2A	Not identified	Not identified	Identified
CAMK2B	Not identified	Not identified	Identified
CAMK2D	Not identified	Not identified	Identified
CAMK4	Not identified	Not identified	Identified
CAMKK1	Not identified	Identified	Identified
CAMP	Identified	Not identified	Identified
CAND1	Identified	Not identified	Identified
CANT1	Identified	Identified	Identified
CANX	Identified	Not identified	Identified
CAP1	Identified	Not identified	Not identified
CAPG	Identified	Identified	Identified
CAPN1	Identified	Not identified	Identified
CAPN2	Identified	Not identified	Identified
CAPN3	Not identified	Not identified	Identified
CAPNS1	Identified	Not identified	Identified
CAPSL	Not identified	Not identified	Identified
CAPZA1	Identified	Not identified	Not identified
CAPZA2	Identified	Not identified	Not identified
CAPZB	Identified	Not identified	Not identified
CARD17	Not identified	Not identified	Identified
CARD18	Not identified	Not identified	Identified
CARD9	Not identified	Not identified	Identified
CARHSP1	Identified	Identified	Identified
CARS	Not identified	Not identified	Identified
CARS1	Identified	Not identified	Not identified
CARTPT	Not identified	Not identified	Identified
CASC4	Not identified	Identified	Identified
CASK	Not identified	Not identified	Identified
CASP1	Not identified	Identified	Not identified
CASP10	Not identified	Identified	Identified
CASP14	Identified	Not identified	Identified
CASP2	Not identified	Identified	Identified
CASP3	Identified	Identified	Identified
CASP8	Not identified	Identified	Identified
CASQ1	Not identified	Not identified	Identified
CASQ2	Not identified	Not identified	Identified
CASS4	Identified	Not identified	Identified
CAST	Identified	Not identified	Identified
CAT	Identified	Not identified	Identified
CAV2	Not identified	Not identified	Identified
CAV3	Not identified	Not identified	Identified
CAVIN2	Identified	Not identified	Not identified
CBFB	Not identified	Not identified	Identified
CBL	Not identified	Not identified	Identified
CBLIF	Not identified	Identified	Not identified
CBLN1	Identified	Not identified	Identified
CBLN4	Identified	Identified	Identified
CBR1	Identified	Not identified	Identified
CBR3	Not identified	Not identified	Identified
CBS	Not identified	Not identified	Identified
CBX1	Not identified	Not identified	Identified
CBX3	Identified	Not identified	Identified
CBX5	Not identified	Not identified	Identified
CBX7	Not identified	Not identified	Identified
CC2D1A	Not identified	Identified	Not identified
CCBL1	Not identified	Not identified	Identified
CCBL2	Not identified	Not identified	Identified
CCDC101	Not identified	Not identified	Identified
CCDC125	Identified	Not identified	Not identified
CCDC126	Identified	Not identified	Identified
CCDC134	Not identified	Not identified	Identified
CCDC167	Not identified	Not identified	Identified
CCDC168	Identified	Not identified	Not identified
CCDC171	Identified	Not identified	Not identified
CCDC18	Identified	Not identified	Not identified
CCDC25	Not identified	Not identified	Identified
CCDC40	Identified	Not identified	Not identified
CCDC50	Not identified	Not identified	Identified
CCDC51	Not identified	Not identified	Identified
CCDC64	Not identified	Not identified	Identified
CCDC80	Not identified	Identified	Identified
CCDC90B	Not identified	Not identified	Identified
CCK	Not identified	Not identified	Identified
CCL1	Not identified	Not identified	Identified
CCL11	Not identified	Identified	Identified
CCL13	Not identified	Identified	Identified
CCL14	Identified	Identified	Identified
CCL15	Not identified	Identified	Identified
CCL16	Identified	Identified	Identified
CCL17	Not identified	Identified	Identified
CCL18	Identified	Identified	Identified
CCL19	Not identified	Identified	Identified
CCL2	Not identified	Identified	Identified
CCL20	Not identified	Identified	Identified
CCL21	Not identified	Identified	Identified
CCL22	Not identified	Identified	Identified
CCL23	Not identified	Identified	Identified
CCL24	Not identified	Identified	Identified
CCL25	Not identified	Identified	Identified
CCL26	Not identified	Identified	Identified
CCL27	Not identified	Identified	Identified
CCL28	Not identified	Identified	Identified
CCL3	Not identified	Identified	Identified
CCL3L1	Not identified	Not identified	Identified
CCL4	Not identified	Identified	Not identified
CCL4L1	Not identified	Not identified	Identified
CCL5	Identified	Identified	Identified
CCL7	Not identified	Identified	Identified
CCL8	Not identified	Identified	Identified
CCM2	Not identified	Not identified	Identified
CCN1	Not identified	Identified	Not identified
CCN2	Identified	Identified	Not identified
CCN3	Not identified	Identified	Not identified
CCNA1	Not identified	Not identified	Identified
CCNA2	Not identified	Not identified	Identified
CCNB1	Not identified	Not identified	Identified
CCNB1IP1	Not identified	Not identified	Identified
CCNB2	Not identified	Not identified	Identified
CCNH	Not identified	Not identified	Identified
CCPG1	Not identified	Not identified	Identified
CCS	Identified	Identified	Not identified
CCT2	Identified	Not identified	Not identified
CCT3	Identified	Not identified	Not identified
CCT4	Identified	Not identified	Not identified
CCT5	Identified	Identified	Identified
CCT6A	Identified	Not identified	Not identified
CCT7	Identified	Not identified	Identified
CCT8	Identified	Not identified	Not identified
CD109	Identified	Identified	Identified
CD14	Identified	Identified	Identified
CD151	Identified	Not identified	Not identified
CD160	Not identified	Identified	Not identified
CD163	Identified	Identified	Identified
CD164	Not identified	Identified	Not identified
CD177	Identified	Identified	Identified
CD1A	Not identified	Not identified	Identified
CD1C	Not identified	Identified	Not identified
CD1D	Not identified	Not identified	Identified
CD2	Not identified	Not identified	Identified
CD200	Not identified	Identified	Identified
CD200R1	Not identified	Identified	Not identified
CD200R1L	Not identified	Not identified	Identified
CD207	Not identified	Identified	Identified
CD209	Not identified	Identified	Identified
CD22	Not identified	Identified	Not identified
CD226	Identified	Not identified	Identified
CD244	Not identified	Identified	Identified
CD247	Not identified	Not identified	Identified
CD248	Identified	Not identified	Identified
CD27	Not identified	Identified	Identified
CD274	Not identified	Identified	Identified
CD276	Identified	Identified	Not identified
CD28	Not identified	Identified	Not identified
CD2AP	Not identified	Identified	Not identified
CD300A	Not identified	Not identified	Identified
CD300C	Not identified	Identified	Identified
CD300E	Not identified	Identified	Identified
CD300LB	Not identified	Not identified	Identified
CD300LF	Not identified	Identified	Identified
CD300LG	Not identified	Identified	Not identified
CD302	Not identified	Identified	Not identified
CD320	Not identified	Not identified	Identified
CD33	Not identified	Identified	Identified
CD34	Identified	Identified	Not identified
CD36	Identified	Not identified	Identified
CD37	Not identified	Not identified	Identified
CD38	Not identified	Identified	Identified
CD3E	Not identified	Not identified	Identified
CD3G	Not identified	Not identified	Identified
CD4	Not identified	Identified	Identified
CD40	Not identified	Identified	Not identified
CD40LG	Identified	Identified	Identified
CD44	Identified	Not identified	Identified
CD46	Identified	Identified	Identified
CD47	Not identified	Not identified	Identified
CD48	Identified	Identified	Identified
CD5	Not identified	Identified	Identified
CD55	Identified	Identified	Identified
CD58	Identified	Identified	Identified
CD59	Not identified	Identified	Identified
CD5L	Identified	Not identified	Identified
CD6	Not identified	Identified	Not identified
CD63	Not identified	Identified	Identified
CD68	Not identified	Not identified	Identified
CD69	Not identified	Identified	Identified
CD7	Not identified	Not identified	Identified
CD70	Not identified	Identified	Identified
CD72	Not identified	Not identified	Identified
CD74	Identified	Identified	Identified
CD79A	Not identified	Not identified	Identified
CD79B	Not identified	Identified	Identified
CD80	Not identified	Not identified	Identified
CD81	Not identified	Not identified	Identified
CD83	Not identified	Identified	Identified
CD84	Identified	Identified	Not identified
CD86	Not identified	Not identified	Identified
CD8A	Not identified	Identified	Identified
CD8B	Not identified	Not identified	Identified
CD9	Identified	Not identified	Identified
CD93	Identified	Identified	Identified
CD96	Not identified	Not identified	Identified
CD97	Not identified	Identified	Identified
CD99	Identified	Identified	Not identified
CD99L2	Identified	Identified	Identified
CDA	Identified	Not identified	Not identified
CDC2	Not identified	Not identified	Identified
CDC25A	Not identified	Not identified	Identified
CDC25B	Not identified	Not identified	Identified
CDC27	Not identified	Identified	Not identified
CDC34	Not identified	Not identified	Identified
CDC37	Not identified	Identified	Identified
CDC42	Identified	Not identified	Identified
CDC42BPB	Not identified	Not identified	Identified
CDC42BPG	Identified	Not identified	Not identified
CDCP1	Not identified	Identified	Identified
CDH1	Identified	Identified	Identified
CDH11	Identified	Not identified	Identified
CDH12	Not identified	Not identified	Identified
CDH13	Identified	Not identified	Not identified
CDH15	Identified	Identified	Identified
CDH17	Identified	Identified	Identified
CDH2	Identified	Identified	Identified
CDH23	Identified	Not identified	Not identified
CDH3	Not identified	Identified	Identified
CDH5	Identified	Identified	Identified
CDH6	Identified	Identified	Identified
CDH7	Not identified	Not identified	Identified
CDHR1	Not identified	Identified	Identified
CDHR2	Identified	Identified	Not identified
CDHR3	Not identified	Not identified	Identified
CDHR5	Identified	Identified	Identified
CDK2	Not identified	Not identified	Identified
CDK2AP1	Not identified	Not identified	Identified
CDK2AP2	Not identified	Not identified	Identified
CDK5	Not identified	Not identified	Identified
CDK5RAP2	Identified	Not identified	Not identified
CDK8	Not identified	Not identified	Identified
CDKN1A	Not identified	Identified	Identified
CDKN1B	Not identified	Not identified	Identified
CDKN2B	Not identified	Not identified	Identified
CDKN2C	Not identified	Not identified	Identified
CDKN2D	Not identified	Identified	Identified
CDKN3	Not identified	Not identified	Identified
CDNF	Not identified	Identified	Identified
CDON	Identified	Identified	Identified
CDSN	Identified	Identified	Identified
CDV3	Identified	Not identified	Not identified
CDY1	Not identified	Not identified	Identified
CEACAM1	Identified	Identified	Not identified
CEACAM19	Not identified	Not identified	Identified
CEACAM20	Not identified	Not identified	Identified
CEACAM21	Not identified	Identified	Not identified
CEACAM3	Not identified	Identified	Identified
CEACAM4	Not identified	Not identified	Identified
CEACAM5	Not identified	Identified	Not identified
CEACAM7	Not identified	Not identified	Identified
CEACAM8	Not identified	Identified	Identified
CEBPA	Not identified	Not identified	Identified
CEBPB	Not identified	Identified	Not identified
CEBPG	Not identified	Not identified	Identified
CECR1	Not identified	Not identified	Identified
CEL	Not identified	Not identified	Identified
CELA1	Not identified	Not identified	Identified
CELA2A	Not identified	Not identified	Identified
CELA3A	Not identified	Identified	Not identified
CELA3B	Not identified	Not identified	Identified
CELF2	Not identified	Not identified	Identified
CEMIP	Identified	Not identified	Not identified
CENPF	Identified	Not identified	Not identified
CENPV	Not identified	Not identified	Identified
CENPW	Not identified	Not identified	Identified
CEP164	Not identified	Identified	Not identified
CEP290	Identified	Not identified	Not identified
CEP85	Not identified	Identified	Not identified
CER1	Not identified	Not identified	Identified
CERS5	Not identified	Not identified	Identified
CERT	Not identified	Identified	Not identified
CES1	Identified	Identified	Identified
CES2	Identified	Identified	Not identified
CES3	Identified	Identified	Not identified
CETN2	Not identified	Not identified	Identified
CETN3	Not identified	Not identified	Identified
CETP	Identified	Not identified	Not identified
CFAP45	Not identified	Not identified	Identified
CFB	Identified	Not identified	Identified
CFC1	Not identified	Identified	Identified
CFD	Identified	Not identified	Identified
CFH	Identified	Not identified	Identified
CFHR1	Identified	Not identified	Identified
CFHR2	Identified	Not identified	Identified
CFHR3	Identified	Not identified	Identified
CFHR4	Identified	Not identified	Identified
CFHR5	Identified	Not identified	Identified
CFI	Identified	Not identified	Identified
CFL1	Identified	Not identified	Identified
CFP	Identified	Not identified	Identified
CFTR	Not identified	Not identified	Identified
CGA	Not identified	Identified	Identified
CGB2	Not identified	Not identified	Identified
CGREF1	Identified	Identified	Identified
CHAC2	Not identified	Identified	Not identified
CHAD	Identified	Not identified	Identified
CHCHD10	Not identified	Not identified	Identified
CHD7	Not identified	Not identified	Identified
CHD8	Identified	Not identified	Not identified
CHEK1	Not identified	Not identified	Identified
CHEK2	Not identified	Not identified	Identified
CHFR	Not identified	Not identified	Identified
CHGA	Identified	Not identified	Identified
CHGB	Identified	Identified	Identified
CHI3L1	Identified	Identified	Identified
CHI3L2	Not identified	Not identified	Identified
CHIA	Not identified	Not identified	Identified
CHIT1	Identified	Identified	Identified
CHKB	Not identified	Not identified	Identified
CHL1	Identified	Identified	Identified
CHMP1A	Not identified	Identified	Not identified
CHMP2A	Identified	Not identified	Identified
CHMP2B	Not identified	Not identified	Identified
CHMP4B	Identified	Not identified	Not identified
CHP1	Not identified	Not identified	Identified
CHRD	Identified	Not identified	Identified
CHRDL1	Identified	Identified	Identified
CHRDL2	Identified	Identified	Identified
CHST1	Not identified	Not identified	Identified
CHST10	Identified	Not identified	Not identified
CHST11	Identified	Not identified	Identified
CHST12	Identified	Not identified	Identified
CHST14	Not identified	Not identified	Identified
CHST15	Not identified	Not identified	Identified
CHST2	Not identified	Not identified	Identified
CHST3	Identified	Not identified	Identified
CHST4	Not identified	Not identified	Identified
CHST5	Not identified	Not identified	Identified
CHST6	Not identified	Not identified	Identified
CHST9	Not identified	Not identified	Identified
CIAPIN1	Not identified	Identified	Not identified
CILP	Identified	Not identified	Identified
CILP2	Identified	Not identified	Identified
CINP	Not identified	Not identified	Identified
CIRBP	Not identified	Not identified	Identified
CISD1	Not identified	Not identified	Identified
CISD2	Not identified	Not identified	Identified
CKAP2	Not identified	Not identified	Identified
CKAP4	Identified	Identified	Identified
CKAP5	Identified	Not identified	Not identified
CKB	Not identified	Not identified	Identified
CKM	Identified	Not identified	Not identified
CKMT1A	Not identified	Not identified	Identified
CKMT1A_CKMT1B	Not identified	Identified	Not identified
CKMT2	Not identified	Not identified	Identified
CKS1B	Not identified	Not identified	Identified
CLC	Identified	Identified	Identified
CLCA1	Not identified	Not identified	Identified
CLCA2	Not identified	Not identified	Identified
CLEC10A	Not identified	Identified	Identified
CLEC11A	Identified	Identified	Identified
CLEC12A	Not identified	Not identified	Identified
CLEC14A	Not identified	Identified	Not identified
CLEC1A	Not identified	Identified	Not identified
CLEC1B	Identified	Identified	Identified
CLEC2A	Not identified	Not identified	Identified
CLEC2B	Not identified	Not identified	Identified
CLEC2D	Not identified	Not identified	Identified
CLEC2L	Not identified	Not identified	Identified
CLEC3B	Identified	Not identified	Identified
CLEC4A	Not identified	Identified	Identified
CLEC4C	Not identified	Identified	Identified
CLEC4D	Not identified	Identified	Identified
CLEC4G	Not identified	Identified	Identified
CLEC4M	Not identified	Not identified	Identified
CLEC5A	Not identified	Identified	Not identified
CLEC6A	Not identified	Identified	Identified
CLEC7A	Not identified	Identified	Identified
CLIC1	Identified	Not identified	Identified
CLIC2	Not identified	Not identified	Identified
CLIC4	Identified	Not identified	Identified
CLIC5	Not identified	Not identified	Identified
CLINT1	Identified	Not identified	Identified
CLIP2	Not identified	Identified	Not identified
CLK2	Not identified	Not identified	Identified
CLMP	Not identified	Identified	Identified
CLN5	Identified	Not identified	Identified
CLPP	Not identified	Identified	Identified
CLPS	Not identified	Identified	Identified
CLPSL1	Not identified	Not identified	Identified
CLPSL2	Not identified	Not identified	Identified
CLPX	Identified	Not identified	Not identified
CLSPN	Not identified	Identified	Not identified
CLSTN1	Identified	Not identified	Identified
CLSTN2	Not identified	Identified	Identified
CLSTN3	Not identified	Not identified	Identified
CLTA	Not identified	Identified	Identified
CLTC	Identified	Not identified	Identified
CLU	Identified	Not identified	Identified
CLUL1	Identified	Identified	Not identified
CMA1	Not identified	Not identified	Identified
CMBL	Not identified	Not identified	Identified
CMPK1	Identified	Not identified	Identified
CNDP1	Identified	Identified	Identified
CNDP2	Identified	Not identified	Identified
CNEP1R1	Not identified	Not identified	Identified
CNGA2	Not identified	Not identified	Identified
CNN1	Not identified	Not identified	Identified
CNN2	Identified	Not identified	Identified
CNOT1	Not identified	Not identified	Identified
CNP	Not identified	Not identified	Identified
CNPY2	Not identified	Identified	Not identified
CNPY3	Not identified	Not identified	Identified
CNPY4	Not identified	Identified	Identified
CNRIP1	Not identified	Not identified	Identified
CNST	Not identified	Identified	Not identified
CNTF	Not identified	Not identified	Identified
CNTFR	Identified	Not identified	Identified
CNTN1	Identified	Identified	Identified
CNTN2	Not identified	Identified	Identified
CNTN3	Identified	Identified	Not identified
CNTN4	Identified	Identified	Identified
CNTN5	Not identified	Identified	Identified
CNTNAP2	Not identified	Identified	Identified
CNTNAP5	Not identified	Not identified	Identified
COA3	Not identified	Not identified	Identified
COBLL1	Identified	Not identified	Not identified
COCH	Not identified	Not identified	Identified
COG4	Identified	Not identified	Not identified
COG8	Not identified	Not identified	Identified
COL10A1	Not identified	Not identified	Identified
COL11A2	Not identified	Not identified	Identified
COL12A1	Identified	Not identified	Not identified
COL13A1	Not identified	Not identified	Identified
COL15A1	Identified	Not identified	Identified
COL18A1	Identified	Identified	Identified
COL1A1	Identified	Identified	Identified
COL1A2	Identified	Not identified	Not identified
COL20A1	Not identified	Not identified	Identified
COL23A1	Not identified	Not identified	Identified
COL25A1	Not identified	Not identified	Identified
COL28A1	Not identified	Not identified	Identified
COL2A1	Identified	Not identified	Identified
COL3A1	Identified	Not identified	Identified
COL4A1	Not identified	Identified	Not identified
COL4A2	Identified	Not identified	Not identified
COL4A3BP	Not identified	Not identified	Identified
COL5A1	Identified	Not identified	Not identified
COL6A1	Identified	Not identified	Identified
COL6A2	Identified	Not identified	Identified
COL6A3	Identified	Identified	Identified
COL6A5	Not identified	Not identified	Identified
COL8A1	Not identified	Not identified	Identified
COL9A1	Not identified	Identified	Identified
COLEC10	Identified	Not identified	Identified
COLEC11	Identified	Not identified	Identified
COLEC12	Not identified	Identified	Identified
COLGALT1	Not identified	Not identified	Identified
COLGALT2	Not identified	Not identified	Identified
COMMD1	Not identified	Not identified	Identified
COMMD7	Not identified	Not identified	Identified
COMMD9	Not identified	Not identified	Identified
COMP	Identified	Identified	Identified
COMT	Not identified	Identified	Identified
COPB1	Identified	Not identified	Not identified
COPE	Not identified	Not identified	Identified
COPS2	Not identified	Not identified	Identified
COPS7B	Not identified	Not identified	Identified
CORO1A	Identified	Identified	Not identified
CORO1B	Identified	Not identified	Not identified
CORO1C	Identified	Not identified	Not identified
COTL1	Identified	Not identified	Identified
COX4I2	Not identified	Not identified	Identified
COX5A	Not identified	Not identified	Identified
COX5B	Not identified	Identified	Identified
COX6A2	Not identified	Not identified	Identified
COX6C	Not identified	Not identified	Identified
COX7A2L	Not identified	Not identified	Identified
CP	Identified	Not identified	Identified
CPA1	Identified	Identified	Not identified
CPA2	Not identified	Identified	Identified
CPA3	Identified	Not identified	Not identified
CPA4	Identified	Not identified	Identified
CPB1	Identified	Identified	Identified
CPB2	Identified	Not identified	Identified
CPD	Identified	Not identified	Identified
CPE	Not identified	Identified	Identified
CPLX1	Not identified	Not identified	Identified
CPLX2	Not identified	Not identified	Identified
CPM	Identified	Identified	Identified
CPN1	Identified	Not identified	Identified
CPN2	Identified	Not identified	Identified
CPNE1	Identified	Not identified	Identified
CPOX	Not identified	Not identified	Identified
CPPED1	Identified	Identified	Not identified
CPQ	Identified	Not identified	Identified
CPS1	Identified	Not identified	Not identified
CPT1B	Not identified	Not identified	Identified
CPVL	Identified	Identified	Identified
CPXM1	Identified	Identified	Identified
CPZ	Not identified	Not identified	Identified
CR1	Identified	Not identified	Identified
CR2	Identified	Identified	Identified
CRABP1	Not identified	Not identified	Identified
CRABP2	Not identified	Not identified	Identified
CRACD	Identified	Not identified	Not identified
CRACR2A	Not identified	Identified	Not identified
CRADD	Not identified	Identified	Identified
CRAT	Not identified	Not identified	Identified
CRCP	Not identified	Not identified	Identified
CREB3L1	Not identified	Not identified	Identified
CREB3L2	Not identified	Not identified	Identified
CREB3L4	Not identified	Not identified	Identified
CREBBP	Not identified	Not identified	Identified
CREG1	Identified	Identified	Identified
CRELD1	Identified	Not identified	Identified
CRELD2	Not identified	Identified	Not identified
CRH	Not identified	Identified	Identified
CRHBP	Identified	Identified	Identified
CRHR1	Not identified	Identified	Not identified
CRIM1	Not identified	Identified	Identified
CRIP1	Not identified	Not identified	Identified
CRIP2	Not identified	Identified	Identified
CRIPT	Not identified	Not identified	Identified
CRISP2	Not identified	Identified	Identified
CRISP3	Identified	Not identified	Identified
CRISPLD2	Not identified	Not identified	Identified
CRK	Not identified	Not identified	Identified
CRKL	Identified	Identified	Identified
CRLF1	Not identified	Identified	Identified
CRLF2	Not identified	Not identified	Identified
CRLF3	Identified	Not identified	Not identified
CRMP1	Not identified	Not identified	Identified
CRNN	Not identified	Identified	Identified
CROCC	Identified	Not identified	Not identified
CROT	Not identified	Not identified	Identified
CRP	Identified	Not identified	Identified
CRTAC1	Identified	Identified	Identified
CRTAM	Not identified	Identified	Identified
CRX	Not identified	Identified	Not identified
CRYBB1	Not identified	Not identified	Identified
CRYBB2	Not identified	Not identified	Identified
CRYGD	Not identified	Not identified	Identified
CRYGS	Not identified	Not identified	Identified
CRYL1	Identified	Not identified	Not identified
CRYZ	Identified	Not identified	Identified
CRYZL1	Not identified	Not identified	Identified
CS	Not identified	Not identified	Identified
CSAD	Identified	Not identified	Not identified
CSAG1	Not identified	Not identified	Identified
CSDC2	Not identified	Not identified	Identified
CSDE1	Not identified	Not identified	Identified
CSE1L	Identified	Not identified	Not identified
CSF1	Identified	Identified	Identified
CSF1R	Identified	Not identified	Identified
CSF2	Not identified	Not identified	Identified
CSF2RA	Identified	Identified	Identified
CSF2RB	Not identified	Not identified	Identified
CSF3	Not identified	Identified	Not identified
CSF3R	Not identified	Not identified	Identified
CSGALNACT2	Not identified	Not identified	Identified
CSH1	Not identified	Not identified	Identified
CSK	Not identified	Not identified	Identified
CSMD1	Not identified	Not identified	Identified
CSMD2	Not identified	Not identified	Identified
CSN2	Identified	Not identified	Not identified
CSNK1D	Not identified	Not identified	Identified
CSNK1G2	Not identified	Not identified	Identified
CSNK2A1	Not identified	Not identified	Identified
CSNK2A2	Not identified	Not identified	Identified
CSNK2B	Not identified	Not identified	Identified
CSPG4	Identified	Not identified	Identified
CSRP1	Identified	Not identified	Identified
CSRP2	Not identified	Not identified	Identified
CSRP3	Not identified	Not identified	Identified
CST1	Not identified	Not identified	Identified
CST2	Not identified	Not identified	Identified
CST3	Identified	Identified	Identified
CST4	Not identified	Not identified	Identified
CST5	Not identified	Identified	Identified
CST6	Identified	Identified	Identified
CST7	Not identified	Identified	Identified
CST8	Not identified	Not identified	Identified
CSTA	Identified	Not identified	Not identified
CSTB	Identified	Identified	Not identified
CSTL1	Not identified	Not identified	Identified
CT55	Not identified	Not identified	Identified
CTBP1	Not identified	Not identified	Identified
CTBP2	Identified	Not identified	Not identified
CTBS	Identified	Not identified	Not identified
CTCF	Not identified	Not identified	Identified
CTCFL	Identified	Not identified	Not identified
CTF1	Not identified	Identified	Identified
CTGF	Not identified	Not identified	Identified
CTHRC1	Identified	Not identified	Identified
CTLA4	Not identified	Not identified	Identified
CTNNA1	Identified	Not identified	Not identified
CTNNA2	Not identified	Not identified	Identified
CTNNB1	Not identified	Not identified	Identified
CTRB1	Not identified	Identified	Identified
CTRB2	Not identified	Not identified	Identified
CTRC	Not identified	Identified	Identified
CTRL	Not identified	Not identified	Identified
CTSA	Identified	Not identified	Identified
CTSB	Identified	Identified	Identified
CTSC	Identified	Identified	Identified
CTSD	Identified	Identified	Identified
CTSE	Not identified	Not identified	Identified
CTSF	Identified	Identified	Identified
CTSG	Identified	Not identified	Identified
CTSH	Identified	Identified	Identified
CTSK	Not identified	Not identified	Identified
CTSL	Identified	Identified	Not identified
CTSO	Not identified	Identified	Identified
CTSS	Identified	Identified	Identified
CTSV	Identified	Identified	Identified
CTSW	Identified	Not identified	Not identified
CTSZ	Identified	Identified	Identified
CTTN	Identified	Not identified	Not identified
CUBN	Not identified	Not identified	Identified
CUL1	Not identified	Not identified	Identified
CUL3	Not identified	Not identified	Identified
CUL4B	Not identified	Not identified	Identified
CUL9	Not identified	Not identified	Identified
CUTA	Identified	Not identified	Not identified
CUTC	Not identified	Not identified	Identified
CUZD1	Not identified	Not identified	Identified
CX3CL1	Not identified	Identified	Identified
CXADR	Not identified	Identified	Identified
CXCL1	Not identified	Identified	Identified
CXCL10	Not identified	Identified	Identified
CXCL11	Not identified	Identified	Identified
CXCL12	Identified	Identified	Identified
CXCL13	Not identified	Identified	Identified
CXCL14	Not identified	Identified	Identified
CXCL16	Identified	Identified	Identified
CXCL17	Not identified	Identified	Identified
CXCL3	Not identified	Identified	Not identified
CXCL5	Not identified	Identified	Identified
CXCL6	Not identified	Identified	Identified
CXCL8	Not identified	Identified	Identified
CXCL9	Not identified	Identified	Identified
CYB561D1	Not identified	Not identified	Identified
CYB5A	Identified	Not identified	Identified
CYB5D2	Not identified	Not identified	Identified
CYB5R1	Not identified	Not identified	Identified
CYB5R2	Identified	Not identified	Identified
CYB5R3	Not identified	Not identified	Identified
CYCS	Identified	Not identified	Identified
CYFIP1	Identified	Not identified	Not identified
CYGB	Not identified	Not identified	Identified
CYP27C1	Identified	Not identified	Not identified
CYP3A4	Not identified	Not identified	Identified
CYP3A43	Identified	Not identified	Not identified
CYR61	Not identified	Not identified	Identified
CYRIB	Identified	Not identified	Not identified
CYTH2	Not identified	Not identified	Identified
CYTH4	Not identified	Not identified	Identified
CYTIP	Not identified	Not identified	Identified
DAB1	Identified	Not identified	Not identified
DAB2	Not identified	Identified	Not identified
DAG1	Identified	Identified	Identified
DAO	Not identified	Not identified	Identified
DAP	Not identified	Not identified	Identified
DAPK1	Not identified	Not identified	Identified
DAPK2	Not identified	Not identified	Identified
DAPP1	Not identified	Identified	Identified
DARS	Not identified	Identified	Identified
DARS1	Identified	Not identified	Not identified
DARS2	Not identified	Not identified	Identified
DBH	Identified	Not identified	Not identified
DBI	Identified	Identified	Identified
DBN1	Identified	Not identified	Not identified
DBNL	Identified	Identified	Identified
DCAF4	Identified	Not identified	Not identified
DCAF5	Not identified	Not identified	Identified
DCBLD1	Identified	Not identified	Identified
DCBLD2	Not identified	Identified	Not identified
DCD	Identified	Not identified	Not identified
DCI	Not identified	Not identified	Identified
DCK	Not identified	Not identified	Identified
DCLK1	Not identified	Not identified	Identified
DCLK3	Not identified	Not identified	Identified
DCN	Identified	Identified	Identified
DCP1A	Not identified	Not identified	Identified
DCPS	Identified	Not identified	Not identified
DCTD	Not identified	Not identified	Identified
DCTN1	Identified	Identified	Not identified
DCTN2	Not identified	Identified	Identified
DCTPP1	Not identified	Identified	Identified
DCUN1D1	Not identified	Not identified	Identified
DCUN1D2	Not identified	Not identified	Identified
DCUN1D3	Not identified	Not identified	Identified
DCUN1D5	Not identified	Not identified	Identified
DCXR	Identified	Identified	Identified
DDAH1	Not identified	Identified	Identified
DDB1	Identified	Not identified	Not identified
DDC	Not identified	Identified	Identified
DDI2	Identified	Not identified	Not identified
DDIT3	Not identified	Not identified	Identified
DDIT4	Not identified	Not identified	Identified
DDOST	Not identified	Not identified	Identified
DDR1	Identified	Identified	Identified
DDR2	Not identified	Not identified	Identified
DDT	Not identified	Not identified	Identified
DDX19A	Not identified	Not identified	Identified
DDX19B	Not identified	Not identified	Identified
DDX23	Not identified	Not identified	Identified
DDX25	Not identified	Not identified	Identified
DDX39B	Not identified	Not identified	Identified
DDX46	Identified	Not identified	Identified
DDX58	Not identified	Identified	Identified
DDX6	Not identified	Not identified	Identified
DEAF1	Not identified	Not identified	Identified
DECR1	Not identified	Identified	Identified
DECR2	Not identified	Not identified	Identified
DEF6	Not identified	Not identified	Identified
DEF8	Identified	Not identified	Not identified
DEFA1	Not identified	Not identified	Identified
DEFA1_DEFA1B	Not identified	Identified	Not identified
DEFA5	Not identified	Not identified	Identified
DEFB1	Not identified	Not identified	Identified
DEFB103A	Not identified	Not identified	Identified
DEFB104A	Not identified	Not identified	Identified
DEFB106A	Not identified	Not identified	Identified
DEFB107A	Not identified	Not identified	Identified
DEFB108B	Not identified	Not identified	Identified
DEFB110	Not identified	Not identified	Identified
DEFB112	Not identified	Not identified	Identified
DEFB113	Not identified	Not identified	Identified
DEFB115	Not identified	Not identified	Identified
DEFB116	Not identified	Not identified	Identified
DEFB118	Not identified	Not identified	Identified
DEFB119	Not identified	Not identified	Identified
DEFB121	Not identified	Not identified	Identified
DEFB125	Not identified	Not identified	Identified
DEFB128	Not identified	Not identified	Identified
DEFB129	Not identified	Not identified	Identified
DEFB132	Not identified	Not identified	Identified
DEFB135	Not identified	Not identified	Identified
DEFB4A	Not identified	Not identified	Identified
DEFB4A_DEFB4B	Not identified	Identified	Not identified
DENND3	Identified	Not identified	Not identified
DENND4C	Identified	Not identified	Not identified
DENR	Identified	Not identified	Identified
DEPP	Not identified	Not identified	Identified
DERA	Identified	Not identified	Not identified
DERL1	Not identified	Not identified	Identified
DES	Not identified	Not identified	Identified
DFFA	Not identified	Identified	Not identified
DGCR14	Not identified	Not identified	Identified
DGCR2	Not identified	Not identified	Identified
DGCR6	Not identified	Not identified	Identified
DGKB	Not identified	Not identified	Identified
DGKZ	Not identified	Identified	Not identified
DHFR	Not identified	Not identified	Identified
DHH	Not identified	Not identified	Identified
DHRS9	Not identified	Not identified	Identified
DHX38	Not identified	Not identified	Identified
DHX58	Not identified	Not identified	Identified
DHX8	Identified	Not identified	Identified
DHX9	Identified	Not identified	Identified
DIABLO	Not identified	Identified	Identified
DIAPH1	Identified	Not identified	Not identified
DIAPH3	Identified	Not identified	Not identified
DIDO1	Not identified	Not identified	Identified
DIMT1	Not identified	Not identified	Identified
DIRAS1	Not identified	Not identified	Identified
DIRAS3	Not identified	Not identified	Identified
DISP1	Identified	Not identified	Not identified
DIXDC1	Not identified	Not identified	Identified
DKK1	Not identified	Identified	Identified
DKK2	Not identified	Not identified	Identified
DKK3	Identified	Identified	Identified
DKK4	Not identified	Identified	Identified
DKKL1	Not identified	Identified	Identified
DLD	Identified	Not identified	Identified
DLG1	Identified	Not identified	Not identified
DLG2	Not identified	Not identified	Identified
DLG3	Not identified	Not identified	Identified
DLG4	Not identified	Not identified	Identified
DLK1	Not identified	Identified	Identified
DLK2	Not identified	Not identified	Identified
DLL1	Not identified	Identified	Identified
DLL3	Not identified	Not identified	Identified
DLL4	Not identified	Not identified	Identified
DLX3	Not identified	Not identified	Identified
DLX4	Not identified	Not identified	Identified
DMBT1	Identified	Not identified	Identified
DMGDH	Identified	Not identified	Not identified
DMKN	Identified	Not identified	Identified
DMTN	Identified	Not identified	Not identified
DNAH8	Identified	Not identified	Not identified
DNAI1	Not identified	Not identified	Identified
DNAI2	Identified	Not identified	Not identified
DNAJA2	Not identified	Identified	Identified
DNAJA4	Not identified	Not identified	Identified
DNAJB1	Not identified	Identified	Identified
DNAJB11	Identified	Not identified	Identified
DNAJB12	Not identified	Not identified	Identified
DNAJB14	Not identified	Not identified	Identified
DNAJB2	Not identified	Not identified	Identified
DNAJB4	Not identified	Not identified	Identified
DNAJB6	Not identified	Not identified	Identified
DNAJB8	Not identified	Identified	Not identified
DNAJB9	Not identified	Not identified	Identified
DNAJC10	Not identified	Not identified	Identified
DNAJC11	Not identified	Not identified	Identified
DNAJC15	Not identified	Not identified	Identified
DNAJC16	Not identified	Not identified	Identified
DNAJC17	Not identified	Not identified	Identified
DNAJC18	Not identified	Not identified	Identified
DNAJC19	Not identified	Not identified	Identified
DNAJC27	Not identified	Not identified	Identified
DNAJC3	Identified	Not identified	Not identified
DNAJC30	Not identified	Not identified	Identified
DNAJC4	Not identified	Not identified	Identified
DNASE1L2	Not identified	Not identified	Identified
DNASE2B	Not identified	Not identified	Identified
DNER	Not identified	Identified	Identified
DNM1	Identified	Not identified	Not identified
DNM1L	Identified	Not identified	Not identified
DNM2	Not identified	Not identified	Identified
DNMBP	Not identified	Identified	Not identified
DNMT3L	Not identified	Not identified	Identified
DNPEP	Identified	Not identified	Not identified
DNPH1	Not identified	Identified	Not identified
DOC2B	Not identified	Not identified	Identified
DOCK5	Identified	Not identified	Not identified
DOCK9	Not identified	Not identified	Identified
DOK1	Not identified	Not identified	Identified
DOK2	Not identified	Identified	Identified
DOS	Not identified	Not identified	Identified
DOT1L	Not identified	Not identified	Identified
DPEP1	Identified	Identified	Identified
DPEP2	Identified	Identified	Identified
DPH6	Identified	Not identified	Not identified
DPM3	Identified	Not identified	Not identified
DPP10	Not identified	Identified	Identified
DPP3	Identified	Not identified	Not identified
DPP4	Identified	Identified	Identified
DPP6	Not identified	Identified	Not identified
DPP7	Identified	Identified	Identified
DPT	Identified	Identified	Identified
DPY30	Not identified	Identified	Identified
DPYD	Identified	Not identified	Not identified
DPYS	Identified	Not identified	Not identified
DPYSL2	Identified	Not identified	Identified
DPYSL3	Not identified	Not identified	Identified
DPYSL5	Not identified	Not identified	Identified
DRAXIN	Not identified	Identified	Identified
DRG1	Not identified	Not identified	Identified
DRG2	Not identified	Identified	Not identified
DRGX	Not identified	Not identified	Identified
DSC1	Identified	Not identified	Identified
DSC2	Identified	Identified	Identified
DSC3	Identified	Not identified	Identified
DSCAM	Not identified	Not identified	Identified
DSCAML1	Not identified	Not identified	Identified
DSG1	Identified	Not identified	Identified
DSG2	Identified	Identified	Identified
DSG3	Not identified	Identified	Identified
DSG4	Not identified	Identified	Not identified
DSP	Identified	Not identified	Not identified
DSTN	Identified	Not identified	Identified
DTD1	Not identified	Not identified	Identified
DTD2	Not identified	Not identified	Identified
DTX1	Not identified	Not identified	Identified
DTX3	Not identified	Identified	Not identified
DTX3L	Not identified	Not identified	Identified
DTYMK	Not identified	Not identified	Identified
DUOX2	Not identified	Identified	Not identified
DUSP13	Not identified	Not identified	Identified
DUSP15	Not identified	Not identified	Identified
DUSP16	Not identified	Not identified	Identified
DUSP23	Not identified	Not identified	Identified
DUSP26	Not identified	Not identified	Identified
DUSP28	Not identified	Not identified	Identified
DUSP3	Identified	Identified	Identified
DUSP4	Not identified	Not identified	Identified
DUSP6	Not identified	Not identified	Identified
DUT	Not identified	Not identified	Identified
DVL2	Not identified	Not identified	Identified
DYNLL1	Identified	Not identified	Identified
DYNLL2	Identified	Not identified	Identified
DYNLRB1	Not identified	Not identified	Identified
DYNLRB2	Not identified	Not identified	Identified
DYNLT1	Not identified	Not identified	Identified
DYNLT3	Not identified	Not identified	Identified
DYRK1A	Identified	Not identified	Not identified
DYRK3	Not identified	Not identified	Identified
EBAG9	Not identified	Identified	Identified
EBI3	Not identified	Not identified	Identified
EBI3_IL27	Not identified	Identified	Not identified
ECE1	Identified	Not identified	Identified
ECEL1	Not identified	Not identified	Identified
ECHS1	Not identified	Not identified	Identified
ECI1	Identified	Not identified	Not identified
ECI2	Not identified	Not identified	Identified
ECM1	Identified	Not identified	Identified
ECM2	Identified	Not identified	Not identified
EDA	Not identified	Not identified	Identified
EDA2R	Not identified	Identified	Identified
EDAR	Not identified	Identified	Identified
EDC4	Not identified	Not identified	Identified
EDDM3A	Not identified	Not identified	Identified
EDDM3B	Not identified	Not identified	Identified
EDF1	Not identified	Not identified	Identified
EDIL3	Not identified	Identified	Identified
EDN1	Not identified	Not identified	Identified
EDN2	Not identified	Not identified	Identified
EDN3	Not identified	Not identified	Identified
EEA1	Not identified	Not identified	Identified
EEF1A1	Identified	Not identified	Not identified
EEF1A2	Identified	Not identified	Not identified
EEF1B2	Identified	Not identified	Identified
EEF1D	Identified	Not identified	Identified
EEF1G	Identified	Not identified	Not identified
EEF2	Identified	Not identified	Not identified
EEF2K	Not identified	Not identified	Identified
EFCAB14	Identified	Not identified	Identified
EFEMP1	Identified	Identified	Identified
EFHA1	Not identified	Not identified	Identified
EFHA2	Not identified	Not identified	Identified
EFHD1	Not identified	Not identified	Identified
EFHD2	Identified	Not identified	Not identified
EFNA1	Identified	Identified	Not identified
EFNA2	Not identified	Not identified	Identified
EFNA3	Not identified	Not identified	Identified
EFNA4	Not identified	Identified	Identified
EFNA5	Not identified	Not identified	Identified
EFNB1	Identified	Not identified	Identified
EFNB2	Identified	Not identified	Identified
EFNB3	Identified	Not identified	Identified
EFS	Not identified	Not identified	Identified
EGF	Identified	Identified	Identified
EGFL6	Not identified	Not identified	Identified
EGFL7	Not identified	Identified	Not identified
EGFLAM	Not identified	Not identified	Identified
EGFR	Identified	Identified	Identified
EGLN1	Not identified	Identified	Identified
EHBP1	Not identified	Not identified	Identified
EHD1	Identified	Not identified	Not identified
EHD3	Identified	Not identified	Not identified
EHD4	Not identified	Not identified	Identified
EHF	Not identified	Not identified	Identified
EHMT2	Not identified	Not identified	Identified
EID3	Not identified	Not identified	Identified
EIF1AD	Not identified	Not identified	Identified
EIF1AX	Not identified	Not identified	Identified
EIF1AY	Not identified	Not identified	Identified
EIF1B	Not identified	Not identified	Identified
EIF2AK2	Identified	Not identified	Not identified
EIF2B1	Not identified	Not identified	Identified
EIF2S1	Not identified	Not identified	Identified
EIF2S2	Identified	Not identified	Not identified
EIF3B	Identified	Not identified	Not identified
EIF3G	Identified	Not identified	Identified
EIF3J	Not identified	Not identified	Identified
EIF4A1	Identified	Not identified	Identified
EIF4A2	Not identified	Not identified	Identified
EIF4A3	Not identified	Not identified	Identified
EIF4B	Not identified	Identified	Identified
EIF4E	Identified	Not identified	Identified
EIF4E2	Not identified	Not identified	Identified
EIF4EBP1	Not identified	Identified	Identified
EIF4EBP2	Not identified	Not identified	Identified
EIF4G1	Identified	Identified	Not identified
EIF4G2	Not identified	Not identified	Identified
EIF4G3	Not identified	Not identified	Identified
EIF4H	Identified	Not identified	Identified
EIF5	Not identified	Not identified	Identified
EIF5A	Identified	Identified	Identified
EIF5A2	Not identified	Not identified	Identified
ELANE	Not identified	Not identified	Identified
ELAVL1	Not identified	Not identified	Identified
ELF5	Identified	Not identified	Identified
ELK1	Not identified	Not identified	Identified
ELK3	Not identified	Not identified	Identified
ELL	Not identified	Not identified	Identified
ELL2	Not identified	Not identified	Identified
ELMO1	Not identified	Not identified	Identified
ELOA	Not identified	Identified	Not identified
ELOC	Identified	Not identified	Not identified
ELOVL7	Identified	Not identified	Not identified
EMC1	Not identified	Not identified	Identified
EMC4	Not identified	Not identified	Identified
EMC8	Not identified	Not identified	Identified
EMD	Identified	Not identified	Not identified
EMID1	Not identified	Not identified	Identified
EMILIN2	Identified	Not identified	Not identified
EMILIN3	Not identified	Not identified	Identified
ENAH	Not identified	Identified	Identified
ENDOD1	Identified	Not identified	Not identified
ENDOU	Not identified	Not identified	Identified
ENG	Identified	Identified	Identified
ENGASE	Not identified	Not identified	Identified
ENO1	Identified	Identified	Not identified
ENO2	Identified	Identified	Identified
ENO3	Identified	Not identified	Identified
ENOPH1	Identified	Not identified	Not identified
ENOX1	Not identified	Not identified	Identified
ENOX2	Not identified	Not identified	Identified
ENPEP	Identified	Not identified	Not identified
ENPP1	Identified	Not identified	Not identified
ENPP2	Identified	Identified	Identified
ENPP4	Identified	Not identified	Not identified
ENPP5	Not identified	Identified	Identified
ENPP6	Not identified	Not identified	Identified
ENPP7	Not identified	Identified	Identified
ENSA	Identified	Not identified	Identified
ENTHD2	Not identified	Not identified	Identified
ENTPD1	Not identified	Not identified	Identified
ENTPD2	Not identified	Identified	Identified
ENTPD3	Not identified	Not identified	Identified
ENTPD5	Identified	Identified	Identified
ENTPD6	Not identified	Identified	Identified
ENTPD7	Identified	Not identified	Not identified
EPB41	Identified	Not identified	Identified
EPB41L1	Not identified	Not identified	Identified
EPCAM	Not identified	Identified	Not identified
EPDR1	Not identified	Not identified	Identified
EPHA1	Identified	Identified	Identified
EPHA10	Not identified	Identified	Identified
EPHA2	Not identified	Identified	Identified
EPHA3	Not identified	Not identified	Identified
EPHA4	Identified	Not identified	Identified
EPHA5	Not identified	Not identified	Identified
EPHA7	Identified	Not identified	Identified
EPHB1	Not identified	Not identified	Identified
EPHB2	Not identified	Not identified	Identified
EPHB3	Not identified	Not identified	Identified
EPHB4	Identified	Identified	Identified
EPHB6	Not identified	Identified	Identified
EPHX2	Not identified	Identified	Not identified
EPHX4	Identified	Not identified	Not identified
EPO	Not identified	Identified	Identified
EPS15	Identified	Not identified	Not identified
EPS15L1	Identified	Not identified	Identified
EPS8L2	Not identified	Identified	Not identified
EPX	Identified	Not identified	Not identified
EQTN	Not identified	Not identified	Identified
ERAP1	Identified	Not identified	Identified
ERAP2	Identified	Not identified	Identified
ERBB2	Not identified	Identified	Identified
ERBB3	Identified	Identified	Identified
ERBB4	Not identified	Identified	Identified
ERBIN	Identified	Identified	Not identified
ERCC1	Not identified	Not identified	Identified
EREG	Not identified	Identified	Identified
ERH	Not identified	Not identified	Identified
ERLEC1	Not identified	Not identified	Identified
ERLIN1	Not identified	Not identified	Identified
ERMAP	Not identified	Not identified	Identified
ERN1	Not identified	Not identified	Identified
ERO1L	Not identified	Not identified	Identified
ERO1LB	Not identified	Not identified	Identified
ERP27	Not identified	Not identified	Identified
ERP29	Identified	Not identified	Identified
ERP44	Identified	Identified	Identified
ERVV1	Not identified	Not identified	Identified
ESAM	Identified	Identified	Identified
ESD	Identified	Not identified	Not identified
ESM1	Not identified	Identified	Identified
ESRP1	Not identified	Not identified	Identified
ESRRA	Not identified	Not identified	Identified
ETFA	Identified	Not identified	Identified
ETHE1	Not identified	Not identified	Identified
ETNK1	Not identified	Not identified	Identified
ETS2	Not identified	Not identified	Identified
ETV1	Identified	Not identified	Not identified
ETV5	Not identified	Not identified	Identified
EVA1B	Not identified	Not identified	Identified
EVA1C	Not identified	Not identified	Identified
EVC2	Identified	Not identified	Not identified
EVL	Not identified	Not identified	Identified
EVPL	Not identified	Not identified	Identified
EWSR1	Not identified	Not identified	Identified
EXOSC1	Not identified	Not identified	Identified
EXOSC3	Not identified	Not identified	Identified
EXOSC8	Not identified	Not identified	Identified
EXT1	Identified	Not identified	Not identified
EXT2	Identified	Not identified	Not identified
EXTL2	Identified	Not identified	Identified
EYS	Not identified	Not identified	Identified
EZR	Identified	Identified	Identified
F10	Identified	Not identified	Identified
F11	Identified	Not identified	Identified
F11R	Identified	Identified	Not identified
F12	Identified	Not identified	Not identified
F13A1	Identified	Not identified	Identified
F13B	Identified	Not identified	Identified
F2	Identified	Not identified	Identified
F2R	Identified	Identified	Not identified
F3	Not identified	Identified	Identified
F5	Identified	Not identified	Identified
F7	Identified	Identified	Identified
F8	Identified	Not identified	Identified
F9	Identified	Identified	Identified
FAAH2	Not identified	Not identified	Identified
FABP1	Not identified	Identified	Identified
FABP12	Not identified	Not identified	Identified
FABP2	Not identified	Identified	Identified
FABP3	Identified	Not identified	Identified
FABP4	Identified	Identified	Identified
FABP5	Identified	Identified	Not identified
FABP6	Not identified	Identified	Identified
FABP9	Not identified	Identified	Identified
FADD	Not identified	Identified	Identified
FAF2	Not identified	Not identified	Identified
FAH	Identified	Not identified	Identified
FAHD1	Not identified	Not identified	Identified
FAIM3	Not identified	Not identified	Identified
FAM107A	Not identified	Not identified	Identified
FAM111B	Identified	Not identified	Not identified
FAM134B	Not identified	Not identified	Identified
FAM150B	Not identified	Not identified	Identified
FAM151A	Not identified	Not identified	Identified
FAM162A	Not identified	Not identified	Identified
FAM162B	Not identified	Not identified	Identified
FAM163B	Not identified	Not identified	Identified
FAM171A1	Not identified	Not identified	Identified
FAM171A2	Not identified	Not identified	Identified
FAM171B	Not identified	Not identified	Identified
FAM172A	Not identified	Not identified	Identified
FAM173A	Not identified	Not identified	Identified
FAM174A	Not identified	Not identified	Identified
FAM175A	Not identified	Not identified	Identified
FAM175B	Not identified	Not identified	Identified
FAM177A1	Not identified	Not identified	Identified
FAM189A2	Not identified	Not identified	Identified
FAM19A2	Not identified	Not identified	Identified
FAM19A3	Not identified	Not identified	Identified
FAM19A4	Not identified	Not identified	Identified
FAM19A5	Not identified	Not identified	Identified
FAM209B	Not identified	Not identified	Identified
FAM20A	Identified	Not identified	Identified
FAM20B	Not identified	Not identified	Identified
FAM20C	Identified	Not identified	Not identified
FAM210A	Not identified	Not identified	Identified
FAM213A	Not identified	Not identified	Identified
FAM234A	Identified	Not identified	Not identified
FAM24B	Not identified	Not identified	Identified
FAM3B	Not identified	Identified	Identified
FAM3C	Identified	Identified	Not identified
FAM3D	Not identified	Not identified	Identified
FAM49B	Not identified	Not identified	Identified
FAM69C	Not identified	Not identified	Identified
FAM71C	Identified	Not identified	Not identified
FANCF	Not identified	Not identified	Identified
FANCL	Not identified	Not identified	Identified
FANK1	Not identified	Not identified	Identified
FAP	Identified	Identified	Identified
FARS2	Not identified	Not identified	Identified
FAS	Not identified	Identified	Identified
FASLG	Not identified	Identified	Identified
FASN	Identified	Not identified	Identified
FAT1	Identified	Not identified	Not identified
FAT4	Identified	Not identified	Not identified
FATE1	Not identified	Not identified	Identified
FAXDC2	Not identified	Not identified	Identified
FBL	Not identified	Not identified	Identified
FBLN1	Identified	Not identified	Identified
FBLN2	Identified	Not identified	Not identified
FBLN5	Identified	Not identified	Identified
FBN1	Identified	Not identified	Not identified
FBP1	Identified	Identified	Identified
FBP2	Identified	Not identified	Identified
FBXL4	Not identified	Not identified	Identified
FBXL5	Not identified	Not identified	Identified
FBXO3	Not identified	Not identified	Identified
FBXO46	Identified	Not identified	Not identified
FBXW7	Identified	Not identified	Not identified
FCAMR	Identified	Not identified	Identified
FCAR	Not identified	Identified	Identified
FCER1A	Not identified	Not identified	Identified
FCER2	Not identified	Identified	Identified
FCF1	Identified	Not identified	Not identified
FCGBP	Identified	Not identified	Not identified
FCGR1A	Not identified	Not identified	Identified
FCGR2A	Identified	Identified	Identified
FCGR2B	Not identified	Identified	Identified
FCGR3A	Identified	Not identified	Identified
FCGR3B	Identified	Identified	Identified
FCGRT	Identified	Not identified	Not identified
FCMR	Identified	Not identified	Not identified
FCN1	Identified	Not identified	Identified
FCN2	Identified	Identified	Identified
FCN3	Identified	Not identified	Identified
FCRL1	Not identified	Identified	Identified
FCRL2	Not identified	Identified	Not identified
FCRL3	Not identified	Identified	Identified
FCRL4	Not identified	Not identified	Identified
FCRL5	Identified	Identified	Identified
FCRL6	Not identified	Identified	Identified
FCRLB	Not identified	Identified	Identified
FDCSP	Not identified	Not identified	Identified
FDPS	Identified	Not identified	Not identified
FDX1L	Not identified	Not identified	Identified
FEN1	Identified	Identified	Identified
FER	Not identified	Not identified	Identified
FERMT3	Identified	Not identified	Identified
FES	Identified	Identified	Not identified
FETUB	Identified	Identified	Identified
FEV	Not identified	Not identified	Identified
FEZ2	Identified	Not identified	Not identified
FGA	Identified	Not identified	Identified
FGB	Identified	Not identified	Identified
FGF1	Not identified	Not identified	Identified
FGF10	Not identified	Not identified	Identified
FGF12	Not identified	Not identified	Identified
FGF16	Not identified	Not identified	Identified
FGF17	Not identified	Not identified	Identified
FGF18	Not identified	Not identified	Identified
FGF19	Not identified	Identified	Identified
FGF2	Not identified	Identified	Identified
FGF20	Not identified	Not identified	Identified
FGF21	Not identified	Identified	Not identified
FGF22	Not identified	Not identified	Identified
FGF23	Not identified	Identified	Identified
FGF3	Not identified	Not identified	Identified
FGF4	Not identified	Not identified	Identified
FGF5	Not identified	Identified	Identified
FGF6	Not identified	Not identified	Identified
FGF7	Not identified	Not identified	Identified
FGF8	Not identified	Not identified	Identified
FGF9	Not identified	Not identified	Identified
FGFBP1	Not identified	Identified	Identified
FGFBP2	Identified	Not identified	Not identified
FGFBP3	Not identified	Not identified	Identified
FGFR1	Identified	Not identified	Identified
FGFR1OP	Not identified	Identified	Not identified
FGFR2	Identified	Identified	Identified
FGFR3	Not identified	Not identified	Identified
FGFR4	Identified	Not identified	Identified
FGFRL1	Not identified	Not identified	Identified
FGG	Identified	Not identified	Identified
FGL1	Identified	Not identified	Identified
FGL2	Identified	Not identified	Identified
FGR	Not identified	Identified	Identified
FH	Identified	Not identified	Identified
FHIT	Not identified	Identified	Identified
FHL1	Identified	Not identified	Identified
FHOD1	Identified	Not identified	Not identified
FIBCD1	Not identified	Not identified	Identified
FIBP	Not identified	Not identified	Identified
FIG4	Not identified	Not identified	Identified
FIGF	Not identified	Not identified	Identified
FIS1	Not identified	Identified	Identified
FJX1	Not identified	Not identified	Identified
FKBP14	Not identified	Not identified	Identified
FKBP1A	Identified	Not identified	Not identified
FKBP1B	Not identified	Identified	Identified
FKBP2	Identified	Not identified	Identified
FKBP3	Identified	Not identified	Identified
FKBP4	Not identified	Identified	Identified
FKBP5	Identified	Identified	Not identified
FKBP6	Not identified	Not identified	Identified
FKBP7	Not identified	Identified	Identified
FLG	Identified	Not identified	Not identified
FLG2	Identified	Not identified	Not identified
FLI1	Not identified	Identified	Not identified
FLII	Not identified	Not identified	Identified
FLNA	Identified	Not identified	Identified
FLNB	Identified	Not identified	Not identified
FLNC	Identified	Not identified	Not identified
FLRT1	Not identified	Not identified	Identified
FLRT2	Not identified	Identified	Identified
FLRT3	Not identified	Not identified	Identified
FLT1	Not identified	Identified	Identified
FLT3	Not identified	Identified	Identified
FLT3LG	Not identified	Identified	Identified
FLT4	Identified	Identified	Identified
FMNL1	Not identified	Identified	Not identified
FMOD	Identified	Not identified	Identified
FMR1	Not identified	Identified	Identified
FN1	Identified	Not identified	Identified
FNDC4	Not identified	Not identified	Identified
FOLH1	Not identified	Not identified	Identified
FOLR1	Not identified	Identified	Not identified
FOLR2	Identified	Identified	Identified
FOLR3	Identified	Identified	Identified
FOPNL	Not identified	Identified	Not identified
FOSB	Not identified	Identified	Not identified
FOXC2	Not identified	Not identified	Identified
FOXJ2	Not identified	Not identified	Identified
FOXL2	Not identified	Not identified	Identified
FOXM1	Not identified	Not identified	Identified
FOXO1	Not identified	Identified	Not identified
FOXO3	Not identified	Identified	Identified
FOXP3	Identified	Not identified	Not identified
FOXRED1	Not identified	Not identified	Identified
FREM2	Not identified	Not identified	Identified
FRMPD1	Identified	Not identified	Not identified
FRMPD4	Identified	Not identified	Not identified
FRRS1L	Not identified	Not identified	Identified
FRS2	Not identified	Not identified	Identified
FRZB	Not identified	Identified	Identified
FSCN1	Identified	Not identified	Not identified
FSD1	Identified	Not identified	Not identified
FSHB	Not identified	Not identified	Identified
FST	Not identified	Identified	Identified
FSTL1	Identified	Not identified	Identified
FSTL3	Identified	Identified	Identified
[truncated: 3,759 more rows]
