# Supplementary material for: Comprehensive proteomics and meta-analysis of COVID-19 host response
Source: Nat Commun. 2023 Sep 22;14:5921. doi: 10.1038/s41467-023-41159-z (PMC10516886; doi:10.1038/s41467-023-41159-z)
Supplement: Supplementary file 5 — Supplementary Dataset 2 [file 41467_2023_41159_MOESM5_ESM.xlsx]

## Sheet: Sheet1
Protein (Gene name)	Protein IDs	log2-Fold change	FDR q value	statistic	df	p value	95% CI lower	95% CI upper	Mean in COVID-19	Mean in Healthy	Null value	Std. error	Side	Method
ISG15	ENSP00000485643.1;ENSP00000485313.1;ENSP00000496832.1	1.82348	0.00701718	5.3291	6.87135	0.00115572	1.01129	2.63568	0.229961	-1.59352	0	0.342175	two.sided	Welch Two Sample t-test
CROCC	ENSP00000364691.4;ENSP00000402626.2;ENSP00000480016.1;ENSP00000478281.1	1.52326	0.00819753	5.35601	6.2841	0.00149758	0.834911	2.21162	0.338128	-1.18514	0	0.284403	two.sided	Welch Two Sample t-test
SMPD2	ENSP00000258052.3;ENSP00000399731.1	1.41606	0.026701	4.51463	4.67636	0.00741445	0.592693	2.23942	0.252782	-1.16328	0	0.31366	two.sided	Welch Two Sample t-test
ILF2	ENSP00000355011.4;ENSP00000357673.4;ENSP00000357670.1;ENSP00000482909.1	1.20099	0.000552043	7.44471	9.62609	2.71387e-05	0.839644	1.56234	0.254259	-0.946734	0	0.161322	two.sided	Welch Two Sample t-test
KIF2A	ENSP00000385622.3;ENSP00000423542.2;ENSP00000385000.3;ENSP00000502498.1;ENSP00000502248.1;ENSP00000502125.1;ENSP00000370493.3;ENSP00000501719.1;ENSP00000425411.1;ENSP00000502097.1;ENSP00000423772.1;ENSP00000502272.1;ENSP00000501206.1;ENSP00000421041.2	1.17657	0.00936592	4.21345	9.98696	0.00179527	0.554273	1.79888	0.0443309	-1.13224	0	0.279243	two.sided	Welch Two Sample t-test
MX1	ENSP00000505189.1;ENSP00000506183.1;ENSP00000506690.1;ENSP00000506062.1;ENSP00000506395.1;ENSP00000505874.1;ENSP00000505657.1;ENSP00000505630.1;ENSP00000505669.1;ENSP00000381601.2;ENSP00000506481.1;ENSP00000408498.2;ENSP00000392151.2;ENSP00000410523.2;ENSP00000505051.1;ENSP00000506372.1;ENSP00000400923.2;ENSP00000506348.1;ENSP00000402215.2;ENSP00000505637.1;ENSP00000288383.7;ENSP00000505730.1;ENS…	1.14039	0.000752118	6.17389	12.3638	4.18548e-05	0.739247	1.54153	0.138282	-1.00211	0	0.184711	two.sided	Welch Two Sample t-test
CRP	ENSP00000255030.5;ENSP00000402788.1;ENSP00000357093.1;ENSP00000357092.1;ENSP00000357091.1	1.1376	0.0023378	5.03234	12.6273	0.000250767	0.647762	1.62744	0.136865	-1.00073	0	0.226058	two.sided	Welch Two Sample t-test
AOX1	ENSP00000363832.2;ENSP00000392485.1;ENSP00000260930.6;ENSP00000413326.1	1.11447	0.00677543	4.33956	11.3101	0.00110255	0.551105	1.67783	0.173503	-0.940965	0	0.256816	two.sided	Welch Two Sample t-test
SFTPB	ENSP00000428719.2;ENSP00000377409.4;ENSP00000415347.1;ENSP00000386346.2;ENSP00000476194.1	1.11004	1.22698e-06	9.48726	23.4844	1.67518e-09	0.868278	1.35181	0.161638	-0.948404	0	0.117003	two.sided	Welch Two Sample t-test
DENND4C	ENSP00000473565.1;ENSP00000473469.1;ENSP00000473273.1;ENSP00000369792.2;ENSP00000354301.3;ENSP00000369789.2	1.05035	0.0256032	4.05333	5.88644	0.00697414	0.413296	1.6874	1.54541	0.495059	0	0.259132	two.sided	Welch Two Sample t-test
NPL	ENSP00000356526.1;ENSP00000356524.1;ENSP00000356523.2;ENSP00000258317.2;ENSP00000356525.3;ENSP00000482415.1	1.03424	0.00154774	6.01832	10.2477	0.000116581	0.652587	1.41589	0.16482	-0.869418	0	0.171848	two.sided	Welch Two Sample t-test
CAB39L	ENSP00000348113.4;ENSP00000386375.1;ENSP00000387245.1;ENSP00000416719.1;ENSP00000386328.1;ENSP00000409253.1;ENSP00000404028.1;ENSP00000386979.1;ENSP00000479669.1;ENSP00000261669.7	1.01331	0.211107	1.94049	4.38639	0.118031	-0.387527	2.41415	0.115068	-0.898242	0	0.522194	two.sided	Welch Two Sample t-test
FCGR3A	ENSP00000392047.2;ENSP00000356944.3;ENSP00000416607.1;ENSP00000410180.3;ENSP00000396567.1	1.01271	0.0935283	2.59689	6.3008	0.0390604	0.0694218	1.956	0.107749	-0.904963	0	0.389971	two.sided	Welch Two Sample t-test
PIKFYVE	ENSP00000376038.3;ENSP00000407692.1;ENSP00000264380.4;ENSP00000384356.1;ENSP00000308715.6;ENSP00000414477.1;ENSP00000405736.1	0.99949	0.0834839	3.29591	3.70253	0.0336939	0.130168	1.86881	0.474002	-0.525487	0	0.303251	two.sided	Welch Two Sample t-test
LBP	ENSP00000217407.2	0.971601	1.07402e-05	9.08642	16.5219	7.84837e-08	0.745502	1.1977	0.228914	-0.742687	0	0.106929	two.sided	Welch Two Sample t-test
ARF4	ENSP00000306010.6;ENSP00000417501.1;ENSP00000475828.1;ENSP00000420655.1;ENSP00000420254.1;ENSP00000418388.1	0.965027	0.0148141	3.90224	9.46911	0.00327258	0.40979	1.52026	0.103123	-0.861903	0	0.247301	two.sided	Welch Two Sample t-test
GOLM1	ENSP00000373364.3;ENSP00000373363.3;ENSP00000417504.2;ENSP00000419076.1;ENSP00000418155.1	0.959125	0.00243182	5.6129	9.46727	0.000273392	0.57546	1.34279	0.101321	-0.857804	0	0.170879	two.sided	Welch Two Sample t-test
RAB27B	ENSP00000468542.1;ENSP00000262094.4;ENSP00000465009.1	0.955478	0.000273945	5.64226	22.9484	9.70124e-06	0.605121	1.30583	0.12748	-0.827998	0	0.169343	two.sided	Welch Two Sample t-test
GNPDA1	ENSP00000423494.1;ENSP00000311876.6;ENSP00000424275.1;ENSP00000423674.1;ENSP00000423485.1;ENSP00000424625.1;ENSP00000421524.1;ENSP00000424537.1;ENSP00000422173.1;ENSP00000426583.1	0.935967	0.00123038	5.99761	11.25	8.16105e-05	0.593417	1.27852	0.277999	-0.657968	0	0.156057	two.sided	Welch Two Sample t-test
PSMA7	ENSP00000397047.1;ENSP00000359910.4;ENSP00000359898.1;ENSP00000359895.3	0.935469	9.6793e-05	6.76981	18.2832	2.23076e-06	0.64548	1.22546	0.0743363	-0.861132	0	0.138182	two.sided	Welch Two Sample t-test
ORM2	ENSP00000394936.2	0.895224	1.22698e-06	10.7254	18.6407	2.06911e-09	0.720296	1.07015	0.123346	-0.771878	0	0.0834679	two.sided	Welch Two Sample t-test
BHMT	ENSP00000274353.5;ENSP00000428240.1	0.877559	0.00405678	3.9691	23.8607	0.000574654	0.421095	1.33402	0.0181818	-0.859377	0	0.221098	two.sided	Welch Two Sample t-test
HP	ENSP00000348170.5;ENSP00000457629.1;ENSP00000381199.2;ENSP00000463755.1;ENSP00000456503.1;ENSP00000350406.5;ENSP00000454413.1;ENSP00000454966.1;ENSP00000462662.1;ENSP00000461999.1;ENSP00000464070.1;ENSP00000463491.1	0.874685	3.50467e-05	6.97127	22.4405	4.79517e-07	0.614772	1.1346	0.0100957	-0.86459	0	0.12547	two.sided	Welch Two Sample t-test
PTX3	ENSP00000295927.3	0.86981	0.0023378	4.61277	17.0818	0.000245324	0.472116	1.2675	0.0599041	-0.809905	0	0.188566	two.sided	Welch Two Sample t-test
PPP1R14A	ENSP00000465811.1;ENSP00000466572.1;ENSP00000301242.3;ENSP00000301243.3;ENSP00000465104.1	0.867895	0.000153948	6.34849	19.0742	4.24027e-06	0.581836	1.15395	0.141702	-0.726193	0	0.136709	two.sided	Welch Two Sample t-test
ACAA1	ENSP00000301810.7;ENSP00000414021.1;ENSP00000486456.1;ENSP00000333664.8;ENSP00000395183.1;ENSP00000391078.1;ENSP00000398172.1;ENSP00000389226.1;ENSP00000405785.1;ENSP00000403124.1	0.862103	0.012755	3.60392	14.9275	0.00262261	0.352018	1.37219	0.143049	-0.719054	0	0.239213	two.sided	Welch Two Sample t-test
MACROH2A1	ENSP00000423563.1;ENSP00000302572.4;ENSP00000508931.1;ENSP00000510509.1;ENSP00000310169.4;ENSP00000423718.1;ENSP00000415121.2;ENSP00000424971.1	0.857659	0.000897004	5.29332	17.5239	5.39513e-05	0.516589	1.19873	0.254444	-0.603215	0	0.162027	two.sided	Welch Two Sample t-test
SACS	ENSP00000506739.1;ENSP00000508121.1;ENSP00000508399.1;ENSP00000507057.1;ENSP00000385844.1;ENSP00000406565.2;ENSP00000371729.3;ENSP00000507173.1;ENSP00000390925.2;ENSP00000507780.1;ENSP00000508403.1;ENSP00000508262.1;ENSP00000507855.1;ENSP00000507624.1;ENSP00000507223.1;ENSP00000507735.1	0.85747	0.0212004	4.54585	5.31636	0.00527925	0.38114	1.3338	-0.0845924	-0.942062	0	0.188627	two.sided	Welch Two Sample t-test
MARCKS	ENSP00000478061.1	0.845735	0.000676179	5.7929	14.9702	3.57473e-05	0.5345	1.15697	0.0703467	-0.775389	0	0.145995	two.sided	Welch Two Sample t-test
MAT2B	ENSP00000280969.5;ENSP00000325425.6;ENSP00000397371.2;ENSP00000428046.1;ENSP00000431071.1	0.834719	8.7055e-05	8.93454	11.2152	1.95739e-06	0.62957	1.03987	0.205419	-0.6293	0	0.0934261	two.sided	Welch Two Sample t-test
LAP3	ENSP00000226299.4;ENSP00000481000.1;ENSP00000476028.1;ENSP00000423350.1;ENSP00000424724.1	0.833357	0.000255709	5.57597	24.9592	8.51334e-06	0.525523	1.14119	0.097945	-0.735412	0	0.149455	two.sided	Welch Two Sample t-test
ORM1	ENSP00000259396.8	0.830306	5.54596e-06	8.42213	21.6642	2.80571e-08	0.625667	1.03495	0.113897	-0.716409	0	0.0985863	two.sided	Welch Two Sample t-test
PARVG	ENSP00000391583.2;ENSP00000399839.1;ENSP00000407199.1;ENSP00000349378.3;ENSP00000475593.1;ENSP00000391453.1;ENSP00000416761.2	0.82763	0.0107301	4.75332	6.94199	0.0021231	0.415212	1.24005	0.0817328	-0.745897	0	0.174116	two.sided	Welch Two Sample t-test
SERPINA3	ENSP00000376795.4;ENSP00000452246.3;ENSP00000376793.3;ENSP00000450540.1;ENSP00000452476.1;ENSP00000451119.1;ENSP00000481617.1	0.819247	3.18241e-06	10.219	16.6394	1.38875e-08	0.649826	0.988669	0.198323	-0.620924	0	0.0801689	two.sided	Welch Two Sample t-test
RAD23B	ENSP00000416868.1;ENSP00000350708.3;ENSP00000415821.1;ENSP00000396975.1;ENSP00000405623.2	0.7988	0.00418013	5.25127	8.66253	0.000596825	0.452636	1.14496	0.0691253	-0.729675	0	0.152116	two.sided	Welch Two Sample t-test
CDHR2	ENSP00000424565.1;ENSP00000426838.1;ENSP00000261944.5	0.79677	0.00248619	4.21675	24.9887	0.000283696	0.407604	1.18594	-0.0609883	-0.857758	0	0.188954	two.sided	Welch Two Sample t-test
UBE2L6	ENSP00000341980.4;ENSP00000287156.4;ENSP00000435265.1;ENSP00000434348.1	0.790569	0.000438823	8.14651	9.03122	1.87468e-05	0.571156	1.00998	0.188366	-0.602203	0	0.0970439	two.sided	Welch Two Sample t-test
PTGES3	ENSP00000482075.1;ENSP00000262033.6;ENSP00000405299.3;ENSP00000402385.2;ENSP00000414892.2;ENSP00000389090.2	0.78953	0.0016347	6.28928	9.14579	0.000133239	0.506237	1.07282	0.0938725	-0.695657	0	0.125536	two.sided	Welch Two Sample t-test
CNDP2	ENSP00000464151.1;ENSP00000325548.4;ENSP00000464214.1;ENSP00000462311.1;ENSP00000463314.1;ENSP00000464319.1;ENSP00000463702.1;ENSP00000463816.1;ENSP00000464122.1;ENSP00000464014.1;ENSP00000462673.1;ENSP00000462626.1;ENSP00000463182.1;ENSP00000463222.1;ENSP00000325756.8;ENSP00000482227.1;ENSP00000461941.1;ENSP00000479635.1;ENSP00000462034.1	0.787698	5.27639e-05	6.48702	24.6311	9.19438e-07	0.537425	1.03797	0.197134	-0.590564	0	0.121427	two.sided	Welch Two Sample t-test
EIF3G	ENSP00000253108.3;ENSP00000467187.1;ENSP00000466860.1;ENSP00000468159.1;ENSP00000465882.1;ENSP00000466943.1;ENSP00000465933.1;ENSP00000468313.1	0.786076	0.0015854	5.57191	11.9593	0.000122982	0.478576	1.09358	0.154761	-0.631315	0	0.141078	two.sided	Welch Two Sample t-test
S100A8	ENSP00000357721.1;ENSP00000357722.3	0.771812	0.00668882	4.64811	9.3943	0.00107532	0.398574	1.14505	0.043952	-0.72786	0	0.166049	two.sided	Welch Two Sample t-test
LILRA3	ENSP00000482971.1;ENSP00000480375.1;ENSP00000478021.1;ENSP00000480252.1;ENSP00000479345.1;ENSP00000484119.1;ENSP00000478798.1;ENSP00000478008.1;ENSP00000484564.1;ENSP00000480386.1;ENSP00000479942.1;ENSP00000478906.1;ENSP00000478188.1;ENSP00000481818.1;ENSP00000477708.1;ENSP00000478806.1;ENSP00000483374.1	0.770785	0.000131581	5.96607	24.5114	3.40231e-06	0.504434	1.03714	0.10041	-0.670375	0	0.129195	two.sided	Welch Two Sample t-test
IGHV1-24	ENSP00000488412.1;ENSP00000375019.2	0.76589	0.00621387	3.97144	16.9855	0.000987846	0.358987	1.17279	0.0197439	-0.746146	0	0.192849	two.sided	Welch Two Sample t-test
TXN	ENSP00000363639.5;ENSP00000363641.5	0.765079	0.000897989	6.44955	10.6745	5.45154e-05	0.503012	1.02715	0.0999309	-0.665149	0	0.118625	two.sided	Welch Two Sample t-test
TOR1B	ENSP00000259339.2;ENSP00000411912.1	0.763823	0.0023378	5.54943	9.86367	0.000256704	0.456567	1.07108	0.611857	-0.151966	0	0.13764	two.sided	Welch Two Sample t-test
PSME1	ENSP00000495602.1;ENSP00000495095.1;ENSP00000496083.1;ENSP00000493882.1;ENSP00000494432.1;ENSP00000452843.1;ENSP00000206451.6;ENSP00000372155.3;ENSP00000453976.1;ENSP00000453340.1	0.76274	3.66818e-05	7.66971	17.4863	5.36847e-07	0.553366	0.972114	0.156394	-0.606346	0	0.0994484	two.sided	Welch Two Sample t-test
SPDYA	ENSP00000368898.4;ENSP00000335628.5;ENSP00000414086.1;ENSP00000395240.1	0.758193	0.0480664	3.50424	5.13786	0.0164544	0.206469	1.30992	0.335782	-0.422411	0	0.216364	two.sided	Welch Two Sample t-test
SERPINA1	ENSP00000486067.1;ENSP00000487579.1;ENSP00000486957.1;ENSP00000486302.1;ENSP00000485908.1;ENSP00000486935.1;ENSP00000487269.1;ENSP00000486654.1;ENSP00000486117.1;ENSP00000486467.1;ENSP00000487293.1;ENSP00000480231.1;ENSP00000477615.1;ENSP00000479923.1;ENSP00000376802.4;ENSP00000390299.1;ENSP00000348068.4;ENSP00000408474.1;ENSP00000416066.1;ENSP00000451525.1;ENSP00000490054.1;ENSP00000376803.4;ENS…	0.75264	4.72757e-07	10.3246	23.9724	2.65743e-10	0.602178	0.903101	0.169744	-0.582896	0	0.0728974	two.sided	Welch Two Sample t-test
ANP32B	ENSP00000345848.4	0.752528	0.0144289	4.07022	8.51962	0.00313883	0.330664	1.17439	0.182532	-0.569995	0	0.184886	two.sided	Welch Two Sample t-test
PSMB3	ENSP00000483956.1;ENSP00000487711.1;ENSP00000487856.1;ENSP00000488173.1;ENSP00000483688.1;ENSP00000478737.1;ENSP00000481215.1;ENSP00000481442.1	0.747354	0.00249952	4.81229	13.7881	0.000288028	0.413786	1.08092	0.161255	-0.586099	0	0.155301	two.sided	Welch Two Sample t-test
SEC22B	ENSP00000463393.1;ENSP00000484017.1	0.746347	0.0174509	3.67744	10.2823	0.00407089	0.295817	1.19688	0.0874909	-0.658856	0	0.202953	two.sided	Welch Two Sample t-test
HPRT1	ENSP00000298556.7	0.741527	0.0227068	3.83823	7.305	0.00589118	0.288531	1.19452	0.287593	-0.453934	0	0.193195	two.sided	Welch Two Sample t-test
PSMA4	ENSP00000453829.1;ENSP00000044462.7;ENSP00000453887.1;ENSP00000452936.1;ENSP00000402118.2;ENSP00000453621.1;ENSP00000453145.1;ENSP00000453802.1;ENSP00000453323.1;ENSP00000453523.1;ENSP00000453080.1;ENSP00000452917.1;ENSP00000453758.1	0.739077	2.15259e-06	8.71332	24.9649	4.83999e-09	0.564371	0.913783	0.115765	-0.623312	0	0.0848215	two.sided	Welch Two Sample t-test
WARS1	ENSP00000376620.2;ENSP00000351481.4;ENSP00000347495.2;ENSP00000339485.5;ENSP00000451460.1;ENSP00000451887.1;ENSP00000451891.1;ENSP00000451490.1;ENSP00000451251.1;ENSP00000450500.1;ENSP00000451599.1;ENSP00000452519.1;ENSP00000451544.1;ENSP00000450427.1;ENSP00000451349.1;ENSP00000450934.1;ENSP00000451469.1;ENSP00000451402.1;ENSP00000451679.1;ENSP00000452550.1;ENSP00000451906.2;ENSP00000451716.1;ENS…	0.736544	1.44018e-05	7.5393	22.6367	1.29528e-07	0.534269	0.938819	0.133277	-0.603267	0	0.097694	two.sided	Welch Two Sample t-test
PSMA5	ENSP00000271308.4;ENSP00000440618.1	0.735458	2.80718e-05	6.91694	24.76	3.15591e-07	0.516366	0.95455	0.144245	-0.591213	0	0.106327	two.sided	Welch Two Sample t-test
FH	ENSP00000507894.1;ENSP00000508203.1;ENSP00000355518.4;ENSP00000506864.1	0.731167	0.00284498	4.44322	17.1332	0.000350379	0.384186	1.07815	0.133728	-0.597439	0	0.164558	two.sided	Welch Two Sample t-test
MAPRE2	ENSP00000468216.1;ENSP00000465939.1;ENSP00000466871.1;ENSP00000407723.1;ENSP00000468904.1;ENSP00000300249.4;ENSP00000446343.1;ENSP00000468588.1;ENSP00000464921.1;ENSP00000396074.1	0.728347	0.00276008	4.60706	15.2016	0.000330951	0.391767	1.06493	0.0596181	-0.668729	0	0.158094	two.sided	Welch Two Sample t-test
STAG2	ENSP00000377987.1;ENSP00000397265.1;ENSP00000218089.9;ENSP00000405555.1;ENSP00000360202.1;ENSP00000405874.1;ENSP00000509048.1;ENSP00000360187.4;ENSP00000509476.1;ENSP00000360199.3;ENSP00000510375.1;ENSP00000401309.1;ENSP00000360186.3;ENSP00000415103.1;ENSP00000392118.1;ENSP00000377988.1	0.726314	0.109896	2.32978	7.7964	0.048987	0.00413247	1.4485	0.106627	-0.619687	0	0.311752	two.sided	Welch Two Sample t-test
ISG20	ENSP00000368526.6;ENSP00000453638.1;ENSP00000453666.2;ENSP00000306565.5	0.70813	0.00284842	5.17433	10.5137	0.000354486	0.405207	1.01105	0.349849	-0.358282	0	0.136855	two.sided	Welch Two Sample t-test
FBP1	ENSP00000498145.1;ENSP00000364475.5;ENSP00000507547.1;ENSP00000408025.1;ENSP00000411619.1	0.699208	0.00202903	4.47745	21.6184	0.000195034	0.375016	1.0234	0.141961	-0.557247	0	0.156162	two.sided	Welch Two Sample t-test
IGLV3-25	ENSP00000374840.2	0.694548	0.0525872	2.69924	12.7278	0.0185045	0.137448	1.25165	0.0111251	-0.683422	0	0.257312	two.sided	Welch Two Sample t-test
GABARAPL2	ENSP00000456773.1;ENSP00000037243.2;ENSP00000457448.1;ENSP00000455606.1	0.686902	0.110053	2.58102	5.0205	0.0491803	0.00361794	1.37019	0.117422	-0.56948	0	0.266136	two.sided	Welch Two Sample t-test
YWHAH	ENSP00000408468.1;ENSP00000380629.1;ENSP00000248975.5;ENSP00000406747.1	0.675606	0.00621387	4.99892	8.18993	0.000982743	0.365202	0.98601	0.0817309	-0.593875	0	0.13515	two.sided	Welch Two Sample t-test
LGALS3BP	ENSP00000465120.1;ENSP00000262776.2;ENSP00000467976.1;ENSP00000465982.1;ENSP00000466850.1;ENSP00000468480.1;ENSP00000467211.1;ENSP00000465729.1;ENSP00000468774.2;ENSP00000465380.1;ENSP00000466333.1;ENSP00000467646.1;ENSP00000468131.1;ENSP00000466318.1;ENSP00000468586.1	0.670629	3.18241e-06	8.42057	24.3095	1.13804e-08	0.506367	0.834891	0.167098	-0.503531	0	0.0796417	two.sided	Welch Two Sample t-test
LZIC	ENSP00000468610.1;ENSP00000366430.1;ENSP00000366418.1;ENSP00000383695.2	0.669572	0.00119128	7.07446	8.49701	7.77328e-05	0.453519	0.885624	0.324071	-0.3455	0	0.0946463	two.sided	Welch Two Sample t-test
FGL1	ENSP00000381133.2;ENSP00000429757.1;ENSP00000401952.1;ENSP00000371262.2;ENSP00000381131.1;ENSP00000371263.2;ENSP00000428430.1	0.665133	0.00294833	4.26015	20.3245	0.000371235	0.339787	0.990479	0.126868	-0.538265	0	0.156129	two.sided	Welch Two Sample t-test
PSME2	ENSP00000494758.1;ENSP00000495790.1;ENSP00000494510.1;ENSP00000494821.1;ENSP00000493609.1;ENSP00000495190.1;ENSP00000495502.1;ENSP00000453487.1;ENSP00000216802.5;ENSP00000484569.1;ENSP00000453195.1;ENSP00000453161.1;ENSP00000452940.1;ENSP00000485798.1	0.663768	1.97733e-05	7.32335	22.9958	1.88952e-07	0.476269	0.851267	0.250617	-0.413151	0	0.0906373	two.sided	Welch Two Sample t-test
LMNB1	ENSP00000486528.1;ENSP00000261366.5;ENSP00000486992.1;ENSP00000378761.1	0.653679	0.0165713	3.86866	8.94872	0.00383776	0.271113	1.03624	0.108991	-0.544687	0	0.168968	two.sided	Welch Two Sample t-test
YWHAG	ENSP00000306330.3	0.646326	6.39499e-05	6.49727	23.1043	1.2222e-06	0.440594	0.852057	0.182298	-0.464028	0	0.0994765	two.sided	Welch Two Sample t-test
HNRNPA2B1	ENSP00000504660.1;ENSP00000503961.1;ENSP00000503242.1;ENSP00000504571.1;ENSP00000497298.1;ENSP00000503452.1;ENSP00000504799.1;ENSP00000503190.1;ENSP00000503898.1;ENSP00000503968.1;ENSP00000503885.1;ENSP00000503870.1;ENSP00000504049.1;ENSP00000504059.1;ENSP00000503550.1;ENSP00000503236.1;ENSP00000503521.1;ENSP00000503360.1;ENSP00000503021.1;ENSP00000503915.1;ENSP00000503460.1;ENSP00000346694.4;ENS…	0.641237	0.00984102	3.64476	17.5783	0.00191399	0.270977	1.0115	-0.0406279	-0.681865	0	0.175934	two.sided	Welch Two Sample t-test
VSIG4	ENSP00000393108.1;ENSP00000363869.4;ENSP00000394143.2;ENSP00000498502.1;ENSP00000411581.2	0.641229	4.77294e-05	7.51542	17.3039	7.56372e-07	0.461456	0.821002	0.12254	-0.518689	0	0.0853218	two.sided	Welch Two Sample t-test
MIEN1	ENSP00000377778.3;ENSP00000462998.1	0.637547	0.0446589	3.68371	4.85824	0.0149867	0.188718	1.08638	0.149737	-0.48781	0	0.173072	two.sided	Welch Two Sample t-test
PLA2G2A	ENSP00000383364.3;ENSP00000496912.1;ENSP00000364252.3;ENSP00000504762.1	0.636981	0.0425327	2.91524	11.0779	0.0139624	0.156477	1.11749	0.27741	-0.359571	0	0.218501	two.sided	Welch Two Sample t-test
SNX6	ENSP00000379779.3;ENSP00000355217.5;ENSP00000452231.2;ENSP00000452082.2;ENSP00000451415.2;ENSP00000452577.2;ENSP00000450863.2;ENSP00000452520.1;ENSP00000498872.1	0.635788	0.108218	2.3975	6.97576	0.0477611	0.0082771	1.2633	0.124325	-0.511463	0	0.265187	two.sided	Welch Two Sample t-test
UGT8	ENSP00000311648.6;ENSP00000421446.1;ENSP00000378019.3	0.630534	0.292229	1.47113	7.3922	0.182499	-0.372158	1.63323	-0.125873	-0.756408	0	0.428606	two.sided	Welch Two Sample t-test
S100A9	ENSP00000357727.3	0.629043	0.0114546	3.98079	10.613	0.00231153	0.27969	0.978395	0.0801905	-0.548852	0	0.15802	two.sided	Welch Two Sample t-test
CMPK1	ENSP00000360939.5;ENSP00000360937.4;ENSP00000433782.1;ENSP00000398192.2	0.628923	0.000301924	6.30835	15.6707	1.14605e-05	0.417213	0.840632	0.0942222	-0.5347	0	0.0996969	two.sided	Welch Two Sample t-test
SDC1	ENSP00000254351.4;ENSP00000370542.1;ENSP00000384613.1;ENSP00000400773.1;ENSP00000390201.1	0.628816	0.000795592	5.40106	17.1818	4.60629e-05	0.38338	0.874253	0.0576224	-0.571194	0	0.116425	two.sided	Welch Two Sample t-test
PSMB6	ENSP00000485006.1;ENSP00000270586.3;ENSP00000460811.1	0.624658	0.00182771	4.97501	15.2548	0.000158216	0.357424	0.891891	0.051538	-0.57312	0	0.125559	two.sided	Welch Two Sample t-test
C9	ENSP00000263408.4	0.622898	6.37101e-05	9.77968	10.6632	1.18181e-06	0.482168	0.763628	0.129692	-0.493206	0	0.0636931	two.sided	Welch Two Sample t-test
VASP	ENSP00000467061.1;ENSP00000245932.5;ENSP00000464742.1;ENSP00000467773.1;ENSP00000467005.1;ENSP00000466319.1	0.622651	0.00268342	4.31268	20.7898	0.000313744	0.322218	0.923084	0.0773915	-0.545259	0	0.144377	two.sided	Welch Two Sample t-test
MMP8	ENSP00000236826.3;ENSP00000431431.2;ENSP00000401004.2;ENSP00000437173.1;ENSP00000433812.1;ENSP00000431938.1	0.62187	0.00595327	4.01267	16.7066	0.000930303	0.29446	0.949281	0.13803	-0.48384	0	0.154977	two.sided	Welch Two Sample t-test
DNPEP	ENSP00000429468.2;ENSP00000273075.4;ENSP00000363083.1;ENSP00000431076.1;ENSP00000363074.1;ENSP00000363077.1;ENSP00000410684.1;ENSP00000400944.1;ENSP00000429960.1;ENSP00000317252.7;ENSP00000412003.1;ENSP00000414739.1;ENSP00000428531.1;ENSP00000430630.1	0.620699	6.20289e-05	6.98427	19.2017	1.11575e-06	0.434822	0.806576	0.0929583	-0.527741	0	0.0888709	two.sided	Welch Two Sample t-test
ASGR2	ENSP00000347140.5;ENSP00000254850.7;ENSP00000510808.1;ENSP00000405844.2;ENSP00000458835.1	0.619832	0.00127451	5.93234	11.2799	8.88361e-05	0.39056	0.849104	0.111675	-0.508157	0	0.104483	two.sided	Welch Two Sample t-test
PYGL	ENSP00000431657.1;ENSP00000216392.7;ENSP00000443787.1	0.60966	0.000265559	5.54152	24.992	9.25502e-06	0.383073	0.836247	0.0797029	-0.529957	0	0.110017	two.sided	Welch Two Sample t-test
TYMP	ENSP00000498433.1;ENSP00000252029.3;ENSP00000379037.1;ENSP00000379038.1;ENSP00000498844.1;ENSP00000379036.3;ENSP00000395875.1;ENSP00000498619.1;ENSP00000498276.1;ENSP00000499115.1;ENSP00000498579.1;ENSP00000499096.1	0.609371	0.000134731	6.63033	17.5579	3.61009e-06	0.415933	0.802808	0.193006	-0.416365	0	0.0919065	two.sided	Welch Two Sample t-test
ALDH9A1	ENSP00000346827.4	0.608372	0.00346109	4.09349	22.3147	0.000468871	0.300406	0.916338	0.0128363	-0.595536	0	0.14862	two.sided	Welch Two Sample t-test
CPPED1	ENSP00000371193.4;ENSP00000411127.2;ENSP00000261660.4	0.607364	0.0179136	3.72349	9.62832	0.00421912	0.242007	0.972722	0.0302524	-0.577112	0	0.163117	two.sided	Welch Two Sample t-test
IGLV1-40	ENSP00000479659.2;ENSP00000374834.2	0.606993	0.152351	1.93654	11.9864	0.0767323	-0.0760256	1.29001	-0.100015	-0.707008	0	0.313442	two.sided	Welch Two Sample t-test
RPL10A	ENSP00000363018.3	0.603213	0.025384	3.42523	9.62	0.00686324	0.208707	0.99772	0.0970975	-0.506116	0	0.176109	two.sided	Welch Two Sample t-test
PPP1R9B	ENSP00000478767.1	0.601751	0.0160395	5.24106	4.84335	0.00367853	0.303716	0.899786	0.0884135	-0.513337	0	0.114815	two.sided	Welch Two Sample t-test
S100A6	ENSP00000357708.3;ENSP00000473589.1;ENSP00000357709.1;ENSP00000473547.1	0.601605	0.00229056	4.60542	17.4423	0.00023691	0.326531	0.876678	0.0341517	-0.567453	0	0.13063	two.sided	Welch Two Sample t-test
LRG1	ENSP00000302621.4	0.59768	1.13864e-05	7.61711	23.3309	8.96067e-08	0.435489	0.759871	0.163484	-0.434196	0	0.0784655	two.sided	Welch Two Sample t-test
INCENP	ENSP00000378295.3;ENSP00000433100.1;ENSP00000278849.4	0.596563	0.0389191	3.28692	7.47005	0.0121855	0.172807	1.02032	0.0643675	-0.532195	0	0.181496	two.sided	Welch Two Sample t-test
IGKV1-27	ENSP00000488456.1;ENSP00000418903.1	0.595398	0.220817	1.67356	9.84311	0.125647	-0.199016	1.38981	-0.03056	-0.625958	0	0.355767	two.sided	Welch Two Sample t-test
FTL	ENSP00000366525.2	0.591348	0.00815586	3.85892	15.3855	0.00148157	0.265432	0.917264	0.0795792	-0.511769	0	0.153242	two.sided	Welch Two Sample t-test
ABRACL	ENSP00000356632.3;ENSP00000418406.1	0.589778	0.0215687	3.60723	9.2207	0.00546279	0.221263	0.958293	0.142762	-0.447016	0	0.163499	two.sided	Welch Two Sample t-test
YWHAE	ENSP00000487356.1;ENSP00000487228.1;ENSP00000481059.2;ENSP00000486697.1;ENSP00000487432.1;ENSP00000486352.1;ENSP00000487508.1;ENSP00000264335.8;ENSP00000464883.1;ENSP00000461762.1;ENSP00000458386.1;ENSP00000466324.1;ENSP00000461766.1;ENSP00000460712.1	0.588706	0.00127281	5.5366	13.374	8.65713e-05	0.359646	0.817767	0.0662632	-0.522443	0	0.10633	two.sided	Welch Two Sample t-test
IGLV3-1	ENSP00000374854.2	0.587364	0.108218	2.1664	14.1628	0.0478129	0.00648764	1.16824	-0.106255	-0.693619	0	0.271124	two.sided	Welch Two Sample t-test
PYCARD	ENSP00000340441.4;ENSP00000247470.9;ENSP00000455141.1	0.584883	0.0131839	3.8566	10.6998	0.00280667	0.249941	0.919825	0.0642186	-0.520664	0	0.151657	two.sided	Welch Two Sample t-test
C4BPB	ENSP00000356045.3;ENSP00000392237.1;ENSP00000243611.5;ENSP00000356043.3;ENSP00000375790.1	0.581366	0.00116422	6.31871	10.3517	7.4604e-05	0.377302	0.785431	0.13942	-0.441946	0	0.0920071	two.sided	Welch Two Sample t-test
PSMA6	ENSP00000444844.1;ENSP00000485776.1;ENSP00000485817.1;ENSP00000479620.1;ENSP00000451958.1;ENSP00000261479.4;ENSP00000451432.1;ENSP00000451254.1;ENSP00000452603.1;ENSP00000450844.1;ENSP00000452566.1;ENSP00000450528.1;ENSP00000451171.1	0.57954	2.8796e-05	7.05547	22.6962	3.72293e-07	0.409494	0.749587	0.0852155	-0.494325	0	0.0821406	two.sided	Welch Two Sample t-test
TUBA4B	ENSP00000487719.1	0.578956	0.194415	2.00623	4.62977	0.105677	-0.181064	1.33898	0.0287629	-0.550193	0	0.28858	two.sided	Welch Two Sample t-test
CFHR3	ENSP00000436258.1;ENSP00000356397.3;ENSP00000375845.3;ENSP00000356395.5	0.577502	0.0603693	2.69061	10.2291	0.022261	0.10071	1.05429	-0.0203014	-0.597803	0	0.214636	two.sided	Welch Two Sample t-test
LCP1	ENSP00000381581.1;ENSP00000315757.2;ENSP00000501964.1;ENSP00000408052.1;ENSP00000402157.1	0.577404	3.66818e-05	7.85604	16.5615	5.56723e-07	0.422023	0.732785	0.109988	-0.467416	0	0.0734981	two.sided	Welch Two Sample t-test
NEXN	ENSP00000383814.3;ENSP00000333938.7;ENSP00000411902.1;ENSP00000343928.5;ENSP00000327363.8	0.577115	0.0016347	4.54111	24.0747	0.000132525	0.314864	0.839366	-0.00560008	-0.582715	0	0.127087	two.sided	Welch Two Sample t-test
DISP1	ENSP00000501873.1;ENSP00000502357.1;ENSP00000502092.1;ENSP00000502496.1;ENSP00000502067.1;ENSP00000501574.1;ENSP00000501808.1;ENSP00000284476.6	0.576066	0.00219828	5.80698	9.38819	0.000218716	0.353061	0.799071	0.117122	-0.458944	0	0.0992024	two.sided	Welch Two Sample t-test
GMPR	ENSP00000259727.4	0.5748	0.0239125	3.15744	15.3808	0.00634374	0.187612	0.961988	0.0878937	-0.486907	0	0.182047	two.sided	Welch Two Sample t-test
MME	ENSP00000420389.1;ENSP00000418525.1;ENSP00000478173.2;ENSP00000502021.2;ENSP00000372450.3;ENSP00000419653.1;ENSP00000417079.1;ENSP00000353679.2;ENSP00000418791.2;ENSP00000420542.2;ENSP00000505211.1;ENSP00000505690.1	0.574405	0.160472	1.89799	11.9188	0.0821753	-0.085485	1.2343	-0.373299	-0.947704	0	0.302638	two.sided	Welch Two Sample t-test
LTA4H	ENSP00000228740.2;ENSP00000449958.1;ENSP00000395051.2;ENSP00000449340.1	0.571931	1.02753e-05	8.11893	20.8143	6.93106e-08	0.425355	0.718507	0.113299	-0.458632	0	0.0704441	two.sided	Welch Two Sample t-test
GPI	ENSP00000488871.1;ENSP00000488409.1;ENSP00000488744.1;ENSP00000488295.1;ENSP00000488850.1;ENSP00000488679.1;ENSP00000487931.1;ENSP00000488493.1;ENSP00000488465.1;ENSP00000488174.1;ENSP00000487801.1;ENSP00000487666.1;ENSP00000464797.2;ENSP00000468298.2;ENSP00000466191.1;ENSP00000496041.1;ENSP00000405573.3;ENSP00000465858.3;ENSP00000464798.2;ENSP00000467221.1;ENSP00000467590.2;ENSP00000466851.2;ENS…	0.571468	2.65466e-05	6.94211	24.999	2.81748e-07	0.401928	0.741008	0.146494	-0.424974	0	0.0823191	two.sided	Welch Two Sample t-test
IGHV4-34	ENSP00000482820.2;ENSP00000375025.2	0.570464	0.0449982	2.90775	10.3186	0.0151512	0.135153	1.00577	0.0563487	-0.514115	0	0.196188	two.sided	Welch Two Sample t-test
LRP8	ENSP00000303634.6;ENSP00000499547.1;ENSP00000499574.1;ENSP00000499410.1;ENSP00000499550.1;ENSP00000499405.1;ENSP00000499273.1;ENSP00000499764.1;ENSP00000499355.1;ENSP00000431241.2;ENSP00000499744.1;ENSP00000433554.2;ENSP00000499777.1;ENSP00000499254.1;ENSP00000437009.2;ENSP00000360509.2;ENSP00000499486.1;ENSP00000346391.3;ENSP00000499708.1;ENSP00000499442.1;ENSP00000334522.2;ENSP00000499697.1;ENS…	0.570282	0.244558	1.89055	3.34772	0.145443	-0.335681	1.47624	0.0863879	-0.483894	0	0.301648	two.sided	Welch Two Sample t-test
H1-5	ENSP00000330074.4	0.570118	0.0474379	2.79583	11.9847	0.016186	0.125757	1.01448	0.00428516	-0.565833	0	0.203917	two.sided	Welch Two Sample t-test
PSAT1	ENSP00000317606.2;ENSP00000365773.3	0.569286	0.00219828	4.37014	23.299	0.000218232	0.299999	0.838574	0.113713	-0.455574	0	0.130267	two.sided	Welch Two Sample t-test
LGALSL	ENSP00000475643.1;ENSP00000238875.4;ENSP00000476226.1;ENSP00000407486.1;ENSP00000386242.2	0.567641	0.0178272	3.88844	8.41644	0.00418873	0.233884	0.901398	0.136102	-0.431538	0	0.145982	two.sided	Welch Two Sample t-test
NCF4	ENSP00000486744.1;ENSP00000486471.1;ENSP00000486446.1;ENSP00000483977.1;ENSP00000414958.1;ENSP00000380334.4;ENSP00000248899.6;ENSP00000498212.1;ENSP00000498381.1	0.566747	0.250033	1.65582	5.99982	0.148839	-0.270777	1.40427	-0.0299853	-0.596732	0	0.342275	two.sided	Welch Two Sample t-test
PRDX1	ENSP00000407034.2;ENSP00000389047.2;ENSP00000503140.1;ENSP00000262746.1;ENSP00000361150.1;ENSP00000361152.5	0.566234	0.0023378	4.32506	23.1928	0.000246488	0.295531	0.836937	0.0678119	-0.498422	0	0.130919	two.sided	Welch Two Sample t-test
AK2	ENSP00000486507.1;ENSP00000362548.2;ENSP00000499935.1;ENSP00000346921.7;ENSP00000449003.1;ENSP00000447082.1;ENSP00000450109.1;ENSP00000450008.1;ENSP00000500549.1;ENSP00000446849.1;ENSP00000486342.1	0.564261	0.00166802	4.95891	16.1461	0.000138503	0.32322	0.805301	0.102544	-0.461717	0	0.113787	two.sided	Welch Two Sample t-test
TALDO1	ENSP00000435042.1;ENSP00000437098.1;ENSP00000433501.1;ENSP00000321259.3	0.564049	7.91993e-06	8.68359	18.9801	4.89709e-08	0.428085	0.700013	0.121818	-0.44223	0	0.0649558	two.sided	Welch Two Sample t-test
NADK	ENSP00000341679.5;ENSP00000344340.3;ENSP00000367890.1;ENSP00000339727.5;ENSP00000464137.1;ENSP00000462589.1;ENSP00000462999.1;ENSP00000464096.1	0.562247	0.0275414	4.73848	4.27078	0.00769424	0.240882	0.883611	0.263091	-0.299155	0	0.118656	two.sided	Welch Two Sample t-test
TAGLN2	ENSP00000357076.1;ENSP00000357077.5;ENSP00000357075.1;ENSP00000412429.1	0.560532	0.00547516	3.87326	21.7661	0.000834047	0.260217	0.860846	0.0444303	-0.516101	0	0.144718	two.sided	Welch Two Sample t-test
FAM71C	ENSP00000315247.1	0.560195	0.182433	1.97188	5.87586	0.097113	-0.13853	1.25892	-0.0781877	-0.638383	0	0.284093	two.sided	Welch Two Sample t-test
UBE2L3	ENSP00000344259.5;ENSP00000445931.1;ENSP00000400906.2	0.560191	0.000837308	5.0918	20.8997	4.89489e-05	0.331329	0.789053	0.108341	-0.45185	0	0.110018	two.sided	Welch Two Sample t-test
HK3	ENSP00000292432.5;ENSP00000424632.1;ENSP00000422169.1;ENSP00000427000.1	0.55649	0.0956085	2.67033	5.49478	0.0403383	0.0349765	1.078	0.0960806	-0.460409	0	0.208397	two.sided	Welch Two Sample t-test
UGP2	ENSP00000418619.1;ENSP00000418375.2;ENSP00000419548.1;ENSP00000420793.2;ENSP00000377939.2;ENSP00000418179.1;ENSP00000417286.1;ENSP00000482043.2;ENSP00000417801.1;ENSP00000418206.1;ENSP00000504663.1;ENSP00000504265.1;ENSP00000486008.2;ENSP00000502898.1;ENSP00000419019.1;ENSP00000504593.1;ENSP00000419551.1;ENSP00000503329.1;ENSP00000503051.1;ENSP00000338703.5;ENSP00000419442.2;ENSP00000486332.1;ENS…	0.555848	0.00147362	4.6289	23.781	0.000108897	0.30789	0.803805	0.125529	-0.430319	0	0.120082	two.sided	Welch Two Sample t-test
PSMB10	ENSP00000351314.4;ENSP00000463811.1	0.554068	0.000121722	6.45681	19.5635	2.99579e-06	0.374812	0.733325	0.123001	-0.431068	0	0.0858115	two.sided	Welch Two Sample t-test
PSMA3	ENSP00000216455.4;ENSP00000451461.1;ENSP00000452437.1;ENSP00000390491.2;ENSP00000452056.1;ENSP00000450573.1	0.553862	0.00197587	4.8613	15.6773	0.000183383	0.31193	0.795793	0.0647339	-0.489128	0	0.113933	two.sided	Welch Two Sample t-test
WDR87	ENSP00000405012.2;ENSP00000368025.3	0.553401	0.042203	3.30145	6.76349	0.0137587	0.154206	0.952595	0.0968612	-0.45654	0	0.167624	two.sided	Welch Two Sample t-test
BID	ENSP00000318822.7;ENSP00000477773.1;ENSP00000480414.1;ENSP00000382667.1;ENSP00000382669.1;ENSP00000344594.5;ENSP00000449236.1	0.553314	0.000121722	6.49739	19.2061	3.01055e-06	0.375203	0.731425	0.188969	-0.364345	0	0.0851594	two.sided	Welch Two Sample t-test
TLR2	ENSP00000493968.1;ENSP00000496676.1;ENSP00000495339.1;ENSP00000496208.1;ENSP00000494425.1;ENSP00000260010.6;ENSP00000494668.1	0.553001	0.361221	1.23527	10.8066	0.242913	-0.434486	1.54049	0.404067	-0.148935	0	0.447678	two.sided	Welch Two Sample t-test
PCBP1	ENSP00000305556.5	0.552968	0.0404834	3.08472	9.12302	0.0128346	0.148285	0.957652	0.264644	-0.288324	0	0.179261	two.sided	Welch Two Sample t-test
LCP2	ENSP00000046794.5;ENSP00000428871.1;ENSP00000430391.1	0.552315	0.00788724	4.1765	11.4784	0.00141136	0.262722	0.841908	0.120892	-0.431423	0	0.132244	two.sided	Welch Two Sample t-test
EMD	ENSP00000358850.3;ENSP00000358857.4;ENSP00000401081.1;ENSP00000507245.1;ENSP00000508266.1;ENSP00000507533.1;ENSP00000507059.1	0.551786	0.054845	2.88898	8.25511	0.0195765	0.113704	0.989868	-0.0355182	-0.587304	0	0.190997	two.sided	Welch Two Sample t-test
ST13	ENSP00000216218.3;ENSP00000397062.1;ENSP00000412049.1;ENSP00000392067.1	0.551646	0.000925753	5.66453	14.0739	5.72416e-05	0.342876	0.760415	0.092322	-0.459324	0	0.097386	two.sided	Welch Two Sample t-test
GSTO1	ENSP00000358727.5;ENSP00000406708.1;ENSP00000405325.1;ENSP00000441488.1;ENSP00000358724.4	0.551609	0.000298055	5.8026	20.0796	1.10256e-05	0.353363	0.749856	0.0913901	-0.460219	0	0.0950625	two.sided	Welch Two Sample t-test
NFX1	ENSP00000368856.3;ENSP00000317695.6	0.549589	0.163047	2.32145	3.81837	0.0841356	-0.120234	1.21941	0.23643	-0.313159	0	0.236744	two.sided	Welch Two Sample t-test
IGLV6-57	ENSP00000374820.4	0.549056	0.0264504	2.92231	24.7686	0.00731322	0.161917	0.936194	-0.0303613	-0.579417	0	0.187884	two.sided	Welch Two Sample t-test
WBP2	ENSP00000254806.3;ENSP00000486675.1;ENSP00000467583.1;ENSP00000467579.1;ENSP00000466999.1;ENSP00000466450.1;ENSP00000464782.1;ENSP00000465052.1;ENSP00000415251.2;ENSP00000468793.1;ENSP00000464820.1;ENSP00000464768.1	0.547343	0.0417076	3.22289	7.44934	0.0134102	0.150618	0.944068	-0.0307023	-0.578045	0	0.16983	two.sided	Welch Two Sample t-test
MYOM3	ENSP00000342689.5;ENSP00000363557.3	0.54663	0.00781337	3.6052	24.5206	0.00138481	0.234048	0.859213	0.153537	-0.393093	0	0.151623	two.sided	Welch Two Sample t-test
ANP32A	ENSP00000417864.2;ENSP00000386496.2;ENSP00000453838.1	0.546566	0.0151031	3.56295	13.2394	0.00337887	0.215768	0.877364	0.0695985	-0.476967	0	0.153402	two.sided	Welch Two Sample t-test
RPS12	ENSP00000230050.3	0.541532	0.0376455	4.06496	4.57122	0.0116508	0.18919	0.893875	0.076397	-0.465135	0	0.13322	two.sided	Welch Two Sample t-test
MNDA	ENSP00000357123.4;ENSP00000406800.1	0.540747	0.0131839	3.51443	16.223	0.00282354	0.214932	0.866562	0.0343166	-0.50643	0	0.153865	two.sided	Welch Two Sample t-test
DUSP3	ENSP00000226004.2;ENSP00000466069.1;ENSP00000468604.1;ENSP00000467424.1	0.540736	0.0368351	3.13794	9.448	0.0112845	0.153716	0.927756	-0.0187169	-0.559453	0	0.172322	two.sided	Welch Two Sample t-test
MYH7	ENSP00000347507.3	0.538215	0.0480811	2.69835	15.0363	0.0164865	0.113164	0.963266	-0.00226626	-0.540481	0	0.199461	two.sided	Welch Two Sample t-test
PRDX3	ENSP00000298510.2	0.534376	0.00119128	5.0979	17.8509	7.7057e-05	0.314019	0.754733	0.12831	-0.406066	0	0.104823	two.sided	Welch Two Sample t-test
EEF1G	ENSP00000331901.4	0.534168	3.18241e-06	8.26479	24.6666	1.4311e-08	0.400965	0.667371	0.139279	-0.394889	0	0.0646318	two.sided	Welch Two Sample t-test
TNNT3	ENSP00000500606.1;ENSP00000500480.1;ENSP00000499857.1;ENSP00000500081.1;ENSP00000500263.1;ENSP00000500705.1;ENSP00000500437.1;ENSP00000499917.1;ENSP00000500846.1;ENSP00000500156.1;ENSP00000500785.1;ENSP00000500796.1;ENSP00000500392.1;ENSP00000499847.1;ENSP00000278317.6;ENSP00000415614.1;ENSP00000370969.2;ENSP00000370991.3;ENSP00000371001.3;ENSP00000370975.4;ENSP00000344870.4;ENSP00000370970.1;ENS…	0.529672	0.0532298	2.76206	10.7896	0.0187905	0.106589	0.952755	0.155833	-0.373839	0	0.191767	two.sided	Welch Two Sample t-test
PPIA	ENSP00000405975.1;ENSP00000427976.1;ENSP00000430817.1;ENSP00000504621.1;ENSP00000504735.1;ENSP00000419425.1;ENSP00000429251.1;ENSP00000394670.1;ENSP00000479961.2;ENSP00000503804.1;ENSP00000504216.1;ENSP00000502945.1;ENSP00000504293.1	0.52349	0.00736639	4.10853	12.9318	0.00124637	0.248078	0.798903	0.0574117	-0.466079	0	0.127416	two.sided	Welch Two Sample t-test
CYRIB	ENSP00000429150.1;ENSP00000428117.1;ENSP00000429802.1;ENSP00000384880.2;ENSP00000429078.1;ENSP00000429978.1;ENSP00000430674.1;ENSP00000429499.1;ENSP00000430433.1;ENSP00000430806.1;ENSP00000429051.1;ENSP00000430694.1;ENSP00000429074.1;ENSP00000430127.1;ENSP00000429659.1;ENSP00000427994.1;ENSP00000430434.1;ENSP00000429860.1;ENSP00000430412.1	0.522916	0.0110573	4.41346	8.06798	0.00220028	0.250096	0.795736	0.0676619	-0.455254	0	0.118482	two.sided	Welch Two Sample t-test
CNN2	ENSP00000263097.2;ENSP00000479188.1;ENSP00000340129.2;ENSP00000457968.1;ENSP00000468577.1;ENSP00000456436.1;ENSP00000458137.2;ENSP00000484749.1;ENSP00000455777.2;ENSP00000475175.1;ENSP00000484533.1	0.520928	0.00318139	4.07353	24.615	0.000420251	0.257343	0.784514	0.130002	-0.390926	0	0.127881	two.sided	Welch Two Sample t-test
HPSE	ENSP00000308107.5;ENSP00000384262.2;ENSP00000506434.1;ENSP00000426139.1;ENSP00000421827.1;ENSP00000421038.1;ENSP00000423265.1;ENSP00000421365.1	0.519274	0.00214165	5.17721	12.3817	0.000208266	0.301484	0.737064	0.0952288	-0.424046	0	0.1003	two.sided	Welch Two Sample t-test
VWF	ENSP00000261405.5;ENSP00000461331.1;ENSP00000459134.1	0.519187	0.000584671	6.74305	11.1919	2.925e-05	0.350074	0.688301	0.131925	-0.387262	0	0.0769959	two.sided	Welch Two Sample t-test
MYL1	ENSP00000343321.4;ENSP00000307280.4	0.518174	0.0285216	2.88552	24.497	0.00803223	0.147943	0.888406	-0.0859435	-0.604118	0	0.179577	two.sided	Welch Two Sample t-test
PSMA1	ENSP00000379676.2;ENSP00000441166.1;ENSP00000414359.2;ENSP00000439724.1;ENSP00000439080.1	0.515711	0.00585789	4.08311	15.6316	0.000905519	0.247446	0.783977	0.0674405	-0.448271	0	0.126304	two.sided	Welch Two Sample t-test
RPIA	ENSP00000283646.3	0.515121	0.0400473	3.05054	9.70721	0.0126512	0.137328	0.892914	0.0812208	-0.4339	0	0.168862	two.sided	Welch Two Sample t-test
BAG6	ENSP00000412274.1;ENSP00000414148.1;ENSP00000416540.2;ENSP00000413327.2;ENSP00000415330.1;ENSP00000402441.1;ENSP00000406001.1;ENSP00000398389.1;ENSP00000413422.1;ENSP00000404299.1;ENSP00000414815.1;ENSP00000403436.1;ENSP00000400641.1;ENSP00000406240.1;ENSP00000405607.1;ENSP00000394111.1;ENSP00000414702.1;ENSP00000404703.1;ENSP00000407297.1;ENSP00000401218.1;ENSP00000408125.1;ENSP00000404578.1;ENS…	0.514496	0.0729998	3.40661	3.87237	0.0285187	0.0896654	0.939327	0.21931	-0.295186	0	0.151029	two.sided	Welch Two Sample t-test
DSTN	ENSP00000246069.6;ENSP00000476975.1;ENSP00000434355.1	0.514468	0.00335927	4.31205	17.3447	0.00045319	0.263128	0.765808	0.216641	-0.297826	0	0.119309	two.sided	Welch Two Sample t-test
S100A12	ENSP00000357726.3	0.514311	0.0331623	3.11349	11.1671	0.00969924	0.151397	0.877225	0.0853501	-0.428961	0	0.165188	two.sided	Welch Two Sample t-test
SERPINI1	ENSP00000420133.1;ENSP00000397373.2;ENSP00000295777.5;ENSP00000420561.2;ENSP00000420807.1	0.513801	0.00710763	4.42101	10.3876	0.00117861	0.256155	0.771447	0.246452	-0.267349	0	0.116218	two.sided	Welch Two Sample t-test
S100A4	ENSP00000357704.1;ENSP00000346294.4;ENSP00000357705.4;ENSP00000357703.1	0.51206	0.00611868	3.98227	17.0403	0.00095959	0.240818	0.783302	0.155356	-0.356703	0	0.128585	two.sided	Welch Two Sample t-test
GAPDH	ENSP00000229239.5;ENSP00000380065.1;ENSP00000380070.1;ENSP00000380068.1;ENSP00000380067.1;ENSP00000478864.1	0.511491	0.000230613	5.65952	24.4648	7.38896e-06	0.325149	0.697833	0.0618335	-0.449658	0	0.0903772	two.sided	Welch Two Sample t-test
KRT6B	ENSP00000252252.3	0.511469	0.170602	1.77023	24.3255	0.0892227	-0.0844269	1.10737	-0.691413	-1.20288	0	0.288928	two.sided	Welch Two Sample t-test
PZP	ENSP00000261336.2;ENSP00000440811.1	0.511259	0.131085	1.97021	20.1592	0.0627054	-0.0297627	1.05228	-0.0343928	-0.545651	0	0.259494	two.sided	Welch Two Sample t-test
ATP6AP1	ENSP00000503173.1;ENSP00000398511.1;ENSP00000392375.1;ENSP00000408317.1;ENSP00000503588.1;ENSP00000358777.2;ENSP00000411209.1;ENSP00000396643.1;ENSP00000408470.1;ENSP00000502914.1;ENSP00000482243.2	0.510631	0.0016347	6.0823	9.77593	0.000130156	0.322988	0.698274	0.245667	-0.264963	0	0.0839535	two.sided	Welch Two Sample t-test
FGFR2	ENSP00000351276.6;ENSP00000358057.4;ENSP00000350166.5;ENSP00000484154.1;ENSP00000491912.2;ENSP00000506848.1;ENSP00000309878.10;ENSP00000507633.1;ENSP00000508257.1;ENSP00000506847.1;ENSP00000474011.1;ENSP00000506937.1;ENSP00000348559.4;ENSP00000358056.4;ENSP00000474109.1;ENSP00000358055.1;ENSP00000404219.1;ENSP00000263451.5;ENSP00000410294.2;ENSP00000353262.3;ENSP00000358052.1;ENSP00000358054.3;EN…	0.509036	0.0331623	3.12689	10.9128	0.00971817	0.150381	0.86769	0.0825159	-0.42652	0	0.162793	two.sided	Welch Two Sample t-test
UROC1	ENSP00000290868.2;ENSP00000373073.3	0.509003	0.0288963	2.97345	17.9207	0.00817022	0.149247	0.868758	0.0465095	-0.462493	0	0.171182	two.sided	Welch Two Sample t-test
PTBP2	ENSP00000501971.1;ENSP00000501779.1;ENSP00000477024.1;ENSP00000412788.3;ENSP00000359216.1;ENSP00000359217.1;ENSP00000501834.1;ENSP00000502818.1;ENSP00000501559.1;ENSP00000501744.1;ENSP00000501681.1;ENSP00000502522.1;ENSP00000502536.1	0.507539	0.0151697	4.36019	6.90052	0.00342789	0.231483	0.783595	0.148861	-0.358678	0	0.116403	two.sided	Welch Two Sample t-test
ALDH1A1	ENSP00000297785.3;ENSP00000366138.1;ENSP00000388026.1;ENSP00000401361.1	0.50679	0.00904809	3.53568	23.9075	0.00169366	0.210899	0.802681	0.0532419	-0.453548	0	0.143336	two.sided	Welch Two Sample t-test
ENO1	ENSP00000234590.4;ENSP00000495530.1;ENSP00000495568.1;ENSP00000466406.1;ENSP00000494470.1;ENSP00000495946.1;ENSP00000496562.1;ENSP00000495581.1;ENSP00000495805.1;ENSP00000468392.2	0.506037	0.00177185	5.15757	13.854	0.000150393	0.295392	0.716682	0.119212	-0.386825	0	0.0981154	two.sided	Welch Two Sample t-test
RAB10	ENSP00000264710.4	0.504985	0.172108	1.98258	6.59622	0.0903591	-0.104866	1.11484	0.0564495	-0.448536	0	0.254711	two.sided	Welch Two Sample t-test
EEF1A1	ENSP00000503518.1;ENSP00000339063.7;ENSP00000339053.4;ENSP00000479609.2;ENSP00000479055.2;ENSP00000503249.1;ENSP00000504335.1;ENSP00000504630.1;ENSP00000330054.2;ENSP00000348651.3;ENSP00000392366.2;ENSP00000503192.1;ENSP00000503823.1;ENSP00000504801.1	0.499913	0.00241976	4.67668	15.5743	0.000270675	0.272802	0.727025	0.196303	-0.30361	0	0.106895	two.sided	Welch Two Sample t-test
TCAP	ENSP00000312624.2;ENSP00000462787.1	0.497372	0.0659084	2.59833	10.9212	0.0248963	0.0756883	0.919055	0.277728	-0.219644	0	0.19142	two.sided	Welch Two Sample t-test
HSP90AB1	ENSP00000360709.5;ENSP00000325875.3;ENSP00000360609.1;ENSP00000481908.1	0.496882	5.27639e-05	7.06021	19.3869	9.07225e-07	0.349778	0.643985	0.118589	-0.378292	0	0.0703778	two.sided	Welch Two Sample t-test
SAA2	ENSP00000416716.2;ENSP00000432370.1;ENSP00000435659.1;ENSP00000437162.1;ENSP00000256733.5;ENSP00000436126.1	0.496636	0.0131839	3.32611	24.1096	0.00281406	0.18854	0.804731	-0.0283762	-0.525012	0	0.149314	two.sided	Welch Two Sample t-test
GOT1	ENSP00000359539.5	0.493593	0.00455711	3.89866	24.5308	0.00065971	0.23259	0.754595	0.0898124	-0.40378	0	0.126606	two.sided	Welch Two Sample t-test
ITIH3	ENSP00000413922.2;ENSP00000415769.2;ENSP00000479928.1	0.493265	6.40712e-05	6.7572	20.1547	1.36858e-06	0.341068	0.645462	0.173225	-0.32004	0	0.0729984	two.sided	Welch Two Sample t-test
FTH1	ENSP00000431659.1;ENSP00000431575.1;ENSP00000433470.1;ENSP00000273550.7;ENSP00000432223.1;ENSP00000434403.1;ENSP00000433321.1;ENSP00000435111.1;ENSP00000436947.1;ENSP00000484477.1	0.492684	0.00901942	3.63065	19.8347	0.00168322	0.209465	0.775904	0.0479984	-0.444686	0	0.135701	two.sided	Welch Two Sample t-test
PPP1CA	ENSP00000326031.7;ENSP00000365936.4;ENSP00000503926.1;ENSP00000431146.2;ENSP00000350974.4	0.489801	0.0112929	4.22858	8.89096	0.00227255	0.227282	0.75232	0.0591266	-0.430674	0	0.115831	two.sided	Welch Two Sample t-test
CAT	ENSP00000241052.4;ENSP00000497751.1	0.488019	0.00012821	6.14854	22.3167	3.24308e-06	0.323548	0.65249	0.105668	-0.382351	0	0.0793715	two.sided	Welch Two Sample t-test
MIA3	ENSP00000340900.5;ENSP00000355062.3;ENSP00000345866.7	0.487457	0.0015854	4.54822	24.8561	0.000121652	0.26666	0.708254	0.113092	-0.374365	0	0.107175	two.sided	Welch Two Sample t-test
IGKV3-20	ENSP00000487628.1;ENSP00000418649.1	0.486788	0.321846	1.3601	8.43088	0.20905	-0.33126	1.30484	-0.0335451	-0.520333	0	0.357906	two.sided	Welch Two Sample t-test
RANBP1	ENSP00000404724.1;ENSP00000390139.1;ENSP00000401564.2;ENSP00000384925.1;ENSP00000327583.3;ENSP00000395472.1;ENSP00000404126.1;ENSP00000400940.1;ENSP00000404298.1;ENSP00000413502.2	0.486621	0.00979165	4.00815	11.4591	0.00189889	0.220704	0.752538	0.0404452	-0.446176	0	0.121408	two.sided	Welch Two Sample t-test
ZFHX3	ENSP00000268489.5;ENSP00000438926.3;ENSP00000493252.1	0.485901	0.0350082	3.37821	7.53162	0.0105674	0.150595	0.821208	0.152187	-0.333714	0	0.143834	two.sided	Welch Two Sample t-test
LEP	ENSP00000312652.4	0.484491	0.190261	1.71611	18.5705	0.102777	-0.107336	1.07632	0.10406	-0.380431	0	0.282319	two.sided	Welch Two Sample t-test
PSMB5	ENSP00000451816.1;ENSP00000355325.6;ENSP00000452424.1;ENSP00000451286.1;ENSP00000395206.2;ENSP00000334973.10	0.484195	0.0111717	3.85384	12.1956	0.00222931	0.210936	0.757455	0.053105	-0.43109	0	0.12564	two.sided	Welch Two Sample t-test
SH3BGRL2	ENSP00000358853.4	0.483682	0.0183228	3.29457	16.6628	0.00437321	0.173458	0.793907	0.0346925	-0.44899	0	0.146812	two.sided	Welch Two Sample t-test
CPS1	ENSP00000500537.1;ENSP00000501073.1;ENSP00000501022.1;ENSP00000233072.5;ENSP00000501214.1;ENSP00000402608.2;ENSP00000406136.2	0.483597	0.0422574	2.6562	24.0604	0.0138073	0.107886	0.859308	0.0474647	-0.436132	0	0.182064	two.sided	Welch Two Sample t-test
OAF	ENSP00000332613.3;ENSP00000431865.1	0.483287	0.0100493	4.19439	9.72337	0.00196199	0.225562	0.741012	0.130663	-0.352624	0	0.115222	two.sided	Welch Two Sample t-test
STAT1	ENSP00000501127.1;ENSP00000501185.1;ENSP00000388240.2;ENSP00000354394.4;ENSP00000438703.2;ENSP00000501289.1;ENSP00000501286.1;ENSP00000388772.2;ENSP00000501196.1;ENSP00000500982.1;ENSP00000501145.1;ENSP00000501040.1;ENSP00000386244.1;ENSP00000501164.1;ENSP00000501115.1;ENSP00000501120.1;ENSP00000376136.3;ENSP00000501225.1;ENSP00000394512.1;ENSP00000501159.1;ENSP00000376137.2;ENSP00000402548.2;ENS…	0.481952	0.00276008	5.5762	9.08713	0.000332881	0.286719	0.677186	0.12492	-0.357032	0	0.0864303	two.sided	Welch Two Sample t-test
CALD1	ENSP00000398826.1;ENSP00000411476.2;ENSP00000395710.1;ENSP00000401988.1;ENSP00000354826.2;ENSP00000394715.1;ENSP00000354513.2;ENSP00000390926.1;ENSP00000416611.1;ENSP00000376826.2;ENSP00000407522.1;ENSP00000393621.1;ENSP00000419673.1;ENSP00000502281.1	0.481873	0.00503888	3.87411	23.3259	0.000753425	0.224766	0.738981	-0.0317411	-0.513614	0	0.124383	two.sided	Welch Two Sample t-test
IFI30	ENSP00000470527.2;ENSP00000384886.1	0.480585	0.130138	2.25433	6.45651	0.0619601	-0.0322446	0.993414	0.294191	-0.186394	0	0.213183	two.sided	Welch Two Sample t-test
BOD1L1	ENSP00000040738.5;ENSP00000425492.1;ENSP00000420541.1	0.478957	0.235299	1.59601	11.5131	0.137552	-0.177978	1.13589	0.0848601	-0.394097	0	0.300097	two.sided	Welch Two Sample t-test
SERPINB1	ENSP00000370115.5	0.476671	0.0338015	3.27215	8.79224	0.00995615	0.14594	0.807401	0.0943639	-0.382307	0	0.145675	two.sided	Welch Two Sample t-test
PGD	ENSP00000466358.1;ENSP00000270776.8;ENSP00000465311.1;ENSP00000466156.1;ENSP00000466574.1;ENSP00000467362.1	0.474077	0.00335927	4.3523	16.7424	0.000447788	0.243994	0.70416	0.0558821	-0.418195	0	0.108926	two.sided	Welch Two Sample t-test
SAR1B	ENSP00000385432.2;ENSP00000425339.1;ENSP00000426335.1;ENSP00000404997.1;ENSP00000424673.1;ENSP00000423197.1;ENSP00000425367.1;ENSP00000425466.1;ENSP00000423005.1	0.473899	0.00713588	4.27872	11.4276	0.00119479	0.231232	0.716566	0.00317681	-0.470722	0	0.110757	two.sided	Welch Two Sample t-test
EPS15L1	ENSP00000469495.1;ENSP00000471981.1;ENSP00000393313.1;ENSP00000465286.2;ENSP00000248070.5;ENSP00000440103.1;ENSP00000471662.1;ENSP00000473242.1;ENSP00000472771.1;ENSP00000472267.1;ENSP00000472958.1;ENSP00000472135.1;ENSP00000468866.1	0.471664	0.108354	2.32149	8.18163	0.0481169	0.00495037	0.938377	0.0532876	-0.418376	0	0.203173	two.sided	Welch Two Sample t-test
GPSM3	ENSP00000435410.1;ENSP00000436125.1;ENSP00000414024.2;ENSP00000413975.1;ENSP00000435723.1;ENSP00000434464.1;ENSP00000413430.2;ENSP00000410087.1;ENSP00000479690.1;ENSP00000434769.1;ENSP00000437307.1;ENSP00000405026.2;ENSP00000403132.1;ENSP00000479164.1;ENSP00000431348.1;ENSP00000433356.1;ENSP00000414939.2;ENSP00000407538.1;ENSP00000480670.1;ENSP00000432037.1;ENSP00000392487.2;ENSP00000396786.1;ENS…	0.470523	0.0427632	3.26686	6.85859	0.0141342	0.128519	0.812527	0.247352	-0.223171	0	0.144029	two.sided	Welch Two Sample t-test
ENSA	ENSP00000358012.4;ENSP00000358010.6;ENSP00000354835.5;ENSP00000355239.5;ENSP00000426110.1;ENSP00000341743.5;ENSP00000492428.1;ENSP00000271690.7;ENSP00000348921.5;ENSP00000422343.1;ENSP00000421458.1;ENSP00000424242.1;ENSP00000355220.7	0.470316	0.013542	3.78067	11.2763	0.00291544	0.19733	0.743303	0.0124441	-0.457872	0	0.1244	two.sided	Welch Two Sample t-test
GPX1	ENSP00000407375.1;ENSP00000391316.1;ENSP00000495108.1;ENSP00000495001.2;ENSP00000493593.2	0.470293	0.0719757	2.50901	11.6896	0.0279164	0.0606873	0.879899	0.0975562	-0.372737	0	0.187442	two.sided	Welch Two Sample t-test
FAH	ENSP00000453152.1;ENSP00000385080.1;ENSP00000507608.1;ENSP00000507680.1;ENSP00000261755.5;ENSP00000453347.2;ENSP00000507314.1;ENSP00000454952.1	0.469781	0.0312507	3.02039	14.4207	0.00892374	0.137099	0.802463	0.0962086	-0.373572	0	0.155537	two.sided	Welch Two Sample t-test
DENR	ENSP00000280557.6;ENSP00000413661.2	0.46968	0.0276326	3.64127	7.27781	0.00773525	0.167016	0.772343	-0.0422063	-0.511886	0	0.128988	two.sided	Welch Two Sample t-test
EIF2S2	ENSP00000364119.2	0.469109	0.000492334	6.69478	11.91	2.297e-05	0.31631	0.621909	0.0491638	-0.419945	0	0.0700709	two.sided	Welch Two Sample t-test
TBCA	ENSP00000369736.4;ENSP00000429083.1;ENSP00000306362.6;ENSP00000429288.1;ENSP00000498870.1;ENSP00000429793.2;ENSP00000429313.1;ENSP00000429046.1	0.468012	0.0238392	3.37292	10.8988	0.00629816	0.162266	0.773758	-0.0161007	-0.484113	0	0.138756	two.sided	Welch Two Sample t-test
GLOD4	ENSP00000301329.6;ENSP00000301328.5;ENSP00000459446.1;ENSP00000460423.1;ENSP00000458849.1;ENSP00000461829.1;ENSP00000460634.1;ENSP00000458796.1;ENSP00000459557.1;ENSP00000461837.1;ENSP00000466922.1;ENSP00000486254.1;ENSP00000486778.1	0.466769	0.00353467	5.03316	10.2054	0.000480827	0.260697	0.672842	0.174143	-0.292627	0	0.0927388	two.sided	Welch Two Sample t-test
TTYH3	ENSP00000258796.7;ENSP00000385316.1;ENSP00000383227.2;ENSP00000385015.1;ENSP00000413757.1	0.463294	0.0427007	2.76568	15.5779	0.0140415	0.107394	0.819194	0.128006	-0.335288	0	0.167515	two.sided	Welch Two Sample t-test
MGAT1	ENSP00000332073.3;ENSP00000311888.4;ENSP00000404718.2;ENSP00000402838.2;ENSP00000424891.1;ENSP00000425988.1;ENSP00000424382.1;ENSP00000427116.1;ENSP00000422906.1;ENSP00000421738.1;ENSP00000422588.1;ENSP00000423401.1;ENSP00000427433.1;ENSP00000377010.3	0.463258	6.40712e-05	6.57879	21.8147	1.34469e-06	0.31715	0.609365	0.169142	-0.294116	0	0.0704168	two.sided	Welch Two Sample t-test
NAP1L1	ENSP00000477538.1;ENSP00000450236.1;ENSP00000376947.3;ENSP00000409795.3;ENSP00000446804.1;ENSP00000448167.1;ENSP00000437507.1;ENSP00000444759.1;ENSP00000445008.2;ENSP00000447793.1;ENSP00000447196.1;ENSP00000446520.1;ENSP00000449649.1;ENSP00000448133.1;ENSP00000448764.1;ENSP00000446787.1;ENSP00000448836.1;ENSP00000446756.1;ENSP00000448661.1;ENSP00000449333.1	0.46068	0.0956085	2.50912	7.01893	0.0403609	0.0267674	0.894593	0.0569503	-0.40373	0	0.183602	two.sided	Welch Two Sample t-test
HPD	ENSP00000289004.4;ENSP00000441677.1	0.460122	0.0908971	2.21318	21.5214	0.0378099	0.0284054	0.891838	-0.037605	-0.497727	0	0.207901	two.sided	Welch Two Sample t-test
PGK1	ENSP00000496140.1;ENSP00000362413.4	0.458591	0.00314473	4.78323	12.4081	0.00040657	0.250458	0.666725	0.0795331	-0.379058	0	0.0958748	two.sided	Welch Two Sample t-test
CRKL	ENSP00000346300.3;ENSP00000396646.1	0.458374	0.00127451	4.74861	22.843	8.85569e-05	0.258614	0.658133	0.0542512	-0.404123	0	0.096528	two.sided	Welch Two Sample t-test
PCK2	ENSP00000495677.1;ENSP00000493753.1;ENSP00000494029.1;ENSP00000493622.1;ENSP00000495326.1;ENSP00000496343.1;ENSP00000494919.1;ENSP00000496102.1;ENSP00000495679.1;ENSP00000493800.1;ENSP00000494295.1;ENSP00000495547.1;ENSP00000453444.1;ENSP00000453998.1;ENSP00000380171.4;ENSP00000453751.1;ENSP00000454020.1;ENSP00000441826.2;ENSP00000454011.1;ENSP00000216780.4;ENSP00000452748.1;ENSP00000453656.1;ENS…	0.457881	0.0997392	2.14516	23.1369	0.0426653	0.0164732	0.899289	-0.0753074	-0.533189	0	0.213449	two.sided	Welch Two Sample t-test
IGKV3-7	ENSP00000487957.1;ENSP00000374782.2	0.456751	0.425207	1.14466	4.98062	0.304359	-0.570182	1.48368	-0.104926	-0.561678	0	0.399027	two.sided	Welch Two Sample t-test
SNX3	ENSP00000230085.8;ENSP00000401779.2;ENSP00000357975.2;ENSP00000296991.7	0.455413	0.0222611	3.36309	11.9365	0.00568103	0.160195	0.750631	-0.0578847	-0.513298	0	0.135415	two.sided	Welch Two Sample t-test
NCF2	ENSP00000356505.4;ENSP00000399294.1;ENSP00000407217.1;ENSP00000356506.1;ENSP00000397228.1;ENSP00000406198.1	0.45532	0.0569459	2.66707	11.9772	0.0205505	0.0832756	0.827364	0.148061	-0.307258	0	0.170719	two.sided	Welch Two Sample t-test
MYDGF	ENSP00000469136.1;ENSP00000262947.2;ENSP00000469945.1	0.451488	0.00578798	4.38685	11.9662	0.000891459	0.227177	0.675799	0.00963665	-0.441851	0	0.102919	two.sided	Welch Two Sample t-test
VIM	ENSP00000446007.1;ENSP00000489830.1;ENSP00000490509.1;ENSP00000224237.5;ENSP00000435613.1;ENSP00000431702.1	0.450319	0.000610868	5.26479	21.1939	3.12473e-05	0.27254	0.628098	0.0716127	-0.378707	0	0.0855341	two.sided	Welch Two Sample t-test
TMED8	ENSP00000216468.7	0.448585	0.0995799	2.32541	9.93386	0.0425411	0.0183768	0.878793	-0.0152442	-0.463829	0	0.192905	two.sided	Welch Two Sample t-test
KYNU	ENSP00000264170.4;ENSP00000364928.2;ENSP00000386731.1;ENSP00000387296.1;ENSP00000401190.1;ENSP00000484801.1;ENSP00000481930.1;ENSP00000482009.1	0.448383	0.00290107	4.28424	19.952	0.000363653	0.230035	0.666731	0.0625743	-0.385809	0	0.104659	two.sided	Welch Two Sample t-test
RTN1	ENSP00000378525.1;ENSP00000340716.4;ENSP00000267484.5	0.447738	0.0723228	2.66445	8.14104	0.0281729	0.0613998	0.834077	-0.0625669	-0.510305	0	0.168041	two.sided	Welch Two Sample t-test
GDI2	ENSP00000369538.4;ENSP00000387565.1;ENSP00000369528.3;ENSP00000401733.1;ENSP00000394177.1;ENSP00000476707.1;ENSP00000369470.1;ENSP00000476832.1	0.445428	0.000134731	6.09597	22.3626	3.63524e-06	0.294034	0.596822	0.125076	-0.320351	0	0.0730692	two.sided	Welch Two Sample t-test
LSM8	ENSP00000249299.2;ENSP00000395263.1;ENSP00000403811.1;ENSP00000408267.1	0.444093	0.049659	3.76868	4.29833	0.0172189	0.125686	0.7625	0.097103	-0.34699	0	0.117838	two.sided	Welch Two Sample t-test
ATP6V1A	ENSP00000273398.3;ENSP00000420146.1;ENSP00000417545.1;ENSP00000419294.1	0.443552	0.0557863	2.70724	11.3046	0.019955	0.0841261	0.802977	0.0633549	-0.380197	0	0.163839	two.sided	Welch Two Sample t-test
PTBP1	ENSP00000489604.1;ENSP00000486218.1;ENSP00000504032.1;ENSP00000501551.1;ENSP00000014112.5;ENSP00000468565.3;ENSP00000349428.4;ENSP00000408096.1;ENSP00000465652.2;ENSP00000478974.1;ENSP00000504829.1;ENSP00000342332.5;ENSP00000466250.2;ENSP00000478414.1;ENSP00000465451.1;ENSP00000478097.1	0.442426	0.0129298	3.82975	11.1744	0.00271823	0.188644	0.696208	0.171908	-0.270518	0	0.115523	two.sided	Welch Two Sample t-test
HSP90AA1	ENSP00000216281.8;ENSP00000335153.7;ENSP00000451400.1;ENSP00000450712.1;ENSP00000452241.1;ENSP00000489370.1	0.442186	0.000492334	5.50414	19.8108	2.25549e-05	0.274504	0.609869	0.115861	-0.326325	0	0.080337	two.sided	Welch Two Sample t-test
TXNDC12	ENSP00000360688.4;ENSP00000477120.1;ENSP00000476401.1	0.44195	0.0102007	3.92802	11.9966	0.00200689	0.196799	0.6871	0.230906	-0.211044	0	0.112512	two.sided	Welch Two Sample t-test
WDFY3	ENSP00000295888.4;ENSP00000424987.1;ENSP00000426813.1;ENSP00000425699.1;ENSP00000422741.1	0.441921	0.196788	2.1348	3.59501	0.10741	-0.159285	1.04313	0.284494	-0.157427	0	0.207009	two.sided	Welch Two Sample t-test
TKT	ENSP00000417773.1;ENSP00000405455.2;ENSP00000391481.1;ENSP00000413503.2;ENSP00000418340.1;ENSP00000417312.1	0.439403	0.000492334	5.24613	23.9167	2.25461e-05	0.266504	0.612302	0.104865	-0.334539	0	0.0837576	two.sided	Welch Two Sample t-test
RDX	ENSP00000496121.1;ENSP00000437301.1;ENSP00000432112.1;ENSP00000494060.1;ENSP00000496414.1;ENSP00000433580.1;ENSP00000436277.1;ENSP00000494693.1;ENSP00000496503.2;ENSP00000432829.1;ENSP00000431560.1;ENSP00000494706.1;ENSP00000437140.1;ENSP00000434881.1;ENSP00000432572.1;ENSP00000435930.1;ENSP00000445826.1	0.439307	0.000338679	6.13501	16.2237	1.35167e-05	0.287678	0.590937	0.0926973	-0.34661	0	0.0716067	two.sided	Welch Two Sample t-test
TXNRD1	ENSP00000434516.1;ENSP00000431294.1;ENSP00000421934.2;ENSP00000435929.1;ENSP00000431925.1;ENSP00000435123.1;ENSP00000433507.1;ENSP00000434919.1;ENSP00000432273.1;ENSP00000433732.1;ENSP00000433887.1;ENSP00000436229.1;ENSP00000433425.1;ENSP00000433935.1;ENSP00000433599.1;ENSP00000432812.1	0.437786	0.000705382	5.52852	16.8459	3.80645e-05	0.2706	0.604972	0.176203	-0.261583	0	0.0791869	two.sided	Welch Two Sample t-test
PFN1	ENSP00000225655.5;ENSP00000465019.1;ENSP00000460363.1	0.437054	0.0150019	3.67218	11.7083	0.00332251	0.177018	0.69709	0.0846824	-0.352372	0	0.119018	two.sided	Welch Two Sample t-test
ANXA1	ENSP00000257497.6;ENSP00000412489.1;ENSP00000414013.1;ENSP00000366109.1	0.436239	0.0331623	2.85629	20.0899	0.00973058	0.117743	0.754735	-0.0497796	-0.486019	0	0.152729	two.sided	Welch Two Sample t-test
PSMB4	ENSP00000290541.6	0.435275	0.0342575	3.2943	8.4291	0.0101867	0.133263	0.737288	0.136695	-0.29858	0	0.13213	two.sided	Welch Two Sample t-test
POF1B	ENSP00000262753.4;ENSP00000362238.3	0.432939	0.0744185	2.33602	21.3247	0.029324	0.0478778	0.818001	-0.0756835	-0.508623	0	0.185332	two.sided	Welch Two Sample t-test
CLTC	ENSP00000376763.1;ENSP00000269122.3;ENSP00000462592.1;ENSP00000462252.1;ENSP00000463336.1;ENSP00000463068.2;ENSP00000465200.1;ENSP00000461977.1;ENSP00000479606.1	0.432246	0.0445272	2.9482	9.77891	0.0149175	0.104566	0.759925	0.223349	-0.208897	0	0.146614	two.sided	Welch Two Sample t-test
CD74	ENSP00000009530.7;ENSP00000367026.3;ENSP00000430614.2;ENSP00000230685.6;ENSP00000430654.2;ENSP00000429641.1	0.43223	0.00499416	6.55167	5.70013	0.00074393	0.26872	0.59574	0.14619	-0.28604	0	0.0659724	two.sided	Welch Two Sample t-test
ADSS2	ENSP00000355493.3	0.432157	0.0840049	2.54707	8.08488	0.0340458	0.0416149	0.822698	0.104401	-0.327755	0	0.169668	two.sided	Welch Two Sample t-test
TPM3	ENSP00000357521.3;ENSP00000339035.7;ENSP00000341653.6;ENSP00000339378.4;ENSP00000498347.1;ENSP00000357520.1;ENSP00000426521.1;ENSP00000498531.1;ENSP00000271850.7;ENSP00000307712.5;ENSP00000357517.2;ENSP00000357518.4;ENSP00000498577.1;ENSP00000357516.3;ENSP00000422207.1;ENSP00000498648.1;ENSP00000426306.1;ENSP00000480520.1	0.431094	0.00276008	4.22694	22.4692	0.000333568	0.219841	0.642346	0.0494358	-0.381658	0	0.101987	two.sided	Welch Two Sample t-test
SKP1	ENSP00000231487.9;ENSP00000429472.1;ENSP00000431067.1;ENSP00000429961.1;ENSP00000429995.1;ENSP00000429686.1;ENSP00000331708.6;ENSP00000430885.1;ENSP00000429415.1;ENSP00000429996.1;ENSP00000428962.1	0.430986	0.000312301	6.1937	16.168	1.22884e-05	0.283597	0.578374	0.165375	-0.26561	0	0.0695846	two.sided	Welch Two Sample t-test
LDHA	ENSP00000500621.1;ENSP00000500087.1;ENSP00000500284.1;ENSP00000500168.1;ENSP00000500953.1;ENSP00000500119.1;ENSP00000500858.1;ENSP00000500077.1;ENSP00000500430.1;ENSP00000500407.1;ENSP00000500101.1;ENSP00000500354.1;ENSP00000499918.1;ENSP00000500554.1;ENSP00000500603.1;ENSP00000499977.1;ENSP00000499898.1;ENSP00000500704.1;ENSP00000500733.1;ENSP00000440161.1;ENSP00000443545.1;ENSP00000406172.2;ENS…	0.429896	6.55476e-05	6.92873	18.716	1.43696e-06	0.2999	0.559892	0.0812527	-0.348643	0	0.0620454	two.sided	Welch Two Sample t-test
AK1	ENSP00000494600.1;ENSP00000449130.1;ENSP00000362249.1;ENSP00000223836.10;ENSP00000448741.1	0.429498	0.00175336	4.53577	23.0157	0.000147838	0.233622	0.625375	0.13381	-0.295689	0	0.0946913	two.sided	Welch Two Sample t-test
GSDMA	ENSP00000490739.1;ENSP00000301659.4;ENSP00000461985.1	0.429448	0.0644192	2.40304	24.4147	0.0242014	0.06094	0.797957	-0.102019	-0.531467	0	0.17871	two.sided	Welch Two Sample t-test
PLCH1	ENSP00000419100.1;ENSP00000417502.2;ENSP00000402759.2;ENSP00000345988.7;ENSP00000335469.6	0.428943	0.113306	2.80801	3.79638	0.0513984	-0.0043015	0.862188	0.172204	-0.256739	0	0.152757	two.sided	Welch Two Sample t-test
EEF2	ENSP00000471265.1;ENSP00000307940.5	0.428638	0.000301924	5.6048	22.4211	1.15407e-05	0.270207	0.587068	0.181985	-0.246653	0	0.0764768	two.sided	Welch Two Sample t-test
VAMP8	ENSP00000407984.1;ENSP00000263864.5;ENSP00000387094.1	0.428153	0.00380006	4.23914	17.3322	0.00053188	0.215372	0.640933	0.0839534	-0.344199	0	0.101	two.sided	Welch Two Sample t-test
PRTN3	ENSP00000478977.1;ENSP00000478164.1;ENSP00000234347.3;ENSP00000475174.1	0.427552	0.187287	1.82186	9.38665	0.100434	-0.100014	0.955118	0.139197	-0.288355	0	0.234679	two.sided	Welch Two Sample t-test
DYNLL2	ENSP00000477310.1	0.424819	0.0178272	3.86928	8.54615	0.00418402	0.174425	0.675213	-0.0102439	-0.435063	0	0.109793	two.sided	Welch Two Sample t-test
EFNA1	ENSP00000357391.2;ENSP00000357392.3	0.424633	0.0418257	3.09051	8.66479	0.0135133	0.111972	0.737295	0.120608	-0.304026	0	0.137399	two.sided	Welch Two Sample t-test
USP14	ENSP00000464447.1;ENSP00000383125.3;ENSP00000463891.1;ENSP00000261601.6;ENSP00000373083.2;ENSP00000462315.1;ENSP00000473563.1	0.424432	0.0129033	3.70148	12.8698	0.00270542	0.176457	0.672406	-0.0113921	-0.435824	0	0.114665	two.sided	Welch Two Sample t-test
SERPINA2	ENSP00000486888.2;ENSP00000487283.1;ENSP00000477957.2;ENSP00000483813.1	0.423861	0.00270148	5.01323	11.7871	0.000319454	0.239276	0.608446	0.167235	-0.256626	0	0.0845486	two.sided	Welch Two Sample t-test
NAP1L4	ENSP00000483728.1;ENSP00000487984.1;ENSP00000488078.1;ENSP00000488498.1;ENSP00000487901.1;ENSP00000488479.1;ENSP00000488420.1;ENSP00000488770.1;ENSP00000487825.1;ENSP00000488208.1;ENSP00000488709.1;ENSP00000488634.1;ENSP00000488875.1;ENSP00000478654.1;ENSP00000481412.1;ENSP00000369915.4;ENSP00000436397.1;ENSP00000431644.1;ENSP00000436488.2;ENSP00000387783.1;ENSP00000382523.2;ENSP00000405912.1;ENS…	0.423832	0.0112929	4.00085	10.5329	0.00226882	0.189402	0.658262	0.143568	-0.280264	0	0.105935	two.sided	Welch Two Sample t-test
ISOC2	ENSP00000401726.1;ENSP00000406364.1;ENSP00000085068.2;ENSP00000465814.1;ENSP00000467111.1	0.421998	0.0169911	3.65917	10.6647	0.00395408	0.167189	0.676807	0.423634	0.00163557	0	0.115326	two.sided	Welch Two Sample t-test
BGN	ENSP00000327336.4;ENSP00000402525.1	0.42149	0.00187731	4.88975	15.8556	0.000167787	0.238621	0.604358	0.10551	-0.315979	0	0.0861987	two.sided	Welch Two Sample t-test
IDH1	ENSP00000260985.2;ENSP00000410513.1;ENSP00000390265.1;ENSP00000391075.1;ENSP00000409045.1;ENSP00000396787.1	0.421474	0.00362185	4.43268	14.7813	0.000500829	0.218547	0.624401	0.13344	-0.288034	0	0.0950834	two.sided	Welch Two Sample t-test
HTT	ENSP00000506169.1;ENSP00000506029.1;ENSP00000505014.1;ENSP00000506116.1;ENSP00000347184.5;ENSP00000497424.1;ENSP00000425743.1;ENSP00000497844.1;ENSP00000497994.1	0.421299	0.0232916	3.85177	7.12116	0.00607493	0.163551	0.679048	0.023875	-0.397425	0	0.109378	two.sided	Welch Two Sample t-test
HSPA4	ENSP00000302961.2	0.421022	2.8796e-05	7.13864	22.1173	3.59273e-07	0.298747	0.543297	0.106552	-0.31447	0	0.0589779	two.sided	Welch Two Sample t-test
PRDX6	ENSP00000342026.5	0.420735	0.00199242	4.40677	23.9015	0.000189275	0.223642	0.617828	0.0626279	-0.358107	0	0.0954747	two.sided	Welch Two Sample t-test
CACYBP	ENSP00000479414.1;ENSP00000403674.1;ENSP00000356652.2;ENSP00000384139.1;ENSP00000385771.1	0.420664	0.00235397	4.56695	17.3144	0.000261994	0.226596	0.614732	0.0992835	-0.32138	0	0.0921105	two.sided	Welch Two Sample t-test
HPR	ENSP00000497360.1;ENSP00000441828.2;ENSP00000462916.1	0.418309	0.026269	2.94996	22.7592	0.00723542	0.124799	0.71182	0.060143	-0.358166	0	0.141802	two.sided	Welch Two Sample t-test
KRT6A	ENSP00000369317.3	0.415736	0.35883	1.20362	24.7577	0.240121	-0.295994	1.12747	-0.839185	-1.25492	0	0.345406	two.sided	Welch Two Sample t-test
CLPX	ENSP00000300107.3;ENSP00000453461.1;ENSP00000452611.1	0.414738	0.256515	1.49714	15.7083	0.154179	-0.173406	1.00288	-0.0934188	-0.508157	0	0.27702	two.sided	Welch Two Sample t-test
MAT2A	ENSP00000303147.3;ENSP00000386353.1	0.41366	0.0668605	2.84709	6.84072	0.0254062	0.0684707	0.758849	0.0466854	-0.366974	0	0.145292	two.sided	Welch Two Sample t-test
TTC3	ENSP00000403943.1;ENSP00000408456.1;ENSP00000391891.1;ENSP00000442875.1;ENSP00000381974.1;ENSP00000381981.2;ENSP00000346791.2;ENSP00000414658.1;ENSP00000387880.1;ENSP00000393681.1;ENSP00000347889.1	0.412321	0.00775074	4.42312	9.79564	0.00135396	0.204026	0.620616	0.26701	-0.14531	0	0.0932195	two.sided	Welch Two Sample t-test
PRDX2	ENSP00000334063.5;ENSP00000301522.2	0.41129	0.0202458	3.10966	22.6895	0.00498572	0.137478	0.685102	-0.0977275	-0.509017	0	0.132262	two.sided	Welch Two Sample t-test
COTL1	ENSP00000262428.4;ENSP00000457033.1;ENSP00000480117.1	0.411288	0.00385777	4.23973	17.1569	0.000542127	0.206761	0.615815	0.0234211	-0.387867	0	0.0970081	two.sided	Welch Two Sample t-test
PARK7	ENSP00000465404.1;ENSP00000340278.5;ENSP00000418770.1;ENSP00000466242.1;ENSP00000366711.1;ENSP00000366708.1;ENSP00000466756.1	0.408645	0.00284498	4.53364	15.8137	0.000348728	0.217382	0.599908	0.0782706	-0.330374	0	0.090136	two.sided	Welch Two Sample t-test
MPIG6B	ENSP00000404519.2;ENSP00000406706.2;ENSP00000401892.2;ENSP00000412937.2;ENSP00000388484.2;ENSP00000390272.2;ENSP00000391097.2;ENSP00000398061.2;ENSP00000390821.2;ENSP00000412747.2;ENSP00000415282.2;ENSP00000395279.2;ENSP00000388982.2;ENSP00000394082.2;ENSP00000416447.2;ENSP00000407683.2;ENSP00000414621.2;ENSP00000392961.2;ENSP00000413647.2;ENSP00000407677.2;ENSP00000395801.2;ENSP00000396823.2;ENS…	0.407179	0.119339	2.21362	8.75313	0.0549403	-0.010723	0.825082	0.0385772	-0.368602	0	0.183942	two.sided	Welch Two Sample t-test
CARHSP1	ENSP00000379838.2;ENSP00000478055.1;ENSP00000480542.1;ENSP00000480144.1;ENSP00000483591.1;ENSP00000481550.1;ENSP00000311847.4;ENSP00000455284.1;ENSP00000455855.1;ENSP00000455016.1;ENSP00000455522.1;ENSP00000457864.1;ENSP00000456909.1;ENSP00000455988.1;ENSP00000460812.1;ENSP00000457213.1	0.406917	0.0860301	2.58114	7.31797	0.03506	0.0373925	0.776442	0.378241	-0.0286766	0	0.15765	two.sided	Welch Two Sample t-test
TBCE	ENSP00000495071.1;ENSP00000495693.1;ENSP00000496170.1;ENSP00000494196.1;ENSP00000495370.1;ENSP00000489157.2;ENSP00000494500.1;ENSP00000496380.1;ENSP00000494585.1;ENSP00000489110.1;ENSP00000496169.1;ENSP00000496598.1;ENSP00000496753.1;ENSP00000495959.1;ENSP00000494241.1;ENSP00000495169.1;ENSP00000494099.1;ENSP00000494203.1;ENSP00000488933.1;ENSP00000495711.1;ENSP00000495630.1;ENSP00000495202.1;ENS…	0.40462	0.147312	2.30681	4.65671	0.0730412	-0.0564505	0.865691	0.135728	-0.268892	0	0.175403	two.sided	Welch Two Sample t-test
IGLV2-8	ENSP00000482937.2	0.404298	0.308303	1.40652	7.7755	0.198257	-0.261901	1.0705	-0.0452804	-0.449579	0	0.287447	two.sided	Welch Two Sample t-test
IGHV5-51	ENSP00000483207.2;ENSP00000375035.2	0.403895	0.0464002	2.639	20.1528	0.0156754	0.0847963	0.722994	0.00491277	-0.398982	0	0.153049	two.sided	Welch Two Sample t-test
AMPD2	ENSP00000433739.2;ENSP00000499740.1;ENSP00000499465.2;ENSP00000345498.4;ENSP00000436541.2;ENSP00000431975.2;ENSP00000256578.4;ENSP00000505999.1;ENSP00000505534.1;ENSP00000506701.1;ENSP00000505994.1;ENSP00000506038.1;ENSP00000505735.1;ENSP00000504916.1;ENSP00000506332.1;ENSP00000505950.1;ENSP00000506195.1;ENSP00000504882.1;ENSP00000506422.1;ENSP00000505976.1;ENSP00000505774.1;ENSP00000505537.1;ENS…	0.403887	0.0275414	3.30531	10.2478	0.00768926	0.132513	0.675262	0.033274	-0.370613	0	0.122194	two.sided	Welch Two Sample t-test
ABAT	ENSP00000456392.1;ENSP00000268251.8;ENSP00000455184.1;ENSP00000456267.1;ENSP00000379845.2;ENSP00000455198.1;ENSP00000454415.1;ENSP00000456330.1;ENSP00000411916.2;ENSP00000454963.1;ENSP00000455502.1	0.401393	0.0858329	2.25589	20.882	0.0349314	0.031238	0.771549	0.256753	-0.144641	0	0.177931	two.sided	Welch Two Sample t-test
PSMB1	ENSP00000262193.6	0.4006	0.0215687	3.12493	19.4326	0.00546794	0.132688	0.668511	0.0644006	-0.336199	0	0.128195	two.sided	Welch Two Sample t-test
ENPP4	ENSP00000318066.3	0.399338	0.452091	1.08012	4.82174	0.331127	-0.561712	1.36039	-0.110286	-0.509624	0	0.369716	two.sided	Welch Two Sample t-test
CA2	ENSP00000285379.4;ENSP00000428443.1;ENSP00000428947.1	0.398424	0.00613777	3.73874	25	0.000966034	0.178947	0.617901	0.0415293	-0.356895	0	0.106566	two.sided	Welch Two Sample t-test
SAA1	ENSP00000500630.1;ENSP00000499879.1;ENSP00000500281.1;ENSP00000500639.1;ENSP00000436866.1;ENSP00000497498.1;ENSP00000509190.1;ENSP00000348918.4;ENSP00000384906.2	0.398176	0.00335927	4.04323	24.7373	0.000450627	0.195244	0.601108	0.0629141	-0.335262	0	0.0984797	two.sided	Welch Two Sample t-test
NAXE	ENSP00000357217.3;ENSP00000505907.1;ENSP00000506177.1;ENSP00000505883.1;ENSP00000505899.1;ENSP00000505088.1;ENSP00000506192.1;ENSP00000505349.1;ENSP00000506275.1;ENSP00000505913.1;ENSP00000357218.3;ENSP00000357216.3	0.395784	0.0240256	3.34929	11.1269	0.00638793	0.136056	0.655513	0.170816	-0.224968	0	0.11817	two.sided	Welch Two Sample t-test
APOA5	ENSP00000227665.4;ENSP00000445002.1;ENSP00000399701.2;ENSP00000501141.1	0.394807	0.156324	2.03446	7.30286	0.0796997	-0.0602424	0.849857	0.0708625	-0.323945	0	0.19406	two.sided	Welch Two Sample t-test
PRDX5	ENSP00000265462.4;ENSP00000335334.6;ENSP00000335363.6	0.394528	0.00175336	4.49061	24.3575	0.00014715	0.213342	0.575713	-0.00549225	-0.40002	0	0.0878561	two.sided	Welch Two Sample t-test
MUC6	ENSP00000487059.1;ENSP00000481532.1;ENSP00000486295.1;ENSP00000480618.1;ENSP00000490759.1;ENSP00000489650.1;ENSP00000490158.1;ENSP00000489668.1;ENSP00000406861.2;ENSP00000433246.1;ENSP00000436903.2;ENSP00000433790.1	0.390368	0.100914	2.67937	5.03904	0.043508	0.0167209	0.764014	0.187874	-0.202493	0	0.145694	two.sided	Welch Two Sample t-test
FKBP5	ENSP00000349811.3;ENSP00000444810.1;ENSP00000441205.1;ENSP00000442340.1	0.389579	0.00621387	4.64236	9.72769	0.000988491	0.201886	0.577273	0.0801467	-0.309433	0	0.0839183	two.sided	Welch Two Sample t-test
NAMPT	ENSP00000505112.1;ENSP00000506337.1;ENSP00000506239.1;ENSP00000505633.1;ENSP00000222553.3;ENSP00000506450.1;ENSP00000506527.1;ENSP00000506565.1;ENSP00000505390.1;ENSP00000506283.1;ENSP00000506540.1;ENSP00000505845.1;ENSP00000505012.1;ENSP00000390591.2;ENSP00000506129.1;ENSP00000506282.1;ENSP00000504962.1;ENSP00000505577.1;ENSP00000505172.1;ENSP00000505427.1;ENSP00000506618.1;ENSP00000504973.1;ENS…	0.388712	0.0347347	2.96227	13.7998	0.0104263	0.106888	0.670537	0.0525483	-0.336164	0	0.131221	two.sided	Welch Two Sample t-test
GDA	ENSP00000366185.1;ENSP00000351170.4;ENSP00000436619.1;ENSP00000403897.1;ENSP00000434682.1;ENSP00000400857.1;ENSP00000238018.4;ENSP00000437972.1	0.388255	0.0632861	2.62088	11.1083	0.0236211	0.0625899	0.71392	0.0410917	-0.347163	0	0.148139	two.sided	Welch Two Sample t-test
S100P	ENSP00000296370.3	0.388049	0.254484	1.51561	13.6128	0.15249	-0.16256	0.938658	-0.164093	-0.552142	0	0.256035	two.sided	Welch Two Sample t-test
DBN1	ENSP00000308532.5;ENSP00000292385.5;ENSP00000377195.1;ENSP00000423208.1;ENSP00000422854.1;ENSP00000425546.1;ENSP00000421465.1	0.387741	0.19753	1.73914	11.7417	0.108131	-0.0992139	0.874697	0.022356	-0.365385	0	0.22295	two.sided	Welch Two Sample t-test
SLC39A14	ENSP00000352779.5;ENSP00000428789.1;ENSP00000240095.6;ENSP00000370635.1;ENSP00000289952.5;ENSP00000430315.1;ENSP00000428905.1;ENSP00000430629.1;ENSP00000429328.2;ENSP00000430564.1;ENSP00000427981.1	0.387146	0.0215687	3.65003	8.86577	0.00545352	0.146652	0.627639	0.205143	-0.182003	0	0.106066	two.sided	Welch Two Sample t-test
ARHGDIB	ENSP00000228945.4;ENSP00000445185.1;ENSP00000444860.1;ENSP00000440560.1;ENSP00000445263.1;ENSP00000437454.1;ENSP00000445450.1	0.38609	0.0190717	3.55897	10.7649	0.00463123	0.146682	0.625499	0.0339825	-0.352108	0	0.108484	two.sided	Welch Two Sample t-test
GOLM2	ENSP00000453703.1;ENSP00000453720.1;ENSP00000299957.6;ENSP00000496905.1;ENSP00000335063.4;ENSP00000453850.1;ENSP00000453465.1;ENSP00000452833.1	0.385783	0.000492334	5.83272	16.5076	2.2466e-05	0.24592	0.525647	0.0450068	-0.340776	0	0.0661412	two.sided	Welch Two Sample t-test
HSPA8	ENSP00000437125.1;ENSP00000437189.1;ENSP00000432083.1;ENSP00000404372.2;ENSP00000227378.3;ENSP00000433316.1;ENSP00000433584.1;ENSP00000435908.1;ENSP00000435019.1;ENSP00000432884.1;ENSP00000436762.1;ENSP00000435154.1;ENSP00000431641.1;ENSP00000436183.1;ENSP00000434415.1;ENSP00000434565.1;ENSP00000434851.1	0.385261	6.40712e-05	6.36474	24.4826	1.27617e-06	0.260463	0.51006	0.0591928	-0.326069	0	0.0605306	two.sided	Welch Two Sample t-test
PMVK	ENSP00000357452.3	0.385249	0.306968	1.54216	4.07911	0.196535	-0.303065	1.07356	0.154979	-0.230269	0	0.249811	two.sided	Welch Two Sample t-test
THOP1	ENSP00000304467.5;ENSP00000465545.1;ENSP00000467226.1;ENSP00000466653.1;ENSP00000465855.1;ENSP00000465895.1;ENSP00000378638.3;ENSP00000464786.1	0.384512	0.0339516	3.26199	8.83106	0.0100578	0.117077	0.651948	0.191858	-0.192654	0	0.117877	two.sided	Welch Two Sample t-test
SPON2	ENSP00000290902.5;ENSP00000424542.1;ENSP00000425871.1;ENSP00000422516.1;ENSP00000421634.1;ENSP00000421379.1;ENSP00000423414.1;ENSP00000421858.1;ENSP00000483599.1;ENSP00000394832.1	0.383599	0.0882178	2.81512	5.11891	0.0363575	0.0357546	0.731444	0.112973	-0.270626	0	0.136264	two.sided	Welch Two Sample t-test
ESD	ENSP00000367992.3;ENSP00000367969.1;ENSP00000391350.1;ENSP00000476193.2	0.382607	0.00788724	3.82312	16.5702	0.00141674	0.171045	0.594169	0.0518092	-0.330798	0	0.100077	two.sided	Welch Two Sample t-test
EIF5A	ENSP00000500669.1;ENSP00000499855.1;ENSP00000500228.1;ENSP00000499995.1;ENSP00000500624.1;ENSP00000500717.1;ENSP00000500847.1;ENSP00000500543.1;ENSP00000500414.1;ENSP00000336702.7;ENSP00000459196.1;ENSP00000461688.1;ENSP00000459611.1;ENSP00000336776.8;ENSP00000390677.2;ENSP00000458269.1;ENSP00000460284.1;ENSP00000396073.2	0.381756	0.154861	1.9823	9.01458	0.0787154	-0.0537874	0.8173	0.00735361	-0.374403	0	0.192582	two.sided	Welch Two Sample t-test
IGLV1-51	ENSP00000374825.3	0.381609	0.220817	1.63801	12.8176	0.125721	-0.122423	0.885641	-0.135513	-0.517122	0	0.232971	two.sided	Welch Two Sample t-test
TPD52L2	ENSP00000358943.2;ENSP00000343547.4;ENSP00000343554.5;ENSP00000344647.4;ENSP00000340006.4;ENSP00000217121.5;ENSP00000351350.4;ENSP00000482370.1;ENSP00000482024.1	0.381569	0.00147362	4.62161	23.9856	0.000108838	0.211164	0.551974	0.0523204	-0.329249	0	0.0825618	two.sided	Welch Two Sample t-test
PGAM1	ENSP00000359991.4	0.379066	0.00197587	4.62349	19.0335	0.000184568	0.207486	0.550646	0.113204	-0.265861	0	0.0819869	two.sided	Welch Two Sample t-test
FUOM	ENSP00000278025.5;ENSP00000357540.5;ENSP00000413379.2;ENSP00000357539.1	0.377407	0.277046	1.46885	11.5836	0.168501	-0.18466	0.939474	0.0520061	-0.325401	0	0.256941	two.sided	Welch Two Sample t-test
RASGRP2	ENSP00000366714.1;ENSP00000401510.1;ENSP00000377953.3;ENSP00000366717.3;ENSP00000338864.3;ENSP00000396029.1;ENSP00000399114.1;ENSP00000399028.1;ENSP00000377949.1;ENSP00000377950.1;ENSP00000366706.3;ENSP00000366707.1;ENSP00000366709.1;ENSP00000377951.1;ENSP00000366705.1;ENSP00000401314.1;ENSP00000389068.1	0.376874	0.00665312	4.28297	11.9877	0.00106585	0.185131	0.568618	-0.0254974	-0.402372	0	0.0879937	two.sided	Welch Two Sample t-test
ILF3	ENSP00000404121.1;ENSP00000384660.2;ENSP00000465219.1;ENSP00000468134.1;ENSP00000466396.1;ENSP00000465654.1;ENSP00000468323.1;ENSP00000466991.1;ENSP00000468092.1;ENSP00000250241.8;ENSP00000465515.1;ENSP00000468181.1;ENSP00000468156.1;ENSP00000464974.1;ENSP00000467704.1;ENSP00000465831.1;ENSP00000467950.1;ENSP00000467372.1;ENSP00000466724.1;ENSP00000466235.1	0.37552	0.0237509	3.40166	10.5687	0.00624812	0.131331	0.619709	0.150621	-0.224899	0	0.110393	two.sided	Welch Two Sample t-test
CAPN1	ENSP00000435847.1;ENSP00000432512.1;ENSP00000435272.1;ENSP00000433823.1;ENSP00000431528.1;ENSP00000431686.1;ENSP00000434176.1;ENSP00000279247.7;ENSP00000436693.1;ENSP00000431793.1;ENSP00000436002.1;ENSP00000435092.1;ENSP00000431172.1;ENSP00000435198.1;ENSP00000431984.1;ENSP00000433366.1	0.375416	0.000193068	6.80692	15.0837	5.75189e-06	0.257919	0.492913	0.0777206	-0.297695	0	0.0551521	two.sided	Welch Two Sample t-test
ELOC	ENSP00000473408.1;ENSP00000428171.1;ENSP00000428334.1;ENSP00000509989.1;ENSP00000478121.1;ENSP00000509184.1;ENSP00000509885.1;ENSP00000430224.1;ENSP00000284811.8;ENSP00000429596.2;ENSP00000429906.1;ENSP00000428074.1;ENSP00000429789.1	0.375144	0.000256654	8.01369	10.4595	8.80039e-06	0.271456	0.478832	0.0905259	-0.284618	0	0.0468129	two.sided	Welch Two Sample t-test
TPT1	ENSP00000431872.2;ENSP00000477781.1;ENSP00000368345.1;ENSP00000433091.1;ENSP00000432457.1;ENSP00000368350.4;ENSP00000368344.1;ENSP00000339051.4;ENSP00000433738.1	0.37477	0.0595405	2.64341	11.7592	0.0217545	0.0651656	0.684375	0.0421637	-0.332607	0	0.141775	two.sided	Welch Two Sample t-test
NPEPPS	ENSP00000437019.1;ENSP00000504357.1;ENSP00000433287.1;ENSP00000433735.1;ENSP00000504389.1;ENSP00000434554.2;ENSP00000504752.1;ENSP00000320324.4;ENSP00000503682.1;ENSP00000503450.1;ENSP00000503773.1;ENSP00000503738.1;ENSP00000503284.1;ENSP00000434585.1;ENSP00000433649.2;ENSP00000435639.1;ENSP00000436733.1;ENSP00000435966.1;ENSP00000504519.1;ENSP00000432127.1;ENSP00000433549.1	0.374726	0.00229056	5.33991	11.0132	0.000236475	0.220295	0.529156	0.0878395	-0.286886	0	0.0701746	two.sided	Welch Two Sample t-test
RAB7A	ENSP00000501618.1;ENSP00000502084.1;ENSP00000502566.1;ENSP00000418955.2;ENSP00000502486.1;ENSP00000417189.1;ENSP00000502224.1;ENSP00000265062.3;ENSP00000417668.1;ENSP00000502000.1;ENSP00000502088.1;ENSP00000417978.1;ENSP00000417155.1;ENSP00000418283.1;ENSP00000501656.1	0.373166	0.00524839	3.88836	22.0733	0.000787702	0.174174	0.572158	0.0597324	-0.313434	0	0.0959701	two.sided	Welch Two Sample t-test
PNP	ENSP00000450663.1;ENSP00000354532.6;ENSP00000452421.1;ENSP00000451108.1	0.372498	0.0151068	3.36376	18.3386	0.0033882	0.140153	0.604844	0.127978	-0.24452	0	0.110739	two.sided	Welch Two Sample t-test
PGM1	ENSP00000360125.3;ENSP00000497812.1;ENSP00000360124.4;ENSP00000443449.1	0.371538	0.00264339	4.3431	20.2522	0.000307579	0.193233	0.549844	0.119377	-0.252161	0	0.0855469	two.sided	Welch Two Sample t-test
AMDHD1	ENSP00000266736.2;ENSP00000448632.1;ENSP00000448918.1	0.36814	0.0410433	2.73159	19.4188	0.0130813	0.0864716	0.649808	0.0517253	-0.316414	0	0.134771	two.sided	Welch Two Sample t-test
CFI	ENSP00000378130.2;ENSP00000378131.3;ENSP00000427438.1;ENSP00000422009.1	0.366468	0.0200455	3.81459	8.17712	0.00492406	0.145763	0.587174	0.120667	-0.245801	0	0.0960701	two.sided	Welch Two Sample t-test
ADH5	ENSP00000296412.8;ENSP00000424650.1;ENSP00000427049.1;ENSP00000422119.1;ENSP00000421556.1;ENSP00000487496.1	0.36614	0.00133293	4.65179	24.697	9.44067e-05	0.203934	0.528346	0.0490532	-0.317086	0	0.0787094	two.sided	Welch Two Sample t-test
NSFL1C	ENSP00000338643.2;ENSP00000452019.1;ENSP00000418529.1;ENSP00000216879.4;ENSP00000434067.1;ENSP00000451675.1;ENSP00000473400.1;ENSP00000473616.1	0.365325	0.0131625	3.52819	16.0546	0.00277977	0.145881	0.58477	-0.0308269	-0.396152	0	0.103545	two.sided	Welch Two Sample t-test
FCGR3B	ENSP00000497461.1;ENSP00000356941.2;ENSP00000482838.1;ENSP00000478466.1;ENSP00000394204.3;ENSP00000437084.1	0.364765	0.284712	1.42894	14.1247	0.174764	-0.182282	0.911812	-0.0536355	-0.4184	0	0.25527	two.sided	Welch Two Sample t-test
FABP5	ENSP00000297258.6;ENSP00000379647.1	0.364469	0.0935283	2.18868	22.917	0.0390729	0.0199174	0.70902	-0.122289	-0.486758	0	0.166524	two.sided	Welch Two Sample t-test
SHCBP1	ENSP00000306473.3;ENSP00000460840.1	0.363384	0.289024	1.64559	3.77808	0.17936	-0.264188	0.990956	0.362113	-0.00127086	0	0.220823	two.sided	Welch Two Sample t-test
FURIN	ENSP00000268171.2;ENSP00000484952.1;ENSP00000506143.1;ENSP00000483552.1;ENSP00000505828.1;ENSP00000505177.1;ENSP00000505303.1;ENSP00000453942.1	0.362684	0.0415052	3.1054	8.60177	0.0133154	0.0966074	0.628761	0.0770127	-0.285672	0	0.116791	two.sided	Welch Two Sample t-test
MMP14	ENSP00000506068.1;ENSP00000308208.6;ENSP00000506378.1;ENSP00000506631.1;ENSP00000450323.1	0.361932	0.154861	2.37456	3.86051	0.0787797	-0.0673543	0.791219	0.178961	-0.182971	0	0.152421	two.sided	Welch Two Sample t-test
CAND1	ENSP00000442318.1;ENSP00000437594.1;ENSP00000445794.1;ENSP00000444089.1	0.361735	0.00418013	4.48235	13.1884	0.000595865	0.187641	0.535828	0.115114	-0.246621	0	0.080702	two.sided	Welch Two Sample t-test
PSMB8	ENSP00000394090.2;ENSP00000406797.2;ENSP00000392693.2;ENSP00000414731.2;ENSP00000404585.2;ENSP00000401868.2;ENSP00000406913.2;ENSP00000402406.2;ENSP00000412618.2;ENSP00000382538.3;ENSP00000372723.4;ENSP00000372725.4;ENSP00000406878.2;ENSP00000407539.2;ENSP00000396430.2;ENSP00000404615.2;ENSP00000394155.2;ENSP00000408825.2;ENSP00000414770.2;ENSP00000410205.2;ENSP00000397057.2;ENSP00000378748.3;ENS…	0.361221	0.0319683	3.15468	10.9001	0.00926268	0.108919	0.613522	0.00367699	-0.357544	0	0.114503	two.sided	Welch Two Sample t-test
HMGB2	ENSP00000296503.5;ENSP00000404912.2;ENSP00000393448.2;ENSP00000423001.1	0.360278	0.224396	1.69827	7.86549	0.128533	-0.130388	0.850944	0.03347	-0.326808	0	0.212144	two.sided	Welch Two Sample t-test
ITM2B	ENSP00000498127.1;ENSP00000367811.5;ENSP00000498080.1;ENSP00000497221.1;ENSP00000497877.1;ENSP00000475556.1;ENSP00000497296.1;ENSP00000476004.2	0.359131	0.00455711	4.81406	10.2487	0.000660896	0.193456	0.524805	0.218072	-0.141059	0	0.0746003	two.sided	Welch Two Sample t-test
SLC9A3R1	ENSP00000464321.1;ENSP00000262613.5;ENSP00000464982.1;ENSP00000464117.1	0.358017	0.012755	3.63379	14.2284	0.00264643	0.147021	0.569013	0.0234	-0.334617	0	0.0985244	two.sided	Welch Two Sample t-test
RCSD1	ENSP00000356828.3;ENSP00000355291.3;ENSP00000439409.1	0.357564	0.042203	2.88848	11.86	0.0137593	0.0874963	0.627631	0.0479546	-0.309609	0	0.123789	two.sided	Welch Two Sample t-test
CLIC1	ENSP00000406335.2;ENSP00000400532.1;ENSP00000410965.1;ENSP00000391395.1;ENSP00000482255.1;ENSP00000398056.2;ENSP00000409979.1;ENSP00000408094.1;ENSP00000413330.1;ENSP00000480256.1;ENSP00000401292.2;ENSP00000404589.1;ENSP00000404037.1;ENSP00000416211.1;ENSP00000484581.1;ENSP00000407429.2;ENSP00000406088.1;ENSP00000408357.1;ENSP00000409247.1;ENSP00000478930.1;ENSP00000407791.2;ENSP00000406968.1;ENS…	0.356492	0.035383	3.13765	9.86717	0.0107203	0.102874	0.610111	0.109285	-0.247208	0	0.113618	two.sided	Welch Two Sample t-test
CHI3L1	ENSP00000255409.3;ENSP00000385350.2	0.356228	0.17168	1.83904	12.4133	0.0899415	-0.0642614	0.776716	0.0851947	-0.271033	0	0.193703	two.sided	Welch Two Sample t-test
PLA2G15	ENSP00000394197.2;ENSP00000454227.1;ENSP00000457049.1;ENSP00000455461.2;ENSP00000457034.1;ENSP00000393610.2;ENSP00000219345.5;ENSP00000454557.1	0.354592	0.00677543	4.61716	9.4482	0.00110829	0.182109	0.527075	0.138743	-0.215849	0	0.0767988	two.sided	Welch Two Sample t-test
HDGF	ENSP00000349878.5;ENSP00000443120.1;ENSP00000357192.5;ENSP00000357189.5	0.352925	0.0023378	5.47748	10.1551	0.000255875	0.209659	0.496192	0.0415743	-0.311351	0	0.064432	two.sided	Welch Two Sample t-test
SERPINB9	ENSP00000370074.4	0.35202	0.0985136	2.77028	4.71236	0.0419749	0.0192867	0.684754	0.0563135	-0.295707	0	0.12707	two.sided	Welch Two Sample t-test
ACBD5	ENSP00000504580.1;ENSP00000504333.1;ENSP00000503467.1;ENSP00000379568.3;ENSP00000365062.4;ENSP00000365066.1;ENSP00000365070.4;ENSP00000503631.1;ENSP00000503053.1;ENSP00000503864.1;ENSP00000504029.1;ENSP00000504374.1;ENSP00000504726.1;ENSP00000503831.1;ENSP00000503208.1;ENSP00000503715.1;ENSP00000504367.1;ENSP00000503264.1;ENSP00000502986.1;ENSP00000504666.1;ENSP00000503800.1;ENSP00000503415.1;ENS…	0.351803	0.00595327	4.58075	10.331	0.000927962	0.181422	0.522185	0.0734588	-0.278344	0	0.0768003	two.sided	Welch Two Sample t-test
ASL	ENSP00000307188.9;ENSP00000499889.1;ENSP00000500227.1;ENSP00000378741.3;ENSP00000354710.6;ENSP00000378740.3;ENSP00000500462.1;ENSP00000500864.1;ENSP00000370219.4	0.351686	0.119516	2.07802	14.7866	0.0555525	-0.0094964	0.712868	-0.0369504	-0.388636	0	0.169241	two.sided	Welch Two Sample t-test
GGH	ENSP00000503731.1;ENSP00000504590.1;ENSP00000504579.1;ENSP00000260118.6;ENSP00000504262.1;ENSP00000504520.1	0.351011	0.00147362	4.66442	22.8247	0.000109341	0.195272	0.50675	0.102447	-0.248564	0	0.075253	two.sided	Welch Two Sample t-test
ANXA6	ENSP00000431086.1;ENSP00000346550.5;ENSP00000430517.1;ENSP00000366980.5;ENSP00000430420.1;ENSP00000428916.1;ENSP00000430663.2;ENSP00000430826.1;ENSP00000430429.1;ENSP00000430572.1;ENSP00000431078.1	0.350375	0.389708	1.18567	7.95268	0.26997	-0.331777	1.03253	-0.118861	-0.469236	0	0.295509	two.sided	Welch Two Sample t-test
MSN	ENSP00000477441.1;ENSP00000353408.5	0.3483	0.000193068	5.74784	24.7581	5.6621e-06	0.223437	0.473163	0.0564575	-0.291843	0	0.0605967	two.sided	Welch Two Sample t-test
CYP3A43	ENSP00000486759.1;ENSP00000346887.3;ENSP00000416581.1;ENSP00000415221.1;ENSP00000401521.1;ENSP00000400316.1;ENSP00000405557.1;ENSP00000222382.5;ENSP00000312110.5;ENSP00000411653.1	0.346375	0.0767682	2.4678	11.4796	0.0304226	0.0390173	0.653732	0.226393	-0.119982	0	0.140358	two.sided	Welch Two Sample t-test
PCMT1	ENSP00000356354.3;ENSP00000417448.2;ENSP00000356348.2;ENSP00000356350.6;ENSP00000438247.2;ENSP00000497235.1;ENSP00000420804.2;ENSP00000417112.2;ENSP00000420813.2;ENSP00000418461.2;ENSP00000418881.1	0.346284	0.00748509	4.1713	12.0582	0.00128328	0.165505	0.527063	0.0585731	-0.287711	0	0.0830157	two.sided	Welch Two Sample t-test
TWF2	ENSP00000504408.1;ENSP00000303908.4;ENSP00000503679.1;ENSP00000504044.1;ENSP00000504576.1;ENSP00000426464.1;ENSP00000504436.1;ENSP00000503120.1	0.346178	0.00472487	3.87165	24.9431	0.000690537	0.162006	0.53035	0.0167221	-0.329456	0	0.0894135	two.sided	Welch Two Sample t-test
ABHD14B	ENSP00000420065.1;ENSP00000318248.10;ENSP00000378455.2;ENSP00000354841.5;ENSP00000417564.1;ENSP00000433388.1	0.345843	0.012755	3.60034	14.9734	0.00263046	0.141067	0.550618	0.0469491	-0.298893	0	0.0960584	two.sided	Welch Two Sample t-test
MYL9	ENSP00000217313.2;ENSP00000279022.2	0.345381	0.0169191	3.50363	12.9029	0.00392782	0.132253	0.558509	0.0217074	-0.323674	0	0.0985781	two.sided	Welch Two Sample t-test
IGHV2-70	ENSP00000487677.1;ENSP00000485200.1	0.344695	0.132441	1.94272	24.4483	0.0636521	-0.021145	0.710536	-0.0959683	-0.440664	0	0.177429	two.sided	Welch Two Sample t-test
TPM4	ENSP00000466158.1;ENSP00000494125.1;ENSP00000468246.2;ENSP00000496648.2;ENSP00000494589.1;ENSP00000499790.1;ENSP00000494867.1;ENSP00000499765.1;ENSP00000495506.1;ENSP00000495347.1;ENSP00000496389.1;ENSP00000499346.1;ENSP00000300933.4;ENSP00000496574.1;ENSP00000467087.3;ENSP00000495135.1;ENSP00000345230.6;ENSP00000467319.1	0.344402	0.0409698	2.67757	24.5016	0.0130348	0.0792207	0.609584	-0.0359895	-0.380392	0	0.128625	two.sided	Welch Two Sample t-test
MAN2A1	ENSP00000261483.4	0.343027	0.000255709	7.09533	12.8546	8.62425e-06	0.238463	0.447591	0.118885	-0.224142	0	0.0483455	two.sided	Welch Two Sample t-test
LAMTOR3	ENSP00000424183.1;ENSP00000226522.8	0.343009	0.1148	2.35414	6.69453	0.0523989	-0.0047409	0.690758	-0.0758152	-0.418824	0	0.145705	two.sided	Welch Two Sample t-test
IFIT2	ENSP00000490935.1;ENSP00000506516.1;ENSP00000506258.1;ENSP00000505033.1;ENSP00000506255.1;ENSP00000360891.3;ENSP00000506663.1;ENSP00000505260.1;ENSP00000484770.2;ENSP00000505031.1	0.342714	0.105824	2.61251	5.14638	0.0462201	0.00836452	0.677063	0.166236	-0.176478	0	0.131182	two.sided	Welch Two Sample t-test
KRT78	ENSP00000352479.4;ENSP00000306261.4;ENSP00000448562.2	0.342321	0.0882058	2.22094	23.4225	0.0362938	0.0237895	0.660853	0.0803173	-0.262004	0	0.154134	two.sided	Welch Two Sample t-test
HMBS	ENSP00000444849.1;ENSP00000498786.1;ENSP00000392041.3;ENSP00000444730.1;ENSP00000443058.1;ENSP00000491061.1;ENSP00000445599.1;ENSP00000444817.1;ENSP00000438726.2;ENSP00000438424.1;ENSP00000439904.1;ENSP00000445429.1;ENSP00000497548.1;ENSP00000498044.1;ENSP00000496970.1;ENSP00000509288.1;ENSP00000442079.1;ENSP00000498079.1;ENSP00000376584.1;ENSP00000497255.1	0.341762	0.119516	2.10366	12.9462	0.0555294	-0.00936183	0.692886	0.0326459	-0.309116	0	0.162461	two.sided	Welch Two Sample t-test
CBR1	ENSP00000434613.1;ENSP00000395132.2;ENSP00000290349.6;ENSP00000382143.3	0.340986	0.00739298	4.38859	10.3397	0.00125502	0.168631	0.51334	0.132722	-0.208263	0	0.0776982	two.sided	Welch Two Sample t-test
PPP1R7	ENSP00000396376.1;ENSP00000385012.1;ENSP00000412092.1;ENSP00000385657.1;ENSP00000272983.8;ENSP00000234038.6;ENSP00000385498.3;ENSP00000409719.1;ENSP00000385022.3;ENSP00000385466.1;ENSP00000397985.1;ENSP00000392373.1;ENSP00000413360.1	0.33994	0.0023378	5.55151	9.94051	0.000248896	0.203392	0.476488	0.078742	-0.261198	0	0.0612337	two.sided	Welch Two Sample t-test
CA1	ENSP00000430656.1;ENSP00000429798.1;ENSP00000427773.1;ENSP00000429300.1;ENSP00000428923.1;ENSP00000430861.1;ENSP00000430543.1;ENSP00000430571.1;ENSP00000429843.1;ENSP00000430710.1;ENSP00000430471.1;ENSP00000427852.1;ENSP00000430737.1;ENSP00000430372.1;ENSP00000430975.1;ENSP00000429688.1;ENSP00000392338.1;ENSP00000443517.1;ENSP00000486171.1	0.339076	0.0220147	3.15924	17.3897	0.00560577	0.113019	0.565133	0.0252259	-0.31385	0	0.107328	two.sided	Welch Two Sample t-test
GXYLT1	ENSP00000381666.3;ENSP00000280876.6	0.338185	0.130226	2.15116	8.39486	0.0620751	-0.0213959	0.697767	0.282941	-0.0552442	0	0.157211	two.sided	Welch Two Sample t-test
LDHB	ENSP00000379386.1;ENSP00000229319.1;ENSP00000500484.2;ENSP00000379385.1;ENSP00000398015.1;ENSP00000442680.1	0.338081	0.0165713	3.42072	14.8719	0.0038339	0.127265	0.548898	0.0204449	-0.317636	0	0.0988334	two.sided	Welch Two Sample t-test
RAD23A	ENSP00000466243.1;ENSP00000498473.1;ENSP00000467024.1;ENSP00000321365.3;ENSP00000468674.1;ENSP00000466968.1;ENSP00000466226.1;ENSP00000467628.1	0.33677	0.0229794	3.75542	7.70046	0.00598059	0.128569	0.544971	0.0810154	-0.255755	0	0.0896756	two.sided	Welch Two Sample t-test
CAB39	ENSP00000258418.5;ENSP00000386642.3;ENSP00000386238.3	0.336402	0.220817	1.73238	7.17722	0.125752	-0.120483	0.793286	0.0204932	-0.315908	0	0.194184	two.sided	Welch Two Sample t-test
DYNLL1	ENSP00000376297.2;ENSP00000448834.1;ENSP00000447907.1;ENSP00000448608.1;ENSP00000376296.2;ENSP00000446596.1;ENSP00000447494.1;ENSP00000446614.1;ENSP00000449088.1;ENSP00000242577.6	0.335992	0.161827	1.89492	11.6268	0.0832331	-0.0517181	0.723702	0.0149789	-0.321013	0	0.177312	two.sided	Welch Two Sample t-test
APMAP	ENSP00000395874.1;ENSP00000217456.2	0.33389	0.0418611	2.7749	15.9485	0.0135537	0.0787454	0.589035	0.0607824	-0.273108	0	0.120325	two.sided	Welch Two Sample t-test
NCSTN	ENSP00000294785.5;ENSP00000357042.2;ENSP00000415442.1;ENSP00000390409.1;ENSP00000389370.1;ENSP00000495179.1;ENSP00000493689.1;ENSP00000388118.2;ENSP00000410124.1;ENSP00000407849.1	0.333202	0.0866511	2.55545	7.56328	0.0354563	0.0294754	0.636928	0.159495	-0.173707	0	0.130389	two.sided	Welch Two Sample t-test
FAM20A	ENSP00000468308.1;ENSP00000481085.1;ENSP00000467884.1;ENSP00000464910.1	0.333007	0.000492334	5.60199	18.5882	2.28631e-05	0.208402	0.457613	0.16575	-0.167258	0	0.0594445	two.sided	Welch Two Sample t-test
PLD1	ENSP00000348681.5;ENSP00000342793.4;ENSP00000395556.1;ENSP00000391164.1;ENSP00000400639.1;ENSP00000486967.1	0.332927	0.121737	2.19182	8.72611	0.057002	-0.0123353	0.678188	0.325081	-0.00784554	0	0.151895	two.sided	Welch Two Sample t-test
INHBE	ENSP00000450212.1;ENSP00000266646.2	0.331218	0.0401006	2.88146	13.1993	0.0126906	0.0832685	0.579168	0.164659	-0.166559	0	0.114948	two.sided	Welch Two Sample t-test
IGKV4-1	ENSP00000374778.2	0.330267	0.387562	1.18597	8.80445	0.266653	-0.301836	0.96237	-0.0657883	-0.396055	0	0.278479	two.sided	Welch Two Sample t-test
MYH2	ENSP00000433944.1;ENSP00000245503.5;ENSP00000380367.2;ENSP00000482463.1;ENSP00000463668.1;ENSP00000399348.1	0.330095	0.178208	1.82545	11.3398	0.0943632	-0.0664585	0.726648	0.188629	-0.141465	0	0.18083	two.sided	Welch Two Sample t-test
S100A11	ENSP00000271638.2	0.329229	0.0671383	2.49475	14.1351	0.0255873	0.0464376	0.612021	-0.0165579	-0.345787	0	0.131969	two.sided	Welch Two Sample t-test
CEP290	ENSP00000446905.3;ENSP00000448012.1;ENSP00000502194.1;ENSP00000500729.1;ENSP00000500665.2;ENSP00000502559.1;ENSP00000502161.1;ENSP00000308021.8;ENSP00000502841.1;ENSP00000502079.1;ENSP00000502298.1;ENSP00000502503.1;ENSP00000501987.1;ENSP00000501582.1;ENSP00000473863.1;ENSP00000448573.3;ENSP00000502046.1;ENSP00000380938.5;ENSP00000502163.1;ENSP00000502371.1;ENSP00000447527.3;ENSP00000447623.2;ENS…	0.327763	0.389708	1.2903	3.78648	0.270101	-0.393479	1.04901	-0.109621	-0.437384	0	0.254022	two.sided	Welch Two Sample t-test
GCLC	ENSP00000495056.1;ENSP00000497574.1;ENSP00000482756.2;ENSP00000495686.1;ENSP00000424211.2;ENSP00000421228.1;ENSP00000421908.1;ENSP00000427403.1	0.326203	0.0277208	3.1972	11.8621	0.00777553	0.103617	0.548789	0.0761993	-0.250004	0	0.102028	two.sided	Welch Two Sample t-test
C5	ENSP00000223642.1	0.325959	0.00908962	4.2471	9.94024	0.00172023	0.154813	0.497105	0.204699	-0.12126	0	0.0767487	two.sided	Welch Two Sample t-test
UBA1	ENSP00000366568.4;ENSP00000415033.1;ENSP00000397816.1;ENSP00000389583.1;ENSP00000338413.6;ENSP00000404796.1;ENSP00000401101.1;ENSP00000366481.3	0.325886	0.0597001	2.73032	9.63983	0.0218577	0.0585865	0.593185	0.000747811	-0.325138	0	0.119358	two.sided	Welch Two Sample t-test
ST6GALNAC1	ENSP00000465092.1;ENSP00000351991.4;ENSP00000156626.6;ENSP00000466230.1;ENSP00000466436.1;ENSP00000465116.1;ENSP00000468784.1	0.325822	0.304958	1.41326	8.09864	0.194841	-0.204694	0.856337	0.172186	-0.153636	0	0.230546	two.sided	Welch Two Sample t-test
DCAF4	ENSP00000351147.2;ENSP00000345176.3;ENSP00000422270.1;ENSP00000377781.2;ENSP00000426178.1;ENSP00000452131.1;ENSP00000451186.1	0.323756	0.021064	3.39325	12.2185	0.00520976	0.116283	0.531229	0.233079	-0.0906769	0	0.0954118	two.sided	Welch Two Sample t-test
TRAP1	ENSP00000459385.1;ENSP00000246957.5;ENSP00000458166.1;ENSP00000442070.1;ENSP00000459354.1;ENSP00000459585.1;ENSP00000461618.1;ENSP00000458244.1;ENSP00000460545.1;ENSP00000461354.1	0.323323	0.235299	1.67222	7.14086	0.137555	-0.132055	0.778701	0.11799	-0.205333	0	0.19335	two.sided	Welch Two Sample t-test
ALDOB	ENSP00000497767.1;ENSP00000497990.1;ENSP00000497731.1;ENSP00000497216.1;ENSP00000497985.1	0.322676	0.133535	1.96929	18.2964	0.0642529	-0.0211683	0.666521	-0.00614867	-0.328825	0	0.163854	two.sided	Welch Two Sample t-test
KCTD12	ENSP00000366694.2	0.322525	0.018193	3.22107	19.8471	0.0043156	0.113555	0.531495	0.12253	-0.199995	0	0.10013	two.sided	Welch Two Sample t-test
NCK2	ENSP00000233154.4;ENSP00000377017.2;ENSP00000431109.1;ENSP00000408040.1;ENSP00000377018.2;ENSP00000410428.2	0.322254	0.0177195	3.33227	16.2686	0.00414353	0.117519	0.526989	0.0837668	-0.238487	0	0.0967071	two.sided	Welch Two Sample t-test
APRT	ENSP00000367615.3;ENSP00000455749.1;ENSP00000397007.2;ENSP00000457964.1;ENSP00000456905.1;ENSP00000456012.1;ENSP00000455692.1	0.321119	0.0071889	3.86847	17.2179	0.00120825	0.146153	0.496084	0.249339	-0.0717797	0	0.0830093	two.sided	Welch Two Sample t-test
SEC31A	ENSP00000422371.1;ENSP00000337602.5;ENSP00000426886.1;ENSP00000378721.2;ENSP00000408027.2;ENSP00000426569.1;ENSP00000421633.1;ENSP00000421464.1;ENSP00000424635.1;ENSP00000347329.2;ENSP00000426943.1;ENSP00000264405.5;ENSP00000424451.1;ENSP00000425140.1;ENSP00000425999.1;ENSP00000426562.1;ENSP00000424336.1;ENSP00000422267.1;ENSP00000425056.1;ENSP00000421001.1;ENSP00000425555.1;ENSP00000426950.1;ENS…	0.320751	0.00318139	5.69997	8.19962	0.000415212	0.191534	0.449968	0.0431626	-0.277589	0	0.0562725	two.sided	Welch Two Sample t-test
MFN2	ENSP00000416338.1;ENSP00000502151.1;ENSP00000501646.1;ENSP00000502422.1;ENSP00000501839.1;ENSP00000502005.1;ENSP00000412023.1;ENSP00000501972.1;ENSP00000502185.1;ENSP00000502359.1;ENSP00000502334.1;ENSP00000501716.1;ENSP00000502404.1;ENSP00000502511.1;ENSP00000502630.1;ENSP00000502623.1;ENSP00000235329.5;ENSP00000502362.1;ENSP00000501776.1;ENSP00000502145.1;ENSP00000501947.1	0.320691	0.118963	2.16584	10.3358	0.0547002	-0.00777721	0.649159	0.179154	-0.141536	0	0.148068	two.sided	Welch Two Sample t-test
SNAP23	ENSP00000454214.1;ENSP00000454799.1;ENSP00000457535.1;ENSP00000249647.3;ENSP00000455339.1;ENSP00000455472.1;ENSP00000455652.1;ENSP00000458012.1;ENSP00000454842.1;ENSP00000456035.1;ENSP00000380327.1;ENSP00000456144.1;ENSP00000455102.1;ENSP00000456000.1;ENSP00000207062.1;ENSP00000485888.1;ENSP00000486335.1	0.320206	0.0376455	3.28854	7.67581	0.0117021	0.0940081	0.546403	-0.0365518	-0.356757	0	0.0973702	two.sided	Welch Two Sample t-test
RAB11FIP3	ENSP00000482156.1;ENSP00000488133.1;ENSP00000488688.1;ENSP00000488023.1;ENSP00000488615.1;ENSP00000484620.1;ENSP00000262305.4;ENSP00000399644.1;ENSP00000399614.1;ENSP00000404331.2;ENSP00000412502.1;ENSP00000415919.1	0.318654	0.187096	1.81786	9.64506	0.100226	-0.0738761	0.711185	0.041804	-0.27685	0	0.175291	two.sided	Welch Two Sample t-test
ADD3	ENSP00000353286.3;ENSP00000348381.4;ENSP00000277900.8	0.316156	0.0186259	3.16231	22.2644	0.00447063	0.10896	0.523351	0.047709	-0.268447	0	0.0999763	two.sided	Welch Two Sample t-test
MFAP4	ENSP00000468578.1;ENSP00000378957.2;ENSP00000299610.5	0.316025	0.11078	2.12579	15.6988	0.0497546	0.000383165	0.631666	0.163915	-0.152109	0	0.148662	two.sided	Welch Two Sample t-test
IGLL5	ENSP00000431254.1;ENSP00000436353.1;ENSP00000434368.1	0.315996	0.219042	1.6769	10.112	0.124156	-0.103246	0.735239	0.0264122	-0.289584	0	0.188441	two.sided	Welch Two Sample t-test
C4A	ENSP00000388662.2;ENSP00000447364.1;ENSP00000364444.4;ENSP00000449828.1;ENSP00000372815.4;ENSP00000448276.1;ENSP00000396688.2;ENSP00000420212.1	0.315421	0.0517132	2.65129	15.0616	0.0180969	0.0619354	0.568907	0.0655742	-0.249847	0	0.118969	two.sided	Welch Two Sample t-test
APCS	ENSP00000255040.2	0.315222	0.0264504	3.31569	10.5	0.00731511	0.104753	0.525691	0.0873688	-0.227853	0	0.0950698	two.sided	Welch Two Sample t-test
MDH2	ENSP00000475583.1;ENSP00000416929.1;ENSP00000327070.5;ENSP00000408649.2	0.31487	0.0644192	2.59734	11.3757	0.0242251	0.0491202	0.58062	0.112259	-0.202611	0	0.121228	two.sided	Welch Two Sample t-test
LIPG	ENSP00000463835.1;ENSP00000463077.1;ENSP00000261292.4;ENSP00000387978.2;ENSP00000462420.1;ENSP00000462480.1	0.314589	0.0955567	2.4597	7.77291	0.0401779	0.0181511	0.611028	0.0903465	-0.224243	0	0.127897	two.sided	Welch Two Sample t-test
CTTN	ENSP00000500927.1;ENSP00000500756.1;ENSP00000499998.1;ENSP00000500324.1;ENSP00000500234.1;ENSP00000317189.4;ENSP00000301843.8;ENSP00000365745.3;ENSP00000431421.1;ENSP00000436613.1	0.313293	0.0795789	2.42042	12.2958	0.0318494	0.0320235	0.594562	0.0347121	-0.278581	0	0.129437	two.sided	Welch Two Sample t-test
NAGK	ENSP00000389087.2;ENSP00000436326.1;ENSP00000408550.1;ENSP00000396070.3;ENSP00000404531.3;ENSP00000411846.3;ENSP00000244204.5;ENSP00000400941.2;ENSP00000435207.2;ENSP00000435437.1;ENSP00000431204.1;ENSP00000437192.1;ENSP00000477639.1	0.313238	0.0249452	3.49633	9.05387	0.0067007	0.110754	0.515722	0.180793	-0.132444	0	0.0895905	two.sided	Welch Two Sample t-test
GP6	ENSP00000479668.1;ENSP00000478674.1;ENSP00000481075.1;ENSP00000483612.1;ENSP00000480243.1;ENSP00000480178.1;ENSP00000478025.1;ENSP00000481583.1;ENSP00000479873.1;ENSP00000484029.1;ENSP00000483314.1;ENSP00000483807.1;ENSP00000482601.1;ENSP00000478709.1;ENSP00000481524.1;ENSP00000478918.1;ENSP00000479034.1;ENSP00000481125.1;ENSP00000479975.1;ENSP00000479513.1;ENSP00000394922.1;ENSP00000308782.3;ENS…	0.312228	0.120364	2.0875	13.6293	0.0561296	-0.00938962	0.633845	0.0748498	-0.237378	0	0.149571	two.sided	Welch Two Sample t-test
PLEK	ENSP00000234313.7	0.31209	0.130463	2.10956	9.57402	0.0622978	-0.0195408	0.64372	0.114062	-0.198028	0	0.14794	two.sided	Welch Two Sample t-test
HSPA13	ENSP00000285667.3	0.31147	0.0440707	3.13266	7.67222	0.014715	0.0804755	0.542464	0.104578	-0.206891	0	0.0994265	two.sided	Welch Two Sample t-test
HBB	ENSP00000333994.3;ENSP00000494175.1;ENSP00000488004.1;ENSP00000496200.1;ENSP00000369671.2	0.311256	0.275867	1.43568	18.6795	0.167629	-0.143041	0.765553	-0.262824	-0.57408	0	0.216801	two.sided	Welch Two Sample t-test
IQGAP2	ENSP00000274364.6;ENSP00000423672.1;ENSP00000442313.2;ENSP00000422661.1;ENSP00000379535.3;ENSP00000425351.1;ENSP00000426027.1;ENSP00000423258.1;ENSP00000421319.1;ENSP00000510681.1;ENSP00000425941.1	0.310116	0.256515	1.60171	6.86257	0.154109	-0.149577	0.769808	0.0715059	-0.23861	0	0.193615	two.sided	Welch Two Sample t-test
PSMB2	ENSP00000362334.3;ENSP00000479706.1	0.309918	0.067917	2.39905	20.592	0.0259986	0.0409418	0.578893	0.137614	-0.172304	0	0.129183	two.sided	Welch Two Sample t-test
ADGRG6	ENSP00000230173.6;ENSP00000356580.2;ENSP00000296932.8;ENSP00000356581.3;ENSP00000446287.1;ENSP00000438366.1;ENSP00000444123.1;ENSP00000439371.1	0.309465	0.00713588	3.98322	15.0296	0.00119533	0.143896	0.475034	0.101494	-0.207971	0	0.0776923	two.sided	Welch Two Sample t-test
ATF6B	ENSP00000404814.2;ENSP00000399764.2;ENSP00000389467.1;ENSP00000404725.2;ENSP00000391131.2;ENSP00000399944.1;ENSP00000293709.6;ENSP00000372642.4;ENSP00000412066.1;ENSP00000364349.3;ENSP00000364347.4;ENSP00000393419.2	0.308766	0.000495669	5.20332	24.4945	2.34043e-05	0.186424	0.431107	0.0782284	-0.230537	0	0.0593402	two.sided	Welch Two Sample t-test
SERPING1	ENSP00000384561.1;ENSP00000478572.2;ENSP00000399746.1;ENSP00000341861.6;ENSP00000278407.4;ENSP00000503118.1;ENSP00000503979.1;ENSP00000367574.4;ENSP00000367575.2;ENSP00000384420.1;ENSP00000502857.1;ENSP00000504424.1;ENSP00000504807.1;ENSP00000503873.1;ENSP00000503752.1;ENSP00000431226.2;ENSP00000432554.1;ENSP00000435431.1	0.308202	0.00021445	6.0486	19.9155	6.62999e-06	0.201884	0.41452	0.123806	-0.184396	0	0.0509543	two.sided	Welch Two Sample t-test
SH3BGRL	ENSP00000362308.5	0.307266	0.031531	3.03776	13.6906	0.00905401	0.0898619	0.524669	0.0555749	-0.251691	0	0.101149	two.sided	Welch Two Sample t-test
ART4	ENSP00000228936.4;ENSP00000412735.2;ENSP00000442877.1;ENSP00000405689.1	0.306481	0.0261318	3.40006	9.61963	0.00715356	0.104555	0.508407	0.0500316	-0.256449	0	0.0901399	two.sided	Welch Two Sample t-test
ALAD	ENSP00000386284.3;ENSP00000392748.1;ENSP00000415737.1;ENSP00000398438.1	0.305726	0.0023378	4.34587	22.6218	0.000245503	0.160064	0.451388	-0.0804575	-0.386183	0	0.0703486	two.sided	Welch Two Sample t-test
TPP1	ENSP00000299427.6;ENSP00000437066.1;ENSP00000507321.1;ENSP00000495895.1;ENSP00000494165.1;ENSP00000495058.1;ENSP00000493574.1;ENSP00000493657.1;ENSP00000495893.1;ENSP00000496372.1;ENSP00000495849.1;ENSP00000494085.1;ENSP00000496133.1;ENSP00000495558.1;ENSP00000494324.1;ENSP00000398136.3;ENSP00000434647.1;ENSP00000493706.1;ENSP00000435001.1	0.304845	0.012755	4.08505	9.12106	0.00266152	0.136374	0.473317	0.0434162	-0.261429	0	0.0746246	two.sided	Welch Two Sample t-test
PEBP1	ENSP00000261313.2	0.304779	0.0223725	3.39302	11.3854	0.00572805	0.107888	0.501669	0.0435508	-0.261228	0	0.0898251	two.sided	Welch Two Sample t-test
ITPA	ENSP00000369456.3;ENSP00000413282.1;ENSP00000382732.3	0.304034	0.270891	1.61844	5.19497	0.164301	-0.173466	0.781535	0.0215662	-0.282468	0	0.187857	two.sided	Welch Two Sample t-test
DNAJB11	ENSP00000414398.1;ENSP00000505624.1;ENSP00000265028.3	0.302966	0.12421	2.20546	7.99618	0.0585094	-0.0138381	0.61977	0.00481623	-0.29815	0	0.137371	two.sided	Welch Two Sample t-test
HLA-A	ENSP00000403922.1;ENSP00000416233.1;ENSP00000390225.1;ENSP00000406366.1;ENSP00000398188.2;ENSP00000394889.1;ENSP00000449453.2;ENSP00000447614.1;ENSP00000492121.1;ENSP00000492325.1;ENSP00000410645.1;ENSP00000394582.1;ENSP00000480039.1;ENSP00000448992.1;ENSP00000492821.1;ENSP00000373100.2;ENSP00000373114.3;ENSP00000366018.2;ENSP00000483385.1;ENSP00000491510.1;ENSP00000492118.1;ENSP00000447990.1;ENS…	0.302555	0.406531	1.11288	12.7917	0.286235	-0.285749	0.89086	-0.142302	-0.444857	0	0.271866	two.sided	Welch Two Sample t-test
SLC4A1	ENSP00000382190.3;ENSP00000262418.6	0.302224	0.0867539	2.22253	24.9325	0.0355501	0.0221254	0.582323	-0.0441568	-0.346381	0	0.135982	two.sided	Welch Two Sample t-test
DPP3	ENSP00000435284.1;ENSP00000440502.1;ENSP00000432782.2;ENSP00000437101.1;ENSP00000431606.1;ENSP00000436941.1;ENSP00000434518.1;ENSP00000436820.1;ENSP00000432618.2	0.300253	0.00750199	4.23829	11.3817	0.00129212	0.144964	0.455542	0.0703388	-0.229915	0	0.0708431	two.sided	Welch Two Sample t-test
DBI	ENSP00000348116.3;ENSP00000486281.1;ENSP00000386486.1;ENSP00000311117.4;ENSP00000486361.1;ENSP00000376815.2;ENSP00000439012.1;ENSP00000442917.2	0.299711	0.00359435	4.12304	20.8234	0.000491359	0.148462	0.450959	0.0213505	-0.27836	0	0.0726916	two.sided	Welch Two Sample t-test
HSD11B1	ENSP00000478430.1;ENSP00000261465.2;ENSP00000355994.3;ENSP00000355995.1	0.299417	0.302901	1.41346	8.5844	0.19274	-0.183341	0.782176	0.129645	-0.169772	0	0.211833	two.sided	Welch Two Sample t-test
FBXO46	ENSP00000410007.1;ENSP00000468336.1;ENSP00000465591.1	0.299356	0.368446	1.26025	6.58566	0.250394	-0.269573	0.868284	0.0268812	-0.272475	0	0.237537	two.sided	Welch Two Sample t-test
TMEM40	ENSP00000322837.7;ENSP00000396895.1;ENSP00000405740.2;ENSP00000392140.1;ENSP00000264728.8	0.29922	0.216901	1.67194	11.2183	0.122167	-0.0937485	0.692189	-0.162195	-0.461415	0	0.178966	two.sided	Welch Two Sample t-test
OIT3	ENSP00000333900.5;ENSP00000479787.1	0.298469	0.0057192	3.85681	21.6541	0.000874436	0.137828	0.45911	0.102786	-0.195683	0	0.0773876	two.sided	Welch Two Sample t-test
YWHAB	ENSP00000300161.4;ENSP00000487924.1;ENSP00000361930.3;ENSP00000394729.1;ENSP00000394558.1;ENSP00000488178.1	0.298465	0.0465084	2.7402	14.2269	0.0157642	0.0652022	0.531727	0.0158508	-0.282614	0	0.108921	two.sided	Welch Two Sample t-test
GRN	ENSP00000466956.1;ENSP00000466271.1;ENSP00000465518.1;ENSP00000465375.1;ENSP00000466405.1;ENSP00000467745.1;ENSP00000467022.1;ENSP00000467870.1;ENSP00000467431.1;ENSP00000466611.1;ENSP00000053867.2;ENSP00000467616.1;ENSP00000468318.1;ENSP00000492014.1;ENSP00000465673.1;ENSP00000467837.1	0.297434	0.0946567	2.35477	10.2676	0.039693	0.0169865	0.577881	0.0296758	-0.267758	0	0.126311	two.sided	Welch Two Sample t-test
F8	ENSP00000327895.6;ENSP00000353393.4;ENSP00000495706.1;ENSP00000496062.1;ENSP00000409446.1;ENSP00000389153.1	0.296645	0.0192851	3.70595	9.19949	0.0046939	0.116166	0.477123	0.0984202	-0.198225	0	0.0800455	two.sided	Welch Two Sample t-test
GSS	ENSP00000498303.1;ENSP00000493763.1;ENSP00000493744.1;ENSP00000493631.1;ENSP00000495750.1;ENSP00000493903.1;ENSP00000495404.1;ENSP00000494819.1;ENSP00000495572.1;ENSP00000407517.2;ENSP00000493927.1;ENSP00000496142.1;ENSP00000493524.1;ENSP00000494333.1;ENSP00000496125.1;ENSP00000495829.1;ENSP00000493500.1	0.295706	0.000215143	5.94013	20.9983	6.77235e-06	0.19218	0.399232	0.0956804	-0.200025	0	0.0497811	two.sided	Welch Two Sample t-test
FGFR4	ENSP00000424905.1;ENSP00000377259.2;ENSP00000426492.1;ENSP00000424960.1;ENSP00000292408.4;ENSP00000427222.1;ENSP00000422889.1;ENSP00000377254.1;ENSP00000395164.1;ENSP00000424670.1	0.294648	0.136541	2.00718	12.8963	0.0661598	-0.0227462	0.612042	0.0142284	-0.28042	0	0.146797	two.sided	Welch Two Sample t-test
EIF4H	ENSP00000504679.1;ENSP00000265753.8;ENSP00000503362.1;ENSP00000504185.1;ENSP00000265754.8;ENSP00000503412.1;ENSP00000503316.1;ENSP00000503379.1;ENSP00000504181.1;ENSP00000504041.1	0.292615	0.0084996	4.03287	12.3477	0.00157045	0.135018	0.450212	0.0577962	-0.234819	0	0.0725576	two.sided	Welch Two Sample t-test
EHD3	ENSP00000327116.5	0.292468	0.00908962	3.51095	24.8708	0.00172698	0.12086	0.464077	0.0583901	-0.234078	0	0.0833018	two.sided	Welch Two Sample t-test
NUCB1	ENSP00000385923.3;ENSP00000385211.1;ENSP00000389007.1;ENSP00000397608.1;ENSP00000410519.1;ENSP00000397201.1;ENSP00000389734.1	0.291001	0.031087	2.94523	17.4673	0.00885954	0.0829664	0.499036	0.0644119	-0.226589	0	0.0988042	two.sided	Welch Two Sample t-test
ZYX	ENSP00000494648.1;ENSP00000494798.1;ENSP00000493618.1;ENSP00000495434.1;ENSP00000495629.1;ENSP00000495074.1;ENSP00000495896.1;ENSP00000413467.1;ENSP00000324422.5;ENSP00000400537.1;ENSP00000346417.4;ENSP00000376642.2;ENSP00000411230.1;ENSP00000403714.1	0.290435	0.0259416	3.17568	13.3598	0.0070869	0.0933958	0.487475	0.0834413	-0.206994	0	0.0914563	two.sided	Welch Two Sample t-test
HTRA1	ENSP00000498033.1;ENSP00000357980.3;ENSP00000412676.1	0.290108	0.0719757	2.43006	15.2489	0.0278889	0.0360106	0.544205	0.271897	-0.0182105	0	0.119383	two.sided	Welch Two Sample t-test
NT5E	ENSP00000358665.3;ENSP00000257770.3;ENSP00000358660.3;ENSP00000414674.1;ENSP00000387630.1	0.286946	0.202596	1.86621	5.94459	0.111718	-0.0901402	0.664032	0.0424296	-0.244516	0	0.153759	two.sided	Welch Two Sample t-test
MAPK1	ENSP00000215832.7;ENSP00000381803.3;ENSP00000440842.1	0.286257	0.193957	1.83036	7.88932	0.105101	-0.0752696	0.647783	0.116928	-0.169329	0	0.156393	two.sided	Welch Two Sample t-test
HSP90B1	ENSP00000446748.1;ENSP00000506419.1;ENSP00000450215.2;ENSP00000506292.1;ENSP00000506602.1;ENSP00000506150.1;ENSP00000477660.2;ENSP00000504951.1;ENSP00000505000.1;ENSP00000505280.1;ENSP00000505039.1;ENSP00000506032.1;ENSP00000506084.1;ENSP00000299767.4;ENSP00000505687.1;ENSP00000504931.1;ENSP00000505046.1;ENSP00000505440.1	0.286046	0.0151675	3.49402	14.5085	0.00341035	0.111034	0.461059	0.0946582	-0.191388	0	0.0818673	two.sided	Welch Two Sample t-test
CARS1	ENSP00000482336.1;ENSP00000488737.1;ENSP00000488657.1;ENSP00000487923.1;ENSP00000488062.1;ENSP00000488476.1;ENSP00000486161.2;ENSP00000491592.1;ENSP00000431368.1;ENSP00000380300.5;ENSP00000278224.9;ENSP00000369897.4;ENSP00000432619.2;ENSP00000408802.2;ENSP00000434184.1	0.285293	0.078785	2.65843	7.28048	0.0313988	0.0334983	0.537089	0.0344735	-0.25082	0	0.107317	two.sided	Welch Two Sample t-test
CCT7	ENSP00000258091.5;ENSP00000412996.1;ENSP00000381456.2;ENSP00000386978.3;ENSP00000442058.1;ENSP00000437824.1	0.284932	0.0654943	2.68963	9.04618	0.024703	0.0454718	0.524392	0.0504532	-0.234479	0	0.105937	two.sided	Welch Two Sample t-test
CAST	ENSP00000422957.1;ENSP00000343421.3;ENSP00000425721.1;ENSP00000422951.2;ENSP00000379157.2;ENSP00000502345.1;ENSP00000501872.1;ENSP00000396558.2;ENSP00000501713.1;ENSP00000426422.1;ENSP00000422612.1;ENSP00000502449.1;ENSP00000427092.1;ENSP00000421230.1;ENSP00000422677.2;ENSP00000502095.1;ENSP00000339914.3;ENSP00000502619.1;ENSP00000502136.1;ENSP00000379158.2;ENSP00000501780.1;ENSP00000421130.1;ENS…	0.284501	0.00281676	4.58131	15.3171	0.000342002	0.152375	0.416626	0.0773285	-0.207172	0	0.0621003	two.sided	Welch Two Sample t-test
ATP6AP2	ENSP00000403969.2;ENSP00000490083.1;ENSP00000489819.1;ENSP00000490558.1;ENSP00000489845.1;ENSP00000490733.1;ENSP00000490382.1;ENSP00000490954.1;ENSP00000490239.1;ENSP00000367697.5;ENSP00000490462.1;ENSP00000489653.1;ENSP00000490675.1;ENSP00000489920.1;ENSP00000490532.1;ENSP00000490345.1;ENSP00000490706.1;ENSP00000410105.2;ENSP00000490452.1;ENSP00000411317.2;ENSP00000489622.1;ENSP00000490884.1;ENS…	0.283872	0.141304	2.19711	6.16515	0.0691824	-0.0302342	0.597979	0.133704	-0.150168	0	0.129203	two.sided	Welch Two Sample t-test
LYPLA2	ENSP00000363638.3;ENSP00000409004.1;ENSP00000363629.2;ENSP00000363627.3;ENSP00000363626.3;ENSP00000388003.1;ENSP00000363625.1	0.283436	0.0353866	3.11208	10.2185	0.0107504	0.0810925	0.485779	0.0670189	-0.216417	0	0.091076	two.sided	Welch Two Sample t-test
GPT	ENSP00000433586.1;ENSP00000378408.2	0.282661	0.110164	2.08517	21.2546	0.0492922	0.000959069	0.564362	0.00301144	-0.279649	0	0.135557	two.sided	Welch Two Sample t-test
GPD1	ENSP00000301149.3;ENSP00000448244.1;ENSP00000446768.1	0.282396	0.170602	1.84914	11.9669	0.0892807	-0.0504491	0.615241	0.134587	-0.147809	0	0.152718	two.sided	Welch Two Sample t-test
AHSA1	ENSP00000451569.1;ENSP00000440108.2;ENSP00000451467.1;ENSP00000216479.3;ENSP00000451475.1;ENSP00000452127.1;ENSP00000450890.1	0.28206	0.0227068	3.32918	12.1767	0.00589687	0.09776	0.46636	0.157965	-0.124095	0	0.0847235	two.sided	Welch Two Sample t-test
ITIH4	ENSP00000266041.4;ENSP00000417824.1;ENSP00000384425.1;ENSP00000395634.2	0.282037	0.0187591	3.47567	12.0914	0.00453424	0.105383	0.458692	0.173549	-0.108489	0	0.0811463	two.sided	Welch Two Sample t-test
ADH4	ENSP00000424630.1;ENSP00000265512.7;ENSP00000424583.1;ENSP00000425416.1;ENSP00000426667.1;ENSP00000423571.1;ENSP00000427525.1;ENSP00000427261.1	0.281829	0.435409	1.05407	11.3522	0.313768	-0.304433	0.868091	0.011548	-0.270281	0	0.267372	two.sided	Welch Two Sample t-test
DBNL	ENSP00000417749.2;ENSP00000416421.1;ENSP00000403372.1;ENSP00000415173.1;ENSP00000392113.2;ENSP00000418006.1;ENSP00000410681.1;ENSP00000418978.1;ENSP00000405343.1;ENSP00000411701.1;ENSP00000418301.1;ENSP00000400817.1;ENSP00000417653.1;ENSP00000415395.1;ENSP00000419992.1;ENSP00000390397.1;ENSP00000398931.1;ENSP00000397855.1	0.281645	0.0343917	3.16663	9.81467	0.0102745	0.0829625	0.480327	0.0597633	-0.221881	0	0.0889414	two.sided	Welch Two Sample t-test
ADAMTSL2	ENSP00000346478.4;ENSP00000376781.3;ENSP00000498961.2;ENSP00000376780.1	0.277349	0.00740514	3.97266	14.7391	0.00126486	0.128314	0.426385	0.0449587	-0.232391	0	0.0698145	two.sided	Welch Two Sample t-test
CAP1	ENSP00000361883.3;ENSP00000361888.1;ENSP00000398475.1;ENSP00000403198.1;ENSP00000398877.1;ENSP00000408561.1;ENSP00000410586.1;ENSP00000361878.2;ENSP00000361884.1;ENSP00000344832.3;ENSP00000361891.3;ENSP00000412859.1;ENSP00000413656.1;ENSP00000400943.1;ENSP00000413383.1;ENSP00000389974.1	0.275431	0.125347	2.13733	9.65514	0.0592562	-0.0130987	0.563961	0.0840062	-0.191425	0	0.128867	two.sided	Welch Two Sample t-test
PDLIM5	ENSP00000352210.4;ENSP00000321746.4;ENSP00000426379.1;ENSP00000424297.1;ENSP00000423009.1;ENSP00000486938.1;ENSP00000442187.2;ENSP00000426804.1;ENSP00000424360.1;ENSP00000486834.1;ENSP00000422833.1;ENSP00000429577.1;ENSP00000422528.1;ENSP00000322021.5;ENSP00000369527.3;ENSP00000398469.2;ENSP00000480359.1	0.274689	0.00701733	3.73781	21.7286	0.00115969	0.122171	0.427207	0.0844088	-0.19028	0	0.0734893	two.sided	Welch Two Sample t-test
LILRA5	ENSP00000484785.1;ENSP00000482658.1;ENSP00000477785.1;ENSP00000480382.1;ENSP00000482882.1;ENSP00000484869.1;ENSP00000483958.1;ENSP00000484062.1;ENSP00000478354.1;ENSP00000483992.1;ENSP00000480436.1;ENSP00000484775.1;ENSP00000480458.1;ENSP00000480204.1;ENSP00000404236.4;ENSP00000484372.1	0.274576	0.00229056	4.44948	20.4847	0.00023383	0.146047	0.403104	0.0825026	-0.192073	0	0.0617096	two.sided	Welch Two Sample t-test
PTPA	ENSP00000351885.5;ENSP00000395499.2;ENSP00000349726.4;ENSP00000335200.6;ENSP00000337412.4;ENSP00000337448.1;ENSP00000347109.3;ENSP00000377036.2;ENSP00000399069.1;ENSP00000394338.3;ENSP00000393092.1;ENSP00000400314.1;ENSP00000393796.1;ENSP00000396660.1;ENSP00000405100.1;ENSP00000408316.1;ENSP00000389312.1;ENSP00000408726.1;ENSP00000416522.1;ENSP00000393196.1;ENSP00000394001.1;ENSP00000416661.1;ENS…	0.274264	0.0150388	3.84427	9.83811	0.00334111	0.114946	0.433583	0.135266	-0.138998	0	0.0713435	two.sided	Welch Two Sample t-test
TPM2	ENSP00000495075.1;ENSP00000367542.3;ENSP00000367541.1;ENSP00000496494.2;ENSP00000495440.1;ENSP00000475952.1	0.271376	0.0533546	2.54266	21.1933	0.0188646	0.0495435	0.493209	-0.0337848	-0.305161	0	0.106729	two.sided	Welch Two Sample t-test
NUTF2	ENSP00000219169.4;ENSP00000456428.1;ENSP00000457989.1;ENSP00000457022.1	0.27063	0.0539348	2.77646	10.2057	0.0192213	0.0540385	0.487221	0.0542063	-0.216424	0	0.097473	two.sided	Welch Two Sample t-test
PDCL3	ENSP00000264254.6;ENSP00000413936.1;ENSP00000390585.1	0.269617	0.105361	2.37966	7.64798	0.0459583	0.00623754	0.532996	0.0368054	-0.232811	0	0.1133	two.sided	Welch Two Sample t-test
PDCD6IP	ENSP00000307387.3;ENSP00000497537.1;ENSP00000393777.1;ENSP00000398895.1;ENSP00000406693.1;ENSP00000415150.1;ENSP00000411825.2	0.269376	0.0372639	3.09616	9.87218	0.0114926	0.07518	0.463571	0.0384528	-0.230923	0	0.0870031	two.sided	Welch Two Sample t-test
RGCC	ENSP00000368664.3	0.266966	0.284764	1.48515	8.18701	0.174956	-0.145911	0.679842	0.0371188	-0.229847	0	0.179756	two.sided	Welch Two Sample t-test
ARHGAP1	ENSP00000310491.4;ENSP00000434883.1;ENSP00000432794.1	0.266753	0.0223725	3.64135	8.66814	0.00574038	0.100063	0.433443	0.141587	-0.125166	0	0.0732566	two.sided	Welch Two Sample t-test
A2ML1	ENSP00000299698.7;ENSP00000443174.1;ENSP00000440662.1;ENSP00000438292.1;ENSP00000440057.1;ENSP00000445674.1	0.266543	0.367907	1.22558	9.51639	0.249821	-0.221397	0.754482	-0.0186117	-0.285154	0	0.217482	two.sided	Welch Two Sample t-test
ABI1	ENSP00000365340.4;ENSP00000365312.2;ENSP00000352114.4;ENSP00000365309.2;ENSP00000365330.1;ENSP00000365336.1;ENSP00000365308.3;ENSP00000279599.8;ENSP00000365310.3;ENSP00000439646.2;ENSP00000440101.1;ENSP00000365307.5	0.265085	0.209561	1.76225	7.87083	0.116666	-0.0827876	0.612957	0.142574	-0.122511	0	0.150424	two.sided	Welch Two Sample t-test
CTSH	ENSP00000503917.1;ENSP00000220166.6;ENSP00000504319.1;ENSP00000504686.1;ENSP00000503995.1;ENSP00000503722.1;ENSP00000503247.1;ENSP00000503585.1;ENSP00000504778.1;ENSP00000503406.1;ENSP00000503640.1;ENSP00000502871.1;ENSP00000496858.2;ENSP00000504239.1;ENSP00000503908.1;ENSP00000504828.1;ENSP00000504472.1;ENSP00000503477.1;ENSP00000503269.1;ENSP00000504051.1;ENSP00000432935.2;ENSP00000503899.1;ENS…	0.264859	0.289863	1.46167	8.36152	0.18037	-0.149872	0.679591	0.0583606	-0.206499	0	0.181203	two.sided	Welch Two Sample t-test
PLIN3	ENSP00000221957.3;ENSP00000467803.1;ENSP00000468476.1;ENSP00000465596.1;ENSP00000465975.1;ENSP00000468096.1;ENSP00000465117.1	0.264806	0.0391337	3.18838	8.28011	0.0122746	0.0744063	0.455206	0.19645	-0.068356	0	0.0830535	two.sided	Welch Two Sample t-test
GLRX	ENSP00000422708.1;ENSP00000237858.6;ENSP00000369314.4;ENSP00000427353.1;ENSP00000424636.2	0.264641	0.304958	1.42109	7.58411	0.195077	-0.168927	0.698208	0.216764	-0.0478768	0	0.186224	two.sided	Welch Two Sample t-test
ST14	ENSP00000278742.5	0.263094	0.0894692	2.4057	9.96161	0.0370424	0.0192915	0.506897	0.241632	-0.0214624	0	0.109363	two.sided	Welch Two Sample t-test
CRHBP	ENSP00000274368.4;ENSP00000426097.1	0.261422	0.112763	2.25482	8.88727	0.0509621	-0.00135843	0.524202	0.0726217	-0.1888	0	0.115939	two.sided	Welch Two Sample t-test
C6	ENSP00000338861.5;ENSP00000263413.3;ENSP00000396565.1;ENSP00000401578.1	0.261108	0.0016347	5.17404	14.2561	0.000133186	0.153053	0.369162	0.104189	-0.156919	0	0.050465	two.sided	Welch Two Sample t-test
CLUL1	ENSP00000473520.1;ENSP00000510271.1;ENSP00000383449.2;ENSP00000441726.1;ENSP00000463269.1;ENSP00000481776.1;ENSP00000341128.6;ENSP00000464642.1;ENSP00000473543.1	0.260891	0.0151697	3.8207	9.91063	0.003425	0.10856	0.413222	0.0975172	-0.163374	0	0.0682835	two.sided	Welch Two Sample t-test
CFHR5	ENSP00000256785.4	0.260669	0.0314277	2.8683	21.7653	0.00899195	0.072079	0.449258	0.0521808	-0.208488	0	0.0908791	two.sided	Welch Two Sample t-test
CDH2	ENSP00000502696.1;ENSP00000502061.1;ENSP00000269141.3;ENSP00000382312.3;ENSP00000502206.1;ENSP00000501654.1;ENSP00000412120.2;ENSP00000414269.2;ENSP00000411360.1	0.259899	0.0339516	3.31173	8.35892	0.0100339	0.0802713	0.439527	0.0848896	-0.175009	0	0.0784784	two.sided	Welch Two Sample t-test
CRLF3	ENSP00000463689.1;ENSP00000318804.6;ENSP00000462643.1	0.259289	0.209561	1.80661	6.53654	0.116789	-0.0850274	0.603605	0.0360273	-0.223262	0	0.143523	two.sided	Welch Two Sample t-test
FBP2	ENSP00000364486.3	0.256903	0.497211	0.920709	11.8529	0.375561	-0.351883	0.865689	0.42151	0.164607	0	0.279027	two.sided	Welch Two Sample t-test
MESD	ENSP00000482455.1;ENSP00000453430.1;ENSP00000403839.3;ENSP00000453220.1;ENSP00000261758.4	0.255523	0.252969	1.52675	12.8233	0.151106	-0.106552	0.617598	0.00962363	-0.245899	0	0.167364	two.sided	Welch Two Sample t-test
ASS1	ENSP00000253004.6;ENSP00000361471.1;ENSP00000361469.2;ENSP00000394212.1;ENSP00000397785.1	0.255393	0.281659	1.40538	24.914	0.172257	-0.118943	0.629729	-0.0570326	-0.312426	0	0.181726	two.sided	Welch Two Sample t-test
IGHG2	ENSP00000480351.2;ENSP00000493129.1;ENSP00000374987.2	0.254708	0.202167	1.70384	13.6413	0.111072	-0.0667109	0.576127	0.0810784	-0.173629	0	0.149491	two.sided	Welch Two Sample t-test
VAPB	ENSP00000417175.1;ENSP00000379147.3;ENSP00000430426.1	0.254098	0.00928142	3.64432	18.6079	0.00177385	0.107954	0.400241	-0.0143653	-0.268463	0	0.0697244	two.sided	Welch Two Sample t-test
MAN1A1	ENSP00000357453.3	0.253988	0.0807119	2.62774	7.41162	0.0323483	0.02798	0.479997	0.137406	-0.116583	0	0.0966566	two.sided	Welch Two Sample t-test
PCGF1	ENSP00000233630.6	0.253763	0.225606	1.74024	6.34452	0.129774	-0.0984032	0.60593	0.22856	-0.025203	0	0.145821	two.sided	Welch Two Sample t-test
TCN2	ENSP00000394184.2;ENSP00000385914.3;ENSP00000215838.3;ENSP00000384914.3	0.253424	0.0486817	2.68026	15.4794	0.0167745	0.052433	0.454414	0.13556	-0.117864	0	0.0945521	two.sided	Welch Two Sample t-test
YARS2	ENSP00000320658.8;ENSP00000447710.1	0.252797	0.394679	1.25406	4.22993	0.274656	-0.295092	0.800687	0.13475	-0.118047	0	0.201584	two.sided	Welch Two Sample t-test
PACSIN2	ENSP00000422788.1;ENSP00000263246.3;ENSP00000385952.1;ENSP00000385372.3;ENSP00000385040.1;ENSP00000489297.1;ENSP00000398573.1;ENSP00000396816.1;ENSP00000403435.1;ENSP00000399953.1;ENSP00000338379.4	0.25214	0.110467	2.25092	9.48183	0.0494896	0.000690133	0.50359	0.0296984	-0.222442	0	0.112017	two.sided	Welch Two Sample t-test
CRELD1	ENSP00000507127.1;ENSP00000500961.2;ENSP00000506842.1;ENSP00000507865.1;ENSP00000501208.1;ENSP00000507258.1;ENSP00000507076.1;ENSP00000507906.1;ENSP00000507522.1;ENSP00000508018.1;ENSP00000373322.3;ENSP00000393643.2;ENSP00000501128.1;ENSP00000508016.1;ENSP00000507251.1;ENSP00000508386.1;ENSP00000507931.1;ENSP00000506906.1;ENSP00000506927.1;ENSP00000508342.1;ENSP00000501009.2;ENSP00000508209.1;ENS…	0.252059	0.122455	2.09271	12.4895	0.0574071	-0.0092339	0.513353	0.0515526	-0.200507	0	0.120446	two.sided	Welch Two Sample t-test
ARHGAP45	ENSP00000439601.1;ENSP00000467741.1;ENSP00000316772.2;ENSP00000466365.1;ENSP00000466401.1;ENSP00000468615.1;ENSP00000438979.1;ENSP00000468607.1;ENSP00000484008.1	0.251156	0.0873818	2.25259	19.6983	0.0358565	0.0183493	0.483963	0.03422	-0.216936	0	0.111497	two.sided	Welch Two Sample t-test
BLMH	ENSP00000261714.6;ENSP00000462353.1;ENSP00000468681.1;ENSP00000462442.1;ENSP00000468486.1;ENSP00000466527.1;ENSP00000466948.1	0.250886	0.0619375	2.76839	8.49385	0.0230133	0.0440001	0.457772	0.0726452	-0.178241	0	0.0906253	two.sided	Welch Two Sample t-test
GCA	ENSP00000393218.1;ENSP00000412899.2;ENSP00000394842.2;ENSP00000403805.2;ENSP00000233612.4;ENSP00000408620.1	0.250444	0.284684	1.45534	10.5834	0.174587	-0.130142	0.631031	0.123253	-0.127191	0	0.172086	two.sided	Welch Two Sample t-test
PDIA4	ENSP00000499129.1;ENSP00000286091.5;ENSP00000408628.1	0.249876	0.00819833	3.92683	14.0892	0.00150234	0.113478	0.386273	0.0573554	-0.19252	0	0.0636328	two.sided	Welch Two Sample t-test
CES1	ENSP00000456356.2;ENSP00000460045.1;ENSP00000458586.1;ENSP00000461208.1;ENSP00000458773.1;ENSP00000459806.1;ENSP00000455902.1;ENSP00000353720.4;ENSP00000390492.2;ENSP00000455959.1;ENSP00000355193.4;ENSP00000456865.1	0.247847	0.457072	1.01954	8.50816	0.33606	-0.306961	0.802654	0.0909846	-0.156862	0	0.243097	two.sided	Welch Two Sample t-test
AHCY	ENSP00000217426.2;ENSP00000442820.1	0.247722	0.135729	2.037	11.4439	0.065461	-0.0186817	0.514125	0.0113887	-0.236333	0	0.121611	two.sided	Welch Two Sample t-test
CA3	ENSP00000429760.1;ENSP00000285381.2	0.247178	0.0419302	2.6697	23.2981	0.0135996	0.0557842	0.438573	-0.025322	-0.2725	0	0.0925865	two.sided	Welch Two Sample t-test
CALR	ENSP00000465918.2;ENSP00000320866.4;ENSP00000466037.2;ENSP00000504963.1;ENSP00000465105.2	0.24663	0.00183558	4.6619	19.3276	0.000163025	0.136029	0.357232	0.0806698	-0.165961	0	0.0529035	two.sided	Welch Two Sample t-test
C4BPA	ENSP00000356037.3;ENSP00000403386.1;ENSP00000395968.1	0.246619	0.00197587	4.92562	14.9072	0.000186283	0.139842	0.353396	0.0964158	-0.150203	0	0.0500686	two.sided	Welch Two Sample t-test
PHPT1	ENSP00000360724.1;ENSP00000247665.10	0.24648	0.0517132	2.98045	7.796	0.0181098	0.0549039	0.438056	0.212988	-0.0334924	0	0.0826989	two.sided	Welch Two Sample t-test
MYH9	ENSP00000216181.6;ENSP00000510688.1;ENSP00000510189.1;ENSP00000384631.1;ENSP00000509816.1;ENSP00000414852.1	0.246203	0.0316902	2.96776	15.8921	0.00912049	0.0702404	0.422166	0.016239	-0.229964	0	0.0829592	two.sided	Welch Two Sample t-test
ADA2	ENSP00000382731.2;ENSP00000382733.1;ENSP00000332871.4;ENSP00000262607.2;ENSP00000496894.1;ENSP00000406443.2;ENSP00000497469.1;ENSP00000497681.1;ENSP00000442482.1;ENSP00000392078.1;ENSP00000496839.1;ENSP00000497913.1;ENSP00000483418.1	0.245929	0.119516	2.0347	19.612	0.0556264	-0.00651622	0.498374	0.0155113	-0.230418	0	0.120867	two.sided	Welch Two Sample t-test
PDXK	ENSP00000381155.1;ENSP00000418359.1;ENSP00000291565.4;ENSP00000333624.4;ENSP00000479315.1;ENSP00000420708.1	0.2457	0.0405336	2.77953	16.9481	0.0128732	0.0591569	0.432243	0.194895	-0.0508053	0	0.0883962	two.sided	Welch Two Sample t-test
UGGT1	ENSP00000400426.1;ENSP00000392701.1;ENSP00000365913.3;ENSP00000259253.6;ENSP00000389441.1	0.245165	0.000392802	5.75895	18.5303	1.65599e-05	0.15591	0.334421	0.0631595	-0.182006	0	0.0425711	two.sided	Welch Two Sample t-test
LAMB2	ENSP00000307156.4;ENSP00000388325.1;ENSP00000444751.1	0.244538	0.00181102	4.51281	23.1429	0.000154736	0.132481	0.356594	0.100896	-0.143641	0	0.0541874	two.sided	Welch Two Sample t-test
CAPN2	ENSP00000399949.1;ENSP00000295006.5;ENSP00000413158.2	0.243883	0.0790257	2.48146	10.4433	0.0315392	0.0261502	0.461615	0.115432	-0.128451	0	0.0982821	two.sided	Welch Two Sample t-test
MYL6	ENSP00000446640.1;ENSP00000293422.5;ENSP00000301540.8;ENSP00000449086.1;ENSP00000446709.1;ENSP00000446955.2;ENSP00000441750.1;ENSP00000446714.1;ENSP00000446721.1;ENSP00000446687.1;ENSP00000450116.1;ENSP00000448859.1;ENSP00000448101.1;ENSP00000448457.1	0.243151	0.164755	1.84387	14.8709	0.0852194	-0.0381364	0.524439	0.0545613	-0.18859	0	0.13187	two.sided	Welch Two Sample t-test
GALNT1	ENSP00000465699.1;ENSP00000465341.1;ENSP00000269195.4;ENSP00000466411.1;ENSP00000465452.1	0.242684	0.0720345	3.03482	5.13098	0.0279797	0.038692	0.446676	0.0399294	-0.202755	0	0.0799665	two.sided	Welch Two Sample t-test
AHNAK	ENSP00000433789.1;ENSP00000257247.7;ENSP00000433635.1;ENSP00000367263.4;ENSP00000433286.1;ENSP00000435357.1;ENSP00000436845.1	0.241555	0.297571	1.40032	11.6391	0.187508	-0.135588	0.618698	-0.0170196	-0.258575	0	0.172501	two.sided	Welch Two Sample t-test
BASP1	ENSP00000476090.1;ENSP00000319281.3;ENSP00000482066.1	0.240507	0.109468	2.26795	9.28329	0.0486728	0.00172552	0.479289	0.0300774	-0.21043	0	0.106046	two.sided	Welch Two Sample t-test
TRIM36	ENSP00000282369.3;ENSP00000423934.1;ENSP00000424259.1;ENSP00000424743.1;ENSP00000368938.2;ENSP00000368937.2	0.239977	0.118386	2.41008	5.75715	0.0543018	-0.00618065	0.486136	0.00158031	-0.238397	0	0.0995725	two.sided	Welch Two Sample t-test
APEH	ENSP00000414369.1;ENSP00000296456.5;ENSP00000410149.1;ENSP00000402365.1;ENSP00000415862.1;ENSP00000401871.1;ENSP00000410366.1;ENSP00000404353.1;ENSP00000438180.1	0.239677	0.0488766	2.56923	23.881	0.0168691	0.0470903	0.432265	0.0596498	-0.180028	0	0.0932877	two.sided	Welch Two Sample t-test
TTLL2	ENSP00000497040.1;ENSP00000239587.5;ENSP00000424130.1;ENSP00000423198.1	0.238502	0.389395	1.25524	4.61245	0.269227	-0.262525	0.739529	0.411708	0.173206	0	0.190004	two.sided	Welch Two Sample t-test
PGM2	ENSP00000371393.4;ENSP00000426738.1;ENSP00000423269.1;ENSP00000425733.1;ENSP00000422785.1;ENSP00000485904.1	0.238363	0.213091	1.66525	13.2592	0.119302	-0.0702584	0.546985	0.10155	-0.136813	0	0.14314	two.sided	Welch Two Sample t-test
SH3BGRL3	ENSP00000270792.5;ENSP00000363358.3	0.236815	0.0329995	2.84161	21.5716	0.00960863	0.0637829	0.409848	0.025532	-0.211283	0	0.0833383	two.sided	Welch Two Sample t-test
SELENBP1	ENSP00000357861.5;ENSP00000413960.3;ENSP00000397261.2;ENSP00000402531.1;ENSP00000395637.1;ENSP00000412816.1;ENSP00000416206.1;ENSP00000396209.1;ENSP00000406222.1;ENSP00000390433.1;ENSP00000400841.1	0.236435	0.00733633	3.69438	22.4176	0.00123715	0.103853	0.369016	0.0634427	-0.172992	0	0.0639985	two.sided	Welch Two Sample t-test
FOLR2	ENSP00000405638.2;ENSP00000414094.2;ENSP00000443307.1;ENSP00000441547.1;ENSP00000298223.6;ENSP00000438568.1;ENSP00000444794.1;ENSP00000321957.7;ENSP00000440337.1	0.236303	0.00335927	4.1667	20.5951	0.000451701	0.118222	0.354383	0.109267	-0.127035	0	0.0567121	two.sided	Welch Two Sample t-test
EIF4G1	ENSP00000338020.4;ENSP00000391935.1;ENSP00000376320.2;ENSP00000407244.1;ENSP00000400351.1;ENSP00000391412.1;ENSP00000413159.1;ENSP00000404754.3;ENSP00000371767.3;ENSP00000390755.1;ENSP00000403269.1;ENSP00000316879.5;ENSP00000317600.8;ENSP00000415842.1;ENSP00000407240.1;ENSP00000411214.2;ENSP00000407682.1;ENSP00000343450.4;ENSP00000416255.1;ENSP00000415943.1;ENSP00000395974.1;ENSP00000398145.1;ENS…	0.236136	0.220817	1.90453	4.21839	0.125862	-0.101189	0.573461	0.115465	-0.120671	0	0.123986	two.sided	Welch Two Sample t-test
MAPRE1	ENSP00000364721.5	0.236051	0.0819567	2.2991	19.044	0.0329854	0.0211916	0.450911	0.00997544	-0.226076	0	0.102671	two.sided	Welch Two Sample t-test
ERAP1	ENSP00000296754.3;ENSP00000406304.2;ENSP00000425381.1;ENSP00000427025.1;ENSP00000422631.1;ENSP00000421697.1	0.236032	0.0851685	2.23605	24.7384	0.0346131	0.0185155	0.453548	0.0439082	-0.192124	0	0.105558	two.sided	Welch Two Sample t-test
EEF1D	ENSP00000488514.1;ENSP00000488672.1;ENSP00000477608.1;ENSP00000488026.1;ENSP00000478340.2;ENSP00000487680.1;ENSP00000488005.1;ENSP00000488275.1;ENSP00000487745.1;ENSP00000488901.1;ENSP00000488663.1;ENSP00000488233.1;ENSP00000487710.1;ENSP00000488200.1;ENSP00000487713.1;ENSP00000488535.1;ENSP00000488298.1;ENSP00000488544.1;ENSP00000488549.1;ENSP00000487777.1;ENSP00000488411.1;ENSP00000488733.1;ENS…	0.235711	0.314544	1.42039	6.30698	0.202989	-0.165606	0.637027	0.0319634	-0.203747	0	0.165948	two.sided	Welch Two Sample t-test
HDHD2	ENSP00000466602.1;ENSP00000300605.4;ENSP00000468067.1;ENSP00000466710.1;ENSP00000467309.1;ENSP00000467998.1;ENSP00000467775.1;ENSP00000465829.1;ENSP00000466923.1;ENSP00000465282.1	0.234689	0.23856	1.61199	9.35752	0.140132	-0.092749	0.562127	0.20187	-0.0328194	0	0.14559	two.sided	Welch Two Sample t-test
CLC	ENSP00000221804.3	0.233316	0.321701	1.30015	19.5369	0.20868	-0.141587	0.60822	-0.0846794	-0.317996	0	0.179454	two.sided	Welch Two Sample t-test
BLVRB	ENSP00000494515.1;ENSP00000471720.1;ENSP00000263368.3;ENSP00000496337.1;ENSP00000470619.1	0.233216	0.167594	1.79424	21.0659	0.0871415	-0.037042	0.503474	0.0122889	-0.220927	0	0.129981	two.sided	Welch Two Sample t-test
CABCOCO1	ENSP00000496918.2;ENSP00000328698.2;ENSP00000374290.4	0.232988	0.00779154	4.1662	11.7365	0.00137085	0.110837	0.355139	0.152722	-0.0802659	0	0.0559235	two.sided	Welch Two Sample t-test
TRMT6	ENSP00000203001.2;ENSP00000392070.2	0.232479	0.287325	1.43638	11.8099	0.176853	-0.120795	0.585753	0.314495	0.0820159	0	0.161851	two.sided	Welch Two Sample t-test
RARRES2	ENSP00000223271.3;ENSP00000417669.1;ENSP00000418009.1;ENSP00000418483.1	0.23189	0.139763	1.97579	14.0244	0.0681923	-0.019793	0.483573	0.103054	-0.128836	0	0.117365	two.sided	Welch Two Sample t-test
IL1RN	ENSP00000387210.1;ENSP00000354816.3;ENSP00000259206.5;ENSP00000329072.3;ENSP00000387173.3	0.231568	0.578355	0.764632	10.1079	0.461969	-0.442248	0.905384	-0.0784857	-0.310054	0	0.30285	two.sided	Welch Two Sample t-test
PPIB	ENSP00000506584.1;ENSP00000505431.1;ENSP00000300026.4;ENSP00000504873.1	0.23087	0.207623	1.69615	12.3209	0.114957	-0.064843	0.526583	-0.00144934	-0.232319	0	0.136114	two.sided	Welch Two Sample t-test
FKBP2	ENSP00000310935.4;ENSP00000398147.2;ENSP00000438749.3;ENSP00000499135.1	0.230693	0.186078	2.10779	4.19186	0.099576	-0.0677756	0.529161	0.13446	-0.0962329	0	0.109448	two.sided	Welch Two Sample t-test
SIL1	ENSP00000378294.2;ENSP00000265195.5;ENSP00000426858.1;ENSP00000425136.1;ENSP00000427371.1;ENSP00000424014.1;ENSP00000421890.1;ENSP00000426460.1;ENSP00000423662.1	0.230526	0.241033	1.5614	13.2486	0.141992	-0.0878247	0.548877	0.0994887	-0.131037	0	0.147641	two.sided	Welch Two Sample t-test
CENPF	ENSP00000355922.3	0.229771	0.0969678	2.28939	11.9284	0.0410982	0.0109522	0.44859	0.0218036	-0.207968	0	0.100364	two.sided	Welch Two Sample t-test
PTMA	ENSP00000400406.1;ENSP00000386645.1;ENSP00000386819.3;ENSP00000344547.7;ENSP00000386519.1;ENSP00000387102.1;ENSP00000406903.1;ENSP00000392732.1	0.228918	0.406531	1.14454	7.8063	0.286278	-0.234303	0.692139	-0.119129	-0.348047	0	0.200009	two.sided	Welch Two Sample t-test
ST6GAL1	ENSP00000169298.3;ENSP00000412221.2;ENSP00000397273.1;ENSP00000412821.1;ENSP00000503457.1;ENSP00000400547.1;ENSP00000399525.1;ENSP00000407631.1;ENSP00000416163.1;ENSP00000390793.1;ENSP00000504448.1;ENSP00000388928.1;ENSP00000389337.1;ENSP00000414504.2;ENSP00000411518.1;ENSP00000388789.1;ENSP00000415886.1;ENSP00000403063.1	0.228544	0.0786323	2.52026	9.60495	0.0312496	0.0253582	0.431731	0.014437	-0.214107	0	0.0906828	two.sided	Welch Two Sample t-test
TTLL6	ENSP00000399211.2;ENSP00000415138.1;ENSP00000377043.3;ENSP00000365871.4;ENSP00000400624.1;ENSP00000414290.1	0.228237	0.0477116	2.81209	11.4672	0.0163062	0.0504827	0.40599	0.0756607	-0.152576	0	0.0811627	two.sided	Welch Two Sample t-test
GRHPR	ENSP00000313432.6;ENSP00000475569.1;ENSP00000432021.1	0.22723	0.438892	1.04234	11.9936	0.317808	-0.247778	0.702239	0.0220355	-0.205195	0	0.217999	two.sided	Welch Two Sample t-test
HLA-B	ENSP00000411954.1;ENSP00000352656.5;ENSP00000433363.1;ENSP00000491044.1;ENSP00000492398.1;ENSP00000398100.1;ENSP00000405365.2;ENSP00000435083.1;ENSP00000396397.1;ENSP00000491363.1;ENSP00000492186.1;ENSP00000392099.1;ENSP00000400842.2;ENSP00000436637.1;ENSP00000399675.1;ENSP00000491916.1;ENSP00000403471.1;ENSP00000405178.2;ENSP00000435817.1;ENSP00000416672.1;ENSP00000491837.1;ENSP00000492667.1;ENS…	0.225282	0.147894	1.90094	17.8591	0.0735729	-0.0238413	0.474406	0.00646472	-0.218818	0	0.118511	two.sided	Welch Two Sample t-test
UBE2N	ENSP00000316176.2;ENSP00000449352.1;ENSP00000450260.1;ENSP00000447009.1;ENSP00000448352.1	0.225195	0.230073	1.67671	7.76102	0.133287	-0.0861877	0.536577	0.0164206	-0.208774	0	0.134308	two.sided	Welch Two Sample t-test
ERBIN	ENSP00000284037.4;ENSP00000370330.2;ENSP00000397833.2;ENSP00000370325.2;ENSP00000422766.1;ENSP00000426632.1;ENSP00000422015.1;ENSP00000425728.1;ENSP00000423959.1;ENSP00000370322.1	0.223575	0.0611983	3.23035	5.08096	0.0226698	0.0465122	0.400638	0.0355091	-0.188066	0	0.0692108	two.sided	Welch Two Sample t-test
CHMP2A	ENSP00000471961.2;ENSP00000469240.1;ENSP00000469453.2;ENSP00000472680.1;ENSP00000472097.2;ENSP00000310440.1	0.223427	0.159316	2.0273	7.16359	0.0813145	-0.0359744	0.482827	0.000411944	-0.223015	0	0.110209	two.sided	Welch Two Sample t-test
CFH	ENSP00000356399.4;ENSP00000487250.1;ENSP00000352658.2	0.22155	0.0372639	3.11345	9.62838	0.0114921	0.0621645	0.380936	0.0676145	-0.153936	0	0.0711591	two.sided	Welch Two Sample t-test
DCPS	ENSP00000263579.4;ENSP00000497684.1	0.221342	0.0766581	2.43287	12.8705	0.0303358	0.0245912	0.418093	0.0670948	-0.154247	0	0.0909797	two.sided	Welch Two Sample t-test
TPM1	ENSP00000288398.6;ENSP00000351022.3;ENSP00000477929.1;ENSP00000385107.4;ENSP00000453324.1;ENSP00000350667.4;ENSP00000452887.1;ENSP00000453941.1;ENSP00000267996.7;ENSP00000452879.1;ENSP00000453955.2;ENSP00000453062.2;ENSP00000452977.1;ENSP00000498562.1;ENSP00000334624.4;ENSP00000384315.4;ENSP00000452830.2;ENSP00000322577.7;ENSP00000498284.1;ENSP00000453817.1;ENSP00000453724.1;ENSP00000452658.1;ENS…	0.220305	0.200252	1.65993	24.1447	0.109863	-0.0535275	0.494137	-0.0230278	-0.243332	0	0.132719	two.sided	Welch Two Sample t-test
ARHGDIA	ENSP00000269321.7;ENSP00000383556.4;ENSP00000463939.1;ENSP00000441348.2;ENSP00000464205.1;ENSP00000462960.1;ENSP00000461956.1;ENSP00000462209.1;ENSP00000463530.1;ENSP00000462323.1	0.21964	0.119516	2.17002	9.83866	0.0556011	-0.00638464	0.445666	0.00266538	-0.216975	0	0.101216	two.sided	Welch Two Sample t-test
SNAP29	ENSP00000215730.6;ENSP00000411095.1	0.217692	0.211107	1.78781	6.82041	0.118073	-0.0717793	0.507162	0.0919361	-0.125755	0	0.121764	two.sided	Welch Two Sample t-test
B2M	ENSP00000481426.1;ENSP00000488321.1;ENSP00000488548.1;ENSP00000488360.1;ENSP00000488042.1;ENSP00000488177.1;ENSP00000483449.1;ENSP00000453191.1;ENSP00000453350.1;ENSP00000340858.6;ENSP00000497910.1;ENSP00000452861.1;ENSP00000453186.1	0.217673	0.0586882	2.59251	13.9044	0.0213772	0.0374758	0.397871	0.111556	-0.106117	0	0.0839624	two.sided	Welch Two Sample t-test
CORO1B	ENSP00000340211.5;ENSP00000479949.1;ENSP00000377471.1;ENSP00000445330.1;ENSP00000486585.1;ENSP00000438056.2	0.21657	0.0437241	2.68908	18.9481	0.0145501	0.0479735	0.385167	0.0319244	-0.184646	0	0.0805368	two.sided	Welch Two Sample t-test
CPNE1	ENSP00000336945.4;ENSP00000396069.1;ENSP00000317257.5;ENSP00000380585.1;ENSP00000380584.1;ENSP00000386067.2;ENSP00000415597.1;ENSP00000390626.1;ENSP00000416962.1;ENSP00000404355.1;ENSP00000389662.1;ENSP00000387434.1;ENSP00000409305.1;ENSP00000401915.1;ENSP00000409794.1;ENSP00000397638.1;ENSP00000390141.1;ENSP00000391483.1;ENSP00000409955.1;ENSP00000412806.1	0.216501	0.477838	1.01118	5.22646	0.356431	-0.326787	0.759789	0.0722263	-0.144275	0	0.214109	two.sided	Welch Two Sample t-test
CD14	ENSP00000385519.2;ENSP00000304236.6;ENSP00000426543.1;ENSP00000430884.1;ENSP00000425447.1	0.216312	0.0861564	2.38515	11.5605	0.0351599	0.0178768	0.414747	0.10727	-0.109042	0	0.0906911	two.sided	Welch Two Sample t-test
PDLIM1	ENSP00000360305.3	0.215198	0.0569459	2.4755	24.6514	0.0205425	0.0360319	0.394364	0.0345952	-0.180603	0	0.0869309	two.sided	Welch Two Sample t-test
DMTN	ENSP00000428063.1;ENSP00000429116.2;ENSP00000430600.1;ENSP00000370879.3;ENSP00000416111.1;ENSP00000397904.2;ENSP00000430609.2;ENSP00000430618.1;ENSP00000429234.2;ENSP00000428733.1;ENSP00000350977.3;ENSP00000430382.2;ENSP00000428415.2;ENSP00000265800.5;ENSP00000429948.2;ENSP00000427866.1;ENSP00000429377.1;ENSP00000401291.1;ENSP00000477684.1;ENSP00000478536.2	0.214578	0.230955	1.62131	10.6673	0.134107	-0.0778323	0.506988	0.00686758	-0.20771	0	0.132349	two.sided	Welch Two Sample t-test
CSTB	ENSP00000492123.1;ENSP00000492672.1;ENSP00000291568.6	0.213474	0.021143	3.10145	21.7616	0.00525257	0.0706377	0.35631	0.0355154	-0.177958	0	0.0688304	two.sided	Welch Two Sample t-test
LGALS1	ENSP00000215909.5;ENSP00000404414.1;ENSP00000388296.1	0.21333	0.0676775	2.54263	11.9604	0.0258689	0.0304574	0.396203	0.00350485	-0.209825	0	0.0839014	two.sided	Welch Two Sample t-test
DPYD	ENSP00000359211.3;ENSP00000307107.5	0.21202	0.0557863	2.72385	10.8776	0.0199752	0.0404635	0.383576	0.0711675	-0.140852	0	0.0778381	two.sided	Welch Two Sample t-test
IQGAP1	ENSP00000268182.5;ENSP00000488618.1;ENSP00000453181.1;ENSP00000452723.1;ENSP00000484647.1;ENSP00000480393.1	0.21191	0.152928	2.02635	7.98349	0.0773668	-0.0293322	0.453152	0.168458	-0.0434522	0	0.104577	two.sided	Welch Two Sample t-test
KRT17	ENSP00000308452.8;ENSP00000497161.1;ENSP00000468672.1;ENSP00000467418.1	0.211705	0.4536	0.989184	23.8887	0.332487	-0.230119	0.653529	-0.452337	-0.664042	0	0.21402	two.sided	Welch Two Sample t-test
TDRP	ENSP00000315111.6;ENSP00000430325.1	0.208546	0.127327	2.23935	6.96291	0.0603352	-0.0119049	0.428997	0.0294802	-0.179066	0	0.093128	two.sided	Welch Two Sample t-test
ME1	ENSP00000358719.3	0.207083	0.0117496	3.37997	24.9825	0.00238427	0.0808952	0.333271	0.113642	-0.0934407	0	0.0612678	two.sided	Welch Two Sample t-test
HLA-C	ENSP00000372979.3;ENSP00000372975.4;ENSP00000403541.2;ENSP00000431141.1;ENSP00000383195.3;ENSP00000436842.1;ENSP00000411867.1;ENSP00000403624.2;ENSP00000413992.2;ENSP00000389248.2;ENSP00000435957.1;ENSP00000414063.2;ENSP00000433897.1;ENSP00000407051.1;ENSP00000483304.1;ENSP00000388708.2;ENSP00000390282.2;ENSP00000390860.1;ENSP00000431347.1;ENSP00000393374.2;ENSP00000407494.1;ENSP00000492558.1;ENS…	0.207067	0.409388	1.09951	14.4757	0.289494	-0.19561	0.609745	-0.0266154	-0.233683	0	0.188326	two.sided	Welch Two Sample t-test
CFL1	ENSP00000309629.5;ENSP00000432660.1;ENSP00000432155.1;ENSP00000433910.1;ENSP00000432226.1;ENSP00000431696.1;ENSP00000433131.1;ENSP00000436431.1;ENSP00000436899.1;ENSP00000433308.1;ENSP00000432153.1	0.206814	0.0956085	2.18638	20.9251	0.0402934	0.0100565	0.403571	0.0264731	-0.180341	0	0.0945918	two.sided	Welch Two Sample t-test
PEA15	ENSP00000353660.5;ENSP00000357056.1;ENSP00000357055.1	0.2068	0.662435	0.616753	9.28706	0.552215	-0.548151	0.961751	-0.0455868	-0.252387	0	0.335304	two.sided	Welch Two Sample t-test
EZR	ENSP00000338934.7;ENSP00000356042.3	0.206373	0.319314	1.34628	10.3516	0.206953	-0.133617	0.546363	0.0583891	-0.147984	0	0.153292	two.sided	Welch Two Sample t-test
ADAMTSL4	ENSP00000358035.5;ENSP00000358037.5;ENSP00000271643.4;ENSP00000501295.1;ENSP00000501255.1;ENSP00000358034.2	0.205606	0.406531	1.16599	6.24465	0.286212	-0.221808	0.63302	0.0173304	-0.188276	0	0.176336	two.sided	Welch Two Sample t-test
HSPB1	ENSP00000248553.6;ENSP00000501765.1;ENSP00000502651.1;ENSP00000502461.1;ENSP00000502510.1;ENSP00000502495.1;ENSP00000502249.1;ENSP00000501831.1;ENSP00000502714.1;ENSP00000501628.1;ENSP00000405285.1	0.205505	0.396395	1.14975	10.1891	0.276519	-0.19175	0.60276	-0.0608745	-0.266379	0	0.178739	two.sided	Welch Two Sample t-test
CDC42	ENSP00000497733.1;ENSP00000383118.1;ENSP00000341072.3;ENSP00000496911.1;ENSP00000314458.8;ENSP00000499457.1;ENSP00000499132.1;ENSP00000498275.1;ENSP00000499473.1;ENSP00000398327.1;ENSP00000499612.1	0.205111	0.070442	2.6201	9.26708	0.0271631	0.0287958	0.381425	0.0413618	-0.163749	0	0.0782835	two.sided	Welch Two Sample t-test
APOBR	ENSP00000457539.1	0.204678	0.00740514	3.76859	19.3563	0.00126541	0.091144	0.318212	0.0453165	-0.159361	0	0.0543116	two.sided	Welch Two Sample t-test
ANXA3	ENSP00000423068.1;ENSP00000426591.1;ENSP00000421015.2;ENSP00000264908.6;ENSP00000424584.1;ENSP00000421512.1;ENSP00000422281.1	0.204666	0.277073	1.43804	16.9087	0.168673	-0.095732	0.505063	0.00027009	-0.204395	0	0.142322	two.sided	Welch Two Sample t-test
UTS2	ENSP00000366738.2;ENSP00000355163.5;ENSP00000054668.5	0.204171	0.458509	1.06623	4.7108	0.337889	-0.297298	0.705641	-0.140885	-0.345056	0	0.19149	two.sided	Welch Two Sample t-test
TINAGL1	ENSP00000395137.2;ENSP00000271064.7;ENSP00000445392.2	0.203635	0.0597001	2.7507	9.24861	0.0219082	0.0368505	0.37042	0.0947435	-0.108892	0	0.0740304	two.sided	Welch Two Sample t-test
OLA1	ENSP00000284719.3;ENSP00000340167.5;ENSP00000410385.2;ENSP00000386350.1;ENSP00000404864.1;ENSP00000414568.1	0.203238	0.230439	1.65006	8.90775	0.133678	-0.075832	0.482308	0.124285	-0.0789531	0	0.12317	two.sided	Welch Two Sample t-test
DLD	ENSP00000402593.1;ENSP00000390667.1;ENSP00000417016.1;ENSP00000387542.2;ENSP00000205402.3;ENSP00000409590.1;ENSP00000388077.1	0.202476	0.0224639	3.04513	22.6654	0.00580853	0.0648151	0.340137	0.00917892	-0.193297	0	0.0664917	two.sided	Welch Two Sample t-test
SERPINH1	ENSP00000434657.1;ENSP00000431384.1;ENSP00000497544.1;ENSP00000434964.1;ENSP00000435936.1;ENSP00000434482.1;ENSP00000436305.1;ENSP00000350894.4;ENSP00000436040.1;ENSP00000434412.1;ENSP00000431827.2;ENSP00000432007.2;ENSP00000435452.1;ENSP00000437108.1;ENSP00000433532.1;ENSP00000436306.1	0.201502	0.347317	1.30009	7.76708	0.230822	-0.157783	0.560788	-0.0503942	-0.251897	0	0.154991	two.sided	Welch Two Sample t-test
LILRB2	ENSP00000480302.1;ENSP00000481897.1;ENSP00000478648.1;ENSP00000484944.1;ENSP00000481364.1;ENSP00000482113.1;ENSP00000478328.1;ENSP00000477879.1;ENSP00000482086.1;ENSP00000480587.1;ENSP00000480022.1;ENSP00000481228.1;ENSP00000483646.1;ENSP00000483478.1;ENSP00000483014.1;ENSP00000480841.1;ENSP00000481208.1;ENSP00000483553.1;ENSP00000484373.1;ENSP00000480126.1;ENSP00000482933.1;ENSP00000481826.1;ENS…	0.201427	0.292183	1.4503	8.65264	0.182237	-0.114689	0.517542	0.163798	-0.037629	0	0.138886	two.sided	Welch Two Sample t-test
HEXB	ENSP00000426285.1;ENSP00000261416.7;ENSP00000423713.1;ENSP00000426384.1;ENSP00000424939.1;ENSP00000424550.1	0.199825	0.0672819	2.38813	22.6376	0.0256798	0.0265784	0.373072	0.0880964	-0.111729	0	0.0836743	two.sided	Welch Two Sample t-test
PRSS1	ENSP00000487956.1;ENSP00000479217.1;ENSP00000488689.1;ENSP00000478237.1;ENSP00000417854.1;ENSP00000308720.7;ENSP00000419912.1	0.198928	0.569848	0.789918	7.47782	0.453892	-0.388936	0.786792	0.00487221	-0.194056	0	0.251834	two.sided	Welch Two Sample t-test
RNH1	ENSP00000480036.1;ENSP00000479966.1;ENSP00000487753.1;ENSP00000488849.1;ENSP00000488547.1;ENSP00000487940.1;ENSP00000488734.1;ENSP00000479004.1;ENSP00000484572.1;ENSP00000488114.1;ENSP00000488555.1;ENSP00000488030.1;ENSP00000487751.1;ENSP00000488388.1;ENSP00000488337.1;ENSP00000478664.1;ENSP00000433999.1;ENSP00000380738.1;ENSP00000380739.2;ENSP00000346402.2;ENSP00000380729.3;ENSP00000436022.1;ENS…	0.197854	0.0261966	3.17746	13.1245	0.00720075	0.0634619	0.332246	0.0531152	-0.144739	0	0.0622679	two.sided	Welch Two Sample t-test
PCSK9	ENSP00000501004.1;ENSP00000303208.5;ENSP00000501257.1;ENSP00000501161.1	0.197662	0.0537942	2.70521	12.0072	0.0191155	0.0384727	0.356851	0.0717877	-0.125874	0	0.0730672	two.sided	Welch Two Sample t-test
NUCB2	ENSP00000431136.1;ENSP00000495210.1;ENSP00000435160.1;ENSP00000436215.1;ENSP00000433542.1;ENSP00000435968.1;ENSP00000436455.1;ENSP00000435558.1;ENSP00000320168.6;ENSP00000431328.1;ENSP00000431334.1;ENSP00000433194.1;ENSP00000435787.1;ENSP00000432741.1	0.197572	0.0150388	3.68382	11.5039	0.0033476	0.0801557	0.314988	0.0355148	-0.162057	0	0.0536324	two.sided	Welch Two Sample t-test
RAP1GAP2	ENSP00000490321.1;ENSP00000439688.2;ENSP00000254695.8;ENSP00000389824.2;ENSP00000444890.1	0.197137	0.321846	1.33594	10.7606	0.209136	-0.128535	0.522809	0.000639139	-0.196498	0	0.147565	two.sided	Welch Two Sample t-test
AGRN	ENSP00000368678.2;ENSP00000484607.1;ENSP00000499046.1;ENSP00000498543.1	0.197112	0.113178	2.18374	11.1181	0.0512768	-0.00129965	0.395524	0.107227	-0.0898849	0	0.0902637	two.sided	Welch Two Sample t-test
SIAE	ENSP00000263593.3;ENSP00000478211.1;ENSP00000437877.1	0.196108	0.164755	1.9832	7.43093	0.0853871	-0.034996	0.427213	0.133124	-0.0629845	0	0.0988848	two.sided	Welch Two Sample t-test
LECT2	ENSP00000429618.1;ENSP00000274507.1;ENSP00000427012.1;ENSP00000421123.2	0.195084	0.426299	1.10111	7.36607	0.305526	-0.219675	0.609843	0.0655852	-0.129499	0	0.177171	two.sided	Welch Two Sample t-test
FCN1	ENSP00000360871.3	0.194718	0.450069	1.0155	12.6582	0.328887	-0.220665	0.6101	0.0425353	-0.152182	0	0.191746	two.sided	Welch Two Sample t-test
SOD2	ENSP00000446252.1;ENSP00000356022.4;ENSP00000440131.1;ENSP00000356021.2;ENSP00000442920.1;ENSP00000404804.2;ENSP00000337127.4;ENSP00000441362.1;ENSP00000445015.1;ENSP00000439191.1;ENSP00000384196.3;ENSP00000406713.2	0.193761	0.280947	1.43772	14.6675	0.171505	-0.0940616	0.481583	-0.058269	-0.25203	0	0.134769	two.sided	Welch Two Sample t-test
GDI1	ENSP00000486715.1;ENSP00000394752.1;ENSP00000394071.2;ENSP00000416195.1;ENSP00000396215.1	0.19236	0.160872	1.94009	9.5115	0.0825613	-0.0301081	0.414829	0.0633197	-0.129041	0	0.0991504	two.sided	Welch Two Sample t-test
EIF4E	ENSP00000389624.2;ENSP00000280892.6;ENSP00000426602.1;ENSP00000421287.1;ENSP00000423977.1;ENSP00000425561.1	0.192314	0.0395546	2.93615	11.9871	0.0124734	0.0495875	0.33504	0.00451065	-0.187803	0	0.0654986	two.sided	Welch Two Sample t-test
PDAP1	ENSP00000222968.4;ENSP00000411287.1;ENSP00000486021.1	0.190151	0.042203	2.70844	19.4217	0.0137556	0.0434221	0.33688	0.0412385	-0.148913	0	0.0702069	two.sided	Welch Two Sample t-test
DDI2	ENSP00000417748.1;ENSP00000449475.1;ENSP00000448878.1	0.189431	0.16149	1.81711	21.8086	0.0829691	-0.0268775	0.40574	-0.0684244	-0.257855	0	0.104249	two.sided	Welch Two Sample t-test
PADI4	ENSP00000486726.1;ENSP00000487021.1;ENSP00000364602.1;ENSP00000364597.4	0.188816	0.501419	0.913411	11.2564	0.380175	-0.2649	0.642531	0.061219	-0.127597	0	0.206715	two.sided	Welch Two Sample t-test
SSC5D	ENSP00000470226.1;ENSP00000374274.4;ENSP00000467252.1;ENSP00000467434.2	0.188226	0.17252	1.88834	9.2562	0.0906722	-0.0363136	0.412766	0.0445521	-0.143674	0	0.0996782	two.sided	Welch Two Sample t-test
OTC	ENSP00000039007.4;ENSP00000496606.1	0.188136	0.368754	1.19811	13.8422	0.250985	-0.149014	0.525286	-0.0100134	-0.19815	0	0.157027	two.sided	Welch Two Sample t-test
PDIA6	ENSP00000272227.4;ENSP00000385385.2;ENSP00000384459.2;ENSP00000389558.1;ENSP00000481892.1;ENSP00000438778.1;ENSP00000371024.4	0.186398	0.0474379	2.64808	18.3699	0.0161675	0.0387274	0.334068	0.00395984	-0.182438	0	0.0703899	two.sided	Welch Two Sample t-test
ARRB1	ENSP00000409581.2;ENSP00000353124.3;ENSP00000436530.1;ENSP00000433171.1;ENSP00000434196.1;ENSP00000436352.1;ENSP00000433137.1	0.185469	0.532839	0.906264	4.20135	0.413752	-0.372157	0.743096	-0.071636	-0.257105	0	0.204653	two.sided	Welch Two Sample t-test
EHD1	ENSP00000320516.3;ENSP00000479153.1;ENSP00000352354.2;ENSP00000391429.1;ENSP00000404944.1;ENSP00000396273.1;ENSP00000399022.1;ENSP00000403830.1	0.185413	0.0482235	2.61379	20.1432	0.0165624	0.0375097	0.333316	0.00755014	-0.177863	0	0.0709362	two.sided	Welch Two Sample t-test
PRUNE1	ENSP00000271620.3;ENSP00000497847.1;ENSP00000387696.1;ENSP00000357933.1;ENSP00000392632.1;ENSP00000357932.1;ENSP00000357931.1;ENSP00000357930.1	0.18523	0.389132	1.24239	5.03451	0.268827	-0.197233	0.567693	0.212808	0.0275778	0	0.149091	two.sided	Welch Two Sample t-test
FOLR3	ENSP00000481833.1;ENSP00000481027.1;ENSP00000481114.1;ENSP00000446279.1	0.184389	0.736438	0.47837	15.8523	0.638918	-0.633354	1.00213	-0.172301	-0.35669	0	0.385453	two.sided	Welch Two Sample t-test
ADAM10	ENSP00000260408.3;ENSP00000386056.1;ENSP00000452639.1;ENSP00000456542.2;ENSP00000453952.1;ENSP00000391930.1;ENSP00000452704.1;ENSP00000481779.1	0.183975	0.0189229	3.18215	20.4841	0.00458446	0.0635582	0.304393	0.0824333	-0.101542	0	0.0578149	two.sided	Welch Two Sample t-test
JCHAIN	ENSP00000254801.4;ENSP00000426687.1;ENSP00000427112.1;ENSP00000426045.1;ENSP00000417560.1	0.182439	0.481586	0.938781	18.6877	0.359819	-0.224771	0.589649	-0.102333	-0.284771	0	0.194336	two.sided	Welch Two Sample t-test
KPRP	ENSP00000475216.1	0.181734	0.432815	1.06236	10.7895	0.311271	-0.195678	0.559147	0.275887	0.0941525	0	0.171066	two.sided	Welch Two Sample t-test
FGA	ENSP00000498441.1;ENSP00000385981.3	0.181724	0.10686	2.25878	10.2757	0.0467927	0.00311463	0.360333	0.050966	-0.130758	0	0.0804523	two.sided	Welch Two Sample t-test
ITFG1	ENSP00000319918.6;ENSP00000441062.2;ENSP00000457665.1;ENSP00000459192.1;ENSP00000455630.1	0.180714	0.368754	1.28909	5.2734	0.251018	-0.174103	0.535532	0.161497	-0.0192176	0	0.140188	two.sided	Welch Two Sample t-test
EIF4A1	ENSP00000293831.8;ENSP00000464320.1;ENSP00000464082.1;ENSP00000463309.1;ENSP00000463067.1;ENSP00000464550.1;ENSP00000461921.1;ENSP00000462275.1;ENSP00000463634.1;ENSP00000463821.1;ENSP00000463486.1;ENSP00000463366.1;ENSP00000462753.1;ENSP00000462904.1;ENSP00000462741.1;ENSP00000464066.1;ENSP00000462372.1;ENSP00000462719.1;ENSP00000463380.1	0.180227	0.250405	1.56704	9.67327	0.149201	-0.077211	0.437664	0.0933231	-0.0869036	0	0.115011	two.sided	Welch Two Sample t-test
CSF1	ENSP00000434527.1;ENSP00000431547.1;ENSP00000349854.4;ENSP00000327513.6;ENSP00000433837.1;ENSP00000358817.3;ENSP00000407317.2;ENSP00000358816.1	0.179931	0.0729998	2.41755	15.3413	0.0284999	0.0216003	0.338262	0.0470548	-0.132876	0	0.0744272	two.sided	Welch Two Sample t-test
ACP1	ENSP00000272067.6;ENSP00000272065.5;ENSP00000410331.1;ENSP00000385404.3;ENSP00000389681.1;ENSP00000408596.2;ENSP00000384184.2;ENSP00000384307.1;ENSP00000411121.1	0.179498	0.477801	0.988828	6.94493	0.355938	-0.250434	0.60943	0.0594184	-0.12008	0	0.181526	two.sided	Welch Two Sample t-test
LAMP2	ENSP00000200639.4;ENSP00000408411.2;ENSP00000431526.1;ENSP00000360386.4	0.178818	0.107352	2.25684	10.1757	0.0471888	0.00268631	0.354951	0.136678	-0.0421404	0	0.079234	two.sided	Welch Two Sample t-test
PLBD2	ENSP00000443463.2;ENSP00000280800.3;ENSP00000450343.1	0.178318	0.10071	2.17697	17.728	0.0432516	0.00603948	0.350596	0.0932393	-0.0850786	0	0.0819111	two.sided	Welch Two Sample t-test
PTPN12	ENSP00000248594.6;ENSP00000428735.1;ENSP00000404050.1;ENSP00000392429.2;ENSP00000397991.2;ENSP00000392526.1;ENSP00000430726.2;ENSP00000413449.1;ENSP00000397364.1;ENSP00000385079.3	0.178021	0.148298	2.07636	7.49315	0.0738729	-0.0220414	0.378083	0.0763173	-0.101704	0	0.0857371	two.sided	Welch Two Sample t-test
VPS35	ENSP00000299138.7;ENSP00000497702.1;ENSP00000456274.2;ENSP00000461469.1;ENSP00000491212.1	0.177777	0.222504	1.64696	11.3499	0.126949	-0.0589124	0.414466	0.118409	-0.0593682	0	0.107943	two.sided	Welch Two Sample t-test
FLG	ENSP00000357789.1	0.177066	0.511076	0.880695	20.4953	0.388694	-0.241674	0.595807	-0.0801811	-0.257248	0	0.201053	two.sided	Welch Two Sample t-test
MPO	ENSP00000225275.3;ENSP00000464668.1	0.176432	0.298957	1.41961	9.14831	0.188886	-0.10402	0.456885	0.0927626	-0.0836697	0	0.124282	two.sided	Welch Two Sample t-test
OXSR1	ENSP00000415851.1;ENSP00000311713.3;ENSP00000398356.1	0.176272	0.149993	1.95818	11.4644	0.0749885	-0.0208823	0.373427	0.00581903	-0.170453	0	0.0900184	two.sided	Welch Two Sample t-test
ACO1	ENSP00000438733.2;ENSP00000369255.1;ENSP00000309477.5	0.175133	0.168168	1.81567	16.5939	0.0875345	-0.0287524	0.379017	0.106928	-0.0682047	0	0.0964562	two.sided	Welch Two Sample t-test
MLEC	ENSP00000228506.3;ENSP00000440746.1;ENSP00000438950.1;ENSP00000441247.1	0.174806	0.12891	1.9601	24.9772	0.0612304	-0.00887653	0.358489	0.000907275	-0.173899	0	0.0891823	two.sided	Welch Two Sample t-test
GBE1	ENSP00000410833.2;ENSP00000419638.1	0.174724	0.107474	2.11295	20.106	0.0473033	0.00229027	0.347158	0.0707532	-0.103971	0	0.0826919	two.sided	Welch Two Sample t-test
ADAM15	ENSP00000348227.2;ENSP00000352226.4;ENSP00000353892.4;ENSP00000357397.3;ENSP00000403843.2;ENSP00000432347.1;ENSP00000434227.1;ENSP00000271836.6;ENSP00000357398.1;ENSP00000349436.2;ENSP00000432927.1;ENSP00000476000.1	0.174492	0.0663081	2.48998	14.8832	0.0251011	0.0250227	0.323961	0.0876792	-0.0868127	0	0.0700777	two.sided	Welch Two Sample t-test
DERA	ENSP00000416583.2;ENSP00000435683.1;ENSP00000432633.1;ENSP00000433051.1;ENSP00000433801.1;ENSP00000436999.1;ENSP00000434973.1;ENSP00000431757.1	0.17308	0.282549	1.60398	4.72811	0.17296	-0.109169	0.455329	0.0950451	-0.0780346	0	0.107906	two.sided	Welch Two Sample t-test
TIMP1	ENSP00000406671.2;ENSP00000218388.4;ENSP00000366216.1;ENSP00000405380.1;ENSP00000410983.1	0.171334	0.0956985	2.33385	10.5834	0.0404527	0.00897484	0.333692	0.0572183	-0.114115	0	0.0734123	two.sided	Welch Two Sample t-test
CD177	ENSP00000479536.1;ENSP00000483817.1;ENSP00000367251.2	0.171306	0.477801	1.0305	4.39293	0.356135	-0.274406	0.617019	0.298181	0.126875	0	0.166237	two.sided	Welch Two Sample t-test
IGHV3-49	ENSP00000488069.1;ENSP00000375034.2	0.17079	0.527249	0.847027	18.4905	0.40781	-0.252024	0.593604	-0.0273846	-0.198174	0	0.201634	two.sided	Welch Two Sample t-test
ICAM1	ENSP00000413124.2;ENSP00000465680.1;ENSP00000264832.2	0.170321	0.0525872	2.66803	13.8588	0.0184973	0.0332718	0.30737	0.0794751	-0.0908456	0	0.0638375	two.sided	Welch Two Sample t-test
ECM2	ENSP00000393971.2;ENSP00000344758.5;ENSP00000364690.1;ENSP00000378905.2	0.169402	0.361221	1.26152	7.91058	0.243048	-0.140867	0.479672	0.068976	-0.100426	0	0.134284	two.sided	Welch Two Sample t-test
VCAM1	ENSP00000359137.3;ENSP00000497582.1;ENSP00000304611.2;ENSP00000294728.2;ENSP00000359133.1	0.169175	0.147577	1.96652	11.7383	0.0733322	-0.0187273	0.357078	0.0480898	-0.121085	0	0.0860276	two.sided	Welch Two Sample t-test
CPA1	ENSP00000420218.1;ENSP00000475021.1;ENSP00000011292.3;ENSP00000419408.1;ENSP00000419497.1	0.169164	0.217032	1.66712	11.5454	0.122362	-0.0528914	0.391218	0.0459235	-0.12324	0	0.101471	two.sided	Welch Two Sample t-test
VCL	ENSP00000485551.1;ENSP00000211998.5;ENSP00000361841.3	0.169069	0.0120067	3.54824	17.1517	0.00244318	0.0686066	0.269531	0.0731873	-0.0958813	0	0.0476485	two.sided	Welch Two Sample t-test
THUMPD2	ENSP00000423933.1;ENSP00000368001.4;ENSP00000434844.1;ENSP00000426202.2	0.168595	0.761489	0.459109	3.73401	0.6716	-0.880271	1.21746	0.149906	-0.0186892	0	0.367223	two.sided	Welch Two Sample t-test
SORT1	ENSP00000256637.6;ENSP00000488262.1;ENSP00000487712.1;ENSP00000488662.1;ENSP00000487674.1;ENSP00000438597.1	0.16781	0.0791055	2.4069	13.0442	0.0316155	0.0172401	0.318379	0.0749199	-0.0928898	0	0.0697203	two.sided	Welch Two Sample t-test
FHL1	ENSP00000486439.1;ENSP00000499016.1;ENSP00000498581.1;ENSP00000486436.1;ENSP00000498503.1;ENSP00000377710.2;ENSP00000477609.1;ENSP00000498684.1;ENSP00000391779.1;ENSP00000389920.1;ENSP00000486631.1;ENSP00000487318.1;ENSP00000485897.1;ENSP00000487377.1;ENSP00000408038.1;ENSP00000487147.2;ENSP00000487360.1;ENSP00000444815.1;ENSP00000486134.1;ENSP00000499033.1;ENSP00000413798.1;ENSP00000443333.1;ENS…	0.166685	0.278967	1.44554	14.1167	0.17014	-0.0804388	0.413809	0.00683342	-0.159852	0	0.11531	two.sided	Welch Two Sample t-test
FCN3	ENSP00000270879.4;ENSP00000347077.2	0.16537	0.2949	1.41465	10.9405	0.184996	-0.0920925	0.422833	0.0820723	-0.083298	0	0.116899	two.sided	Welch Two Sample t-test
F11R	ENSP00000357005.5;ENSP00000481591.1;ENSP00000440812.1	0.164943	0.489528	0.946479	9.38811	0.367628	-0.226813	0.556698	0.126905	-0.0380381	0	0.17427	two.sided	Welch Two Sample t-test
TXNDC15	ENSP00000423609.1;ENSP00000351157.5;ENSP00000424220.1;ENSP00000424716.1;ENSP00000424428.1;ENSP00000423513.1;ENSP00000422832.1	0.164709	0.408564	1.14621	7.13724	0.288682	-0.173766	0.503184	0.0850622	-0.0796469	0	0.143699	two.sided	Welch Two Sample t-test
SERPINA11	ENSP00000335024.3	0.163677	0.260001	1.53468	9.69688	0.156819	-0.0749695	0.402324	0.0252776	-0.138399	0	0.106652	two.sided	Welch Two Sample t-test
IGLV3-19	ENSP00000374844.2	0.163005	0.389132	1.13206	24.1578	0.268721	-0.134072	0.460083	-0.0866692	-0.249675	0	0.14399	two.sided	Welch Two Sample t-test
SMPD1	ENSP00000340409.4;ENSP00000431479.1;ENSP00000434353.1;ENSP00000435350.1;ENSP00000435950.1;ENSP00000432625.1;ENSP00000436278.1	0.162829	0.150366	2.13128	6.2044	0.0755632	-0.0226317	0.348289	0.213235	0.0504068	0	0.0763996	two.sided	Welch Two Sample t-test
ADH1B	ENSP00000306606.8;ENSP00000425998.2;ENSP00000486614.1;ENSP00000491622.1	0.162802	0.641291	0.648666	11.2771	0.529542	-0.387949	0.713553	0.0766232	-0.0861787	0	0.25098	two.sided	Welch Two Sample t-test
C3	ENSP00000245907.4;ENSP00000469482.1;ENSP00000471384.1;ENSP00000469744.1;ENSP00000472044.1	0.16213	0.225606	1.67692	8.44102	0.130105	-0.0588103	0.38307	0.130474	-0.031656	0	0.096683	two.sided	Welch Two Sample t-test
IGLV3-9	ENSP00000374851.2	0.160434	0.450069	1.01924	11.6729	0.328749	-0.183591	0.504459	0.0739513	-0.0864827	0	0.157405	two.sided	Welch Two Sample t-test
OTUB1	ENSP00000439142.1;ENSP00000440211.1;ENSP00000402551.2;ENSP00000444357.1;ENSP00000437453.1;ENSP00000441328.1;ENSP00000444968.1	0.160378	0.450069	1.05364	6.66591	0.328733	-0.203238	0.523994	0.0657434	-0.0946348	0	0.152213	two.sided	Welch Two Sample t-test
EFNB3	ENSP00000226091.2	0.160152	0.545004	0.845059	6.87526	0.426504	-0.289634	0.609937	0.0425212	-0.11763	0	0.189515	two.sided	Welch Two Sample t-test
RELN	ENSP00000345694.5;ENSP00000392423.1;ENSP00000404818.2;ENSP00000506075.1;ENSP00000388446.3	0.160069	0.0394067	2.93	12.2314	0.0123824	0.0412874	0.27885	0.0980455	-0.062023	0	0.0546309	two.sided	Welch Two Sample t-test
B4GALT1	ENSP00000369055.4;ENSP00000440341.1	0.158171	0.0947661	2.28213	13.1192	0.0397922	0.00857711	0.307765	0.0831954	-0.0749759	0	0.0693087	two.sided	Welch Two Sample t-test
KRT16	ENSP00000301653.3;ENSP00000467124.1;ENSP00000467105.1	0.158099	0.643395	0.632309	24.3055	0.533088	-0.357604	0.673803	-0.288351	-0.446451	0	0.250035	two.sided	Welch Two Sample t-test
TSKU	ENSP00000435133.1;ENSP00000482145.1;ENSP00000332668.4;ENSP00000434873.1;ENSP00000434847.1	0.157786	0.439598	1.02861	16.2141	0.318764	-0.167054	0.482627	0.103282	-0.0545044	0	0.153398	two.sided	Welch Two Sample t-test
GGT7	ENSP00000338964.5;ENSP00000486589.1;ENSP00000486190.1;ENSP00000394993.1	0.157654	0.625736	0.713359	4.16845	0.513533	-0.44629	0.761598	0.105067	-0.052587	0	0.221002	two.sided	Welch Two Sample t-test
PLOD1	ENSP00000414443.1;ENSP00000196061.4;ENSP00000405372.1	0.157383	0.111262	2.09203	19.0881	0.0500336	-2.54959e-05	0.314791	0.0943865	-0.0629961	0	0.0752295	two.sided	Welch Two Sample t-test
FES	ENSP00000410477.1;ENSP00000454146.1;ENSP00000414629.2;ENSP00000454089.1;ENSP00000377839.1;ENSP00000392696.1;ENSP00000331504.3;ENSP00000435811.1;ENSP00000395425.1;ENSP00000377837.3;ENSP00000400868.2	0.157327	0.646468	0.681721	3.53366	0.537452	-0.518186	0.83284	0.0722087	-0.0851184	0	0.230779	two.sided	Welch Two Sample t-test
COPB1	ENSP00000249923.3;ENSP00000397873.2;ENSP00000436383.1;ENSP00000431530.1;ENSP00000436401.1	0.155852	0.234699	1.59493	11.9542	0.136809	-0.0571454	0.36885	0.0528424	-0.10301	0	0.097717	two.sided	Welch Two Sample t-test
ACAT2	ENSP00000356015.4	0.154584	0.187531	1.77909	11.9407	0.10067	-0.0348362	0.344004	0.132171	-0.0224134	0	0.0868895	two.sided	Welch Two Sample t-test
AGT	ENSP00000506329.1;ENSP00000505184.1;ENSP00000505829.1;ENSP00000505063.1;ENSP00000505963.1;ENSP00000504866.1;ENSP00000355627.5;ENSP00000505985.1;ENSP00000506646.1;ENSP00000505981.1	0.154547	0.315492	1.34548	11.6281	0.204121	-0.0966109	0.405706	0.168214	0.0136665	0	0.114864	two.sided	Welch Two Sample t-test
MAN1A2	ENSP00000348959.3;ENSP00000412706.2;ENSP00000396362.1;ENSP00000402416.1	0.154022	0.173837	1.8572	10.5236	0.0914623	-0.0295243	0.337568	0.125041	-0.0289804	0	0.0829324	two.sided	Welch Two Sample t-test
NPM1	ENSP00000428755.1;ENSP00000503767.1;ENSP00000504107.1;ENSP00000504016.1;ENSP00000429485.2;ENSP00000503408.1;ENSP00000503235.1;ENSP00000341168.6;ENSP00000503283.1;ENSP00000503717.1;ENSP00000504740.1;ENSP00000296930.5;ENSP00000377408.2;ENSP00000503150.1;ENSP00000428647.1;ENSP00000503781.1;ENSP00000504308.1	0.152601	0.410027	1.12614	8.64125	0.290407	-0.15589	0.461093	0.0176695	-0.134932	0	0.135508	two.sided	Welch Two Sample t-test
GSTT1	ENSP00000485976.1;ENSP00000479871.2;ENSP00000481741.1;ENSP00000485775.1;ENSP00000486973.1;ENSP00000486937.1;ENSP00000486732.1;ENSP00000485987.1;ENSP00000486820.1;ENSP00000485765.1	0.15255	0.497211	0.920897	11.9611	0.375305	-0.208509	0.51361	0.059917	-0.0926334	0	0.165654	two.sided	Welch Two Sample t-test
SORD	ENSP00000501348.1;ENSP00000501421.1;ENSP00000453904.1;ENSP00000452731.1;ENSP00000267814.9;ENSP00000501379.1	0.152365	0.327649	1.28115	20.0666	0.214749	-0.0956621	0.400392	0.00834068	-0.144024	0	0.118928	two.sided	Welch Two Sample t-test
PARVB	ENSP00000384515.3;ENSP00000342492.6;ENSP00000393758.1;ENSP00000384353.1;ENSP00000482511.1	0.150232	0.373885	1.19443	11.9061	0.255562	-0.124052	0.424515	0.0052286	-0.145003	0	0.125777	two.sided	Welch Two Sample t-test
FKBP1A	ENSP00000383003.4;ENSP00000478093.1;ENSP00000409863.2;ENSP00000503279.1;ENSP00000503033.1;ENSP00000371138.3;ENSP00000503152.1;ENSP00000371143.4;ENSP00000371134.2;ENSP00000480846.1;ENSP00000503592.1;ENSP00000482758.2	0.149922	0.226965	1.79124	5.19749	0.131025	-0.0627926	0.362637	-0.000388091	-0.15031	0	0.0836973	two.sided	Welch Two Sample t-test
HMCN1	ENSP00000271588.4;ENSP00000406205.1	0.149175	0.154768	1.90147	13.68	0.0785126	-0.0194589	0.31781	0.11424	-0.0349352	0	0.0784527	two.sided	Welch Two Sample t-test
BIN2	ENSP00000474972.3;ENSP00000410217.3;ENSP00000483983.2;ENSP00000445874.1;ENSP00000474425.2	0.148917	0.154768	1.84036	23.1727	0.0785585	-0.0184043	0.316239	-0.00600269	-0.15492	0	0.0809176	two.sided	Welch Two Sample t-test
RASAL2	ENSP00000356621.3;ENSP00000420558.1;ENSP00000402897.2	0.14877	0.560334	0.794701	11.0783	0.44348	-0.262905	0.560444	-0.0320922	-0.180862	0	0.187202	two.sided	Welch Two Sample t-test
BPIFB1	ENSP00000390471.1;ENSP00000253354.1	0.148415	0.292183	1.43305	10.0172	0.182307	-0.0822907	0.379122	0.313015	0.164599	0	0.103566	two.sided	Welch Two Sample t-test
LSP1	ENSP00000500350.1;ENSP00000500907.1;ENSP00000500445.1;ENSP00000500923.1;ENSP00000500060.1;ENSP00000500477.1;ENSP00000500341.1;ENSP00000500113.1;ENSP00000500534.1;ENSP00000500618.1;ENSP00000500330.1;ENSP00000500942.1;ENSP00000500675.1;ENSP00000502383.1;ENSP00000308383.4;ENSP00000411191.1;ENSP00000402543.1;ENSP00000371194.1;ENSP00000383932.2;ENSP00000414106.1;ENSP00000400346.1;ENSP00000400999.1;ENS…	0.148299	0.372348	1.18712	14.4709	0.254302	-0.118819	0.415417	-0.018059	-0.166358	0	0.124923	two.sided	Welch Two Sample t-test
MTPN	ENSP00000376800.3;ENSP00000388321.1	0.147586	0.207997	1.66866	15.4791	0.115281	-0.0404245	0.335596	0.0282908	-0.119295	0	0.0884455	two.sided	Welch Two Sample t-test
CTSG	ENSP00000216336.2	0.14659	0.389708	1.15522	12.2367	0.270058	-0.129294	0.422475	-0.00524269	-0.151833	0	0.126893	two.sided	Welch Two Sample t-test
CCT4	ENSP00000377958.3;ENSP00000443061.1	0.146483	0.462185	0.994093	10.95	0.341637	-0.17802	0.470985	-0.114904	-0.261387	0	0.147353	two.sided	Welch Two Sample t-test
TKFC	ENSP00000431844.2;ENSP00000378360.3;ENSP00000434405.1;ENSP00000432539.1;ENSP00000459382.1	0.14627	0.454862	1.00662	12.1069	0.333813	-0.17002	0.46256	0.0385963	-0.107674	0	0.145308	two.sided	Welch Two Sample t-test
SPTB	ENSP00000495909.1;ENSP00000374372.3;ENSP00000451324.1;ENSP00000374370.4	0.143894	0.322667	1.28748	23.9802	0.210214	-0.0867852	0.374573	-0.0968224	-0.240716	0	0.111764	two.sided	Welch Two Sample t-test
HNRNPK	ENSP00000365439.3;ENSP00000365458.4;ENSP00000317788.4;ENSP00000353552.5;ENSP00000473957.1;ENSP00000409456.1;ENSP00000475098.1	0.142687	0.378896	1.21243	8.07484	0.259626	-0.128262	0.413635	0.0513618	-0.091325	0	0.117687	two.sided	Welch Two Sample t-test
HAGH	ENSP00000455355.1;ENSP00000457986.1;ENSP00000380514.3;ENSP00000406552.2;ENSP00000380511.2;ENSP00000455422.1;ENSP00000455970.1	0.142435	0.58911	0.776352	4.73234	0.474533	-0.337318	0.622188	0.0933809	-0.0490537	0	0.183467	two.sided	Welch Two Sample t-test
ACLY	ENSP00000466259.1;ENSP00000253792.2;ENSP00000345398.1;ENSP00000445349.1;ENSP00000377474.1;ENSP00000464717.1;ENSP00000468705.1	0.142282	0.059719	2.47532	20.9102	0.021954	0.0227141	0.26185	0.0646848	-0.0775973	0	0.0574803	two.sided	Welch Two Sample t-test
EVC2	ENSP00000431981.1;ENSP00000342144.5;ENSP00000311683.2;ENSP00000423876.1	0.141384	0.406984	1.18777	5.14157	0.286879	-0.162082	0.444849	0.121741	-0.0196427	0	0.119032	two.sided	Welch Two Sample t-test
CCL18	ENSP00000483347.1;ENSP00000483144.1;ENSP00000479955.1	0.14116	0.734201	0.496981	7.69453	0.633089	-0.518378	0.800698	0.00536789	-0.135792	0	0.284034	two.sided	Welch Two Sample t-test
GMPPA	ENSP00000507011.1;ENSP00000507190.1;ENSP00000508406.1;ENSP00000507378.1;ENSP00000363027.3;ENSP00000508279.1;ENSP00000392465.3;ENSP00000508370.1;ENSP00000508168.1;ENSP00000507530.1;ENSP00000506941.1;ENSP00000411060.1;ENSP00000315925.6;ENSP00000507441.1;ENSP00000507147.1;ENSP00000507331.1;ENSP00000350949.3;ENSP00000396750.1;ENSP00000363016.1;ENSP00000478700.2;ENSP00000507197.1;ENSP00000340760.3;ENS…	0.141146	0.746361	0.494822	3.15795	0.653118	-0.74148	1.02377	0.343525	0.202379	0	0.285246	two.sided	Welch Two Sample t-test
ADD1	ENSP00000425703.1;ENSP00000421918.1;ENSP00000421907.2;ENSP00000426700.1;ENSP00000423024.2;ENSP00000348100.3;ENSP00000498269.1;ENSP00000381191.2;ENSP00000381197.1;ENSP00000424143.1;ENSP00000438069.1;ENSP00000441388.1;ENSP00000381193.1;ENSP00000264758.6;ENSP00000508142.1	0.140549	0.25555	1.61194	6.64768	0.153273	-0.0678638	0.348962	0.0448836	-0.0956654	0	0.0871922	two.sided	Welch Two Sample t-test
MRC1	ENSP00000455897.1	0.138921	0.10243	2.23706	12.381	0.0443921	0.0040777	0.273765	0.0704943	-0.0684271	0	0.0620999	two.sided	Welch Two Sample t-test
FAM20C	ENSP00000485770.1;ENSP00000488297.1;ENSP00000499851.1;ENSP00000322323.5	0.138788	0.0983244	2.28031	11.8926	0.041839	0.00604433	0.271532	0.0468813	-0.0919066	0	0.0608637	two.sided	Welch Two Sample t-test
SERPINB6	ENSP00000369896.1;ENSP00000369901.1;ENSP00000369912.2;ENSP00000369919.3;ENSP00000493936.1;ENSP00000497149.1;ENSP00000496073.1;ENSP00000484343.1;ENSP00000481398.1;ENSP00000494161.1;ENSP00000494650.1;ENSP00000369891.1;ENSP00000495362.1;ENSP00000495361.1;ENSP00000495086.1;ENSP00000496225.1;ENSP00000494217.1;ENSP00000496341.1;ENSP00000494453.1;ENSP00000494783.1;ENSP00000494930.1	0.138589	0.178972	1.91085	7.47713	0.0949686	-0.0307172	0.307896	0.0565489	-0.0820405	0	0.0725276	two.sided	Welch Two Sample t-test
PREP	ENSP00000499089.1;ENSP00000358106.4;ENSP00000401796.1	0.138316	0.339439	1.31561	8.24213	0.223721	-0.102891	0.379523	0.0551082	-0.0832081	0	0.105135	two.sided	Welch Two Sample t-test
ARHGAP18	ENSP00000357131.2	0.138037	0.241612	1.53134	18.6127	0.142504	-0.0508963	0.32697	0.0257409	-0.112296	0	0.0901408	two.sided	Welch Two Sample t-test
MBL2	ENSP00000363079.3;ENSP00000502615.1;ENSP00000502789.1	0.137519	0.598838	0.718364	13.9532	0.484389	-0.273194	0.548232	-0.0247033	-0.162222	0	0.191433	two.sided	Welch Two Sample t-test
SERPINA10	ENSP00000484632.1;ENSP00000482029.2;ENSP00000261994.4;ENSP00000450896.1;ENSP00000376809.1;ENSP00000450971.1	0.136298	0.194415	1.79183	9.33096	0.105577	-0.03485	0.307445	0.098455	-0.0378425	0	0.0760661	two.sided	Welch Two Sample t-test
DSP	ENSP00000396591.2;ENSP00000369129.3;ENSP00000508162.1	0.134909	0.588481	0.731039	21.2168	0.472752	-0.248632	0.518449	-0.121776	-0.256685	0	0.184544	two.sided	Welch Two Sample t-test
ARG1	ENSP00000499885.1;ENSP00000499826.1;ENSP00000349446.2;ENSP00000357066.3;ENSP00000500160.1;ENSP00000492623.1	0.133692	0.530358	0.837925	22.3357	0.41095	-0.196909	0.464294	-0.0775879	-0.21128	0	0.159552	two.sided	Welch Two Sample t-test
TUBA8	ENSP00000505896.1;ENSP00000505461.1;ENSP00000407624.1;ENSP00000318575.6;ENSP00000333326.3;ENSP00000412646.2;ENSP00000477306.1	0.133547	0.316249	1.33841	12.3985	0.204789	-0.0830827	0.350177	0.02956	-0.103987	0	0.0997801	two.sided	Welch Two Sample t-test
FGG	ENSP00000384860.3;ENSP00000384101.1;ENSP00000336829.3;ENSP00000384552.1;ENSP00000407562.1;ENSP00000377429.2	0.132916	0.683838	0.583152	8.01725	0.575823	-0.392489	0.658321	-0.00289913	-0.135815	0	0.227927	two.sided	Welch Two Sample t-test
GLIPR2	ENSP00000379857.4;ENSP00000367196.4;ENSP00000367195.1;ENSP00000478768.1	0.132771	0.289051	1.46167	8.52215	0.179702	-0.0744823	0.340024	0.0176423	-0.115129	0	0.0908352	two.sided	Welch Two Sample t-test
TLN2	ENSP00000490662.2;ENSP00000453508.1;ENSP00000453730.1;ENSP00000453812.1	0.132568	0.207302	1.84534	5.98348	0.114663	-0.0433342	0.30847	-0.0108886	-0.143456	0	0.0718392	two.sided	Welch Two Sample t-test
WDR1	ENSP00000427687.1;ENSP00000426725.1;ENSP00000425481.1;ENSP00000371889.2;ENSP00000371890.2	0.132189	0.330865	1.30516	11.4697	0.217415	-0.0896222	0.354	0.0133546	-0.118834	0	0.101282	two.sided	Welch Two Sample t-test
CPN2	ENSP00000319464.3;ENSP00000402232.1	0.131554	0.359745	1.26546	8.06403	0.241043	-0.107841	0.370948	0.140756	0.00920253	0	0.103957	two.sided	Welch Two Sample t-test
MAT1A	ENSP00000361287.3;ENSP00000414961.1	0.131507	0.472818	0.959473	15.9691	0.351623	-0.159097	0.422111	0.0816251	-0.0498821	0	0.137062	two.sided	Welch Two Sample t-test
CCDC126	ENSP00000304355.3;ENSP00000386675.1;ENSP00000406558.1;ENSP00000386355.1	0.13128	0.471903	0.993371	7.80054	0.350339	-0.174834	0.437395	0.153001	0.0217205	0	0.132156	two.sided	Welch Two Sample t-test
MCFD2	ENSP00000386651.1;ENSP00000386941.1;ENSP00000317271.4;ENSP00000387202.1;ENSP00000498024.1;ENSP00000386386.1;ENSP00000386279.1;ENSP00000387082.1;ENSP00000386261.1;ENSP00000402717.1;ENSP00000387360.1;ENSP00000387541.1;ENSP00000394647.2	0.131247	0.0669327	2.56118	11.6321	0.0254713	0.0192016	0.243292	0.217182	0.0859354	0	0.0512446	two.sided	Welch Two Sample t-test
CLN5	ENSP00000490181.2;ENSP00000489809.2;ENSP00000482959.3;ENSP00000489711.2;ENSP00000366673.5;ENSP00000490422.2;ENSP00000479547.3;ENSP00000490078.2;ENSP00000489855.2;ENSP00000490560.1;ENSP00000489922.1;ENSP00000490937.1	0.130054	0.555831	0.806521	10.5605	0.437728	-0.226672	0.48678	0.0406467	-0.0894073	0	0.161253	two.sided	Welch Two Sample t-test
CAPG	ENSP00000397381.1;ENSP00000263867.4;ENSP00000387063.1;ENSP00000386315.1;ENSP00000386965.1;ENSP00000391923.1;ENSP00000403330.1;ENSP00000398232.2;ENSP00000386596.1	0.12909	0.388085	1.15293	14.4397	0.267668	-0.11037	0.368549	0.0853504	-0.0437391	0	0.111966	two.sided	Welch Two Sample t-test
HSCB	ENSP00000216027.3;ENSP00000406284.1;ENSP00000381914.2;ENSP00000416679.1	0.128819	0.352138	1.25173	11.9785	0.234561	-0.0954538	0.353093	0.103162	-0.0256569	0	0.102913	two.sided	Welch Two Sample t-test
YWHAZ	ENSP00000379287.2;ENSP00000379286.3;ENSP00000309503.3;ENSP00000428860.1;ENSP00000430072.1;ENSP00000429623.1;ENSP00000428775.1;ENSP00000379283.2;ENSP00000379278.2;ENSP00000379281.3;ENSP00000395114.2;ENSP00000430058.1;ENSP00000429041.1;ENSP00000416551.1;ENSP00000394880.1;ENSP00000428381.1;ENSP00000430219.1;ENSP00000379288.2;ENSP00000398599.1	0.128685	0.391862	1.17319	8.58119	0.272255	-0.121306	0.378676	2.01109e-06	-0.128683	0	0.109688	two.sided	Welch Two Sample t-test
MMP9	ENSP00000361405.3	0.128513	0.578355	0.765455	9.84887	0.46195	-0.24635	0.503376	-0.00259708	-0.13111	0	0.167891	two.sided	Welch Two Sample t-test
STIP1	ENSP00000351646.5;ENSP00000305958.5;ENSP00000441036.1;ENSP00000445957.1;ENSP00000442704.1;ENSP00000443416.1	0.128408	0.2949	1.4317	9.32249	0.184891	-0.0734186	0.330235	0.0250726	-0.103336	0	0.0896895	two.sided	Welch Two Sample t-test
ACTBL2	ENSP00000416706.1	0.126849	0.676149	0.604751	6.01304	0.567449	-0.386133	0.639832	-0.109915	-0.236764	0	0.209755	two.sided	Welch Two Sample t-test
IGHV3-20	ENSP00000488747.1;ENSP00000375015.2	0.126116	0.484766	0.96861	7.28798	0.363779	-0.179317	0.43155	0.090984	-0.0351325	0	0.130204	two.sided	Welch Two Sample t-test
F5	ENSP00000356771.3;ENSP00000356770.3	0.126059	0.460069	1.02289	7.1863	0.339556	-0.16383	0.415949	0.0795182	-0.0465412	0	0.123239	two.sided	Welch Two Sample t-test
CORO1A	ENSP00000456266.1;ENSP00000456756.1;ENSP00000219150.6;ENSP00000455552.1;ENSP00000456457.1;ENSP00000457332.1;ENSP00000454752.1;ENSP00000457509.1	0.125907	0.382443	1.16967	13.4231	0.262486	-0.1059	0.357715	0.0391774	-0.0867298	0	0.107644	two.sided	Welch Two Sample t-test
SPTA1	ENSP00000495214.1	0.125176	0.296631	1.35922	24.583	0.186416	-0.0646582	0.315011	-0.0778935	-0.20307	0	0.092094	two.sided	Welch Two Sample t-test
C8A	ENSP00000354458.3	0.125142	0.237329	1.66302	7.23304	0.138875	-0.0516394	0.301923	0.109481	-0.0156605	0	0.0752495	two.sided	Welch Two Sample t-test
CCS	ENSP00000436318.1;ENSP00000433609.1;ENSP00000307870.4;ENSP00000436379.1	0.125078	0.606622	0.733511	5.48056	0.493413	-0.301946	0.552102	-0.0710786	-0.196157	0	0.17052	two.sided	Welch Two Sample t-test
NIF3L1	ENSP00000412761.1;ENSP00000394955.1;ENSP00000498853.1;ENSP00000386394.1;ENSP00000352711.4;ENSP00000387315.1;ENSP00000387061.2;ENSP00000387021.1;ENSP00000399336.1	0.124559	0.148298	1.93243	13.9034	0.0739407	-0.0137778	0.262895	0.0369591	-0.0875995	0	0.0644569	two.sided	Welch Two Sample t-test
ENO2	ENSP00000445788.1;ENSP00000438873.1;ENSP00000229277.1;ENSP00000441490.1;ENSP00000438062.1;ENSP00000437402.1;ENSP00000476096.1;ENSP00000476112.1	0.123591	0.358642	1.25898	9.00302	0.2397	-0.0984679	0.345651	0.0309677	-0.0926237	0	0.0981677	two.sided	Welch Two Sample t-test
NPPA	ENSP00000365663.3;ENSP00000365659.1	0.123578	0.555831	0.789434	23.7145	0.437681	-0.199711	0.446867	-0.0801549	-0.203733	0	0.15654	two.sided	Welch Two Sample t-test
UNC13D	ENSP00000466758.1;ENSP00000207549.3;ENSP00000388093.1;ENSP00000466149.1;ENSP00000466543.1;ENSP00000466377.1;ENSP00000466826.1;ENSP00000467653.1;ENSP00000464749.1	0.122704	0.346899	1.26941	11.1747	0.230096	-0.0896433	0.335051	0.0409904	-0.0817132	0	0.0966622	two.sided	Welch Two Sample t-test
TUBA4A	ENSP00000248437.4;ENSP00000375938.2;ENSP00000396212.1;ENSP00000408194.1;ENSP00000416992.1;ENSP00000396061.1;ENSP00000404740.1	0.122297	0.547001	0.823154	10.378	0.42893	-0.207114	0.451708	-0.0137257	-0.136023	0	0.148572	two.sided	Welch Two Sample t-test
PTPRB	ENSP00000334928.6;ENSP00000448058.1;ENSP00000438927.1;ENSP00000447302.1;ENSP00000261266.5;ENSP00000448349.1;ENSP00000446982.1;ENSP00000446934.1	0.122168	0.257158	1.58597	7.33475	0.154815	-0.0583084	0.302644	0.0817298	-0.0404381	0	0.0770304	two.sided	Welch Two Sample t-test
C8B	ENSP00000360281.4;ENSP00000440113.1;ENSP00000442548.1	0.119681	0.300479	1.44377	7.32344	0.190185	-0.0745929	0.313954	0.117765	-0.00191521	0	0.0828947	two.sided	Welch Two Sample t-test
G6PD	ENSP00000377192.3;ENSP00000358633.2;ENSP00000377194.2;ENSP00000395599.1;ENSP00000400648.1;ENSP00000394690.1	0.119479	0.522275	0.863064	14.4481	0.402202	-0.176575	0.415532	-0.0465391	-0.166018	0	0.138436	two.sided	Welch Two Sample t-test
NOTCH2	ENSP00000256646.2;ENSP00000492223.1;ENSP00000499202.1;ENSP00000499006.1;ENSP00000498383.1;ENSP00000499040.1	0.119365	0.534791	0.861998	7.233	0.416349	-0.20595	0.444681	0.0464265	-0.0729388	0	0.138475	two.sided	Welch Two Sample t-test
ACO2	ENSP00000503371.1;ENSP00000504513.1;ENSP00000504780.1;ENSP00000504719.1;ENSP00000216254.4;ENSP00000504699.1;ENSP00000503990.1;ENSP00000503370.1;ENSP00000504684.1;ENSP00000504634.1;ENSP00000504377.1;ENSP00000503590.1;ENSP00000504453.1;ENSP00000503199.1;ENSP00000379769.3;ENSP00000504150.1;ENSP00000503471.1;ENSP00000503913.1;ENSP00000503709.1	0.119131	0.0688461	2.59191	10.2394	0.0263929	0.0170436	0.221219	0.119848	0.000716573	0	0.0459628	two.sided	Welch Two Sample t-test
DCTN1	ENSP00000377571.3;ENSP00000354791.4;ENSP00000487279.2;ENSP00000505612.1;ENSP00000416711.1;ENSP00000387270.1;ENSP00000487724.1;ENSP00000386406.1;ENSP00000387327.1;ENSP00000386843.3;ENSP00000414315.1;ENSP00000404038.1;ENSP00000402509.1;ENSP00000395312.1;ENSP00000413268.1;ENSP00000409363.1;ENSP00000400059.1;ENSP00000407484.1	0.118815	0.388071	1.26059	4.61406	0.26744	-0.129694	0.367323	0.0300483	-0.0887662	0	0.0942528	two.sided	Welch Two Sample t-test
ERAP2	ENSP00000400376.3;ENSP00000421175.1;ENSP00000421849.1;ENSP00000369235.4;ENSP00000425758.1;ENSP00000426655.1;ENSP00000427573.1;ENSP00000425415.1	0.118196	0.603599	0.702016	23.3862	0.489598	-0.229778	0.466169	-0.0040972	-0.122293	0	0.168366	two.sided	Welch Two Sample t-test
FUCA2	ENSP00000002165.5;ENSP00000398119.1	0.118016	0.606521	0.709614	10.8086	0.492968	-0.248823	0.484856	0.0305871	-0.0874292	0	0.166311	two.sided	Welch Two Sample t-test
CP	ENSP00000418773.1;ENSP00000420367.1;ENSP00000264613.6;ENSP00000420545.1;ENSP00000426888.1	0.117726	0.209561	1.74579	8.48097	0.116855	-0.0362556	0.271708	0.116419	-0.00130726	0	0.0674342	two.sided	Welch Two Sample t-test
PSMC2	ENSP00000502939.1;ENSP00000401724.1;ENSP00000503179.1;ENSP00000504608.1;ENSP00000391211.1;ENSP00000503663.1;ENSP00000292644.3;ENSP00000393027.2;ENSP00000502892.1	0.115649	0.621842	0.719856	4.32697	0.508589	-0.31742	0.548719	0.132204	0.0165545	0	0.160656	two.sided	Welch Two Sample t-test
FUCA1	ENSP00000363603.3	0.115398	0.626234	0.673006	11.4537	0.514293	-0.260181	0.490976	-0.0139771	-0.129375	0	0.171466	two.sided	Welch Two Sample t-test
OSCAR	ENSP00000481805.1;ENSP00000480193.1;ENSP00000482402.1;ENSP00000481147.1;ENSP00000478230.1;ENSP00000484755.1;ENSP00000481647.1;ENSP00000484567.1;ENSP00000483090.1;ENSP00000481050.1;ENSP00000479954.1;ENSP00000478216.1;ENSP00000478099.1;ENSP00000482997.1;ENSP00000482136.1;ENSP00000478594.1;ENSP00000481257.1;ENSP00000482460.1;ENSP00000478027.1;ENSP00000482805.1;ENSP00000481261.1;ENSP00000484323.1;ENS…	0.115117	0.20811	1.70357	11.4327	0.115461	-0.0329288	0.263163	0.0319019	-0.0832153	0	0.0675742	two.sided	Welch Two Sample t-test
CORO1C	ENSP00000261401.3;ENSP00000394496.2;ENSP00000438341.1;ENSP00000447337.1;ENSP00000415554.2;ENSP00000448130.1;ENSP00000447534.1;ENSP00000449658.1;ENSP00000449330.1;ENSP00000447989.1;ENSP00000448527.1;ENSP00000448195.1;ENSP00000447049.1	0.114424	0.425152	1.0849	9.77942	0.303987	-0.121298	0.350147	0.066719	-0.0477052	0	0.10547	two.sided	Welch Two Sample t-test
VMO1	ENSP00000328397.5;ENSP00000408166.2;ENSP00000390450.2;ENSP00000346133.4	0.114098	0.548066	0.817495	11.4133	0.430381	-0.191742	0.419938	-0.0130839	-0.127182	0	0.13957	two.sided	Welch Two Sample t-test
PRG4	ENSP00000431330.1;ENSP00000356452.4;ENSP00000489292.1;ENSP00000399679.3;ENSP00000356453.4;ENSP00000356455.4	0.114035	0.516026	0.899131	7.87177	0.395254	-0.179262	0.407331	0.0459556	-0.0680789	0	0.126828	two.sided	Welch Two Sample t-test
LGMN	ENSP00000451861.1;ENSP00000334052.4;ENSP00000451854.1;ENSP00000452572.1;ENSP00000376911.2;ENSP00000451507.1;ENSP00000451746.1;ENSP00000450483.1;ENSP00000450854.1;ENSP00000450677.1;ENSP00000451916.1;ENSP00000452268.1;ENSP00000451797.1;ENSP00000450619.1	0.113784	0.344404	1.29446	8.90828	0.228054	-0.0853743	0.312942	0.0478294	-0.0659545	0	0.0879009	two.sided	Welch Two Sample t-test
SIRPB1	ENSP00000371018.5;ENSP00000371016.3;ENSP00000457323.1;ENSP00000456351.1;ENSP00000457829.1;ENSP00000456519.1;ENSP00000457458.1;ENSP00000457855.1;ENSP00000456747.1;ENSP00000455568.1;ENSP00000279477.7;ENSP00000456826.1;ENSP00000262929.5	0.113004	0.609473	0.71687	7.07961	0.496417	-0.258896	0.484903	0.0264838	-0.08652	0	0.157635	two.sided	Welch Two Sample t-test
RPLP2	ENSP00000322419.4;ENSP00000431240.1;ENSP00000433443.1	0.112906	0.781063	0.41173	7.0221	0.692814	-0.535117	0.76093	-0.0743238	-0.18723	0	0.274224	two.sided	Welch Two Sample t-test
ACOT7	ENSP00000476610.1;ENSP00000367073.3;ENSP00000367076.3;ENSP00000367086.2;ENSP00000367091.4;ENSP00000402532.1;ENSP00000354615.4;ENSP00000465719.1;ENSP00000439218.2	0.112879	0.204636	1.76709	8.47869	0.113073	-0.0329897	0.258747	0.0667452	-0.0461336	0	0.0638783	two.sided	Welch Two Sample t-test
TPI1	ENSP00000229270.4;ENSP00000484435.1;ENSP00000379933.4;ENSP00000475620.1;ENSP00000443599.1;ENSP00000475364.1;ENSP00000475184.1;ENSP00000475829.1	0.112682	0.302107	1.3623	16.3685	0.191555	-0.0623443	0.287709	0.0276662	-0.085016	0	0.0827144	two.sided	Welch Two Sample t-test
FCRL5	ENSP00000354691.3;ENSP00000357173.3;ENSP00000357172.3	0.112663	0.484658	0.937377	15.5681	0.36288	-0.142703	0.368028	0.028523	-0.0841396	0	0.120189	two.sided	Welch Two Sample t-test
MASP2	ENSP00000383690.3;ENSP00000383691.3	0.11119	0.402967	1.14771	8.4726	0.282462	-0.110065	0.332445	0.0598523	-0.0513377	0	0.09688	two.sided	Welch Two Sample t-test
NPC2	ENSP00000412103.2;ENSP00000442488.1;ENSP00000451112.2;ENSP00000451314.1;ENSP00000238633.2;ENSP00000451180.1;ENSP00000450502.1;ENSP00000451206.1;ENSP00000450887.1	0.108134	0.225606	1.68356	8.22414	0.129733	-0.0392792	0.255547	0.148221	0.0400868	0	0.0642292	two.sided	Welch Two Sample t-test
TFR2	ENSP00000413905.1;ENSP00000418942.1;ENSP00000223051.3;ENSP00000420525.1	0.107862	0.223331	1.72845	6.95788	0.127797	-0.0398808	0.255604	0.257729	0.149868	0	0.0624036	two.sided	Welch Two Sample t-test
LTN1	ENSP00000354977.4;ENSP00000373846.3;ENSP00000373847.3;ENSP00000474690.1;ENSP00000478783.1	0.107349	0.645975	0.643958	8.45432	0.536678	-0.273499	0.488197	0.718015	0.610666	0	0.166701	two.sided	Welch Two Sample t-test
KRT84	ENSP00000257951.3	0.10702	0.828911	0.320157	9.53005	0.755758	-0.642796	0.856836	0.000260539	-0.106759	0	0.334273	two.sided	Welch Two Sample t-test
CD5L	ENSP00000357156.4	0.106235	0.606521	0.707601	11.75	0.49299	-0.221652	0.434122	-0.016234	-0.122469	0	0.150134	two.sided	Welch Two Sample t-test
COL3A1	ENSP00000304408.4;ENSP00000315243.6;ENSP00000415346.1	0.106057	0.252969	1.53262	12.0015	0.151298	-0.0447147	0.256828	0.0143026	-0.0917541	0	0.0691998	two.sided	Welch Two Sample t-test
MANSC1	ENSP00000487587.1;ENSP00000487244.1;ENSP00000487019.1;ENSP00000486216.1;ENSP00000438205.1;ENSP00000379638.3;ENSP00000445303.1;ENSP00000437624.1	0.104355	0.365966	1.21723	11.5087	0.247886	-0.0833255	0.292035	0.0662836	-0.0380714	0	0.0857312	two.sided	Welch Two Sample t-test
PCDH1	ENSP00000287008.3;ENSP00000424667.1;ENSP00000378043.3;ENSP00000424204.1;ENSP00000424004.1;ENSP00000424163.1	0.104246	0.289024	1.46792	8.25929	0.179149	-0.0586274	0.267119	0.0688866	-0.0353594	0	0.0710163	two.sided	Welch Two Sample t-test
INHBC	ENSP00000308716.2	0.103709	0.640568	0.656941	8.50792	0.528586	-0.256583	0.464001	-0.0115019	-0.115211	0	0.157866	two.sided	Welch Two Sample t-test
MOB3B	ENSP00000262244.5	0.102527	0.61893	0.742989	3.39999	0.505511	-0.3088	0.513855	0.248727	0.1462	0	0.137993	two.sided	Welch Two Sample t-test
PDIA3	ENSP00000510198.1;ENSP00000510399.1;ENSP00000509133.1;ENSP00000508516.1;ENSP00000510333.1;ENSP00000510462.1;ENSP00000508750.1;ENSP00000389906.2;ENSP00000509858.1;ENSP00000508784.1;ENSP00000509699.1;ENSP00000509980.1;ENSP00000508574.1;ENSP00000509178.1;ENSP00000510205.1;ENSP00000300289.5;ENSP00000508494.1;ENSP00000509492.1;ENSP00000509857.1;ENSP00000391111.1;ENSP00000398005.1	0.101137	0.0894692	2.32851	12.7177	0.0370651	0.00709085	0.195182	0.0138897	-0.0872468	0	0.043434	two.sided	Welch Two Sample t-test
IGHV1-2	ENSP00000488290.1;ENSP00000375003.2	0.101062	0.497211	0.935185	8.51863	0.375442	-0.145523	0.347646	-0.0384072	-0.139469	0	0.108066	two.sided	Welch Two Sample t-test
CPN1	ENSP00000359446.3;ENSP00000410895.1	0.100724	0.150317	1.91208	14.8647	0.0753364	-0.011645	0.213093	0.0688997	-0.0318242	0	0.0526777	two.sided	Welch Two Sample t-test
PGLYRP1	ENSP00000008938.3	0.100384	0.513426	0.901043	8.35769	0.392789	-0.154623	0.35539	0.0190495	-0.0813341	0	0.111408	two.sided	Welch Two Sample t-test
DCN	ENSP00000052754.5;ENSP00000401021.1;ENSP00000376862.2;ENSP00000448853.1;ENSP00000447654.1;ENSP00000413723.2;ENSP00000399815.2;ENSP00000447674.2;ENSP00000446530.1;ENSP00000398514.2;ENSP00000449408.1;ENSP00000449782.1;ENSP00000447886.1;ENSP00000449014.1;ENSP00000449438.1;ENSP00000446527.1;ENSP00000448857.1;ENSP00000448057.1;ENSP00000448274.1	0.0998676	0.644802	0.650509	7.43551	0.534941	-0.258889	0.458624	0.142202	0.0423347	0	0.153522	two.sided	Welch Two Sample t-test
ADH1C	ENSP00000426083.1;ENSP00000478439.1;ENSP00000478545.1	0.0997647	0.755124	0.442563	13.4076	0.665138	-0.385736	0.585265	0.13899	0.0392257	0	0.225425	two.sided	Welch Two Sample t-test
LAMC1	ENSP00000258341.3;ENSP00000473583.1	0.0995903	0.361038	1.20842	18.4925	0.242112	-0.0732246	0.272405	0.0534847	-0.0461056	0	0.0824137	two.sided	Welch Two Sample t-test
IFT81	ENSP00000355372.4;ENSP00000449718.1;ENSP00000242591.5;ENSP00000446950.1;ENSP00000446895.1;ENSP00000449964.1	0.0993901	0.457436	0.995711	13.7557	0.336584	-0.115056	0.313836	0.0270656	-0.0723244	0	0.0998182	two.sided	Welch Two Sample t-test
PRKCSH	ENSP00000503072.1;ENSP00000464835.1;ENSP00000467566.1;ENSP00000465889.1;ENSP00000465821.1;ENSP00000465489.1;ENSP00000466134.1;ENSP00000503163.1;ENSP00000465047.1;ENSP00000466012.1;ENSP00000465461.1;ENSP00000465948.1	0.0988183	0.116758	2.08809	15.6695	0.0534895	-0.00167811	0.199315	0.0416609	-0.0571574	0	0.0473248	two.sided	Welch Two Sample t-test
ALPL	ENSP00000363973.3;ENSP00000437674.1;ENSP00000442672.1;ENSP00000363965.1;ENSP00000363963.2	0.0978562	0.406286	1.12021	11.7412	0.285017	-0.0929413	0.288654	0.0845136	-0.0133425	0	0.0873555	two.sided	Welch Two Sample t-test
ISOC1	ENSP00000173527.5;ENSP00000421273.1	0.0976831	0.468765	0.982852	10.7457	0.347292	-0.1217	0.317067	0.0639764	-0.0337067	0	0.0993874	two.sided	Welch Two Sample t-test
SRGN	ENSP00000242465.3	0.097051	0.497211	0.910184	16.8596	0.375555	-0.128057	0.322159	-0.0151936	-0.112245	0	0.106628	two.sided	Welch Two Sample t-test
CCT6A	ENSP00000275603.4;ENSP00000352019.2	0.0960745	0.241612	1.52629	19.9916	0.142604	-0.035233	0.227382	0.0856071	-0.0104674	0	0.0629464	two.sided	Welch Two Sample t-test
FSTL3	ENSP00000166139.3;ENSP00000484376.1;ENSP00000483064.1;ENSP00000466383.2;ENSP00000477770.1;ENSP00000484412.1	0.0949351	0.546609	0.875457	4.2216	0.428315	-0.200013	0.389883	0.0293375	-0.0655976	0	0.108441	two.sided	Welch Two Sample t-test
DPP7	ENSP00000473354.1;ENSP00000473430.1;ENSP00000360635.2;ENSP00000473309.1;ENSP00000473364.1;ENSP00000473618.1	0.0945009	0.289024	1.39759	18.7027	0.178595	-0.0471755	0.236177	0.0552209	-0.03928	0	0.067617	two.sided	Welch Two Sample t-test
CCT5	ENSP00000280326.4;ENSP00000423318.1;ENSP00000426923.1;ENSP00000423087.1;ENSP00000425751.1;ENSP00000422744.1;ENSP00000427297.1;ENSP00000423052.1;ENSP00000487128.1	0.0942936	0.37545	1.20965	9.11734	0.256842	-0.0816986	0.270286	0.123246	0.0289522	0	0.077951	two.sided	Welch Two Sample t-test
TREML2	ENSP00000418767.1	0.0942901	0.61128	0.70098	10.4857	0.498576	-0.20355	0.39213	0.000314043	-0.093976	0	0.134512	two.sided	Welch Two Sample t-test
MMP1	ENSP00000322788.6	0.0942299	0.632821	0.659471	12.5821	0.521482	-0.215505	0.403964	-0.0433849	-0.137615	0	0.142887	two.sided	Welch Two Sample t-test
LXN	ENSP00000419373.1;ENSP00000264265.3	0.0922442	0.669959	0.604548	8.57988	0.561123	-0.255518	0.440006	-0.111491	-0.203736	0	0.152584	two.sided	Welch Two Sample t-test
MYLK	ENSP00000510390.1;ENSP00000354004.3;ENSP00000353452.3;ENSP00000510047.1;ENSP00000508447.1;ENSP00000428967.1;ENSP00000508935.1;ENSP00000509751.1;ENSP00000509803.1;ENSP00000510503.1;ENSP00000509865.1;ENSP00000510593.1;ENSP00000463691.2;ENSP00000509805.1;ENSP00000417798.1;ENSP00000462118.1;ENSP00000320622.6;ENSP00000422984.2;ENSP00000508758.1;ENSP00000508777.1;ENSP00000510445.1;ENSP00000509313.1;ENS…	0.0921101	0.597367	0.736255	8.02993	0.482527	-0.196198	0.380419	0.0471875	-0.0449225	0	0.125106	two.sided	Welch Two Sample t-test
SPTAN1	ENSP00000361816.4;ENSP00000486308.1;ENSP00000361824.4;ENSP00000486547.1;ENSP00000350882.6;ENSP00000490229.1;ENSP00000490740.1;ENSP00000490890.1;ENSP00000489629.1;ENSP00000487444.1;ENSP00000500199.1;ENSP00000489647.1;ENSP00000490179.1;ENSP00000490332.1;ENSP00000490109.2;ENSP00000486605.1	0.09165	0.525002	0.860321	12.5267	0.405777	-0.139381	0.322681	0.12589	0.03424	0	0.10653	two.sided	Welch Two Sample t-test
PIGR	ENSP00000348888.4	0.0907819	0.418721	1.07047	18.1357	0.298447	-0.0872923	0.268856	-0.0119284	-0.10271	0	0.0848055	two.sided	Welch Two Sample t-test
IGHG1	ENSP00000487867.1;ENSP00000488387.1;ENSP00000488811.1;ENSP00000374990.2;ENSP00000374991.2;ENSP00000374984.2	0.0905312	0.64297	0.642034	13.0677	0.531953	-0.213935	0.394998	0.0100746	-0.0804566	0	0.141007	two.sided	Welch Two Sample t-test
TSPAN14	ENSP00000396270.2;ENSP00000418195.1;ENSP00000361230.2;ENSP00000361237.3;ENSP00000361231.1;ENSP00000344076.6;ENSP00000361229.1;ENSP00000480263.1	0.0903198	0.588481	0.776896	4.9679	0.472572	-0.209111	0.38975	0.0137705	-0.0765493	0	0.116257	two.sided	Welch Two Sample t-test
VEGFC	ENSP00000480043.1	0.0900406	0.537738	0.844389	9.0747	0.420155	-0.15088	0.330961	0.0392227	-0.0508178	0	0.106634	two.sided	Welch Two Sample t-test
DIAPH1	ENSP00000373706.4;ENSP00000494675.1;ENSP00000408159.2;ENSP00000428268.2;ENSP00000493546.1;ENSP00000495191.1;ENSP00000494308.1;ENSP00000428208.1	0.0891739	0.323903	1.34368	9.16123	0.211384	-0.0605535	0.238901	0.0591859	-0.029988	0	0.0663655	two.sided	Welch Two Sample t-test
CLIC4	ENSP00000363500.4;ENSP00000436538.1	0.0888627	0.443086	1.03749	11.0919	0.321595	-0.0994644	0.27719	0.136481	0.0476184	0	0.0856514	two.sided	Welch Two Sample t-test
SERPINB10	ENSP00000381082.2;ENSP00000392381.1;ENSP00000238508.3;ENSP00000479385.1	0.0885066	0.702524	0.575316	3.79228	0.597481	-0.348009	0.525022	0.269669	0.181163	0	0.15384	two.sided	Welch Two Sample t-test
MAN1C1	ENSP00000363452.4;ENSP00000482317.1;ENSP00000263979.3;ENSP00000363449.1	0.0875321	0.588834	0.7461	9.33322	0.47398	-0.176426	0.35149	-0.00630995	-0.0938421	0	0.11732	two.sided	Welch Two Sample t-test
IGHG3	ENSP00000487823.1;ENSP00000492969.1;ENSP00000374993.2	0.08722	0.633491	0.650632	20.8529	0.522389	-0.191681	0.366121	0.00296552	-0.0842545	0	0.134054	two.sided	Welch Two Sample t-test
LILRA2	ENSP00000478991.1;ENSP00000484762.1;ENSP00000483906.1;ENSP00000486317.1;ENSP00000487398.1;ENSP00000480939.1;ENSP00000479914.1;ENSP00000477712.1;ENSP00000479769.1;ENSP00000485801.1;ENSP00000479801.1;ENSP00000478981.1;ENSP00000479743.1;ENSP00000480179.1;ENSP00000480320.1;ENSP00000487511.1;ENSP00000481338.1;ENSP00000388131.1;ENSP00000251377.3;ENSP00000251376.3;ENSP00000375617.1;ENSP00000477566.1;ENS…	0.0865812	0.303647	1.3598	15.4694	0.193385	-0.048775	0.221937	0.0893883	0.00280707	0	0.0636722	two.sided	Welch Two Sample t-test
C1S	ENSP00000385035.1;ENSP00000328173.3;ENSP00000384171.3;ENSP00000354057.5;ENSP00000399892.1;ENSP00000406643.1;ENSP00000384464.1;ENSP00000397921.1;ENSP00000442298.1	0.0858613	0.289024	1.44016	10.3809	0.179293	-0.0463213	0.218044	0.0488935	-0.0369678	0	0.0596194	two.sided	Welch Two Sample t-test
MXRA5	ENSP00000217939.5	0.0858331	0.588834	0.750593	8.28841	0.473666	-0.176278	0.347945	0.0867469	0.000913815	0	0.114354	two.sided	Welch Two Sample t-test
YWHAQ	ENSP00000371267.4;ENSP00000238081.3;ENSP00000398990.1	0.0855575	0.511272	0.895294	11.1388	0.389567	-0.124457	0.295572	0.0206018	-0.0649557	0	0.0955635	two.sided	Welch Two Sample t-test
ICAM3	ENSP00000160262.3;ENSP00000468230.1;ENSP00000468333.1;ENSP00000467232.1;ENSP00000466501.1;ENSP00000467770.1;ENSP00000466081.1;ENSP00000468282.1	0.0854684	0.645109	0.648321	7.71309	0.535596	-0.220512	0.391449	0.0104194	-0.0750489	0	0.13183	two.sided	Welch Two Sample t-test
GSTP1	ENSP00000381604.1;ENSP00000381607.3;ENSP00000494477.1;ENSP00000484929.1;ENSP00000484686.1	0.0847579	0.395453	1.14039	12.4197	0.275639	-0.0765747	0.24609	0.0423665	-0.0423913	0	0.0743237	two.sided	Welch Two Sample t-test
TUBB	ENSP00000399155.2;ENSP00000414479.1;ENSP00000401546.1;ENSP00000394124.1;ENSP00000401317.2;ENSP00000416480.1;ENSP00000403868.1;ENSP00000393340.1;ENSP00000400663.2;ENSP00000403213.1;ENSP00000400108.1;ENSP00000395838.1;ENSP00000410071.2;ENSP00000391515.1;ENSP00000399280.1;ENSP00000394841.1;ENSP00000410829.2;ENSP00000407673.1;ENSP00000413589.1;ENSP00000392914.1;ENSP00000373058.4;ENSP00000383375.1;ENS…	0.0839693	0.736438	0.48604	7.74317	0.640394	-0.316733	0.484672	0.00200911	-0.0819602	0	0.172762	two.sided	Welch Two Sample t-test
CCL5	ENSP00000479894.1;ENSP00000484921.2;ENSP00000488072.1;ENSP00000475057.1;ENSP00000499138.1;ENSP00000474412.1;ENSP00000474141.2	0.0822287	0.70609	0.532395	17.0872	0.601308	-0.243507	0.407964	-0.0293244	-0.111553	0	0.15445	two.sided	Welch Two Sample t-test
AMY2A	ENSP00000390832.2;ENSP00000397582.2	0.082131	0.699153	0.552376	9.52152	0.593419	-0.251434	0.415696	0.0374386	-0.0446923	0	0.148687	two.sided	Welch Two Sample t-test
RGS10	ENSP00000358097.3;ENSP00000358099.2;ENSP00000376605.1	0.0817312	0.690796	0.567889	8.74083	0.5844	-0.245319	0.408781	-0.0291184	-0.11085	0	0.143921	two.sided	Welch Two Sample t-test
LRP11	ENSP00000239367.2;ENSP00000356338.2	0.0812218	0.62296	0.678173	11.9756	0.510554	-0.179784	0.342228	0.089128	0.00790624	0	0.119766	two.sided	Welch Two Sample t-test
SYTL4	ENSP00000509693.1;ENSP00000362080.1;ENSP00000276141.6;ENSP00000263033.5;ENSP00000362072.1	0.0801902	0.53244	0.832952	24.1841	0.413023	-0.118426	0.278806	-0.0281789	-0.108369	0	0.0962723	two.sided	Welch Two Sample t-test
CTSA	ENSP00000476235.1;ENSP00000361562.3;ENSP00000504790.1;ENSP00000502993.1;ENSP00000504209.1;ENSP00000475827.1;ENSP00000346952.4;ENSP00000493613.2;ENSP00000191018.5;ENSP00000503404.1;ENSP00000504197.1;ENSP00000503463.1;ENSP00000408533.3;ENSP00000504524.1;ENSP00000504158.1;ENSP00000475524.2;ENSP00000361537.2;ENSP00000502866.1;ENSP00000503904.1;ENSP00000504109.1;ENSP00000504006.1	0.0800511	0.556655	0.795763	14.1498	0.439316	-0.135493	0.295595	0.0270674	-0.0529837	0	0.100597	two.sided	Welch Two Sample t-test
TMOD3	ENSP00000454161.1;ENSP00000308753.7;ENSP00000454040.1;ENSP00000452939.1	0.0797443	0.324678	1.32325	11.2256	0.212072	-0.0525716	0.21206	0.0293954	-0.050349	0	0.0602641	two.sided	Welch Two Sample t-test
HSPA5	ENSP00000324173.6;ENSP00000506097.1;ENSP00000506285.1	0.0794827	0.438132	1.02257	24.2298	0.316611	-0.0808596	0.239825	0.0172274	-0.0622553	0	0.0777281	two.sided	Welch Two Sample t-test
JAG1	ENSP00000254958.4;ENSP00000481034.1;ENSP00000484139.1	0.0794131	0.62833	0.679446	7.71352	0.516721	-0.191863	0.35069	0.0457304	-0.0336827	0	0.116879	two.sided	Welch Two Sample t-test
RNPEP	ENSP00000295640.4;ENSP00000356255.3;ENSP00000478325.1;ENSP00000478884.1;ENSP00000389602.1;ENSP00000407614.1	0.0787478	0.362622	1.20888	15.6994	0.244602	-0.0595605	0.217056	0.0827735	0.0040258	0	0.0651411	two.sided	Welch Two Sample t-test
GSR	ENSP00000221130.5;ENSP00000494854.1;ENSP00000438845.1;ENSP00000444559.1;ENSP00000445516.1;ENSP00000431044.1	0.0773695	0.516026	0.89033	9.36536	0.395584	-0.118049	0.272788	0.0915571	0.0141876	0	0.0868997	two.sided	Welch Two Sample t-test
CAPZB	ENSP00000264202.7;ENSP00000264203.3;ENSP00000364284.1;ENSP00000501388.1;ENSP00000364286.2;ENSP00000501528.1;ENSP00000401010.1;ENSP00000501330.1;ENSP00000501392.1	0.0768595	0.512994	0.891403	10.9484	0.391882	-0.113025	0.266744	-0.0095304	-0.0863898	0	0.086223	two.sided	Welch Two Sample t-test
EPHB4	ENSP00000353833.3;ENSP00000482702.1;ENSP00000350896.3	0.0768455	0.565119	0.794515	8.48838	0.448538	-0.143977	0.297668	0.054216	-0.0226296	0	0.09672	two.sided	Welch Two Sample t-test
MANF	ENSP00000432799.3;ENSP00000405280.1	0.0760372	0.740555	0.478308	7.61796	0.645855	-0.293776	0.445851	-0.0072681	-0.0833053	0	0.158971	two.sided	Welch Two Sample t-test
CYCS	ENSP00000307786.2;ENSP00000386270.1;ENSP00000387279.1;ENSP00000416479.1	0.0758889	0.438132	1.02803	20.1937	0.316091	-0.0780011	0.229779	0.153066	0.0771768	0	0.0738194	two.sided	Welch Two Sample t-test
TREM2	ENSP00000362214.4;ENSP00000362205.3;ENSP00000342651.4	0.0751039	0.736438	0.491165	6.64875	0.639104	-0.290379	0.440586	0.0505355	-0.0245684	0	0.15291	two.sided	Welch Two Sample t-test
HYOU1	ENSP00000486825.1;ENSP00000486718.1;ENSP00000486458.1;ENSP00000485827.1;ENSP00000498859.1;ENSP00000487018.1;ENSP00000486966.1;ENSP00000485927.1;ENSP00000487387.1;ENSP00000486231.1;ENSP00000486257.1;ENSP00000486396.1;ENSP00000486747.1;ENSP00000487063.1;ENSP00000486534.1;ENSP00000486491.1;ENSP00000480150.1;ENSP00000480248.1;ENSP00000483106.1;ENSP00000498353.1;ENSP00000467866.2;ENSP00000484186.1;ENS…	0.0748595	0.451363	1.01588	11.7868	0.330086	-0.0860184	0.235737	0.0314817	-0.0433778	0	0.0736893	two.sided	Welch Two Sample t-test
APOB	ENSP00000233242.1;ENSP00000501110.1;ENSP00000501253.1;ENSP00000382200.4	0.0747813	0.61369	0.69721	10.4503	0.500887	-0.162816	0.312378	0.0771299	0.00234864	0	0.107258	two.sided	Welch Two Sample t-test
FEZ2	ENSP00000395619.1;ENSP00000415325.1;ENSP00000410879.1;ENSP00000368547.4;ENSP00000385112.3;ENSP00000390985.1;ENSP00000396982.1;ENSP00000350685.4;ENSP00000305843.7	0.0737368	0.572031	0.774687	10.2924	0.455953	-0.13753	0.285003	0.223296	0.149559	0	0.0951827	two.sided	Welch Two Sample t-test
CDHR5	ENSP00000488376.1;ENSP00000488183.1;ENSP00000482865.1;ENSP00000488189.1;ENSP00000487868.1;ENSP00000487773.1;ENSP00000480151.1;ENSP00000351118.4;ENSP00000380676.2;ENSP00000437255.1;ENSP00000345726.7;ENSP00000501074.1;ENSP00000435082.1;ENSP00000436295.1;ENSP00000431505.1	0.0736062	0.765129	0.434863	7.37711	0.676101	-0.322526	0.469739	0.332172	0.258566	0	0.169263	two.sided	Welch Two Sample t-test
GMFG	ENSP00000471786.1;ENSP00000469485.1;ENSP00000472707.1;ENSP00000469877.1;ENSP00000472249.1;ENSP00000471139.1;ENSP00000469813.1;ENSP00000253054.8;ENSP00000468894.1;ENSP00000469050.1	0.0732007	0.678788	0.580569	13.9246	0.570808	-0.197361	0.343762	-0.0584331	-0.131634	0	0.126084	two.sided	Welch Two Sample t-test
CANX	ENSP00000491696.1;ENSP00000492566.1;ENSP00000492372.1;ENSP00000491760.1;ENSP00000491503.1;ENSP00000492099.1;ENSP00000492868.1;ENSP00000492040.1;ENSP00000491455.1;ENSP00000491355.1;ENSP00000491502.1;ENSP00000492814.1;ENSP00000492563.1;ENSP00000492478.1;ENSP00000492453.1;ENSP00000505013.1;ENSP00000506061.1;ENSP00000506509.1;ENSP00000505372.1;ENSP00000424745.2;ENSP00000424063.1;ENSP00000391646.2;ENS…	0.0730422	0.234569	1.55947	17.6853	0.136601	-0.0254864	0.171571	0.0217829	-0.0512594	0	0.046838	two.sided	Welch Two Sample t-test
COL18A1	ENSP00000498485.1;ENSP00000347665.5;ENSP00000352798.4;ENSP00000339118.5;ENSP00000415692.1	0.0727001	0.55092	0.815001	10.4568	0.433242	-0.124885	0.270285	0.070409	-0.00229114	0	0.0892024	two.sided	Welch Two Sample t-test
VCAN	ENSP00000265077.3;ENSP00000425959.2;ENSP00000426251.1;ENSP00000426715.1;ENSP00000421362.2;ENSP00000342768.4;ENSP00000340062.5	0.0725294	0.464765	0.97022	19.0944	0.344067	-0.0838836	0.228942	0.0151829	-0.0573464	0	0.0747556	two.sided	Welch Two Sample t-test
BTBD11	ENSP00000280758.5;ENSP00000413889.2;ENSP00000447319.1;ENSP00000447606.1;ENSP00000407416.2;ENSP00000349690.4;ENSP00000448322.1	0.0717573	0.733399	0.494307	10.1893	0.631573	-0.250883	0.394398	0.512363	0.440605	0	0.145167	two.sided	Welch Two Sample t-test
GPX3	ENSP00000373477.4;ENSP00000427873.1;ENSP00000430508.1;ENSP00000429709.1;ENSP00000430743.1;ENSP00000429314.1	0.0715303	0.584295	0.767952	7.17239	0.467041	-0.147652	0.290713	0.130138	0.058608	0	0.0931443	two.sided	Welch Two Sample t-test
GLG1	ENSP00000205061.5;ENSP00000405984.3;ENSP00000406946.2;ENSP00000455950.1;ENSP00000454218.1;ENSP00000455927.1;ENSP00000456195.1;ENSP00000487234.1	0.0713431	0.416643	1.08923	12.937	0.295925	-0.0702277	0.212914	-0.00156868	-0.0729117	0	0.0654984	two.sided	Welch Two Sample t-test
ACTN4	ENSP00000489220.1;ENSP00000488962.1;ENSP00000489202.1;ENSP00000489474.1;ENSP00000489516.1;ENSP00000489448.1;ENSP00000252699.2;ENSP00000411187.4;ENSP00000398393.2;ENSP00000439497.1;ENSP00000467190.1	0.0699055	0.470072	0.965952	15.908	0.348524	-0.0835831	0.223394	-0.0154289	-0.0853344	0	0.0723695	two.sided	Welch Two Sample t-test
NAPA	ENSP00000263354.2;ENSP00000472235.1;ENSP00000471520.1;ENSP00000470654.1;ENSP00000472667.1;ENSP00000471261.1;ENSP00000470665.1;ENSP00000470946.1;ENSP00000471018.1;ENSP00000470954.1	0.069732	0.501419	0.922467	9.04953	0.380222	-0.101129	0.240593	0.0164211	-0.053311	0	0.075593	two.sided	Welch Two Sample t-test
PSAP	ENSP00000378394.3;ENSP00000488331.1	0.0693634	0.472101	0.959906	16.6634	0.350825	-0.0833281	0.222055	0.0660938	-0.00326963	0	0.0722606	two.sided	Welch Two Sample t-test
KRT14	ENSP00000167586.6	0.0691824	0.743494	0.460034	22.6485	0.649878	-0.242181	0.380545	-0.0414258	-0.110608	0	0.150385	two.sided	Welch Two Sample t-test
CDSN	ENSP00000392863.2;ENSP00000399604.2;ENSP00000373023.4;ENSP00000388386.2;ENSP00000259726.6;ENSP00000365465.2	0.0690889	0.832948	0.306851	14.968	0.763184	-0.410906	0.549084	0.0840372	0.0149483	0	0.225155	two.sided	Welch Two Sample t-test
RAB1B	ENSP00000435195.1;ENSP00000310226.6	0.0683114	0.588465	0.781359	4.75278	0.471698	-0.159987	0.29661	0.0103247	-0.0579866	0	0.0874263	two.sided	Welch Two Sample t-test
CANT1	ENSP00000376241.4;ENSP00000477798.1;ENSP00000307674.2;ENSP00000466743.1;ENSP00000467437.1;ENSP00000465816.1;ENSP00000465769.1;ENSP00000466637.1;ENSP00000467970.1;ENSP00000467886.1;ENSP00000464841.1;ENSP00000467777.1	0.0682282	0.438132	1.06614	8.13909	0.316963	-0.0789082	0.215365	0.0934047	0.0251765	0	0.0639956	two.sided	Welch Two Sample t-test
UBE2J2	ENSP00000407565.2;ENSP00000305826.7;ENSP00000383718.2;ENSP00000423880.1;ENSP00000353653.2;ENSP00000383719.4;ENSP00000427024.1;ENSP00000393301.1;ENSP00000425419.2;ENSP00000422103.1;ENSP00000425543.1;ENSP00000423480.1;ENSP00000401898.1;ENSP00000424342.1;ENSP00000427244.1;ENSP00000344857.2	0.0677027	0.806623	0.374395	4.33556	0.72571	-0.419408	0.554814	-0.00898028	-0.076683	0	0.180832	two.sided	Welch Two Sample t-test
SVEP1	ENSP00000363593.2;ENSP00000363585.2	0.0674646	0.388071	1.16019	12.6649	0.267376	-0.0584987	0.193428	0.0239855	-0.0434792	0	0.0581496	two.sided	Welch Two Sample t-test
PLXNA2	ENSP00000356000.3	0.0672424	0.743494	0.493243	3.70775	0.649614	-0.323324	0.457809	-0.0960164	-0.163259	0	0.136327	two.sided	Welch Two Sample t-test
TXNDC17	ENSP00000250101.5;ENSP00000459868.1;ENSP00000458157.1;ENSP00000460577.1	0.0659351	0.711543	0.538797	7.1665	0.606351	-0.222078	0.353948	-0.0223359	-0.088271	0	0.122375	two.sided	Welch Two Sample t-test
ASAH1	ENSP00000490272.1;ENSP00000489988.1;ENSP00000427751.1;ENSP00000371152.4;ENSP00000489901.1;ENSP00000490725.1;ENSP00000490801.1;ENSP00000490071.1;ENSP00000489761.1;ENSP00000489800.1;ENSP00000490562.1;ENSP00000489651.1;ENSP00000490188.1;ENSP00000490322.1;ENSP00000490027.1;ENSP00000490415.1;ENSP00000490388.1;ENSP00000490112.1;ENSP00000490522.1;ENSP00000490596.1;ENSP00000490837.1;ENSP00000489789.1;ENS…	0.065126	0.567426	0.767793	20.0685	0.45155	-0.111772	0.242024	0.0994021	0.0342761	0	0.0848223	two.sided	Welch Two Sample t-test
C2	ENSP00000400097.1;ENSP00000411298.1;ENSP00000388286.1;ENSP00000407961.2;ENSP00000404144.1;ENSP00000413295.1;ENSP00000398098.1;ENSP00000450180.2;ENSP00000446639.1;ENSP00000478351.1;ENSP00000482616.1;ENSP00000405749.1;ENSP00000387374.1;ENSP00000412289.1;ENSP00000372853.4;ENSP00000392182.1;ENSP00000408250.1;ENSP00000372858.2;ENSP00000482072.1;ENSP00000480739.1;ENSP00000446728.1;ENSP00000449345.2;ENS…	0.0650359	0.535697	0.839293	12.041	0.417657	-0.103734	0.233806	0.0675532	0.00251735	0	0.0774889	two.sided	Welch Two Sample t-test
ARID3A	ENSP00000263620.2;ENSP00000464969.3;ENSP00000440911.2	0.0629073	0.886139	0.21279	5.20591	0.839573	-0.688083	0.813897	0.458312	0.395405	0	0.29563	two.sided	Welch Two Sample t-test
IPO5	ENSP00000420284.2;ENSP00000419766.2;ENSP00000499125.1;ENSP00000419166.2;ENSP00000419398.2;ENSP00000420149.2;ENSP00000419797.1;ENSP00000417993.2;ENSP00000420043.2;ENSP00000419860.2;ENSP00000417721.2;ENSP00000417162.2;ENSP00000408885.3;ENSP00000350219.3;ENSP00000420079.1;ENSP00000419003.2;ENSP00000418393.1;ENSP00000417647.1;ENSP00000385938.4;ENSP00000419764.1;ENSP00000261574.5;ENSP00000487097.1	0.0626009	0.739269	0.491608	4.92805	0.644107	-0.266177	0.391379	0.121891	0.0592901	0	0.127339	two.sided	Welch Two Sample t-test
CASP3	ENSP00000377210.2;ENSP00000311032.4;ENSP00000428929.1;ENSP00000428372.1;ENSP00000377213.4;ENSP00000407142.2	0.0624701	0.78665	0.407345	5.2008	0.699982	-0.327218	0.452158	-0.061174	-0.123644	0	0.153359	two.sided	Welch Two Sample t-test
GDF2	ENSP00000463051.1	0.06139	0.446961	1.04569	8.2982	0.325205	-0.0731478	0.195928	0.0769034	0.0155134	0	0.0587076	two.sided	Welch Two Sample t-test
ERBB3	ENSP00000495453.1;ENSP00000448636.1;ENSP00000449138.1;ENSP00000507402.1;ENSP00000415753.2;ENSP00000267101.4;ENSP00000448671.1;ENSP00000448483.1;ENSP00000447510.1;ENSP00000508051.1;ENSP00000408340.2;ENSP00000506822.1;ENSP00000482073.1;ENSP00000448946.2;ENSP00000448729.1	0.0594707	0.537243	0.881388	4.87104	0.419466	-0.115367	0.234308	0.0706059	0.0111352	0	0.0674739	two.sided	Welch Two Sample t-test
NIT1	ENSP00000356988.2;ENSP00000356986.4;ENSP00000376028.5;ENSP00000356987.1	0.0594387	0.770391	0.421907	11.0514	0.681184	-0.250463	0.36934	-1.00201	-1.06145	0	0.140881	two.sided	Welch Two Sample t-test
LCN2	ENSP00000362108.1;ENSP00000277480.2;ENSP00000362089.1	0.0587968	0.827529	0.325538	8.02215	0.753102	-0.3575	0.475094	0.0310987	-0.0276982	0	0.180614	two.sided	Welch Two Sample t-test
HSPH1	ENSP00000318687.5;ENSP00000408991.1;ENSP00000487365.1;ENSP00000369768.4;ENSP00000473512.1;ENSP00000396090.3	0.0586907	0.901308	0.1852	7.11121	0.858244	-0.6883	0.805681	0.091659	0.0329683	0	0.316904	two.sided	Welch Two Sample t-test
FLG2	ENSP00000373370.4	0.0581616	0.801755	0.366351	24.6603	0.717228	-0.269038	0.385361	0.140863	0.082701	0	0.158759	two.sided	Welch Two Sample t-test
PABPC1	ENSP00000430716.1;ENSP00000503838.1;ENSP00000503686.1;ENSP00000503044.1;ENSP00000504835.1;ENSP00000503455.1;ENSP00000430012.2;ENSP00000503421.1;ENSP00000504369.1;ENSP00000429119.2;ENSP00000428749.2;ENSP00000429790.2;ENSP00000428021.1;ENSP00000313007.5;ENSP00000503058.1;ENSP00000427914.2;ENSP00000429594.1;ENSP00000429395.1;ENSP00000428948.1;ENSP00000428030.1;ENSP00000428840.2;ENSP00000429892.2;ENS…	0.0580415	0.296867	1.47814	6.41231	0.186731	-0.0365627	0.152646	0.073736	0.0156945	0	0.0392667	two.sided	Welch Two Sample t-test
C17orf75	ENSP00000462873.1;ENSP00000464275.1;ENSP00000225805.4;ENSP00000464416.1;ENSP00000464759.1;ENSP00000462127.1;ENSP00000464845.1;ENSP00000463184.1;ENSP00000468451.1	0.0565112	0.740555	0.493832	4.21456	0.646061	-0.25493	0.367952	0.0180094	-0.0385017	0	0.114434	two.sided	Welch Two Sample t-test
ICAM2	ENSP00000463199.1;ENSP00000464372.1;ENSP00000462617.1;ENSP00000392634.2;ENSP00000464665.1;ENSP00000415283.1;ENSP00000388666.1;ENSP00000462579.1;ENSP00000464331.1;ENSP00000463945.1;ENSP00000463862.1	0.0553358	0.749833	0.454575	9.49078	0.659634	-0.217883	0.328555	0.223162	0.167826	0	0.121731	two.sided	Welch Two Sample t-test
PYGB	ENSP00000216962.3;ENSP00000395451.1	0.0551806	0.792807	0.388373	7.93377	0.707954	-0.272936	0.383298	0.0310867	-0.0240938	0	0.142081	two.sided	Welch Two Sample t-test
CHST10	ENSP00000264249.3;ENSP00000387309.1;ENSP00000387121.1;ENSP00000405922.1;ENSP00000387977.1;ENSP00000407525.1;ENSP00000416831.1;ENSP00000395643.1	0.0548224	0.844012	0.294146	5.16964	0.780092	-0.419588	0.529233	-0.0194156	-0.0742381	0	0.186378	two.sided	Welch Two Sample t-test
MARCO	ENSP00000318916.4;ENSP00000409192.1	0.0545494	0.547464	0.809764	16.4987	0.429601	-0.0879071	0.197006	-0.0386528	-0.0932022	0	0.0673646	two.sided	Welch Two Sample t-test
C1R	ENSP00000500036.1;ENSP00000499988.1;ENSP00000500489.1;ENSP00000499829.1;ENSP00000500736.1;ENSP00000500431.1;ENSP00000500599.1;ENSP00000500795.1;ENSP00000500888.1;ENSP00000500788.1;ENSP00000497341.1;ENSP00000444271.3;ENSP00000438636.3;ENSP00000497938.1;ENSP00000446356.1;ENSP00000439223.1;ENSP00000445285.1;ENSP00000441601.1;ENSP00000442946.1;ENSP00000444009.1	0.0543682	0.4224	1.06485	17.3453	0.301545	-0.0531901	0.161927	0.0517207	-0.00264748	0	0.0510573	two.sided	Welch Two Sample t-test
F11	ENSP00000384957.2;ENSP00000424479.1;ENSP00000264692.5;ENSP00000397401.1;ENSP00000264691.4	0.0538488	0.644802	0.640598	10.9334	0.534979	-0.131304	0.239001	0.0266721	-0.0271767	0	0.0840602	two.sided	Welch Two Sample t-test
RAB14	ENSP00000362946.4;ENSP00000400107.1	0.0521861	0.729685	0.506549	8.13426	0.625913	-0.184704	0.289076	0.0355643	-0.0166218	0	0.103023	two.sided	Welch Two Sample t-test
GALNT2	ENSP00000355632.4	0.0520827	0.322667	1.28674	24.9649	0.20999	-0.0312862	0.135452	0.056656	0.00457335	0	0.0404765	two.sided	Welch Two Sample t-test
CFHR2	ENSP00000356385.4;ENSP00000356391.4;ENSP00000496999.1;ENSP00000476677.1;ENSP00000496889.1;ENSP00000497089.1;ENSP00000497428.1	0.0518127	0.749282	0.455418	11.7899	0.657082	-0.196561	0.300186	-0.0247683	-0.076581	0	0.11377	two.sided	Welch Two Sample t-test
JUP	ENSP00000377507.1;ENSP00000311113.5;ENSP00000377508.3;ENSP00000389886.1;ENSP00000394146.1;ENSP00000411449.1;ENSP00000401034.1;ENSP00000468347.1;ENSP00000409948.1;ENSP00000467065.1	0.0516751	0.516026	0.866144	21.9648	0.395774	-0.0720659	0.175416	0.0821033	0.0304282	0	0.0596611	two.sided	Welch Two Sample t-test
GLB1	ENSP00000306920.4;ENSP00000382333.2;ENSP00000305920.8;ENSP00000411813.1;ENSP00000407365.1;ENSP00000401250.1;ENSP00000411769.1;ENSP00000403264.1;ENSP00000387989.1	0.0510016	0.511205	0.879373	21.1552	0.389079	-0.0695573	0.17156	0.0900812	0.0390797	0	0.0579977	two.sided	Welch Two Sample t-test
ARPC2	ENSP00000401070.1;ENSP00000396475.1;ENSP00000327137.5;ENSP00000412632.1;ENSP00000295685.10;ENSP00000411612.1	0.0505056	0.689394	0.565986	11.3304	0.582439	-0.145202	0.246213	0.0309926	-0.019513	0	0.0892346	two.sided	Welch Two Sample t-test
RESF1	ENSP00000445152.1;ENSP00000310338.4;ENSP00000370442.3	0.0502114	0.837465	0.304456	5.41554	0.772137	-0.364134	0.464557	0.168541	0.11833	0	0.164922	two.sided	Welch Two Sample t-test
IGHV3-43	ENSP00000487611.1;ENSP00000399826.1	0.0493517	0.823783	0.331258	10.5843	0.746916	-0.280136	0.378839	-0.156067	-0.205419	0	0.148983	two.sided	Welch Two Sample t-test
C1RL	ENSP00000499811.1;ENSP00000500880.1;ENSP00000500804.1;ENSP00000500003.1;ENSP00000500666.1;ENSP00000500244.1;ENSP00000500596.1;ENSP00000500757.1;ENSP00000500377.1;ENSP00000444157.1;ENSP00000438286.1;ENSP00000266542.4;ENSP00000441885.1;ENSP00000439180.1;ENSP00000437398.1;ENSP00000438951.2;ENSP00000437569.2;ENSP00000442611.1	0.0487593	0.536219	0.833401	14.2542	0.418365	-0.0765148	0.174033	0.0526624	0.00390312	0	0.0585064	two.sided	Welch Two Sample t-test
RNASE3	ENSP00000302324.3	0.0481959	0.837465	0.303205	5.69567	0.772501	-0.345846	0.442238	0.0252965	-0.0228994	0	0.158955	two.sided	Welch Two Sample t-test
ARSA	ENSP00000477013.1;ENSP00000216124.5;ENSP00000348406.5;ENSP00000378983.3;ENSP00000412542.2;ENSP00000378981.3	0.048169	0.532839	0.832856	21.1547	0.41423	-0.0720538	0.168392	0.0485362	0.000367203	0	0.0578359	two.sided	Welch Two Sample t-test
MYH14	ENSP00000472543.1;ENSP00000493594.1;ENSP00000493667.1;ENSP00000469573.1;ENSP00000493650.1;ENSP00000472819.1;ENSP00000407879.1;ENSP00000366169.3	0.0470689	0.805124	0.368767	6.99591	0.723208	-0.254784	0.348922	-0.0747758	-0.121845	0	0.127639	two.sided	Welch Two Sample t-test
TFPI	ENSP00000376172.1;ENSP00000233156.3;ENSP00000409177.1;ENSP00000386344.1;ENSP00000342306.4;ENSP00000388159.1;ENSP00000408170.1;ENSP00000394185.1;ENSP00000400179.1;ENSP00000402954.1	0.0465064	0.532839	0.857598	8.77003	0.413936	-0.0766596	0.169672	0.0159574	-0.030549	0	0.0542287	two.sided	Welch Two Sample t-test
SELE	ENSP00000356749.1;ENSP00000356751.1;ENSP00000356750.1;ENSP00000331736.7;ENSP00000356748.1;ENSP00000476784.1	0.0457597	0.732927	0.488456	23.0226	0.629847	-0.148026	0.239546	-0.0236256	-0.0693853	0	0.0936823	two.sided	Welch Two Sample t-test
SELP	ENSP00000391694.2;ENSP00000263686.5;ENSP00000356760.1;ENSP00000399368.2;ENSP00000356762.1;ENSP00000356769.2	0.0454265	0.713228	0.520617	20.5857	0.608189	-0.136253	0.227106	-0.0131201	-0.0585466	0	0.0872551	two.sided	Welch Two Sample t-test
HBD	ENSP00000292901.3;ENSP00000497529.1;ENSP00000494708.1;ENSP00000414741.1;ENSP00000393810.1	0.0453847	0.866316	0.247899	12.1086	0.808367	-0.35311	0.44388	-0.223379	-0.268764	0	0.183077	two.sided	Welch Two Sample t-test
MERTK	ENSP00000295408.4;ENSP00000387277.1;ENSP00000402129.1;ENSP00000412660.2;ENSP00000389152.2	0.0445609	0.672789	0.599518	8.62013	0.56425	-0.124717	0.213839	0.0187176	-0.0258433	0	0.0743279	two.sided	Welch Two Sample t-test
CA13	ENSP00000318912.3	0.0440832	0.893928	0.19589	11.2122	0.848201	-0.450086	0.538252	-0.344414	-0.388497	0	0.22504	two.sided	Welch Two Sample t-test
CAVIN2	ENSP00000305675.4	0.0423568	0.806623	0.359335	11.3943	0.725915	-0.215994	0.300708	-0.00677341	-0.0491302	0	0.117875	two.sided	Welch Two Sample t-test
PROS1	ENSP00000377783.3;ENSP00000497376.1;ENSP00000497262.1;ENSP00000330021.7;ENSP00000496822.1;ENSP00000385794.2;ENSP00000498163.1;ENSP00000497962.1;ENSP00000419616.2	0.0420998	0.689889	0.569915	8.64174	0.583245	-0.126068	0.210268	0.0599923	0.0178924	0	0.0738703	two.sided	Welch Two Sample t-test
OSMR	ENSP00000422023.1;ENSP00000274276.3;ENSP00000423913.1;ENSP00000426729.1;ENSP00000422372.1	0.0410718	0.751975	0.443803	20.0334	0.661941	-0.151953	0.234097	0.0622403	0.0211686	0	0.0925449	two.sided	Welch Two Sample t-test
METRNL	ENSP00000488860.1;ENSP00000488881.1;ENSP00000481759.2;ENSP00000315731.6;ENSP00000458566.1;ENSP00000460798.1;ENSP00000458275.1	0.0405311	0.832948	0.316149	5.67986	0.763183	-0.277506	0.358568	0.0356059	-0.0049252	0	0.128203	two.sided	Welch Two Sample t-test
NCF1	ENSP00000289473.4;ENSP00000401935.3;ENSP00000392870.2;ENSP00000484502.1	0.0395748	0.860003	0.26136	13.9227	0.797642	-0.285356	0.364505	-0.0869082	-0.126483	0	0.151419	two.sided	Welch Two Sample t-test
PSMD5	ENSP00000363030.2;ENSP00000210313.2;ENSP00000363011.5;ENSP00000435773.1;ENSP00000487480.1	0.0394195	0.866018	0.253523	7.27903	0.806876	-0.32541	0.404249	-0.0187844	-0.0582039	0	0.155487	two.sided	Welch Two Sample t-test
ANGPTL3	ENSP00000360170.3	0.0393368	0.836793	0.303041	8.60121	0.769059	-0.256395	0.335069	0.0406146	0.00127783	0	0.129807	two.sided	Welch Two Sample t-test
NRP2	ENSP00000353582.3;ENSP00000404279.1;ENSP00000387519.1;ENSP00000349632.4;ENSP00000350432.5;ENSP00000272849.3;ENSP00000407626.2	0.0388075	0.662722	0.618227	8.39457	0.552827	-0.10477	0.182385	0.0633259	0.0245184	0	0.0627722	two.sided	Welch Two Sample t-test
IGLV4-69	ENSP00000374817.2	0.0385996	0.8637	0.254703	12.5282	0.803085	-0.290056	0.367256	-0.114318	-0.152917	0	0.151547	two.sided	Welch Two Sample t-test
HLA-G	ENSP00000484084.1;ENSP00000482111.1;ENSP00000479043.1;ENSP00000482272.1;ENSP00000479399.1;ENSP00000479303.1;ENSP00000392347.1;ENSP00000389522.2;ENSP00000413926.2;ENSP00000396594.1;ENSP00000408461.2;ENSP00000448085.1;ENSP00000387624.1;ENSP00000388176.2;ENSP00000392075.2;ENSP00000434622.1;ENSP00000401326.2;ENSP00000449903.1;ENSP00000383506.1;ENSP00000398200.2;ENSP00000416408.2;ENSP00000432239.1;ENS…	0.0379634	0.812203	0.347197	13.8122	0.733677	-0.196853	0.27278	0.0252415	-0.0127219	0	0.109343	two.sided	Welch Two Sample t-test
MSLN	ENSP00000442965.2;ENSP00000456008.1;ENSP00000456702.1;ENSP00000372313.3;ENSP00000456132.1;ENSP00000458003.2;ENSP00000454295.2;ENSP00000457847.1	0.0375689	0.869506	0.242661	9.74588	0.813299	-0.308617	0.383755	-0.00174448	-0.0393134	0	0.154821	two.sided	Welch Two Sample t-test
SERPINE2	ENSP00000386412.1;ENSP00000258405.4;ENSP00000386969.3;ENSP00000415786.2;ENSP00000408452.1;ENSP00000399655.1;ENSP00000394518.1	0.0371011	0.879036	0.225899	6.57289	0.828142	-0.356433	0.430635	-0.0366669	-0.0737681	0	0.164237	two.sided	Welch Two Sample t-test
STKLD1	ENSP00000486786.1;ENSP00000361025.3	0.0366837	0.825528	0.345738	3.32201	0.750294	-0.2832	0.356567	0.264065	0.227381	0	0.106103	two.sided	Welch Two Sample t-test
PNOC	ENSP00000428059.1;ENSP00000301908.3;ENSP00000430145.1	0.0363773	0.827484	0.332419	5.18346	0.752597	-0.241959	0.314713	-0.0776624	-0.11404	0	0.109432	two.sided	Welch Two Sample t-test
ACTN1	ENSP00000377941.4;ENSP00000507653.1;ENSP00000507609.1;ENSP00000507889.1;ENSP00000508177.1;ENSP00000506977.1;ENSP00000507785.1;ENSP00000508356.1;ENSP00000508329.1;ENSP00000507093.1;ENSP00000193403.6;ENSP00000507155.1;ENSP00000414272.2;ENSP00000504355.1;ENSP00000366035.3;ENSP00000452254.1;ENSP00000507271.1;ENSP00000439828.2;ENSP00000508301.1;ENSP00000444422.2;ENSP00000450625.1;ENSP00000450903.1;ENS…	0.0362688	0.862345	0.258154	10.5191	0.801269	-0.274687	0.347224	-0.0198471	-0.0561159	0	0.140493	two.sided	Welch Two Sample t-test
APOL1	ENSP00000411507.1;ENSP00000388477.1;ENSP00000317674.4;ENSP00000391206.1;ENSP00000404525.1;ENSP00000397141.1;ENSP00000391302.1;ENSP00000380448.4;ENSP00000380449.4;ENSP00000392514.1;ENSP00000392857.1	0.0359101	0.836414	0.303035	9.73319	0.768241	-0.229112	0.300932	0.0693123	0.0334022	0	0.118502	two.sided	Welch Two Sample t-test
SHMT1	ENSP00000492715.2;ENSP00000495756.2;ENSP00000318868.3;ENSP00000462043.1;ENSP00000318805.3;ENSP00000462227.1;ENSP00000462041.1;ENSP00000345881.7	0.0351387	0.915966	0.157013	11.9097	0.877865	-0.452878	0.523156	0.0616814	0.0265427	0	0.223795	two.sided	Welch Two Sample t-test
CLEC11A	ENSP00000250340.3;ENSP00000471075.1	0.0338435	0.704492	0.539989	11.4482	0.599551	-0.103446	0.171133	0.0515052	0.0176617	0	0.0626745	two.sided	Welch Two Sample t-test
F2	ENSP00000308541.5;ENSP00000433907.1;ENSP00000387413.1	0.0337158	0.734981	0.49113	8.98011	0.635113	-0.121632	0.189064	0.0284407	-0.00527509	0	0.0686494	two.sided	Welch Two Sample t-test
SEMA4A	ENSP00000401391.1;ENSP00000487730.1;ENSP00000399230.1;ENSP00000347117.2;ENSP00000357267.1;ENSP00000357268.3;ENSP00000392865.1;ENSP00000357265.1	0.0336844	0.828964	0.32242	7.21829	0.756273	-0.21185	0.279219	0.0255555	-0.00812896	0	0.104474	two.sided	Welch Two Sample t-test
CLEC1B	ENSP00000381910.2;ENSP00000406338.2;ENSP00000298527.6;ENSP00000327169.6	0.0331849	0.803722	0.36708	10.2209	0.721046	-0.167656	0.234026	0.0732539	0.040069	0	0.0904024	two.sided	Welch Two Sample t-test
IGHV1-18	ENSP00000488395.1;ENSP00000375014.2	0.0328355	0.885875	0.207303	18.2356	0.838071	-0.299629	0.3653	-0.127348	-0.160184	0	0.158394	two.sided	Welch Two Sample t-test
PSMB7	ENSP00000259457.3;ENSP00000393157.1	0.0320709	0.904224	0.17808	9.1364	0.862546	-0.374401	0.438543	-0.0602204	-0.0922913	0	0.180092	two.sided	Welch Two Sample t-test
SPINT1	ENSP00000457076.1;ENSP00000342098.4;ENSP00000456769.1;ENSP00000457284.1;ENSP00000458074.1;ENSP00000456015.1;ENSP00000454315.1;ENSP00000455038.1	0.0320597	0.874642	0.234341	6.40212	0.822036	-0.297666	0.361785	0.0603943	0.0283346	0	0.136808	two.sided	Welch Two Sample t-test
RHOA	ENSP00000413587.1;ENSP00000504180.1;ENSP00000394483.2;ENSP00000408402.3;ENSP00000503490.1;ENSP00000504603.1;ENSP00000503282.1;ENSP00000400175.1;ENSP00000504494.1	0.0316812	0.904224	0.17707	11.6971	0.862483	-0.359273	0.422635	0.237608	0.205926	0	0.178919	two.sided	Welch Two Sample t-test
FAM3C	ENSP00000353025.3;ENSP00000408636.1;ENSP00000414940.1	0.0314083	0.736438	0.484486	8.41609	0.640399	-0.116809	0.179625	0.0888309	0.0574226	0	0.0648281	two.sided	Welch Two Sample t-test
RNASE2	ENSP00000303276.2	0.0313496	0.882605	0.214864	11.2953	0.833703	-0.288762	0.351461	0.064282	0.0329324	0	0.145904	two.sided	Welch Two Sample t-test
C14orf180	ENSP00000487058.1;ENSP00000481876.2;ENSP00000480567.1;ENSP00000452502.1;ENSP00000333041.2;ENSP00000386487.1	0.0310546	0.894844	0.193879	11.7785	0.849574	-0.318666	0.380775	-0.0429721	-0.0740267	0	0.160175	two.sided	Welch Two Sample t-test
GC	ENSP00000273951.8;ENSP00000421725.1;ENSP00000426683.1;ENSP00000422664.1;ENSP00000426718.1	0.0307924	0.825528	0.330447	7.29273	0.750353	-0.187772	0.249357	0.0763593	0.045567	0	0.0931839	two.sided	Welch Two Sample t-test
CHIT1	ENSP00000356198.1;ENSP00000423778.1;ENSP00000255427.3;ENSP00000421617.1	0.0298094	0.934452	0.117639	9.86532	0.908714	-0.535841	0.59546	0.0347929	0.0049835	0	0.253397	two.sided	Welch Two Sample t-test
PXDN	ENSP00000252804.4;ENSP00000414098.1;ENSP00000402738.1;ENSP00000408701.1;ENSP00000398363.1	0.0282726	0.736438	0.478525	13.0867	0.640172	-0.0992823	0.155828	0.10245	0.0741775	0	0.0590829	two.sided	Welch Two Sample t-test
CDA	ENSP00000364212.3	0.0281158	0.785119	0.392421	24.2364	0.698177	-0.11968	0.175912	0.0675003	0.0393844	0	0.0716472	two.sided	Welch Two Sample t-test
IGLV2-11	ENSP00000374849.2	0.0279489	0.933898	0.119598	11.9583	0.906787	-0.481415	0.537313	-0.131298	-0.159247	0	0.23369	two.sided	Welch Two Sample t-test
DIAPH3	ENSP00000383178.3;ENSP00000367141.2;ENSP00000383173.1;ENSP00000383174.1;ENSP00000267215.4;ENSP00000478137.1;ENSP00000479091.1	0.0261496	0.927117	0.134864	5.0472	0.897933	-0.470879	0.523178	0.249196	0.223046	0	0.193896	two.sided	Welch Two Sample t-test
SOD1	ENSP00000374645.4;ENSP00000270142.7	0.025921	0.802634	0.363879	20.8152	0.719618	-0.122301	0.174143	-0.0393446	-0.0652656	0	0.0712353	two.sided	Welch Two Sample t-test
TXNDC5	ENSP00000369081.4;ENSP00000420784.1	0.025164	0.736438	0.474896	19.6408	0.640099	-0.0854976	0.135826	0.0613487	0.0361847	0	0.0529884	two.sided	Welch Two Sample t-test
MAN2B1	ENSP00000395473.2;ENSP00000221363.4;ENSP00000469456.1;ENSP00000471685.1;ENSP00000470174.1;ENSP00000470533.1	0.0247574	0.833833	0.304551	16.7291	0.764464	-0.146964	0.196479	0.16023	0.135473	0	0.0812914	two.sided	Welch Two Sample t-test
MMRN1	ENSP00000378431.1;ENSP00000264790.2;ENSP00000426461.1	0.0247231	0.875435	0.229187	10.1558	0.823273	-0.215134	0.264581	0.0431058	0.0183827	0	0.107873	two.sided	Welch Two Sample t-test
CD226	ENSP00000463152.1;ENSP00000280200.4;ENSP00000464084.1;ENSP00000462453.1;ENSP00000461947.1;ENSP00000463927.1;ENSP00000464334.1;ENSP00000463335.1	0.024221	0.874642	0.232754	8.94152	0.821193	-0.21142	0.259863	0.0745787	0.0503576	0	0.104063	two.sided	Welch Two Sample t-test
TUBB1	ENSP00000217133.1	0.0238978	0.8637	0.253936	13.0625	0.803499	-0.179315	0.22711	0.0483415	0.0244437	0	0.0941095	two.sided	Welch Two Sample t-test
S100A10	ENSP00000357801.3;ENSP00000357799.1	0.0237049	0.908711	0.173112	7.18994	0.867337	-0.298367	0.345777	0.17183	0.148125	0	0.136934	two.sided	Welch Two Sample t-test
C1QA	ENSP00000363773.3;ENSP00000416841.1;ENSP00000385564.1	0.0229293	0.832097	0.313385	9.29387	0.760908	-0.141791	0.187649	0.351053	0.328123	0	0.0731666	two.sided	Welch Two Sample t-test
RBBP5	ENSP00000264515.6;ENSP00000356132.1	0.0217705	0.947486	0.0940738	11.1829	0.926715	-0.486566	0.530107	0.220423	0.198653	0	0.23142	two.sided	Welch Two Sample t-test
LRRN4	ENSP00000368135.4	0.0216662	0.918488	0.154181	6.22178	0.882347	-0.319235	0.362567	0.203682	0.182016	0	0.140524	two.sided	Welch Two Sample t-test
CPD	ENSP00000225719.4;ENSP00000444443.2;ENSP00000463763.2;ENSP00000466049.1;ENSP00000464255.1	0.0209889	0.832329	0.311568	10.1383	0.761682	-0.128833	0.170811	0.0624533	0.0414644	0	0.0673653	two.sided	Welch Two Sample t-test
AGA	ENSP00000264595.2;ENSP00000423798.1;ENSP00000421471.1	0.0197961	0.874344	0.236002	9.30174	0.818546	-0.169021	0.208613	0.0276484	0.00785232	0	0.0838808	two.sided	Welch Two Sample t-test
LCN1	ENSP00000263598.2;ENSP00000360846.3	0.0193528	0.969033	0.0591831	11.985	0.953782	-0.693217	0.731922	0.0557691	0.0364163	0	0.327	two.sided	Welch Two Sample t-test
LDLR	ENSP00000453557.1;ENSP00000397829.2;ENSP00000440520.1;ENSP00000437639.1;ENSP00000454071.1;ENSP00000453346.1;ENSP00000252444.5;ENSP00000453513.1;ENSP00000453696.1	0.019225	0.886139	0.206108	14.1075	0.839651	-0.18069	0.21914	0.047826	0.028601	0	0.0932763	two.sided	Welch Two Sample t-test
SKAP2	ENSP00000005587.2;ENSP00000408163.1	0.0182154	0.877902	0.221757	21.6643	0.82658	-0.152288	0.188719	-0.102913	-0.121129	0	0.0821413	two.sided	Welch Two Sample t-test
NCL	ENSP00000318195.4;ENSP00000503432.1;ENSP00000503707.1;ENSP00000413775.2;ENSP00000392747.2;ENSP00000504694.1;ENSP00000503057.1;ENSP00000503250.1;ENSP00000503098.1;ENSP00000504385.1;ENSP00000504707.1;ENSP00000504613.1;ENSP00000401322.2;ENSP00000401620.2;ENSP00000349410.6	0.0180992	0.921701	0.147974	5.64479	0.887506	-0.285816	0.322015	0.0434513	0.0253521	0	0.122314	two.sided	Welch Two Sample t-test
PLOD3	ENSP00000407555.1;ENSP00000223127.3;ENSP00000394045.1;ENSP00000407908.1;ENSP00000404799.1;ENSP00000407551.1;ENSP00000416070.1	0.0179587	0.860012	0.263727	8.69532	0.798133	-0.136912	0.172829	-0.0376153	-0.0555741	0	0.0680958	two.sided	Welch Two Sample t-test
ECI1	ENSP00000301729.4;ENSP00000456319.1;ENSP00000457900.1;ENSP00000456565.1	0.017782	0.893853	0.194337	22.8783	0.847627	-0.171557	0.207121	-0.00200859	-0.0197905	0	0.0915007	two.sided	Welch Two Sample t-test
ENOPH1	ENSP00000273920.3;ENSP00000422005.1;ENSP00000427209.1	0.0176964	0.918546	0.15521	4.50363	0.883369	-0.285379	0.320772	0.153906	0.136209	0	0.114016	two.sided	Welch Two Sample t-test
ENTPD5	ENSP00000451810.1;ENSP00000451499.1;ENSP00000335246.6;ENSP00000451591.1;ENSP00000451483.1	0.0176755	0.88269	0.212996	13.2968	0.834561	-0.161197	0.196548	-0.00852619	-0.0262016	0	0.082985	two.sided	Welch Two Sample t-test
ASAH2	ENSP00000378897.3;ENSP00000476827.1;ENSP00000392766.1;ENSP00000329886.6;ENSP00000476403.1;ENSP00000506746.1	0.0165699	0.919065	0.154764	4.02893	0.884452	-0.279852	0.312992	0.168476	0.151906	0	0.107066	two.sided	Welch Two Sample t-test
HNRNPU	ENSP00000482621.2;ENSP00000492010.1;ENSP00000491685.1;ENSP00000479468.2;ENSP00000393151.2;ENSP00000491215.1;ENSP00000410728.2;ENSP00000491340.1;ENSP00000491601.1;ENSP00000490988.1;ENSP00000283179.10;ENSP00000491305.1;ENSP00000491903.1;ENSP00000491294.1;ENSP00000492620.1;ENSP00000491807.1;ENSP00000491491.1;ENSP00000492573.1;ENSP00000491263.1	0.0161952	0.966067	0.0648315	8.68418	0.949776	-0.552049	0.584439	-0.0933384	-0.109534	0	0.249804	two.sided	Welch Two Sample t-test
PTPRK	ENSP00000483766.2;ENSP00000477791.2;ENSP00000484742.2;ENSP00000487066.1;ENSP00000486442.1;ENSP00000487005.1;ENSP00000485812.1;ENSP00000487578.1;ENSP00000486036.1;ENSP00000487445.1;ENSP00000486448.1;ENSP00000482183.1;ENSP00000485893.1;ENSP00000357209.4;ENSP00000432973.1;ENSP00000357196.5;ENSP00000357193.3;ENSP00000357198.3;ENSP00000357190.3;ENSP00000406825.2;ENSP00000408180.2;ENSP00000432960.1;ENS…	0.0161171	0.933344	0.12171	10.0089	0.905538	-0.278903	0.311137	0.0259597	0.00984257	0	0.132422	two.sided	Welch Two Sample t-test
KNG1	ENSP00000396025.1;ENSP00000287611.2;ENSP00000493985.1	0.0155471	0.901308	0.184035	9.63383	0.857802	-0.173658	0.204752	0.0166586	0.00111147	0	0.0844789	two.sided	Welch Two Sample t-test
F9	ENSP00000218099.2;ENSP00000377650.2	0.0150246	0.874642	0.231806	9.46348	0.821624	-0.13051	0.16056	0.044065	0.0290404	0	0.0648153	two.sided	Welch Two Sample t-test
FGB	ENSP00000306099.4;ENSP00000398719.1;ENSP00000426757.1	0.0136835	0.97881	0.0416394	7.36767	0.967892	-0.755585	0.782952	-0.0907331	-0.104417	0	0.328619	two.sided	Welch Two Sample t-test
FBN1	ENSP00000325527.5;ENSP00000453958.1;ENSP00000501333.1;ENSP00000440294.2;ENSP00000453901.1	0.0134244	0.896688	0.192897	7.59558	0.852097	-0.148558	0.175407	0.0229576	0.0095332	0	0.0695935	two.sided	Welch Two Sample t-test
NID1	ENSP00000355554.3;ENSP00000264187.6	0.0118091	0.834094	0.303044	18.8637	0.765173	-0.0697925	0.0934108	0.0313799	0.0195707	0	0.0389684	two.sided	Welch Two Sample t-test
PRCP	ENSP00000317362.3;ENSP00000506008.1;ENSP00000506579.1;ENSP00000505091.1;ENSP00000506290.1;ENSP00000505188.1;ENSP00000505075.1;ENSP00000436095.2;ENSP00000505089.1;ENSP00000506444.1;ENSP00000437169.2;ENSP00000506508.1;ENSP00000506101.1;ENSP00000506058.1;ENSP00000432004.2;ENSP00000505064.1;ENSP00000506464.1;ENSP00000377055.2;ENSP00000435071.2;ENSP00000431559.1;ENSP00000431435.1;ENSP00000432506.1;ENS…	0.0108892	0.935586	0.114771	13.2881	0.910343	-0.19363	0.215409	0.0114295	0.000540297	0	0.0948775	two.sided	Welch Two Sample t-test
PLXNB2	ENSP00000409171.1;ENSP00000352288.4;ENSP00000400679.1;ENSP00000406048.1;ENSP00000415757.1;ENSP00000392620.1;ENSP00000387470.1	0.0100297	0.915966	0.15655	14.1254	0.877815	-0.127266	0.147325	0.0556987	0.0456691	0	0.0640669	two.sided	Welch Two Sample t-test
FCN2	ENSP00000291744.6;ENSP00000291741.5	0.00875463	0.940398	0.104651	13.4642	0.918196	-0.171341	0.18885	-0.000508886	-0.00926351	0	0.0836557	two.sided	Welch Two Sample t-test
AP2B1	ENSP00000468183.1;ENSP00000478471.1;ENSP00000482315.1;ENSP00000481704.1;ENSP00000484708.1;ENSP00000481246.1;ENSP00000468813.1;ENSP00000465848.1;ENSP00000482825.1;ENSP00000483185.1;ENSP00000479691.1;ENSP00000465357.1;ENSP00000478115.1;ENSP00000467382.1;ENSP00000466812.1;ENSP00000464966.1;ENSP00000466580.1;ENSP00000482835.1;ENSP00000487324.1	0.0087108	0.938188	0.112116	5.48007	0.914724	-0.18586	0.203281	-0.0152095	-0.0239203	0	0.0776945	two.sided	Welch Two Sample t-test
CCT3	ENSP00000295688.3;ENSP00000357242.2;ENSP00000357241.3;ENSP00000357245.3;ENSP00000431543.1;ENSP00000413308.1;ENSP00000434232.1;ENSP00000434481.1;ENSP00000388799.1;ENSP00000435026.1;ENSP00000413431.1	0.00855194	0.939301	0.107506	9.61559	0.916597	-0.169658	0.186761	-0.0495227	-0.0580747	0	0.0795482	two.sided	Welch Two Sample t-test
SRCIN1	ENSP00000480869.1;ENSP00000488014.1;ENSP00000488440.1;ENSP00000488254.1;ENSP00000487679.1;ENSP00000484715.1;ENSP00000483931.1;ENSP00000479718.1;ENSP00000499298.1;ENSP00000477811.1;ENSP00000478342.1	0.00811901	0.982205	0.0362581	3.46818	0.973065	-0.653054	0.669292	0.00698285	-0.00113616	0	0.223922	two.sided	Welch Two Sample t-test
CPB1	ENSP00000417222.1;ENSP00000419114.1;ENSP00000417117.1;ENSP00000282957.4;ENSP00000419427.1	0.00781201	0.963944	0.0676748	12.1373	0.947147	-0.243383	0.259007	0.0330387	0.0252267	0	0.115435	two.sided	Welch Two Sample t-test
PTGR1	ENSP00000440281.1;ENSP00000385763.2;ENSP00000435665.2;ENSP00000311572.5;ENSP00000363444.1;ENSP00000395965.1	0.00766676	0.984886	0.0272407	9.85729	0.978811	-0.620664	0.635998	-0.0894558	-0.0971225	0	0.281445	two.sided	Welch Two Sample t-test
PNLIP	ENSP00000358223.2	0.00702296	0.973177	0.0522778	8.60027	0.959501	-0.29904	0.313086	-0.0211702	-0.0281932	0	0.134339	two.sided	Welch Two Sample t-test
HLA-DPB1	ENSP00000414196.2;ENSP00000411486.2;ENSP00000396595.1;ENSP00000389923.1;ENSP00000372582.2;ENSP00000412855.2;ENSP00000389193.1;ENSP00000416855.1;ENSP00000399298.2;ENSP00000388249.2;ENSP00000399852.1;ENSP00000389618.1;ENSP00000407674.2;ENSP00000395651.2;ENSP00000408940.1;ENSP00000404116.1;ENSP00000382422.2;ENSP00000382414.3;ENSP00000385037.2;ENSP00000408879.1;ENSP00000396095.2;ENSP00000400149.2;ENS…	0.006976	0.97881	0.0406417	17.1546	0.968051	-0.354918	0.36887	-0.0813693	-0.0883453	0	0.171646	two.sided	Welch Two Sample t-test
CD55	ENSP00000356031.4;ENSP00000356030.2;ENSP00000375788.4;ENSP00000496251.1;ENSP00000316333.8;ENSP00000495518.1;ENSP00000340631.6;ENSP00000495477.1;ENSP00000495069.1;ENSP00000493859.1	0.00672261	0.969033	0.0600108	8.56693	0.953524	-0.248658	0.262103	-0.0172638	-0.0239864	0	0.112023	two.sided	Welch Two Sample t-test
ANG	ENSP00000336762.6;ENSP00000381077.4	0.00624883	0.949318	0.0906464	14.196	0.92904	-0.141413	0.153911	0.0124306	0.00618178	0	0.0689363	two.sided	Welch Two Sample t-test
C1QTNF1	ENSP00000463337.1;ENSP00000343230.4;ENSP00000462990.1;ENSP00000463922.1;ENSP00000340864.2;ENSP00000311265.4;ENSP00000376240.2;ENSP00000462481.2;ENSP00000463008.1;ENSP00000463108.1	0.00574101	0.984886	0.0264802	10.9721	0.97935	-0.471588	0.48307	-0.028032	-0.033773	0	0.216803	two.sided	Welch Two Sample t-test
GAA	ENSP00000460543.1;ENSP00000458306.1;ENSP00000374665.3;ENSP00000305692.3;ENSP00000459972.1	0.00565312	0.971113	0.0562342	9.0716	0.956374	-0.221484	0.23279	0.112405	0.106752	0	0.100528	two.sided	Welch Two Sample t-test
GAS6	ENSP00000331831.6	0.00491966	0.962952	0.0692203	16.8094	0.945631	-0.14516	0.154999	0.0368075	0.0318879	0	0.0710726	two.sided	Welch Two Sample t-test
SLC38A6	ENSP00000267488.4;ENSP00000431260.2;ENSP00000431212.2;ENSP00000395851.1;ENSP00000434737.1;ENSP00000435833.2;ENSP00000451434.1;ENSP00000451244.1;ENSP00000452125.1;ENSP00000434543.2;ENSP00000482800.1;ENSP00000437190.1;ENSP00000450996.1;ENSP00000346959.2	0.00395612	0.984629	0.0297628	4.88495	0.977434	-0.340165	0.348077	-0.0423299	-0.046286	0	0.132922	two.sided	Welch Two Sample t-test
TOR1A	ENSP00000345719.4;ENSP00000498222.1	0.00343923	0.982205	0.03423	9.94386	0.973371	-0.220602	0.227481	0.239487	0.236048	0	0.100474	two.sided	Welch Two Sample t-test
TMSB4X	ENSP00000414376.2;ENSP00000370010.1;ENSP00000370009.1;ENSP00000370007.1	0.00267702	0.9849	0.0257627	10.7757	0.979918	-0.226611	0.231965	0.0447295	0.0420525	0	0.103911	two.sided	Welch Two Sample t-test
ZNF875	ENSP00000466467.1;ENSP00000498312.1;ENSP00000437774.1;ENSP00000465297.1;ENSP00000468528.1;ENSP00000465884.1;ENSP00000465899.1;ENSP00000375994.3;ENSP00000466360.1;ENSP00000467822.1;ENSP00000468176.1;ENSP00000466533.1;ENSP00000467562.1;ENSP00000315505.3;ENSP00000466472.1;ENSP00000466498.2;ENSP00000438261.1;ENSP00000466856.1;ENSP00000468572.1;ENSP00000465862.1	0.00209203	0.990796	0.017086	6.29204	0.986897	-0.294173	0.298357	-0.0454918	-0.0475838	0	0.122441	two.sided	Welch Two Sample t-test
HABP2	ENSP00000277903.4;ENSP00000443283.1	0.00114295	0.99006	0.0185165	9.54344	0.985608	-0.137289	0.139575	0.0140035	0.0128606	0	0.0617264	two.sided	Welch Two Sample t-test
IGHV3-13	ENSP00000488851.1;ENSP00000375011.2	0.000440798	0.998019	0.00254507	10.1074	0.998019	-0.384911	0.385793	-0.0770822	-0.077523	0	0.173197	two.sided	Welch Two Sample t-test
BPGM	ENSP00000342032.3;ENSP00000399838.1;ENSP00000376840.2;ENSP00000403050.1	0.00042522	0.997743	0.00513756	10.1227	0.996001	-0.183688	0.184539	0.0104195	0.00999427	0	0.0827669	two.sided	Welch Two Sample t-test
VCP	ENSP00000506338.1;ENSP00000503426.1;ENSP00000503811.1;ENSP00000504354.1;ENSP00000504259.1;ENSP00000505847.1;ENSP00000351777.6;ENSP00000392088.2;ENSP00000506216.1;ENSP00000505230.1;ENSP00000399456.2;ENSP00000505769.1;ENSP00000504990.1;ENSP00000503131.2;ENSP00000505052.1;ENSP00000506387.1;ENSP00000505308.1;ENSP00000505142.1;ENSP00000505497.1;ENSP00000505893.1;ENSP00000506523.1;ENSP00000506658.1;ENS…	0.00041878	0.997743	0.00473704	20.4284	0.996266	-0.183744	0.184582	-0.0257226	-0.0261413	0	0.0884055	two.sided	Welch Two Sample t-test
RNASET2	ENSP00000426455.2;ENSP00000507710.1;ENSP00000480244.2;ENSP00000482755.2;ENSP00000508128.1;ENSP00000507399.1;ENSP00000424947.1;ENSP00000390833.1;ENSP00000422846.1;ENSP00000028008.5;ENSP00000426059.1	0.000210629	0.998019	0.00271837	20.1311	0.997858	-0.16135	0.161771	0.00901794	0.00880732	0	0.0774835	two.sided	Welch Two Sample t-test
FLT4	ENSP00000261937.6;ENSP00000377016.3;ENSP00000426057.1;ENSP00000421535.1;ENSP00000481134.1	-0.000516868	0.99593	-0.00873636	16.9979	0.993131	-0.125341	0.124307	0.0168537	0.0173705	0	0.0591628	two.sided	Welch Two Sample t-test
SEPTIN2	ENSP00000375834.2;ENSP00000397195.1;ENSP00000353157.3;ENSP00000389174.1;ENSP00000404484.1;ENSP00000386001.1;ENSP00000375832.2;ENSP00000385109.1;ENSP00000384525.1;ENSP00000397290.1;ENSP00000406181.1;ENSP00000394666.1;ENSP00000399767.1;ENSP00000385172.2;ENSP00000413031.1;ENSP00000403287.1;ENSP00000399195.1;ENSP00000412434.1;ENSP00000404417.1;ENSP00000409596.1;ENSP00000391717.1;ENSP00000408902.1;ENS…	-0.000602478	0.997743	-0.00441837	5.85279	0.996621	-0.336302	0.335097	0.0211017	0.0217042	0	0.136357	two.sided	Welch Two Sample t-test
INF2	ENSP00000502257.1;ENSP00000501558.1;ENSP00000502106.1;ENSP00000376406.3;ENSP00000376410.4;ENSP00000501798.1;ENSP00000381380.4;ENSP00000502644.1;ENSP00000502442.1;ENSP00000502023.1;ENSP00000502104.1;ENSP00000502004.1;ENSP00000502587.1;ENSP00000502593.1;ENSP00000502431.1;ENSP00000501740.1;ENSP00000501552.1;ENSP00000501687.1;ENSP00000501841.1;ENSP00000502576.1;ENSP00000502412.1;ENSP00000502520.1;ENS…	-0.001118	0.99459	-0.0112025	12.7661	0.991235	-0.217123	0.214887	0.0150681	0.0161861	0	0.0997991	two.sided	Welch Two Sample t-test
LRP1	ENSP00000451449.1;ENSP00000243077.3;ENSP00000341264.4;ENSP00000451737.1;ENSP00000451622.1;ENSP00000451012.1	-0.00173557	0.984021	-0.0301056	20.2908	0.976277	-0.121879	0.118408	0.0406868	0.0424224	0	0.0576493	two.sided	Welch Two Sample t-test
PRKAR1A	ENSP00000465445.2;ENSP00000466314.2;ENSP00000351410.1;ENSP00000376475.1;ENSP00000464715.2;ENSP00000466722.1;ENSP00000464977.2;ENSP00000376474.4;ENSP00000445625.1;ENSP00000467500.1;ENSP00000465013.2;ENSP00000466649.2;ENSP00000467867.1;ENSP00000467311.2;ENSP00000466459.1;ENSP00000468106.2;ENSP00000465740.1	-0.00289215	0.984886	-0.0280116	6.15237	0.978539	-0.254023	0.248239	-0.0198166	-0.0169244	0	0.103248	two.sided	Welch Two Sample t-test
VTN	ENSP00000226218.4;ENSP00000440439.1	-0.00351602	0.952975	-0.0853036	14.9074	0.933155	-0.091417	0.084385	0.0313972	0.0349132	0	0.0412177	two.sided	Welch Two Sample t-test
CYB5A	ENSP00000341625.4;ENSP00000299438.9;ENSP00000436461.2;ENSP00000381011.4	-0.00420802	0.980208	-0.0377915	17.1482	0.97029	-0.238978	0.230562	0.0262606	0.0304686	0	0.111348	two.sided	Welch Two Sample t-test
PCDHGC5	ENSP00000252087.2;ENSP00000482569.1	-0.00451259	0.983665	-0.0315297	11.8681	0.975371	-0.316733	0.307708	0.0583374	0.06285	0	0.143122	two.sided	Welch Two Sample t-test
MGAT2	ENSP00000307423.2	-0.00470877	0.973207	-0.0518209	7.20987	0.960078	-0.218312	0.208894	0.101186	0.105895	0	0.0908662	two.sided	Welch Two Sample t-test
ARHGEF7	ENSP00000325994.5;ENSP00000364891.2;ENSP00000364893.2;ENSP00000495631.1;ENSP00000406732.1;ENSP00000418043.1;ENSP00000418067.1;ENSP00000418235.1;ENSP00000218789.5;ENSP00000364888.4;ENSP00000420592.1;ENSP00000397068.2;ENSP00000389890.2;ENSP00000364875.1;ENSP00000417596.1;ENSP00000445384.2	-0.006176	0.962413	-0.0713875	9.5613	0.94456	-0.200146	0.187794	-0.00247867	0.00369733	0	0.0865137	two.sided	Welch Two Sample t-test
SMPDL3A	ENSP00000357425.4;ENSP00000442152.1	-0.00636491	0.973177	-0.0515633	24.5428	0.959294	-0.260832	0.248102	-0.0224901	-0.0161252	0	0.123439	two.sided	Welch Two Sample t-test
KRT80	ENSP00000369361.2;ENSP00000378292.2	-0.00756164	0.97881	-0.0412632	17.7441	0.967547	-0.392962	0.377839	-0.109091	-0.10153	0	0.183254	two.sided	Welch Two Sample t-test
KDR	ENSP00000263923.4	-0.00771851	0.911203	-0.16344	15.5607	0.872276	-0.108062	0.092625	0.10064	0.108358	0	0.0472254	two.sided	Welch Two Sample t-test
FBLN5	ENSP00000345008.4;ENSP00000267620.10;ENSP00000451982.1;ENSP00000451002.1;ENSP00000451486.1;ENSP00000450787.1	-0.00854977	0.933344	-0.121701	10.6984	0.905391	-0.163707	0.146608	0.0381768	0.0467266	0	0.0702521	two.sided	Welch Two Sample t-test
PCBD1	ENSP00000299299.3	-0.00857565	0.975922	-0.0470592	11.0651	0.963305	-0.409376	0.392225	0.11058	0.119155	0	0.182231	two.sided	Welch Two Sample t-test
CD163	ENSP00000352071.4;ENSP00000445438.1;ENSP00000439226.1;ENSP00000444071.1;ENSP00000379863.3;ENSP00000403885.2	-0.00926381	0.944178	-0.099148	14.0908	0.922417	-0.209539	0.191011	-0.00473905	0.00452476	0	0.0934342	two.sided	Welch Two Sample t-test
MATN2	ENSP00000429977.1;ENSP00000430221.1;ENSP00000429010.1;ENSP00000430487.1;ENSP00000429622.1;ENSP00000430396.1;ENSP00000429042.1;ENSP00000429825.1;ENSP00000429256.1;ENSP00000429885.1;ENSP00000430358.1;ENSP00000429354.1;ENSP00000254898.6	-0.00932241	0.938188	-0.110652	7.03442	0.914984	-0.208345	0.1897	-0.0766882	-0.0673658	0	0.0842502	two.sided	Welch Two Sample t-test
HRNR	ENSP00000357791.3	-0.00958728	0.97881	-0.0410515	7.29045	0.968357	-0.557399	0.538224	0.247112	0.256699	0	0.233543	two.sided	Welch Two Sample t-test
FERMT3	ENSP00000445778.1;ENSP00000339950.5;ENSP00000279227.5;ENSP00000438885.1;ENSP00000440209.1	-0.009999	0.96051	-0.0747712	8.37173	0.942153	-0.316009	0.296011	-0.020169	-0.01017	0	0.133728	two.sided	Welch Two Sample t-test
CD44	ENSP00000435377.1;ENSP00000389830.2;ENSP00000263398.6;ENSP00000398632.2;ENSP00000432704.2;ENSP00000395953.2;ENSP00000392331.2;ENSP00000432405.2;ENSP00000278386.6;ENSP00000404447.2;ENSP00000309732.6;ENSP00000398099.2;ENSP00000434465.2;ENSP00000279452.6;ENSP00000434530.2;ENSP00000432718.1;ENSP00000433189.1;ENSP00000436549.2;ENSP00000436623.2;ENSP00000436980.1;ENSP00000278385.6;ENSP00000435321.1;ENS…	-0.010099	0.944637	-0.0988982	8.95583	0.923397	-0.241272	0.221074	0.0426291	0.0527281	0	0.102115	two.sided	Welch Two Sample t-test
PTPRF	ENSP00000353030.4;ENSP00000398822.1;ENSP00000413306.1;ENSP00000391764.2;ENSP00000408952.1;ENSP00000416343.1;ENSP00000361484.4;ENSP00000483557.1	-0.0111558	0.910159	-0.166538	16.6294	0.869742	-0.152725	0.130414	0.0198173	0.0309731	0	0.0669865	two.sided	Welch Two Sample t-test
PF4V1	ENSP00000226524.3	-0.012217	0.960456	-0.0749078	11.6413	0.94156	-0.368787	0.344353	0.147796	0.160013	0	0.163094	two.sided	Welch Two Sample t-test
CAPZA1	ENSP00000263168.3	-0.0122224	0.927117	-0.133115	7.63591	0.897543	-0.225725	0.20128	0.101026	0.113248	0	0.091818	two.sided	Welch Two Sample t-test
TMOD1	ENSP00000259365.3;ENSP00000364318.1;ENSP00000378637.2	-0.0127857	0.910858	-0.16639	9.24245	0.871434	-0.185921	0.16035	-0.116202	-0.103416	0	0.0768416	two.sided	Welch Two Sample t-test
AKR1A1	ENSP00000361140.3;ENSP00000480713.1;ENSP00000398414.1;ENSP00000476978.1;ENSP00000312606.4;ENSP00000476713.1	-0.0129856	0.882605	-0.223591	4.01746	0.833985	-0.173959	0.147988	0.0429617	0.0559473	0	0.0580776	two.sided	Welch Two Sample t-test
TFRC	ENSP00000414015.1;ENSP00000353224.4;ENSP00000390133.1;ENSP00000376197.3;ENSP00000402839.1	-0.0132005	0.934452	-0.116985	14.8892	0.908436	-0.253868	0.227467	0.0636861	0.0768866	0	0.112839	two.sided	Welch Two Sample t-test
CTSF	ENSP00000503972.1;ENSP00000504383.1;ENSP00000310832.5;ENSP00000504605.1;ENSP00000503791.1;ENSP00000503676.1;ENSP00000503238.1;ENSP00000503425.1;ENSP00000503506.1;ENSP00000435822.2;ENSP00000502935.1;ENSP00000504254.1;ENSP00000503579.1;ENSP00000503465.1;ENSP00000502949.1;ENSP00000504693.1;ENSP00000433082.2;ENSP00000503614.1;ENSP00000503980.1;ENSP00000503232.1;ENSP00000504169.1;ENSP00000434936.2	-0.0155385	0.909669	-0.168424	13.4209	0.868762	-0.214217	0.18314	0.0173353	0.0328738	0	0.0922582	two.sided	Welch Two Sample t-test
GUSB	ENSP00000302728.4;ENSP00000411262.1;ENSP00000411859.1;ENSP00000391390.1;ENSP00000416793.1	-0.0156393	0.923946	-0.138897	11.3735	0.891961	-0.262473	0.231195	-0.0450292	-0.0293899	0	0.112597	two.sided	Welch Two Sample t-test
AMBP	ENSP00000265132.3;ENSP00000475149.1;ENSP00000474859.1	-0.0156433	0.910858	-0.167587	8.18582	0.870975	-0.230049	0.198763	0.0900595	0.105703	0	0.0933448	two.sided	Welch Two Sample t-test
SERPINE1	ENSP00000223095.4	-0.0158081	0.880083	-0.219412	12.6745	0.829823	-0.171865	0.140249	0.0298616	0.0456697	0	0.0720476	two.sided	Welch Two Sample t-test
CD48	ENSP00000357025.3;ENSP00000484431.1;ENSP00000357024.3	-0.0160121	0.933898	-0.120209	8.4542	0.907126	-0.320328	0.288304	0.0671684	0.0831806	0	0.133202	two.sided	Welch Two Sample t-test
CRYZ	ENSP00000359909.3;ENSP00000339399.5;ENSP00000399805.1;ENSP00000359908.3;ENSP00000359907.1;ENSP00000404289.1	-0.0161456	0.923946	-0.13811	13.0304	0.892265	-0.268642	0.23635	-0.0310198	-0.0148742	0	0.116904	two.sided	Welch Two Sample t-test
STIM1	ENSP00000432210.1;ENSP00000433266.2;ENSP00000300737.4;ENSP00000478059.1;ENSP00000436208.1;ENSP00000434848.1;ENSP00000433949.1;ENSP00000431878.1;ENSP00000434200.1;ENSP00000431191.1;ENSP00000432378.1;ENSP00000432383.1;ENSP00000434767.1	-0.0162533	0.882605	-0.215737	9.8474	0.833595	-0.184471	0.151964	-0.0743504	-0.0580971	0	0.0753384	two.sided	Welch Two Sample t-test
FETUB	ENSP00000396581.1;ENSP00000404288.1;ENSP00000371569.3;ENSP00000393851.1;ENSP00000265029.3;ENSP00000405438.1;ENSP00000371571.3	-0.0164971	0.917346	-0.152778	14.124	0.880735	-0.247903	0.214909	0.070565	0.0870621	0	0.107981	two.sided	Welch Two Sample t-test
NME1	ENSP00000376892.3;ENSP00000337060.3;ENSP00000429318.1;ENSP00000428553.1;ENSP00000435498.1;ENSP00000013034.3;ENSP00000387682.1	-0.0168516	0.937217	-0.112815	9.79252	0.912456	-0.350636	0.316933	0.0115954	0.028447	0	0.149374	two.sided	Welch Two Sample t-test
STC2	ENSP00000265087.4;ENSP00000428470.1;ENSP00000427816.1	-0.0176981	0.877397	-0.22568	10.937	0.825612	-0.190423	0.155027	0.158287	0.175985	0	0.0784212	two.sided	Welch Two Sample t-test
B3GNT8	ENSP00000510371.1;ENSP00000312700.1	-0.0180595	0.922522	-0.143571	8.12942	0.889334	-0.307325	0.271206	0.1717	0.18976	0	0.125788	two.sided	Welch Two Sample t-test
CUTA	ENSP00000432744.1;ENSP00000433963.1;ENSP00000400114.2;ENSP00000391509.2;ENSP00000434163.1;ENSP00000417544.1;ENSP00000363624.6;ENSP00000475963.1;ENSP00000418659.1;ENSP00000418612.1;ENSP00000417823.1;ENSP00000363608.4;ENSP00000403268.2;ENSP00000363620.3;ENSP00000499470.1	-0.0190544	0.874642	-0.229318	17.8606	0.821228	-0.193722	0.155613	0.12403	0.143084	0	0.0830919	two.sided	Welch Two Sample t-test
LTBP4	ENSP00000483230.1;ENSP00000204005.10;ENSP00000482179.1;ENSP00000311905.8;ENSP00000480629.1;ENSP00000380031.5;ENSP00000243562.10;ENSP00000470824.1;ENSP00000479712.1;ENSP00000469785.1;ENSP00000472995.1;ENSP00000480888.1;ENSP00000469406.1;ENSP00000478928.1;ENSP00000479612.1;ENSP00000481081.1	-0.0190793	0.828145	-0.320121	12.479	0.754173	-0.148386	0.110228	0.015143	0.0342223	0	0.0596001	two.sided	Welch Two Sample t-test
GP1BB	ENSP00000383382.2	-0.0210039	0.957619	-0.0792899	10.8901	0.93824	-0.604762	0.562754	-0.137929	-0.116925	0	0.264899	two.sided	Welch Two Sample t-test
DKK3	ENSP00000379762.2;ENSP00000314910.4;ENSP00000433112.1;ENSP00000435269.1;ENSP00000436645.1;ENSP00000431604.1;ENSP00000506835.1	-0.0215249	0.854883	-0.267283	20.4208	0.791932	-0.189291	0.146241	0.00394625	0.0254711	0	0.0805322	two.sided	Welch Two Sample t-test
C1GALT1	ENSP00000407666.1;ENSP00000389176.2;ENSP00000223122.2;ENSP00000384550.3	-0.0216548	0.844012	-0.287291	9.14687	0.780292	-0.19175	0.148441	-0.0486977	-0.0270429	0	0.0753759	two.sided	Welch Two Sample t-test
APP	ENSP00000284981.4;ENSP00000346129.3;ENSP00000345463.5;ENSP00000350578.3;ENSP00000387483.2;ENSP00000398879.2;ENSP00000351796.3;ENSP00000396923.1;ENSP00000406539.1;ENSP00000352760.4	-0.0216849	0.812203	-0.347255	13.9669	0.733577	-0.15565	0.11228	-0.00830375	0.0133812	0	0.0624467	two.sided	Welch Two Sample t-test
FAT1	ENSP00000406229.2;ENSP00000424157.1;ENSP00000423801.1;ENSP00000421003.1;ENSP00000420869.1;ENSP00000423736.1	-0.0219173	0.836978	-0.298402	12.8389	0.770171	-0.180796	0.136962	0.0250955	0.0470128	0	0.0734487	two.sided	Welch Two Sample t-test
CCT2	ENSP00000299300.6;ENSP00000441847.2;ENSP00000450153.1;ENSP00000445471.2	-0.0220652	0.926916	-0.13337	11.6601	0.896175	-0.383704	0.339574	0.165312	0.187377	0	0.165443	two.sided	Welch Two Sample t-test
PCDH9	ENSP00000367096.2;ENSP00000442186.2;ENSP00000401699.2;ENSP00000482917.1;ENSP00000367092.3	-0.0239544	0.874344	-0.231837	21.9196	0.818815	-0.238281	0.190373	-0.141033	-0.117079	0	0.103324	two.sided	Welch Two Sample t-test
RNASE1	ENSP00000381057.4;ENSP00000344193.3;ENSP00000399493.2;ENSP00000451058.1;ENSP00000381060.4	-0.0240301	0.738628	-0.469733	24.0994	0.642768	-0.12959	0.0815295	0.0440663	0.0680964	0	0.0511569	two.sided	Welch Two Sample t-test
NIBAN2	ENSP00000362411.3;ENSP00000362409.3	-0.025086	0.832097	-0.311218	11.9393	0.761001	-0.20081	0.150638	0.0547259	0.079812	0	0.0806059	two.sided	Welch Two Sample t-test
GPX5	ENSP00000450365.1;ENSP00000449271.1;ENSP00000392398.2;ENSP00000419935.1	-0.0252553	0.781063	-0.416872	5.48398	0.692593	-0.176944	0.126433	0.208955	0.234211	0	0.0605829	two.sided	Welch Two Sample t-test
MAN2B2	ENSP00000423129.1;ENSP00000285599.3;ENSP00000426273.1	-0.0254969	0.812791	-0.343558	20.5767	0.734664	-0.180027	0.129034	0.102586	0.128083	0	0.0742143	two.sided	Welch Two Sample t-test
P4HB	ENSP00000505575.1;ENSP00000505707.1;ENSP00000459211.1;ENSP00000506306.1;ENSP00000505635.1;ENSP00000505272.1;ENSP00000458300.2;ENSP00000505872.1;ENSP00000505659.1;ENSP00000505953.1;ENSP00000505096.1;ENSP00000327801.4;ENSP00000505149.1;ENSP00000505754.1;ENSP00000505993.1;ENSP00000460612.2;ENSP00000505382.1;ENSP00000461718.2;ENSP00000506284.1;ENSP00000506218.1;ENSP00000388117.2;ENSP00000506718.1;ENS…	-0.0257873	0.787444	-0.398388	7.72287	0.70113	-0.17599	0.124416	0.0393218	0.0651092	0	0.0647291	two.sided	Welch Two Sample t-test
CST3	ENSP00000381448.1;ENSP00000366124.3;ENSP00000381446.1	-0.0259081	0.781202	-0.401381	16.223	0.693377	-0.16259	0.110773	0.047044	0.0729521	0	0.0645473	two.sided	Welch Two Sample t-test
OLFM4	ENSP00000219022.2	-0.0260134	0.932818	-0.1232	12.0533	0.903979	-0.485838	0.433812	-0.0124256	0.0135878	0	0.211147	two.sided	Welch Two Sample t-test
ADGRE5	ENSP00000351413.2;ENSP00000465800.1;ENSP00000467351.1;ENSP00000349918.2;ENSP00000467478.1;ENSP00000242786.4	-0.0269473	0.835775	-0.30502	9.13804	0.767184	-0.226341	0.172446	-0.00950934	0.017438	0	0.0883461	two.sided	Welch Two Sample t-test
NQO2	ENSP00000406951.1;ENSP00000369839.3;ENSP00000380829.2;ENSP00000369822.4;ENSP00000337773.2;ENSP00000369806.1;ENSP00000369821.4;ENSP00000369795.1;ENSP00000475864.1	-0.0271917	0.734981	-0.480387	23.7672	0.635345	-0.144076	0.0896932	0.0448207	0.0720123	0	0.0566037	two.sided	Welch Two Sample t-test
XPO1	ENSP00000503789.1;ENSP00000504286.1;ENSP00000505574.1;ENSP00000503482.1;ENSP00000504172.1;ENSP00000502889.1;ENSP00000503809.1;ENSP00000502940.1;ENSP00000504543.1;ENSP00000503572.1;ENSP00000503474.1;ENSP00000502854.1;ENSP00000503342.1;ENSP00000503554.1;ENSP00000503638.1;ENSP00000503194.1;ENSP00000503075.1;ENSP00000503167.1;ENSP00000504594.1;ENSP00000504198.1;ENSP00000503419.1;ENSP00000503702.1;ENS…	-0.0272914	0.854883	-0.286283	3.26556	0.791876	-0.317183	0.262601	0.127528	0.15482	0	0.0953301	two.sided	Welch Two Sample t-test
SPARC	ENSP00000231061.4;ENSP00000440127.1;ENSP00000428119.1;ENSP00000444998.1;ENSP00000429152.1	-0.0276423	0.807908	-0.35877	9.19946	0.727863	-0.201361	0.146077	0.0237605	0.0514028	0	0.0770474	two.sided	Welch Two Sample t-test
SERPINA7	ENSP00000329374.4;ENSP00000361644.1	-0.0279541	0.844012	-0.286043	10.4437	0.780439	-0.244456	0.188547	0.0972683	0.125222	0	0.0977268	two.sided	Welch Two Sample t-test
CRACD	ENSP00000486652.1;ENSP00000507165.1;ENSP00000490902.1;ENSP00000495373.1;ENSP00000264229.6;ENSP00000423366.1;ENSP00000494920.1;ENSP00000444006.1;ENSP00000473672.1	-0.0281915	0.829867	-0.317463	9.78498	0.757563	-0.226646	0.170263	-0.0918399	-0.0636484	0	0.0888024	two.sided	Welch Two Sample t-test
APPL2	ENSP00000258530.3;ENSP00000449410.1;ENSP00000444472.2;ENSP00000447828.1;ENSP00000446917.1;ENSP00000446510.1;ENSP00000448569.1;ENSP00000449767.1;ENSP00000447520.1	-0.0289323	0.801755	-0.370204	11.5517	0.717929	-0.199948	0.142083	0.0630391	0.0919714	0	0.0781525	two.sided	Welch Two Sample t-test
NID2	ENSP00000216286.4;ENSP00000452190.1	-0.0293068	0.824242	-0.328707	12.5569	0.747794	-0.222613	0.164	0.0278848	0.0571916	0	0.0891577	two.sided	Welch Two Sample t-test
GCLM	ENSP00000359258.3;ENSP00000484507.1	-0.0294	0.860637	-0.265199	6.39591	0.799198	-0.296646	0.237846	0.0154757	0.0448757	0	0.11086	two.sided	Welch Two Sample t-test
FSTL1	ENSP00000295633.3;ENSP00000418389.1;ENSP00000394355.2;ENSP00000418505.1	-0.0299002	0.819696	-0.337457	10.7192	0.742288	-0.225542	0.165742	0.0146278	0.044528	0	0.0886044	two.sided	Welch Two Sample t-test
TACC1	ENSP00000428687.1;ENSP00000428450.1;ENSP00000473342.1;ENSP00000428706.1;ENSP00000428466.1;ENSP00000428949.1;ENSP00000430355.1;ENSP00000430562.1;ENSP00000321703.4;ENSP00000276520.8;ENSP00000430819.1;ENSP00000430959.1;ENSP00000428175.1;ENSP00000429330.1;ENSP00000428253.1;ENSP00000430306.1;ENSP00000429418.1	-0.0306942	0.837465	-0.302653	6.5301	0.771566	-0.27405	0.212662	0.0240563	0.0547505	0	0.101417	two.sided	Welch Two Sample t-test
ILK	ENSP00000434492.2;ENSP00000479932.1;ENSP00000439606.2;ENSP00000403487.2;ENSP00000432617.1;ENSP00000299421.4;ENSP00000436062.1;ENSP00000435323.1;ENSP00000379975.2;ENSP00000487498.1;ENSP00000480597.1	-0.0314432	0.896688	-0.192394	7.8264	0.852332	-0.409778	0.346891	-0.0390229	-0.0075797	0	0.163432	two.sided	Welch Two Sample t-test
VAT1	ENSP00000347872.2;ENSP00000465239.1;ENSP00000465946.1;ENSP00000408553.2;ENSP00000468621.1;ENSP00000466322.1;ENSP00000467131.1;ENSP00000468146.1;ENSP00000468401.1	-0.0315609	0.886139	-0.209536	7.22659	0.839815	-0.385476	0.322354	0.123972	0.155533	0	0.150623	two.sided	Welch Two Sample t-test
HCLS1	ENSP00000320176.3;ENSP00000387645.2;ENSP00000418299.1;ENSP00000420507.1;ENSP00000419614.1	-0.0329228	0.874344	-0.236338	7.74862	0.819298	-0.355982	0.290136	0.0967086	0.129631	0	0.139304	two.sided	Welch Two Sample t-test
PLS3	ENSP00000420458.1;ENSP00000348163.3;ENSP00000289290.4;ENSP00000419051.1;ENSP00000445339.2;ENSP00000475900.1;ENSP00000417728.1;ENSP00000487343.1	-0.0334306	0.64297	-0.639014	15.724	0.532013	-0.144494	0.0776326	0.0073509	0.0407815	0	0.0523159	two.sided	Welch Two Sample t-test
PSMB9	ENSP00000404847.1;ENSP00000411561.1;ENSP00000396813.2;ENSP00000408178.2;ENSP00000401624.1;ENSP00000409850.1;ENSP00000393744.2;ENSP00000413194.2;ENSP00000412027.2;ENSP00000398642.1;ENSP00000396311.1;ENSP00000409785.2;ENSP00000407810.2;ENSP00000406380.1;ENSP00000406077.1;ENSP00000403857.2;ENSP00000382516.1;ENSP00000408447.1;ENSP00000372721.4;ENSP00000382528.3;ENSP00000372595.4;ENSP00000382305.1;ENS…	-0.033772	0.923384	-0.141358	9.04896	0.890684	-0.573783	0.506239	-0.058693	-0.024921	0	0.238912	two.sided	Welch Two Sample t-test
AMY2B	ENSP00000433347.1;ENSP00000354610.4;ENSP00000391423.1;ENSP00000401627.1;ENSP00000481588.1;ENSP00000507176.1	-0.0339522	0.880083	-0.217819	17.3091	0.830118	-0.36237	0.294466	0.179467	0.21342	0	0.155874	two.sided	Welch Two Sample t-test
A1BG	ENSP00000263100.2;ENSP00000470909.1	-0.0341348	0.524093	-0.865997	11.5042	0.404191	-0.120429	0.0521593	0.102367	0.136502	0	0.0394168	two.sided	Welch Two Sample t-test
LTBP2	ENSP00000261978.4;ENSP00000452110.1;ENSP00000451477.1;ENSP00000450668.1	-0.034569	0.926916	-0.136161	5.96609	0.896172	-0.656653	0.587515	0.256958	0.291527	0	0.253882	two.sided	Welch Two Sample t-test
CLU	ENSP00000315130.10;ENSP00000385419.3;ENSP00000429620.1;ENSP00000428033.1;ENSP00000430821.1;ENSP00000431070.1;ENSP00000453247.1;ENSP00000429336.1;ENSP00000431026.1;ENSP00000429881.1;ENSP00000428779.1;ENSP00000427868.1;ENSP00000428526.1;ENSP00000429087.1	-0.0346113	0.792807	-0.387334	9.75716	0.706823	-0.234386	0.165164	-0.00752988	0.0270814	0	0.0893577	two.sided	Welch Two Sample t-test
TGFB1	ENSP00000221930.4;ENSP00000504008.1;ENSP00000504769.1	-0.0347506	0.815776	-0.341604	12.5979	0.73828	-0.255235	0.185734	-0.0131947	0.0215559	0	0.101728	two.sided	Welch Two Sample t-test
EPHA1	ENSP00000494931.1;ENSP00000275815.3	-0.0347513	0.742194	-0.46282	22.6598	0.647907	-0.190208	0.120705	0.0170107	0.051762	0	0.075086	two.sided	Welch Two Sample t-test
LRRFIP2	ENSP00000346349.4;ENSP00000338727.4;ENSP00000416364.2;ENSP00000379705.2;ENSP00000405480.1;ENSP00000413026.2;ENSP00000409574.1;ENSP00000412206.1;ENSP00000416907.1;ENSP00000416013.1;ENSP00000391360.1	-0.0348224	0.748596	-0.475652	4.70047	0.6556	-0.226679	0.157034	-0.0744592	-0.0396369	0	0.0732098	two.sided	Welch Two Sample t-test
CD151	ENSP00000431403.2;ENSP00000380565.3;ENSP00000380566.1;ENSP00000324101.4;ENSP00000435854.2;ENSP00000432258.1;ENSP00000435054.1;ENSP00000431671.1;ENSP00000436591.1;ENSP00000432385.1;ENSP00000432990.1;ENSP00000433752.1;ENSP00000433787.1;ENSP00000434663.1	-0.0352657	0.922522	-0.149089	3.71187	0.889228	-0.712611	0.64208	0.124698	0.159964	0	0.236541	two.sided	Welch Two Sample t-test
S100A7	ENSP00000357711.1;ENSP00000357712.3	-0.0361535	0.917346	-0.151905	24.4497	0.880509	-0.526886	0.454579	0.0642778	0.100431	0	0.238001	two.sided	Welch Two Sample t-test
RPN2	ENSP00000399137.1;ENSP00000362724.5;ENSP00000362735.4;ENSP00000435563.1;ENSP00000237530.6;ENSP00000409580.1;ENSP00000399404.1	-0.0364842	0.592551	-0.734592	11.2367	0.477638	-0.145518	0.0725496	0.0648876	0.101372	0	0.049666	two.sided	Welch Two Sample t-test
SASH3	ENSP00000349359.3	-0.0369598	0.770749	-0.440778	3.96004	0.682366	-0.270698	0.196778	0.0274702	0.0644299	0	0.0838513	two.sided	Welch Two Sample t-test
MST1	ENSP00000394756.1;ENSP00000414287.2	-0.0369853	0.858921	-0.264945	10.551	0.796156	-0.345836	0.271866	-0.0164915	0.0204937	0	0.139596	two.sided	Welch Two Sample t-test
DPM3	ENSP00000357384.1;ENSP00000357385.5;ENSP00000344338.3	-0.037494	0.783046	-0.401702	11.2127	0.695454	-0.242455	0.167467	0.0526743	0.0901683	0	0.0933379	two.sided	Welch Two Sample t-test
PGLS	ENSP00000471446.1;ENSP00000252603.1;ENSP00000472345.1;ENSP00000471951.1	-0.038595	0.918546	-0.153775	5.33571	0.883435	-0.671747	0.594557	0.0828427	0.121438	0	0.250983	two.sided	Welch Two Sample t-test
GNPTG	ENSP00000434413.1;ENSP00000204679.4;ENSP00000507283.1;ENSP00000480060.1;ENSP00000506886.1;ENSP00000435349.2	-0.0386124	0.802371	-0.375098	6.84966	0.718932	-0.283113	0.205888	0.0275404	0.0661528	0	0.10294	two.sided	Welch Two Sample t-test
XYLT2	ENSP00000017003.2;ENSP00000425511.1;ENSP00000426501.1;ENSP00000365733.3;ENSP00000428350.1;ENSP00000460517.1	-0.0386214	0.567022	-0.776443	13.6996	0.450686	-0.145526	0.0682832	0.027663	0.0662844	0	0.0497414	two.sided	Welch Two Sample t-test
S100A2	ENSP00000357697.4;ENSP00000473260.2;ENSP00000473489.1;ENSP00000357699.2;ENSP00000357698.2;ENSP00000357696.5	-0.0387456	0.916637	-0.156086	10.1587	0.879023	-0.590673	0.513182	-0.853799	-0.815053	0	0.248232	two.sided	Welch Two Sample t-test
NOTCH3	ENSP00000263388.1;ENSP00000470661.1;ENSP00000468879.1;ENSP00000473138.1	-0.0387708	0.842923	-0.294661	6.10923	0.77801	-0.359339	0.281797	0.245695	0.284465	0	0.131577	two.sided	Welch Two Sample t-test
CACHD1	ENSP00000498498.1;ENSP00000497279.1;ENSP00000290039.5	-0.039365	0.718362	-0.526498	7.48675	0.613777	-0.213859	0.135129	0.00983541	0.0492004	0	0.0747677	two.sided	Welch Two Sample t-test
H6PD	ENSP00000366620.2;ENSP00000473348.1	-0.0394018	0.619435	-0.675925	21.5686	0.506272	-0.160435	0.0816312	0.0513937	0.0907955	0	0.0582932	two.sided	Welch Two Sample t-test
ADGRF5	ENSP00000283296.7;ENSP00000265417.6	-0.0394104	0.763719	-0.430094	12.5402	0.674426	-0.23811	0.159289	0.0265236	0.065934	0	0.091632	two.sided	Welch Two Sample t-test
FBLN2	ENSP00000384169.3;ENSP00000295760.7;ENSP00000420164.1;ENSP00000420042.1;ENSP00000295761.7;ENSP00000399224.1	-0.0394363	0.807908	-0.35793	9.80665	0.72798	-0.285588	0.206715	0.125705	0.165141	0	0.110179	two.sided	Welch Two Sample t-test
HPX	ENSP00000265983.3	-0.0397278	0.665382	-0.608271	10.6194	0.555794	-0.184111	0.104655	0.0571569	0.0968846	0	0.0653126	two.sided	Welch Two Sample t-test
GLDN	ENSP00000335196.6;ENSP00000484633.1;ENSP00000379681.2;ENSP00000453433.1;ENSP00000479249.1	-0.0402375	0.792807	-0.389662	7.14939	0.708134	-0.283384	0.202909	0.0859286	0.126166	0	0.103263	two.sided	Welch Two Sample t-test
FLNA	ENSP00000408921.1;ENSP00000416926.2;ENSP00000353467.4;ENSP00000358872.4;ENSP00000503392.1;ENSP00000480593.2;ENSP00000358866.3;ENSP00000501210.2;ENSP00000397824.1;ENSP00000405458.1;ENSP00000398215.1	-0.0408418	0.831991	-0.314399	9.56341	0.759969	-0.332088	0.250404	-0.0193547	0.0214871	0	0.129904	two.sided	Welch Two Sample t-test
C8G	ENSP00000360697.3;ENSP00000497839.1;ENSP00000497973.1	-0.0409467	0.686564	-0.581784	6.73217	0.579662	-0.208724	0.12683	0.0747446	0.115691	0	0.0703813	two.sided	Welch Two Sample t-test
CDV3	ENSP00000508628.1;ENSP00000264993.3;ENSP00000391955.2;ENSP00000421340.2;ENSP00000422866.1;ENSP00000413272.2;ENSP00000423349.1;ENSP00000424742.1;ENSP00000425297.1;ENSP00000421495.1	-0.0409814	0.866018	-0.253519	7.03584	0.807116	-0.422829	0.340866	-0.0221288	0.0188526	0	0.16165	two.sided	Welch Two Sample t-test
SERPIND1	ENSP00000215727.5;ENSP00000384050.1	-0.0416252	0.738628	-0.480249	8.52408	0.643134	-0.239377	0.156127	0.0980235	0.139649	0	0.0866742	two.sided	Welch Two Sample t-test
SPINK5	ENSP00000430264.1;ENSP00000381472.1;ENSP00000352936.3;ENSP00000427943.1;ENSP00000421519.1;ENSP00000256084.7	-0.0427543	0.867897	-0.248804	6.84028	0.810817	-0.451021	0.365513	-0.00625218	0.0365021	0	0.17184	two.sided	Welch Two Sample t-test
TLN1	ENSP00000316029.9	-0.0430133	0.809237	-0.355472	9.98272	0.729632	-0.312689	0.226662	-0.0149279	0.0280854	0	0.121003	two.sided	Welch Two Sample t-test
IGKV1D-8	ENSP00000485892.1;ENSP00000420285.2	-0.0434519	0.874642	-0.22762	22.1461	0.82203	-0.439197	0.352293	-0.111964	-0.0685116	0	0.190897	two.sided	Welch Two Sample t-test
LAMB1	ENSP00000503498.1;ENSP00000377191.2;ENSP00000503438.1;ENSP00000503198.1;ENSP00000222399.6;ENSP00000503156.1;ENSP00000503081.1;ENSP00000504841.1;ENSP00000503049.1;ENSP00000504020.1;ENSP00000502938.1;ENSP00000504589.1;ENSP00000504756.1;ENSP00000504349.1;ENSP00000503814.1;ENSP00000504656.1;ENSP00000377190.1;ENSP00000412686.2;ENSP00000377189.2	-0.0441318	0.749282	-0.455121	10.0671	0.65868	-0.259993	0.17173	0.00939835	0.0535302	0	0.0969672	two.sided	Welch Two Sample t-test
KRT5	ENSP00000252242.4;ENSP00000448767.1;ENSP00000449783.1;ENSP00000447209.1;ENSP00000448041.1;ENSP00000449651.1	-0.0441764	0.868782	-0.240268	24.3649	0.812133	-0.423351	0.334998	-0.306272	-0.262096	0	0.183863	two.sided	Welch Two Sample t-test
IGKV2D-29	ENSP00000417637.1	-0.044275	0.937543	-0.112293	8.17078	0.913301	-0.950192	0.861642	-0.125798	-0.0815231	0	0.394281	two.sided	Welch Two Sample t-test
DAB1	ENSP00000360280.1;ENSP00000360275.1;ENSP00000360276.4;ENSP00000329120.6;ENSP00000360274.1;ENSP00000387581.3;ENSP00000395296.2	-0.0443604	0.678005	-0.596451	6.9555	0.569769	-0.220455	0.131734	0.095127	0.139487	0	0.0743738	two.sided	Welch Two Sample t-test
TREML1	ENSP00000362219.4;ENSP00000402855.2;ENSP00000400405.1	-0.0460377	0.715911	-0.525228	9.73162	0.611181	-0.242073	0.149997	-0.0198522	0.0261855	0	0.0876527	two.sided	Welch Two Sample t-test
CBX3	ENSP00000336687.4;ENSP00000379670.2;ENSP00000408672.1;ENSP00000387348.1;ENSP00000473748.1	-0.0463498	0.761489	-0.441937	7.19954	0.671506	-0.292962	0.200263	-0.0281852	0.0181646	0	0.104879	two.sided	Welch Two Sample t-test
RPS6	ENSP00000369757.4;ENSP00000369745.1;ENSP00000369743.1;ENSP00000369741.3	-0.0465636	0.927117	-0.132941	7.75944	0.897623	-0.858639	0.765512	0.321325	0.367888	0	0.350258	two.sided	Welch Two Sample t-test
KRT10	ENSP00000269576.5;ENSP00000490524.2	-0.0482561	0.828145	-0.316343	23.0091	0.754594	-0.363809	0.267297	-0.0960615	-0.0478054	0	0.152543	two.sided	Welch Two Sample t-test
C7	ENSP00000322061.9	-0.0487336	0.715911	-0.516603	19.372	0.611281	-0.245922	0.148455	0.0279364	0.07667	0	0.0943348	two.sided	Welch Two Sample t-test
IGKV1-5	ENSP00000488639.1;ENSP00000420436.1	-0.0488445	0.837465	-0.297261	11.3717	0.771627	-0.409062	0.311373	-0.117038	-0.0681939	0	0.164315	two.sided	Welch Two Sample t-test
EFHD2	ENSP00000365147.4;ENSP00000395153.1	-0.0503525	0.41749	-1.11737	7.73578	0.297336	-0.15489	0.0541854	-0.000273314	0.0500792	0	0.0450636	two.sided	Welch Two Sample t-test
C6orf120	ENSP00000346931.1	-0.0512909	0.805124	-0.376555	4.6184	0.723178	-0.410315	0.307733	0.0464055	0.0976964	0	0.136211	two.sided	Welch Two Sample t-test
SERPINF1	ENSP00000488386.1;ENSP00000488572.1;ENSP00000488890.1;ENSP00000488345.1;ENSP00000461660.1;ENSP00000254722.4;ENSP00000459107.1;ENSP00000461214.1;ENSP00000460905.1;ENSP00000459869.1;ENSP00000460842.1;ENSP00000458484.1;ENSP00000461405.1	-0.0514651	0.680437	-0.58158	10.9979	0.572577	-0.246239	0.143309	0.0850968	0.136562	0	0.0884919	two.sided	Welch Two Sample t-test
SPP1	ENSP00000237623.7;ENSP00000508280.1;ENSP00000422973.2;ENSP00000354042.4;ENSP00000378517.3;ENSP00000477824.2	-0.0525913	0.749282	-0.458138	9.16588	0.657522	-0.311558	0.206375	-0.0179608	0.0346304	0	0.114794	two.sided	Welch Two Sample t-test
PLXNA1	ENSP00000507976.1;ENSP00000377061.2	-0.0533607	0.749282	-0.458939	8.4986	0.657789	-0.318766	0.212044	-0.0065697	0.046791	0	0.11627	two.sided	Welch Two Sample t-test
IGHA2	ENSP00000478870.1;ENSP00000493086.1;ENSP00000374981.2	-0.0538422	0.723808	-0.504048	18.8848	0.620058	-0.277511	0.169826	-0.115104	-0.0612615	0	0.10682	two.sided	Welch Two Sample t-test
CCT8	ENSP00000407748.1;ENSP00000286788.4;ENSP00000486921.1;ENSP00000416832.1;ENSP00000442730.1	-0.0563785	0.732927	-0.496376	9.65046	0.630739	-0.310699	0.197942	-0.0402623	0.0161162	0	0.11358	two.sided	Welch Two Sample t-test
IGHE	ENSP00000481089.1;ENSP00000492979.1;ENSP00000374983.2	-0.0574626	0.897487	-0.189372	9.98234	0.853596	-0.733725	0.618799	-0.0938153	-0.0363527	0	0.303437	two.sided	Welch Two Sample t-test
TGFBI	ENSP00000416330.2;ENSP00000421540.1;ENSP00000423871.1;ENSP00000474155.1;ENSP00000421440.1;ENSP00000426589.1;ENSP00000423935.1;ENSP00000427137.1	-0.0574843	0.733602	-0.49845	7.66094	0.632159	-0.32549	0.210521	0.0538171	0.111301	0	0.115326	two.sided	Welch Two Sample t-test
IGHV4-4	ENSP00000487977.1;ENSP00000410711.2	-0.057564	0.851338	-0.277216	9.27935	0.787691	-0.525155	0.410027	0.0237041	0.0812681	0	0.20765	two.sided	Welch Two Sample t-test
IGHV6-1	ENSP00000488134.1;ENSP00000375002.2	-0.0583856	0.76231	-0.431223	14.2625	0.672753	-0.348279	0.231508	-0.0148271	0.0435586	0	0.135395	two.sided	Welch Two Sample t-test
IGHV3-15	ENSP00000488894.1;ENSP00000375012.2	-0.0585133	0.904224	-0.179926	7.92298	0.861727	-0.809713	0.692686	-0.218352	-0.159839	0	0.325207	two.sided	Welch Two Sample t-test
CD46	ENSP00000356009.1;ENSP00000313875.4;ENSP00000314664.5;ENSP00000346912.1;ENSP00000350346.1;ENSP00000350893.2;ENSP00000356008.1;ENSP00000356014.1;ENSP00000353342.2;ENSP00000418471.1;ENSP00000473449.1	-0.0596599	0.694872	-0.559017	10.1776	0.588239	-0.296892	0.177572	0.0484724	0.108132	0	0.106723	two.sided	Welch Two Sample t-test
DPEP2	ENSP00000377430.1;ENSP00000459375.1;ENSP00000458977.1;ENSP00000462652.1;ENSP00000463604.1;ENSP00000460169.1;ENSP00000461250.1	-0.0601619	0.671438	-0.599117	9.76177	0.56274	-0.284649	0.164325	0.0225781	0.08274	0	0.100418	two.sided	Welch Two Sample t-test
LIPA	ENSP00000360903.1;ENSP00000337354.5;ENSP00000413019.2;ENSP00000388415.1;ENSP00000282673.4	-0.0605237	0.749282	-0.458152	8.2092	0.658728	-0.36381	0.242763	0.0117518	0.0722755	0	0.132104	two.sided	Welch Two Sample t-test
UROD	ENSP00000498295.1;ENSP00000499014.1;ENSP00000498668.1;ENSP00000490710.1;ENSP00000490594.1;ENSP00000498413.1;ENSP00000498551.1;ENSP00000404489.2;ENSP00000246337.4;ENSP00000498304.1;ENSP00000498709.1;ENSP00000499178.1;ENSP00000498247.1;ENSP00000400253.1;ENSP00000498635.1	-0.0607018	0.627601	-0.66658	14.142	0.515769	-0.255832	0.134428	0.051514	0.112216	0	0.0910645	two.sided	Welch Two Sample t-test
F10	ENSP00000387092.1;ENSP00000364701.3;ENSP00000364709.3;ENSP00000386320.2	-0.0615343	0.567426	-0.787139	8.90347	0.451644	-0.23867	0.115602	0.00696968	0.068504	0	0.0781746	two.sided	Welch Two Sample t-test
GASK1A	ENSP00000510599.1;ENSP00000273146.2;ENSP00000439905.1;ENSP00000509535.1;ENSP00000407301.2;ENSP00000508883.1;ENSP00000510718.1;ENSP00000510170.1;ENSP00000509956.1	-0.0623607	0.805204	-0.365274	8.59525	0.723733	-0.451353	0.326631	-0.0903745	-0.0280138	0	0.170723	two.sided	Welch Two Sample t-test
CHST12	ENSP00000258711.6;ENSP00000481912.1;ENSP00000411207.1	-0.0625026	0.813139	-0.351497	7.08561	0.735436	-0.481949	0.356944	0.0555701	0.118073	0	0.177818	two.sided	Welch Two Sample t-test
C16orf89	ENSP00000417158.3;ENSP00000420566.2;ENSP00000324672.5	-0.0638319	0.864738	-0.255015	8.25486	0.80495	-0.637953	0.510289	0.256231	0.320063	0	0.250307	two.sided	Welch Two Sample t-test
PLD4	ENSP00000497627.1;ENSP00000438677.1;ENSP00000376372.5;ENSP00000451278.1;ENSP00000451636.1	-0.0650826	0.866246	-0.252271	7.27116	0.807815	-0.670543	0.540378	0.337446	0.402529	0	0.257987	two.sided	Welch Two Sample t-test
MASP1	ENSP00000336792.5;ENSP00000296280.7;ENSP00000376264.2;ENSP00000169293.6;ENSP00000376262.2;ENSP00000376267.2;ENSP00000412021.1;ENSP00000409047.1	-0.0651293	0.39131	-1.14467	14.0801	0.271432	-0.187098	0.0568393	0.00162722	0.0667565	0	0.0568978	two.sided	Welch Two Sample t-test
TIE1	ENSP00000361554.3;ENSP00000440063.1	-0.0653091	0.343077	-1.26288	14.6098	0.226416	-0.175793	0.0451743	0.0198861	0.0851952	0	0.0517143	two.sided	Welch Two Sample t-test
CD99L2	ENSP00000359403.3;ENSP00000489222.1;ENSP00000394858.2;ENSP00000480322.1;ENSP00000347275.3;ENSP00000417697.1;ENSP00000489166.1;ENSP00000391821.2	-0.0658512	0.304958	-1.35213	16.4118	0.194674	-0.168884	0.037182	0.0326794	0.0985307	0	0.0487018	two.sided	Welch Two Sample t-test
ASPH	ENSP00000368767.4;ENSP00000437864.1;ENSP00000479945.1;ENSP00000429718.1;ENSP00000478706.1;ENSP00000430516.1;ENSP00000348841.5;ENSP00000427823.1;ENSP00000429286.1;ENSP00000430245.1;ENSP00000429954.2;ENSP00000429160.1;ENSP00000483443.1;ENSP00000479830.1;ENSP00000427877.1;ENSP00000429743.1;ENSP00000373856.4;ENSP00000436188.1;ENSP00000368762.5;ENSP00000428060.1;ENSP00000394013.4	-0.0665267	0.667571	-0.641727	3.72744	0.558373	-0.36285	0.229796	0.0340311	0.100558	0	0.103668	two.sided	Welch Two Sample t-test
IGHG4	ENSP00000483393.2;ENSP00000493388.1;ENSP00000374985.2	-0.0666371	0.824345	-0.328228	12.0961	0.748351	-0.508592	0.375318	-0.0692303	-0.0025932	0	0.203021	two.sided	Welch Two Sample t-test
TNC	ENSP00000265131.4;ENSP00000339553.4;ENSP00000411406.2;ENSP00000443478.1;ENSP00000442242.1;ENSP00000445380.1;ENSP00000489385.1;ENSP00000443469.1;ENSP00000438152.2	-0.0676576	0.530358	-0.844807	15.6861	0.41092	-0.23771	0.102395	0.0355877	0.103245	0	0.0800865	two.sided	Welch Two Sample t-test
EGF	ENSP00000424316.1;ENSP00000498337.1;ENSP00000265171.5;ENSP00000421384.1	-0.0680955	0.600893	-0.721308	10.5561	0.486389	-0.276952	0.140761	-0.0515689	0.0165266	0	0.0944055	two.sided	Welch Two Sample t-test
ANPEP	ENSP00000502886.1;ENSP00000300060.6;ENSP00000453413.2;ENSP00000452934.2;ENSP00000453545.1;ENSP00000453405.1	-0.069459	0.64297	-0.653144	8.30664	0.531322	-0.313126	0.174208	0.0308088	0.100268	0	0.106346	two.sided	Welch Two Sample t-test
PA2G4	ENSP00000448557.1;ENSP00000302886.6;ENSP00000447615.1;ENSP00000447389.1	-0.0709709	0.78504	-0.406527	6.36863	0.697666	-0.492226	0.350284	0.165628	0.236599	0	0.174578	two.sided	Welch Two Sample t-test
PDGFA	ENSP00000383889.3;ENSP00000346508.5;ENSP00000383572.3;ENSP00000384673.2	-0.0711067	0.518195	-0.876321	11.9997	0.398059	-0.247901	0.105688	0.0382238	0.10933	0	0.0811423	two.sided	Welch Two Sample t-test
LASP1	ENSP00000325240.6;ENSP00000468664.1;ENSP00000414803.3;ENSP00000391897.1;ENSP00000462564.1;ENSP00000401048.2;ENSP00000392853.3	-0.0717812	0.736438	-0.488864	7.54306	0.638833	-0.413982	0.270419	-0.00182976	0.0699514	0	0.146833	two.sided	Welch Two Sample t-test
IGFBP4	ENSP00000269593.4	-0.0720651	0.24403	-1.52445	17.7752	0.144991	-0.171472	0.0273417	0.0182974	0.0903625	0	0.0472729	two.sided	Welch Two Sample t-test
NPNT	ENSP00000426951.1;ENSP00000369323.2;ENSP00000402884.2;ENSP00000389252.2;ENSP00000422044.1;ENSP00000302557.8;ENSP00000422474.1;ENSP00000426146.1;ENSP00000427507.1;ENSP00000421480.1;ENSP00000426219.1	-0.0725553	0.770749	-0.441801	3.8489	0.682315	-0.535667	0.390557	-0.00649219	0.0660631	0	0.164226	two.sided	Welch Two Sample t-test
DCBLD1	ENSP00000296955.8;ENSP00000342422.6;ENSP00000391700.2	-0.0728146	0.622244	-0.694265	7.0903	0.509618	-0.320178	0.174549	0.0598161	0.132631	0	0.10488	two.sided	Welch Two Sample t-test
SFTPD	ENSP00000361366.3;ENSP00000394325.1	-0.0731827	0.724698	-0.507307	11.8761	0.621228	-0.387856	0.241491	-0.0235638	0.0496189	0	0.144257	two.sided	Welch Two Sample t-test
C1QC	ENSP00000363771.4;ENSP00000363770.3;ENSP00000363768.1	-0.0744733	0.50122	-0.913547	11.6282	0.379507	-0.252724	0.103778	-0.0309874	0.0434859	0	0.081521	two.sided	Welch Two Sample t-test
DSG1	ENSP00000257192.4	-0.0748901	0.588481	-0.730426	22.7374	0.472589	-0.287124	0.137344	0.0126801	0.0875702	0	0.102529	two.sided	Welch Two Sample t-test
SCGB3A2	ENSP00000423930.1;ENSP00000296694.4	-0.075248	0.820194	-0.337429	9.40862	0.7432	-0.576398	0.425902	0.136612	0.21186	0	0.223004	two.sided	Welch Two Sample t-test
PTPN6	ENSP00000443393.1;ENSP00000444805.1;ENSP00000382376.1;ENSP00000438740.1;ENSP00000391592.1;ENSP00000326010.9;ENSP00000476175.1;ENSP00000441044.1;ENSP00000445646.1;ENSP00000440114.1;ENSP00000446345.1	-0.0755142	0.545004	-0.840172	7.50904	0.426751	-0.285159	0.134131	0.0292971	0.104811	0	0.0898795	two.sided	Welch Two Sample t-test
PGRMC1	ENSP00000217971.7;ENSP00000442821.1	-0.0756366	0.297994	-1.41177	10.0886	0.18811	-0.194869	0.0435959	0.00120296	0.0768396	0	0.0535759	two.sided	Welch Two Sample t-test
SEMA7A	ENSP00000500448.1;ENSP00000500636.1;ENSP00000500204.1;ENSP00000261918.4;ENSP00000441493.1;ENSP00000438966.2	-0.0757936	0.35883	-1.21374	18.3604	0.240229	-0.206804	0.0552166	0.0127321	0.0885257	0	0.0624462	two.sided	Welch Two Sample t-test
CD9	ENSP00000371958.1;ENSP00000494858.1;ENSP00000496639.1;ENSP00000478288.2;ENSP00000503704.1;ENSP00000503576.1;ENSP00000371959.5;ENSP00000009180.4;ENSP00000440985.3;ENSP00000493732.1;ENSP00000371955.2;ENSP00000502917.1;ENSP00000495090.1	-0.0763316	0.685699	-0.571453	11.6542	0.578547	-0.368326	0.215663	-0.0278476	0.048484	0	0.133575	two.sided	Welch Two Sample t-test
ERP44	ENSP00000262455.6;ENSP00000508834.1;ENSP00000509315.1;ENSP00000510130.1;ENSP00000509263.1;ENSP00000510307.1;ENSP00000508466.1;ENSP00000508446.1;ENSP00000509116.1;ENSP00000509528.1;ENSP00000509300.1	-0.076413	0.39142	-1.14114	14.9802	0.271728	-0.219156	0.06633	0.011958	0.0883711	0	0.0669622	two.sided	Welch Two Sample t-test
CHRD	ENSP00000348930.3;ENSP00000204604.1;ENSP00000392794.1;ENSP00000408624.1;ENSP00000408972.1;ENSP00000334036.4	-0.0768489	0.52477	-0.902963	5.35893	0.405303	-0.29129	0.137592	-0.0107709	0.066078	0	0.0851075	two.sided	Welch Two Sample t-test
DCXR	ENSP00000463354.1;ENSP00000303356.2;ENSP00000464332.1;ENSP00000464507.1;ENSP00000462272.1;ENSP00000464518.1;ENSP00000462725.1;ENSP00000462226.1	-0.0773526	0.667807	-0.593184	22.6087	0.558946	-0.347369	0.192664	-0.060866	0.0164866	0	0.130402	two.sided	Welch Two Sample t-test
FAM111B	ENSP00000393855.1;ENSP00000432875.1;ENSP00000432143.1;ENSP00000341565.3;ENSP00000483456.1	-0.0780474	0.667497	-0.602107	12.42	0.557936	-0.359418	0.203323	-0.0120385	0.0660088	0	0.129624	two.sided	Welch Two Sample t-test
TNFSF13B	ENSP00000389540.1;ENSP00000365048.3;ENSP00000445334.1	-0.0783565	0.732927	-0.49814	8.68513	0.630754	-0.436166	0.279453	0.174005	0.252361	0	0.157298	two.sided	Welch Two Sample t-test
CXCL16	ENSP00000293778.7;ENSP00000501470.1;ENSP00000459592.2;ENSP00000460145.1	-0.0785569	0.446961	-1.02871	11.1786	0.32536	-0.246306	0.0891926	0.00834783	0.0869047	0	0.0763643	two.sided	Welch Two Sample t-test
DLG1	ENSP00000345731.2;ENSP00000499414.1;ENSP00000499329.1;ENSP00000499384.1;ENSP00000499657.1;ENSP00000350303.6;ENSP00000499580.1;ENSP00000499692.1;ENSP00000499599.1;ENSP00000499310.1;ENSP00000499723.1;ENSP00000499542.1;ENSP00000499413.1;ENSP00000499229.1;ENSP00000499313.1;ENSP00000499531.1;ENSP00000499514.1;ENSP00000499682.1;ENSP00000499320.1;ENSP00000499752.1;ENSP00000499363.1;ENSP00000499677.1;ENS…	-0.0786688	0.749282	-0.465952	5.6582	0.658643	-0.497917	0.34058	0.0670267	0.145696	0	0.168834	two.sided	Welch Two Sample t-test
LTF	ENSP00000231751.4;ENSP00000405719.2;ENSP00000405546.1;ENSP00000397427.1;ENSP00000395234.1;ENSP00000508000.1	-0.0791347	0.812203	-0.351795	8.58766	0.733469	-0.591745	0.433476	-0.0232954	0.0558393	0	0.224945	two.sided	Welch Two Sample t-test
FCF1	ENSP00000450750.1;ENSP00000344393.4;ENSP00000451345.1;ENSP00000452415.1;ENSP00000444939.2;ENSP00000452497.1;ENSP00000452297.1	-0.0804011	0.361513	-1.24729	9.09657	0.243447	-0.225986	0.0651836	0.0949061	0.175307	0	0.0644607	two.sided	Welch Two Sample t-test
MAPK14	ENSP00000478079.1;ENSP00000229795.3;ENSP00000419837.1;ENSP00000229794.4;ENSP00000417531.1;ENSP00000308669.4;ENSP00000417065.1;ENSP00000419141.1	-0.0815196	0.281537	-1.45544	11.621	0.172024	-0.203998	0.0409592	0.117534	0.199054	0	0.0560103	two.sided	Welch Two Sample t-test
GM2A	ENSP00000429100.1;ENSP00000349687.3;ENSP00000430541.1	-0.0823081	0.630933	-0.675395	7.54948	0.519571	-0.366279	0.201663	-0.0243483	0.0579598	0	0.121867	two.sided	Welch Two Sample t-test
ESAM	ENSP00000406689.1;ENSP00000389235.1;ENSP00000278927.5;ENSP00000415893.1	-0.08306	0.377558	-1.189	11.4578	0.258497	-0.236067	0.0699476	0.151592	0.234652	0	0.0698568	two.sided	Welch Two Sample t-test
ENDOD1	ENSP00000278505.4	-0.0836338	0.401477	-1.12294	13.3932	0.281192	-0.244055	0.0767869	-0.0100636	0.0735703	0	0.0744779	two.sided	Welch Two Sample t-test
ACTR3	ENSP00000263238.2;ENSP00000403125.2;ENSP00000407912.1;ENSP00000394213.1;ENSP00000444987.1	-0.0836368	0.3523	-1.24925	12.277	0.234867	-0.229143	0.0618695	-0.029405	0.0542318	0	0.0669495	two.sided	Welch Two Sample t-test
CTSC	ENSP00000504541.1;ENSP00000504475.1;ENSP00000504347.1;ENSP00000503123.1;ENSP00000227266.4;ENSP00000504115.1;ENSP00000504440.1;ENSP00000503580.1;ENSP00000503323.1;ENSP00000503361.1;ENSP00000503046.1;ENSP00000504805.1;ENSP00000432556.2;ENSP00000504179.1;ENSP00000504567.1;ENSP00000432541.1;ENSP00000433229.2;ENSP00000433539.1;ENSP00000502887.1;ENSP00000504297.1;ENSP00000503502.1;ENSP00000503100.1;ENS…	-0.0841025	0.701373	-0.54965	9.15314	0.595714	-0.429357	0.261152	0.108428	0.192531	0	0.153011	two.sided	Welch Two Sample t-test
COL15A1	ENSP00000364140.3;ENSP00000483455.1	-0.0842358	0.29908	-1.42414	8.73524	0.189132	-0.218659	0.0501878	0.10511	0.189346	0	0.0591483	two.sided	Welch Two Sample t-test
LCAT	ENSP00000264005.5;ENSP00000463220.1;ENSP00000459014.1;ENSP00000464651.1;ENSP00000460653.1;ENSP00000458141.1;ENSP00000459291.1	-0.0842806	0.457072	-1.00914	10.2918	0.336045	-0.269656	0.101095	0.0667808	0.151061	0	0.0835175	two.sided	Welch Two Sample t-test
ALDOA	ENSP00000456020.1;ENSP00000455700.1;ENSP00000455800.2;ENSP00000400452.2;ENSP00000457643.1;ENSP00000496166.1;ENSP00000494188.2;ENSP00000455857.1;ENSP00000378661.3;ENSP00000454499.1;ENSP00000455455.1;ENSP00000457514.1;ENSP00000456098.1	-0.0844232	0.420509	-1.09003	10.5546	0.299958	-0.255771	0.086925	0.0181538	0.102577	0	0.0774501	two.sided	Welch Two Sample t-test
TIMD4	ENSP00000274532.2;ENSP00000385882.1;ENSP00000385973.3	-0.0844656	0.836978	-0.300141	10.7657	0.769786	-0.705516	0.536584	-0.23796	-0.153494	0	0.28142	two.sided	Welch Two Sample t-test
ITGB2	ENSP00000380950.1;ENSP00000380955.1;ENSP00000380952.3;ENSP00000498780.1;ENSP00000347279.4;ENSP00000380948.2;ENSP00000427732.1;ENSP00000303242.6;ENSP00000317697.6;ENSP00000428503.1;ENSP00000428979.1;ENSP00000428413.1;ENSP00000428125.1;ENSP00000428434.1;ENSP00000430901.1;ENSP00000428870.1;ENSP00000380944.3;ENSP00000429683.1	-0.0846296	0.606622	-0.717919	7.79655	0.493754	-0.357705	0.188446	0.0243898	0.109019	0	0.117882	two.sided	Welch Two Sample t-test
WDR44	ENSP00000254029.3;ENSP00000360890.3;ENSP00000360914.3;ENSP00000360887.5	-0.0855099	0.722674	-0.517852	7.93828	0.61868	-0.466803	0.295783	-0.017985	0.0675249	0	0.165124	two.sided	Welch Two Sample t-test
IL1RL1	ENSP00000384822.2;ENSP00000233954.1;ENSP00000409437.1;ENSP00000310371.2;ENSP00000386618.1;ENSP00000391120.1	-0.0856366	0.513426	-0.889821	10.9793	0.392642	-0.297509	0.126235	-0.016213	0.0694236	0	0.0962402	two.sided	Welch Two Sample t-test
KPNB1	ENSP00000438253.2;ENSP00000464042.2;ENSP00000290158.3;ENSP00000464200.1;ENSP00000438964.1;ENSP00000463066.1;ENSP00000463190.1;ENSP00000462243.1	-0.0864458	0.520144	-0.925083	4.6784	0.400128	-0.33171	0.158819	0.0500969	0.136543	0	0.0934465	two.sided	Welch Two Sample t-test
LMAN2	ENSP00000303366.7;ENSP00000423998.1;ENSP00000424132.1;ENSP00000425229.1;ENSP00000427377.1	-0.0869547	0.408188	-1.12028	10.3001	0.288036	-0.259219	0.08531	0.0514368	0.138391	0	0.0776187	two.sided	Welch Two Sample t-test
DAG1	ENSP00000440705.1;ENSP00000501165.1;ENSP00000412067.1;ENSP00000438421.1;ENSP00000439334.1;ENSP00000440590.1;ENSP00000442600.1;ENSP00000405859.1;ENSP00000388833.1;ENSP00000312435.2;ENSP00000387859.1;ENSP00000415321.3;ENSP00000410145.2;ENSP00000501140.1;ENSP00000401382.2;ENSP00000401805.1	-0.0871272	0.311322	-1.34284	14.0953	0.200548	-0.226198	0.0519439	-0.0076386	0.0794886	0	0.0648826	two.sided	Welch Two Sample t-test
ATIC	ENSP00000388675.1;ENSP00000236959.9;ENSP00000406792.1;ENSP00000415935.1;ENSP00000394317.1;ENSP00000402393.1;ENSP00000401936.1	-0.0876048	0.535697	-0.898695	4.18294	0.417543	-0.353648	0.178438	0.0865147	0.174119	0	0.0974801	two.sided	Welch Two Sample t-test
LMNA	ENSP00000357284.2;ENSP00000502091.1;ENSP00000502256.1;ENSP00000502798.1;ENSP00000501803.1;ENSP00000501648.1;ENSP00000502261.1;ENSP00000502468.1;ENSP00000501666.1;ENSP00000501851.1;ENSP00000506771.1;ENSP00000508220.1;ENSP00000506904.1;ENSP00000355292.6;ENSP00000503633.1;ENSP00000501795.1;ENSP00000357283.4;ENSP00000501670.1;ENSP00000357282.3;ENSP00000395597.2;ENSP00000424518.1;ENSP00000357280.1;ENS…	-0.0880331	0.643395	-0.638919	14.1664	0.53307	-0.383226	0.20716	-0.0244462	0.0635868	0	0.137784	two.sided	Welch Two Sample t-test
SEMA4B	ENSP00000453272.1;ENSP00000452957.1;ENSP00000453951.1;ENSP00000332204.6;ENSP00000453705.1;ENSP00000453563.1;ENSP00000394720.2;ENSP00000453484.1;ENSP00000453804.1;ENSP00000453866.1;ENSP00000454068.1	-0.090047	0.143567	-1.90991	19.6443	0.0708556	-0.188508	0.00841448	0.0603648	0.150412	0	0.0471471	two.sided	Welch Two Sample t-test
EFNB2	ENSP00000493716.1	-0.0903515	0.602176	-0.760451	4.12831	0.488105	-0.416225	0.235522	0.146102	0.236453	0	0.118813	two.sided	Welch Two Sample t-test
GRAP2	ENSP00000339186.4;ENSP00000396355.1;ENSP00000385607.3	-0.0910492	0.732927	-0.501569	7.58852	0.630194	-0.513639	0.331541	-0.177477	-0.0864281	0	0.181529	two.sided	Welch Two Sample t-test
CTSD	ENSP00000490344.1;ENSP00000356164.4;ENSP00000236671.2;ENSP00000503019.1;ENSP00000402586.2;ENSP00000404902.1;ENSP00000490471.1;ENSP00000490770.1;ENSP00000490598.1;ENSP00000490897.1;ENSP00000415036.2	-0.0911873	0.77401	-0.422993	6.62586	0.685689	-0.606838	0.424463	-0.00802563	0.0831617	0	0.215576	two.sided	Welch Two Sample t-test
PKP1	ENSP00000263946.3;ENSP00000356293.4;ENSP00000295597.3	-0.0912511	0.696222	-0.54627	24.7426	0.589773	-0.435466	0.252964	-0.0832376	0.00801343	0	0.167044	two.sided	Welch Two Sample t-test
ALOX12	ENSP00000251535.6;ENSP00000467033.1	-0.0920226	0.685699	-0.573449	10.3875	0.578544	-0.447777	0.263732	-0.0808206	0.011202	0	0.160472	two.sided	Welch Two Sample t-test
COLEC10	ENSP00000332723.2	-0.0921052	0.343144	-1.27134	12.3519	0.227026	-0.249457	0.0652466	0.00120522	0.0933104	0	0.0724473	two.sided	Welch Two Sample t-test
PCSK6	ENSP00000503544.1;ENSP00000452839.1;ENSP00000453771.1;ENSP00000381246.2;ENSP00000482760.1;ENSP00000479496.1;ENSP00000503660.1;ENSP00000487813.1;ENSP00000482831.1;ENSP00000481556.1;ENSP00000453155.1;ENSP00000477768.1;ENSP00000478081.1;ENSP00000452997.2;ENSP00000332052.8;ENSP00000503625.1;ENSP00000503170.1	-0.0921389	0.34705	-1.28323	9.32316	0.230392	-0.253713	0.0694356	0.0360998	0.128239	0	0.0718026	two.sided	Welch Two Sample t-test
IGHM	ENSP00000485962.2;ENSP00000490253.1;ENSP00000375001.2	-0.0931165	0.648637	-0.623037	20.9513	0.539984	-0.403971	0.217738	-0.0342931	0.0588234	0	0.149456	two.sided	Welch Two Sample t-test
ANK1	ENSP00000339620.4;ENSP00000289734.8;ENSP00000265709.8;ENSP00000428750.1;ENSP00000430368.1;ENSP00000319123.8;ENSP00000430174.1;ENSP00000493840.1;ENSP00000297744.5;ENSP00000335031.6;ENSP00000428315.1	-0.0932378	0.45138	-1.0085	13.9815	0.330352	-0.291553	0.105077	-0.0670704	0.0261675	0	0.0924524	two.sided	Welch Two Sample t-test
PAK2	ENSP00000314067.3;ENSP00000402927.1	-0.0938185	0.719391	-0.553858	3.29558	0.615061	-0.606549	0.418912	-0.0471389	0.0466796	0	0.169391	two.sided	Welch Two Sample t-test
ATE1	ENSP00000510447.1;ENSP00000508941.1;ENSP00000358039.3;ENSP00000224652.6;ENSP00000509487.1;ENSP00000508735.1;ENSP00000509905.1;ENSP00000509827.1;ENSP00000510158.1;ENSP00000508860.1;ENSP00000508510.1;ENSP00000509714.1;ENSP00000508433.1;ENSP00000509513.1;ENSP00000508873.1;ENSP00000509670.1;ENSP00000440881.1;ENSP00000510093.1;ENSP00000508767.1;ENSP00000508420.1;ENSP00000510033.1;ENSP00000508536.1;ENS…	-0.0956745	0.610289	-0.738056	4.46231	0.497425	-0.441347	0.249998	0.0701931	0.165868	0	0.12963	two.sided	Welch Two Sample t-test
IGF2R	ENSP00000504419.1;ENSP00000503314.1;ENSP00000349437.1;ENSP00000473880.1;ENSP00000504616.1	-0.0964965	0.363385	-1.22231	11.7597	0.245525	-0.268896	0.075903	0.0110309	0.107527	0	0.0789461	two.sided	Welch Two Sample t-test
PPM1F	ENSP00000263212.5;ENSP00000384930.1;ENSP00000380632.4;ENSP00000392372.1;ENSP00000388350.1	-0.0970983	0.394358	-1.16669	8.73103	0.274211	-0.286255	0.0920581	0.150109	0.247208	0	0.0832253	two.sided	Welch Two Sample t-test
UBE2K	ENSP00000261427.5;ENSP00000425301.1;ENSP00000421203.1;ENSP00000390483.2;ENSP00000421422.1	-0.0972885	0.794114	-0.388159	6.80904	0.709748	-0.693346	0.498769	-0.0318407	0.0654478	0	0.250641	two.sided	Welch Two Sample t-test
CFHR4	ENSP00000356386.2;ENSP00000477162.2;ENSP00000251424.4	-0.0973196	0.69764	-0.551509	12.0491	0.591366	-0.481621	0.286982	-0.081762	0.0155576	0	0.176461	two.sided	Welch Two Sample t-test
PKM	ENSP00000334983.5;ENSP00000320171.6;ENSP00000373745.4;ENSP00000455736.2;ENSP00000456004.1;ENSP00000455901.2;ENSP00000456970.1;ENSP00000457253.1;ENSP00000455584.1;ENSP00000457198.1;ENSP00000457830.1;ENSP00000456984.1;ENSP00000457420.1;ENSP00000454668.1	-0.0979407	0.154862	-1.85628	19.151	0.0788672	-0.208314	0.0124322	-0.00560241	0.0923383	0	0.0527619	two.sided	Welch Two Sample t-test
DSC1	ENSP00000257197.3;ENSP00000257198.6	-0.0985405	0.460069	-0.975583	22.7	0.339554	-0.307642	0.110561	0.0274422	0.125983	0	0.101007	two.sided	Welch Two Sample t-test
MINPP1	ENSP00000361064.4;ENSP00000361062.4;ENSP00000437823.1	-0.0992269	0.432815	-1.05515	12.443	0.311413	-0.303317	0.104863	0.00783889	0.107066	0	0.0940402	two.sided	Welch Two Sample t-test
CCDC40	ENSP00000380679.4;ENSP00000269318.5;ENSP00000364010.4;ENSP00000459489.1;ENSP00000460002.1;ENSP00000460432.1;ENSP00000461034.1;ENSP00000364011.3	-0.0992995	0.565094	-0.771149	23.8246	0.4482	-0.365168	0.166569	-0.0754595	0.0238399	0	0.128768	two.sided	Welch Two Sample t-test
TNN	ENSP00000239462.4;ENSP00000480895.1	-0.100541	0.225606	-1.63997	10.6758	0.130113	-0.235977	0.0348958	0.0698615	0.170402	0	0.0613066	two.sided	Welch Two Sample t-test
IGKV3D-20	ENSP00000374805.2	-0.101271	0.801755	-0.375379	7.66345	0.717554	-0.728183	0.52564	-0.0655074	0.035764	0	0.269784	two.sided	Welch Two Sample t-test
AMPD1	ENSP00000489753.1;ENSP00000430075.3;ENSP00000358551.4	-0.10276	0.484191	-0.950048	11.1322	0.362258	-0.340479	0.13496	0.290155	0.392915	0	0.108163	two.sided	Welch Two Sample t-test
FCAMR	ENSP00000317155.2;ENSP00000316491.4;ENSP00000383746.3;ENSP00000392707.2	-0.105142	0.622244	-0.683231	10.4785	0.509286	-0.445919	0.235635	-0.0774001	0.0277421	0	0.15389	two.sided	Welch Two Sample t-test
IGLV8-61	ENSP00000374818.2	-0.105655	0.792807	-0.388607	7.7412	0.708036	-0.736285	0.524974	-0.0925171	0.0131383	0	0.271883	two.sided	Welch Two Sample t-test
GANAB	ENSP00000432181.1;ENSP00000340466.4;ENSP00000349053.3;ENSP00000442962.1;ENSP00000497655.1;ENSP00000435306.1;ENSP00000434921.1;ENSP00000434805.1;ENSP00000433799.1;ENSP00000432593.1	-0.106798	0.2949	-1.43364	9.1951	0.18479	-0.274772	0.0611762	0.00526543	0.112063	0	0.0744942	two.sided	Welch Two Sample t-test
FCMR	ENSP00000356058.3;ENSP00000404136.2;ENSP00000436799.1;ENSP00000485739.1;ENSP00000432936.1;ENSP00000437331.1;ENSP00000436316.1	-0.107164	0.457649	-1.01327	9.14186	0.336999	-0.345847	0.131519	-0.000986411	0.106178	0	0.105761	two.sided	Welch Two Sample t-test
PRRC1	ENSP00000296666.9;ENSP00000392873.2;ENSP00000421965.2	-0.108187	0.505862	-0.93079	6.72498	0.384159	-0.385326	0.168952	0.0543432	0.16253	0	0.116231	two.sided	Welch Two Sample t-test
PROC	ENSP00000392606.1;ENSP00000234071.4;ENSP00000412697.1;ENSP00000411241.1;ENSP00000406295.1;ENSP00000391220.1;ENSP00000386679.1;ENSP00000384225.2	-0.108996	0.258918	-1.55608	8.51632	0.15602	-0.268832	0.0508402	0.0282027	0.137198	0	0.0700453	two.sided	Welch Two Sample t-test
TIMP3	ENSP00000266085.5	-0.109429	0.314544	-1.33449	14.1283	0.203154	-0.285153	0.0662954	0.0994642	0.208893	0	0.0820007	two.sided	Welch Two Sample t-test
KRT2	ENSP00000310861.3	-0.110747	0.588481	-0.729194	23.6801	0.473034	-0.424427	0.202933	-0.0693094	0.0414373	0	0.151876	two.sided	Welch Two Sample t-test
KRT1	ENSP00000252244.3	-0.110951	0.625305	-0.664195	24.2694	0.512827	-0.455513	0.233612	-0.0576622	0.0532884	0	0.167045	two.sided	Welch Two Sample t-test
SUMF2	ENSP00000378824.3;ENSP00000400922.3;ENSP00000378823.3;ENSP00000414434.3;ENSP00000341938.7;ENSP00000415322.1;ENSP00000407954.1;ENSP00000415989.2;ENSP00000406445.1;ENSP00000407832.1;ENSP00000393423.1;ENSP00000395554.1;ENSP00000410796.1;ENSP00000498746.1;ENSP00000498981.1;ENSP00000498402.1;ENSP00000275607.9;ENSP00000498997.1	-0.111671	0.791715	-0.408211	3.7435	0.705379	-0.892169	0.668827	0.225882	0.337553	0	0.273561	two.sided	Welch Two Sample t-test
B3GNT7	ENSP00000287590.5	-0.112377	0.478165	-0.981854	7.45811	0.356944	-0.379684	0.15493	-0.017824	0.094553	0	0.114454	two.sided	Welch Two Sample t-test
AP1M1	ENSP00000291439.2;ENSP00000466858.1;ENSP00000465224.1;ENSP00000411498.2;ENSP00000388996.1;ENSP00000468140.1;ENSP00000467721.1;ENSP00000467417.1;ENSP00000482949.1;ENSP00000468015.1	-0.113317	0.484716	-1.0453	3.45744	0.363387	-0.433876	0.207242	0.0549105	0.168227	0	0.108406	two.sided	Welch Two Sample t-test
ASPN	ENSP00000364694.3;ENSP00000364693.1;ENSP00000499088.1;ENSP00000498419.1	-0.114023	0.438132	-1.05997	8.97665	0.316844	-0.357463	0.129418	0.123656	0.237679	0	0.107572	two.sided	Welch Two Sample t-test
SLC2A1	ENSP00000416293.2;ENSP00000486694.1;ENSP00000501811.1;ENSP00000487213.1;ENSP00000499253.1;ENSP00000361578.4;ENSP00000491942.1	-0.114835	0.731251	-0.51353	5.46505	0.627667	-0.67526	0.44559	-0.194234	-0.0793989	0	0.223619	two.sided	Welch Two Sample t-test
RAP1B	ENSP00000250559.9;ENSP00000377085.5;ENSP00000401095.2;ENSP00000446027.1;ENSP00000390972.2;ENSP00000445138.1;ENSP00000444786.1;ENSP00000441275.1;ENSP00000439966.1;ENSP00000399986.2;ENSP00000437415.1;ENSP00000444467.1;ENSP00000438088.1;ENSP00000445090.1;ENSP00000441952.1;ENSP00000444060.1;ENSP00000368270.3;ENSP00000446318.1;ENSP00000440466.1;ENSP00000443775.1;ENSP00000444830.1;ENSP00000440014.1;ENS…	-0.115002	0.555962	-0.806388	10.3566	0.438144	-0.43129	0.201285	-0.0422776	0.0727246	0	0.142614	two.sided	Welch Two Sample t-test
STOM	ENSP00000286713.2;ENSP00000339607.2;ENSP00000445764.2	-0.11535	0.587212	-0.759971	7.6551	0.470027	-0.468123	0.237424	0.107317	0.222667	0	0.151782	two.sided	Welch Two Sample t-test
SFN	ENSP00000340989.4	-0.115889	0.734981	-0.493542	7.69015	0.635414	-0.661186	0.429408	0.0185828	0.134472	0	0.234811	two.sided	Welch Two Sample t-test
IL1R1	ENSP00000401646.1;ENSP00000386776.1;ENSP00000415366.1;ENSP00000386555.1;ENSP00000387131.1;ENSP00000411627.1;ENSP00000410461.1;ENSP00000393296.1;ENSP00000386380.1;ENSP00000386478.1;ENSP00000407017.1;ENSP00000408101.1;ENSP00000390349.2	-0.115965	0.335193	-1.28755	12.9452	0.220447	-0.310625	0.0786957	0.139155	0.25512	0	0.0900663	two.sided	Welch Two Sample t-test
MMP19	ENSP00000313437.4;ENSP00000447363.1;ENSP00000446776.1;ENSP00000446979.1;ENSP00000386625.3;ENSP00000449752.1	-0.11744	0.234136	-1.55848	18.3298	0.136217	-0.275552	0.0406719	0.00237996	0.11982	0	0.0753554	two.sided	Welch Two Sample t-test
ENPP1	ENSP00000498074.1;ENSP00000422424.1;ENSP00000497375.1;ENSP00000497519.1;ENSP00000497981.1	-0.118108	0.269042	-1.5088	9.75746	0.163028	-0.293116	0.0568991	0.0703871	0.188495	0	0.0782796	two.sided	Welch Two Sample t-test
PLXND1	ENSP00000426162.1;ENSP00000317128.4;ENSP00000426540.1;ENSP00000427696.1;ENSP00000423832.1;ENSP00000426241.2	-0.118791	0.168424	-1.83357	14.0728	0.0879518	-0.257678	0.0200956	0.0316904	0.150482	0	0.0647869	two.sided	Welch Two Sample t-test
CSTA	ENSP00000264474.3;ENSP00000418891.1	-0.119163	0.598687	-0.723548	11.3965	0.48393	-0.480114	0.241789	0.0160017	0.135164	0	0.164692	two.sided	Welch Two Sample t-test
SORL1	ENSP00000260197.6;ENSP00000434634.1;ENSP00000432131.1;ENSP00000436447.1;ENSP00000435405.1	-0.119328	0.314544	-1.34793	11.8016	0.202986	-0.312571	0.0739156	-0.0129169	0.106411	0	0.0885266	two.sided	Welch Two Sample t-test
GBA	ENSP00000459642.1;ENSP00000458274.1;ENSP00000482397.1;ENSP00000482419.1;ENSP00000357357.3;ENSP00000314508.5;ENSP00000402577.2;ENSP00000397986.2	-0.119552	0.0179661	-3.18346	22.2719	0.00425168	-0.197379	-0.0417248	0.00409794	0.12365	0	0.0375541	two.sided	Welch Two Sample t-test
CPM	ENSP00000447051.1;ENSP00000447455.1;ENSP00000448517.1;ENSP00000447255.1;ENSP00000446799.1;ENSP00000446573.1;ENSP00000450400.1;ENSP00000449911.1;ENSP00000448078.1;ENSP00000339157.3	-0.120109	0.252969	-1.54687	10.574	0.151282	-0.291851	0.0516336	0.0373223	0.157431	0	0.0776464	two.sided	Welch Two Sample t-test
IGFBP2	ENSP00000401698.1;ENSP00000233809.4;ENSP00000389646.1;ENSP00000400308.1	-0.120832	0.438892	-1.03229	15.2739	0.318006	-0.369933	0.12827	-0.0377569	0.0830749	0	0.117052	two.sided	Welch Two Sample t-test
TEK	ENSP00000430686.1;ENSP00000480251.1;ENSP00000369375.4;ENSP00000383977.4;ENSP00000428337.1	-0.121482	0.289024	-1.46408	8.61737	0.178674	-0.310461	0.0674981	0.0348874	0.156369	0	0.0829745	two.sided	Welch Two Sample t-test
SLC38A10	ENSP00000363891.3;ENSP00000437601.1;ENSP00000458273.1;ENSP00000288439.5;ENSP00000444523.1;ENSP00000439115.1	-0.122237	0.126382	-2.1377	9.45257	0.0598166	-0.250653	0.0061788	0.0135837	0.135821	0	0.0571816	two.sided	Welch Two Sample t-test
MTTP	ENSP00000400821.1;ENSP00000422178.2;ENSP00000422782.2;ENSP00000427679.2;ENSP00000407350.2;ENSP00000265517.5	-0.122374	0.353707	-1.24912	11.716	0.236004	-0.336405	0.0916565	0.029215	0.151589	0	0.0979686	two.sided	Welch Two Sample t-test
IGLV3-21	ENSP00000374843.2	-0.122616	0.408188	-1.08535	24.8393	0.288187	-0.355364	0.110133	-0.0320992	0.0905165	0	0.112973	two.sided	Welch Two Sample t-test
F12	ENSP00000253496.3	-0.124971	0.511641	-0.896205	10.3241	0.390561	-0.434357	0.184414	-0.000764717	0.124207	0	0.139445	two.sided	Welch Two Sample t-test
TRMT1L	ENSP00000356476.5;ENSP00000414339.1	-0.125234	0.734483	-0.496906	7.36477	0.633745	-0.715255	0.464786	0.0795118	0.204746	0	0.252028	two.sided	Welch Two Sample t-test
SCGB1D2	ENSP00000244926.3	-0.125687	0.866856	-0.247074	11.1078	0.809358	-1.24401	0.992633	0.00342952	0.129116	0	0.508701	two.sided	Welch Two Sample t-test
BPNT2	ENSP00000262644.4;ENSP00000428617.1;ENSP00000430185.1	-0.126085	0.210478	-1.71574	9.83414	0.117484	-0.290199	0.0380296	-0.00243196	0.123653	0	0.073487	two.sided	Welch Two Sample t-test
ADAM17	ENSP00000309968.3;ENSP00000497830.1;ENSP00000497542.1;ENSP00000497929.1;ENSP00000497592.1;ENSP00000480552.1;ENSP00000497407.1	-0.126095	0.302467	-1.37071	14.0588	0.191954	-0.323321	0.0711318	-0.0444898	0.081605	0	0.0919923	two.sided	Welch Two Sample t-test
S100A14	ENSP00000420296.1;ENSP00000357690.1;ENSP00000340463.2;ENSP00000357691.1	-0.126822	0.719601	-0.518811	9.59511	0.615645	-0.674615	0.420972	0.0955242	0.222346	0	0.244447	two.sided	Welch Two Sample t-test
SCD	ENSP00000359380.2	-0.127056	0.648622	-0.669956	3.99647	0.539607	-0.653786	0.399674	0.0986662	0.225722	0	0.189648	two.sided	Welch Two Sample t-test
UGT2B7	ENSP00000426206.1;ENSP00000304811.7;ENSP00000427659.1;ENSP00000483172.1	-0.127639	0.39815	-1.23684	4.39018	0.27819	-0.404392	0.149114	0.0618335	0.189473	0	0.103197	two.sided	Welch Two Sample t-test
THBS1	ENSP00000380720.2;ENSP00000260356.5	-0.129743	0.501768	-0.906474	13.3389	0.380769	-0.438159	0.178673	-0.089485	0.0402581	0	0.14313	two.sided	Welch Two Sample t-test
KHK	ENSP00000260599.6;ENSP00000260598.5;ENSP00000404741.1	-0.129841	0.66512	-0.610811	9.81767	0.555201	-0.604675	0.344993	0.100036	0.229877	0	0.212572	two.sided	Welch Two Sample t-test
MACF1	ENSP00000434859.1;ENSP00000473615.1;ENSP00000354573.2;ENSP00000509485.1;ENSP00000455823.1;ENSP00000362006.4;ENSP00000435070.1;ENSP00000499888.1;ENSP00000435892.1;ENSP00000455274.1;ENSP00000501156.1;ENSP00000499399.1;ENSP00000435078.1;ENSP00000437059.1;ENSP00000501158.1;ENSP00000362016.2;ENSP00000501154.1;ENSP00000501071.1;ENSP00000431179.3;ENSP00000508231.1;ENSP00000353231.4;ENSP00000391512.1;ENS…	-0.129927	0.443086	-1.14258	3.69565	0.321792	-0.456172	0.196317	0.0808958	0.210823	0	0.113714	two.sided	Welch Two Sample t-test
DNAJC3	ENSP00000473631.1;ENSP00000365991.6	-0.130145	0.225606	-1.69375	7.74627	0.130001	-0.308349	0.0480598	-0.0564454	0.0736992	0	0.0768381	two.sided	Welch Two Sample t-test
ITLN1	ENSP00000323587.3	-0.131448	0.438132	-1.05154	10.3795	0.316876	-0.408602	0.145707	0.167895	0.299342	0	0.125005	two.sided	Welch Two Sample t-test
TGM1	ENSP00000493587.1;ENSP00000496483.1;ENSP00000494774.1;ENSP00000494613.1;ENSP00000494151.1;ENSP00000495940.1;ENSP00000495512.1;ENSP00000495262.1;ENSP00000495660.1;ENSP00000206765.6;ENSP00000439446.1;ENSP00000453701.1;ENSP00000453337.1;ENSP00000453840.1;ENSP00000452822.1;ENSP00000453234.1;ENSP00000454070.1;ENSP00000452690.1	-0.131578	0.699153	-0.549439	11.2586	0.593435	-0.657189	0.394033	0.00259548	0.134173	0	0.239477	two.sided	Welch Two Sample t-test
FDPS	ENSP00000483188.1;ENSP00000391755.1;ENSP00000478032.1;ENSP00000357340.4;ENSP00000480142.1;ENSP00000479557.1;ENSP00000349078.6;ENSP00000484099.1;ENSP00000478235.1	-0.131585	0.277889	-1.50142	8.52926	0.169327	-0.331522	0.0683516	0.0304677	0.162053	0	0.0876404	two.sided	Welch Two Sample t-test
LTBP1	ENSP00000386043.2;ENSP00000405993.2;ENSP00000384373.1;ENSP00000385359.1;ENSP00000384091.1;ENSP00000415412.1;ENSP00000417591.2;ENSP00000388154.2;ENSP00000395211.1;ENSP00000393057.2	-0.131661	0.149993	-1.94602	12.2077	0.0750385	-0.278793	0.015472	-0.0585418	0.0731187	0	0.0676562	two.sided	Welch Two Sample t-test
PIK3IP1	ENSP00000215912.4;ENSP00000385204.3;ENSP00000414227.1;ENSP00000415608.1	-0.131683	0.411862	-1.14115	6.88518	0.291938	-0.405473	0.142107	-0.0200608	0.111622	0	0.115395	two.sided	Welch Two Sample t-test
CES2	ENSP00000394452.2;ENSP00000463641.1;ENSP00000456167.2;ENSP00000457721.2;ENSP00000317842.5;ENSP00000464620.1	-0.132044	0.08147	-2.30482	18.8543	0.0327222	-0.252017	-0.0120709	0.0435266	0.17557	0	0.0572904	two.sided	Welch Two Sample t-test
SEMA3G	ENSP00000231721.2;ENSP00000420291.1;ENSP00000419181.1	-0.132391	0.26023	-1.55167	8.50635	0.157104	-0.327124	0.0623416	-0.00500938	0.127382	0	0.085322	two.sided	Welch Two Sample t-test
C1QB	ENSP00000426317.1;ENSP00000404606.2;ENSP00000423689.1	-0.132501	0.0497483	-2.66716	15.3993	0.0172819	-0.23815	-0.0268521	0.126616	0.259117	0	0.0496786	two.sided	Welch Two Sample t-test
IGKC	ENSP00000374777.2	-0.13277	0.530358	-0.858329	9.8507	0.411109	-0.478138	0.212598	0.0237758	0.156546	0	0.154684	two.sided	Welch Two Sample t-test
ST8SIA4	ENSP00000231461.4;ENSP00000428914.1;ENSP00000428826.1	-0.133355	0.511641	-0.92582	5.96223	0.390475	-0.486349	0.219639	0.109719	0.243073	0	0.14404	two.sided	Welch Two Sample t-test
IGKV1-33	ENSP00000488818.1;ENSP00000487732.1;ENSP00000420020.1	-0.133619	0.41729	-1.07884	15.9287	0.296724	-0.396274	0.129035	-0.116966	0.0166529	0	0.123854	two.sided	Welch Two Sample t-test
ARPC5	ENSP00000352918.6;ENSP00000356504.1;ENSP00000294742.6	-0.134046	0.471903	-0.975998	10.804	0.350413	-0.437004	0.168913	-0.0466823	0.0873633	0	0.137342	two.sided	Welch Two Sample t-test
EPHA7	ENSP00000358309.4;ENSP00000505937.1;ENSP00000506130.1;ENSP00000505801.1;ENSP00000506654.1;ENSP00000505741.1;ENSP00000505682.1;ENSP00000506548.1;ENSP00000358303.1	-0.134707	0.497797	-0.988177	4.2139	0.376356	-0.505733	0.236318	0.0890953	0.223803	0	0.136319	two.sided	Welch Two Sample t-test
MET	ENSP00000317272.6;ENSP00000380860.3;ENSP00000413857.1;ENSP00000410980.2;ENSP00000398776.1;ENSP00000398140.1	-0.135321	0.0988863	-2.24455	13.4573	0.0421893	-0.265119	-0.00552342	0.0653865	0.200708	0	0.0602889	two.sided	Welch Two Sample t-test
ATF6	ENSP00000504865.1;ENSP00000506149.1;ENSP00000505998.1;ENSP00000505025.1;ENSP00000506139.1;ENSP00000506559.1;ENSP00000505455.1;ENSP00000506145.1;ENSP00000356919.3;ENSP00000505583.1;ENSP00000505919.1;ENSP00000505371.1;ENSP00000505875.1;ENSP00000506229.1;ENSP00000505321.1;ENSP00000506087.1;ENSP00000505474.1	-0.13559	0.47599	-0.979525	8.54057	0.35425	-0.451315	0.180134	-0.0293198	0.106271	0	0.138425	two.sided	Welch Two Sample t-test
CTSL	ENSP00000503897.1;ENSP00000504313.1;ENSP00000502968.1;ENSP00000503470.1;ENSP00000503439.1;ENSP00000503298.1;ENSP00000504473.1;ENSP00000504772.1;ENSP00000340470.6;ENSP00000503851.1;ENSP00000345344.5;ENSP00000504639.1;ENSP00000503881.1;ENSP00000365061.5;ENSP00000502901.1;ENSP00000504560.1;ENSP00000504405.1;ENSP00000503146.1;ENSP00000503891.1;ENSP00000504676.1;ENSP00000504275.1;ENSP00000503938.1;ENS…	-0.135817	0.366612	-1.24551	7.92001	0.24853	-0.387719	0.116085	-0.0532794	0.0825376	0	0.109045	two.sided	Welch Two Sample t-test
GP1BA	ENSP00000329380.5	-0.137084	0.24285	-1.56086	12.2452	0.144017	-0.328015	0.0538475	0.000402942	0.137487	0	0.0878255	two.sided	Welch Two Sample t-test
SEPTIN7	ENSP00000381992.4;ENSP00000413507.2;ENSP00000344868.8;ENSP00000499937.1;ENSP00000489538.1;ENSP00000489480.1;ENSP00000489192.1;ENSP00000381993.4;ENSP00000489596.1	-0.137229	0.37014	-1.23404	7.91143	0.252586	-0.394164	0.119706	0.0204005	0.15763	0	0.111203	two.sided	Welch Two Sample t-test
REG1B	ENSP00000387410.1;ENSP00000303206.3	-0.137721	0.454862	-1.02114	8.97419	0.333924	-0.442949	0.167508	-0.0336143	0.104106	0	0.134869	two.sided	Welch Two Sample t-test
CPB2	ENSP00000181383.4;ENSP00000400714.3;ENSP00000502038.1;ENSP00000502808.1	-0.138254	0.242664	-1.61896	8.10359	0.143634	-0.334742	0.0582344	0.0108372	0.149091	0	0.0853969	two.sided	Welch Two Sample t-test
RAB1A	ENSP00000497078.1;ENSP00000386451.1;ENSP00000387286.3;ENSP00000381540.3;ENSP00000386672.1	-0.140069	0.604932	-0.724812	7.34141	0.491019	-0.592756	0.312618	-0.00586881	0.1342	0	0.193248	two.sided	Welch Two Sample t-test
AGMAT	ENSP00000364986.3	-0.140315	0.490219	-0.953504	7.95005	0.368422	-0.480031	0.199401	0.0549264	0.195241	0	0.147157	two.sided	Welch Two Sample t-test
CEMIP	ENSP00000220244.3;ENSP00000378177.3;ENSP00000348583.5;ENSP00000453066.1;ENSP00000431426.1	-0.140358	0.242329	-1.56861	11.7331	0.1433	-0.33581	0.0550937	0.0222641	0.162622	0	0.0894794	two.sided	Welch Two Sample t-test
COL12A1	ENSP00000399812.2;ENSP00000325146.8;ENSP00000305147.9;ENSP00000412864.2;ENSP00000421216.1;ENSP00000423423.1;ENSP00000393217.1	-0.140917	0.0362268	-2.75964	23.2979	0.0110778	-0.246476	-0.0353587	0.0285548	0.169472	0	0.0510638	two.sided	Welch Two Sample t-test
ITGAM	ENSP00000496959.1;ENSP00000441691.3;ENSP00000454568.1;ENSP00000461850.1	-0.141093	0.173904	-1.81837	13.2616	0.091657	-0.308388	0.0262011	0.0696675	0.210761	0	0.0775933	two.sided	Welch Two Sample t-test
NRCAM	ENSP00000368314.3;ENSP00000325269.6;ENSP00000368310.4;ENSP00000398174.2;ENSP00000390421.1;ENSP00000390868.1;ENSP00000397544.1;ENSP00000408203.1;ENSP00000393663.1;ENSP00000407858.3	-0.141215	0.10071	-2.21727	14.2372	0.0433637	-0.2776	-0.0048297	-0.0501258	0.0910891	0	0.0636886	two.sided	Welch Two Sample t-test
MANBA	ENSP00000495247.1;ENSP00000494462.1;ENSP00000493519.1;ENSP00000493992.1;ENSP00000493465.1;ENSP00000496137.1;ENSP00000495483.1;ENSP00000496399.1;ENSP00000495363.1;ENSP00000427322.1;ENSP00000495846.1;ENSP00000495818.1;ENSP00000422001.1	-0.141668	0.0741848	-2.42052	14.5381	0.0291068	-0.266764	-0.0165726	0.0239551	0.165624	0	0.0585281	two.sided	Welch Two Sample t-test
IL6R	ENSP00000477739.1;ENSP00000340589.4;ENSP00000357470.3;ENSP00000423184.1;ENSP00000423668.1;ENSP00000423036.1	-0.14203	0.184237	-1.82343	9.93154	0.0984317	-0.315746	0.0316859	-0.00642406	0.135606	0	0.0778917	two.sided	Welch Two Sample t-test
DARS1	ENSP00000264161.4;ENSP00000387508.1;ENSP00000389867.1;ENSP00000397616.1;ENSP00000388801.1;ENSP00000404445.1	-0.143113	0.746361	-0.484022	4.077	0.653223	-0.957956	0.671731	-0.0182677	0.124845	0	0.295674	two.sided	Welch Two Sample t-test
NRP1	ENSP00000364009.1;ENSP00000265371.3;ENSP00000390447.1;ENSP00000416147.1;ENSP00000476896.1;ENSP00000393071.1;ENSP00000363954.5;ENSP00000363955.4;ENSP00000363956.5;ENSP00000408911.2;ENSP00000390567.1;ENSP00000364001.2;ENSP00000379317.1;ENSP00000363949.3	-0.144274	0.152928	-1.98783	9.21215	0.0773361	-0.307884	0.0193354	0.0141515	0.158426	0	0.0725786	two.sided	Welch Two Sample t-test
CTSW	ENSP00000436568.1;ENSP00000311300.3;ENSP00000434267.2;ENSP00000505022.1;ENSP00000505903.1;ENSP00000505179.1;ENSP00000504913.1	-0.144449	0.179494	-1.87814	8.41914	0.0953467	-0.320281	0.0313823	-0.0155973	0.128852	0	0.0769108	two.sided	Welch Two Sample t-test
CHRDL1	ENSP00000361115.1;ENSP00000361112.1;ENSP00000378276.4;ENSP00000418443.1;ENSP00000399739.2	-0.144736	0.151912	-1.93867	11.9974	0.0764254	-0.307404	0.017932	0.0488189	0.193555	0	0.0746573	two.sided	Welch Two Sample t-test
HEXA	ENSP00000268097.6;ENSP00000507042.1;ENSP00000508369.1;ENSP00000506834.1;ENSP00000507003.1;ENSP00000508108.1;ENSP00000506819.1;ENSP00000507308.1;ENSP00000508173.1;ENSP00000506867.1;ENSP00000507535.1;ENSP00000508336.1;ENSP00000507996.1;ENSP00000507748.1;ENSP00000507986.1;ENSP00000507320.1;ENSP00000455545.1;ENSP00000508110.1;ENSP00000455114.1;ENSP00000507179.1;ENSP00000457521.2;ENSP00000507227.1;ENS…	-0.145218	0.0234754	-2.99245	24.9967	0.00614927	-0.245164	-0.0452716	0.0360132	0.181231	0	0.0485281	two.sided	Welch Two Sample t-test
F7	ENSP00000329546.4;ENSP00000364731.3;ENSP00000387669.1;ENSP00000442051.2	-0.146239	0.227643	-1.6666	8.5926	0.131544	-0.34618	0.0537025	0.0718378	0.218077	0	0.0877469	two.sided	Welch Two Sample t-test
SERPINA6	ENSP00000486588.1;ENSP00000484501.1;ENSP00000486954.1;ENSP00000451045.1;ENSP00000342850.3;ENSP00000452018.1	-0.146879	0.288789	-1.48652	7.50117	0.177916	-0.377393	0.0836355	0.0539557	0.200835	0	0.0988072	two.sided	Welch Two Sample t-test
SERPINF2	ENSP00000488707.1;ENSP00000483294.1;ENSP00000488065.1;ENSP00000481874.1;ENSP00000479005.1;ENSP00000321853.3;ENSP00000403877.2;ENSP00000402056.1;ENSP00000402286.2;ENSP00000371493.4	-0.147172	0.224986	-1.69092	8.04143	0.129123	-0.347699	0.0533555	0.120769	0.267941	0	0.0870368	two.sided	Welch Two Sample t-test
MB	ENSP00000386060.1;ENSP00000380489.2;ENSP00000380491.1;ENSP00000352835.1;ENSP00000384239.1;ENSP00000403351.1;ENSP00000413309.1;ENSP00000397944.1;ENSP00000389263.1;ENSP00000414243.1	-0.147454	0.385024	-1.1562	15.8873	0.26469	-0.417968	0.12306	-0.066653	0.0808009	0	0.127533	two.sided	Welch Two Sample t-test
GALNT6	ENSP00000444171.1;ENSP00000348668.2;ENSP00000474670.1;ENSP00000474101.1;ENSP00000474515.1;ENSP00000473918.1;ENSP00000473836.1;ENSP00000474052.1;ENSP00000473948.1;ENSP00000473981.1;ENSP00000474163.1;ENSP00000474483.1	-0.147594	0.301739	-1.42263	8.33985	0.191153	-0.38515	0.0899619	0.0287726	0.176367	0	0.103748	two.sided	Welch Two Sample t-test
SLPI	ENSP00000342082.2	-0.148666	0.400204	-1.11874	15.7389	0.280036	-0.430753	0.133422	-0.0640261	0.0846395	0	0.132887	two.sided	Welch Two Sample t-test
PPP1R11	ENSP00000392044.1;ENSP00000394056.2;ENSP00000400763.1;ENSP00000404824.1;ENSP00000399965.1;ENSP00000392260.1;ENSP00000411693.1;ENSP00000411038.2;ENSP00000408173.1;ENSP00000416038.1;ENSP00000415651.1;ENSP00000399167.1;ENSP00000397132.1;ENSP00000403557.2;ENSP00000390917.1;ENSP00000411976.1;ENSP00000396522.1;ENSP00000399723.1;ENSP00000414808.2;ENSP00000414471.1;ENSP00000406410.1;ENSP00000391581.1;ENS…	-0.148882	0.382472	-1.20991	7.57372	0.262721	-0.435446	0.137682	0.0262601	0.175142	0	0.123053	two.sided	Welch Two Sample t-test
MGAT4B	ENSP00000491898.1;ENSP00000491766.1;ENSP00000492708.1;ENSP00000491478.1;ENSP00000491809.1;ENSP00000491885.1;ENSP00000491083.1;ENSP00000491235.1;ENSP00000492331.1;ENSP00000492124.1;ENSP00000491759.1;ENSP00000428906.1;ENSP00000338487.5;ENSP00000292591.7;ENSP00000430721.1;ENSP00000428960.1;ENSP00000431093.1;ENSP00000430723.1;ENSP00000428764.1;ENSP00000427995.1;ENSP00000430376.1;ENSP00000430964.1	-0.14899	0.597367	-0.760132	4.86627	0.482356	-0.657031	0.359051	0.0589898	0.20798	0	0.196005	two.sided	Welch Two Sample t-test
SEMA3F	ENSP00000392588.1;ENSP00000398399.1;ENSP00000388931.1;ENSP00000002829.3;ENSP00000400549.1;ENSP00000409859.1;ENSP00000416356.1	-0.149094	0.160419	-1.97656	8.34573	0.0820022	-0.321791	0.0236037	-0.0403325	0.108761	0	0.0754308	two.sided	Welch Two Sample t-test
CASP14	ENSP00000393417.2	-0.149202	0.523169	-0.863835	13.1293	0.403184	-0.521968	0.223564	-0.0773095	0.0718922	0	0.17272	two.sided	Welch Two Sample t-test
DNM1L	ENSP00000415131.2;ENSP00000404160.2;ENSP00000449089.1;ENSP00000350948.5;ENSP00000450399.1;ENSP00000266481.6;ENSP00000450401.1;ENSP00000447845.1;ENSP00000447013.1;ENSP00000390090.2;ENSP00000396030.2;ENSP00000448610.1;ENSP00000448936.1;ENSP00000370388.4;ENSP00000447788.1;ENSP00000448105.1;ENSP00000448802.1	-0.149225	0.650181	-0.638422	7.73496	0.541635	-0.691464	0.393014	-0.0205029	0.128722	0	0.233741	two.sided	Welch Two Sample t-test
ZKSCAN8	ENSP00000332750.5;ENSP00000475589.1;ENSP00000402948.2;ENSP00000439117.1	-0.149721	0.685699	-0.612237	3.4815	0.57808	-0.870491	0.57105	-0.153984	-0.00426342	0	0.244547	two.sided	Welch Two Sample t-test
PLG	ENSP00000355891.2;ENSP00000308938.9;ENSP00000389424.1	-0.15006	0.0734164	-2.41506	15.2064	0.0287641	-0.282342	-0.0177788	-0.0238061	0.126254	0	0.0621351	two.sided	Welch Two Sample t-test
PEPD	ENSP00000244137.5;ENSP00000468516.3;ENSP00000380226.3;ENSP00000391890.2;ENSP00000498922.1;ENSP00000498950.1;ENSP00000476667.1;ENSP00000476869.1	-0.150486	0.0697746	-2.69969	8.0858	0.0268273	-0.27879	-0.0221819	0.0345911	0.185077	0	0.055742	two.sided	Welch Two Sample t-test
ENPEP	ENSP00000265162.5;ENSP00000426265.1	-0.150631	0.0581266	-2.48945	21.4268	0.0210746	-0.27631	-0.0249506	0.131692	0.282323	0	0.0605076	two.sided	Welch Two Sample t-test
SDF4	ENSP00000353094.7;ENSP00000435962.1;ENSP00000263741.8;ENSP00000384207.2;ENSP00000499296.1	-0.152892	0.24285	-1.60981	8.48144	0.143961	-0.36976	0.0639763	-0.0276979	0.125194	0	0.0949754	two.sided	Welch Two Sample t-test
FCGR2A	ENSP00000356949.4;ENSP00000441156.1;ENSP00000440148.1;ENSP00000271450.6;ENSP00000476495.1;ENSP00000476411.1	-0.153687	0.364272	-1.23063	10.1083	0.246329	-0.431545	0.12417	0.00915165	0.162839	0	0.124885	two.sided	Welch Two Sample t-test
FCGBP	ENSP00000487490.3;ENSP00000491148.2;ENSP00000481056.3	-0.153772	0.347317	-1.27569	9.97989	0.230959	-0.422428	0.114883	-0.0130341	0.140738	0	0.120541	two.sided	Welch Two Sample t-test
STAB1	ENSP00000312946.6;ENSP00000418426.1	-0.155328	0.162373	-1.99912	7.37858	0.0836342	-0.33716	0.0265048	0.0783197	0.233647	0	0.0776978	two.sided	Welch Two Sample t-test
MEGF8	ENSP00000334219.4;ENSP00000367313.4;ENSP00000251268.5;ENSP00000471370.1;ENSP00000470620.1	-0.155677	0.308303	-1.40093	8.14538	0.198163	-0.411135	0.099782	0.00751581	0.163193	0	0.111124	two.sided	Welch Two Sample t-test
APLP2	ENSP00000497691.1;ENSP00000434592.1;ENSP00000433582.1;ENSP00000434059.1;ENSP00000434379.1;ENSP00000435470.1;ENSP00000435914.1;ENSP00000345444.5;ENSP00000263574.5;ENSP00000263575.6;ENSP00000278756.7	-0.156017	0.308303	-1.39429	8.58956	0.198239	-0.411001	0.098968	-0.0594287	0.096588	0	0.111897	two.sided	Welch Two Sample t-test
RBBP8	ENSP00000464628.1;ENSP00000462390.1;ENSP00000464284.1;ENSP00000463738.1;ENSP00000463439.1;ENSP00000323050.5;ENSP00000382628.2;ENSP00000382630.2;ENSP00000382627.2;ENSP00000354024.5;ENSP00000463310.1;ENSP00000477396.1;ENSP00000464691.1;ENSP00000463544.1	-0.156973	0.256515	-1.67679	5.01243	0.154284	-0.397439	0.083493	0.0501934	0.207166	0	0.0936152	two.sided	Welch Two Sample t-test
RNASE4	ENSP00000452245.1;ENSP00000381081.2;ENSP00000451624.1	-0.15734	0.209561	-1.74304	8.66147	0.116612	-0.362762	0.0480826	-0.00297487	0.154365	0	0.0902675	two.sided	Welch Two Sample t-test
APOE	ENSP00000413135.1;ENSP00000252486.3;ENSP00000413653.2;ENSP00000410423.1	-0.158067	0.29742	-1.35597	24.9719	0.187246	-0.398165	0.0820305	-0.11914	0.0389275	0	0.116572	two.sided	Welch Two Sample t-test
MMP7	ENSP00000260227.4	-0.159792	0.344941	-1.27806	10.5617	0.228603	-0.436375	0.116791	-0.121459	0.0383327	0	0.125027	two.sided	Welch Two Sample t-test
ANKRD26	ENSP00000502237.1;ENSP00000502448.1;ENSP00000502093.1;ENSP00000394152.1;ENSP00000365255.4;ENSP00000502438.1;ENSP00000501975.1;ENSP00000405112.3;ENSP00000502355.1;ENSP00000501607.1;ENSP00000502611.1;ENSP00000502733.1;ENSP00000502724.1;ENSP00000502704.1;ENSP00000502506.1	-0.16222	0.252734	-1.74965	4.25746	0.150731	-0.413616	0.0891755	0.127341	0.289561	0	0.0927157	two.sided	Welch Two Sample t-test
SELL	ENSP00000236147.5;ENSP00000498707.1;ENSP00000498227.1	-0.16256	0.23856	-1.63608	8.07888	0.140091	-0.391294	0.0661742	-0.0309353	0.131624	0	0.0993592	two.sided	Welch Two Sample t-test
ADAMDEC1	ENSP00000256412.4;ENSP00000428993.1;ENSP00000431008.1	-0.163951	0.325247	-1.30536	14.1302	0.212626	-0.433099	0.105198	0.0116151	0.175566	0	0.125598	two.sided	Welch Two Sample t-test
ST3GAL6	ENSP00000265261.7;ENSP00000419209.1;ENSP00000419690.1;ENSP00000420047.1;ENSP00000417584.1;ENSP00000418896.2;ENSP00000377717.1;ENSP00000480884.2;ENSP00000417109.1;ENSP00000420474.1;ENSP00000418650.1;ENSP00000417376.1;ENSP00000420693.1;ENSP00000417201.2;ENSP00000419202.1	-0.164055	0.188037	-1.72709	18.0143	0.101259	-0.363608	0.0354991	-0.000124517	0.16393	0	0.0949893	two.sided	Welch Two Sample t-test
SPON1	ENSP00000460236.1	-0.164438	0.140287	-1.99985	12.0342	0.0686058	-0.343535	0.0146587	0.00976214	0.1742	0	0.0822252	two.sided	Welch Two Sample t-test
ST3GAL1	ENSP00000428540.1;ENSP00000497381.1;ENSP00000430515.1;ENSP00000429638.1;ENSP00000427720.1;ENSP00000429936.1;ENSP00000430135.1;ENSP00000427786.1;ENSP00000414073.1	-0.164668	0.0354432	-3.05404	11.1427	0.0108182	-0.283156	-0.0461804	-0.0357789	0.128889	0	0.0539181	two.sided	Welch Two Sample t-test
KRT9	ENSP00000246662.4;ENSP00000467932.1	-0.16481	0.565094	-0.770931	24.9996	0.447973	-0.605101	0.27548	-0.106346	0.0584646	0	0.213781	two.sided	Welch Two Sample t-test
SLC25A25	ENSP00000362159.2;ENSP00000362160.5;ENSP00000508277.1;ENSP00000362157.5;ENSP00000410053.2;ENSP00000362155.5;ENSP00000419685.1;ENSP00000506909.1;ENSP00000418600.1	-0.16508	0.447757	-1.08866	4.95026	0.326442	-0.556054	0.225894	0.0457513	0.210831	0	0.151636	two.sided	Welch Two Sample t-test
ANGPTL8	ENSP00000479969.1;ENSP00000464941.1;ENSP00000252453.7;ENSP00000465378.1	-0.165246	0.566276	-0.787824	9.62056	0.449774	-0.635108	0.304616	-0.0919905	0.0732554	0	0.20975	two.sided	Welch Two Sample t-test
TSN	ENSP00000399735.1;ENSP00000437728.1;ENSP00000374332.3;ENSP00000487808.1;ENSP00000487833.1;ENSP00000488237.1;ENSP00000487702.1;ENSP00000387263.1	-0.166063	0.400204	-1.14279	9.87559	0.280075	-0.490397	0.158271	0.172216	0.33828	0	0.145314	two.sided	Welch Two Sample t-test
MDH1	ENSP00000446395.2;ENSP00000386743.1;ENSP00000399004.1;ENSP00000233114.8;ENSP00000438144.3;ENSP00000386719.1;ENSP00000394504.1;ENSP00000409027.1;ENSP00000400937.1;ENSP00000410073.2	-0.166557	0.677257	-0.596659	7.30462	0.568759	-0.821099	0.487985	-0.149971	0.0165854	0	0.279149	two.sided	Welch Two Sample t-test
SCARA5	ENSP00000346990.3;ENSP00000369746.2;ENSP00000428663.1;ENSP00000430713.1	-0.167025	0.187534	-1.86595	7.6166	0.100882	-0.375264	0.0412133	0.0137681	0.180794	0	0.0895125	two.sided	Welch Two Sample t-test
EMILIN2	ENSP00000254528.3	-0.167058	0.602176	-0.771877	3.58564	0.487888	-0.796369	0.462253	-0.0385287	0.128529	0	0.216431	two.sided	Welch Two Sample t-test
SCG3	ENSP00000445205.2;ENSP00000220478.3;ENSP00000452745.1	-0.16859	0.315264	-1.44177	5.49919	0.203796	-0.461151	0.123971	0.19988	0.36847	0	0.116933	two.sided	Welch Two Sample t-test
CDH23	ENSP00000224721.9;ENSP00000381789.5;ENSP00000473454.2;ENSP00000299366.8;ENSP00000495691.1;ENSP00000482036.2;ENSP00000388894.3;ENSP00000495098.1;ENSP00000473539.2;ENSP00000480146.1;ENSP00000495222.1;ENSP00000495176.1;ENSP00000381768.3;ENSP00000478374.1	-0.169498	0.0997429	-2.14434	23.1683	0.0427229	-0.332948	-0.00604767	0.0354115	0.204909	0	0.0790445	two.sided	Welch Two Sample t-test
BCAM	ENSP00000270233.5;ENSP00000481153.1;ENSP00000467100.2;ENSP00000468189.1	-0.169536	0.0297733	-2.92441	19.8303	0.00843495	-0.290531	-0.0485403	-0.0106387	0.158897	0	0.0579727	two.sided	Welch Two Sample t-test
XPNPEP2	ENSP00000360147.3	-0.169749	0.736438	-0.484552	9.70098	0.638748	-0.953587	0.614089	-0.130137	0.0396118	0	0.350321	two.sided	Welch Two Sample t-test
MAN2A2	ENSP00000453740.1;ENSP00000452691.1;ENSP00000453078.1;ENSP00000453999.1;ENSP00000452631.1;ENSP00000452948.1;ENSP00000453956.1;ENSP00000452897.3;ENSP00000453140.1;ENSP00000452866.1;ENSP00000452928.1;ENSP00000452813.1;ENSP00000453253.1;ENSP00000453341.1;ENSP00000453659.1;ENSP00000353655.3	-0.170091	0.0424873	-2.78828	14.7928	0.0139236	-0.300273	-0.0399093	-0.0146874	0.155404	0	0.0610022	two.sided	Welch Two Sample t-test
ANXA5	ENSP00000296511.5;ENSP00000424106.1;ENSP00000421421.1;ENSP00000424199.1;ENSP00000427135.1	-0.170541	0.564963	-0.800442	7.69466	0.447461	-0.665268	0.324187	-0.144776	0.0257652	0	0.213058	two.sided	Welch Two Sample t-test
IGHV3-7	ENSP00000487659.1;ENSP00000375007.2	-0.17123	0.433568	-1.05682	11.5494	0.312199	-0.525784	0.183324	-0.041984	0.129246	0	0.162024	two.sided	Welch Two Sample t-test
AZGP1	ENSP00000292401.4;ENSP00000389942.1;ENSP00000396093.1	-0.172119	0.122547	-2.14735	9.90062	0.0575882	-0.350957	0.00671885	0.00856154	0.18068	0	0.0801541	two.sided	Welch Two Sample t-test
JPT2	ENSP00000457694.1;ENSP00000454459.1;ENSP00000248098.3;ENSP00000372158.5;ENSP00000454567.1;ENSP00000456487.1;ENSP00000457536.1;ENSP00000454529.1;ENSP00000372157.4;ENSP00000457424.1;ENSP00000457344.1	-0.17379	0.363385	-1.2645	7.2159	0.245359	-0.496816	0.149237	-0.0329943	0.140795	0	0.137437	two.sided	Welch Two Sample t-test
BST1	ENSP00000265016.4;ENSP00000371783.3;ENSP00000423357.1;ENSP00000420925.1;ENSP00000424761.1	-0.173882	0.198775	-1.69821	15.9066	0.108941	-0.391045	0.0432816	0.0204401	0.194322	0	0.102391	two.sided	Welch Two Sample t-test
IGLV3-16	ENSP00000374846.3	-0.175568	0.702524	-0.549155	8.34281	0.597287	-0.907572	0.556435	0.116943	0.292512	0	0.319706	two.sided	Welch Two Sample t-test
THBS3	ENSP00000357362.3;ENSP00000444792.2;ENSP00000392207.2;ENSP00000437353.1;ENSP00000404040.2	-0.176352	0.484716	-0.973279	6.86135	0.363469	-0.60657	0.253865	0.117431	0.293784	0	0.181194	two.sided	Welch Two Sample t-test
CASS4	ENSP00000353462.3;ENSP00000506506.1;ENSP00000410027.1;ENSP00000505834.1	-0.176703	0.24174	-1.67738	6.20826	0.142816	-0.432391	0.0789842	0.00800319	0.184707	0	0.105345	two.sided	Welch Two Sample t-test
CRYL1	ENSP00000496154.1;ENSP00000298248.7;ENSP00000493784.1;ENSP00000372262.1;ENSP00000493818.1;ENSP00000494794.1;ENSP00000495342.1;ENSP00000494114.1;ENSP00000479908.1;ENSP00000495054.1	-0.177791	0.262625	-1.49112	13.5463	0.158845	-0.434326	0.0787439	0.0361683	0.21396	0	0.119233	two.sided	Welch Two Sample t-test
PVR	ENSP00000402060.2;ENSP00000340870.3;ENSP00000385344.3;ENSP00000187830.2;ENSP00000383907.3;ENSP00000466447.1	-0.179001	0.220552	-1.68252	9.43161	0.125215	-0.418	0.0599984	-0.00801466	0.170986	0	0.106389	two.sided	Welch Two Sample t-test
GLUL	ENSP00000494022.1;ENSP00000356537.6;ENSP00000344958.4;ENSP00000307900.5;ENSP00000398320.2	-0.181386	0.518195	-0.898448	7.15135	0.398186	-0.656733	0.293962	0.0264072	0.207793	0	0.201888	two.sided	Welch Two Sample t-test
FAT4	ENSP00000501473.2;ENSP00000377862.4;ENSP00000335169.5	-0.181804	0.0376455	-2.91687	13.3965	0.0116982	-0.316053	-0.0475559	0.019016	0.20082	0	0.0623285	two.sided	Welch Two Sample t-test
GABARAP	ENSP00000306866.5;ENSP00000460855.1;ENSP00000460489.1;ENSP00000461882.1;ENSP00000459345.1;ENSP00000458476.1	-0.182067	0.416643	-1.12512	7.32932	0.29603	-0.561254	0.197119	-0.0120131	0.170054	0	0.16182	two.sided	Welch Two Sample t-test
LYPD3	ENSP00000244333.2	-0.182296	0.273244	-1.50347	9.30317	0.165882	-0.455226	0.0906342	-0.048954	0.133342	0	0.12125	two.sided	Welch Two Sample t-test
SERPINB12	ENSP00000269491.1;ENSP00000372218.1	-0.182935	0.549234	-0.804057	18.4418	0.431607	-0.660106	0.294236	-0.017722	0.165213	0	0.227515	two.sided	Welch Two Sample t-test
CDH11	ENSP00000377711.3;ENSP00000268603.4;ENSP00000457812.1;ENSP00000484650.1;ENSP00000455779.1;ENSP00000455420.1;ENSP00000456772.1;ENSP00000455120.1;ENSP00000455697.1;ENSP00000456110.1	-0.183014	0.0353866	-3.10535	10.2969	0.0107811	-0.313817	-0.05221	-0.0137963	0.169217	0	0.0589348	two.sided	Welch Two Sample t-test
PIP4K2A	ENSP00000365757.4;ENSP00000326294.7;ENSP00000442098.1;ENSP00000473858.1	-0.18504	0.112913	-2.18819	11.0169	0.0510935	-0.371128	0.00104739	0.057802	0.242842	0	0.0845633	two.sided	Welch Two Sample t-test
MUC20	ENSP00000485806.1;ENSP00000487047.1;ENSP00000486526.1;ENSP00000480568.1;ENSP00000486488.1;ENSP00000486805.1;ENSP00000479454.1;ENSP00000487573.1;ENSP00000486753.1;ENSP00000486409.1;ENSP00000485837.1;ENSP00000479947.1;ENSP00000478544.1;ENSP00000485702.1;ENSP00000486905.1;ENSP00000487482.1;ENSP00000486394.1;ENSP00000485873.1;ENSP00000487039.1;ENSP00000482294.1;ENSP00000487209.1;ENSP00000479182.1;ENS…	-0.186104	0.588465	-0.743468	11.9094	0.471612	-0.731964	0.359755	0.00279272	0.188897	0	0.250319	two.sided	Welch Two Sample t-test
OLFML3	ENSP00000358564.1;ENSP00000322273.4;ENSP00000376977.3	-0.186894	0.120803	-2.17007	9.51988	0.0564968	-0.38011	0.00632089	-0.0570699	0.129825	0	0.0861236	two.sided	Welch Two Sample t-test
ADGRD1	ENSP00000261654.5;ENSP00000442501.1;ENSP00000444425.1;ENSP00000482235.1;ENSP00000334127.7;ENSP00000438021.1	-0.187156	0.243445	-1.57881	10.3224	0.144507	-0.450171	0.0758587	0.20202	0.389176	0	0.118542	two.sided	Welch Two Sample t-test
ENTPD7	ENSP00000359520.4;ENSP00000474132.1	-0.187907	0.110053	-2.21437	10.854	0.0491571	-0.374984	-0.000828944	-0.038419	0.149488	0	0.0848578	two.sided	Welch Two Sample t-test
OGN	ENSP00000364711.5;ENSP00000262551.4;ENSP00000396709.1	-0.188217	0.322667	-1.35028	8.92519	0.210169	-0.503945	0.127512	0.0424468	0.230664	0	0.139391	two.sided	Welch Two Sample t-test
DCD	ENSP00000293371.6;ENSP00000450415.1;ENSP00000406773.2	-0.189268	0.507188	-0.88597	21.4667	0.385451	-0.632943	0.254408	-0.256134	-0.0668664	0	0.213628	two.sided	Welch Two Sample t-test
BPIFA1	ENSP00000364562.4;ENSP00000346251.4;ENSP00000364571.2;ENSP00000482297.1	-0.189924	0.427443	-1.09308	7.8951	0.306586	-0.591524	0.211676	-0.18392	0.00600365	0	0.173751	two.sided	Welch Two Sample t-test
AEBP1	ENSP00000223357.3;ENSP00000411277.1;ENSP00000401758.1;ENSP00000400660.1;ENSP00000397241.1;ENSP00000398878.2;ENSP00000410349.1;ENSP00000416568.1	-0.192293	0.461382	-1.04365	5.44025	0.340785	-0.654623	0.270037	0.0961665	0.28846	0	0.18425	two.sided	Welch Two Sample t-test
IGHA1	ENSP00000488021.1;ENSP00000493114.1;ENSP00000374989.2	-0.192331	0.369821	-1.20667	11.3932	0.252016	-0.541672	0.157011	-0.114023	0.0783078	0	0.159389	two.sided	Welch Two Sample t-test
GARS1	ENSP00000502296.1;ENSP00000502814.1;ENSP00000501655.1;ENSP00000501636.1;ENSP00000502743.1;ENSP00000501884.1;ENSP00000502373.1;ENSP00000502799.1;ENSP00000502681.1;ENSP00000392677.2;ENSP00000502571.1;ENSP00000502033.1;ENSP00000373918.3;ENSP00000502174.1;ENSP00000501980.1;ENSP00000502513.1;ENSP00000502408.1;ENSP00000502464.1;ENSP00000501986.1;ENSP00000415447.2;ENSP00000502451.1	-0.192531	0.500542	-0.922511	9.66658	0.378712	-0.659734	0.274672	0.037237	0.229768	0	0.208703	two.sided	Welch Two Sample t-test
TANGO2	ENSP00000385662.1;ENSP00000413850.1;ENSP00000396182.3;ENSP00000402926.2;ENSP00000391262.2;ENSP00000389797.3;ENSP00000403645.2;ENSP00000381122.2;ENSP00000382706.3;ENSP00000415450.1;ENSP00000402966.1;ENSP00000332721.4;ENSP00000403432.1;ENSP00000384827.1;ENSP00000411602.1;ENSP00000395816.1	-0.193036	0.628407	-0.684126	6.61428	0.517138	-0.868216	0.482145	-0.0967138	0.0963218	0	0.282164	two.sided	Welch Two Sample t-test
TWSG1	ENSP00000463331.1;ENSP00000262120.5;ENSP00000464458.1	-0.193063	0.182557	-1.89816	7.3867	0.0972819	-0.431042	0.0449157	-0.00906375	0.183999	0	0.101711	two.sided	Welch Two Sample t-test
TYRO3	ENSP00000454050.1;ENSP00000263798.3;ENSP00000453835.1;ENSP00000455441.1;ENSP00000452995.1	-0.194192	0.304958	-1.46593	5.7895	0.194771	-0.521213	0.132829	0.134684	0.328876	0	0.13247	two.sided	Welch Two Sample t-test
KRT18	ENSP00000373489.2;ENSP00000447278.1;ENSP00000373487.3	-0.195539	0.594648	-0.733012	10.4556	0.479663	-0.786427	0.395349	0.0526616	0.2482	0	0.266761	two.sided	Welch Two Sample t-test
SYK	ENSP00000364907.4;ENSP00000364904.4;ENSP00000364899.1;ENSP00000364898.1	-0.19602	0.425207	-1.12105	6.09194	0.304505	-0.622314	0.230273	0.0095186	0.205539	0	0.174855	two.sided	Welch Two Sample t-test
FGL2	ENSP00000248598.5	-0.196713	0.0746776	-2.32317	22.7655	0.029468	-0.371974	-0.0214511	-0.0705377	0.126175	0	0.0846741	two.sided	Welch Two Sample t-test
F13B	ENSP00000497116.1;ENSP00000356382.2	-0.197755	0.0265275	-3.33164	10.2472	0.00735136	-0.329579	-0.0659313	0.00369957	0.201455	0	0.0593567	two.sided	Welch Two Sample t-test
IGHV1-45	ENSP00000488436.1;ENSP00000375030.2	-0.198428	0.209561	-1.70887	10.6356	0.116452	-0.455073	0.0582157	-0.00100534	0.197423	0	0.116117	two.sided	Welch Two Sample t-test
THBS2	ENSP00000482784.1;ENSP00000355751.3;ENSP00000504416.1;ENSP00000497834.1;ENSP00000503020.1;ENSP00000504820.1;ENSP00000503028.1;ENSP00000503286.1;ENSP00000504488.1;ENSP00000398928.1	-0.201615	0.187534	-1.78143	11.6591	0.100883	-0.449006	0.0457759	-0.0187207	0.182895	0	0.113176	two.sided	Welch Two Sample t-test
PDGFB	ENSP00000330382.6;ENSP00000370963.4;ENSP00000402306.1;ENSP00000405780.1	-0.202114	0.289024	-1.49383	7.05738	0.178521	-0.52152	0.117292	-0.0201562	0.181958	0	0.1353	two.sided	Welch Two Sample t-test
GKN1	ENSP00000501093.2;ENSP00000367172.3	-0.202174	0.0348131	-3.09676	10.6916	0.0104889	-0.346373	-0.057974	-0.017063	0.185111	0	0.0652854	two.sided	Welch Two Sample t-test
IL6ST	ENSP00000370698.2;ENSP00000498224.1;ENSP00000426224.2;ENSP00000462158.1;ENSP00000370694.3;ENSP00000370693.2;ENSP00000370686.3;ENSP00000435399.1;ENSP00000370687.4;ENSP00000338799.5;ENSP00000463896.1	-0.202325	0.0372566	-3.17531	8.89605	0.0114346	-0.346722	-0.0579274	0.0352512	0.237576	0	0.0637181	two.sided	Welch Two Sample t-test
NDST1	ENSP00000429966.1;ENSP00000427813.1;ENSP00000428604.1;ENSP00000430258.1;ENSP00000261797.6	-0.202656	0.409649	-1.12891	8.46575	0.289909	-0.612688	0.207376	0.14003	0.342687	0	0.179515	two.sided	Welch Two Sample t-test
MMP3	ENSP00000299855.5;ENSP00000398346.1;ENSP00000435255.1	-0.203039	0.511272	-0.917027	6.98211	0.389705	-0.726864	0.320786	-0.117809	0.0852308	0	0.221411	two.sided	Welch Two Sample t-test
KLHL18	ENSP00000407114.1;ENSP00000232766.5;ENSP00000411839.2;ENSP00000392507.1	-0.203149	0.326726	-1.39432	5.86146	0.213777	-0.561711	0.155412	-0.0427759	0.160373	0	0.145697	two.sided	Welch Two Sample t-test
LAMA2	ENSP00000481744.2;ENSP00000400365.2;ENSP00000480802.2;ENSP00000509691.1;ENSP00000510533.1;ENSP00000510626.1;ENSP00000508458.1	-0.203172	0.120364	-2.13275	11.0389	0.0562238	-0.412753	0.00640961	-0.00324886	0.199923	0	0.0952626	two.sided	Welch Two Sample t-test
NENF	ENSP00000355955.3	-0.20362	0.31044	-1.38663	8.76423	0.199806	-0.537174	0.129933	-0.108787	0.0948335	0	0.146845	two.sided	Welch Two Sample t-test
EFNB1	ENSP00000204961.4	-0.203766	0.194333	-1.86206	6.91474	0.105414	-0.463177	0.0556445	-0.0128857	0.19088	0	0.109431	two.sided	Welch Two Sample t-test
VAMP7	ENSP00000286448.6;ENSP00000430039.1;ENSP00000262640.6;ENSP00000427822.1	-0.204674	0.55647	-0.869591	3.5849	0.438858	-0.889113	0.479765	-0.0139599	0.190714	0	0.235368	two.sided	Welch Two Sample t-test
AGL	ENSP00000355106.3;ENSP00000359184.3;ENSP00000359182.3;ENSP00000294724.4;ENSP00000354971.4;ENSP00000359180.2	-0.205769	0.464024	-1.01453	7.18769	0.343258	-0.68284	0.271302	0.0385017	0.244271	0	0.202822	two.sided	Welch Two Sample t-test
CNTN3	ENSP00000263665.6	-0.207168	0.136431	-2.1266	8.02646	0.0660298	-0.431685	0.0173483	-0.02832	0.178848	0	0.0974176	two.sided	Welch Two Sample t-test
PDCD6	ENSP00000485024.1;ENSP00000482332.1;ENSP00000264933.4;ENSP00000422085.1;ENSP00000422691.1;ENSP00000423815.1;ENSP00000424201.1;ENSP00000425370.1	-0.209472	0.307936	-1.42248	7.07395	0.197451	-0.556947	0.138003	0.0125639	0.222036	0	0.147259	two.sided	Welch Two Sample t-test
REPS1	ENSP00000392065.2;ENSP00000356635.4;ENSP00000434251.1;ENSP00000401729.1;ENSP00000432157.1;ENSP00000435392.1;ENSP00000386699.2;ENSP00000258062.5;ENSP00000397941.2;ENSP00000435236.1;ENSP00000435131.1;ENSP00000402609.2;ENSP00000403740.1;ENSP00000431474.1;ENSP00000487438.1	-0.209491	0.32816	-1.47692	3.91388	0.215268	-0.606751	0.18777	-0.0481328	0.161358	0	0.141843	two.sided	Welch Two Sample t-test
MBD1	ENSP00000466092.1;ENSP00000467606.1;ENSP00000372407.5;ENSP00000269469.5;ENSP00000467017.1;ENSP00000339546.5;ENSP00000468785.1;ENSP00000468042.1;ENSP00000467763.1;ENSP00000468430.1;ENSP00000466806.1;ENSP00000381508.2;ENSP00000405268.2;ENSP00000381506.1;ENSP00000381502.1;ENSP00000465923.1;ENSP00000466429.1;ENSP00000464823.1;ENSP00000269468.5;ENSP00000269471.5;ENSP00000285102.5	-0.209515	0.289024	-1.46531	8.46829	0.178953	-0.536087	0.117058	0.167778	0.377292	0	0.142983	two.sided	Welch Two Sample t-test
ATP5F1B	ENSP00000262030.3;ENSP00000446677.1;ENSP00000446489.1;ENSP00000448428.1;ENSP00000447571.2	-0.209836	0.361221	-1.26071	8.00018	0.242936	-0.59365	0.173979	-0.110871	0.0989642	0	0.166442	two.sided	Welch Two Sample t-test
COL6A1	ENSP00000355180.3;ENSP00000483630.2;ENSP00000507333.1	-0.209861	0.176935	-1.83109	11.3734	0.0933906	-0.46111	0.0413872	-0.0181516	0.19171	0	0.11461	two.sided	Welch Two Sample t-test
HEBP2	ENSP00000392101.1;ENSP00000475750.1;ENSP00000356670.3;ENSP00000395958.1	-0.209898	0.432815	-1.15239	4.15891	0.311067	-0.708075	0.288279	-0.123154	0.0867439	0	0.182142	two.sided	Welch Two Sample t-test
ARPC3	ENSP00000228825.7;ENSP00000413221.1;ENSP00000446598.1	-0.210075	0.222825	-1.68975	8.51535	0.127257	-0.493773	0.0736224	-0.00478825	0.205287	0	0.124323	two.sided	Welch Two Sample t-test
GRB2	ENSP00000463525.1;ENSP00000376346.1;ENSP00000376347.1;ENSP00000376345.1;ENSP00000339007.4;ENSP00000317360.5;ENSP00000496913.1;ENSP00000464279.1;ENSP00000462785.1	-0.21046	0.423664	-1.1214	6.35679	0.302685	-0.663512	0.242592	-0.0475651	0.162895	0	0.187677	two.sided	Welch Two Sample t-test
FAM234A	ENSP00000499529.1;ENSP00000499687.1;ENSP00000301679.2;ENSP00000499447.1;ENSP00000499694.1;ENSP00000388726.1;ENSP00000382814.3;ENSP00000392612.1;ENSP00000402119.1;ENSP00000395334.1;ENSP00000399150.1;ENSP00000407669.1;ENSP00000398433.1;ENSP00000301678.3;ENSP00000409309.1;ENSP00000405659.1;ENSP00000471331.1;ENSP00000412581.1;ENSP00000407875.1	-0.211043	0.060121	-2.62393	12.0674	0.0221356	-0.386176	-0.0359095	0.0816029	0.292646	0	0.0804299	two.sided	Welch Two Sample t-test
CGREF1	ENSP00000394306.1;ENSP00000385103.1;ENSP00000491464.1;ENSP00000385452.1;ENSP00000386113.1;ENSP00000324025.4;ENSP00000385574.3	-0.214511	0.0343917	-3.15786	9.9278	0.0102846	-0.366016	-0.0630061	-0.0369679	0.177543	0	0.0679293	two.sided	Welch Two Sample t-test
LGALS3	ENSP00000451526.1;ENSP00000254301.9;ENSP00000451381.1	-0.214729	0.119475	-2.22877	8.34269	0.0550699	-0.435321	0.005863	0.0208697	0.235599	0	0.0963443	two.sided	Welch Two Sample t-test
CKAP4	ENSP00000367265.4;ENSP00000449240.1	-0.215888	0.196581	-1.70247	16.7182	0.107186	-0.483775	0.0519989	-0.134124	0.0817641	0	0.126809	two.sided	Welch Two Sample t-test
TGFBR2	ENSP00000295754.5;ENSP00000351905.4	-0.216237	0.108354	-2.17752	13.2812	0.048034	-0.43031	-0.00216439	0.0342975	0.250535	0	0.0993041	two.sided	Welch Two Sample t-test
LEPR	ENSP00000360098.3;ENSP00000360099.3;ENSP00000330393.7;ENSP00000360097.1;ENSP00000340884.8;ENSP00000483390.1	-0.216942	0.0445272	-2.76177	14.5002	0.0148978	-0.384876	-0.0490086	0.0280336	0.244976	0	0.078552	two.sided	Welch Two Sample t-test
STX11	ENSP00000356540.4	-0.217762	0.323	-1.48242	4.10383	0.210613	-0.621573	0.186049	-0.0417354	0.176027	0	0.146896	two.sided	Welch Two Sample t-test
SECTM1	ENSP00000269389.3;ENSP00000463904.1;ENSP00000464111.1;ENSP00000463114.1;ENSP00000463120.1;ENSP00000462563.1;ENSP00000462294.1;ENSP00000464385.1	-0.217999	0.241033	-1.586	10.6674	0.141914	-0.521685	0.0856865	-0.0957614	0.122238	0	0.137453	two.sided	Welch Two Sample t-test
GNS	ENSP00000413130.2;ENSP00000258145.3;ENSP00000438497.1;ENSP00000444819.1;ENSP00000437782.1;ENSP00000445055.1	-0.218014	0.0422574	-2.94258	10.6456	0.0138245	-0.381748	-0.0542796	-0.0347145	0.1833	0	0.0740894	two.sided	Welch Two Sample t-test
IGHV1-46	ENSP00000488713.1;ENSP00000375031.2	-0.218128	0.202167	-1.70487	13.4823	0.111141	-0.493534	0.057277	-0.0670153	0.151113	0	0.127944	two.sided	Welch Two Sample t-test
DSG2	ENSP00000261590.8;ENSP00000462503.1;ENSP00000506971.1;ENSP00000507600.1;ENSP00000508401.1;ENSP00000507307.1	-0.220035	0.0353866	-3.09626	10.4509	0.0107698	-0.377456	-0.062614	0.0264575	0.246493	0	0.0710648	two.sided	Welch Two Sample t-test
GPC1	ENSP00000264039.2;ENSP00000415077.2;ENSP00000410251.1;ENSP00000389276.2;ENSP00000392629.2;ENSP00000390242.1	-0.220772	0.330705	-1.4792	3.78297	0.217124	-0.644707	0.203163	-0.0331217	0.18765	0	0.149251	two.sided	Welch Two Sample t-test
GGT5	ENSP00000263112.7;ENSP00000330080.4;ENSP00000402917.1;ENSP00000381340.3;ENSP00000412964.1	-0.220966	0.179749	-1.84473	9.7636	0.0955831	-0.488736	0.0468047	0.110102	0.331068	0	0.119782	two.sided	Welch Two Sample t-test
ADAMTS13	ENSP00000486201.1;ENSP00000487185.1;ENSP00000485845.1;ENSP00000486734.1;ENSP00000485989.1;ENSP00000486060.1;ENSP00000486371.1;ENSP00000487509.1;ENSP00000360997.3;ENSP00000360984.2;ENSP00000360979.3;ENSP00000435274.1;ENSP00000348997.2;ENSP00000435305.1;ENSP00000347927.2;ENSP00000360978.1	-0.221411	0.0179661	-3.68145	9.98233	0.00424881	-0.355449	-0.0873733	-0.0259353	0.195476	0	0.0601423	two.sided	Welch Two Sample t-test
TNFAIP6	ENSP00000243347.3	-0.222337	0.343077	-1.38003	4.93761	0.22679	-0.638063	0.193388	-0.296103	-0.0737656	0	0.16111	two.sided	Welch Two Sample t-test
NTS	ENSP00000448328.1;ENSP00000256010.5	-0.222373	0.114384	-2.11669	14.4555	0.0520804	-0.447034	0.0022876	-0.11748	0.104893	0	0.105057	two.sided	Welch Two Sample t-test
PTPRC	ENSP00000458846.1;ENSP00000461347.2;ENSP00000458322.2;ENSP00000458662.2;ENSP00000461074.2;ENSP00000458191.1;ENSP00000458418.1;ENSP00000482203.1;ENSP00000461712.1;ENSP00000483380.1;ENSP00000356349.2;ENSP00000494132.1;ENSP00000306782.7;ENSP00000411355.3;ENSP00000433536.2;ENSP00000494327.1;ENSP00000356337.5;ENSP00000356334.2;ENSP00000405494.3;ENSP00000469141.1;ENSP00000393360.2	-0.222551	0.0663628	-2.70583	8.58651	0.0251798	-0.409985	-0.0351168	-0.0288862	0.193665	0	0.0822486	two.sided	Welch Two Sample t-test
GPR34	ENSP00000367384.4;ENSP00000367378.5;ENSP00000498130.1	-0.223417	0.539696	-0.854076	6.83384	0.421989	-0.845039	0.398205	0.0800763	0.303493	0	0.261589	two.sided	Welch Two Sample t-test
COL6A3	ENSP00000295550.4;ENSP00000508058.1;ENSP00000507870.1;ENSP00000315609.5;ENSP00000418285.1;ENSP00000315873.4;ENSP00000508021.1;ENSP00000375861.3;ENSP00000375860.2;ENSP00000389539.1	-0.224916	0.0531722	-2.97995	7.57036	0.0187403	-0.4007	-0.0491326	0.0152586	0.240175	0	0.0754765	two.sided	Welch Two Sample t-test
CALU	ENSP00000442110.1;ENSP00000438248.1;ENSP00000249364.4;ENSP00000408838.2;ENSP00000420381.1;ENSP00000417973.1	-0.225169	0.108354	-2.28864	8.96464	0.0479909	-0.447867	-0.00247134	-0.055028	0.170141	0	0.0983858	two.sided	Welch Two Sample t-test
EFEMP1	ENSP00000378058.2;ENSP00000489578.1;ENSP00000347596.3;ENSP00000489183.1;ENSP00000392055.1;ENSP00000408195.1;ENSP00000398345.1;ENSP00000389319.1;ENSP00000399480.1;ENSP00000405686.1;ENSP00000398387.1	-0.22606	0.0415052	-2.91698	11.6037	0.0133218	-0.395555	-0.0565645	0.00472335	0.230783	0	0.0774979	two.sided	Welch Two Sample t-test
PIP	ENSP00000291009.3	-0.22724	0.431236	-1.03735	24.881	0.309549	-0.678509	0.224028	-0.0950528	0.132188	0	0.219058	two.sided	Welch Two Sample t-test
ADGRL4	ENSP00000383813.3;ENSP00000359778.3;ENSP00000499515.1;ENSP00000499792.1;ENSP00000491199.2;ENSP00000499618.1;ENSP00000499228.1;ENSP00000499579.1;ENSP00000499265.1;ENSP00000499557.1;ENSP00000499760.1;ENSP00000499746.1	-0.227422	0.11078	-2.08108	21.2134	0.049725	-0.454545	-0.000299249	-0.0269367	0.200485	0	0.109281	two.sided	Welch Two Sample t-test
PAM	ENSP00000421569.1;ENSP00000508091.1;ENSP00000306100.8;ENSP00000403461.2;ENSP00000507038.1;ENSP00000396493.3;ENSP00000507752.1;ENSP00000507990.1;ENSP00000507172.1;ENSP00000507375.1;ENSP00000314638.3;ENSP00000420851.1;ENSP00000506915.1;ENSP00000506966.1;ENSP00000426448.1;ENSP00000421823.1;ENSP00000423611.1;ENSP00000423763.1;ENSP00000508378.1;ENSP00000302544.4;ENSP00000282992.3;ENSP00000369125.3;ENS…	-0.227767	0.0636035	-2.80785	7.69859	0.0238111	-0.416107	-0.0394264	-0.0166962	0.211071	0	0.0811178	two.sided	Welch Two Sample t-test
CES3	ENSP00000377602.1;ENSP00000456203.1;ENSP00000304782.4;ENSP00000457547.1;ENSP00000445559.1	-0.227858	0.578311	-0.782681	6.52144	0.461283	-0.926633	0.470917	0.107238	0.335096	0	0.291125	two.sided	Welch Two Sample t-test
CTSZ	ENSP00000505520.1;ENSP00000505285.1;ENSP00000505409.1;ENSP00000505215.1;ENSP00000506136.1;ENSP00000506111.1;ENSP00000506588.1;ENSP00000506266.1;ENSP00000505693.1;ENSP00000505861.1;ENSP00000217131.5;ENSP00000506675.1;ENSP00000506298.1;ENSP00000506672.1;ENSP00000505432.1;ENSP00000505923.1;ENSP00000505169.1;ENSP00000505504.1;ENSP00000505895.1;ENSP00000506414.1;ENSP00000505647.1;ENSP00000506691.1;ENS…	-0.228051	0.139796	-2.08519	8.55789	0.0682873	-0.477419	0.0213163	-0.0581769	0.169874	0	0.109367	two.sided	Welch Two Sample t-test
IGLL1	ENSP00000249053.3;ENSP00000329312.2;ENSP00000403391.1	-0.228208	0.369821	-1.21668	9.82018	0.25216	-0.647172	0.190756	-0.0562044	0.172003	0	0.187567	two.sided	Welch Two Sample t-test
IGFBP1	ENSP00000413511.1;ENSP00000275525.3;ENSP00000417069.1	-0.228388	0.190261	-1.76323	12.2873	0.102691	-0.509874	0.0530989	0.0642883	0.292676	0	0.129528	two.sided	Welch Two Sample t-test
KITLG	ENSP00000495951.1;ENSP00000054216.5;ENSP00000494139.1;ENSP00000474021.1;ENSP00000475042.1	-0.228694	0.367411	-1.23549	8.61444	0.249278	-0.650301	0.192913	-0.0100398	0.218654	0	0.185103	two.sided	Welch Two Sample t-test
ANGPT1	ENSP00000428340.1;ENSP00000297450.3;ENSP00000429349.1;ENSP00000430750.1;ENSP00000428908.1	-0.228971	0.0138673	-3.46446	16.7914	0.00300887	-0.368543	-0.0893983	-0.0893166	0.139654	0	0.0660912	two.sided	Welch Two Sample t-test
RECK	ENSP00000367202.3	-0.23016	0.160419	-2.02866	7.00286	0.0820582	-0.498415	0.0380943	0.0110658	0.241226	0	0.113454	two.sided	Welch Two Sample t-test
GALNT10	ENSP00000415210.2;ENSP00000297107.6;ENSP00000428573.1;ENSP00000366889.2	-0.230433	0.0433595	-3.1368	7.76487	0.0144044	-0.400732	-0.0601342	-0.0539598	0.176473	0	0.0734611	two.sided	Welch Two Sample t-test
CBLN1	ENSP00000219197.5;ENSP00000455718.1;ENSP00000444651.1	-0.230863	0.228576	-1.68124	7.79566	0.132212	-0.548967	0.087241	0.00617138	0.237034	0	0.137317	two.sided	Welch Two Sample t-test
BRK1	ENSP00000432472.1	-0.231982	0.103874	-2.76854	4.41891	0.0451347	-0.456182	-0.00778238	0.027868	0.25985	0	0.0837923	two.sided	Welch Two Sample t-test
IGHV2-5	ENSP00000473889.3;ENSP00000375006.2	-0.232446	0.104106	-2.11811	22.7784	0.0452941	-0.459587	-0.00530523	-0.101822	0.130624	0	0.109742	two.sided	Welch Two Sample t-test
AGXT	ENSP00000302620.3	-0.232836	0.0971323	-2.30375	11.2729	0.0412225	-0.454632	-0.0110411	-0.0368946	0.195942	0	0.101069	two.sided	Welch Two Sample t-test
SLITRK4	ENSP00000336627.4;ENSP00000349400.1;ENSP00000469205.1	-0.232992	0.447666	-1.0752	5.63899	0.326124	-0.77157	0.305586	0.255406	0.488398	0	0.216698	two.sided	Welch Two Sample t-test
GP5	ENSP00000383931.1;ENSP00000509337.1	-0.233714	0.0120155	-3.65694	14.4922	0.00245849	-0.370351	-0.0970765	0.11641	0.350123	0	0.0639096	two.sided	Welch Two Sample t-test
VNN1	ENSP00000356905.4	-0.234242	0.497211	-0.932972	8.83293	0.375633	-0.803846	0.335362	-0.169166	0.0650767	0	0.251071	two.sided	Welch Two Sample t-test
NBL1	ENSP00000473411.1;ENSP00000412419.1;ENSP00000289749.2;ENSP00000390607.1;ENSP00000399333.1;ENSP00000364278.4;ENSP00000400250.1;ENSP00000391858.1;ENSP00000394079.1;ENSP00000480391.1;ENSP00000478885.1;ENSP00000483061.1;ENSP00000449007.2;ENSP00000478223.1	-0.234408	0.492481	-0.950581	7.78252	0.370399	-0.805833	0.337018	-0.0417025	0.192705	0	0.246594	two.sided	Welch Two Sample t-test
PCDH12	ENSP00000231484.3;ENSP00000429094.1	-0.235074	0.0151706	-3.64966	11.7425	0.00344449	-0.375754	-0.0943952	0.0174667	0.252541	0	0.0644099	two.sided	Welch Two Sample t-test
SIRPB2	ENSP00000432656.1;ENSP00000435045.1;ENSP00000352849.3;ENSP00000402438.1;ENSP00000477149.1	-0.23595	0.10125	-2.37159	8.39671	0.0437101	-0.463502	-0.00839855	-0.03448	0.20147	0	0.0994902	two.sided	Welch Two Sample t-test
COBLL1	ENSP00000364607.2;ENSP00000498242.1;ENSP00000341360.4;ENSP00000387326.5;ENSP00000487041.2;ENSP00000416311.1;ENSP00000397520.2;ENSP00000406062.1;ENSP00000397835.1;ENSP00000409237.1;ENSP00000387967.1;ENSP00000388110.3;ENSP00000505721.1;ENSP00000506028.1;ENSP00000506410.1	-0.236154	0.254009	-1.62411	6.44433	0.152062	-0.586086	0.113777	-0.00121698	0.234937	0	0.145405	two.sided	Welch Two Sample t-test
SUGT1	ENSP00000308067.7;ENSP00000367208.4	-0.236795	0.23856	-1.74025	5.19523	0.140093	-0.582657	0.109066	-0.0172368	0.219558	0	0.13607	two.sided	Welch Two Sample t-test
EFCAB14	ENSP00000501525.1;ENSP00000361001.3;ENSP00000499873.2;ENSP00000501394.1;ENSP00000501323.1;ENSP00000474599.1;ENSP00000501464.1	-0.236905	0.147312	-2.10673	7.00406	0.0731178	-0.50278	0.0289693	-0.00428406	0.232621	0	0.112452	two.sided	Welch Two Sample t-test
VASN	ENSP00000481884.1;ENSP00000306864.3	-0.236961	0.00499416	-5.02476	8.88802	0.000742175	-0.343846	-0.130075	0.10504	0.342	0	0.0471587	two.sided	Welch Two Sample t-test
ANGPTL6	ENSP00000465597.1;ENSP00000467930.1;ENSP00000253109.3	-0.238242	0.188386	-1.84175	8.27077	0.101552	-0.534846	0.0583626	-0.00577027	0.232471	0	0.129356	two.sided	Welch Two Sample t-test
FBLN1	ENSP00000415289.1;ENSP00000404024.1;ENSP00000402963.1;ENSP00000385521.3;ENSP00000262722.7;ENSP00000331544.6;ENSP00000393812.2;ENSP00000342212.5;ENSP00000395329.2;ENSP00000414584.1;ENSP00000415160.1;ENSP00000401077.1;ENSP00000489422.1	-0.240122	0.143567	-2.0527	8.85972	0.0707985	-0.505386	0.0251426	-0.0304946	0.209627	0	0.116979	two.sided	Welch Two Sample t-test
EPX	ENSP00000225371.5	-0.24141	0.587212	-0.740771	15.3219	0.470033	-0.934759	0.451939	-0.594356	-0.352946	0	0.32589	two.sided	Welch Two Sample t-test
HSPA6	ENSP00000310219.4	-0.241702	0.218621	-1.74675	7.13309	0.123381	-0.567667	0.0842626	-0.0684928	0.173209	0	0.138372	two.sided	Welch Two Sample t-test
RAB7B	ENSP00000482499.1;ENSP00000485468.1;ENSP00000479762.1;ENSP00000485386.1;ENSP00000485563.1	-0.241977	0.294343	-1.46601	7.33632	0.18415	-0.628679	0.144725	0.0476626	0.28964	0	0.165058	two.sided	Welch Two Sample t-test
CKAP5	ENSP00000432768.1;ENSP00000346566.3;ENSP00000434523.1;ENSP00000431509.1;ENSP00000436052.2;ENSP00000436769.1;ENSP00000310227.5	-0.241981	0.178477	-2.06066	4.97772	0.0946056	-0.544249	0.0602865	-0.0157844	0.226197	0	0.117429	two.sided	Welch Two Sample t-test
BCHE	ENSP00000264381.3;ENSP00000419505.1;ENSP00000419804.1;ENSP00000418325.1;ENSP00000418504.1	-0.242502	0.0964867	-2.31639	10.9984	0.0408401	-0.472928	-0.0120773	0.0299409	0.272443	0	0.10469	two.sided	Welch Two Sample t-test
CFD	ENSP00000478745.1;ENSP00000488580.1;ENSP00000332139.4;ENSP00000468253.1	-0.242834	0.00191765	-4.43288	24.224	0.00017247	-0.355839	-0.129828	-0.012022	0.230812	0	0.0547802	two.sided	Welch Two Sample t-test
TCP1	ENSP00000317334.7;ENSP00000439447.1;ENSP00000390159.2;ENSP00000376008.2;ENSP00000441345.1;ENSP00000440617.1;ENSP00000442185.1;ENSP00000444423.1;ENSP00000439671.1;ENSP00000437840.1;ENSP00000442856.1	-0.243805	0.559563	-0.877493	3.14821	0.442039	-1.10494	0.617327	-0.00863073	0.235175	0	0.277843	two.sided	Welch Two Sample t-test
PRF1	ENSP00000492048.1;ENSP00000398568.1;ENSP00000362305.1	-0.244052	0.336482	-1.34396	6.89749	0.221484	-0.674744	0.18664	-0.0922046	0.151848	0	0.181591	two.sided	Welch Two Sample t-test
JAML	ENSP00000348635.5;ENSP00000292067.7;ENSP00000436117.1;ENSP00000431614.1;ENSP00000431218.1;ENSP00000492467.1;ENSP00000432769.1;ENSP00000435145.1;ENSP00000431791.1	-0.24485	0.524564	-0.894803	6.09343	0.404849	-0.911931	0.422231	0.136666	0.381516	0	0.273635	two.sided	Welch Two Sample t-test
LYZ	ENSP00000261267.2;ENSP00000449898.1;ENSP00000449969.1	-0.245475	0.124987	-2.07476	12.6444	0.0590159	-0.50181	0.0108613	-0.0788513	0.166623	0	0.118315	two.sided	Welch Two Sample t-test
CCN2	ENSP00000356954.3	-0.24653	0.056913	-2.70803	10.9245	0.0204746	-0.44707	-0.045991	-0.0336719	0.212859	0	0.0910367	two.sided	Welch Two Sample t-test
PECAM1	ENSP00000457421.1;ENSP00000455663.1;ENSP00000455931.1;ENSP00000457218.1	-0.247242	0.119516	-2.23037	8.17613	0.0555637	-0.501912	0.00742843	-0.0843193	0.162922	0	0.110852	two.sided	Welch Two Sample t-test
IGHV4-28	ENSP00000488402.1;ENSP00000375021.2	-0.248112	0.17208	-1.93185	7.83168	0.0902475	-0.545389	0.0491652	-0.0702382	0.177874	0	0.128432	two.sided	Welch Two Sample t-test
PAPLN	ENSP00000495882.2;ENSP00000345395.5;ENSP00000452455.1;ENSP00000216658.5;ENSP00000451803.1;ENSP00000451729.1;ENSP00000451053.1;ENSP00000453664.1	-0.248656	0.0840049	-2.58335	7.55497	0.0340204	-0.472914	-0.0243986	-0.0010596	0.247597	0	0.0962536	two.sided	Welch Two Sample t-test
TARS1	ENSP00000424387.1;ENSP00000422130.1;ENSP00000265112.3;ENSP00000427627.1;ENSP00000387710.2;ENSP00000420893.1;ENSP00000427304.1;ENSP00000422291.1;ENSP00000425524.1;ENSP00000422598.1;ENSP00000486893.1;ENSP00000486068.1	-0.248701	0.361221	-1.4052	3.47551	0.242744	-0.770767	0.273365	-0.0235249	0.225176	0	0.176986	two.sided	Welch Two Sample t-test
NELL2	ENSP00000390680.2;ENSP00000449332.1;ENSP00000394612.2;ENSP00000447927.1;ENSP00000327988.4;ENSP00000416341.2;ENSP00000448107.1;ENSP00000448407.1;ENSP00000450102.1;ENSP00000447085.1;ENSP00000447384.1;ENSP00000448635.1;ENSP00000449068.1;ENSP00000446961.1;ENSP00000378866.2	-0.2489	0.364654	-1.24932	8.01602	0.246792	-0.70816	0.21036	-0.00425272	0.244647	0	0.199228	two.sided	Welch Two Sample t-test
TFF3	ENSP00000430690.2;ENSP00000381462.2	-0.249124	0.138558	-2.20292	6.33653	0.0674487	-0.522316	0.024069	0.00628567	0.255409	0	0.113088	two.sided	Welch Two Sample t-test
ITGA6	ENSP00000413470.1;ENSP00000386614.1;ENSP00000508249.1;ENSP00000386896.1;ENSP00000406694.1;ENSP00000264107.8;ENSP00000394169.1;ENSP00000388435.1	-0.249263	0.165216	-1.98148	7.40985	0.0857191	-0.543422	0.0448954	-0.0358327	0.213431	0	0.125797	two.sided	Welch Two Sample t-test
CD58	ENSP00000358501.5;ENSP00000432773.1;ENSP00000409080.2;ENSP00000433648.1;ENSP00000358499.3	-0.249351	0.382443	-1.22346	6.72122	0.26231	-0.735362	0.23666	-0.106424	0.142926	0	0.203808	two.sided	Welch Two Sample t-test
CDH1	ENSP00000261769.4;ENSP00000454782.1;ENSP00000414946.2;ENSP00000458139.1;ENSP00000463170.1	-0.25018	0.0057489	-4.14949	14.7738	0.00088221	-0.37886	-0.121499	-0.0354637	0.214716	0	0.0602916	two.sided	Welch Two Sample t-test
ALCAM	ENSP00000305988.5;ENSP00000419236.2;ENSP00000418213.2;ENSP00000418937.2	-0.250322	0.0331623	-3.17507	10.165	0.00970821	-0.425603	-0.0750416	0.00546361	0.255786	0	0.0788399	two.sided	Welch Two Sample t-test
ANXA2	ENSP00000379342.3;ENSP00000503447.1;ENSP00000504164.1;ENSP00000452895.2;ENSP00000452981.2;ENSP00000453869.2;ENSP00000453770.2;ENSP00000453694.2;ENSP00000452858.2;ENSP00000503757.1;ENSP00000503855.1;ENSP00000453945.2;ENSP00000503850.1;ENSP00000504035.1;ENSP00000453859.2;ENSP00000387545.3;ENSP00000453039.2;ENSP00000346032.3;ENSP00000453754.1;ENSP00000411352.2;ENSP00000453464.1;ENSP00000453841.1;ENS…	-0.250669	0.356433	-1.23808	12.737	0.238023	-0.688991	0.187653	0.0315304	0.282199	0	0.202466	two.sided	Welch Two Sample t-test
CPXM1	ENSP00000369979.2	-0.252061	0.130042	-2.08574	10.6776	0.0618411	-0.519032	0.0149108	0.0432165	0.295277	0	0.12085	two.sided	Welch Two Sample t-test
AXL	ENSP00000301178.3;ENSP00000351995.2;ENSP00000471497.1	-0.252458	0.00815586	-3.94955	13.8303	0.00148538	-0.389712	-0.115204	-0.0817613	0.170697	0	0.0639207	two.sided	Welch Two Sample t-test
TAGLN	ENSP00000376678.4;ENSP00000432054.1;ENSP00000278968.6;ENSP00000431862.1;ENSP00000431941.1;ENSP00000432282.1;ENSP00000432380.1	-0.252798	0.216613	-1.85049	5.14006	0.121883	-0.601111	0.0955147	-0.223556	0.0292424	0	0.136612	two.sided	Welch Two Sample t-test
B4GAT1	ENSP00000309096.4	-0.252846	0.00313236	-4.82976	12.1121	0.000401449	-0.366794	-0.138899	0.0494696	0.302316	0	0.0523517	two.sided	Welch Two Sample t-test
KRT8	ENSP00000447566.1;ENSP00000509398.1;ENSP00000293308.6;ENSP00000447402.1;ENSP00000449404.1;ENSP00000447881.1;ENSP00000449010.2;ENSP00000447040.1;ENSP00000450340.1;ENSP00000450228.1;ENSP00000489174.1	-0.253068	0.495025	-0.932222	10.2838	0.372591	-0.855679	0.349544	-0.000490854	0.252577	0	0.271467	two.sided	Welch Two Sample t-test
RSU1	ENSP00000367154.3;ENSP00000339521.5;ENSP00000473588.1	-0.253844	0.235013	-1.61541	10.0563	0.137124	-0.603705	0.0960175	-0.0203625	0.233481	0	0.157139	two.sided	Welch Two Sample t-test
CCDC18	ENSP00000343377.7;ENSP00000383808.3;ENSP00000508593.1;ENSP00000394234.2;ENSP00000359299.2;ENSP00000510597.1;ENSP00000434031.2;ENSP00000431409.2;ENSP00000509021.1;ENSP00000391151.1;ENSP00000510046.1	-0.257085	0.152928	-1.99307	9.04315	0.0772606	-0.548667	0.0344966	-0.0639575	0.193127	0	0.128989	two.sided	Welch Two Sample t-test
BMP1	ENSP00000380915.4;ENSP00000346941.5;ENSP00000428332.1;ENSP00000427950.1;ENSP00000428798.1;ENSP00000430015.2;ENSP00000430977.1;ENSP00000306121.8;ENSP00000305714.5;ENSP00000428665.1;ENSP00000428249.1;ENSP00000430406.1	-0.257385	0.104146	-2.4057	7.36412	0.0453699	-0.507862	-0.00690805	0.0292726	0.286658	0	0.10699	two.sided	Welch Two Sample t-test
DDR1	ENSP00000396187.1;ENSP00000396609.1;ENSP00000406865.1;ENSP00000401304.1;ENSP00000403454.1;ENSP00000414928.1;ENSP00000398343.1;ENSP00000395405.1;ENSP00000402992.1;ENSP00000398904.1;ENSP00000412396.1;ENSP00000402013.1;ENSP00000395136.1;ENSP00000414878.1;ENSP00000393056.1;ENSP00000388866.1;ENSP00000389085.1;ENSP00000402647.1;ENSP00000406688.1;ENSP00000391895.1;ENSP00000404054.1;ENSP00000415730.2;ENS…	-0.258228	0.0186731	-3.65731	9.87396	0.00450219	-0.41582	-0.100636	-0.0513429	0.206885	0	0.0706059	two.sided	Welch Two Sample t-test
LAMP1	ENSP00000333298.4	-0.258376	0.107967	-2.28159	9.28544	0.0475806	-0.513356	-0.00339594	0.0801819	0.338558	0	0.113244	two.sided	Welch Two Sample t-test
PTK7	ENSP00000417607.1;ENSP00000230419.4;ENSP00000420322.1;ENSP00000419037.1;ENSP00000230418.4;ENSP00000325992.4;ENSP00000325462.4;ENSP00000326029.3;ENSP00000418754.1;ENSP00000420165.1;ENSP00000420765.1;ENSP00000418545.1;ENSP00000419096.1;ENSP00000418462.1;ENSP00000420186.1;ENSP00000418386.1	-0.259756	0.0663081	-2.62417	10.1523	0.0251218	-0.479864	-0.0396488	0.071854	0.33161	0	0.0989862	two.sided	Welch Two Sample t-test
CNDP1	ENSP00000351682.3;ENSP00000462096.1;ENSP00000463807.1	-0.26156	0.0215687	-3.14572	18.5054	0.00545104	-0.435906	-0.0872141	-0.0514039	0.210156	0	0.0831479	two.sided	Welch Two Sample t-test
PLXDC2	ENSP00000366450.3;ENSP00000366460.3	-0.26158	0.0159426	-3.81986	9.5811	0.00364734	-0.41507	-0.10809	-0.00287372	0.258706	0	0.0684789	two.sided	Welch Two Sample t-test
JAM3	ENSP00000432455.1;ENSP00000433206.1;ENSP00000395742.3;ENSP00000299106.4	-0.261704	0.152928	-1.99066	9.11352	0.0773182	-0.558537	0.035129	0.0080188	0.269723	0	0.131466	two.sided	Welch Two Sample t-test
ITIH1	ENSP00000273283.2;ENSP00000417340.1;ENSP00000395836.1;ENSP00000419957.2;ENSP00000384589.3;ENSP00000443847.1	-0.261756	0.0744185	-2.60747	8.65526	0.0292927	-0.490233	-0.0332786	0.0435942	0.30535	0	0.100387	two.sided	Welch Two Sample t-test
EGFR	ENSP00000345973.2;ENSP00000275493.2;ENSP00000415559.1;ENSP00000342376.3;ENSP00000395243.3;ENSP00000413843.2;ENSP00000413354.1	-0.261823	0.00496839	-4.17001	15.8674	0.00073438	-0.395017	-0.12863	0.0322585	0.294082	0	0.0627873	two.sided	Welch Two Sample t-test
ITGAL	ENSP00000504379.1;ENSP00000503623.1;ENSP00000456521.1;ENSP00000350886.5;ENSP00000349252.5;ENSP00000457785.1;ENSP00000454908.1;ENSP00000454342.1;ENSP00000409377.2;ENSP00000461006.1;ENSP00000503942.1;ENSP00000458739.1;ENSP00000504443.1	-0.262164	0.00461847	-4.84186	10.0373	0.000672391	-0.382747	-0.141582	-0.0562702	0.205894	0	0.0541454	two.sided	Welch Two Sample t-test
OSTM1	ENSP00000193322.3;ENSP00000398556.2	-0.263692	0.0618384	-2.61058	11.8769	0.0229417	-0.484026	-0.0433591	0.15555	0.419242	0	0.101009	two.sided	Welch Two Sample t-test
PTPRM	ENSP00000463325.1;ENSP00000331418.8;ENSP00000382927.4;ENSP00000463558.1;ENSP00000462176.1;ENSP00000464128.1;ENSP00000462809.1;ENSP00000382933.5	-0.263795	0.0150766	-3.62568	12.2609	0.00336448	-0.421946	-0.105644	0.00591102	0.269706	0	0.0727572	two.sided	Welch Two Sample t-test
CPQ	ENSP00000220763.5;ENSP00000431024.1;ENSP00000429146.1;ENSP00000431114.1;ENSP00000429934.1;ENSP00000429134.1	-0.265378	0.008255	-3.564	24.7858	0.00151736	-0.418799	-0.111956	-0.0633335	0.202044	0	0.0744606	two.sided	Welch Two Sample t-test
TTN	ENSP00000343764.6;ENSP00000434586.1;ENSP00000467141.1;ENSP00000465570.1;ENSP00000340554.6;ENSP00000352154.5;ENSP00000401501.1;ENSP00000392336.1;ENSP00000408004.1;ENSP00000396805.2;ENSP00000399176.2;ENSP00000354117.4;ENSP00000489532.1;ENSP00000405517.1;ENSP00000394672.1	-0.2672	0.326897	-1.33002	9.65542	0.214072	-0.717006	0.182606	-0.0410983	0.226102	0	0.200899	two.sided	Welch Two Sample t-test
CCL14	ENSP00000487948.1;ENSP00000483302.1;ENSP00000482426.2;ENSP00000483186.1;ENSP00000481023.1;ENSP00000479097.1;ENSP00000484818.1	-0.270269	0.202507	-1.73516	10.6344	0.111555	-0.614538	0.0740011	-0.0825689	0.1877	0	0.15576	two.sided	Welch Two Sample t-test
SUSD5	ENSP00000308727.3;ENSP00000406475.1	-0.270417	0.0765354	-2.50857	10.3618	0.0302442	-0.509472	-0.0313611	-0.0473149	0.223102	0	0.107797	two.sided	Welch Two Sample t-test
BST2	ENSP00000505650.1;ENSP00000252593.6	-0.271365	0.143232	-2.06467	8.58612	0.0704484	-0.570885	0.028155	-0.030306	0.241059	0	0.131433	two.sided	Welch Two Sample t-test
YARS1	ENSP00000362576.4;ENSP00000501596.1;ENSP00000501729.1;ENSP00000502470.1;ENSP00000502019.1;ENSP00000502016.1;ENSP00000484192.2	-0.272221	0.395453	-1.28811	3.5355	0.27554	-0.890667	0.346225	0.0465373	0.318758	0	0.211333	two.sided	Welch Two Sample t-test
CSPG4	ENSP00000312506.5	-0.275028	0.116313	-2.31661	7.09983	0.0531547	-0.554958	0.00490243	0.0100554	0.285083	0	0.11872	two.sided	Welch Two Sample t-test
ADIPOQ	ENSP00000320709.2;ENSP00000389814.2	-0.275133	0.481586	-0.977403	7.20494	0.360039	-0.93694	0.386675	-0.036104	0.239029	0	0.281494	two.sided	Welch Two Sample t-test
IGHV3-35	ENSP00000488667.1;ENSP00000375026.2	-0.275298	0.195197	-1.74681	11.9894	0.106212	-0.618712	0.0681172	-0.0369781	0.23832	0	0.1576	two.sided	Welch Two Sample t-test
TCN1	ENSP00000257264.3	-0.276588	0.445501	-1.11688	4.20253	0.323796	-0.95128	0.398105	-0.00467544	0.271912	0	0.247642	two.sided	Welch Two Sample t-test
ATP5F1A	ENSP00000381736.5;ENSP00000466309.1;ENSP00000467037.1;ENSP00000466275.3;ENSP00000468618.1;ENSP00000466975.1;ENSP00000465497.1;ENSP00000468458.1;ENSP00000465259.1;ENSP00000465805.2;ENSP00000467830.1;ENSP00000467983.1;ENSP00000465477.2;ENSP00000282050.2	-0.277111	0.136431	-1.96851	16.5273	0.066016	-0.574763	0.0205403	-0.524446	-0.247335	0	0.140772	two.sided	Welch Two Sample t-test
KRT77	ENSP00000342710.3;ENSP00000448207.1	-0.277276	0.417342	-1.0675	22.6426	0.296995	-0.815066	0.260513	-0.247945	0.0293316	0	0.259743	two.sided	Welch Two Sample t-test
GNAI2	ENSP00000406871.1;ENSP00000406065.1;ENSP00000312999.6;ENSP00000394321.1;ENSP00000395736.1;ENSP00000406369.1;ENSP00000266027.6	-0.279777	0.0572416	-2.76582	9.58598	0.0206893	-0.506492	-0.0530624	-0.0820241	0.197753	0	0.101155	two.sided	Welch Two Sample t-test
THY1	ENSP00000284240.6;ENSP00000431301.1;ENSP00000432051.1;ENSP00000432808.1;ENSP00000464248.1;ENSP00000435753.1	-0.280116	0.0215687	-3.57226	9.58989	0.00542386	-0.455851	-0.10438	-0.0168561	0.263259	0	0.0784141	two.sided	Welch Two Sample t-test
PKDCC	ENSP00000294964.5;ENSP00000385220.2	-0.28266	0.00493673	-4.49183	12.0859	0.000724276	-0.419659	-0.145661	-0.0248238	0.257836	0	0.0629275	two.sided	Welch Two Sample t-test
QSOX1	ENSP00000356574.3;ENSP00000375883.2;ENSP00000356572.5;ENSP00000402170.1	-0.283683	0.000652076	-5.3136	19.9053	3.40883e-05	-0.395082	-0.172283	-0.0157812	0.267902	0	0.053388	two.sided	Welch Two Sample t-test
CDH17	ENSP00000027335.3;ENSP00000392811.2;ENSP00000401468.2;ENSP00000429730.1;ENSP00000428189.1	-0.283698	0.109826	-2.34805	7.49547	0.0488937	-0.565614	-0.00178112	-0.0714029	0.212295	0	0.120823	two.sided	Welch Two Sample t-test
GOLIM4	ENSP00000417354.1;ENSP00000309893.4	-0.28401	0.0339516	-3.21898	9.29785	0.0100767	-0.48263	-0.0853906	-0.0158524	0.268158	0	0.08823	two.sided	Welch Two Sample t-test
SRI	ENSP00000265729.3;ENSP00000397609.1;ENSP00000418512.1;ENSP00000378137.3;ENSP00000391148.1;ENSP00000415271.1	-0.285063	0.406531	-1.23646	3.85177	0.286331	-0.935	0.364874	0.000865349	0.285928	0	0.230548	two.sided	Welch Two Sample t-test
MAN1B1	ENSP00000506762.1;ENSP00000507373.1;ENSP00000506755.1;ENSP00000507130.1;ENSP00000444189.2;ENSP00000483132.2;ENSP00000507668.1;ENSP00000508045.1;ENSP00000507749.1;ENSP00000507328.1;ENSP00000507160.1;ENSP00000444966.2;ENSP00000508217.1;ENSP00000440314.2;ENSP00000508213.1;ENSP00000507715.1;ENSP00000507362.1;ENSP00000360645.4;ENSP00000441398.3;ENSP00000506776.1;ENSP00000448658.2;ENSP00000507818.1	-0.285137	0.0131625	-3.78203	11.571	0.00278195	-0.450081	-0.120192	0.0194058	0.304542	0	0.0753925	two.sided	Welch Two Sample t-test
ANGPTL4	ENSP00000470307.1;ENSP00000473090.1;ENSP00000471345.1;ENSP00000301455.1;ENSP00000473025.1;ENSP00000377534.1;ENSP00000472551.1;ENSP00000472869.1	-0.286388	0.0381152	-3.14985	8.92032	0.0118695	-0.492347	-0.08043	0.00286997	0.289258	0	0.0909212	two.sided	Welch Two Sample t-test
KREMEN1	ENSP00000383189.4;ENSP00000331242.5;ENSP00000385431.1;ENSP00000388228.1	-0.286472	0.297899	-1.45162	7.35609	0.187882	-0.748582	0.175638	0.0824291	0.368901	0	0.197347	two.sided	Welch Two Sample t-test
ELF5	ENSP00000257832.3;ENSP00000311010.2;ENSP00000501118.1;ENSP00000407589.2;ENSP00000436386.1;ENSP00000484521.1	-0.286821	0.122547	-2.33447	6.10411	0.0575602	-0.586219	0.0125763	-0.0358059	0.251015	0	0.122864	two.sided	Welch Two Sample t-test
CKM	ENSP00000221476.2	-0.28711	0.339439	-1.28404	11.778	0.223812	-0.77531	0.20109	-0.157617	0.129493	0	0.223599	two.sided	Welch Two Sample t-test
COLEC11	ENSP00000236693.7;ENSP00000339168.4;ENSP00000410919.1;ENSP00000393167.1;ENSP00000385130.3;ENSP00000384882.1;ENSP00000385827.1;ENSP00000385653.1;ENSP00000371494.2;ENSP00000411770.2	-0.287669	0.0376455	-2.78052	19.675	0.0116604	-0.503709	-0.0716295	-0.0660868	0.221582	0	0.103459	two.sided	Welch Two Sample t-test
NAGA	ENSP00000379680.3;ENSP00000385283.1;ENSP00000384603.1	-0.288013	0.111833	-2.53962	5.16342	0.0504161	-0.576785	0.000757746	-0.107622	0.180391	0	0.113408	two.sided	Welch Two Sample t-test
SEZ6L2	ENSP00000319215.6;ENSP00000310206.3;ENSP00000312550.5;ENSP00000439412.1;ENSP00000481917.1;ENSP00000454654.1;ENSP00000458490.1	-0.288123	0.112065	-2.35991	6.95363	0.0505836	-0.577212	0.000966149	-0.0246361	0.263487	0	0.122091	two.sided	Welch Two Sample t-test
PLA2G12B	ENSP00000362123.3	-0.288151	0.203979	-2.00658	4.15636	0.112596	-0.68101	0.104709	0.275894	0.564044	0	0.143603	two.sided	Welch Two Sample t-test
GLCE	ENSP00000454092.1;ENSP00000261858.2	-0.288843	0.215859	-1.76875	6.84609	0.121216	-0.676761	0.0990758	-0.0848795	0.203963	0	0.163304	two.sided	Welch Two Sample t-test
LILRB5	ENSP00000480909.1;ENSP00000483502.1;ENSP00000481263.1;ENSP00000478307.1;ENSP00000479798.1;ENSP00000483481.1;ENSP00000481277.1;ENSP00000478912.1;ENSP00000482365.1;ENSP00000483942.1;ENSP00000482404.1;ENSP00000478835.1;ENSP00000479413.1;ENSP00000481829.1;ENSP00000479022.1;ENSP00000481933.1;ENSP00000480208.1;ENSP00000482535.1;ENSP00000482062.1;ENSP00000483649.1;ENSP00000406478.1;ENSP00000320390.5;ENS…	-0.289379	0.230073	-1.63443	9.96039	0.133337	-0.684089	0.10533	0.0777207	0.3671	0	0.177052	two.sided	Welch Two Sample t-test
B3GNT2	ENSP00000305595.4;ENSP00000384692.1	-0.289655	0.0186731	-3.8477	8.35969	0.00450296	-0.46196	-0.117351	-0.000850646	0.288805	0	0.0752802	two.sided	Welch Two Sample t-test
MCF2	ENSP00000359608.4;ENSP00000427745.2;ENSP00000403271.1;ENSP00000438155.1;ENSP00000397055.1;ENSP00000405848.1;ENSP00000430276.1;ENSP00000359605.4;ENSP00000342204.6	-0.292474	0.168424	-2.21703	4.18426	0.0879368	-0.652473	0.0675242	-0.114186	0.178288	0	0.131922	two.sided	Welch Two Sample t-test
SPP2	ENSP00000362466.1;ENSP00000168148.3;ENSP00000417036.1	-0.292572	0.0537931	-2.55689	19.3938	0.0190801	-0.531738	-0.0534067	-0.109083	0.183489	0	0.114425	two.sided	Welch Two Sample t-test
KLKB1	ENSP00000426629.1;ENSP00000412366.1;ENSP00000415563.2;ENSP00000264690.6;ENSP00000424469.2	-0.292625	0.0415036	-3.12904	8.36669	0.0132746	-0.506647	-0.0786038	-0.0521881	0.240437	0	0.0935193	two.sided	Welch Two Sample t-test
TMEM132A	ENSP00000405823.2;ENSP00000442754.1;ENSP00000005286.4;ENSP00000439717.1;ENSP00000437848.1;ENSP00000439716.1	-0.292967	0.160696	-1.95075	9.13815	0.0823802	-0.631921	0.0459863	0.0445506	0.337518	0	0.150182	two.sided	Welch Two Sample t-test
ITGA11	ENSP00000403392.2;ENSP00000327290.7	-0.2945	0.0971949	-2.30537	11.1688	0.0413037	-0.575147	-0.0138525	0.0358481	0.330348	0	0.127745	two.sided	Welch Two Sample t-test
CR1	ENSP00000383744.2;ENSP00000356018.1;ENSP00000356020.1;ENSP00000356019.1;ENSP00000436139.2;ENSP00000356016.4;ENSP00000434718.1	-0.294669	0.00908962	-3.97715	12.4361	0.00171562	-0.455473	-0.133865	0.013499	0.308168	0	0.0740905	two.sided	Welch Two Sample t-test
CSF1R	ENSP00000422212.1;ENSP00000286301.3;ENSP00000501699.1;ENSP00000427545.1;ENSP00000445282.1;ENSP00000421174.1	-0.295406	0.114558	-2.22531	9.28405	0.052224	-0.594309	0.00349703	-0.0143899	0.281016	0	0.132748	two.sided	Welch Two Sample t-test
SDC4	ENSP00000361818.3	-0.295563	0.164272	-1.95942	8.19843	0.0848599	-0.641946	0.0508191	-0.0672034	0.22836	0	0.150842	two.sided	Welch Two Sample t-test
APLP1	ENSP00000441501.1;ENSP00000466623.1;ENSP00000221891.4;ENSP00000498366.1;ENSP00000465694.1;ENSP00000466116.1;ENSP00000467854.1;ENSP00000466576.2;ENSP00000474762.1	-0.296646	0.0589277	-2.83974	8.11899	0.0214975	-0.536924	-0.0563682	-0.0288759	0.26777	0	0.104463	two.sided	Welch Two Sample t-test
EXT2	ENSP00000507580.1;ENSP00000507915.1;ENSP00000508361.1;ENSP00000379032.4;ENSP00000507677.1;ENSP00000507234.1;ENSP00000508226.1;ENSP00000431173.2;ENSP00000351509.4;ENSP00000507922.1;ENSP00000508332.1;ENSP00000342656.3;ENSP00000506803.1	-0.297643	0.0886339	-2.55844	7.23313	0.0366194	-0.570951	-0.0243354	-0.00565174	0.291992	0	0.116338	two.sided	Welch Two Sample t-test
EXT1	ENSP00000367446.3;ENSP00000407299.1;ENSP00000400372.1	-0.297745	0.0497982	-2.80831	10.7778	0.0173272	-0.531689	-0.0638018	0.0900355	0.387781	0	0.106023	two.sided	Welch Two Sample t-test
MEGF10	ENSP00000423354.2;ENSP00000423195.1;ENSP00000416284.2;ENSP00000274473.6	-0.298098	0.0583691	-2.7398	9.79288	0.0212187	-0.541223	-0.0549733	0.0371755	0.335274	0	0.108803	two.sided	Welch Two Sample t-test
ACAN	ENSP00000453581.2;ENSP00000453342.3;ENSP00000387356.2;ENSP00000453003.1;ENSP00000453499.1;ENSP00000341615.7;ENSP00000452682.1	-0.299323	0.0882178	-2.49674	8.21479	0.0363979	-0.574526	-0.0241199	-0.0478304	0.251493	0	0.119885	two.sided	Welch Two Sample t-test
PCOLCE2	ENSP00000419643.1;ENSP00000295992.3;ENSP00000497763.1;ENSP00000419842.1;ENSP00000418782.1	-0.299594	0.0254259	-3.53672	8.54587	0.00688885	-0.492784	-0.106404	-0.0698811	0.229713	0	0.0847095	two.sided	Welch Two Sample t-test
CTSB	ENSP00000493857.2;ENSP00000494729.2;ENSP00000504223.1;ENSP00000503222.1;ENSP00000503909.1;ENSP00000503006.1;ENSP00000473301.2;ENSP00000345672.5;ENSP00000504797.1;ENSP00000503608.1;ENSP00000503734.1;ENSP00000503052.1;ENSP00000504480.1;ENSP00000504638.1;ENSP00000503578.1;ENSP00000503280.1;ENSP00000504161.1;ENSP00000503078.1;ENSP00000435105.1;ENSP00000503174.1;ENSP00000504127.1;ENSP00000503902.1;ENS…	-0.29995	0.00214236	-4.39525	23.0369	0.000209539	-0.441112	-0.158789	-0.10282	0.19713	0	0.0682441	two.sided	Welch Two Sample t-test
ECM1	ENSP00000358045.4;ENSP00000271630.6;ENSP00000358043.4	-0.300692	0.142482	-2.04408	9.38991	0.0699998	-0.63137	0.0299859	-0.0644248	0.236267	0	0.147104	two.sided	Welch Two Sample t-test
PLA2G7	ENSP00000274793.7;ENSP00000445666.1	-0.30085	0.0213698	-3.28685	14.1548	0.00533343	-0.496964	-0.104736	-0.0256771	0.275173	0	0.0915314	two.sided	Welch Two Sample t-test
LSR	ENSP00000472569.1;ENSP00000354575.2;ENSP00000471486.1;ENSP00000354034.2;ENSP00000346976.2;ENSP00000262627.3;ENSP00000394479.1;ENSP00000474797.2;ENSP00000472154.3;ENSP00000470630.1;ENSP00000480821.1	-0.301014	0.202331	-1.83358	6.68803	0.111345	-0.692911	0.090882	-0.151554	0.14946	0	0.164168	two.sided	Welch Two Sample t-test
COL6A2	ENSP00000300527.4;ENSP00000390418.1;ENSP00000380870.1;ENSP00000387115.1;ENSP00000395751.1;ENSP00000312529.5	-0.302362	0.00788724	-4.08644	12.3785	0.00141724	-0.46303	-0.141693	-0.0133505	0.289011	0	0.0739914	two.sided	Welch Two Sample t-test
SLC3A2	ENSP00000505639.1;ENSP00000506366.1;ENSP00000367122.2;ENSP00000506217.1;ENSP00000440001.2;ENSP00000506498.1;ENSP00000367123.2;ENSP00000505585.1;ENSP00000367121.2;ENSP00000444236.1;ENSP00000506006.1;ENSP00000442135.2;ENSP00000506230.1;ENSP00000505079.1;ENSP00000504939.1;ENSP00000444250.1;ENSP00000438032.1;ENSP00000505253.1;ENSP00000340815.7;ENSP00000506460.1;ENSP00000505110.1;ENSP00000445858.2;ENS…	-0.303437	0.00312713	-5.27438	9.71185	0.000397263	-0.43214	-0.174734	-0.061726	0.241711	0	0.0575304	two.sided	Welch Two Sample t-test
ENO3	ENSP00000467270.1;ENSP00000467444.1;ENSP00000428502.1;ENSP00000465697.1;ENSP00000464874.1;ENSP00000324105.6;ENSP00000428811.1;ENSP00000430554.1;ENSP00000430636.1;ENSP00000430055.2;ENSP00000431087.1	-0.303802	0.398082	-1.17445	7.13471	0.277919	-0.913139	0.305534	-0.0941093	0.209693	0	0.258675	two.sided	Welch Two Sample t-test
CD40LG	ENSP00000359663.2;ENSP00000359662.2	-0.304845	0.196834	-1.8313	7.38122	0.107545	-0.694385	0.0846946	-0.00260628	0.302239	0	0.166464	two.sided	Welch Two Sample t-test
TMEM132C	ENSP00000410852.2	-0.307705	0.0636035	-3.2422	4.86595	0.0238079	-0.553704	-0.0617056	0.0103881	0.318093	0	0.0949061	two.sided	Welch Two Sample t-test
ALDH16A1	ENSP00000445088.1;ENSP00000293350.3;ENSP00000410142.1;ENSP00000470160.1;ENSP00000469507.1	-0.307803	0.350407	-1.41451	3.82494	0.233211	-0.923034	0.307427	-0.0238978	0.283906	0	0.217605	two.sided	Welch Two Sample t-test
CPVL	ENSP00000265394.5;ENSP00000379572.3;ENSP00000397327.1;ENSP00000403580.2;ENSP00000387164.1;ENSP00000409036.1;ENSP00000417015.1;ENSP00000395690.1;ENSP00000413287.1;ENSP00000412857.1;ENSP00000416555.1	-0.307957	0.264929	-1.56113	7.35778	0.160387	-0.769856	0.153942	-0.0395304	0.268427	0	0.197265	two.sided	Welch Two Sample t-test
POMGNT1	ENSP00000361052.3;ENSP00000508703.1;ENSP00000361060.1;ENSP00000379698.4;ENSP00000508736.1;ENSP00000510762.1;ENSP00000510305.1;ENSP00000508890.1;ENSP00000509023.1;ENSP00000510112.1;ENSP00000508913.1;ENSP00000508453.1;ENSP00000508522.1;ENSP00000509017.1;ENSP00000510654.1;ENSP00000508425.1;ENSP00000509745.1;ENSP00000510577.1;ENSP00000510749.1	-0.308611	0.0106383	-4.16903	9.59905	0.00209895	-0.474487	-0.142735	-0.0200662	0.288545	0	0.0740246	two.sided	Welch Two Sample t-test
CHST3	ENSP00000362207.4	-0.309043	0.000440789	-6.23228	14.4368	1.90786e-05	-0.415097	-0.20299	-0.0477921	0.261251	0	0.0495875	two.sided	Welch Two Sample t-test
TIMP2	ENSP00000467584.1;ENSP00000441724.1;ENSP00000262768.6;ENSP00000468296.1;ENSP00000464930.1	-0.309267	0.0348047	-3.14482	9.96572	0.0104668	-0.528489	-0.0900462	-0.0279421	0.281325	0	0.0983417	two.sided	Welch Two Sample t-test
SOD3	ENSP00000472134.1;ENSP00000371554.3	-0.311551	0.0329995	-2.81338	24.1021	0.00960221	-0.540054	-0.083048	-0.13634	0.175211	0	0.110739	two.sided	Welch Two Sample t-test
GUCA2A	ENSP00000349493.2	-0.311668	0.26138	-1.55239	8.26978	0.157944	-0.772019	0.148684	-0.15272	0.158948	0	0.200766	two.sided	Welch Two Sample t-test
PTPRJ	ENSP00000400010.2;ENSP00000409733.2;ENSP00000432686.1;ENSP00000435618.1	-0.315931	0.00108074	-6.3698	10.3875	6.86477e-05	-0.425886	-0.205975	0.000780603	0.316711	0	0.0495982	two.sided	Welch Two Sample t-test
CLSTN1	ENSP00000366513.4;ENSP00000497950.1;ENSP00000401934.1;ENSP00000354997.4	-0.316922	0.0015854	-6.4591	8.90389	0.000122626	-0.4281	-0.205744	-0.0385839	0.278338	0	0.049066	two.sided	Welch Two Sample t-test
COL1A2	ENSP00000297268.6	-0.317484	0.107336	-2.3857	7.28316	0.0471217	-0.6297	-0.00526787	0.00526908	0.322753	0	0.133078	two.sided	Welch Two Sample t-test
IGHV1-3	ENSP00000487722.1;ENSP00000375004.2	-0.318204	0.559563	-0.851701	4.01141	0.44224	-1.35435	0.717941	-0.11965	0.198554	0	0.37361	two.sided	Welch Two Sample t-test
DSC2	ENSP00000251081.6;ENSP00000280904.6;ENSP00000507826.1;ENSP00000497441.1	-0.319283	1.44018e-05	-7.34579	24.343	1.26493e-07	-0.408923	-0.229643	0.0100329	0.329316	0	0.0434648	two.sided	Welch Two Sample t-test
PROCR	ENSP00000216968.3;ENSP00000489117.1;ENSP00000489456.1	-0.319604	0.0108824	-3.79051	13.3153	0.00215934	-0.501322	-0.137886	-0.0366658	0.282938	0	0.0843168	two.sided	Welch Two Sample t-test
UMOD	ENSP00000379442.5;ENSP00000379438.2;ENSP00000460548.1;ENSP00000460374.1;ENSP00000458939.1;ENSP00000459738.2;ENSP00000460845.1;ENSP00000461641.1;ENSP00000459724.1;ENSP00000461120.1;ENSP00000458695.2	-0.32011	0.10071	-2.3321	9.43745	0.0433412	-0.62844	-0.0117802	-0.0678503	0.25226	0	0.137263	two.sided	Welch Two Sample t-test
APOF	ENSP00000381250.3	-0.32023	0.0146407	-3.7107	11.4628	0.0032096	-0.509242	-0.131218	-0.0375627	0.282667	0	0.0862992	two.sided	Welch Two Sample t-test
C4B	ENSP00000364321.5;ENSP00000447600.1;ENSP00000414200.2;ENSP00000446528.1;ENSP00000407942.2;ENSP00000449523.1;ENSP00000415941.2;ENSP00000391933.2;ENSP00000497270.1;ENSP00000497177.1	-0.320823	0.735615	-0.489025	9.11506	0.636375	-1.80205	1.16041	-0.911473	-0.59065	0	0.656047	two.sided	Welch Two Sample t-test
TTR	ENSP00000477599.2;ENSP00000497927.1;ENSP00000479174.2;ENSP00000502027.1;ENSP00000237014.4	-0.323025	0.00442946	-5.1258	8.94634	0.000634914	-0.465715	-0.180335	0.00290829	0.325933	0	0.0630194	two.sided	Welch Two Sample t-test
SBSN	ENSP00000468646.2;ENSP00000430242.1;ENSP00000428771.1	-0.323662	0.0224639	-3.40781	11.0777	0.00579134	-0.532526	-0.114799	-0.0848445	0.238818	0	0.0949768	two.sided	Welch Two Sample t-test
A2M	ENSP00000323929.8;ENSP00000438599.1;ENSP00000445717.1;ENSP00000385710.2	-0.324329	0.219042	-1.73429	7.42638	0.123996	-0.761442	0.112784	-0.0322378	0.292091	0	0.18701	two.sided	Welch Two Sample t-test
CD248	ENSP00000308117.3	-0.327128	0.0743124	-2.67009	7.74114	0.0291986	-0.611302	-0.0429531	-0.0831313	0.243996	0	0.122516	two.sided	Welch Two Sample t-test
STAB2	ENSP00000373539.2;ENSP00000449282.1;ENSP00000446629.1	-0.327703	0.00671081	-3.8643	18.5244	0.0010864	-0.505506	-0.1499	-0.0581135	0.26959	0	0.0848028	two.sided	Welch Two Sample t-test
TGFBR3	ENSP00000433477.1;ENSP00000359426.2;ENSP00000436127.1;ENSP00000434994.1;ENSP00000432638.1;ENSP00000395975.2;ENSP00000212355.4	-0.32803	0.00388959	-4.75363	11.3355	0.000548784	-0.479364	-0.176695	0.0391613	0.367191	0	0.0690062	two.sided	Welch Two Sample t-test
BSG	ENSP00000473664.1;ENSP00000344707.4;ENSP00000505067.1;ENSP00000506321.1;ENSP00000506020.1;ENSP00000484849.2;ENSP00000458665.1;ENSP00000333769.3;ENSP00000343809.4;ENSP00000505863.1;ENSP00000478958.1;ENSP00000484624.1;ENSP00000495088.2;ENSP00000473393.2;ENSP00000473528.2	-0.328488	0.0186212	-5.79357	3.98639	0.00445904	-0.486121	-0.170855	-0.120143	0.208345	0	0.0566987	two.sided	Welch Two Sample t-test
GTF3C3	ENSP00000263956.3;ENSP00000499170.1;ENSP00000391724.1;ENSP00000394065.1;ENSP00000398385.1;ENSP00000386465.3;ENSP00000389992.2;ENSP00000438797.1;ENSP00000406685.1	-0.328681	0.000492334	-6.69242	11.9824	2.23647e-05	-0.435705	-0.221657	-0.00604483	0.322636	0	0.0491124	two.sided	Welch Two Sample t-test
ACE	ENSP00000462995.1;ENSP00000290866.4;ENSP00000397593.2;ENSP00000462280.1;ENSP00000463673.1;ENSP00000290863.6;ENSP00000462002.1;ENSP00000462110.2;ENSP00000392247.3;ENSP00000462599.1;ENSP00000464629.1;ENSP00000462909.1	-0.328914	0.0234172	-3.60768	8.60076	0.00612084	-0.536625	-0.121204	-0.0161322	0.312782	0	0.0911705	two.sided	Welch Two Sample t-test
SEMA4D	ENSP00000344923.4;ENSP00000399948.2;ENSP00000411981.2;ENSP00000395222.1;ENSP00000446394.1;ENSP00000416523.1;ENSP00000405102.2;ENSP00000388768.2;ENSP00000390754.2;ENSP00000413352.1;ENSP00000438389.1;ENSP00000416747.1;ENSP00000405652.1;ENSP00000348822.2;ENSP00000391733.1	-0.329393	0.00229056	-6.03209	8.58988	0.000234989	-0.453828	-0.204959	-0.0676131	0.26178	0	0.0546068	two.sided	Welch Two Sample t-test
APOD	ENSP00000345179.3;ENSP00000391597.1;ENSP00000415235.1;ENSP00000393076.1	-0.330261	0.00359435	-4.44899	14.6764	0.000492986	-0.488789	-0.171733	-0.0632292	0.267032	0	0.0742327	two.sided	Welch Two Sample t-test
STMN1	ENSP00000410452.2;ENSP00000387858.2;ENSP00000382633.1;ENSP00000350531.2;ENSP00000363409.1;ENSP00000407567.1	-0.33052	0.289033	-1.5278	5.75149	0.179529	-0.865474	0.204434	-0.0283359	0.302184	0	0.216338	two.sided	Welch Two Sample t-test
DPP4	ENSP00000504418.1;ENSP00000353731.3;ENSP00000502931.1;ENSP00000503161.1;ENSP00000503481.1;ENSP00000504157.1;ENSP00000504273.1;ENSP00000402259.2;ENSP00000503008.1;ENSP00000401359.2;ENSP00000503735.1;ENSP00000410264.1	-0.330606	0.0339516	-3.39109	7.69037	0.0100569	-0.557009	-0.104203	-0.0133339	0.317272	0	0.0974925	two.sided	Welch Two Sample t-test
PLXNB1	ENSP00000296440.6;ENSP00000351338.4;ENSP00000414199.1;ENSP00000395987.1	-0.331212	0.0248332	-3.86099	6.7549	0.00664452	-0.535561	-0.126863	0.0431171	0.374329	0	0.0857842	two.sided	Welch Two Sample t-test
L1CAM	ENSP00000354712.3;ENSP00000359077.1;ENSP00000359072.1;ENSP00000359075.3;ENSP00000355380.4;ENSP00000397792.1;ENSP00000402407.1;ENSP00000384902.2;ENSP00000392524.1;ENSP00000396079.1	-0.331558	0.00796692	-4.05974	12.5969	0.00143754	-0.50857	-0.154546	-0.0789163	0.252642	0	0.0816698	two.sided	Welch Two Sample t-test
IL13RA1	ENSP00000498980.1;ENSP00000360730.3;ENSP00000360705.1	-0.332872	0.0841057	-2.59937	7.31473	0.034134	-0.633061	-0.0326828	-0.0152484	0.317623	0	0.128059	two.sided	Welch Two Sample t-test
PODXL	ENSP00000390152.1;ENSP00000367817.3;ENSP00000319782.9	-0.334853	0.0154699	-3.99933	8.46812	0.00352181	-0.526086	-0.14362	-0.0869676	0.247885	0	0.0837272	two.sided	Welch Two Sample t-test
ITGA1	ENSP00000282588.5;ENSP00000498529.1	-0.334964	0.0023378	-5.42597	10.3824	0.00025492	-0.47183	-0.198097	-0.0796325	0.255331	0	0.0617334	two.sided	Welch Two Sample t-test
CD84	ENSP00000357033.4;ENSP00000357027.3;ENSP00000312367.4;ENSP00000357030.3;ENSP00000442845.1	-0.335995	0.0787682	-2.69167	6.92018	0.0313479	-0.631858	-0.0401323	-0.0648647	0.271131	0	0.124828	two.sided	Welch Two Sample t-test
PLEC	ENSP00000344848.3;ENSP00000350277.2;ENSP00000346602.3;ENSP00000381756.2;ENSP00000323856.4;ENSP00000347044.2;ENSP00000348702.3;ENSP00000388180.2;ENSP00000433982.2;ENSP00000510329.1;ENSP00000510788.1;ENSP00000510528.1;ENSP00000434583.1;ENSP00000437303.2	-0.336734	0.215256	-1.77943	6.65	0.120635	-0.789025	0.115558	-0.143402	0.193331	0	0.189236	two.sided	Welch Two Sample t-test
CD36	ENSP00000399421.1;ENSP00000308165.7;ENSP00000431296.1;ENSP00000410371.1;ENSP00000398760.1;ENSP00000409762.1;ENSP00000433659.1;ENSP00000378268.3;ENSP00000415743.2;ENSP00000416388.1;ENSP00000407690.1;ENSP00000392298.2;ENSP00000396258.2;ENSP00000435698.1;ENSP00000401863.2;ENSP00000411411.1;ENSP00000439543.1;ENSP00000441956.1	-0.337259	0.135734	-2.07684	9.64999	0.0655399	-0.700874	0.0263556	-0.0285588	0.3087	0	0.16239	two.sided	Welch Two Sample t-test
ABTB2	ENSP00000410157.2	-0.338492	0.031531	-3.56375	7.05394	0.00905697	-0.562741	-0.114243	-0.225472	0.11302	0	0.094982	two.sided	Welch Two Sample t-test
DPEP1	ENSP00000455916.1;ENSP00000397313.1;ENSP00000508584.1;ENSP00000455142.1;ENSP00000376807.3;ENSP00000261615.4	-0.33966	0.0389031	-3.12125	9.0832	0.0121586	-0.585488	-0.0938309	-0.144996	0.194664	0	0.108822	two.sided	Welch Two Sample t-test
IGHV3-72	ENSP00000488019.1;ENSP00000480183.1;ENSP00000416201.2	-0.341235	0.021143	-3.29195	14.2156	0.00525307	-0.563242	-0.119228	-0.0614653	0.27977	0	0.103657	two.sided	Welch Two Sample t-test
ENPP2	ENSP00000259486.6;ENSP00000403315.2;ENSP00000429476.1;ENSP00000428291.1;ENSP00000075322.6;ENSP00000428304.1;ENSP00000429447.1	-0.341584	0.0239125	-3.31938	11.66	0.00634441	-0.566524	-0.116644	0.0379944	0.379578	0	0.102906	two.sided	Welch Two Sample t-test
CHGA	ENSP00000478198.1;ENSP00000486340.1;ENSP00000486710.1;ENSP00000216492.5;ENSP00000450801.1;ENSP00000334023.4	-0.343304	0.141789	-2.13947	7.03405	0.0694999	-0.722364	0.0357564	-0.114678	0.228626	0	0.160462	two.sided	Welch Two Sample t-test
PCDHGC3	ENSP00000481219.1;ENSP00000312070.3;ENSP00000483383.1;ENSP00000484352.1;ENSP00000481673.1	-0.344297	0.000531812	-6.66819	11.7313	2.57087e-05	-0.457082	-0.231513	-0.171934	0.172364	0	0.0516328	two.sided	Welch Two Sample t-test
HSPG2	ENSP00000363827.3;ENSP00000489161.1;ENSP00000363808.5;ENSP00000496473.1;ENSP00000397573.1;ENSP00000497688.1	-0.344562	0.00318139	-5.40385	9.07328	0.000419024	-0.488625	-0.200499	-0.0086274	0.335934	0	0.0637622	two.sided	Welch Two Sample t-test
GLUD1	ENSP00000277865.4;ENSP00000507901.1;ENSP00000508107.1;ENSP00000508288.1;ENSP00000506764.1;ENSP00000506969.1;ENSP00000507457.1;ENSP00000507887.1;ENSP00000508098.1;ENSP00000507881.1;ENSP00000507316.1;ENSP00000507505.1;ENSP00000506732.1;ENSP00000507729.1;ENSP00000508244.1;ENSP00000507701.1	-0.345631	0.136628	-2.06592	9.80667	0.0662788	-0.7194	0.0281386	-0.0583376	0.287293	0	0.167301	two.sided	Welch Two Sample t-test
ALDOC	ENSP00000378729.3;ENSP00000378731.2;ENSP00000226253.4;ENSP00000463174.2;ENSP00000462674.1;ENSP00000465623.1;ENSP00000398976.1;ENSP00000463118.1	-0.346522	0.00249952	-5.62227	9.31374	0.000286677	-0.485234	-0.207809	-0.136745	0.209777	0	0.0616338	two.sided	Welch Two Sample t-test
GSTM2	ENSP00000358846.2;ENSP00000435910.2;ENSP00000241337.4;ENSP00000435157.2;ENSP00000404662.2;ENSP00000358844.2;ENSP00000416883.1;ENSP00000358842.4	-0.348239	0.0469318	-2.95733	9.05022	0.0159341	-0.614394	-0.0820847	0.0361953	0.384435	0	0.117755	two.sided	Welch Two Sample t-test
CDON	ENSP00000376458.3;ENSP00000507318.1;ENSP00000432901.2;ENSP00000506883.1;ENSP00000263577.7;ENSP00000508160.1;ENSP00000508081.1;ENSP00000432571.2	-0.348407	0.134916	-2.13776	8.00225	0.0649933	-0.724215	0.0274018	0.0133187	0.361725	0	0.162978	two.sided	Welch Two Sample t-test
SNX20	ENSP00000388875.2;ENSP00000300590.3;ENSP00000454863.1;ENSP00000332062.4	-0.348429	0.0562789	-2.92091	7.66385	0.0201832	-0.625621	-0.0712365	-0.0959326	0.252496	0	0.119288	two.sided	Welch Two Sample t-test
MUCL1	ENSP00000449369.1;ENSP00000311364.5	-0.348493	0.116758	-2.03054	24.1495	0.0534525	-0.702596	0.00560929	-0.121633	0.226861	0	0.171626	two.sided	Welch Two Sample t-test
FMOD	ENSP00000347041.4;ENSP00000496856.1	-0.349699	0.0465084	-3.12757	7.31025	0.0157642	-0.611834	-0.0875646	0.0511372	0.400837	0	0.111812	two.sided	Welch Two Sample t-test
APOA1	ENSP00000364469.1;ENSP00000352471.2;ENSP00000364478.2;ENSP00000364472.1;ENSP00000236850.3	-0.34986	0.0249916	-3.49959	8.99897	0.00672906	-0.576015	-0.123704	-0.0562344	0.293625	0	0.0999717	two.sided	Welch Two Sample t-test
HYAL1	ENSP00000378576.2;ENSP00000266031.4;ENSP00000346068.5;ENSP00000378575.2;ENSP00000393358.2;ENSP00000390149.2;ENSP00000394526.1;ENSP00000391666.1;ENSP00000477903.1	-0.351292	0.0134969	-3.85387	10.5402	0.00289815	-0.552991	-0.149592	-0.0187601	0.332531	0	0.091153	two.sided	Welch Two Sample t-test
ITGB1	ENSP00000503306.1;ENSP00000502882.1;ENSP00000504791.1;ENSP00000303351.3;ENSP00000388694.1;ENSP00000379350.2;ENSP00000504205.1;ENSP00000398029.2;ENSP00000502883.1;ENSP00000503916.1;ENSP00000418725.2;ENSP00000417508.2;ENSP00000504267.1;ENSP00000504012.1;ENSP00000503110.1;ENSP00000504444.1;ENSP00000503546.1;ENSP00000504454.1;ENSP00000504784.1;ENSP00000404546.3;ENSP00000503538.1;ENSP00000502979.1;ENS…	-0.351815	0.00750199	-4.46596	9.71352	0.00129461	-0.528045	-0.175585	-0.0442057	0.307609	0	0.0787769	two.sided	Welch Two Sample t-test
MMRN2	ENSP00000361097.4;ENSP00000477052.1;ENSP00000476378.1;ENSP00000473405.1;ENSP00000476355.1	-0.352622	0.0305439	-3.67937	6.62498	0.00867041	-0.581868	-0.123376	0.0934826	0.446104	0	0.0958375	two.sided	Welch Two Sample t-test
CETP	ENSP00000369106.2;ENSP00000200676.3;ENSP00000456276.1	-0.352994	0.0576	-2.68491	11.252	0.0208513	-0.641576	-0.0644121	0.039915	0.392909	0	0.131473	two.sided	Welch Two Sample t-test
OLFM1	ENSP00000360864.4;ENSP00000277415.11;ENSP00000252854.4;ENSP00000360866.4;ENSP00000340318.6;ENSP00000360861.3;ENSP00000444296.1;ENSP00000376717.4;ENSP00000360858.3;ENSP00000443806.1;ENSP00000437906.1	-0.354458	0.0269277	-3.59764	7.68483	0.00749254	-0.58329	-0.125626	-0.0732072	0.281251	0	0.0985253	two.sided	Welch Two Sample t-test
ZC4H2	ENSP00000363972.3;ENSP00000338650.2;ENSP00000399126.2	-0.354716	0.289024	-1.55426	5.15134	0.179138	-0.936234	0.226801	-0.0222039	0.332512	0	0.228222	two.sided	Welch Two Sample t-test
QPCT	ENSP00000498156.1;ENSP00000385391.1;ENSP00000344829.3;ENSP00000389227.1	-0.354885	0.108354	-2.39056	7.01341	0.0480624	-0.705783	-0.00398679	0.0337798	0.388664	0	0.148452	two.sided	Welch Two Sample t-test
DPT	ENSP00000356791.3	-0.355397	0.0253249	-3.75978	7.13516	0.00683302	-0.578061	-0.132734	-0.0525566	0.302841	0	0.0945262	two.sided	Welch Two Sample t-test
KIAA0319L	ENSP00000318406.3;ENSP00000362363.4;ENSP00000395883.2;ENSP00000407576.1;ENSP00000393862.1;ENSP00000420742.2;ENSP00000420369.1;ENSP00000417411.1;ENSP00000419396.1;ENSP00000420226.1	-0.35615	0.00677543	-4.38511	10.9264	0.00110724	-0.535057	-0.177244	-0.0364887	0.319662	0	0.081218	two.sided	Welch Two Sample t-test
FRMPD1	ENSP00000366995.3;ENSP00000444411.1;ENSP00000439868.1	-0.356616	0.173904	-2.11937	4.65409	0.0916929	-0.799005	0.0857736	-0.0131261	0.34349	0	0.168265	two.sided	Welch Two Sample t-test
TUFM	ENSP00000322439.3;ENSP00000455007.1	-0.358254	0.302782	-1.41111	8.86623	0.192323	-0.933894	0.217387	0.0734613	0.431715	0	0.25388	two.sided	Welch Two Sample t-test
CHMP4B	ENSP00000217402.2	-0.358968	0.139085	-2.18846	6.4984	0.0677834	-0.752983	0.035048	-0.131411	0.227557	0	0.164027	two.sided	Welch Two Sample t-test
PON1	ENSP00000222381.3;ENSP00000407359.1	-0.360904	0.00779154	-4.23548	11.1197	0.0013665	-0.548203	-0.173605	-0.0273187	0.333585	0	0.0852097	two.sided	Welch Two Sample t-test
COL5A1	ENSP00000360882.3;ENSP00000360885.3;ENSP00000481360.1	-0.361757	0.0597001	-2.89468	7.36429	0.0219135	-0.654333	-0.0691807	-0.0142926	0.347464	0	0.124973	two.sided	Welch Two Sample t-test
APOM	ENSP00000397018.1;ENSP00000403062.1;ENSP00000389591.2;ENSP00000395189.2;ENSP00000383021.3;ENSP00000372930.4;ENSP00000413055.2;ENSP00000416335.2;ENSP00000394610.2;ENSP00000392489.1;ENSP00000393581.1;ENSP00000401684.2;ENSP00000414574.2;ENSP00000392021.2;ENSP00000398944.2;ENSP00000412182.1;ENSP00000413446.1;ENSP00000405730.2;ENSP00000365083.2;ENSP00000365085.4;ENSP00000365081.3	-0.362819	0.00767728	-4.70618	8.42414	0.00132917	-0.539052	-0.186586	0.00206568	0.364885	0	0.0770941	two.sided	Welch Two Sample t-test
CFP	ENSP00000380189.3;ENSP00000247153.3;ENSP00000366204.2;ENSP00000418258.1	-0.362848	0.0151706	-4.10411	7.97078	0.00344515	-0.566854	-0.158842	-0.088298	0.27455	0	0.088411	two.sided	Welch Two Sample t-test
NEO1	ENSP00000341198.5;ENSP00000453317.1;ENSP00000453200.1;ENSP00000454024.1;ENSP00000261908.6	-0.362964	0.00104622	-5.77191	12.9409	6.58664e-05	-0.49888	-0.227047	-0.0176659	0.345298	0	0.0628845	two.sided	Welch Two Sample t-test
PDGFRB	ENSP00000261799.4;ENSP00000430026.1;ENSP00000429218.1;ENSP00000430715.1	-0.363045	0.0490778	-2.89622	9.38743	0.0169662	-0.644836	-0.0812546	-0.0466076	0.316438	0	0.125352	two.sided	Welch Two Sample t-test
PRX	ENSP00000501881.1;ENSP00000502166.1;ENSP00000501070.1;ENSP00000502579.1;ENSP00000291825.6;ENSP00000326018.6;ENSP00000501261.1;ENSP00000502436.1;ENSP00000501865.1;ENSP00000502008.1;ENSP00000502284.1;ENSP00000502803.1	-0.363046	0.102389	-2.33668	8.98127	0.0443169	-0.714626	-0.0114661	-0.0494226	0.313624	0	0.155369	two.sided	Welch Two Sample t-test
SPARCL1	ENSP00000282470.6;ENSP00000422903.1;ENSP00000445678.1;ENSP00000423483.1;ENSP00000416971.1;ENSP00000438188.1;ENSP00000423448.1;ENSP00000444832.1;ENSP00000406251.2;ENSP00000414856.1	-0.365908	0.00917669	-4.0824	11.1958	0.00174868	-0.562764	-0.169053	-0.0684388	0.29747	0	0.0896307	two.sided	Welch Two Sample t-test
GALNT7	ENSP00000265000.4;ENSP00000427050.1;ENSP00000427095.1;ENSP00000427341.1	-0.36625	0.120364	-2.71368	3.81251	0.0561707	-0.748352	0.0158515	-0.102925	0.263325	0	0.134964	two.sided	Welch Two Sample t-test
SIRPA	ENSP00000478763.1;ENSP00000348307.3;ENSP00000351621.4;ENSP00000382941.4	-0.367081	0.0626705	-2.79437	8.02776	0.0233209	-0.669826	-0.0643366	0.10388	0.470961	0	0.131365	two.sided	Welch Two Sample t-test
MEPE	ENSP00000416984.3;ENSP00000378534.4;ENSP00000422747.1;ENSP00000509709.1;ENSP00000453994.2;ENSP00000421430.1;ENSP00000354341.3	-0.367167	0.0866511	-3.2439	3.69015	0.0354593	-0.692111	-0.0422244	0.0458878	0.413055	0	0.113187	two.sided	Welch Two Sample t-test
CALML5	ENSP00000369689.3	-0.367329	0.164755	-1.79767	23.0665	0.0853339	-0.789964	0.0553054	-0.112706	0.254624	0	0.204336	two.sided	Welch Two Sample t-test
LPA	ENSP00000321334.6;ENSP00000480589.1;ENSP00000395608.2	-0.367451	0.414175	-1.10857	9.90288	0.29381	-1.10698	0.372076	-0.297304	0.0701471	0	0.331462	two.sided	Welch Two Sample t-test
FHOD1	ENSP00000258201.4;ENSP00000462807.1;ENSP00000462988.1;ENSP00000458085.1;ENSP00000464011.1	-0.368005	0.0583691	-3.67241	4.01268	0.0212281	-0.645881	-0.0901297	-0.0453268	0.322678	0	0.100208	two.sided	Welch Two Sample t-test
DBH	ENSP00000376776.2;ENSP00000263611.3	-0.368429	0.0131839	-3.35744	22.2087	0.00281956	-0.595881	-0.140976	-0.0513992	0.317029	0	0.109735	two.sided	Welch Two Sample t-test
FASN	ENSP00000304592.2;ENSP00000488964.1;ENSP00000462949.1;ENSP00000490921.1;ENSP00000489514.1;ENSP00000489808.1;ENSP00000490553.1	-0.369519	0.162373	-1.96481	8.30556	0.0836966	-0.800446	0.0614074	-0.0778978	0.291622	0	0.188069	two.sided	Welch Two Sample t-test
SPTBN1	ENSP00000349259.4;ENSP00000374630.3;ENSP00000334156.5;ENSP00000479037.1	-0.372115	0.532906	-0.941686	3.06021	0.414583	-1.6158	0.871573	-0.137189	0.234926	0	0.395158	two.sided	Welch Two Sample t-test
CSF2RA	ENSP00000370940.3;ENSP00000370935.3;ENSP00000410667.1;ENSP00000416437.2;ENSP00000370920.3;ENSP00000476684.1;ENSP00000348058.2;ENSP00000436825.1;ENSP00000347606.3;ENSP00000370911.1;ENSP00000440491.1;ENSP00000394227.2	-0.372231	0.406531	-1.25051	3.60978	0.286037	-1.23513	0.490667	-0.102429	0.269802	0	0.297663	two.sided	Welch Two Sample t-test
IGHV3OR16-12	ENSP00000474013.1	-0.372739	0.19753	-1.81023	7.93731	0.108147	-0.848214	0.102737	-0.130693	0.242046	0	0.205907	two.sided	Welch Two Sample t-test
HEG1	ENSP00000311502.3;ENSP00000417648.1;ENSP00000417494.1;ENSP00000494391.1	-0.37301	0.0016347	-5.90883	10.3068	0.00013228	-0.513102	-0.232919	-0.0475785	0.325432	0	0.0631276	two.sided	Welch Two Sample t-test
CFHR1	ENSP00000314299.5;ENSP00000356394.3	-0.373507	0.012755	-3.49586	17.5742	0.00265708	-0.598366	-0.148648	-0.08209	0.291417	0	0.106843	two.sided	Welch Two Sample t-test
FGFR1	ENSP00000497266.1;ENSP00000380280.5;ENSP00000484553.1;ENSP00000340636.7;ENSP00000400162.2;ENSP00000432972.1;ENSP00000501514.1;ENSP00000501345.1;ENSP00000393312.4;ENSP00000507039.1;ENSP00000380302.2;ENSP00000348537.5;ENSP00000337247.5;ENSP00000327229.6;ENSP00000507997.1;ENSP00000507205.1;ENSP00000380292.1;ENSP00000434800.1;ENSP00000380297.4;ENSP00000435254.1;ENSP00000501425.1;ENSP00000434869.1;ENS…	-0.375583	0.0286561	-3.45406	8.3562	0.0080862	-0.624483	-0.126684	-0.0362233	0.33936	0	0.108737	two.sided	Welch Two Sample t-test
PPIC	ENSP00000303057.4	-0.375761	0.178208	-2.14469	4.26659	0.0942726	-0.850453	0.0989312	-0.0241635	0.351598	0	0.175205	two.sided	Welch Two Sample t-test
FABP3	ENSP00000362817.2;ENSP00000474078.1;ENSP00000473982.1	-0.375831	0.0908971	-2.37919	10.3908	0.0377883	-0.726013	-0.0256479	-0.243164	0.132667	0	0.157965	two.sided	Welch Two Sample t-test
ITGB5	ENSP00000296181.4;ENSP00000420814.1;ENSP00000477446.1;ENSP00000418367.1;ENSP00000418079.2;ENSP00000477230.1;ENSP00000419198.2;ENSP00000476655.1	-0.376076	0.00124007	-5.44694	14.1454	8.29502e-05	-0.524016	-0.228135	-0.0868814	0.289194	0	0.0690434	two.sided	Welch Two Sample t-test
CHL1	ENSP00000256509.2;ENSP00000380628.2;ENSP00000403311.1;ENSP00000413628.1;ENSP00000413109.1;ENSP00000397445.1;ENSP00000390440.2;ENSP00000395239.2;ENSP00000483512.1	-0.376441	0.00318139	-4.63908	13.5223	0.000418703	-0.55106	-0.201823	-0.0318187	0.344623	0	0.0811456	two.sided	Welch Two Sample t-test
BTD	ENSP00000397113.2;ENSP00000388212.2;ENSP00000500325.1;ENSP00000306477.6;ENSP00000403775.3;ENSP00000500403.1;ENSP00000500193.1;ENSP00000495254.2;ENSP00000500210.1;ENSP00000495866.1;ENSP00000500131.1;ENSP00000500267.1;ENSP00000500288.1;ENSP00000500530.1;ENSP00000400995.2;ENSP00000394277.1;ENSP00000373288.4;ENSP00000494864.1;ENSP00000499944.1;ENSP00000500069.1	-0.376454	0.0217712	-3.71432	8.3128	0.00553151	-0.608651	-0.144258	0.00440791	0.380862	0	0.101352	two.sided	Welch Two Sample t-test
CLINT1	ENSP00000429345.1;ENSP00000433419.1;ENSP00000388340.2;ENSP00000429824.1;ENSP00000434334.1;ENSP00000431858.1;ENSP00000433013.1	-0.376969	0.520144	-0.967465	3.21789	0.400268	-1.57082	0.816885	-0.153906	0.223063	0	0.389646	two.sided	Welch Two Sample t-test
ABI3BP	ENSP00000420524.2;ENSP00000284322.6;ENSP00000418817.1;ENSP00000419029.3;ENSP00000420704.1;ENSP00000418024.1;ENSP00000431537.1;ENSP00000418800.1;ENSP00000417745.1;ENSP00000418063.1;ENSP00000433981.1;ENSP00000432069.1;ENSP00000433993.2;ENSP00000436070.1;ENSP00000437308.1;ENSP00000437031.1;ENSP00000417325.1;ENSP00000418479.1;ENSP00000435319.1;ENSP00000436918.2;ENSP00000434256.2	-0.37726	0.019983	-3.84024	8.05127	0.00488623	-0.603548	-0.150972	-0.0603381	0.316922	0	0.0982387	two.sided	Welch Two Sample t-test
KLK6	ENSP00000366047.2;ENSP00000309148.1;ENSP00000375684.1;ENSP00000469630.1;ENSP00000470482.1;ENSP00000469702.1;ENSP00000471948.1	-0.378077	0.0609125	-2.95527	6.66226	0.0224955	-0.683729	-0.072426	-0.0867933	0.291284	0	0.127933	two.sided	Welch Two Sample t-test
CYP27C1	ENSP00000334128.7;ENSP00000387198.1;ENSP00000499243.1	-0.378493	0.047113	-3.41486	5.56249	0.0160221	-0.654958	-0.102028	-0.0391077	0.339385	0	0.110837	two.sided	Welch Two Sample t-test
FCGRT	ENSP00000472350.1;ENSP00000472794.1;ENSP00000221466.4;ENSP00000469968.1;ENSP00000410798.2;ENSP00000469933.1;ENSP00000471300.1;ENSP00000471118.1;ENSP00000472604.1;ENSP00000472256.1;ENSP00000471232.1	-0.378999	0.100688	-2.46684	6.96815	0.0431845	-0.742631	-0.0153671	-0.0569988	0.322	0	0.153638	two.sided	Welch Two Sample t-test
AOC3	ENSP00000312326.1;ENSP00000464787.1;ENSP00000465913.1;ENSP00000468632.1;ENSP00000468043.1;ENSP00000477686.1;ENSP00000484312.1	-0.379323	0.0147959	-3.99322	8.83685	0.00326026	-0.594816	-0.163831	-0.0167346	0.362589	0	0.0949918	two.sided	Welch Two Sample t-test
CADM1	ENSP00000395359.2;ENSP00000439176.1;ENSP00000439817.1;ENSP00000440322.1;ENSP00000442387.1;ENSP00000329797.6;ENSP00000442001.1;ENSP00000439847.1;ENSP00000439696.1;ENSP00000442227.1;ENSP00000445375.1;ENSP00000484516.1;ENSP00000483648.1	-0.380276	0.0215687	-3.91545	7.21721	0.00544442	-0.608538	-0.152013	-0.0228951	0.35738	0	0.0971217	two.sided	Welch Two Sample t-test
LAMA3	ENSP00000324532.8;ENSP00000468316.1;ENSP00000382432.2;ENSP00000467662.1;ENSP00000497885.1;ENSP00000269217.5;ENSP00000466557.1;ENSP00000464836.1;ENSP00000467473.2;ENSP00000466658.1;ENSP00000468315.1	-0.380547	0.0637191	-3.02805	5.85173	0.0238902	-0.689959	-0.0711347	0.049557	0.430104	0	0.125674	two.sided	Welch Two Sample t-test
REG1A	ENSP00000233735.1	-0.3823	0.00635882	-4.0643	15.0173	0.00101512	-0.58277	-0.181829	-0.128108	0.254192	0	0.094063	two.sided	Welch Two Sample t-test
ITGA2B	ENSP00000498119.1;ENSP00000467269.1;ENSP00000262407.5	-0.38243	0.102743	-2.33794	8.86344	0.0445855	-0.753335	-0.0115253	-0.0787519	0.303678	0	0.163576	two.sided	Welch Two Sample t-test
MGAT5	ENSP00000386377.1;ENSP00000281923.2	-0.382926	0.0429889	-3.25485	6.8965	0.0142571	-0.661967	-0.103884	-0.0145641	0.368362	0	0.117648	two.sided	Welch Two Sample t-test
PCDH18	ENSP00000355082.4;ENSP00000390688.2;ENSP00000425903.1;ENSP00000425647.1;ENSP00000424269.1;ENSP00000478176.1	-0.383493	0.002227	-5.79293	9.38718	0.000222826	-0.532312	-0.234674	-0.0106998	0.372793	0	0.0662002	two.sided	Welch Two Sample t-test
DPYSL2	ENSP00000427985.2;ENSP00000427954.1;ENSP00000309539.5;ENSP00000431117.1	-0.384067	0.111833	-2.51029	5.38657	0.0503701	-0.769019	0.000885422	-0.0258623	0.358204	0	0.152997	two.sided	Welch Two Sample t-test
C1orf56	ENSP00000357922.5	-0.385558	0.184237	-1.83375	9.40023	0.0984874	-0.858122	0.0870068	0.267977	0.653535	0	0.210257	two.sided	Welch Two Sample t-test
CTSS	ENSP00000506001.1;ENSP00000505326.1;ENSP00000506248.1;ENSP00000505113.1;ENSP00000357981.3;ENSP00000475176.2;ENSP00000475557.2;ENSP00000505359.1;ENSP00000505020.1;ENSP00000475812.2;ENSP00000506603.1;ENSP00000504934.1;ENSP00000408414.2;ENSP00000505313.1;ENSP00000504885.1	-0.386056	0.0164434	-3.92724	8.60588	0.00378966	-0.609994	-0.162119	-0.134791	0.251266	0	0.0983024	two.sided	Welch Two Sample t-test
LMAN1	ENSP00000251047.4	-0.38725	0.143454	-2.21796	5.71166	0.0706384	-0.819757	0.0452579	-0.0510975	0.336152	0	0.174597	two.sided	Welch Two Sample t-test
FRMPD4	ENSP00000499481.1;ENSP00000492353.2;ENSP00000500566.2;ENSP00000499962.1;ENSP00000370057.1;ENSP00000502607.1;ENSP00000482182.2;ENSP00000499417.2	-0.388935	0.0879905	-3.09014	4.03411	0.0361557	-0.737225	-0.0406448	-0.111488	0.277447	0	0.125863	two.sided	Welch Two Sample t-test
MMP2	ENSP00000461421.1;ENSP00000457949.1;ENSP00000219070.4;ENSP00000456096.1;ENSP00000444143.1;ENSP00000394237.2;ENSP00000456518.1;ENSP00000461915.1	-0.390417	0.0256032	-3.55801	8.30843	0.00698007	-0.641827	-0.139007	-0.0543764	0.336041	0	0.109729	two.sided	Welch Two Sample t-test
ANKRD31	ENSP00000427262.2;ENSP00000501032.1;ENSP00000274361.3	-0.391728	0.137461	-2.30118	5.29496	0.0667601	-0.822086	0.0386293	-0.106452	0.285276	0	0.170229	two.sided	Welch Two Sample t-test
AARS1	ENSP00000502797.1;ENSP00000501924.1;ENSP00000502247.1;ENSP00000261772.8;ENSP00000502765.1;ENSP00000502726.1;ENSP00000502108.1;ENSP00000502321.1;ENSP00000502196.1;ENSP00000502052.1;ENSP00000502534.1;ENSP00000502620.1;ENSP00000502230.1;ENSP00000502823.1;ENSP00000502055.1;ENSP00000501613.1;ENSP00000501853.1;ENSP00000502014.1;ENSP00000502712.1;ENSP00000502479.1;ENSP00000502367.1;ENSP00000455360.3;ENS…	-0.393069	0.146008	-2.12351	6.8616	0.0721421	-0.832564	0.0464271	-0.0970251	0.296044	0	0.185103	two.sided	Welch Two Sample t-test
RTN4RL2	ENSP00000335397.3;ENSP00000435606.1;ENSP00000378552.2	-0.394129	0.00166802	-5.84595	10.4094	0.000138768	-0.543551	-0.244707	-0.0998084	0.294321	0	0.0674192	two.sided	Welch Two Sample t-test
PTPRZ1	ENSP00000499073.1;ENSP00000498356.1;ENSP00000499152.1;ENSP00000498722.1;ENSP00000377047.2;ENSP00000498965.1;ENSP00000499098.1;ENSP00000498708.1;ENSP00000498439.1;ENSP00000499137.1;ENSP00000410000.1;ENSP00000498388.1;ENSP00000499039.1;ENSP00000499061.1	-0.396204	0.00713447	-4.18726	12.3432	0.00118707	-0.601732	-0.190676	-0.0562135	0.339991	0	0.0946213	two.sided	Welch Two Sample t-test
GTPBP6	ENSP00000316598.5	-0.396502	0.361862	-1.3107	5.29956	0.243885	-1.1611	0.368093	0.0176065	0.414108	0	0.302512	two.sided	Welch Two Sample t-test
TRHDE	ENSP00000447822.2;ENSP00000261180.5	-0.397466	0.0427137	-3.04653	8.88843	0.0140698	-0.693164	-0.101767	-0.0589863	0.338479	0	0.130465	two.sided	Welch Two Sample t-test
RTN4	ENSP00000378107.2;ENSP00000384471.1;ENSP00000349944.3;ENSP00000337838.6;ENSP00000322147.7;ENSP00000350365.4;ENSP00000378109.2;ENSP00000385650.1;ENSP00000489133.1;ENSP00000397808.1;ENSP00000411628.1	-0.398625	0.00312465	-5.00121	11.06	0.000395192	-0.573939	-0.22331	0.0038747	0.402499	0	0.0797056	two.sided	Welch Two Sample t-test
SNED1	ENSP00000384871.1;ENSP00000386007.3;ENSP00000308893.8;ENSP00000384789.2;ENSP00000401865.1;ENSP00000394324.1;ENSP00000342992.7	-0.39913	0.000298055	-7.09453	12.2866	1.10577e-05	-0.521391	-0.276869	-0.0593642	0.339765	0	0.0562588	two.sided	Welch Two Sample t-test
[truncated: 228 more rows]
