# Supplementary material for: Comprehensive proteomics and meta-analysis of COVID-19 host response
Source: Nat Commun. 2023 Sep 22;14:5921. doi: 10.1038/s41467-023-41159-z (PMC10516886; doi:10.1038/s41467-023-41159-z)
Supplement: Supplementary file 6 — Supplementary Dataset 3 [file 41467_2023_41159_MOESM6_ESM.xlsx]

## Sheet: supplementary_dataset_3a
Gene name	Protein IDs	log2-FC	FDR q value	Alteration	HPA tisue-enrichment	PEA quantification	SOMAscan quantification
ISG15	ENSP00000485643.1;ENSP00000485313.1;ENSP00000496832.1	1.82348	0.00701718	Up in Covid-19	NA	Not targeted by PEA	Significant
CROCC	ENSP00000364691.4;ENSP00000402626.2;ENSP00000480016.1;ENSP00000478281.1	1.52326	0.00819753	Up in Covid-19	NA	Not targeted by PEA	Not targeted by aptamers
SMPD2	ENSP00000258052.3;ENSP00000399731.1	1.41606	0.026701	Up in Covid-19	NA	Not targeted by PEA	Not targeted by aptamers
ILF2	ENSP00000355011.4;ENSP00000357673.4;ENSP00000357670.1;ENSP00000482909.1	1.20099	0.000552043	Up in Covid-19	NA	Not targeted by PEA	Not targeted by aptamers
KIF2A	ENSP00000385622.3;ENSP00000423542.2;ENSP00000385000.3;ENSP00000502498.1;ENSP00000502248.1;ENSP00000502125.1;ENSP00000370493.3;ENSP00000501719.1;ENSP00000425411.1;ENSP00000502097.1;ENSP00000423772.1;ENSP00000502272.1;ENSP00000501206.1;ENSP00000421041.2	1.17657	0.00936592	Up in Covid-19	NA	Not targeted by PEA	Not targeted by aptamers
MX1	ENSP00000505189.1;ENSP00000506183.1;ENSP00000506690.1;ENSP00000506062.1;ENSP00000506395.1;ENSP00000505874.1;ENSP00000505657.1;ENSP00000505630.1;ENSP00000505669.1;ENSP00000381601.2;ENSP00000506481.1;ENSP00000408498.2;ENSP00000392151.2;ENSP00000410523.2;ENSP00000505051.1;ENSP00000506372.1;ENSP00000400923.2;ENSP00000506348.1;ENSP00000402215.2;ENSP00000505637.1;ENSP00000288383.7;ENSP00000505730.1;ENS…	1.14039	0.000752118	Up in Covid-19	NA	Not targeted by PEA	Significant
CRP	ENSP00000255030.5;ENSP00000402788.1;ENSP00000357093.1;ENSP00000357092.1;ENSP00000357091.1	1.1376	0.0023378	Up in Covid-19	liver	Not targeted by PEA	Not significant
AOX1	ENSP00000363832.2;ENSP00000392485.1;ENSP00000260930.6;ENSP00000413326.1	1.11447	0.00677543	Up in Covid-19	NA	Not targeted by PEA	Not targeted by aptamers
SFTPB	ENSP00000428719.2;ENSP00000377409.4;ENSP00000415347.1;ENSP00000386346.2;ENSP00000476194.1	1.11004	1.22698e-06	Up in Covid-19	lung	Not targeted by PEA	Not significant
DENND4C	ENSP00000473565.1;ENSP00000473469.1;ENSP00000473273.1;ENSP00000369792.2;ENSP00000354301.3;ENSP00000369789.2	1.05035	0.0256032	Up in Covid-19	NA	Not targeted by PEA	Not targeted by aptamers
NPL	ENSP00000356526.1;ENSP00000356524.1;ENSP00000356523.2;ENSP00000258317.2;ENSP00000356525.3;ENSP00000482415.1	1.03424	0.00154774	Up in Covid-19	NA	Not targeted by PEA	Not significant
LBP	ENSP00000217407.2	0.971601	1.07402e-05	Up in Covid-19	liver	Significant	Not significant
ARF4	ENSP00000306010.6;ENSP00000417501.1;ENSP00000475828.1;ENSP00000420655.1;ENSP00000420254.1;ENSP00000418388.1	0.965027	0.0148141	Up in Covid-19	NA	Not targeted by PEA	Not significant
GOLM1	ENSP00000373364.3;ENSP00000373363.3;ENSP00000417504.2;ENSP00000419076.1;ENSP00000418155.1	0.959125	0.00243182	Up in Covid-19	NA	Not targeted by PEA	Significant
RAB27B	ENSP00000468542.1;ENSP00000262094.4;ENSP00000465009.1	0.955478	0.000273945	Up in Covid-19	NA	Not targeted by PEA	Not significant
GNPDA1	ENSP00000423494.1;ENSP00000311876.6;ENSP00000424275.1;ENSP00000423674.1;ENSP00000423485.1;ENSP00000424625.1;ENSP00000421524.1;ENSP00000424537.1;ENSP00000422173.1;ENSP00000426583.1	0.935967	0.00123038	Up in Covid-19	NA	Not targeted by PEA	Not significant
PSMA7	ENSP00000397047.1;ENSP00000359910.4;ENSP00000359898.1;ENSP00000359895.3	0.935469	9.6793e-05	Up in Covid-19	NA	Not targeted by PEA	Not significant
ORM2	ENSP00000394936.2	0.895224	1.22698e-06	Up in Covid-19	liver	Not targeted by PEA	Not targeted by aptamers
BHMT	ENSP00000274353.5;ENSP00000428240.1	0.877559	0.00405678	Up in Covid-19	NA	Not targeted by PEA	Not targeted by aptamers
HP	ENSP00000348170.5;ENSP00000457629.1;ENSP00000381199.2;ENSP00000463755.1;ENSP00000456503.1;ENSP00000350406.5;ENSP00000454413.1;ENSP00000454966.1;ENSP00000462662.1;ENSP00000461999.1;ENSP00000464070.1;ENSP00000463491.1	0.874685	3.50467e-05	Up in Covid-19	liver	Not targeted by PEA	Significant
PTX3	ENSP00000295927.3	0.86981	0.0023378	Up in Covid-19	NA	Significant	Not significant
PPP1R14A	ENSP00000465811.1;ENSP00000466572.1;ENSP00000301242.3;ENSP00000301243.3;ENSP00000465104.1	0.867895	0.000153948	Up in Covid-19	NA	Not targeted by PEA	Not significant
ACAA1	ENSP00000301810.7;ENSP00000414021.1;ENSP00000486456.1;ENSP00000333664.8;ENSP00000395183.1;ENSP00000391078.1;ENSP00000398172.1;ENSP00000389226.1;ENSP00000405785.1;ENSP00000403124.1	0.862103	0.012755	Up in Covid-19	NA	Significant	Not significant
MACROH2A1	ENSP00000423563.1;ENSP00000302572.4;ENSP00000508931.1;ENSP00000510509.1;ENSP00000310169.4;ENSP00000423718.1;ENSP00000415121.2;ENSP00000424971.1	0.857659	0.000897004	Up in Covid-19	NA	Not targeted by PEA	Not targeted by aptamers
SACS	ENSP00000506739.1;ENSP00000508121.1;ENSP00000508399.1;ENSP00000507057.1;ENSP00000385844.1;ENSP00000406565.2;ENSP00000371729.3;ENSP00000507173.1;ENSP00000390925.2;ENSP00000507780.1;ENSP00000508403.1;ENSP00000508262.1;ENSP00000507855.1;ENSP00000507624.1;ENSP00000507223.1;ENSP00000507735.1	0.85747	0.0212004	Up in Covid-19	NA	Not targeted by PEA	Not targeted by aptamers
MARCKS	ENSP00000478061.1	0.845735	0.000676179	Up in Covid-19	NA	Not targeted by PEA	Not targeted by aptamers
MAT2B	ENSP00000280969.5;ENSP00000325425.6;ENSP00000397371.2;ENSP00000428046.1;ENSP00000431071.1	0.834719	8.7055e-05	Up in Covid-19	NA	Not targeted by PEA	Not significant
LAP3	ENSP00000226299.4;ENSP00000481000.1;ENSP00000476028.1;ENSP00000423350.1;ENSP00000424724.1	0.833357	0.000255709	Up in Covid-19	NA	Significant	Not significant
ORM1	ENSP00000259396.8	0.830306	5.54596e-06	Up in Covid-19	liver	Not targeted by PEA	Not targeted by aptamers
PARVG	ENSP00000391583.2;ENSP00000399839.1;ENSP00000407199.1;ENSP00000349378.3;ENSP00000475593.1;ENSP00000391453.1;ENSP00000416761.2	0.82763	0.0107301	Up in Covid-19	NA	Not targeted by PEA	Not targeted by aptamers
SERPINA3	ENSP00000376795.4;ENSP00000452246.3;ENSP00000376793.3;ENSP00000450540.1;ENSP00000452476.1;ENSP00000451119.1;ENSP00000481617.1	0.819247	3.18241e-06	Up in Covid-19	NA	Not targeted by PEA	Not significant
RAD23B	ENSP00000416868.1;ENSP00000350708.3;ENSP00000415821.1;ENSP00000396975.1;ENSP00000405623.2	0.7988	0.00418013	Up in Covid-19	NA	Not significant	Not significant
CDHR2	ENSP00000424565.1;ENSP00000426838.1;ENSP00000261944.5	0.79677	0.00248619	Up in Covid-19	intestine	Significant	Not targeted by aptamers
UBE2L6	ENSP00000341980.4;ENSP00000287156.4;ENSP00000435265.1;ENSP00000434348.1	0.790569	0.000438823	Up in Covid-19	NA	Not targeted by PEA	Not significant
PTGES3	ENSP00000482075.1;ENSP00000262033.6;ENSP00000405299.3;ENSP00000402385.2;ENSP00000414892.2;ENSP00000389090.2	0.78953	0.0016347	Up in Covid-19	NA	Not targeted by PEA	Not significant
CNDP2	ENSP00000464151.1;ENSP00000325548.4;ENSP00000464214.1;ENSP00000462311.1;ENSP00000463314.1;ENSP00000464319.1;ENSP00000463702.1;ENSP00000463816.1;ENSP00000464122.1;ENSP00000464014.1;ENSP00000462673.1;ENSP00000462626.1;ENSP00000463182.1;ENSP00000463222.1;ENSP00000325756.8;ENSP00000482227.1;ENSP00000461941.1;ENSP00000479635.1;ENSP00000462034.1	0.787698	5.27639e-05	Up in Covid-19	NA	Not targeted by PEA	Not significant
EIF3G	ENSP00000253108.3;ENSP00000467187.1;ENSP00000466860.1;ENSP00000468159.1;ENSP00000465882.1;ENSP00000466943.1;ENSP00000465933.1;ENSP00000468313.1	0.786076	0.0015854	Up in Covid-19	NA	Not targeted by PEA	Not significant
S100A8	ENSP00000357721.1;ENSP00000357722.3	0.771812	0.00668882	Up in Covid-19	NA	Not targeted by PEA	Not significant
LILRA3	ENSP00000482971.1;ENSP00000480375.1;ENSP00000478021.1;ENSP00000480252.1;ENSP00000479345.1;ENSP00000484119.1;ENSP00000478798.1;ENSP00000478008.1;ENSP00000484564.1;ENSP00000480386.1;ENSP00000479942.1;ENSP00000478906.1;ENSP00000478188.1;ENSP00000481818.1;ENSP00000477708.1;ENSP00000478806.1;ENSP00000483374.1	0.770785	0.000131581	Up in Covid-19	NA	Not targeted by PEA	Not significant
IGHV1-24	ENSP00000488412.1;ENSP00000375019.2	0.76589	0.00621387	Up in Covid-19	NA	Not targeted by PEA	Not targeted by aptamers
TXN	ENSP00000363639.5;ENSP00000363641.5	0.765079	0.000897989	Up in Covid-19	NA	Not targeted by PEA	Not significant
TOR1B	ENSP00000259339.2;ENSP00000411912.1	0.763823	0.0023378	Up in Covid-19	NA	Not targeted by PEA	Not targeted by aptamers
PSME1	ENSP00000495602.1;ENSP00000495095.1;ENSP00000496083.1;ENSP00000493882.1;ENSP00000494432.1;ENSP00000452843.1;ENSP00000206451.6;ENSP00000372155.3;ENSP00000453976.1;ENSP00000453340.1	0.76274	3.66818e-05	Up in Covid-19	NA	Significant	Not significant
SPDYA	ENSP00000368898.4;ENSP00000335628.5;ENSP00000414086.1;ENSP00000395240.1	0.758193	0.0480664	Up in Covid-19	testis	Not targeted by PEA	Not targeted by aptamers
SERPINA1	ENSP00000486067.1;ENSP00000487579.1;ENSP00000486957.1;ENSP00000486302.1;ENSP00000485908.1;ENSP00000486935.1;ENSP00000487269.1;ENSP00000486654.1;ENSP00000486117.1;ENSP00000486467.1;ENSP00000487293.1;ENSP00000480231.1;ENSP00000477615.1;ENSP00000479923.1;ENSP00000376802.4;ENSP00000390299.1;ENSP00000348068.4;ENSP00000408474.1;ENSP00000416066.1;ENSP00000451525.1;ENSP00000490054.1;ENSP00000376803.4;ENS…	0.75264	4.72757e-07	Up in Covid-19	liver	Not targeted by PEA	Not significant
ANP32B	ENSP00000345848.4	0.752528	0.0144289	Up in Covid-19	NA	Not targeted by PEA	Not significant
PSMB3	ENSP00000483956.1;ENSP00000487711.1;ENSP00000487856.1;ENSP00000488173.1;ENSP00000483688.1;ENSP00000478737.1;ENSP00000481215.1;ENSP00000481442.1	0.747354	0.00249952	Up in Covid-19	NA	Not targeted by PEA	Not significant
SEC22B	ENSP00000463393.1;ENSP00000484017.1	0.746347	0.0174509	Up in Covid-19	NA	Not targeted by PEA	Not targeted by aptamers
HPRT1	ENSP00000298556.7	0.741527	0.0227068	Up in Covid-19	NA	Not targeted by PEA	Not significant
PSMA4	ENSP00000453829.1;ENSP00000044462.7;ENSP00000453887.1;ENSP00000452936.1;ENSP00000402118.2;ENSP00000453621.1;ENSP00000453145.1;ENSP00000453802.1;ENSP00000453323.1;ENSP00000453523.1;ENSP00000453080.1;ENSP00000452917.1;ENSP00000453758.1	0.739077	2.15259e-06	Up in Covid-19	NA	Not targeted by PEA	Not significant
WARS1	ENSP00000376620.2;ENSP00000351481.4;ENSP00000347495.2;ENSP00000339485.5;ENSP00000451460.1;ENSP00000451887.1;ENSP00000451891.1;ENSP00000451490.1;ENSP00000451251.1;ENSP00000450500.1;ENSP00000451599.1;ENSP00000452519.1;ENSP00000451544.1;ENSP00000450427.1;ENSP00000451349.1;ENSP00000450934.1;ENSP00000451469.1;ENSP00000451402.1;ENSP00000451679.1;ENSP00000452550.1;ENSP00000451906.2;ENSP00000451716.1;ENS…	0.736544	1.44018e-05	Up in Covid-19	NA	Not targeted by PEA	Not targeted by aptamers
PSMA5	ENSP00000271308.4;ENSP00000440618.1	0.735458	2.80718e-05	Up in Covid-19	NA	Not targeted by PEA	Not significant
FH	ENSP00000507894.1;ENSP00000508203.1;ENSP00000355518.4;ENSP00000506864.1	0.731167	0.00284498	Up in Covid-19	NA	Not targeted by PEA	Not significant
MAPRE2	ENSP00000468216.1;ENSP00000465939.1;ENSP00000466871.1;ENSP00000407723.1;ENSP00000468904.1;ENSP00000300249.4;ENSP00000446343.1;ENSP00000468588.1;ENSP00000464921.1;ENSP00000396074.1	0.728347	0.00276008	Up in Covid-19	NA	Not targeted by PEA	Not significant
ISG20	ENSP00000368526.6;ENSP00000453638.1;ENSP00000453666.2;ENSP00000306565.5	0.70813	0.00284842	Up in Covid-19	NA	Not targeted by PEA	Not targeted by aptamers
FBP1	ENSP00000498145.1;ENSP00000364475.5;ENSP00000507547.1;ENSP00000408025.1;ENSP00000411619.1	0.699208	0.00202903	Up in Covid-19	NA	Significant	Not significant
YWHAH	ENSP00000408468.1;ENSP00000380629.1;ENSP00000248975.5;ENSP00000406747.1	0.675606	0.00621387	Up in Covid-19	NA	Not targeted by PEA	Not significant
LGALS3BP	ENSP00000465120.1;ENSP00000262776.2;ENSP00000467976.1;ENSP00000465982.1;ENSP00000466850.1;ENSP00000468480.1;ENSP00000467211.1;ENSP00000465729.1;ENSP00000468774.2;ENSP00000465380.1;ENSP00000466333.1;ENSP00000467646.1;ENSP00000468131.1;ENSP00000466318.1;ENSP00000468586.1	0.670629	3.18241e-06	Up in Covid-19	NA	Not targeted by PEA	Significant
LZIC	ENSP00000468610.1;ENSP00000366430.1;ENSP00000366418.1;ENSP00000383695.2	0.669572	0.00119128	Up in Covid-19	NA	Not targeted by PEA	Not significant
FGL1	ENSP00000381133.2;ENSP00000429757.1;ENSP00000401952.1;ENSP00000371262.2;ENSP00000381131.1;ENSP00000371263.2;ENSP00000428430.1	0.665133	0.00294833	Up in Covid-19	liver	Not targeted by PEA	Not significant
PSME2	ENSP00000494758.1;ENSP00000495790.1;ENSP00000494510.1;ENSP00000494821.1;ENSP00000493609.1;ENSP00000495190.1;ENSP00000495502.1;ENSP00000453487.1;ENSP00000216802.5;ENSP00000484569.1;ENSP00000453195.1;ENSP00000453161.1;ENSP00000452940.1;ENSP00000485798.1	0.663768	1.97733e-05	Up in Covid-19	NA	Significant	Not significant
LMNB1	ENSP00000486528.1;ENSP00000261366.5;ENSP00000486992.1;ENSP00000378761.1	0.653679	0.0165713	Up in Covid-19	NA	Not targeted by PEA	Not significant
YWHAG	ENSP00000306330.3	0.646326	6.39499e-05	Up in Covid-19	NA	Not targeted by PEA	Not significant
HNRNPA2B1	ENSP00000504660.1;ENSP00000503961.1;ENSP00000503242.1;ENSP00000504571.1;ENSP00000497298.1;ENSP00000503452.1;ENSP00000504799.1;ENSP00000503190.1;ENSP00000503898.1;ENSP00000503968.1;ENSP00000503885.1;ENSP00000503870.1;ENSP00000504049.1;ENSP00000504059.1;ENSP00000503550.1;ENSP00000503236.1;ENSP00000503521.1;ENSP00000503360.1;ENSP00000503021.1;ENSP00000503915.1;ENSP00000503460.1;ENSP00000346694.4;ENS…	0.641237	0.00984102	Up in Covid-19	NA	Not targeted by PEA	Not significant
VSIG4	ENSP00000393108.1;ENSP00000363869.4;ENSP00000394143.2;ENSP00000498502.1;ENSP00000411581.2	0.641229	4.77294e-05	Up in Covid-19	NA	Significant	Not targeted by aptamers
MIEN1	ENSP00000377778.3;ENSP00000462998.1	0.637547	0.0446589	Up in Covid-19	NA	Not targeted by PEA	Not targeted by aptamers
PLA2G2A	ENSP00000383364.3;ENSP00000496912.1;ENSP00000364252.3;ENSP00000504762.1	0.636981	0.0425327	Up in Covid-19	NA	Significant	Not significant
S100A9	ENSP00000357727.3	0.629043	0.0114546	Up in Covid-19	NA	Not targeted by PEA	Not significant
CMPK1	ENSP00000360939.5;ENSP00000360937.4;ENSP00000433782.1;ENSP00000398192.2	0.628923	0.000301924	Up in Covid-19	NA	Not targeted by PEA	Not significant
SDC1	ENSP00000254351.4;ENSP00000370542.1;ENSP00000384613.1;ENSP00000400773.1;ENSP00000390201.1	0.628816	0.000795592	Up in Covid-19	NA	Not significant	Not targeted by aptamers
PSMB6	ENSP00000485006.1;ENSP00000270586.3;ENSP00000460811.1	0.624658	0.00182771	Up in Covid-19	NA	Not targeted by PEA	Not significant
C9	ENSP00000263408.4	0.622898	6.37101e-05	Up in Covid-19	liver	Not targeted by PEA	Significant
VASP	ENSP00000467061.1;ENSP00000245932.5;ENSP00000464742.1;ENSP00000467773.1;ENSP00000467005.1;ENSP00000466319.1	0.622651	0.00268342	Up in Covid-19	NA	Not targeted by PEA	Not significant
MMP8	ENSP00000236826.3;ENSP00000431431.2;ENSP00000401004.2;ENSP00000437173.1;ENSP00000433812.1;ENSP00000431938.1	0.62187	0.00595327	Up in Covid-19	bone marrow	Not significant	Not significant
DNPEP	ENSP00000429468.2;ENSP00000273075.4;ENSP00000363083.1;ENSP00000431076.1;ENSP00000363074.1;ENSP00000363077.1;ENSP00000410684.1;ENSP00000400944.1;ENSP00000429960.1;ENSP00000317252.7;ENSP00000412003.1;ENSP00000414739.1;ENSP00000428531.1;ENSP00000430630.1	0.620699	6.20289e-05	Up in Covid-19	NA	Not targeted by PEA	Not targeted by aptamers
ASGR2	ENSP00000347140.5;ENSP00000254850.7;ENSP00000510808.1;ENSP00000405844.2;ENSP00000458835.1	0.619832	0.00127451	Up in Covid-19	liver	Not targeted by PEA	Not significant
PYGL	ENSP00000431657.1;ENSP00000216392.7;ENSP00000443787.1	0.60966	0.000265559	Up in Covid-19	NA	Not targeted by PEA	Not significant
TYMP	ENSP00000498433.1;ENSP00000252029.3;ENSP00000379037.1;ENSP00000379038.1;ENSP00000498844.1;ENSP00000379036.3;ENSP00000395875.1;ENSP00000498619.1;ENSP00000498276.1;ENSP00000499115.1;ENSP00000498579.1;ENSP00000499096.1	0.609371	0.000134731	Up in Covid-19	NA	Significant	Not significant
ALDH9A1	ENSP00000346827.4	0.608372	0.00346109	Up in Covid-19	NA	Not targeted by PEA	Not targeted by aptamers
CPPED1	ENSP00000371193.4;ENSP00000411127.2;ENSP00000261660.4	0.607364	0.0179136	Up in Covid-19	NA	Significant	Not targeted by aptamers
RPL10A	ENSP00000363018.3	0.603213	0.025384	Up in Covid-19	NA	Not targeted by PEA	Not targeted by aptamers
PPP1R9B	ENSP00000478767.1	0.601751	0.0160395	Up in Covid-19	NA	Not significant	Not targeted by aptamers
S100A6	ENSP00000357708.3;ENSP00000473589.1;ENSP00000357709.1;ENSP00000473547.1	0.601605	0.00229056	Up in Covid-19	NA	Not targeted by PEA	Not significant
LRG1	ENSP00000302621.4	0.59768	1.13864e-05	Up in Covid-19	liver	Not targeted by PEA	Not targeted by aptamers
INCENP	ENSP00000378295.3;ENSP00000433100.1;ENSP00000278849.4	0.596563	0.0389191	Up in Covid-19	NA	Not targeted by PEA	Not targeted by aptamers
FTL	ENSP00000366525.2	0.591348	0.00815586	Up in Covid-19	NA	Not targeted by PEA	Significant
ABRACL	ENSP00000356632.3;ENSP00000418406.1	0.589778	0.0215687	Up in Covid-19	NA	Not targeted by PEA	Not targeted by aptamers
YWHAE	ENSP00000487356.1;ENSP00000487228.1;ENSP00000481059.2;ENSP00000486697.1;ENSP00000487432.1;ENSP00000486352.1;ENSP00000487508.1;ENSP00000264335.8;ENSP00000464883.1;ENSP00000461762.1;ENSP00000458386.1;ENSP00000466324.1;ENSP00000461766.1;ENSP00000460712.1	0.588706	0.00127281	Up in Covid-19	NA	Not targeted by PEA	Not significant
PYCARD	ENSP00000340441.4;ENSP00000247470.9;ENSP00000455141.1	0.584883	0.0131839	Up in Covid-19	NA	Not targeted by PEA	Not targeted by aptamers
C4BPB	ENSP00000356045.3;ENSP00000392237.1;ENSP00000243611.5;ENSP00000356043.3;ENSP00000375790.1	0.581366	0.00116422	Up in Covid-19	liver	Significant	Not significant
PSMA6	ENSP00000444844.1;ENSP00000485776.1;ENSP00000485817.1;ENSP00000479620.1;ENSP00000451958.1;ENSP00000261479.4;ENSP00000451432.1;ENSP00000451254.1;ENSP00000452603.1;ENSP00000450844.1;ENSP00000452566.1;ENSP00000450528.1;ENSP00000451171.1	0.57954	2.8796e-05	Up in Covid-19	NA	Not targeted by PEA	Not significant
LCP1	ENSP00000381581.1;ENSP00000315757.2;ENSP00000501964.1;ENSP00000408052.1;ENSP00000402157.1	0.577404	3.66818e-05	Up in Covid-19	NA	Not targeted by PEA	Significant
NEXN	ENSP00000383814.3;ENSP00000333938.7;ENSP00000411902.1;ENSP00000343928.5;ENSP00000327363.8	0.577115	0.0016347	Up in Covid-19	NA	Not targeted by PEA	Not targeted by aptamers
DISP1	ENSP00000501873.1;ENSP00000502357.1;ENSP00000502092.1;ENSP00000502496.1;ENSP00000502067.1;ENSP00000501574.1;ENSP00000501808.1;ENSP00000284476.6	0.576066	0.00219828	Up in Covid-19	NA	Not targeted by PEA	Not targeted by aptamers
GMPR	ENSP00000259727.4	0.5748	0.0239125	Up in Covid-19	NA	Not significant	Not significant
LTA4H	ENSP00000228740.2;ENSP00000449958.1;ENSP00000395051.2;ENSP00000449340.1	0.571931	1.02753e-05	Up in Covid-19	NA	Significant	Not significant
GPI	ENSP00000488871.1;ENSP00000488409.1;ENSP00000488744.1;ENSP00000488295.1;ENSP00000488850.1;ENSP00000488679.1;ENSP00000487931.1;ENSP00000488493.1;ENSP00000488465.1;ENSP00000488174.1;ENSP00000487801.1;ENSP00000487666.1;ENSP00000464797.2;ENSP00000468298.2;ENSP00000466191.1;ENSP00000496041.1;ENSP00000405573.3;ENSP00000465858.3;ENSP00000464798.2;ENSP00000467221.1;ENSP00000467590.2;ENSP00000466851.2;ENS…	0.571468	2.65466e-05	Up in Covid-19	NA	Not targeted by PEA	Not significant
IGHV4-34	ENSP00000482820.2;ENSP00000375025.2	0.570464	0.0449982	Up in Covid-19	NA	Not targeted by PEA	Not targeted by aptamers
H1-5	ENSP00000330074.4	0.570118	0.0474379	Up in Covid-19	NA	Not targeted by PEA	Not targeted by aptamers
PSAT1	ENSP00000317606.2;ENSP00000365773.3	0.569286	0.00219828	Up in Covid-19	NA	Not targeted by PEA	Not significant
LGALSL	ENSP00000475643.1;ENSP00000238875.4;ENSP00000476226.1;ENSP00000407486.1;ENSP00000386242.2	0.567641	0.0178272	Up in Covid-19	NA	Not targeted by PEA	Not targeted by aptamers
PRDX1	ENSP00000407034.2;ENSP00000389047.2;ENSP00000503140.1;ENSP00000262746.1;ENSP00000361150.1;ENSP00000361152.5	0.566234	0.0023378	Up in Covid-19	NA	Significant	Not significant
AK2	ENSP00000486507.1;ENSP00000362548.2;ENSP00000499935.1;ENSP00000346921.7;ENSP00000449003.1;ENSP00000447082.1;ENSP00000450109.1;ENSP00000450008.1;ENSP00000500549.1;ENSP00000446849.1;ENSP00000486342.1	0.564261	0.00166802	Up in Covid-19	NA	Not targeted by PEA	Not significant
TALDO1	ENSP00000435042.1;ENSP00000437098.1;ENSP00000433501.1;ENSP00000321259.3	0.564049	7.91993e-06	Up in Covid-19	NA	Not targeted by PEA	Not significant
NADK	ENSP00000341679.5;ENSP00000344340.3;ENSP00000367890.1;ENSP00000339727.5;ENSP00000464137.1;ENSP00000462589.1;ENSP00000462999.1;ENSP00000464096.1	0.562247	0.0275414	Up in Covid-19	NA	Significant	Significant
TAGLN2	ENSP00000357076.1;ENSP00000357077.5;ENSP00000357075.1;ENSP00000412429.1	0.560532	0.00547516	Up in Covid-19	NA	Not targeted by PEA	Not significant
UBE2L3	ENSP00000344259.5;ENSP00000445931.1;ENSP00000400906.2	0.560191	0.000837308	Up in Covid-19	NA	Not targeted by PEA	Not significant
UGP2	ENSP00000418619.1;ENSP00000418375.2;ENSP00000419548.1;ENSP00000420793.2;ENSP00000377939.2;ENSP00000418179.1;ENSP00000417286.1;ENSP00000482043.2;ENSP00000417801.1;ENSP00000418206.1;ENSP00000504663.1;ENSP00000504265.1;ENSP00000486008.2;ENSP00000502898.1;ENSP00000419019.1;ENSP00000504593.1;ENSP00000419551.1;ENSP00000503329.1;ENSP00000503051.1;ENSP00000338703.5;ENSP00000419442.2;ENSP00000486332.1;ENS…	0.555848	0.00147362	Up in Covid-19	NA	Not targeted by PEA	Significant
PSMB10	ENSP00000351314.4;ENSP00000463811.1	0.554068	0.000121722	Up in Covid-19	NA	Not targeted by PEA	Not targeted by aptamers
PSMA3	ENSP00000216455.4;ENSP00000451461.1;ENSP00000452437.1;ENSP00000390491.2;ENSP00000452056.1;ENSP00000450573.1	0.553862	0.00197587	Up in Covid-19	NA	Not targeted by PEA	Not significant
WDR87	ENSP00000405012.2;ENSP00000368025.3	0.553401	0.042203	Up in Covid-19	testis	Not targeted by PEA	Not targeted by aptamers
BID	ENSP00000318822.7;ENSP00000477773.1;ENSP00000480414.1;ENSP00000382667.1;ENSP00000382669.1;ENSP00000344594.5;ENSP00000449236.1	0.553314	0.000121722	Up in Covid-19	NA	Not significant	Not significant
PCBP1	ENSP00000305556.5	0.552968	0.0404834	Up in Covid-19	NA	Not targeted by PEA	Not significant
LCP2	ENSP00000046794.5;ENSP00000428871.1;ENSP00000430391.1	0.552315	0.00788724	Up in Covid-19	NA	Not targeted by PEA	Not targeted by aptamers
ST13	ENSP00000216218.3;ENSP00000397062.1;ENSP00000412049.1;ENSP00000392067.1	0.551646	0.000925753	Up in Covid-19	NA	Not targeted by PEA	Not significant
GSTO1	ENSP00000358727.5;ENSP00000406708.1;ENSP00000405325.1;ENSP00000441488.1;ENSP00000358724.4	0.551609	0.000298055	Up in Covid-19	NA	Not targeted by PEA	Not significant
IGLV6-57	ENSP00000374820.4	0.549056	0.0264504	Up in Covid-19	NA	Not targeted by PEA	Not targeted by aptamers
WBP2	ENSP00000254806.3;ENSP00000486675.1;ENSP00000467583.1;ENSP00000467579.1;ENSP00000466999.1;ENSP00000466450.1;ENSP00000464782.1;ENSP00000465052.1;ENSP00000415251.2;ENSP00000468793.1;ENSP00000464820.1;ENSP00000464768.1	0.547343	0.0417076	Up in Covid-19	NA	Not targeted by PEA	Not significant
MYOM3	ENSP00000342689.5;ENSP00000363557.3	0.54663	0.00781337	Up in Covid-19	NA	Not targeted by PEA	Not significant
ANP32A	ENSP00000417864.2;ENSP00000386496.2;ENSP00000453838.1	0.546566	0.0151031	Up in Covid-19	NA	Not targeted by PEA	Not significant
RPS12	ENSP00000230050.3	0.541532	0.0376455	Up in Covid-19	NA	Not targeted by PEA	Not targeted by aptamers
MNDA	ENSP00000357123.4;ENSP00000406800.1	0.540747	0.0131839	Up in Covid-19	NA	Not significant	Not targeted by aptamers
DUSP3	ENSP00000226004.2;ENSP00000466069.1;ENSP00000468604.1;ENSP00000467424.1	0.540736	0.0368351	Up in Covid-19	NA	Not significant	Not significant
MYH7	ENSP00000347507.3	0.538215	0.0480811	Up in Covid-19	NA	Not targeted by PEA	Not targeted by aptamers
PRDX3	ENSP00000298510.2	0.534376	0.00119128	Up in Covid-19	NA	Not significant	Not targeted by aptamers
EEF1G	ENSP00000331901.4	0.534168	3.18241e-06	Up in Covid-19	NA	Not targeted by PEA	Not targeted by aptamers
PPIA	ENSP00000405975.1;ENSP00000427976.1;ENSP00000430817.1;ENSP00000504621.1;ENSP00000504735.1;ENSP00000419425.1;ENSP00000429251.1;ENSP00000394670.1;ENSP00000479961.2;ENSP00000503804.1;ENSP00000504216.1;ENSP00000502945.1;ENSP00000504293.1	0.52349	0.00736639	Up in Covid-19	NA	Not targeted by PEA	Not significant
CYRIB	ENSP00000429150.1;ENSP00000428117.1;ENSP00000429802.1;ENSP00000384880.2;ENSP00000429078.1;ENSP00000429978.1;ENSP00000430674.1;ENSP00000429499.1;ENSP00000430433.1;ENSP00000430806.1;ENSP00000429051.1;ENSP00000430694.1;ENSP00000429074.1;ENSP00000430127.1;ENSP00000429659.1;ENSP00000427994.1;ENSP00000430434.1;ENSP00000429860.1;ENSP00000430412.1	0.522916	0.0110573	Up in Covid-19	NA	Not targeted by PEA	Not targeted by aptamers
CNN2	ENSP00000263097.2;ENSP00000479188.1;ENSP00000340129.2;ENSP00000457968.1;ENSP00000468577.1;ENSP00000456436.1;ENSP00000458137.2;ENSP00000484749.1;ENSP00000455777.2;ENSP00000475175.1;ENSP00000484533.1	0.520928	0.00318139	Up in Covid-19	NA	Not targeted by PEA	Not significant
HPSE	ENSP00000308107.5;ENSP00000384262.2;ENSP00000506434.1;ENSP00000426139.1;ENSP00000421827.1;ENSP00000421038.1;ENSP00000423265.1;ENSP00000421365.1	0.519274	0.00214165	Up in Covid-19	NA	Not targeted by PEA	Significant
VWF	ENSP00000261405.5;ENSP00000461331.1;ENSP00000459134.1	0.519187	0.000584671	Up in Covid-19	NA	Significant	Not targeted by aptamers
MYL1	ENSP00000343321.4;ENSP00000307280.4	0.518174	0.0285216	Up in Covid-19	NA	Not targeted by PEA	Not targeted by aptamers
PSMA1	ENSP00000379676.2;ENSP00000441166.1;ENSP00000414359.2;ENSP00000439724.1;ENSP00000439080.1	0.515711	0.00585789	Up in Covid-19	NA	Not significant	Not significant
RPIA	ENSP00000283646.3	0.515121	0.0400473	Up in Covid-19	NA	Not targeted by PEA	Not significant
DSTN	ENSP00000246069.6;ENSP00000476975.1;ENSP00000434355.1	0.514468	0.00335927	Up in Covid-19	NA	Not targeted by PEA	Not significant
S100A12	ENSP00000357726.3	0.514311	0.0331623	Up in Covid-19	bone marrow	Not significant	Not significant
SERPINI1	ENSP00000420133.1;ENSP00000397373.2;ENSP00000295777.5;ENSP00000420561.2;ENSP00000420807.1	0.513801	0.00710763	Up in Covid-19	NA	Not targeted by PEA	Not targeted by aptamers
S100A4	ENSP00000357704.1;ENSP00000346294.4;ENSP00000357705.4;ENSP00000357703.1	0.51206	0.00611868	Up in Covid-19	NA	Significant	Not significant
GAPDH	ENSP00000229239.5;ENSP00000380065.1;ENSP00000380070.1;ENSP00000380068.1;ENSP00000380067.1;ENSP00000478864.1	0.511491	0.000230613	Up in Covid-19	NA	Not targeted by PEA	Not significant
ATP6AP1	ENSP00000503173.1;ENSP00000398511.1;ENSP00000392375.1;ENSP00000408317.1;ENSP00000503588.1;ENSP00000358777.2;ENSP00000411209.1;ENSP00000396643.1;ENSP00000408470.1;ENSP00000502914.1;ENSP00000482243.2	0.510631	0.0016347	Up in Covid-19	NA	Not targeted by PEA	Not targeted by aptamers
FGFR2	ENSP00000351276.6;ENSP00000358057.4;ENSP00000350166.5;ENSP00000484154.1;ENSP00000491912.2;ENSP00000506848.1;ENSP00000309878.10;ENSP00000507633.1;ENSP00000508257.1;ENSP00000506847.1;ENSP00000474011.1;ENSP00000506937.1;ENSP00000348559.4;ENSP00000358056.4;ENSP00000474109.1;ENSP00000358055.1;ENSP00000404219.1;ENSP00000263451.5;ENSP00000410294.2;ENSP00000353262.3;ENSP00000358052.1;ENSP00000358054.3;EN…	0.509036	0.0331623	Up in Covid-19	NA	Not significant	Not significant
UROC1	ENSP00000290868.2;ENSP00000373073.3	0.509003	0.0288963	Up in Covid-19	liver	Not targeted by PEA	Not targeted by aptamers
PTBP2	ENSP00000501971.1;ENSP00000501779.1;ENSP00000477024.1;ENSP00000412788.3;ENSP00000359216.1;ENSP00000359217.1;ENSP00000501834.1;ENSP00000502818.1;ENSP00000501559.1;ENSP00000501744.1;ENSP00000501681.1;ENSP00000502522.1;ENSP00000502536.1	0.507539	0.0151697	Up in Covid-19	NA	Not targeted by PEA	Not targeted by aptamers
ALDH1A1	ENSP00000297785.3;ENSP00000366138.1;ENSP00000388026.1;ENSP00000401361.1	0.50679	0.00904809	Up in Covid-19	NA	Significant	Not significant
ENO1	ENSP00000234590.4;ENSP00000495530.1;ENSP00000495568.1;ENSP00000466406.1;ENSP00000494470.1;ENSP00000495946.1;ENSP00000496562.1;ENSP00000495581.1;ENSP00000495805.1;ENSP00000468392.2	0.506037	0.00177185	Up in Covid-19	NA	Significant	Not targeted by aptamers
EEF1A1	ENSP00000503518.1;ENSP00000339063.7;ENSP00000339053.4;ENSP00000479609.2;ENSP00000479055.2;ENSP00000503249.1;ENSP00000504335.1;ENSP00000504630.1;ENSP00000330054.2;ENSP00000348651.3;ENSP00000392366.2;ENSP00000503192.1;ENSP00000503823.1;ENSP00000504801.1	0.499913	0.00241976	Up in Covid-19	NA	Not targeted by PEA	Not targeted by aptamers
HSP90AB1	ENSP00000360709.5;ENSP00000325875.3;ENSP00000360609.1;ENSP00000481908.1	0.496882	5.27639e-05	Up in Covid-19	NA	Not targeted by PEA	Not significant
SAA2	ENSP00000416716.2;ENSP00000432370.1;ENSP00000435659.1;ENSP00000437162.1;ENSP00000256733.5;ENSP00000436126.1	0.496636	0.0131839	Up in Covid-19	NA	Not targeted by PEA	Not targeted by aptamers
GOT1	ENSP00000359539.5	0.493593	0.00455711	Up in Covid-19	NA	Not targeted by PEA	Not significant
ITIH3	ENSP00000413922.2;ENSP00000415769.2;ENSP00000479928.1	0.493265	6.40712e-05	Up in Covid-19	liver	Significant	Not significant
FTH1	ENSP00000431659.1;ENSP00000431575.1;ENSP00000433470.1;ENSP00000273550.7;ENSP00000432223.1;ENSP00000434403.1;ENSP00000433321.1;ENSP00000435111.1;ENSP00000436947.1;ENSP00000484477.1	0.492684	0.00901942	Up in Covid-19	NA	Not targeted by PEA	Significant
PPP1CA	ENSP00000326031.7;ENSP00000365936.4;ENSP00000503926.1;ENSP00000431146.2;ENSP00000350974.4	0.489801	0.0112929	Up in Covid-19	NA	Not targeted by PEA	Not targeted by aptamers
CAT	ENSP00000241052.4;ENSP00000497751.1	0.488019	0.00012821	Up in Covid-19	NA	Not targeted by PEA	Not significant
MIA3	ENSP00000340900.5;ENSP00000355062.3;ENSP00000345866.7	0.487457	0.0015854	Up in Covid-19	NA	Not targeted by PEA	Not targeted by aptamers
RANBP1	ENSP00000404724.1;ENSP00000390139.1;ENSP00000401564.2;ENSP00000384925.1;ENSP00000327583.3;ENSP00000395472.1;ENSP00000404126.1;ENSP00000400940.1;ENSP00000404298.1;ENSP00000413502.2	0.486621	0.00979165	Up in Covid-19	NA	Not targeted by PEA	Not significant
ZFHX3	ENSP00000268489.5;ENSP00000438926.3;ENSP00000493252.1	0.485901	0.0350082	Up in Covid-19	brain	Not targeted by PEA	Not targeted by aptamers
PSMB5	ENSP00000451816.1;ENSP00000355325.6;ENSP00000452424.1;ENSP00000451286.1;ENSP00000395206.2;ENSP00000334973.10	0.484195	0.0111717	Up in Covid-19	NA	Not targeted by PEA	Not significant
SH3BGRL2	ENSP00000358853.4	0.483682	0.0183228	Up in Covid-19	NA	Not targeted by PEA	Not significant
CPS1	ENSP00000500537.1;ENSP00000501073.1;ENSP00000501022.1;ENSP00000233072.5;ENSP00000501214.1;ENSP00000402608.2;ENSP00000406136.2	0.483597	0.0422574	Up in Covid-19	liver	Not targeted by PEA	Not targeted by aptamers
OAF	ENSP00000332613.3;ENSP00000431865.1	0.483287	0.0100493	Up in Covid-19	liver	Not targeted by PEA	Significant
STAT1	ENSP00000501127.1;ENSP00000501185.1;ENSP00000388240.2;ENSP00000354394.4;ENSP00000438703.2;ENSP00000501289.1;ENSP00000501286.1;ENSP00000388772.2;ENSP00000501196.1;ENSP00000500982.1;ENSP00000501145.1;ENSP00000501040.1;ENSP00000386244.1;ENSP00000501164.1;ENSP00000501115.1;ENSP00000501120.1;ENSP00000376136.3;ENSP00000501225.1;ENSP00000394512.1;ENSP00000501159.1;ENSP00000376137.2;ENSP00000402548.2;ENS…	0.481952	0.00276008	Up in Covid-19	NA	Not targeted by PEA	Significant
CALD1	ENSP00000398826.1;ENSP00000411476.2;ENSP00000395710.1;ENSP00000401988.1;ENSP00000354826.2;ENSP00000394715.1;ENSP00000354513.2;ENSP00000390926.1;ENSP00000416611.1;ENSP00000376826.2;ENSP00000407522.1;ENSP00000393621.1;ENSP00000419673.1;ENSP00000502281.1	0.481873	0.00503888	Up in Covid-19	NA	Not targeted by PEA	Not targeted by aptamers
SERPINB1	ENSP00000370115.5	0.476671	0.0338015	Up in Covid-19	NA	Not significant	Not significant
PGD	ENSP00000466358.1;ENSP00000270776.8;ENSP00000465311.1;ENSP00000466156.1;ENSP00000466574.1;ENSP00000467362.1	0.474077	0.00335927	Up in Covid-19	NA	Not targeted by PEA	Not significant
SAR1B	ENSP00000385432.2;ENSP00000425339.1;ENSP00000426335.1;ENSP00000404997.1;ENSP00000424673.1;ENSP00000423197.1;ENSP00000425367.1;ENSP00000425466.1;ENSP00000423005.1	0.473899	0.00713588	Up in Covid-19	NA	Not targeted by PEA	Not targeted by aptamers
GPSM3	ENSP00000435410.1;ENSP00000436125.1;ENSP00000414024.2;ENSP00000413975.1;ENSP00000435723.1;ENSP00000434464.1;ENSP00000413430.2;ENSP00000410087.1;ENSP00000479690.1;ENSP00000434769.1;ENSP00000437307.1;ENSP00000405026.2;ENSP00000403132.1;ENSP00000479164.1;ENSP00000431348.1;ENSP00000433356.1;ENSP00000414939.2;ENSP00000407538.1;ENSP00000480670.1;ENSP00000432037.1;ENSP00000392487.2;ENSP00000396786.1;ENS…	0.470523	0.0427632	Up in Covid-19	NA	Not targeted by PEA	Not targeted by aptamers
ENSA	ENSP00000358012.4;ENSP00000358010.6;ENSP00000354835.5;ENSP00000355239.5;ENSP00000426110.1;ENSP00000341743.5;ENSP00000492428.1;ENSP00000271690.7;ENSP00000348921.5;ENSP00000422343.1;ENSP00000421458.1;ENSP00000424242.1;ENSP00000355220.7	0.470316	0.013542	Up in Covid-19	NA	Not targeted by PEA	Not significant
FAH	ENSP00000453152.1;ENSP00000385080.1;ENSP00000507608.1;ENSP00000507680.1;ENSP00000261755.5;ENSP00000453347.2;ENSP00000507314.1;ENSP00000454952.1	0.469781	0.0312507	Up in Covid-19	NA	Not targeted by PEA	Not significant
DENR	ENSP00000280557.6;ENSP00000413661.2	0.46968	0.0276326	Up in Covid-19	NA	Not targeted by PEA	Not significant
EIF2S2	ENSP00000364119.2	0.469109	0.000492334	Up in Covid-19	NA	Not targeted by PEA	Not targeted by aptamers
TBCA	ENSP00000369736.4;ENSP00000429083.1;ENSP00000306362.6;ENSP00000429288.1;ENSP00000498870.1;ENSP00000429793.2;ENSP00000429313.1;ENSP00000429046.1	0.468012	0.0238392	Up in Covid-19	NA	Not targeted by PEA	Not significant
GLOD4	ENSP00000301329.6;ENSP00000301328.5;ENSP00000459446.1;ENSP00000460423.1;ENSP00000458849.1;ENSP00000461829.1;ENSP00000460634.1;ENSP00000458796.1;ENSP00000459557.1;ENSP00000461837.1;ENSP00000466922.1;ENSP00000486254.1;ENSP00000486778.1	0.466769	0.00353467	Up in Covid-19	NA	Not significant	Not targeted by aptamers
TTYH3	ENSP00000258796.7;ENSP00000385316.1;ENSP00000383227.2;ENSP00000385015.1;ENSP00000413757.1	0.463294	0.0427007	Up in Covid-19	NA	Not targeted by PEA	Not targeted by aptamers
MGAT1	ENSP00000332073.3;ENSP00000311888.4;ENSP00000404718.2;ENSP00000402838.2;ENSP00000424891.1;ENSP00000425988.1;ENSP00000424382.1;ENSP00000427116.1;ENSP00000422906.1;ENSP00000421738.1;ENSP00000422588.1;ENSP00000423401.1;ENSP00000427433.1;ENSP00000377010.3	0.463258	6.40712e-05	Up in Covid-19	NA	Not targeted by PEA	Not significant
PGK1	ENSP00000496140.1;ENSP00000362413.4	0.458591	0.00314473	Up in Covid-19	NA	Not targeted by PEA	Significant
CRKL	ENSP00000346300.3;ENSP00000396646.1	0.458374	0.00127451	Up in Covid-19	NA	Not significant	Not significant
SNX3	ENSP00000230085.8;ENSP00000401779.2;ENSP00000357975.2;ENSP00000296991.7	0.455413	0.0222611	Up in Covid-19	NA	Not targeted by PEA	Not significant
MYDGF	ENSP00000469136.1;ENSP00000262947.2;ENSP00000469945.1	0.451488	0.00578798	Up in Covid-19	NA	Not targeted by PEA	Not significant
VIM	ENSP00000446007.1;ENSP00000489830.1;ENSP00000490509.1;ENSP00000224237.5;ENSP00000435613.1;ENSP00000431702.1	0.450319	0.000610868	Up in Covid-19	NA	Not significant	Significant
KYNU	ENSP00000264170.4;ENSP00000364928.2;ENSP00000386731.1;ENSP00000387296.1;ENSP00000401190.1;ENSP00000484801.1;ENSP00000481930.1;ENSP00000482009.1	0.448383	0.00290107	Up in Covid-19	NA	Significant	Not significant
GDI2	ENSP00000369538.4;ENSP00000387565.1;ENSP00000369528.3;ENSP00000401733.1;ENSP00000394177.1;ENSP00000476707.1;ENSP00000369470.1;ENSP00000476832.1	0.445428	0.000134731	Up in Covid-19	NA	Not targeted by PEA	Not significant
LSM8	ENSP00000249299.2;ENSP00000395263.1;ENSP00000403811.1;ENSP00000408267.1	0.444093	0.049659	Up in Covid-19	NA	Not targeted by PEA	Not targeted by aptamers
PTBP1	ENSP00000489604.1;ENSP00000486218.1;ENSP00000504032.1;ENSP00000501551.1;ENSP00000014112.5;ENSP00000468565.3;ENSP00000349428.4;ENSP00000408096.1;ENSP00000465652.2;ENSP00000478974.1;ENSP00000504829.1;ENSP00000342332.5;ENSP00000466250.2;ENSP00000478414.1;ENSP00000465451.1;ENSP00000478097.1	0.442426	0.0129298	Up in Covid-19	NA	Not targeted by PEA	Not targeted by aptamers
HSP90AA1	ENSP00000216281.8;ENSP00000335153.7;ENSP00000451400.1;ENSP00000450712.1;ENSP00000452241.1;ENSP00000489370.1	0.442186	0.000492334	Up in Covid-19	NA	Not targeted by PEA	Not significant
TXNDC12	ENSP00000360688.4;ENSP00000477120.1;ENSP00000476401.1	0.44195	0.0102007	Up in Covid-19	NA	Not targeted by PEA	Not significant
TKT	ENSP00000417773.1;ENSP00000405455.2;ENSP00000391481.1;ENSP00000413503.2;ENSP00000418340.1;ENSP00000417312.1	0.439403	0.000492334	Up in Covid-19	NA	Not targeted by PEA	Not significant
RDX	ENSP00000496121.1;ENSP00000437301.1;ENSP00000432112.1;ENSP00000494060.1;ENSP00000496414.1;ENSP00000433580.1;ENSP00000436277.1;ENSP00000494693.1;ENSP00000496503.2;ENSP00000432829.1;ENSP00000431560.1;ENSP00000494706.1;ENSP00000437140.1;ENSP00000434881.1;ENSP00000432572.1;ENSP00000435930.1;ENSP00000445826.1	0.439307	0.000338679	Up in Covid-19	NA	Not targeted by PEA	Not significant
TXNRD1	ENSP00000434516.1;ENSP00000431294.1;ENSP00000421934.2;ENSP00000435929.1;ENSP00000431925.1;ENSP00000435123.1;ENSP00000433507.1;ENSP00000434919.1;ENSP00000432273.1;ENSP00000433732.1;ENSP00000433887.1;ENSP00000436229.1;ENSP00000433425.1;ENSP00000433935.1;ENSP00000433599.1;ENSP00000432812.1	0.437786	0.000705382	Up in Covid-19	NA	Significant	Not significant
PFN1	ENSP00000225655.5;ENSP00000465019.1;ENSP00000460363.1	0.437054	0.0150019	Up in Covid-19	NA	Not targeted by PEA	Not targeted by aptamers
ANXA1	ENSP00000257497.6;ENSP00000412489.1;ENSP00000414013.1;ENSP00000366109.1	0.436239	0.0331623	Up in Covid-19	NA	Not targeted by PEA	Not significant
PSMB4	ENSP00000290541.6	0.435275	0.0342575	Up in Covid-19	NA	Not targeted by PEA	Not significant
CLTC	ENSP00000376763.1;ENSP00000269122.3;ENSP00000462592.1;ENSP00000462252.1;ENSP00000463336.1;ENSP00000463068.2;ENSP00000465200.1;ENSP00000461977.1;ENSP00000479606.1	0.432246	0.0445272	Up in Covid-19	NA	Not targeted by PEA	Not significant
CD74	ENSP00000009530.7;ENSP00000367026.3;ENSP00000430614.2;ENSP00000230685.6;ENSP00000430654.2;ENSP00000429641.1	0.43223	0.00499416	Up in Covid-19	NA	Not significant	Not significant
TPM3	ENSP00000357521.3;ENSP00000339035.7;ENSP00000341653.6;ENSP00000339378.4;ENSP00000498347.1;ENSP00000357520.1;ENSP00000426521.1;ENSP00000498531.1;ENSP00000271850.7;ENSP00000307712.5;ENSP00000357517.2;ENSP00000357518.4;ENSP00000498577.1;ENSP00000357516.3;ENSP00000422207.1;ENSP00000498648.1;ENSP00000426306.1;ENSP00000480520.1	0.431094	0.00276008	Up in Covid-19	NA	Not targeted by PEA	Not targeted by aptamers
SKP1	ENSP00000231487.9;ENSP00000429472.1;ENSP00000431067.1;ENSP00000429961.1;ENSP00000429995.1;ENSP00000429686.1;ENSP00000331708.6;ENSP00000430885.1;ENSP00000429415.1;ENSP00000429996.1;ENSP00000428962.1	0.430986	0.000312301	Up in Covid-19	NA	Not targeted by PEA	Not significant
LDHA	ENSP00000500621.1;ENSP00000500087.1;ENSP00000500284.1;ENSP00000500168.1;ENSP00000500953.1;ENSP00000500119.1;ENSP00000500858.1;ENSP00000500077.1;ENSP00000500430.1;ENSP00000500407.1;ENSP00000500101.1;ENSP00000500354.1;ENSP00000499918.1;ENSP00000500554.1;ENSP00000500603.1;ENSP00000499977.1;ENSP00000499898.1;ENSP00000500704.1;ENSP00000500733.1;ENSP00000440161.1;ENSP00000443545.1;ENSP00000406172.2;ENS…	0.429896	6.55476e-05	Up in Covid-19	NA	Not targeted by PEA	Not significant
AK1	ENSP00000494600.1;ENSP00000449130.1;ENSP00000362249.1;ENSP00000223836.10;ENSP00000448741.1	0.429498	0.00175336	Up in Covid-19	NA	Not significant	Not significant
EEF2	ENSP00000471265.1;ENSP00000307940.5	0.428638	0.000301924	Up in Covid-19	NA	Not targeted by PEA	Not targeted by aptamers
VAMP8	ENSP00000407984.1;ENSP00000263864.5;ENSP00000387094.1	0.428153	0.00380006	Up in Covid-19	NA	Not targeted by PEA	Not significant
DYNLL2	ENSP00000477310.1	0.424819	0.0178272	Up in Covid-19	NA	Not targeted by PEA	Not significant
EFNA1	ENSP00000357391.2;ENSP00000357392.3	0.424633	0.0418257	Up in Covid-19	NA	Not significant	Not targeted by aptamers
USP14	ENSP00000464447.1;ENSP00000383125.3;ENSP00000463891.1;ENSP00000261601.6;ENSP00000373083.2;ENSP00000462315.1;ENSP00000473563.1	0.424432	0.0129033	Up in Covid-19	NA	Not targeted by PEA	Not significant
SERPINA2	ENSP00000486888.2;ENSP00000487283.1;ENSP00000477957.2;ENSP00000483813.1	0.423861	0.00270148	Up in Covid-19	NA	Not targeted by PEA	Not targeted by aptamers
NAP1L4	ENSP00000483728.1;ENSP00000487984.1;ENSP00000488078.1;ENSP00000488498.1;ENSP00000487901.1;ENSP00000488479.1;ENSP00000488420.1;ENSP00000488770.1;ENSP00000487825.1;ENSP00000488208.1;ENSP00000488709.1;ENSP00000488634.1;ENSP00000488875.1;ENSP00000478654.1;ENSP00000481412.1;ENSP00000369915.4;ENSP00000436397.1;ENSP00000431644.1;ENSP00000436488.2;ENSP00000387783.1;ENSP00000382523.2;ENSP00000405912.1;ENS…	0.423832	0.0112929	Up in Covid-19	NA	Not targeted by PEA	Not significant
ISOC2	ENSP00000401726.1;ENSP00000406364.1;ENSP00000085068.2;ENSP00000465814.1;ENSP00000467111.1	0.421998	0.0169911	Up in Covid-19	NA	Not targeted by PEA	Not targeted by aptamers
BGN	ENSP00000327336.4;ENSP00000402525.1	0.42149	0.00187731	Up in Covid-19	NA	Not significant	Not significant
IDH1	ENSP00000260985.2;ENSP00000410513.1;ENSP00000390265.1;ENSP00000391075.1;ENSP00000409045.1;ENSP00000396787.1	0.421474	0.00362185	Up in Covid-19	NA	Not targeted by PEA	Not targeted by aptamers
HTT	ENSP00000506169.1;ENSP00000506029.1;ENSP00000505014.1;ENSP00000506116.1;ENSP00000347184.5;ENSP00000497424.1;ENSP00000425743.1;ENSP00000497844.1;ENSP00000497994.1	0.421299	0.0232916	Up in Covid-19	NA	Not targeted by PEA	Not targeted by aptamers
HSPA4	ENSP00000302961.2	0.421022	2.8796e-05	Up in Covid-19	NA	Not targeted by PEA	Not targeted by aptamers
PRDX6	ENSP00000342026.5	0.420735	0.00199242	Up in Covid-19	NA	Not significant	Not significant
CACYBP	ENSP00000479414.1;ENSP00000403674.1;ENSP00000356652.2;ENSP00000384139.1;ENSP00000385771.1	0.420664	0.00235397	Up in Covid-19	NA	Not targeted by PEA	Not significant
HPR	ENSP00000497360.1;ENSP00000441828.2;ENSP00000462916.1	0.418309	0.026269	Up in Covid-19	liver	Not targeted by PEA	Not targeted by aptamers
TTC3	ENSP00000403943.1;ENSP00000408456.1;ENSP00000391891.1;ENSP00000442875.1;ENSP00000381974.1;ENSP00000381981.2;ENSP00000346791.2;ENSP00000414658.1;ENSP00000387880.1;ENSP00000393681.1;ENSP00000347889.1	0.412321	0.00775074	Up in Covid-19	NA	Not targeted by PEA	Not targeted by aptamers
PRDX2	ENSP00000334063.5;ENSP00000301522.2	0.41129	0.0202458	Up in Covid-19	NA	Not targeted by PEA	Not targeted by aptamers
COTL1	ENSP00000262428.4;ENSP00000457033.1;ENSP00000480117.1	0.411288	0.00385777	Up in Covid-19	NA	Not targeted by PEA	Not significant
PARK7	ENSP00000465404.1;ENSP00000340278.5;ENSP00000418770.1;ENSP00000466242.1;ENSP00000366711.1;ENSP00000366708.1;ENSP00000466756.1	0.408645	0.00284498	Up in Covid-19	NA	Significant	Not significant
IGHV5-51	ENSP00000483207.2;ENSP00000375035.2	0.403895	0.0464002	Up in Covid-19	NA	Not targeted by PEA	Not targeted by aptamers
AMPD2	ENSP00000433739.2;ENSP00000499740.1;ENSP00000499465.2;ENSP00000345498.4;ENSP00000436541.2;ENSP00000431975.2;ENSP00000256578.4;ENSP00000505999.1;ENSP00000505534.1;ENSP00000506701.1;ENSP00000505994.1;ENSP00000506038.1;ENSP00000505735.1;ENSP00000504916.1;ENSP00000506332.1;ENSP00000505950.1;ENSP00000506195.1;ENSP00000504882.1;ENSP00000506422.1;ENSP00000505976.1;ENSP00000505774.1;ENSP00000505537.1;ENS…	0.403887	0.0275414	Up in Covid-19	NA	Not targeted by PEA	Not significant
PSMB1	ENSP00000262193.6	0.4006	0.0215687	Up in Covid-19	NA	Not targeted by PEA	Not significant
CA2	ENSP00000285379.4;ENSP00000428443.1;ENSP00000428947.1	0.398424	0.00613777	Up in Covid-19	NA	Not significant	Not significant
SAA1	ENSP00000500630.1;ENSP00000499879.1;ENSP00000500281.1;ENSP00000500639.1;ENSP00000436866.1;ENSP00000497498.1;ENSP00000509190.1;ENSP00000348918.4;ENSP00000384906.2	0.398176	0.00335927	Up in Covid-19	liver	Not targeted by PEA	Not significant
NAXE	ENSP00000357217.3;ENSP00000505907.1;ENSP00000506177.1;ENSP00000505883.1;ENSP00000505899.1;ENSP00000505088.1;ENSP00000506192.1;ENSP00000505349.1;ENSP00000506275.1;ENSP00000505913.1;ENSP00000357218.3;ENSP00000357216.3	0.395784	0.0240256	Up in Covid-19	NA	Not targeted by PEA	Not targeted by aptamers
PRDX5	ENSP00000265462.4;ENSP00000335334.6;ENSP00000335363.6	0.394528	0.00175336	Up in Covid-19	NA	Not significant	Not significant
FKBP5	ENSP00000349811.3;ENSP00000444810.1;ENSP00000441205.1;ENSP00000442340.1	0.389579	0.00621387	Up in Covid-19	NA	Significant	Not targeted by aptamers
NAMPT	ENSP00000505112.1;ENSP00000506337.1;ENSP00000506239.1;ENSP00000505633.1;ENSP00000222553.3;ENSP00000506450.1;ENSP00000506527.1;ENSP00000506565.1;ENSP00000505390.1;ENSP00000506283.1;ENSP00000506540.1;ENSP00000505845.1;ENSP00000505012.1;ENSP00000390591.2;ENSP00000506129.1;ENSP00000506282.1;ENSP00000504962.1;ENSP00000505577.1;ENSP00000505172.1;ENSP00000505427.1;ENSP00000506618.1;ENSP00000504973.1;ENS…	0.388712	0.0347347	Up in Covid-19	NA	Significant	Not significant
SLC39A14	ENSP00000352779.5;ENSP00000428789.1;ENSP00000240095.6;ENSP00000370635.1;ENSP00000289952.5;ENSP00000430315.1;ENSP00000428905.1;ENSP00000430629.1;ENSP00000429328.2;ENSP00000430564.1;ENSP00000427981.1	0.387146	0.0215687	Up in Covid-19	NA	Significant	Not targeted by aptamers
ARHGDIB	ENSP00000228945.4;ENSP00000445185.1;ENSP00000444860.1;ENSP00000440560.1;ENSP00000445263.1;ENSP00000437454.1;ENSP00000445450.1	0.38609	0.0190717	Up in Covid-19	NA	Not targeted by PEA	Not significant
GOLM2	ENSP00000453703.1;ENSP00000453720.1;ENSP00000299957.6;ENSP00000496905.1;ENSP00000335063.4;ENSP00000453850.1;ENSP00000453465.1;ENSP00000452833.1	0.385783	0.000492334	Up in Covid-19	NA	Not targeted by PEA	Not targeted by aptamers
HSPA8	ENSP00000437125.1;ENSP00000437189.1;ENSP00000432083.1;ENSP00000404372.2;ENSP00000227378.3;ENSP00000433316.1;ENSP00000433584.1;ENSP00000435908.1;ENSP00000435019.1;ENSP00000432884.1;ENSP00000436762.1;ENSP00000435154.1;ENSP00000431641.1;ENSP00000436183.1;ENSP00000434415.1;ENSP00000434565.1;ENSP00000434851.1	0.385261	6.40712e-05	Up in Covid-19	NA	Not targeted by PEA	Not significant
THOP1	ENSP00000304467.5;ENSP00000465545.1;ENSP00000467226.1;ENSP00000466653.1;ENSP00000465855.1;ENSP00000465895.1;ENSP00000378638.3;ENSP00000464786.1	0.384512	0.0339516	Up in Covid-19	NA	Significant	Not targeted by aptamers
ESD	ENSP00000367992.3;ENSP00000367969.1;ENSP00000391350.1;ENSP00000476193.2	0.382607	0.00788724	Up in Covid-19	NA	Not targeted by PEA	Not targeted by aptamers
TPD52L2	ENSP00000358943.2;ENSP00000343547.4;ENSP00000343554.5;ENSP00000344647.4;ENSP00000340006.4;ENSP00000217121.5;ENSP00000351350.4;ENSP00000482370.1;ENSP00000482024.1	0.381569	0.00147362	Up in Covid-19	NA	Not targeted by PEA	Not targeted by aptamers
PGAM1	ENSP00000359991.4	0.379066	0.00197587	Up in Covid-19	NA	Not targeted by PEA	Not significant
RASGRP2	ENSP00000366714.1;ENSP00000401510.1;ENSP00000377953.3;ENSP00000366717.3;ENSP00000338864.3;ENSP00000396029.1;ENSP00000399114.1;ENSP00000399028.1;ENSP00000377949.1;ENSP00000377950.1;ENSP00000366706.3;ENSP00000366707.1;ENSP00000366709.1;ENSP00000377951.1;ENSP00000366705.1;ENSP00000401314.1;ENSP00000389068.1	0.376874	0.00665312	Up in Covid-19	NA	Not targeted by PEA	Not targeted by aptamers
ILF3	ENSP00000404121.1;ENSP00000384660.2;ENSP00000465219.1;ENSP00000468134.1;ENSP00000466396.1;ENSP00000465654.1;ENSP00000468323.1;ENSP00000466991.1;ENSP00000468092.1;ENSP00000250241.8;ENSP00000465515.1;ENSP00000468181.1;ENSP00000468156.1;ENSP00000464974.1;ENSP00000467704.1;ENSP00000465831.1;ENSP00000467950.1;ENSP00000467372.1;ENSP00000466724.1;ENSP00000466235.1	0.37552	0.0237509	Up in Covid-19	NA	Not targeted by PEA	Not significant
CAPN1	ENSP00000435847.1;ENSP00000432512.1;ENSP00000435272.1;ENSP00000433823.1;ENSP00000431528.1;ENSP00000431686.1;ENSP00000434176.1;ENSP00000279247.7;ENSP00000436693.1;ENSP00000431793.1;ENSP00000436002.1;ENSP00000435092.1;ENSP00000431172.1;ENSP00000435198.1;ENSP00000431984.1;ENSP00000433366.1	0.375416	0.000193068	Up in Covid-19	NA	Not targeted by PEA	Not significant
ELOC	ENSP00000473408.1;ENSP00000428171.1;ENSP00000428334.1;ENSP00000509989.1;ENSP00000478121.1;ENSP00000509184.1;ENSP00000509885.1;ENSP00000430224.1;ENSP00000284811.8;ENSP00000429596.2;ENSP00000429906.1;ENSP00000428074.1;ENSP00000429789.1	0.375144	0.000256654	Up in Covid-19	NA	Not targeted by PEA	Not targeted by aptamers
NPEPPS	ENSP00000437019.1;ENSP00000504357.1;ENSP00000433287.1;ENSP00000433735.1;ENSP00000504389.1;ENSP00000434554.2;ENSP00000504752.1;ENSP00000320324.4;ENSP00000503682.1;ENSP00000503450.1;ENSP00000503773.1;ENSP00000503738.1;ENSP00000503284.1;ENSP00000434585.1;ENSP00000433649.2;ENSP00000435639.1;ENSP00000436733.1;ENSP00000435966.1;ENSP00000504519.1;ENSP00000432127.1;ENSP00000433549.1	0.374726	0.00229056	Up in Covid-19	NA	Not targeted by PEA	Not targeted by aptamers
RAB7A	ENSP00000501618.1;ENSP00000502084.1;ENSP00000502566.1;ENSP00000418955.2;ENSP00000502486.1;ENSP00000417189.1;ENSP00000502224.1;ENSP00000265062.3;ENSP00000417668.1;ENSP00000502000.1;ENSP00000502088.1;ENSP00000417978.1;ENSP00000417155.1;ENSP00000418283.1;ENSP00000501656.1	0.373166	0.00524839	Up in Covid-19	NA	Not targeted by PEA	Not targeted by aptamers
PNP	ENSP00000450663.1;ENSP00000354532.6;ENSP00000452421.1;ENSP00000451108.1	0.372498	0.0151068	Up in Covid-19	NA	Not targeted by PEA	Not significant
PGM1	ENSP00000360125.3;ENSP00000497812.1;ENSP00000360124.4;ENSP00000443449.1	0.371538	0.00264339	Up in Covid-19	NA	Not targeted by PEA	Not significant
AMDHD1	ENSP00000266736.2;ENSP00000448632.1;ENSP00000448918.1	0.36814	0.0410433	Up in Covid-19	NA	Not targeted by PEA	Not targeted by aptamers
CFI	ENSP00000378130.2;ENSP00000378131.3;ENSP00000427438.1;ENSP00000422009.1	0.366468	0.0200455	Up in Covid-19	liver	Not targeted by PEA	Not significant
ADH5	ENSP00000296412.8;ENSP00000424650.1;ENSP00000427049.1;ENSP00000422119.1;ENSP00000421556.1;ENSP00000487496.1	0.36614	0.00133293	Up in Covid-19	NA	Not targeted by PEA	Not significant
NSFL1C	ENSP00000338643.2;ENSP00000452019.1;ENSP00000418529.1;ENSP00000216879.4;ENSP00000434067.1;ENSP00000451675.1;ENSP00000473400.1;ENSP00000473616.1	0.365325	0.0131625	Up in Covid-19	NA	Not significant	Not significant
FURIN	ENSP00000268171.2;ENSP00000484952.1;ENSP00000506143.1;ENSP00000483552.1;ENSP00000505828.1;ENSP00000505177.1;ENSP00000505303.1;ENSP00000453942.1	0.362684	0.0415052	Up in Covid-19	NA	Significant	Not significant
CAND1	ENSP00000442318.1;ENSP00000437594.1;ENSP00000445794.1;ENSP00000444089.1	0.361735	0.00418013	Up in Covid-19	NA	Not targeted by PEA	Not significant
PSMB8	ENSP00000394090.2;ENSP00000406797.2;ENSP00000392693.2;ENSP00000414731.2;ENSP00000404585.2;ENSP00000401868.2;ENSP00000406913.2;ENSP00000402406.2;ENSP00000412618.2;ENSP00000382538.3;ENSP00000372723.4;ENSP00000372725.4;ENSP00000406878.2;ENSP00000407539.2;ENSP00000396430.2;ENSP00000404615.2;ENSP00000394155.2;ENSP00000408825.2;ENSP00000414770.2;ENSP00000410205.2;ENSP00000397057.2;ENSP00000378748.3;ENS…	0.361221	0.0319683	Up in Covid-19	NA	Not targeted by PEA	Not targeted by aptamers
ITM2B	ENSP00000498127.1;ENSP00000367811.5;ENSP00000498080.1;ENSP00000497221.1;ENSP00000497877.1;ENSP00000475556.1;ENSP00000497296.1;ENSP00000476004.2	0.359131	0.00455711	Up in Covid-19	NA	Not targeted by PEA	Significant
SLC9A3R1	ENSP00000464321.1;ENSP00000262613.5;ENSP00000464982.1;ENSP00000464117.1	0.358017	0.012755	Up in Covid-19	NA	Not targeted by PEA	Not targeted by aptamers
RCSD1	ENSP00000356828.3;ENSP00000355291.3;ENSP00000439409.1	0.357564	0.042203	Up in Covid-19	NA	Not targeted by PEA	Not targeted by aptamers
CLIC1	ENSP00000406335.2;ENSP00000400532.1;ENSP00000410965.1;ENSP00000391395.1;ENSP00000482255.1;ENSP00000398056.2;ENSP00000409979.1;ENSP00000408094.1;ENSP00000413330.1;ENSP00000480256.1;ENSP00000401292.2;ENSP00000404589.1;ENSP00000404037.1;ENSP00000416211.1;ENSP00000484581.1;ENSP00000407429.2;ENSP00000406088.1;ENSP00000408357.1;ENSP00000409247.1;ENSP00000478930.1;ENSP00000407791.2;ENSP00000406968.1;ENS…	0.356492	0.035383	Up in Covid-19	NA	Not targeted by PEA	Not significant
PLA2G15	ENSP00000394197.2;ENSP00000454227.1;ENSP00000457049.1;ENSP00000455461.2;ENSP00000457034.1;ENSP00000393610.2;ENSP00000219345.5;ENSP00000454557.1	0.354592	0.00677543	Up in Covid-19	NA	Significant	Not targeted by aptamers
HDGF	ENSP00000349878.5;ENSP00000443120.1;ENSP00000357192.5;ENSP00000357189.5	0.352925	0.0023378	Up in Covid-19	NA	Not significant	Not significant
ACBD5	ENSP00000504580.1;ENSP00000504333.1;ENSP00000503467.1;ENSP00000379568.3;ENSP00000365062.4;ENSP00000365066.1;ENSP00000365070.4;ENSP00000503631.1;ENSP00000503053.1;ENSP00000503864.1;ENSP00000504029.1;ENSP00000504374.1;ENSP00000504726.1;ENSP00000503831.1;ENSP00000503208.1;ENSP00000503715.1;ENSP00000504367.1;ENSP00000503264.1;ENSP00000502986.1;ENSP00000504666.1;ENSP00000503800.1;ENSP00000503415.1;ENS…	0.351803	0.00595327	Up in Covid-19	NA	Not targeted by PEA	Not targeted by aptamers
GGH	ENSP00000503731.1;ENSP00000504590.1;ENSP00000504579.1;ENSP00000260118.6;ENSP00000504262.1;ENSP00000504520.1	0.351011	0.00147362	Up in Covid-19	NA	Significant	Not significant
MSN	ENSP00000477441.1;ENSP00000353408.5	0.3483	0.000193068	Up in Covid-19	NA	Not targeted by PEA	Not significant
PCMT1	ENSP00000356354.3;ENSP00000417448.2;ENSP00000356348.2;ENSP00000356350.6;ENSP00000438247.2;ENSP00000497235.1;ENSP00000420804.2;ENSP00000417112.2;ENSP00000420813.2;ENSP00000418461.2;ENSP00000418881.1	0.346284	0.00748509	Up in Covid-19	NA	Not targeted by PEA	Not significant
TWF2	ENSP00000504408.1;ENSP00000303908.4;ENSP00000503679.1;ENSP00000504044.1;ENSP00000504576.1;ENSP00000426464.1;ENSP00000504436.1;ENSP00000503120.1	0.346178	0.00472487	Up in Covid-19	NA	Not targeted by PEA	Not targeted by aptamers
ABHD14B	ENSP00000420065.1;ENSP00000318248.10;ENSP00000378455.2;ENSP00000354841.5;ENSP00000417564.1;ENSP00000433388.1	0.345843	0.012755	Up in Covid-19	NA	Not significant	Not significant
MYL9	ENSP00000217313.2;ENSP00000279022.2	0.345381	0.0169191	Up in Covid-19	NA	Not targeted by PEA	Not targeted by aptamers
TPM4	ENSP00000466158.1;ENSP00000494125.1;ENSP00000468246.2;ENSP00000496648.2;ENSP00000494589.1;ENSP00000499790.1;ENSP00000494867.1;ENSP00000499765.1;ENSP00000495506.1;ENSP00000495347.1;ENSP00000496389.1;ENSP00000499346.1;ENSP00000300933.4;ENSP00000496574.1;ENSP00000467087.3;ENSP00000495135.1;ENSP00000345230.6;ENSP00000467319.1	0.344402	0.0409698	Up in Covid-19	NA	Not targeted by PEA	Not significant
MAN2A1	ENSP00000261483.4	0.343027	0.000255709	Up in Covid-19	NA	Not targeted by PEA	Not targeted by aptamers
CBR1	ENSP00000434613.1;ENSP00000395132.2;ENSP00000290349.6;ENSP00000382143.3	0.340986	0.00739298	Up in Covid-19	NA	Not targeted by PEA	Not significant
PPP1R7	ENSP00000396376.1;ENSP00000385012.1;ENSP00000412092.1;ENSP00000385657.1;ENSP00000272983.8;ENSP00000234038.6;ENSP00000385498.3;ENSP00000409719.1;ENSP00000385022.3;ENSP00000385466.1;ENSP00000397985.1;ENSP00000392373.1;ENSP00000413360.1	0.33994	0.0023378	Up in Covid-19	NA	Not targeted by PEA	Not targeted by aptamers
CA1	ENSP00000430656.1;ENSP00000429798.1;ENSP00000427773.1;ENSP00000429300.1;ENSP00000428923.1;ENSP00000430861.1;ENSP00000430543.1;ENSP00000430571.1;ENSP00000429843.1;ENSP00000430710.1;ENSP00000430471.1;ENSP00000427852.1;ENSP00000430737.1;ENSP00000430372.1;ENSP00000430975.1;ENSP00000429688.1;ENSP00000392338.1;ENSP00000443517.1;ENSP00000486171.1	0.339076	0.0220147	Up in Covid-19	NA	Not significant	Not significant
LDHB	ENSP00000379386.1;ENSP00000229319.1;ENSP00000500484.2;ENSP00000379385.1;ENSP00000398015.1;ENSP00000442680.1	0.338081	0.0165713	Up in Covid-19	NA	Not targeted by PEA	Not significant
RAD23A	ENSP00000466243.1;ENSP00000498473.1;ENSP00000467024.1;ENSP00000321365.3;ENSP00000468674.1;ENSP00000466968.1;ENSP00000466226.1;ENSP00000467628.1	0.33677	0.0229794	Up in Covid-19	NA	Not targeted by PEA	Not significant
APMAP	ENSP00000395874.1;ENSP00000217456.2	0.33389	0.0418611	Up in Covid-19	NA	Not targeted by PEA	Not significant
FAM20A	ENSP00000468308.1;ENSP00000481085.1;ENSP00000467884.1;ENSP00000464910.1	0.333007	0.000492334	Up in Covid-19	NA	Not targeted by PEA	Not significant
INHBE	ENSP00000450212.1;ENSP00000266646.2	0.331218	0.0401006	Up in Covid-19	liver	Not targeted by PEA	Not targeted by aptamers
GCLC	ENSP00000495056.1;ENSP00000497574.1;ENSP00000482756.2;ENSP00000495686.1;ENSP00000424211.2;ENSP00000421228.1;ENSP00000421908.1;ENSP00000427403.1	0.326203	0.0277208	Up in Covid-19	NA	Not targeted by PEA	Not targeted by aptamers
C5	ENSP00000223642.1	0.325959	0.00908962	Up in Covid-19	liver	Not targeted by PEA	Not significant
DCAF4	ENSP00000351147.2;ENSP00000345176.3;ENSP00000422270.1;ENSP00000377781.2;ENSP00000426178.1;ENSP00000452131.1;ENSP00000451186.1	0.323756	0.021064	Up in Covid-19	NA	Not targeted by PEA	Not targeted by aptamers
KCTD12	ENSP00000366694.2	0.322525	0.018193	Up in Covid-19	NA	Not targeted by PEA	Not targeted by aptamers
NCK2	ENSP00000233154.4;ENSP00000377017.2;ENSP00000431109.1;ENSP00000408040.1;ENSP00000377018.2;ENSP00000410428.2	0.322254	0.0177195	Up in Covid-19	NA	Not significant	Not significant
APRT	ENSP00000367615.3;ENSP00000455749.1;ENSP00000397007.2;ENSP00000457964.1;ENSP00000456905.1;ENSP00000456012.1;ENSP00000455692.1	0.321119	0.0071889	Up in Covid-19	NA	Not significant	Not significant
SEC31A	ENSP00000422371.1;ENSP00000337602.5;ENSP00000426886.1;ENSP00000378721.2;ENSP00000408027.2;ENSP00000426569.1;ENSP00000421633.1;ENSP00000421464.1;ENSP00000424635.1;ENSP00000347329.2;ENSP00000426943.1;ENSP00000264405.5;ENSP00000424451.1;ENSP00000425140.1;ENSP00000425999.1;ENSP00000426562.1;ENSP00000424336.1;ENSP00000422267.1;ENSP00000425056.1;ENSP00000421001.1;ENSP00000425555.1;ENSP00000426950.1;ENS…	0.320751	0.00318139	Up in Covid-19	NA	Not targeted by PEA	Not targeted by aptamers
SNAP23	ENSP00000454214.1;ENSP00000454799.1;ENSP00000457535.1;ENSP00000249647.3;ENSP00000455339.1;ENSP00000455472.1;ENSP00000455652.1;ENSP00000458012.1;ENSP00000454842.1;ENSP00000456035.1;ENSP00000380327.1;ENSP00000456144.1;ENSP00000455102.1;ENSP00000456000.1;ENSP00000207062.1;ENSP00000485888.1;ENSP00000486335.1	0.320206	0.0376455	Up in Covid-19	NA	Not significant	Not targeted by aptamers
ADD3	ENSP00000353286.3;ENSP00000348381.4;ENSP00000277900.8	0.316156	0.0186259	Up in Covid-19	NA	Not targeted by PEA	Not targeted by aptamers
APCS	ENSP00000255040.2	0.315222	0.0264504	Up in Covid-19	liver	Not targeted by PEA	Significant
NAGK	ENSP00000389087.2;ENSP00000436326.1;ENSP00000408550.1;ENSP00000396070.3;ENSP00000404531.3;ENSP00000411846.3;ENSP00000244204.5;ENSP00000400941.2;ENSP00000435207.2;ENSP00000435437.1;ENSP00000431204.1;ENSP00000437192.1;ENSP00000477639.1	0.313238	0.0249452	Up in Covid-19	NA	Not targeted by PEA	Not significant
HSPA13	ENSP00000285667.3	0.31147	0.0440707	Up in Covid-19	NA	Not targeted by PEA	Not significant
ADGRG6	ENSP00000230173.6;ENSP00000356580.2;ENSP00000296932.8;ENSP00000356581.3;ENSP00000446287.1;ENSP00000438366.1;ENSP00000444123.1;ENSP00000439371.1	0.309465	0.00713588	Up in Covid-19	NA	Not targeted by PEA	Not targeted by aptamers
ATF6B	ENSP00000404814.2;ENSP00000399764.2;ENSP00000389467.1;ENSP00000404725.2;ENSP00000391131.2;ENSP00000399944.1;ENSP00000293709.6;ENSP00000372642.4;ENSP00000412066.1;ENSP00000364349.3;ENSP00000364347.4;ENSP00000393419.2	0.308766	0.000495669	Up in Covid-19	NA	Not targeted by PEA	Not significant
SERPING1	ENSP00000384561.1;ENSP00000478572.2;ENSP00000399746.1;ENSP00000341861.6;ENSP00000278407.4;ENSP00000503118.1;ENSP00000503979.1;ENSP00000367574.4;ENSP00000367575.2;ENSP00000384420.1;ENSP00000502857.1;ENSP00000504424.1;ENSP00000504807.1;ENSP00000503873.1;ENSP00000503752.1;ENSP00000431226.2;ENSP00000432554.1;ENSP00000435431.1	0.308202	0.00021445	Up in Covid-19	NA	Not targeted by PEA	Significant
SH3BGRL	ENSP00000362308.5	0.307266	0.031531	Up in Covid-19	NA	Not targeted by PEA	Significant
ART4	ENSP00000228936.4;ENSP00000412735.2;ENSP00000442877.1;ENSP00000405689.1	0.306481	0.0261318	Up in Covid-19	NA	Not targeted by PEA	Not significant
ALAD	ENSP00000386284.3;ENSP00000392748.1;ENSP00000415737.1;ENSP00000398438.1	0.305726	0.0023378	Up in Covid-19	NA	Not targeted by PEA	Not significant
TPP1	ENSP00000299427.6;ENSP00000437066.1;ENSP00000507321.1;ENSP00000495895.1;ENSP00000494165.1;ENSP00000495058.1;ENSP00000493574.1;ENSP00000493657.1;ENSP00000495893.1;ENSP00000496372.1;ENSP00000495849.1;ENSP00000494085.1;ENSP00000496133.1;ENSP00000495558.1;ENSP00000494324.1;ENSP00000398136.3;ENSP00000434647.1;ENSP00000493706.1;ENSP00000435001.1	0.304845	0.012755	Up in Covid-19	NA	Significant	Significant
PEBP1	ENSP00000261313.2	0.304779	0.0223725	Up in Covid-19	NA	Not significant	Not significant
DPP3	ENSP00000435284.1;ENSP00000440502.1;ENSP00000432782.2;ENSP00000437101.1;ENSP00000431606.1;ENSP00000436941.1;ENSP00000434518.1;ENSP00000436820.1;ENSP00000432618.2	0.300253	0.00750199	Up in Covid-19	NA	Not targeted by PEA	Not targeted by aptamers
DBI	ENSP00000348116.3;ENSP00000486281.1;ENSP00000386486.1;ENSP00000311117.4;ENSP00000486361.1;ENSP00000376815.2;ENSP00000439012.1;ENSP00000442917.2	0.299711	0.00359435	Up in Covid-19	NA	Not significant	Not significant
OIT3	ENSP00000333900.5;ENSP00000479787.1	0.298469	0.0057192	Up in Covid-19	liver	Not targeted by PEA	Not significant
YWHAB	ENSP00000300161.4;ENSP00000487924.1;ENSP00000361930.3;ENSP00000394729.1;ENSP00000394558.1;ENSP00000488178.1	0.298465	0.0465084	Up in Covid-19	NA	Not targeted by PEA	Not significant
F8	ENSP00000327895.6;ENSP00000353393.4;ENSP00000495706.1;ENSP00000496062.1;ENSP00000409446.1;ENSP00000389153.1	0.296645	0.0192851	Up in Covid-19	NA	Not targeted by PEA	Not significant
GSS	ENSP00000498303.1;ENSP00000493763.1;ENSP00000493744.1;ENSP00000493631.1;ENSP00000495750.1;ENSP00000493903.1;ENSP00000495404.1;ENSP00000494819.1;ENSP00000495572.1;ENSP00000407517.2;ENSP00000493927.1;ENSP00000496142.1;ENSP00000493524.1;ENSP00000494333.1;ENSP00000496125.1;ENSP00000495829.1;ENSP00000493500.1	0.295706	0.000215143	Up in Covid-19	NA	Not targeted by PEA	Not significant
EIF4H	ENSP00000504679.1;ENSP00000265753.8;ENSP00000503362.1;ENSP00000504185.1;ENSP00000265754.8;ENSP00000503412.1;ENSP00000503316.1;ENSP00000503379.1;ENSP00000504181.1;ENSP00000504041.1	0.292615	0.0084996	Up in Covid-19	NA	Not targeted by PEA	Not significant
EHD3	ENSP00000327116.5	0.292468	0.00908962	Up in Covid-19	NA	Not targeted by PEA	Not targeted by aptamers
NUCB1	ENSP00000385923.3;ENSP00000385211.1;ENSP00000389007.1;ENSP00000397608.1;ENSP00000410519.1;ENSP00000397201.1;ENSP00000389734.1	0.291001	0.031087	Up in Covid-19	NA	Not targeted by PEA	Significant
ZYX	ENSP00000494648.1;ENSP00000494798.1;ENSP00000493618.1;ENSP00000495434.1;ENSP00000495629.1;ENSP00000495074.1;ENSP00000495896.1;ENSP00000413467.1;ENSP00000324422.5;ENSP00000400537.1;ENSP00000346417.4;ENSP00000376642.2;ENSP00000411230.1;ENSP00000403714.1	0.290435	0.0259416	Up in Covid-19	NA	Not targeted by PEA	Not significant
HSP90B1	ENSP00000446748.1;ENSP00000506419.1;ENSP00000450215.2;ENSP00000506292.1;ENSP00000506602.1;ENSP00000506150.1;ENSP00000477660.2;ENSP00000504951.1;ENSP00000505000.1;ENSP00000505280.1;ENSP00000505039.1;ENSP00000506032.1;ENSP00000506084.1;ENSP00000299767.4;ENSP00000505687.1;ENSP00000504931.1;ENSP00000505046.1;ENSP00000505440.1	0.286046	0.0151675	Up in Covid-19	NA	Significant	Not significant
CAST	ENSP00000422957.1;ENSP00000343421.3;ENSP00000425721.1;ENSP00000422951.2;ENSP00000379157.2;ENSP00000502345.1;ENSP00000501872.1;ENSP00000396558.2;ENSP00000501713.1;ENSP00000426422.1;ENSP00000422612.1;ENSP00000502449.1;ENSP00000427092.1;ENSP00000421230.1;ENSP00000422677.2;ENSP00000502095.1;ENSP00000339914.3;ENSP00000502619.1;ENSP00000502136.1;ENSP00000379158.2;ENSP00000501780.1;ENSP00000421130.1;ENS…	0.284501	0.00281676	Up in Covid-19	NA	Not targeted by PEA	Not significant
LYPLA2	ENSP00000363638.3;ENSP00000409004.1;ENSP00000363629.2;ENSP00000363627.3;ENSP00000363626.3;ENSP00000388003.1;ENSP00000363625.1	0.283436	0.0353866	Up in Covid-19	NA	Not targeted by PEA	Not targeted by aptamers
AHSA1	ENSP00000451569.1;ENSP00000440108.2;ENSP00000451467.1;ENSP00000216479.3;ENSP00000451475.1;ENSP00000452127.1;ENSP00000450890.1	0.28206	0.0227068	Up in Covid-19	NA	Not targeted by PEA	Not significant
ITIH4	ENSP00000266041.4;ENSP00000417824.1;ENSP00000384425.1;ENSP00000395634.2	0.282037	0.0187591	Up in Covid-19	liver	Not targeted by PEA	Significant
DBNL	ENSP00000417749.2;ENSP00000416421.1;ENSP00000403372.1;ENSP00000415173.1;ENSP00000392113.2;ENSP00000418006.1;ENSP00000410681.1;ENSP00000418978.1;ENSP00000405343.1;ENSP00000411701.1;ENSP00000418301.1;ENSP00000400817.1;ENSP00000417653.1;ENSP00000415395.1;ENSP00000419992.1;ENSP00000390397.1;ENSP00000398931.1;ENSP00000397855.1	0.281645	0.0343917	Up in Covid-19	NA	Not significant	Not significant
ADAMTSL2	ENSP00000346478.4;ENSP00000376781.3;ENSP00000498961.2;ENSP00000376780.1	0.277349	0.00740514	Up in Covid-19	NA	Not targeted by PEA	Significant
PDLIM5	ENSP00000352210.4;ENSP00000321746.4;ENSP00000426379.1;ENSP00000424297.1;ENSP00000423009.1;ENSP00000486938.1;ENSP00000442187.2;ENSP00000426804.1;ENSP00000424360.1;ENSP00000486834.1;ENSP00000422833.1;ENSP00000429577.1;ENSP00000422528.1;ENSP00000322021.5;ENSP00000369527.3;ENSP00000398469.2;ENSP00000480359.1	0.274689	0.00701733	Up in Covid-19	NA	Not targeted by PEA	Not targeted by aptamers
LILRA5	ENSP00000484785.1;ENSP00000482658.1;ENSP00000477785.1;ENSP00000480382.1;ENSP00000482882.1;ENSP00000484869.1;ENSP00000483958.1;ENSP00000484062.1;ENSP00000478354.1;ENSP00000483992.1;ENSP00000480436.1;ENSP00000484775.1;ENSP00000480458.1;ENSP00000480204.1;ENSP00000404236.4;ENSP00000484372.1	0.274576	0.00229056	Up in Covid-19	NA	Significant	Not significant
PTPA	ENSP00000351885.5;ENSP00000395499.2;ENSP00000349726.4;ENSP00000335200.6;ENSP00000337412.4;ENSP00000337448.1;ENSP00000347109.3;ENSP00000377036.2;ENSP00000399069.1;ENSP00000394338.3;ENSP00000393092.1;ENSP00000400314.1;ENSP00000393796.1;ENSP00000396660.1;ENSP00000405100.1;ENSP00000408316.1;ENSP00000389312.1;ENSP00000408726.1;ENSP00000416522.1;ENSP00000393196.1;ENSP00000394001.1;ENSP00000416661.1;ENS…	0.274264	0.0150388	Up in Covid-19	NA	Not targeted by PEA	Not targeted by aptamers
PDCD6IP	ENSP00000307387.3;ENSP00000497537.1;ENSP00000393777.1;ENSP00000398895.1;ENSP00000406693.1;ENSP00000415150.1;ENSP00000411825.2	0.269376	0.0372639	Up in Covid-19	NA	Not targeted by PEA	Not significant
ARHGAP1	ENSP00000310491.4;ENSP00000434883.1;ENSP00000432794.1	0.266753	0.0223725	Up in Covid-19	NA	Significant	Significant
PLIN3	ENSP00000221957.3;ENSP00000467803.1;ENSP00000468476.1;ENSP00000465596.1;ENSP00000465975.1;ENSP00000468096.1;ENSP00000465117.1	0.264806	0.0391337	Up in Covid-19	NA	Not significant	Not significant
C6	ENSP00000338861.5;ENSP00000263413.3;ENSP00000396565.1;ENSP00000401578.1	0.261108	0.0016347	Up in Covid-19	liver	Not targeted by PEA	Significant
CLUL1	ENSP00000473520.1;ENSP00000510271.1;ENSP00000383449.2;ENSP00000441726.1;ENSP00000463269.1;ENSP00000481776.1;ENSP00000341128.6;ENSP00000464642.1;ENSP00000473543.1	0.260891	0.0151697	Up in Covid-19	retina	Not significant	Not targeted by aptamers
CFHR5	ENSP00000256785.4	0.260669	0.0314277	Up in Covid-19	liver	Not targeted by PEA	Not significant
CDH2	ENSP00000502696.1;ENSP00000502061.1;ENSP00000269141.3;ENSP00000382312.3;ENSP00000502206.1;ENSP00000501654.1;ENSP00000412120.2;ENSP00000414269.2;ENSP00000411360.1	0.259899	0.0339516	Up in Covid-19	NA	Significant	Not significant
VAPB	ENSP00000417175.1;ENSP00000379147.3;ENSP00000430426.1	0.254098	0.00928142	Up in Covid-19	NA	Not targeted by PEA	Not significant
TCN2	ENSP00000394184.2;ENSP00000385914.3;ENSP00000215838.3;ENSP00000384914.3	0.253424	0.0486817	Up in Covid-19	NA	Significant	Significant
PDIA4	ENSP00000499129.1;ENSP00000286091.5;ENSP00000408628.1	0.249876	0.00819833	Up in Covid-19	NA	Not targeted by PEA	Significant
CA3	ENSP00000429760.1;ENSP00000285381.2	0.247178	0.0419302	Up in Covid-19	skeletal muscle	Not significant	Not significant
CALR	ENSP00000465918.2;ENSP00000320866.4;ENSP00000466037.2;ENSP00000504963.1;ENSP00000465105.2	0.24663	0.00183558	Up in Covid-19	NA	Not targeted by PEA	Not significant
C4BPA	ENSP00000356037.3;ENSP00000403386.1;ENSP00000395968.1	0.246619	0.00197587	Up in Covid-19	liver	Not targeted by PEA	Not significant
MYH9	ENSP00000216181.6;ENSP00000510688.1;ENSP00000510189.1;ENSP00000384631.1;ENSP00000509816.1;ENSP00000414852.1	0.246203	0.0316902	Up in Covid-19	NA	Not targeted by PEA	Not targeted by aptamers
PDXK	ENSP00000381155.1;ENSP00000418359.1;ENSP00000291565.4;ENSP00000333624.4;ENSP00000479315.1;ENSP00000420708.1	0.2457	0.0405336	Up in Covid-19	NA	Not targeted by PEA	Not significant
UGGT1	ENSP00000400426.1;ENSP00000392701.1;ENSP00000365913.3;ENSP00000259253.6;ENSP00000389441.1	0.245165	0.000392802	Up in Covid-19	NA	Not targeted by PEA	Not targeted by aptamers
LAMB2	ENSP00000307156.4;ENSP00000388325.1;ENSP00000444751.1	0.244538	0.00181102	Up in Covid-19	NA	Not targeted by PEA	Not targeted by aptamers
APEH	ENSP00000414369.1;ENSP00000296456.5;ENSP00000410149.1;ENSP00000402365.1;ENSP00000415862.1;ENSP00000401871.1;ENSP00000410366.1;ENSP00000404353.1;ENSP00000438180.1	0.239677	0.0488766	Up in Covid-19	NA	Not targeted by PEA	Not targeted by aptamers
SH3BGRL3	ENSP00000270792.5;ENSP00000363358.3	0.236815	0.0329995	Up in Covid-19	NA	Not targeted by PEA	Not significant
SELENBP1	ENSP00000357861.5;ENSP00000413960.3;ENSP00000397261.2;ENSP00000402531.1;ENSP00000395637.1;ENSP00000412816.1;ENSP00000416206.1;ENSP00000396209.1;ENSP00000406222.1;ENSP00000390433.1;ENSP00000400841.1	0.236435	0.00733633	Up in Covid-19	NA	Not targeted by PEA	Not targeted by aptamers
FOLR2	ENSP00000405638.2;ENSP00000414094.2;ENSP00000443307.1;ENSP00000441547.1;ENSP00000298223.6;ENSP00000438568.1;ENSP00000444794.1;ENSP00000321957.7;ENSP00000440337.1	0.236303	0.00335927	Up in Covid-19	NA	Significant	Significant
CABCOCO1	ENSP00000496918.2;ENSP00000328698.2;ENSP00000374290.4	0.232988	0.00779154	Up in Covid-19	NA	Not targeted by PEA	Not targeted by aptamers
TTLL6	ENSP00000399211.2;ENSP00000415138.1;ENSP00000377043.3;ENSP00000365871.4;ENSP00000400624.1;ENSP00000414290.1	0.228237	0.0477116	Up in Covid-19	testis	Not targeted by PEA	Not targeted by aptamers
CFH	ENSP00000356399.4;ENSP00000487250.1;ENSP00000352658.2	0.22155	0.0372639	Up in Covid-19	liver	Not targeted by PEA	Not significant
CORO1B	ENSP00000340211.5;ENSP00000479949.1;ENSP00000377471.1;ENSP00000445330.1;ENSP00000486585.1;ENSP00000438056.2	0.21657	0.0437241	Up in Covid-19	NA	Not targeted by PEA	Not targeted by aptamers
CSTB	ENSP00000492123.1;ENSP00000492672.1;ENSP00000291568.6	0.213474	0.021143	Up in Covid-19	esophagus	Not significant	Not targeted by aptamers
ME1	ENSP00000358719.3	0.207083	0.0117496	Up in Covid-19	NA	Not targeted by PEA	Not targeted by aptamers
APOBR	ENSP00000457539.1	0.204678	0.00740514	Up in Covid-19	NA	Not targeted by PEA	Not targeted by aptamers
DLD	ENSP00000402593.1;ENSP00000390667.1;ENSP00000417016.1;ENSP00000387542.2;ENSP00000205402.3;ENSP00000409590.1;ENSP00000388077.1	0.202476	0.0224639	Up in Covid-19	NA	Not targeted by PEA	Not significant
RNH1	ENSP00000480036.1;ENSP00000479966.1;ENSP00000487753.1;ENSP00000488849.1;ENSP00000488547.1;ENSP00000487940.1;ENSP00000488734.1;ENSP00000479004.1;ENSP00000484572.1;ENSP00000488114.1;ENSP00000488555.1;ENSP00000488030.1;ENSP00000487751.1;ENSP00000488388.1;ENSP00000488337.1;ENSP00000478664.1;ENSP00000433999.1;ENSP00000380738.1;ENSP00000380739.2;ENSP00000346402.2;ENSP00000380729.3;ENSP00000436022.1;ENS…	0.197854	0.0261966	Up in Covid-19	NA	Not targeted by PEA	Not targeted by aptamers
NUCB2	ENSP00000431136.1;ENSP00000495210.1;ENSP00000435160.1;ENSP00000436215.1;ENSP00000433542.1;ENSP00000435968.1;ENSP00000436455.1;ENSP00000435558.1;ENSP00000320168.6;ENSP00000431328.1;ENSP00000431334.1;ENSP00000433194.1;ENSP00000435787.1;ENSP00000432741.1	0.197572	0.0150388	Up in Covid-19	NA	Not significant	Not targeted by aptamers
EIF4E	ENSP00000389624.2;ENSP00000280892.6;ENSP00000426602.1;ENSP00000421287.1;ENSP00000423977.1;ENSP00000425561.1	0.192314	0.0395546	Up in Covid-19	NA	Not targeted by PEA	Not significant
PDAP1	ENSP00000222968.4;ENSP00000411287.1;ENSP00000486021.1	0.190151	0.042203	Up in Covid-19	NA	Not targeted by PEA	Not targeted by aptamers
PDIA6	ENSP00000272227.4;ENSP00000385385.2;ENSP00000384459.2;ENSP00000389558.1;ENSP00000481892.1;ENSP00000438778.1;ENSP00000371024.4	0.186398	0.0474379	Up in Covid-19	NA	Not targeted by PEA	Not significant
EHD1	ENSP00000320516.3;ENSP00000479153.1;ENSP00000352354.2;ENSP00000391429.1;ENSP00000404944.1;ENSP00000396273.1;ENSP00000399022.1;ENSP00000403830.1	0.185413	0.0482235	Up in Covid-19	NA	Not targeted by PEA	Not targeted by aptamers
ADAM10	ENSP00000260408.3;ENSP00000386056.1;ENSP00000452639.1;ENSP00000456542.2;ENSP00000453952.1;ENSP00000391930.1;ENSP00000452704.1;ENSP00000481779.1	0.183975	0.0189229	Up in Covid-19	NA	Not targeted by PEA	Not significant
VCL	ENSP00000485551.1;ENSP00000211998.5;ENSP00000361841.3	0.169069	0.0120067	Up in Covid-19	NA	Not targeted by PEA	Not significant
RELN	ENSP00000345694.5;ENSP00000392423.1;ENSP00000404818.2;ENSP00000506075.1;ENSP00000388446.3	0.160069	0.0394067	Up in Covid-19	brain	Not targeted by PEA	Not targeted by aptamers
GBA	ENSP00000459642.1;ENSP00000458274.1;ENSP00000482397.1;ENSP00000482419.1;ENSP00000357357.3;ENSP00000314508.5;ENSP00000402577.2;ENSP00000397986.2	-0.119552	0.0179661	Down in Covid-19	NA	Not targeted by PEA	Not targeted by aptamers
C1QB	ENSP00000426317.1;ENSP00000404606.2;ENSP00000423689.1	-0.132501	0.0497483	Down in Covid-19	NA	Not targeted by PEA	Not targeted by aptamers
COL12A1	ENSP00000399812.2;ENSP00000325146.8;ENSP00000305147.9;ENSP00000412864.2;ENSP00000421216.1;ENSP00000423423.1;ENSP00000393217.1	-0.140917	0.0362268	Down in Covid-19	NA	Not targeted by PEA	Not targeted by aptamers
HEXA	ENSP00000268097.6;ENSP00000507042.1;ENSP00000508369.1;ENSP00000506834.1;ENSP00000507003.1;ENSP00000508108.1;ENSP00000506819.1;ENSP00000507308.1;ENSP00000508173.1;ENSP00000506867.1;ENSP00000507535.1;ENSP00000508336.1;ENSP00000507996.1;ENSP00000507748.1;ENSP00000507986.1;ENSP00000507320.1;ENSP00000455545.1;ENSP00000508110.1;ENSP00000455114.1;ENSP00000507179.1;ENSP00000457521.2;ENSP00000507227.1;ENS…	-0.145218	0.0234754	Down in Covid-19	NA	Not targeted by PEA	Not targeted by aptamers
ST3GAL1	ENSP00000428540.1;ENSP00000497381.1;ENSP00000430515.1;ENSP00000429638.1;ENSP00000427720.1;ENSP00000429936.1;ENSP00000430135.1;ENSP00000427786.1;ENSP00000414073.1	-0.164668	0.0354432	Down in Covid-19	NA	Significant	Not significant
BCAM	ENSP00000270233.5;ENSP00000481153.1;ENSP00000467100.2;ENSP00000468189.1	-0.169536	0.0297733	Down in Covid-19	NA	Not significant	Not significant
MAN2A2	ENSP00000453740.1;ENSP00000452691.1;ENSP00000453078.1;ENSP00000453999.1;ENSP00000452631.1;ENSP00000452948.1;ENSP00000453956.1;ENSP00000452897.3;ENSP00000453140.1;ENSP00000452866.1;ENSP00000452928.1;ENSP00000452813.1;ENSP00000453253.1;ENSP00000453341.1;ENSP00000453659.1;ENSP00000353655.3	-0.170091	0.0424873	Down in Covid-19	NA	Not targeted by PEA	Not targeted by aptamers
FAT4	ENSP00000501473.2;ENSP00000377862.4;ENSP00000335169.5	-0.181804	0.0376455	Down in Covid-19	NA	Not targeted by PEA	Not targeted by aptamers
CDH11	ENSP00000377711.3;ENSP00000268603.4;ENSP00000457812.1;ENSP00000484650.1;ENSP00000455779.1;ENSP00000455420.1;ENSP00000456772.1;ENSP00000455120.1;ENSP00000455697.1;ENSP00000456110.1	-0.183014	0.0353866	Down in Covid-19	NA	Not targeted by PEA	Not significant
F13B	ENSP00000497116.1;ENSP00000356382.2	-0.197755	0.0265275	Down in Covid-19	liver	Not targeted by PEA	Significant
GKN1	ENSP00000501093.2;ENSP00000367172.3	-0.202174	0.0348131	Down in Covid-19	stomach 1	Not targeted by PEA	Not significant
IL6ST	ENSP00000370698.2;ENSP00000498224.1;ENSP00000426224.2;ENSP00000462158.1;ENSP00000370694.3;ENSP00000370693.2;ENSP00000370686.3;ENSP00000435399.1;ENSP00000370687.4;ENSP00000338799.5;ENSP00000463896.1	-0.202325	0.0372566	Down in Covid-19	NA	Significant	Not significant
CGREF1	ENSP00000394306.1;ENSP00000385103.1;ENSP00000491464.1;ENSP00000385452.1;ENSP00000386113.1;ENSP00000324025.4;ENSP00000385574.3	-0.214511	0.0343917	Down in Covid-19	NA	Not significant	Not significant
LEPR	ENSP00000360098.3;ENSP00000360099.3;ENSP00000330393.7;ENSP00000360097.1;ENSP00000340884.8;ENSP00000483390.1	-0.216942	0.0445272	Down in Covid-19	liver	Not significant	Not significant
GNS	ENSP00000413130.2;ENSP00000258145.3;ENSP00000438497.1;ENSP00000444819.1;ENSP00000437782.1;ENSP00000445055.1	-0.218014	0.0422574	Down in Covid-19	NA	Not targeted by PEA	Not significant
DSG2	ENSP00000261590.8;ENSP00000462503.1;ENSP00000506971.1;ENSP00000507600.1;ENSP00000508401.1;ENSP00000507307.1	-0.220035	0.0353866	Down in Covid-19	NA	Significant	Not significant
ADAMTS13	ENSP00000486201.1;ENSP00000487185.1;ENSP00000485845.1;ENSP00000486734.1;ENSP00000485989.1;ENSP00000486060.1;ENSP00000486371.1;ENSP00000487509.1;ENSP00000360997.3;ENSP00000360984.2;ENSP00000360979.3;ENSP00000435274.1;ENSP00000348997.2;ENSP00000435305.1;ENSP00000347927.2;ENSP00000360978.1	-0.221411	0.0179661	Down in Covid-19	liver	Not significant	Not significant
EFEMP1	ENSP00000378058.2;ENSP00000489578.1;ENSP00000347596.3;ENSP00000489183.1;ENSP00000392055.1;ENSP00000408195.1;ENSP00000398345.1;ENSP00000389319.1;ENSP00000399480.1;ENSP00000405686.1;ENSP00000398387.1	-0.22606	0.0415052	Down in Covid-19	NA	Significant	Not significant
ANGPT1	ENSP00000428340.1;ENSP00000297450.3;ENSP00000429349.1;ENSP00000430750.1;ENSP00000428908.1	-0.228971	0.0138673	Down in Covid-19	NA	Not significant	Not significant
GALNT10	ENSP00000415210.2;ENSP00000297107.6;ENSP00000428573.1;ENSP00000366889.2	-0.230433	0.0433595	Down in Covid-19	NA	Not significant	Not significant
GP5	ENSP00000383931.1;ENSP00000509337.1	-0.233714	0.0120155	Down in Covid-19	NA	Not targeted by PEA	Not significant
PCDH12	ENSP00000231484.3;ENSP00000429094.1	-0.235074	0.0151706	Down in Covid-19	NA	Not targeted by PEA	Not targeted by aptamers
VASN	ENSP00000481884.1;ENSP00000306864.3	-0.236961	0.00499416	Down in Covid-19	NA	Significant	Significant
CFD	ENSP00000478745.1;ENSP00000488580.1;ENSP00000332139.4;ENSP00000468253.1	-0.242834	0.00191765	Down in Covid-19	NA	Not targeted by PEA	Significant
CDH1	ENSP00000261769.4;ENSP00000454782.1;ENSP00000414946.2;ENSP00000458139.1;ENSP00000463170.1	-0.25018	0.0057489	Down in Covid-19	NA	Significant	Not significant
ALCAM	ENSP00000305988.5;ENSP00000419236.2;ENSP00000418213.2;ENSP00000418937.2	-0.250322	0.0331623	Down in Covid-19	parathyroid gland	Significant	Not significant
AXL	ENSP00000301178.3;ENSP00000351995.2;ENSP00000471497.1	-0.252458	0.00815586	Down in Covid-19	NA	Significant	Not targeted by aptamers
B4GAT1	ENSP00000309096.4	-0.252846	0.00313236	Down in Covid-19	NA	Not significant	Not targeted by aptamers
DDR1	ENSP00000396187.1;ENSP00000396609.1;ENSP00000406865.1;ENSP00000401304.1;ENSP00000403454.1;ENSP00000414928.1;ENSP00000398343.1;ENSP00000395405.1;ENSP00000402992.1;ENSP00000398904.1;ENSP00000412396.1;ENSP00000402013.1;ENSP00000395136.1;ENSP00000414878.1;ENSP00000393056.1;ENSP00000388866.1;ENSP00000389085.1;ENSP00000402647.1;ENSP00000406688.1;ENSP00000391895.1;ENSP00000404054.1;ENSP00000415730.2;ENS…	-0.258228	0.0186731	Down in Covid-19	NA	Significant	Not significant
CNDP1	ENSP00000351682.3;ENSP00000462096.1;ENSP00000463807.1	-0.26156	0.0215687	Down in Covid-19	brain	Significant	Not significant
PLXDC2	ENSP00000366450.3;ENSP00000366460.3	-0.26158	0.0159426	Down in Covid-19	NA	Not targeted by PEA	Not significant
EGFR	ENSP00000345973.2;ENSP00000275493.2;ENSP00000415559.1;ENSP00000342376.3;ENSP00000395243.3;ENSP00000413843.2;ENSP00000413354.1	-0.261823	0.00496839	Down in Covid-19	NA	Significant	Significant
ITGAL	ENSP00000504379.1;ENSP00000503623.1;ENSP00000456521.1;ENSP00000350886.5;ENSP00000349252.5;ENSP00000457785.1;ENSP00000454908.1;ENSP00000454342.1;ENSP00000409377.2;ENSP00000461006.1;ENSP00000503942.1;ENSP00000458739.1;ENSP00000504443.1	-0.262164	0.00461847	Down in Covid-19	NA	Not targeted by PEA	Significant
PTPRM	ENSP00000463325.1;ENSP00000331418.8;ENSP00000382927.4;ENSP00000463558.1;ENSP00000462176.1;ENSP00000464128.1;ENSP00000462809.1;ENSP00000382933.5	-0.263795	0.0150766	Down in Covid-19	NA	Significant	Not targeted by aptamers
CPQ	ENSP00000220763.5;ENSP00000431024.1;ENSP00000429146.1;ENSP00000431114.1;ENSP00000429934.1;ENSP00000429134.1	-0.265378	0.008255	Down in Covid-19	NA	Not targeted by PEA	Not significant
THY1	ENSP00000284240.6;ENSP00000431301.1;ENSP00000432051.1;ENSP00000432808.1;ENSP00000464248.1;ENSP00000435753.1	-0.280116	0.0215687	Down in Covid-19	NA	Not significant	Not targeted by aptamers
PKDCC	ENSP00000294964.5;ENSP00000385220.2	-0.28266	0.00493673	Down in Covid-19	NA	Not targeted by PEA	Not significant
QSOX1	ENSP00000356574.3;ENSP00000375883.2;ENSP00000356572.5;ENSP00000402170.1	-0.283683	0.000652076	Down in Covid-19	NA	Not targeted by PEA	Not targeted by aptamers
GOLIM4	ENSP00000417354.1;ENSP00000309893.4	-0.28401	0.0339516	Down in Covid-19	NA	Not targeted by PEA	Not targeted by aptamers
MAN1B1	ENSP00000506762.1;ENSP00000507373.1;ENSP00000506755.1;ENSP00000507130.1;ENSP00000444189.2;ENSP00000483132.2;ENSP00000507668.1;ENSP00000508045.1;ENSP00000507749.1;ENSP00000507328.1;ENSP00000507160.1;ENSP00000444966.2;ENSP00000508217.1;ENSP00000440314.2;ENSP00000508213.1;ENSP00000507715.1;ENSP00000507362.1;ENSP00000360645.4;ENSP00000441398.3;ENSP00000506776.1;ENSP00000448658.2;ENSP00000507818.1	-0.285137	0.0131625	Down in Covid-19	NA	Not targeted by PEA	Not significant
ANGPTL4	ENSP00000470307.1;ENSP00000473090.1;ENSP00000471345.1;ENSP00000301455.1;ENSP00000473025.1;ENSP00000377534.1;ENSP00000472551.1;ENSP00000472869.1	-0.286388	0.0381152	Down in Covid-19	NA	Not significant	Not significant
COLEC11	ENSP00000236693.7;ENSP00000339168.4;ENSP00000410919.1;ENSP00000393167.1;ENSP00000385130.3;ENSP00000384882.1;ENSP00000385827.1;ENSP00000385653.1;ENSP00000371494.2;ENSP00000411770.2	-0.287669	0.0376455	Down in Covid-19	NA	Not targeted by PEA	Not significant
B3GNT2	ENSP00000305595.4;ENSP00000384692.1	-0.289655	0.0186731	Down in Covid-19	NA	Not targeted by PEA	Not significant
KLKB1	ENSP00000426629.1;ENSP00000412366.1;ENSP00000415563.2;ENSP00000264690.6;ENSP00000424469.2	-0.292625	0.0415036	Down in Covid-19	liver	Not targeted by PEA	Not significant
CR1	ENSP00000383744.2;ENSP00000356018.1;ENSP00000356020.1;ENSP00000356019.1;ENSP00000436139.2;ENSP00000356016.4;ENSP00000434718.1	-0.294669	0.00908962	Down in Covid-19	NA	Not targeted by PEA	Significant
EXT1	ENSP00000367446.3;ENSP00000407299.1;ENSP00000400372.1	-0.297745	0.0497982	Down in Covid-19	NA	Not targeted by PEA	Not targeted by aptamers
PCOLCE2	ENSP00000419643.1;ENSP00000295992.3;ENSP00000497763.1;ENSP00000419842.1;ENSP00000418782.1	-0.299594	0.0254259	Down in Covid-19	NA	Not targeted by PEA	Not significant
CTSB	ENSP00000493857.2;ENSP00000494729.2;ENSP00000504223.1;ENSP00000503222.1;ENSP00000503909.1;ENSP00000503006.1;ENSP00000473301.2;ENSP00000345672.5;ENSP00000504797.1;ENSP00000503608.1;ENSP00000503734.1;ENSP00000503052.1;ENSP00000504480.1;ENSP00000504638.1;ENSP00000503578.1;ENSP00000503280.1;ENSP00000504161.1;ENSP00000503078.1;ENSP00000435105.1;ENSP00000503174.1;ENSP00000504127.1;ENSP00000503902.1;ENS…	-0.29995	0.00214236	Down in Covid-19	NA	Significant	Significant
PLA2G7	ENSP00000274793.7;ENSP00000445666.1	-0.30085	0.0213698	Down in Covid-19	NA	Not significant	Significant
COL6A2	ENSP00000300527.4;ENSP00000390418.1;ENSP00000380870.1;ENSP00000387115.1;ENSP00000395751.1;ENSP00000312529.5	-0.302362	0.00788724	Down in Covid-19	NA	Not targeted by PEA	Not significant
SLC3A2	ENSP00000505639.1;ENSP00000506366.1;ENSP00000367122.2;ENSP00000506217.1;ENSP00000440001.2;ENSP00000506498.1;ENSP00000367123.2;ENSP00000505585.1;ENSP00000367121.2;ENSP00000444236.1;ENSP00000506006.1;ENSP00000442135.2;ENSP00000506230.1;ENSP00000505079.1;ENSP00000504939.1;ENSP00000444250.1;ENSP00000438032.1;ENSP00000505253.1;ENSP00000340815.7;ENSP00000506460.1;ENSP00000505110.1;ENSP00000445858.2;ENS…	-0.303437	0.00312713	Down in Covid-19	NA	Not targeted by PEA	Not significant
POMGNT1	ENSP00000361052.3;ENSP00000508703.1;ENSP00000361060.1;ENSP00000379698.4;ENSP00000508736.1;ENSP00000510762.1;ENSP00000510305.1;ENSP00000508890.1;ENSP00000509023.1;ENSP00000510112.1;ENSP00000508913.1;ENSP00000508453.1;ENSP00000508522.1;ENSP00000509017.1;ENSP00000510654.1;ENSP00000508425.1;ENSP00000509745.1;ENSP00000510577.1;ENSP00000510749.1	-0.308611	0.0106383	Down in Covid-19	NA	Not targeted by PEA	Not significant
CHST3	ENSP00000362207.4	-0.309043	0.000440789	Down in Covid-19	NA	Not targeted by PEA	Not significant
TIMP2	ENSP00000467584.1;ENSP00000441724.1;ENSP00000262768.6;ENSP00000468296.1;ENSP00000464930.1	-0.309267	0.0348047	Down in Covid-19	NA	Not targeted by PEA	Significant
SOD3	ENSP00000472134.1;ENSP00000371554.3	-0.311551	0.0329995	Down in Covid-19	NA	Not targeted by PEA	Not significant
PTPRJ	ENSP00000400010.2;ENSP00000409733.2;ENSP00000432686.1;ENSP00000435618.1	-0.315931	0.00108074	Down in Covid-19	NA	Not targeted by PEA	Not significant
CLSTN1	ENSP00000366513.4;ENSP00000497950.1;ENSP00000401934.1;ENSP00000354997.4	-0.316922	0.0015854	Down in Covid-19	NA	Not targeted by PEA	Not significant
DSC2	ENSP00000251081.6;ENSP00000280904.6;ENSP00000507826.1;ENSP00000497441.1	-0.319283	1.44018e-05	Down in Covid-19	NA	Significant	Significant
PROCR	ENSP00000216968.3;ENSP00000489117.1;ENSP00000489456.1	-0.319604	0.0108824	Down in Covid-19	NA	Not targeted by PEA	Not targeted by aptamers
APOF	ENSP00000381250.3	-0.32023	0.0146407	Down in Covid-19	liver	Not targeted by PEA	Not significant
TTR	ENSP00000477599.2;ENSP00000497927.1;ENSP00000479174.2;ENSP00000502027.1;ENSP00000237014.4	-0.323025	0.00442946	Down in Covid-19	choroid plexus	Not targeted by PEA	Not targeted by aptamers
SBSN	ENSP00000468646.2;ENSP00000430242.1;ENSP00000428771.1	-0.323662	0.0224639	Down in Covid-19	NA	Not targeted by PEA	Significant
STAB2	ENSP00000373539.2;ENSP00000449282.1;ENSP00000446629.1	-0.327703	0.00671081	Down in Covid-19	lymphoid tissue	Not targeted by PEA	Not significant
TGFBR3	ENSP00000433477.1;ENSP00000359426.2;ENSP00000436127.1;ENSP00000434994.1;ENSP00000432638.1;ENSP00000395975.2;ENSP00000212355.4	-0.32803	0.00388959	Down in Covid-19	NA	Significant	Significant
BSG	ENSP00000473664.1;ENSP00000344707.4;ENSP00000505067.1;ENSP00000506321.1;ENSP00000506020.1;ENSP00000484849.2;ENSP00000458665.1;ENSP00000333769.3;ENSP00000343809.4;ENSP00000505863.1;ENSP00000478958.1;ENSP00000484624.1;ENSP00000495088.2;ENSP00000473393.2;ENSP00000473528.2	-0.328488	0.0186212	Down in Covid-19	NA	Not significant	Not significant
GTF3C3	ENSP00000263956.3;ENSP00000499170.1;ENSP00000391724.1;ENSP00000394065.1;ENSP00000398385.1;ENSP00000386465.3;ENSP00000389992.2;ENSP00000438797.1;ENSP00000406685.1	-0.328681	0.000492334	Down in Covid-19	NA	Not targeted by PEA	Not targeted by aptamers
ACE	ENSP00000462995.1;ENSP00000290866.4;ENSP00000397593.2;ENSP00000462280.1;ENSP00000463673.1;ENSP00000290863.6;ENSP00000462002.1;ENSP00000462110.2;ENSP00000392247.3;ENSP00000462599.1;ENSP00000464629.1;ENSP00000462909.1	-0.328914	0.0234172	Down in Covid-19	NA	Not targeted by PEA	Not significant
SEMA4D	ENSP00000344923.4;ENSP00000399948.2;ENSP00000411981.2;ENSP00000395222.1;ENSP00000446394.1;ENSP00000416523.1;ENSP00000405102.2;ENSP00000388768.2;ENSP00000390754.2;ENSP00000413352.1;ENSP00000438389.1;ENSP00000416747.1;ENSP00000405652.1;ENSP00000348822.2;ENSP00000391733.1	-0.329393	0.00229056	Down in Covid-19	NA	Significant	Not significant
APOD	ENSP00000345179.3;ENSP00000391597.1;ENSP00000415235.1;ENSP00000393076.1	-0.330261	0.00359435	Down in Covid-19	NA	Not targeted by PEA	Not targeted by aptamers
DPP4	ENSP00000504418.1;ENSP00000353731.3;ENSP00000502931.1;ENSP00000503161.1;ENSP00000503481.1;ENSP00000504157.1;ENSP00000504273.1;ENSP00000402259.2;ENSP00000503008.1;ENSP00000401359.2;ENSP00000503735.1;ENSP00000410264.1	-0.330606	0.0339516	Down in Covid-19	NA	Not significant	Not significant
PLXNB1	ENSP00000296440.6;ENSP00000351338.4;ENSP00000414199.1;ENSP00000395987.1	-0.331212	0.0248332	Down in Covid-19	NA	Not targeted by PEA	Not targeted by aptamers
L1CAM	ENSP00000354712.3;ENSP00000359077.1;ENSP00000359072.1;ENSP00000359075.3;ENSP00000355380.4;ENSP00000397792.1;ENSP00000402407.1;ENSP00000384902.2;ENSP00000392524.1;ENSP00000396079.1	-0.331558	0.00796692	Down in Covid-19	NA	Significant	Not significant
PODXL	ENSP00000390152.1;ENSP00000367817.3;ENSP00000319782.9	-0.334853	0.0154699	Down in Covid-19	NA	Not significant	Not targeted by aptamers
ITGA1	ENSP00000282588.5;ENSP00000498529.1	-0.334964	0.0023378	Down in Covid-19	NA	Not targeted by PEA	Not significant
ABTB2	ENSP00000410157.2	-0.338492	0.031531	Down in Covid-19	NA	Not targeted by PEA	Not targeted by aptamers
DPEP1	ENSP00000455916.1;ENSP00000397313.1;ENSP00000508584.1;ENSP00000455142.1;ENSP00000376807.3;ENSP00000261615.4	-0.33966	0.0389031	Down in Covid-19	NA	Not significant	Not significant
IGHV3-72	ENSP00000488019.1;ENSP00000480183.1;ENSP00000416201.2	-0.341235	0.021143	Down in Covid-19	NA	Not targeted by PEA	Not targeted by aptamers
ENPP2	ENSP00000259486.6;ENSP00000403315.2;ENSP00000429476.1;ENSP00000428291.1;ENSP00000075322.6;ENSP00000428304.1;ENSP00000429447.1	-0.341584	0.0239125	Down in Covid-19	NA	Significant	Not significant
PCDHGC3	ENSP00000481219.1;ENSP00000312070.3;ENSP00000483383.1;ENSP00000484352.1;ENSP00000481673.1	-0.344297	0.000531812	Down in Covid-19	NA	Not targeted by PEA	Not significant
HSPG2	ENSP00000363827.3;ENSP00000489161.1;ENSP00000363808.5;ENSP00000496473.1;ENSP00000397573.1;ENSP00000497688.1	-0.344562	0.00318139	Down in Covid-19	NA	Significant	Not significant
ALDOC	ENSP00000378729.3;ENSP00000378731.2;ENSP00000226253.4;ENSP00000463174.2;ENSP00000462674.1;ENSP00000465623.1;ENSP00000398976.1;ENSP00000463118.1	-0.346522	0.00249952	Down in Covid-19	NA	Not targeted by PEA	Not significant
GSTM2	ENSP00000358846.2;ENSP00000435910.2;ENSP00000241337.4;ENSP00000435157.2;ENSP00000404662.2;ENSP00000358844.2;ENSP00000416883.1;ENSP00000358842.4	-0.348239	0.0469318	Down in Covid-19	NA	Not targeted by PEA	Not targeted by aptamers
FMOD	ENSP00000347041.4;ENSP00000496856.1	-0.349699	0.0465084	Down in Covid-19	NA	Not targeted by PEA	Significant
APOA1	ENSP00000364469.1;ENSP00000352471.2;ENSP00000364478.2;ENSP00000364472.1;ENSP00000236850.3	-0.34986	0.0249916	Down in Covid-19	liver	Not targeted by PEA	Not significant
HYAL1	ENSP00000378576.2;ENSP00000266031.4;ENSP00000346068.5;ENSP00000378575.2;ENSP00000393358.2;ENSP00000390149.2;ENSP00000394526.1;ENSP00000391666.1;ENSP00000477903.1	-0.351292	0.0134969	Down in Covid-19	NA	Not significant	Not significant
ITGB1	ENSP00000503306.1;ENSP00000502882.1;ENSP00000504791.1;ENSP00000303351.3;ENSP00000388694.1;ENSP00000379350.2;ENSP00000504205.1;ENSP00000398029.2;ENSP00000502883.1;ENSP00000503916.1;ENSP00000418725.2;ENSP00000417508.2;ENSP00000504267.1;ENSP00000504012.1;ENSP00000503110.1;ENSP00000504444.1;ENSP00000503546.1;ENSP00000504454.1;ENSP00000504784.1;ENSP00000404546.3;ENSP00000503538.1;ENSP00000502979.1;ENS…	-0.351815	0.00750199	Down in Covid-19	NA	Significant	Not targeted by aptamers
MMRN2	ENSP00000361097.4;ENSP00000477052.1;ENSP00000476378.1;ENSP00000473405.1;ENSP00000476355.1	-0.352622	0.0305439	Down in Covid-19	NA	Not targeted by PEA	Not significant
OLFM1	ENSP00000360864.4;ENSP00000277415.11;ENSP00000252854.4;ENSP00000360866.4;ENSP00000340318.6;ENSP00000360861.3;ENSP00000444296.1;ENSP00000376717.4;ENSP00000360858.3;ENSP00000443806.1;ENSP00000437906.1	-0.354458	0.0269277	Down in Covid-19	NA	Not targeted by PEA	Not significant
DPT	ENSP00000356791.3	-0.355397	0.0253249	Down in Covid-19	NA	Not significant	Not significant
KIAA0319L	ENSP00000318406.3;ENSP00000362363.4;ENSP00000395883.2;ENSP00000407576.1;ENSP00000393862.1;ENSP00000420742.2;ENSP00000420369.1;ENSP00000417411.1;ENSP00000419396.1;ENSP00000420226.1	-0.35615	0.00677543	Down in Covid-19	NA	Not targeted by PEA	Not significant
PON1	ENSP00000222381.3;ENSP00000407359.1	-0.360904	0.00779154	Down in Covid-19	liver	Not targeted by PEA	Not significant
APOM	ENSP00000397018.1;ENSP00000403062.1;ENSP00000389591.2;ENSP00000395189.2;ENSP00000383021.3;ENSP00000372930.4;ENSP00000413055.2;ENSP00000416335.2;ENSP00000394610.2;ENSP00000392489.1;ENSP00000393581.1;ENSP00000401684.2;ENSP00000414574.2;ENSP00000392021.2;ENSP00000398944.2;ENSP00000412182.1;ENSP00000413446.1;ENSP00000405730.2;ENSP00000365083.2;ENSP00000365085.4;ENSP00000365081.3	-0.362819	0.00767728	Down in Covid-19	liver	Significant	Significant
CFP	ENSP00000380189.3;ENSP00000247153.3;ENSP00000366204.2;ENSP00000418258.1	-0.362848	0.0151706	Down in Covid-19	NA	Not targeted by PEA	Not significant
NEO1	ENSP00000341198.5;ENSP00000453317.1;ENSP00000453200.1;ENSP00000454024.1;ENSP00000261908.6	-0.362964	0.00104622	Down in Covid-19	NA	Not targeted by PEA	Not significant
PDGFRB	ENSP00000261799.4;ENSP00000430026.1;ENSP00000429218.1;ENSP00000430715.1	-0.363045	0.0490778	Down in Covid-19	NA	Significant	Not significant
SPARCL1	ENSP00000282470.6;ENSP00000422903.1;ENSP00000445678.1;ENSP00000423483.1;ENSP00000416971.1;ENSP00000438188.1;ENSP00000423448.1;ENSP00000444832.1;ENSP00000406251.2;ENSP00000414856.1	-0.365908	0.00917669	Down in Covid-19	NA	Significant	Not significant
DBH	ENSP00000376776.2;ENSP00000263611.3	-0.368429	0.0131839	Down in Covid-19	NA	Not targeted by PEA	Not targeted by aptamers
HEG1	ENSP00000311502.3;ENSP00000417648.1;ENSP00000417494.1;ENSP00000494391.1	-0.37301	0.0016347	Down in Covid-19	NA	Not targeted by PEA	Not targeted by aptamers
CFHR1	ENSP00000314299.5;ENSP00000356394.3	-0.373507	0.012755	Down in Covid-19	liver	Not targeted by PEA	Not significant
FGFR1	ENSP00000497266.1;ENSP00000380280.5;ENSP00000484553.1;ENSP00000340636.7;ENSP00000400162.2;ENSP00000432972.1;ENSP00000501514.1;ENSP00000501345.1;ENSP00000393312.4;ENSP00000507039.1;ENSP00000380302.2;ENSP00000348537.5;ENSP00000337247.5;ENSP00000327229.6;ENSP00000507997.1;ENSP00000507205.1;ENSP00000380292.1;ENSP00000434800.1;ENSP00000380297.4;ENSP00000435254.1;ENSP00000501425.1;ENSP00000434869.1;ENS…	-0.375583	0.0286561	Down in Covid-19	NA	Not targeted by PEA	Not significant
ITGB5	ENSP00000296181.4;ENSP00000420814.1;ENSP00000477446.1;ENSP00000418367.1;ENSP00000418079.2;ENSP00000477230.1;ENSP00000419198.2;ENSP00000476655.1	-0.376076	0.00124007	Down in Covid-19	NA	Not significant	Not significant
CHL1	ENSP00000256509.2;ENSP00000380628.2;ENSP00000403311.1;ENSP00000413628.1;ENSP00000413109.1;ENSP00000397445.1;ENSP00000390440.2;ENSP00000395239.2;ENSP00000483512.1	-0.376441	0.00318139	Down in Covid-19	NA	Significant	Not significant
BTD	ENSP00000397113.2;ENSP00000388212.2;ENSP00000500325.1;ENSP00000306477.6;ENSP00000403775.3;ENSP00000500403.1;ENSP00000500193.1;ENSP00000495254.2;ENSP00000500210.1;ENSP00000495866.1;ENSP00000500131.1;ENSP00000500267.1;ENSP00000500288.1;ENSP00000500530.1;ENSP00000400995.2;ENSP00000394277.1;ENSP00000373288.4;ENSP00000494864.1;ENSP00000499944.1;ENSP00000500069.1	-0.376454	0.0217712	Down in Covid-19	NA	Not targeted by PEA	Not significant
ABI3BP	ENSP00000420524.2;ENSP00000284322.6;ENSP00000418817.1;ENSP00000419029.3;ENSP00000420704.1;ENSP00000418024.1;ENSP00000431537.1;ENSP00000418800.1;ENSP00000417745.1;ENSP00000418063.1;ENSP00000433981.1;ENSP00000432069.1;ENSP00000433993.2;ENSP00000436070.1;ENSP00000437308.1;ENSP00000437031.1;ENSP00000417325.1;ENSP00000418479.1;ENSP00000435319.1;ENSP00000436918.2;ENSP00000434256.2	-0.37726	0.019983	Down in Covid-19	NA	Not targeted by PEA	Not targeted by aptamers
CYP27C1	ENSP00000334128.7;ENSP00000387198.1;ENSP00000499243.1	-0.378493	0.047113	Down in Covid-19	NA	Not targeted by PEA	Not targeted by aptamers
AOC3	ENSP00000312326.1;ENSP00000464787.1;ENSP00000465913.1;ENSP00000468632.1;ENSP00000468043.1;ENSP00000477686.1;ENSP00000484312.1	-0.379323	0.0147959	Down in Covid-19	NA	Significant	Not targeted by aptamers
CADM1	ENSP00000395359.2;ENSP00000439176.1;ENSP00000439817.1;ENSP00000440322.1;ENSP00000442387.1;ENSP00000329797.6;ENSP00000442001.1;ENSP00000439847.1;ENSP00000439696.1;ENSP00000442227.1;ENSP00000445375.1;ENSP00000484516.1;ENSP00000483648.1	-0.380276	0.0215687	Down in Covid-19	NA	Not targeted by PEA	Significant
REG1A	ENSP00000233735.1	-0.3823	0.00635882	Down in Covid-19	pancreas	Not significant	Significant
MGAT5	ENSP00000386377.1;ENSP00000281923.2	-0.382926	0.0429889	Down in Covid-19	NA	Not targeted by PEA	Not targeted by aptamers
PCDH18	ENSP00000355082.4;ENSP00000390688.2;ENSP00000425903.1;ENSP00000425647.1;ENSP00000424269.1;ENSP00000478176.1	-0.383493	0.002227	Down in Covid-19	NA	Not targeted by PEA	Not targeted by aptamers
CTSS	ENSP00000506001.1;ENSP00000505326.1;ENSP00000506248.1;ENSP00000505113.1;ENSP00000357981.3;ENSP00000475176.2;ENSP00000475557.2;ENSP00000505359.1;ENSP00000505020.1;ENSP00000475812.2;ENSP00000506603.1;ENSP00000504934.1;ENSP00000408414.2;ENSP00000505313.1;ENSP00000504885.1	-0.386056	0.0164434	Down in Covid-19	NA	Not significant	Not significant
MMP2	ENSP00000461421.1;ENSP00000457949.1;ENSP00000219070.4;ENSP00000456096.1;ENSP00000444143.1;ENSP00000394237.2;ENSP00000456518.1;ENSP00000461915.1	-0.390417	0.0256032	Down in Covid-19	NA	Not targeted by PEA	Significant
RTN4RL2	ENSP00000335397.3;ENSP00000435606.1;ENSP00000378552.2	-0.394129	0.00166802	Down in Covid-19	NA	Not targeted by PEA	Not targeted by aptamers
PTPRZ1	ENSP00000499073.1;ENSP00000498356.1;ENSP00000499152.1;ENSP00000498722.1;ENSP00000377047.2;ENSP00000498965.1;ENSP00000499098.1;ENSP00000498708.1;ENSP00000498439.1;ENSP00000499137.1;ENSP00000410000.1;ENSP00000498388.1;ENSP00000499039.1;ENSP00000499061.1	-0.396204	0.00713447	Down in Covid-19	NA	Not targeted by PEA	Not targeted by aptamers
TRHDE	ENSP00000447822.2;ENSP00000261180.5	-0.397466	0.0427137	Down in Covid-19	NA	Not targeted by PEA	Not targeted by aptamers
RTN4	ENSP00000378107.2;ENSP00000384471.1;ENSP00000349944.3;ENSP00000337838.6;ENSP00000322147.7;ENSP00000350365.4;ENSP00000378109.2;ENSP00000385650.1;ENSP00000489133.1;ENSP00000397808.1;ENSP00000411628.1	-0.398625	0.00312465	Down in Covid-19	NA	Not targeted by PEA	Not targeted by aptamers
SNED1	ENSP00000384871.1;ENSP00000386007.3;ENSP00000308893.8;ENSP00000384789.2;ENSP00000401865.1;ENSP00000394324.1;ENSP00000342992.7	-0.39913	0.000298055	Down in Covid-19	NA	Not targeted by PEA	Not targeted by aptamers
PTPRG	ENSP00000295874.10;ENSP00000418112.1	-0.400508	0.000676179	Down in Covid-19	NA	Not targeted by PEA	Not targeted by aptamers
NCAM1	ENSP00000480132.1;ENSP00000384055.3;ENSP00000481083.1;ENSP00000479353.1;ENSP00000318472.8;ENSP00000482852.1;ENSP00000484943.1;ENSP00000482205.1;ENSP00000480774.1;ENSP00000484481.1;ENSP00000479687.1;ENSP00000475074.1;ENSP00000486406.1;ENSP00000480269.1;ENSP00000478072.1;ENSP00000486241.1;ENSP00000477835.1;ENSP00000480797.1;ENSP00000477808.1;ENSP00000479241.1	-0.40105	0.0183228	Down in Covid-19	NA	Not significant	Not significant
LYVE1	ENSP00000256178.3;ENSP00000402580.2;ENSP00000436016.1	-0.401436	0.00781337	Down in Covid-19	NA	Not targeted by PEA	Significant
MEGF9	ENSP00000363040.3	-0.402084	0.00270116	Down in Covid-19	NA	Not significant	Not targeted by aptamers
ROBO4	ENSP00000304945.3;ENSP00000437129.1	-0.404233	0.0418257	Down in Covid-19	NA	Not targeted by PEA	Not significant
ROBO1	ENSP00000420321.1;ENSP00000420637.1;ENSP00000417992.1;ENSP00000418946.1;ENSP00000418553.1;ENSP00000419915.1;ENSP00000406043.3;ENSP00000482448.1	-0.404933	0.00229056	Down in Covid-19	NA	Significant	Not significant
LILRB1	ENSP00000480365.1;ENSP00000479753.1;ENSP00000478282.1;ENSP00000479887.1;ENSP00000482054.1;ENSP00000481949.1;ENSP00000480259.1;ENSP00000482125.1;ENSP00000479156.1;ENSP00000484046.1;ENSP00000481700.1;ENSP00000481972.1;ENSP00000484936.1;ENSP00000478831.1;ENSP00000481891.1;ENSP00000484746.1;ENSP00000481701.1;ENSP00000482978.1;ENSP00000477838.1;ENSP00000483139.1;ENSP00000481605.1;ENSP00000484938.1;ENS…	-0.413769	0.0131628	Down in Covid-19	lymphoid tissue	Significant	Not significant
ITGA2	ENSP00000296585.5;ENSP00000426489.1;ENSP00000422095.1;ENSP00000424397.1;ENSP00000424642.1;ENSP00000422145.1	-0.414973	0.0224639	Down in Covid-19	NA	Not targeted by PEA	Not significant
ISLR	ENSP00000499984.1;ENSP00000500393.1;ENSP00000500831.1;ENSP00000500029.1;ENSP00000249842.3;ENSP00000453884.1;ENSP00000453105.1;ENSP00000378550.1	-0.418246	0.00973284	Down in Covid-19	NA	Not targeted by PEA	Not targeted by aptamers
APOH	ENSP00000205948.6;ENSP00000462260.1;ENSP00000463553.1;ENSP00000464301.1	-0.419277	0.0023378	Down in Covid-19	liver	Significant	Significant
COL1A1	ENSP00000225964.6;ENSP00000460459.1	-0.422095	0.00901692	Down in Covid-19	NA	Significant	Significant
ITIH2	ENSP00000351190.4;ENSP00000388826.1;ENSP00000368906.3	-0.424425	0.00454771	Down in Covid-19	liver	Not targeted by PEA	Significant
MYOC	ENSP00000491206.1;ENSP00000037502.5	-0.424473	0.00775074	Down in Covid-19	NA	Not significant	Significant
GPNMB	ENSP00000258733.5;ENSP00000371420.2;ENSP00000386476.3;ENSP00000497362.1	-0.42628	0.00908962	Down in Covid-19	NA	Significant	Significant
HGFAC	ENSP00000372224.4;ENSP00000421801.1	-0.42639	0.000642724	Down in Covid-19	liver	Not targeted by PEA	Not significant
NTRK2	ENSP00000509958.1;ENSP00000510356.1;ENSP00000510640.1;ENSP00000510619.1;ENSP00000509058.1;ENSP00000509743.1;ENSP00000509169.1;ENSP00000509456.1;ENSP00000508497.1;ENSP00000510060.1;ENSP00000508622.1;ENSP00000508829.1;ENSP00000508443.1;ENSP00000510071.1;ENSP00000510451.1;ENSP00000352906.3;ENSP00000379221.1;ENSP00000365381.1;ENSP00000365386.1;ENSP00000509999.1;ENSP00000508947.1;ENSP00000509136.1;ENS…	-0.429505	0.00547516	Down in Covid-19	NA	Significant	Significant
PSMD2	ENSP00000414061.1;ENSP00000310129.4;ENSP00000411494.1;ENSP00000407259.2;ENSP00000402618.1;ENSP00000416028.1;ENSP00000400330.1	-0.429671	0.0411604	Down in Covid-19	NA	Not targeted by PEA	Not targeted by aptamers
POSTN	ENSP00000369073.4;ENSP00000369071.4;ENSP00000369067.4;ENSP00000369066.4;ENSP00000437959.1;ENSP00000437953.1	-0.436561	0.0310101	Down in Covid-19	NA	Not targeted by PEA	Significant
IGFBP6	ENSP00000448953.1;ENSP00000301464.3;ENSP00000449344.1;ENSP00000498200.1;ENSP00000497776.1	-0.437585	0.000298055	Down in Covid-19	NA	Not significant	Significant
ADGRG2	ENSP00000369202.2;ENSP00000350680.3;ENSP00000350152.3;ENSP00000369198.3;ENSP00000353421.4;ENSP00000349015.4;ENSP00000344972.3;ENSP00000369205.1;ENSP00000369207.3;ENSP00000346845.4	-0.438239	0.00678183	Down in Covid-19	epididymis	Significant	Not targeted by aptamers
GPX4	ENSP00000346103.7;ENSP00000466872.3;ENSP00000483655.1;ENSP00000465828.3;ENSP00000464989.3;ENSP00000473614.2;ENSP00000484697.1;ENSP00000468349.1;ENSP00000467900.1	-0.438439	0.0451368	Down in Covid-19	NA	Not targeted by PEA	Not targeted by aptamers
PLTP	ENSP00000335290.4;ENSP00000361508.3;ENSP00000361497.1;ENSP00000417138.1;ENSP00000411671.2	-0.439635	0.0248166	Down in Covid-19	NA	Significant	Not significant
PGLYRP2	ENSP00000292609.3;ENSP00000345968.4;ENSP00000472856.2;ENSP00000470112.1	-0.441128	0.012755	Down in Covid-19	liver	Not targeted by PEA	Significant
NOTCH1	ENSP00000506033.1;ENSP00000506241.1;ENSP00000498587.1;ENSP00000505763.1;ENSP00000506336.1;ENSP00000506636.1;ENSP00000505339.1;ENSP00000506031.1;ENSP00000505319.1	-0.441276	0.0387437	Down in Covid-19	NA	Significant	Not significant
PCOLCE	ENSP00000223061.5	-0.442266	0.00197587	Down in Covid-19	NA	Significant	Significant
INPP5D	ENSP00000486669.1;ENSP00000487191.1;ENSP00000487535.1;ENSP00000487335.1;ENSP00000486018.1;ENSP00000352575.7;ENSP00000405338.2;ENSP00000397421.1;ENSP00000414835.1;ENSP00000473280.1	-0.444342	0.00119128	Down in Covid-19	NA	Not targeted by PEA	Not targeted by aptamers
TF	ENSP00000417468.1;ENSP00000401505.1;ENSP00000418396.1;ENSP00000419338.1;ENSP00000418716.1;ENSP00000385834.3;ENSP00000419714.1	-0.448124	0.0146407	Down in Covid-19	NA	Not targeted by PEA	Not significant
PTPRS	ENSP00000262963.8;ENSP00000467537.1;ENSP00000465443.1;ENSP00000467398.1;ENSP00000465185.1;ENSP00000468803.1;ENSP00000468455.1	-0.44928	0.00970035	Down in Covid-19	NA	Significant	Not significant
CD34	ENSP00000310036.7;ENSP00000356003.3;ENSP00000348916.4	-0.453994	0.0261966	Down in Covid-19	NA	Significant	Not targeted by aptamers
LIPC	ENSP00000348425.6;ENSP00000395569.3;ENSP00000299022.5;ENSP00000395002.2	-0.454571	0.0319683	Down in Covid-19	liver	Not targeted by PEA	Not targeted by aptamers
PDGFD	ENSP00000376865.2;ENSP00000302193.5;ENSP00000432909.1	-0.454756	0.0015165	Down in Covid-19	NA	Not targeted by PEA	Not significant
DHX8	ENSP00000467834.1;ENSP00000496923.1;ENSP00000437886.1;ENSP00000262415.2;ENSP00000466900.1;ENSP00000465178.1	-0.456925	0.0202458	Down in Covid-19	NA	Not targeted by PEA	Not significant
CNTN4	ENSP00000408594.1;ENSP00000396719.1;ENSP00000390560.1;ENSP00000396010.1;ENSP00000380602.1;ENSP00000404085.1;ENSP00000380600.2;ENSP00000422120.1;ENSP00000413642.1	-0.46171	0.00197587	Down in Covid-19	NA	Significant	Significant
SEMA3A	ENSP00000265362.3;ENSP00000415260.1;ENSP00000391900.1;ENSP00000402093.1;ENSP00000404800.1	-0.464072	0.00908962	Down in Covid-19	NA	Not targeted by PEA	Not significant
IL1R2	ENSP00000330959.3;ENSP00000377066.2;ENSP00000408415.1;ENSP00000414611.1	-0.465624	0.00594224	Down in Covid-19	NA	Significant	Not significant
AHSG	ENSP00000393887.2;ENSP00000273784.5	-0.46875	0.00775074	Down in Covid-19	liver	Not targeted by PEA	Significant
CHRDL2	ENSP00000432345.1;ENSP00000434257.1;ENSP00000365502.3;ENSP00000263671.5;ENSP00000365510.3;ENSP00000432055.1;ENSP00000434589.1;ENSP00000431380.1	-0.471368	0.0337783	Down in Covid-19	NA	Significant	Significant
SELENOP	ENSP00000420939.1;ENSP00000427671.1;ENSP00000425915.1;ENSP00000473340.1;ENSP00000421626.1;ENSP00000427414.1	-0.472778	0.00312908	Down in Covid-19	NA	Not targeted by PEA	Not targeted by aptamers
ITGA7	ENSP00000257879.7;ENSP00000452120.1;ENSP00000450693.2;ENSP00000343009.6;ENSP00000393844.2;ENSP00000508870.1;ENSP00000508886.1;ENSP00000452467.1;ENSP00000510795.1;ENSP00000509141.1;ENSP00000452387.1;ENSP00000451039.3;ENSP00000450578.2;ENSP00000450679.1;ENSP00000451311.1;ENSP00000452043.1;ENSP00000450798.1	-0.472827	0.0135668	Down in Covid-19	NA	Not targeted by PEA	Not targeted by aptamers
CD99	ENSP00000479999.1;ENSP00000370582.3;ENSP00000370579.1;ENSP00000370588.3;ENSP00000494027.1;ENSP00000485427.1;ENSP00000370573.3;ENSP00000485545.1;ENSP00000370570.3	-0.475317	0.00138819	Down in Covid-19	NA	Significant	Not targeted by aptamers
CDH5	ENSP00000479381.1;ENSP00000456028.1;ENSP00000344115.3;ENSP00000497290.1;ENSP00000455302.1;ENSP00000456093.2;ENSP00000455655.1;ENSP00000458878.1;ENSP00000461880.1	-0.47643	0.00195934	Down in Covid-19	NA	Significant	Significant
CNTFR	ENSP00000242338.4;ENSP00000368265.3;ENSP00000480451.1;ENSP00000388082.1	-0.481612	0.00284498	Down in Covid-19	NA	Not targeted by PEA	Significant
LSAMP	ENSP00000419000.1;ENSP00000328455.4;ENSP00000418506.1;ENSP00000443429.2	-0.48348	0.0100493	Down in Covid-19	NA	Not targeted by PEA	Not significant
MXRA7	ENSP00000348050.2;ENSP00000364176.1;ENSP00000391466.1;ENSP00000465103.1;ENSP00000466376.1;ENSP00000468020.1;ENSP00000467510.1	-0.483634	0.049659	Down in Covid-19	NA	Not targeted by PEA	Significant
CD109	ENSP00000287097.4;ENSP00000404475.2;ENSP00000388062.2	-0.484287	0.0145151	Down in Covid-19	parathyroid gland	Significant	Not significant
PROZ	ENSP00000364697.2;ENSP00000344458.4	-0.48492	0.0054676	Down in Covid-19	liver	Not targeted by PEA	Not targeted by aptamers
MSTN	ENSP00000260950.3	-0.487054	0.00193769	Down in Covid-19	NA	Not significant	Not significant
CYFIP1	ENSP00000486555.1;ENSP00000486145.1;ENSP00000485841.1;ENSP00000486951.1;ENSP00000487107.1;ENSP00000487156.1;ENSP00000486724.1;ENSP00000500331.1;ENSP00000499947.1;ENSP00000481038.1;ENSP00000480525.1;ENSP00000478779.1;ENSP00000453060.1;ENSP00000479802.1;ENSP00000482459.1;ENSP00000480307.1;ENSP00000478377.1;ENSP00000480596.1	-0.487732	0.0277473	Down in Covid-19	NA	Not targeted by PEA	Not targeted by aptamers
AFM	ENSP00000226355.3	-0.490989	6.40712e-05	Down in Covid-19	liver	Not targeted by PEA	Significant
CTBS	ENSP00000359664.4;ENSP00000452177.1;ENSP00000359659.1	-0.492231	0.00129279	Down in Covid-19	NA	Not targeted by PEA	Not targeted by aptamers
KIT	ENSP00000509156.1;ENSP00000509450.1;ENSP00000509371.1;ENSP00000390987.3;ENSP00000508733.1;ENSP00000509704.1;ENSP00000509114.1;ENSP00000508831.1;ENSP00000288135.6;ENSP00000509084.1;ENSP00000508845.1;ENSP00000508749.1	-0.492288	0.00671081	Down in Covid-19	NA	Significant	Significant
EPB41	ENSP00000496326.1;ENSP00000496138.1;ENSP00000495138.1;ENSP00000493575.1;ENSP00000494212.1;ENSP00000362906.3;ENSP00000496751.1;ENSP00000497875.1;ENSP00000290100.6;ENSP00000496675.1;ENSP00000362904.1;ENSP00000494945.1;ENSP00000494244.1;ENSP00000498195.1;ENSP00000498003.1;ENSP00000494042.1;ENSP00000345259.4;ENSP00000497843.1;ENSP00000494435.1;ENSP00000362903.1;ENSP00000317597.8;ENSP00000495300.1;ENS…	-0.495344	0.0223725	Down in Covid-19	NA	Not targeted by PEA	Not significant
SERPINC1	ENSP00000356671.3	-0.499439	0.000993093	Down in Covid-19	liver	Not targeted by PEA	Not significant
SEMA6D	ENSP00000452815.1;ENSP00000453097.1;ENSP00000453420.1;ENSP00000453530.1;ENSP00000446152.3;ENSP00000453661.1;ENSP00000374076.3;ENSP00000324857.5;ENSP00000346786.4;ENSP00000350770.4;ENSP00000374079.3;ENSP00000453755.1;ENSP00000453518.1;ENSP00000453689.1;ENSP00000348276.3	-0.500199	0.0238392	Down in Covid-19	NA	Not targeted by PEA	Not targeted by aptamers
IHH	ENSP00000295731.5	-0.502492	4.77294e-05	Down in Covid-19	NA	Not targeted by PEA	Not significant
FN1	ENSP00000394423.1;ENSP00000346839.4;ENSP00000323534.6;ENSP00000338200.4;ENSP00000350534.4;ENSP00000352696.1;ENSP00000410422.1;ENSP00000415018.1;ENSP00000399538.2;ENSP00000348285.4;ENSP00000416139.1;ENSP00000392565.1;ENSP00000398907.1	-0.506511	0.00209253	Down in Covid-19	NA	Not targeted by PEA	Not significant
NCAM2	ENSP00000383392.1;ENSP00000284894.8	-0.508486	0.00528589	Down in Covid-19	NA	Significant	Not significant
PLXDC1	ENSP00000323927.4;ENSP00000462089.1;ENSP00000409687.2;ENSP00000464353.1;ENSP00000462241.1;ENSP00000393227.1;ENSP00000416819.1;ENSP00000464029.1	-0.513043	7.16332e-06	Down in Covid-19	NA	Significant	Not significant
CD93	ENSP00000246006.4	-0.513468	0.00219828	Down in Covid-19	NA	Significant	Significant
CNTN1	ENSP00000448004.1;ENSP00000450412.1;ENSP00000447006.1;ENSP00000447862.1;ENSP00000447860.1;ENSP00000448653.1;ENSP00000449706.1;ENSP00000261160.3;ENSP00000449517.1;ENSP00000325660.3	-0.513839	0.0116669	Down in Covid-19	NA	Significant	Significant
IGFALS	ENSP00000215539.3;ENSP00000416683.3;ENSP00000456923.1	-0.516063	0.000523416	Down in Covid-19	liver	Not targeted by PEA	Not significant
CPA3	ENSP00000296046.3	-0.521623	0.000849441	Down in Covid-19	NA	Not targeted by PEA	Not targeted by aptamers
TNXB	ENSP00000389677.1;ENSP00000393091.1;ENSP00000404573.1;ENSP00000387561.1;ENSP00000416813.1;ENSP00000447829.1;ENSP00000387438.1;ENSP00000448326.2;ENSP00000399153.1;ENSP00000399599.1;ENSP00000447841.1;ENSP00000406495.1;ENSP00000447694.2;ENSP00000372645.2;ENSP00000388950.1;ENSP00000412400.1;ENSP00000449211.1;ENSP00000496448.1;ENSP00000497649.1;ENSP00000364393.3;ENSP00000407685.1;ENSP00000418248.1;ENS…	-0.523516	0.000759802	Down in Covid-19	NA	Significant	Significant
LRRC4B	ENSP00000471502.1;ENSP00000373853.3;ENSP00000498662.1;ENSP00000472528.1	-0.524518	0.0194411	Down in Covid-19	NA	Not targeted by PEA	Not significant
TMCC1	ENSP00000404711.2;ENSP00000376930.3;ENSP00000497993.1;ENSP00000426180.1;ENSP00000422544.1;ENSP00000427352.1;ENSP00000389892.2	-0.524592	0.0346472	Down in Covid-19	NA	Not targeted by PEA	Not targeted by aptamers
GPLD1	ENSP00000230036.1	-0.527472	0.0372639	Down in Covid-19	liver	Not targeted by PEA	Not targeted by aptamers
LOXL3	ENSP00000264094.3;ENSP00000387103.1;ENSP00000377512.2;ENSP00000386696.1;ENSP00000386545.1;ENSP00000404026.1;ENSP00000398260.1	-0.534358	0.00270148	Down in Covid-19	NA	Not targeted by PEA	Not significant
ATRN	ENSP00000262919.5;ENSP00000416587.2	-0.535374	2.65466e-05	Down in Covid-19	NA	Not targeted by PEA	Significant
COL4A2	ENSP00000383027.3;ENSP00000353654.5;ENSP00000497869.1;ENSP00000497878.1;ENSP00000496868.1;ENSP00000481492.2;ENSP00000497664.1;ENSP00000497015.1;ENSP00000497080.1	-0.535877	0.00901942	Down in Covid-19	NA	Not targeted by PEA	Not targeted by aptamers
SDK1	ENSP00000385899.2;ENSP00000374182.3;ENSP00000404118.1	-0.537008	0.00284498	Down in Covid-19	NA	Not targeted by PEA	Not targeted by aptamers
NECTIN1	ENSP00000344974.2;ENSP00000264025.3;ENSP00000345289.2	-0.539115	0.00274338	Down in Covid-19	NA	Not targeted by PEA	Not targeted by aptamers
RGMA	ENSP00000330005.7;ENSP00000440025.2;ENSP00000451505.1;ENSP00000452126.1;ENSP00000452170.1;ENSP00000456290.1;ENSP00000451709.1;ENSP00000452350.1;ENSP00000404442.2;ENSP00000442498.1	-0.541817	0.00229056	Down in Covid-19	NA	Significant	Significant
IGFBP7	ENSP00000295666.4;ENSP00000486293.1	-0.542339	0.00262233	Down in Covid-19	NA	Significant	Not significant
ZG16	ENSP00000383563.4	-0.542468	0.00362185	Down in Covid-19	intestine	Not targeted by PEA	Not significant
AKAP12	ENSP00000253332.1;ENSP00000346702.6;ENSP00000384537.2;ENSP00000352794.5	-0.545663	0.0428015	Down in Covid-19	NA	Not targeted by PEA	Not targeted by aptamers
QSOX2	ENSP00000351536.5;ENSP00000389089.1	-0.54632	0.0417611	Down in Covid-19	NA	Not targeted by PEA	Not significant
ANTXR2	ENSP00000385575.2;ENSP00000413700.1;ENSP00000506307.1;ENSP00000505640.1;ENSP00000505865.1;ENSP00000505618.1;ENSP00000384028.1;ENSP00000314883.6;ENSP00000306185.6;ENSP00000505100.1	-0.553912	0.00496839	Down in Covid-19	NA	Not targeted by PEA	Significant
TOR2A	ENSP00000338317.6;ENSP00000362381.5;ENSP00000362378.5;ENSP00000485268.1;ENSP00000485648.1;ENSP00000485544.1;ENSP00000485360.1	-0.565311	0.0084996	Down in Covid-19	NA	Not targeted by PEA	Not targeted by aptamers
ADAMTS17	ENSP00000268070.4;ENSP00000456161.2;ENSP00000453604.1;ENSP00000458005.1	-0.567778	0.0395393	Down in Covid-19	NA	Not targeted by PEA	Not targeted by aptamers
F13A1	ENSP00000264870.3;ENSP00000394693.1;ENSP00000413334.1;ENSP00000416295.2;ENSP00000411114.1	-0.569132	0.000783839	Down in Covid-19	NA	Not targeted by PEA	Significant
CDH6	ENSP00000424843.1;ENSP00000265071.2	-0.571316	0.00247	Down in Covid-19	NA	Significant	Not significant
IGFBP5	ENSP00000233813.4;ENSP00000413474.1	-0.571604	0.000712027	Down in Covid-19	NA	Not targeted by PEA	Not significant
TGOLN2	ENSP00000366603.3;ENSP00000381312.2;ENSP00000387035.1;ENSP00000386443.3;ENSP00000391190.2	-0.572628	0.0249452	Down in Covid-19	NA	Not targeted by PEA	Not targeted by aptamers
IVL	ENSP00000357753.3	-0.574159	0.0023378	Down in Covid-19	NA	Not targeted by PEA	Not targeted by aptamers
CILP	ENSP00000261883.4	-0.57678	0.0102007	Down in Covid-19	NA	Not targeted by PEA	Not significant
SUSD2	ENSP00000351075.3	-0.584738	0.0256032	Down in Covid-19	NA	Significant	Not targeted by aptamers
FAP	ENSP00000441940.1;ENSP00000417028.1;ENSP00000188790.4;ENSP00000411391.1;ENSP00000400137.1;ENSP00000407404.2	-0.587121	0.0136612	Down in Covid-19	NA	Significant	Not significant
ART3	ENSP00000421345.1;ENSP00000343843.5;ENSP00000422287.1;ENSP00000421431.1;ENSP00000348064.4;ENSP00000304313.5;ENSP00000425327.1;ENSP00000422249.1	-0.587389	3.50467e-05	Down in Covid-19	NA	Not significant	Significant
C19orf18	ENSP00000321519.2	-0.587903	0.000208797	Down in Covid-19	NA	Not targeted by PEA	Not significant
CR2	ENSP00000356025.3;ENSP00000356026.3;ENSP00000356024.3;ENSP00000491608.1	-0.590115	0.00362495	Down in Covid-19	lymphoid tissue	Significant	Significant
NAGPA	ENSP00000371381.3;ENSP00000310998.3;ENSP00000455900.1;ENSP00000498032.1;ENSP00000467385.1;ENSP00000465949.1;ENSP00000465523.1;ENSP00000468270.1;ENSP00000464994.1	-0.59316	0.0427632	Down in Covid-19	NA	Not targeted by PEA	Not significant
EXTL2	ENSP00000359131.3;ENSP00000359132.3;ENSP00000403363.1;ENSP00000392255.1;ENSP00000444385.2	-0.59498	0.000305041	Down in Covid-19	NA	Not targeted by PEA	Not significant
AMIGO2	ENSP00000266581.4;ENSP00000449034.1;ENSP00000406020.1	-0.595299	0.0183228	Down in Covid-19	NA	Significant	Not significant
SHBG	ENSP00000458875.1;ENSP00000458816.1;ENSP00000459999.1;ENSP00000458181.1;ENSP00000458559.1;ENSP00000461133.1;ENSP00000459620.1;ENSP00000458719.1;ENSP00000345675.6;ENSP00000393426.2;ENSP00000369816.4;ENSP00000388867.3;ENSP00000458199.1;ENSP00000461162.1;ENSP00000458973.1;ENSP00000458858.1;ENSP00000459826.1;ENSP00000461743.1;ENSP00000460219.1	-0.598536	0.048225	Down in Covid-19	liver	Not targeted by PEA	Significant
ENG	ENSP00000479015.1;ENSP00000362299.4;ENSP00000341917.3	-0.599761	0.00183335	Down in Covid-19	NA	Significant	Not significant
APOA2	ENSP00000356969.3;ENSP00000476890.1;ENSP00000476662.1;ENSP00000477054.1;ENSP00000477031.1;ENSP00000476911.1;ENSP00000477353.1;ENSP00000476740.1;ENSP00000476605.1	-0.609468	0.00183439	Down in Covid-19	liver	Not targeted by PEA	Not significant
ANTXR1	ENSP00000301945.4;ENSP00000387058.3;ENSP00000506719.1;ENSP00000386494.3;ENSP00000505171.1;ENSP00000430776.2;ENSP00000505578.1	-0.609642	0.0147801	Down in Covid-19	NA	Not targeted by PEA	Significant
COL2A1	ENSP00000369889.3;ENSP00000338213.6	-0.613062	0.00313456	Down in Covid-19	NA	Not targeted by PEA	Significant
IL1RAP	ENSP00000072516.3;ENSP00000401132.1;ENSP00000390541.1;ENSP00000389149.1;ENSP00000409352.1;ENSP00000391899.1;ENSP00000387371.1;ENSP00000416296.1;ENSP00000345829.2;ENSP00000314807.3;ENSP00000412008.1;ENSP00000414102.1;ENSP00000408893.2;ENSP00000412053.2	-0.614002	0.0163597	Down in Covid-19	liver	Significant	Not significant
CTBP2	ENSP00000338615.5;ENSP00000311825.6;ENSP00000357816.5;ENSP00000434630.1;ENSP00000436285.1;ENSP00000410474.2;ENSP00000481909.1;ENSP00000434424.1	-0.614275	0.0343086	Down in Covid-19	NA	Not targeted by PEA	Not targeted by aptamers
PON3	ENSP00000265627.5;ENSP00000413276.1;ENSP00000403850.1;ENSP00000393174.1;ENSP00000390253.1;ENSP00000391072.1	-0.61482	0.00318139	Down in Covid-19	liver	Not significant	Not targeted by aptamers
CST6	ENSP00000311313.2	-0.618359	0.00195934	Down in Covid-19	skin 1	Not significant	Significant
NAGLU	ENSP00000225927.1;ENSP00000467135.1;ENSP00000467836.1;ENSP00000466892.1;ENSP00000468665.1	-0.628545	0.000705682	Down in Covid-19	NA	Not targeted by PEA	Significant
CILP2	ENSP00000467413.1;ENSP00000291495.3	-0.630237	0.0112575	Down in Covid-19	NA	Not targeted by PEA	Significant
HMCN2	ENSP00000508292.2;ENSP00000485357.2;ENSP00000481543.1;ENSP00000485578.1;ENSP00000387564.2	-0.631151	0.000120105	Down in Covid-19	NA	Not targeted by PEA	Not targeted by aptamers
MCAM	ENSP00000264036.4	-0.635445	0.0023378	Down in Covid-19	NA	Significant	Not targeted by aptamers
MYOZ1	ENSP00000352272.4	-0.638673	0.0200318	Down in Covid-19	NA	Not targeted by PEA	Not targeted by aptamers
SRC	ENSP00000508666.1;ENSP00000510370.1;ENSP00000509325.1;ENSP00000362680.2;ENSP00000362668.2;ENSP00000362659.2;ENSP00000350941.5	-0.639319	0.00362495	Down in Covid-19	NA	Not significant	Not significant
CAMP	ENSP00000296435.2;ENSP00000498425.1	-0.641499	0.0447844	Down in Covid-19	bone marrow	Not targeted by PEA	Significant
PM20D1	ENSP00000356104.4	-0.651602	0.035383	Down in Covid-19	NA	Not significant	Not targeted by aptamers
SERPINA5	ENSP00000450484.1;ENSP00000450837.1;ENSP00000451126.1;ENSP00000450745.1;ENSP00000451215.1;ENSP00000333203.7;ENSP00000451697.1;ENSP00000451650.1;ENSP00000451610.1;ENSP00000450485.1;ENSP00000451487.1	-0.654884	0.00183318	Down in Covid-19	NA	Not targeted by PEA	Significant
GALNT5	ENSP00000259056.4	-0.656483	0.0319683	Down in Covid-19	NA	Not targeted by PEA	Not targeted by aptamers
CACNA2D1	ENSP00000349320.3;ENSP00000409374.1;ENSP00000405395.1;ENSP00000348589.5	-0.660458	0.0318886	Down in Covid-19	NA	Not targeted by PEA	Not targeted by aptamers
PPM1A	ENSP00000327255.3;ENSP00000437200.2;ENSP00000436445.2;ENSP00000378514.4;ENSP00000314850.3;ENSP00000431453.2;ENSP00000435398.2;ENSP00000435575.1	-0.663916	0.00788724	Down in Covid-19	NA	Not significant	Not targeted by aptamers
IGDCC4	ENSP00000319623.3	-0.674719	0.00244572	Down in Covid-19	NA	Not targeted by PEA	Significant
PRG2	ENSP00000312134.5;ENSP00000433231.1;ENSP00000433016.1	-0.684304	0.0120099	Down in Covid-19	placenta	Not targeted by PEA	Significant
IGFBP3	ENSP00000477772.2;ENSP00000370473.4;ENSP00000370476.4;ENSP00000390298.1;ENSP00000399116.1;ENSP00000389668.1	-0.689516	0.000159129	Down in Covid-19	NA	Not significant	Not significant
LRIG2	ENSP00000355396.4	-0.700531	0.0235512	Down in Covid-19	NA	Not targeted by PEA	Not targeted by aptamers
NEGR1	ENSP00000350364.4;ENSP00000305938.3	-0.705019	0.0016347	Down in Covid-19	NA	Not targeted by PEA	Significant
CDH13	ENSP00000268613.10;ENSP00000457914.1;ENSP00000455781.1;ENSP00000457149.1;ENSP00000479395.1;ENSP00000456491.1;ENSP00000408632.3;ENSP00000394557.3;ENSP00000442225.2;ENSP00000456297.1	-0.710023	0.00182771	Down in Covid-19	NA	Not targeted by PEA	Not targeted by aptamers
MED30	ENSP00000297347.3;ENSP00000431051.1	-0.718753	0.00138124	Down in Covid-19	NA	Not targeted by PEA	Not targeted by aptamers
SERPINA4	ENSP00000450838.1;ENSP00000451172.1;ENSP00000298841.5	-0.720035	0.0015854	Down in Covid-19	liver	Not targeted by PEA	Significant
HRG	ENSP00000232003.4	-0.720438	2.8796e-05	Down in Covid-19	liver	Not targeted by PEA	Significant
PKHD1L1	ENSP00000367655.5;ENSP00000437376.1	-0.727246	0.00141274	Down in Covid-19	NA	Not targeted by PEA	Not targeted by aptamers
EPHA4	ENSP00000386276.1;ENSP00000386829.1;ENSP00000408145.1;ENSP00000395917.1;ENSP00000401405.1;ENSP00000391517.1;ENSP00000410158.1;ENSP00000444085.1;ENSP00000404089.1;ENSP00000281821.2	-0.729015	0.00127451	Down in Covid-19	NA	Not targeted by PEA	Significant
PEBP4	ENSP00000256404.6;ENSP00000429414.1	-0.733811	0.0241026	Down in Covid-19	NA	Not targeted by PEA	Not targeted by aptamers
IGF1	ENSP00000337612.7;ENSP00000376637.1;ENSP00000494228.1;ENSP00000416811.2;ENSP00000376638.3;ENSP00000302665.8	-0.746414	0.000914847	Down in Covid-19	NA	Not targeted by PEA	Not significant
RBP4	ENSP00000360522.1;ENSP00000360519.3;ENSP00000360524.2	-0.747126	0.0215687	Down in Covid-19	liver	Not targeted by PEA	Significant
MRC2	ENSP00000307513.5;ENSP00000461968.1;ENSP00000463968.1;ENSP00000400445.2	-0.752743	0.000359153	Down in Covid-19	NA	Not targeted by PEA	Significant
LUM	ENSP00000266718.4	-0.759444	0.000850336	Down in Covid-19	NA	Not targeted by PEA	Significant
NLRP6	ENSP00000433617.1;ENSP00000309767.4	-0.761443	0.002348	Down in Covid-19	intestine	Not targeted by PEA	Not targeted by aptamers
PI16	ENSP00000497550.1;ENSP00000362778.3;ENSP00000478888.1	-0.762222	0.003247	Down in Covid-19	NA	Not targeted by PEA	Not targeted by aptamers
CLEC3B	ENSP00000296130.4;ENSP00000396013.1	-0.771963	0.000382621	Down in Covid-19	NA	Not targeted by PEA	Not significant
GSN	ENSP00000362929.2;ENSP00000362914.3;ENSP00000404226.2;ENSP00000409358.2;ENSP00000489067.1;ENSP00000377882.3;ENSP00000445823.1;ENSP00000362924.4;ENSP00000362912.2	-0.781701	0.000552043	Down in Covid-19	NA	Not targeted by PEA	Significant
CRTAC1	ENSP00000408445.1;ENSP00000359629.3;ENSP00000404549.1;ENSP00000310810.3;ENSP00000359623.2	-0.784008	0.000783839	Down in Covid-19	NA	Significant	Significant
TBC1D2	ENSP00000364203.1;ENSP00000364205.1;ENSP00000341567.5;ENSP00000364207.5;ENSP00000481721.1	-0.784384	0.00812344	Down in Covid-19	NA	Not targeted by PEA	Not targeted by aptamers
CHAD	ENSP00000425672.1;ENSP00000423812.1;ENSP00000258969.4	-0.822872	0.012755	Down in Covid-19	NA	Not targeted by PEA	Significant
SCGB1A1	ENSP00000432866.1;ENSP00000278282.2	-0.824962	0.0154987	Down in Covid-19	lung	Significant	Not targeted by aptamers
CYB5R2	ENSP00000435916.1;ENSP00000299498.6;ENSP00000437041.1;ENSP00000434969.1;ENSP00000433856.1;ENSP00000432482.1;ENSP00000392777.2	-0.831207	0.00059965	Down in Covid-19	NA	Not targeted by PEA	Not significant
CRISP3	ENSP00000263045.4;ENSP00000360201.4;ENSP00000346636.4;ENSP00000389026.2	-0.846727	0.0023378	Down in Covid-19	NA	Not targeted by PEA	Not significant
APOA4	ENSP00000350425.3	-0.856347	3.18241e-06	Down in Covid-19	intestine	Not targeted by PEA	Significant
MADCAM1	ENSP00000475575.1;ENSP00000304247.2;ENSP00000215637.2;ENSP00000372130.4	-0.859186	0.0016347	Down in Covid-19	NA	Not targeted by PEA	Significant
THBS4	ENSP00000339730.2;ENSP00000422298.1	-0.862609	0.00284842	Down in Covid-19	NA	Significant	Significant
CBLN4	ENSP00000064571.2	-0.905492	0.00127003	Down in Covid-19	NA	Not significant	Significant
ALB	ENSP00000392541.1;ENSP00000295897.4;ENSP00000401820.2;ENSP00000423727.1;ENSP00000421027.1;ENSP00000422784.1;ENSP00000384695.3;ENSP00000426179.1;ENSP00000483421.1;ENSP00000480485.1	-0.929192	0.00781337	Down in Covid-19	liver	Not targeted by PEA	Significant
SCGB3A1	ENSP00000292641.3	-0.973624	0.00946137	Down in Covid-19	NA	Not targeted by PEA	Significant
COMP	ENSP00000439156.2;ENSP00000222271.2;ENSP00000403792.1	-0.982769	0.000238712	Down in Covid-19	NA	Significant	Significant
CA6	ENSP00000447108.1;ENSP00000435280.1;ENSP00000366662.2;ENSP00000366654.3;ENSP00000366661.2	-1.03991	0.000367087	Down in Covid-19	salivary gland	Significant	Significant
VIL1	ENSP00000412657.1;ENSP00000375962.2;ENSP00000248444.5;ENSP00000409270.1;ENSP00000394030.1	-1.21759	0.00164037	Down in Covid-19	intestine	Not targeted by PEA	Not targeted by aptamers
LRP2	ENSP00000496870.1;ENSP00000496887.1;ENSP00000497617.1;ENSP00000409813.1	-1.34539	0.012755	Down in Covid-19	NA	Not targeted by PEA	Not significant
APOC1	ENSP00000465356.1;ENSP00000468029.1;ENSP00000468276.2;ENSP00000467368.1;ENSP00000467504.1;ENSP00000465710.1;ENSP00000465190.1;ENSP00000466146.1;ENSP00000466227.1	-1.4505	0.000192449	Down in Covid-19	liver	Not targeted by PEA	Significant
CTCFL	ENSP00000415579.2;ENSP00000476783.1;ENSP00000415329.2;ENSP00000476398.1;ENSP00000243914.3;ENSP00000360239.2;ENSP00000477488.1;ENSP00000413713.2;ENSP00000403369.2;ENSP00000392034.3;ENSP00000437999.1;ENSP00000409344.2;ENSP00000439998.1;ENSP00000476718.1;ENSP00000399061.2;ENSP00000476458.1;ENSP00000477412.1;ENSP00000477165.1;ENSP00000476577.1	-1.56952	0.0437247	Down in Covid-19	testis	Not targeted by PEA	Not targeted by aptamers
SHH	ENSP00000297261.2;ENSP00000410546.1;ENSP00000396621.1;ENSP00000413871.1	-1.70819	0.00202903	Down in Covid-19	NA	Not targeted by PEA	Not significant

## Sheet: supplementary_dataset_3b
Protein (Gene name)	HiRIEF log2-fold change	HiRIEF FDR q value	PEA log2-fold change	PEA FDR q value
LBP	0.971601	1.07402e-05	0.728563	1.36808e-09
PTX3	0.86981	0.0023378	0.669092	9.76708e-06
ACAA1	0.862103	0.012755	0.515185	0.0179023
LAP3	0.833357	0.000255709	1.66364	1.47697e-20
RAD23B	0.7988	0.00418013	0.13814	0.0842745
CDHR2	0.79677	0.00248619	0.520235	0.00586884
PSME1	0.76274	3.66818e-05	0.610115	2.40256e-08
FBP1	0.699208	0.00202903	1.04717	1.93885e-08
PSME2	0.663768	1.97733e-05	0.635186	8.09738e-09
VSIG4	0.641229	4.77294e-05	0.414098	0.0156654
PLA2G2A	0.636981	0.0425327	1.09516	7.92324e-06
SDC1	0.628816	0.000795592	0.238899	0.247897
MMP8	0.62187	0.00595327	0.26343	0.217031
TYMP	0.609371	0.000134731	1.40249	8.90968e-21
CPPED1	0.607364	0.0179136	0.427779	0.0103773
PPP1R9B	0.601751	0.0160395	0.121034	0.744676
C4BPB	0.581366	0.00116422	1.5342	6.67253e-25
GMPR	0.5748	0.0239125	0.279507	0.107633
LTA4H	0.571931	1.02753e-05	0.233945	0.00215485
PRDX1	0.566234	0.0023378	0.601034	0.000311884
NADK	0.562247	0.0275414	1.87967	1.0414e-25
BID	0.553314	0.000121722	0.148309	0.0508357
MNDA	0.540747	0.0131839	0.224083	0.199791
DUSP3	0.540736	0.0368351	-0.00637563	0.974195
PRDX3	0.534376	0.00119128	0.198108	0.270632
VWF	0.519187	0.000584671	0.357225	0.000343779
PSMA1	0.515711	0.00585789	0.00261973	0.974575
S100A12	0.514311	0.0331623	0.0762561	0.587355
S100A4	0.51206	0.00611868	0.429801	0.00523927
FGFR2	0.509036	0.0331623	-0.100296	0.077218
ALDH1A1	0.50679	0.00904809	0.609378	0.00036581
ENO1	0.506037	0.00177185	0.411347	0.00264098
ITIH3	0.493265	6.40712e-05	0.293969	0.00245964
SERPINB1	0.476671	0.0338015	0.0812821	0.350354
GLOD4	0.466769	0.00353467	0.25902	0.0636271
CRKL	0.458374	0.00127451	0.358271	0.0997434
VIM	0.450319	0.000610868	0.235406	0.0784353
KYNU	0.448383	0.00290107	0.532653	0.000390035
TXNRD1	0.437786	0.000705382	0.576123	1.51086e-06
CD74	0.43223	0.00499416	0.174337	0.209405
AK1	0.429498	0.00175336	0.34758	0.114279
EFNA1	0.424633	0.0418257	-0.129778	0.385919
BGN	0.42149	0.00187731	0.0523827	0.748076
PRDX6	0.420735	0.00199242	0.267831	0.0664536
PARK7	0.408645	0.00284498	0.335591	0.0428738
CA2	0.398424	0.00613777	0.372662	0.170546
PRDX5	0.394528	0.00175336	0.122213	0.595131
FKBP5	0.389579	0.00621387	1.06005	2.41894e-08
NAMPT	0.388712	0.0347347	0.571612	2.58753e-05
SLC39A14	0.387146	0.0215687	0.337668	0.000188821
THOP1	0.384512	0.0339516	0.383008	0.000537604
NSFL1C	0.365325	0.0131625	0.404447	0.0693391
FURIN	0.362684	0.0415052	0.719046	6.03726e-15
PLA2G15	0.354592	0.00677543	0.189029	0.00528148
HDGF	0.352925	0.0023378	0.314476	0.164399
GGH	0.351011	0.00147362	0.401268	5.23405e-05
ABHD14B	0.345843	0.012755	0.264873	0.0736983
CA1	0.339076	0.0220147	0.332127	0.138233
NCK2	0.322254	0.0177195	0.0256305	0.906285
APRT	0.321119	0.0071889	0.136229	0.522426
SNAP23	0.320206	0.0376455	-0.0239558	0.952091
TPP1	0.304845	0.012755	0.889176	5.22146e-16
PEBP1	0.304779	0.0223725	0.239632	0.209864
DBI	0.299711	0.00359435	0.100506	0.626148
HSP90B1	0.286046	0.0151675	-0.195883	0.0277624
DBNL	0.281645	0.0343917	0.115231	0.623204
LILRA5	0.274576	0.00229056	0.299786	0.000260139
ARHGAP1	0.266753	0.0223725	0.187582	0.0151344
PLIN3	0.264806	0.0391337	0.0804324	0.464759
CLUL1	0.260891	0.0151697	-0.0308249	0.769084
CDH2	0.259899	0.0339516	0.367449	2.45148e-05
TCN2	0.253424	0.0486817	0.879555	1.6434e-25
CA3	0.247178	0.0419302	0.262192	0.288019
FOLR2	0.236303	0.00335927	0.690648	4.95544e-13
CSTB	0.213474	0.021143	0.210427	0.162584
NUCB2	0.197572	0.0150388	0.245327	0.0708253
ST3GAL1	-0.164668	0.0354432	0.554321	9.36617e-10
BCAM	-0.169536	0.0297733	0.0712027	0.380233
IL6ST	-0.202325	0.0372566	-0.144086	0.0472191
CGREF1	-0.214511	0.0343917	-0.197095	0.137891
LEPR	-0.216942	0.0445272	-0.00472531	0.955275
DSG2	-0.220035	0.0353866	-0.180645	0.0161715
ADAMTS13	-0.221411	0.0179661	0.0319928	0.647828
EFEMP1	-0.22606	0.0415052	-0.34944	0.000219778
ANGPT1	-0.228971	0.0138673	0.184403	0.408823
GALNT10	-0.230433	0.0433595	0.0870548	0.311098
VASN	-0.236961	0.00499416	-0.237701	9.67596e-06
CDH1	-0.25018	0.0057489	-0.189232	0.0248345
ALCAM	-0.250322	0.0331623	-0.214354	0.00106037
AXL	-0.252458	0.00815586	-0.362497	3.44704e-06
B4GAT1	-0.252846	0.00313236	0.112867	0.0594568
DDR1	-0.258228	0.0186731	-0.204526	0.0255191
CNDP1	-0.26156	0.0215687	0.225239	0.0113814
EGFR	-0.261823	0.00496839	0.134549	0.00148983
PTPRM	-0.263795	0.0150766	-0.155713	0.0104124
THY1	-0.280116	0.0215687	-0.269316	0.050482
ANGPTL4	-0.286388	0.0381152	-0.196918	0.248294
CTSB	-0.29995	0.00214236	-0.525164	2.07454e-06
PLA2G7	-0.30085	0.0213698	-0.0257419	0.81902
DSC2	-0.319283	1.44018e-05	-0.710114	1.58071e-13
TGFBR3	-0.32803	0.00388959	-0.48454	2.58465e-07
BSG	-0.328488	0.0186212	-0.141247	0.132418
SEMA4D	-0.329393	0.00229056	0.198198	0.00147249
DPP4	-0.330606	0.0339516	0.0241074	0.794748
L1CAM	-0.331558	0.00796692	-0.203973	8.19539e-05
PODXL	-0.334853	0.0154699	-0.0632219	0.386136
DPEP1	-0.33966	0.0389031	-0.190724	0.0754922
ENPP2	-0.341584	0.0239125	-0.234755	0.00458112
HSPG2	-0.344562	0.00318139	-0.611539	2.94863e-06
HYAL1	-0.351292	0.0134969	-0.0712891	0.189524
ITGB1	-0.351815	0.00750199	-0.312612	5.03505e-08
DPT	-0.355397	0.0253249	-0.115032	0.373133
APOM	-0.362819	0.00767728	-0.211923	0.0400795
PDGFRB	-0.363045	0.0490778	-0.290283	3.19329e-05
SPARCL1	-0.365908	0.00917669	-0.272704	0.00036581
ITGB5	-0.376076	0.00124007	-0.212953	0.0788324
CHL1	-0.376441	0.00318139	-0.212895	0.00498596
AOC3	-0.379323	0.0147959	-0.264054	0.000143369
REG1A	-0.3823	0.00635882	-0.310351	0.0904122
CTSS	-0.386056	0.0164434	0.0398562	0.678397
NCAM1	-0.40105	0.0183228	0.000756101	0.99229
MEGF9	-0.402084	0.00270116	0.0801109	0.173987
ROBO1	-0.404933	0.00229056	-0.238317	0.000411533
LILRB1	-0.413769	0.0131628	0.343134	0.00019247
APOH	-0.419277	0.0023378	-0.150923	5.09433e-05
COL1A1	-0.422095	0.00901692	-0.130173	0.0145747
MYOC	-0.424473	0.00775074	-0.0259412	0.88832
GPNMB	-0.42628	0.00908962	-0.507756	6.46263e-10
NTRK2	-0.429505	0.00547516	-0.247588	0.000104232
IGFBP6	-0.437585	0.000298055	-0.141248	0.307723
ADGRG2	-0.438239	0.00678183	-0.370154	2.91219e-06
PLTP	-0.439635	0.0248166	-0.466348	1.53179e-06
NOTCH1	-0.441276	0.0387437	0.104829	0.0389116
PCOLCE	-0.442266	0.00197587	-0.573452	1.1317e-07
PTPRS	-0.44928	0.00970035	-0.360979	2.79048e-08
CD34	-0.453994	0.0261966	-0.178408	0.00586884
CNTN4	-0.46171	0.00197587	-0.363441	5.56104e-10
IL1R2	-0.465624	0.00594224	-0.291488	0.000320659
CHRDL2	-0.471368	0.0337783	-0.39971	0.00150967
CD99	-0.475317	0.00138819	-0.357224	0.00173925
CDH5	-0.47643	0.00195934	-0.313421	2.58887e-07
CD109	-0.484287	0.0145151	-0.212487	0.00861673
MSTN	-0.487054	0.00193769	-0.155847	0.165519
KIT	-0.492288	0.00671081	-0.250846	0.000353342
NCAM2	-0.508486	0.00528589	-0.171408	0.00259908
PLXDC1	-0.513043	7.16332e-06	-0.211907	0.0011955
CD93	-0.513468	0.00219828	-0.55214	5.5859e-10
CNTN1	-0.513839	0.0116669	-0.272182	2.83929e-06
TNXB	-0.523516	0.000759802	-0.515684	1.3713e-12
RGMA	-0.541817	0.00229056	-0.288975	0.00141984
IGFBP7	-0.542339	0.00262233	-0.243056	0.0123361
CDH6	-0.571316	0.00247	-0.561487	1.55122e-10
SUSD2	-0.584738	0.0256032	-0.214443	0.00870304
FAP	-0.587121	0.0136612	-0.300376	2.86367e-07
ART3	-0.587389	3.50467e-05	-0.133297	0.206939
CR2	-0.590115	0.00362495	-0.669804	9.9253e-10
AMIGO2	-0.595299	0.0183228	-0.314843	2.0273e-05
ENG	-0.599761	0.00183335	-0.209971	7.27686e-05
IL1RAP	-0.614002	0.0163597	-0.359063	1.50212e-05
PON3	-0.61482	0.00318139	-0.182276	0.133779
CST6	-0.618359	0.00195934	-0.249087	0.082865
MCAM	-0.635445	0.0023378	-0.336507	4.04696e-08
SRC	-0.639319	0.00362495	0.135351	0.581556
PM20D1	-0.651602	0.035383	0.308377	0.108125
PPM1A	-0.663916	0.00788724	0.0371326	0.246681
IGFBP3	-0.689516	0.000159129	-0.129635	0.376551
CRTAC1	-0.784008	0.000783839	-0.893338	3.33143e-15
SCGB1A1	-0.824962	0.0154987	-0.570987	0.00112845
THBS4	-0.862609	0.00284842	-0.761194	5.64044e-08
CBLN4	-0.905492	0.00127003	-0.138925	0.19016
COMP	-0.982769	0.000238712	-0.832547	6.42067e-14
CA6	-1.03991	0.000367087	-0.22685	0.0371973

## Sheet: supplementary_dataset_3c
Protein (Gene name)	HiRIEF log2-fold change	HiRIEF FDR q value	SOMAscan log2-fold change	SOMAscan FDR q value
ISG15	1.82348	0.00701718	1.80052	3.89862e-07
MX1	1.14039	0.000752118	3.00748	3.89862e-07
CRP	1.1376	0.0023378	0.0974054	0.559552
SFTPB	1.11004	1.22698e-06	0.101425	0.7123
NPL	1.03424	0.00154774	-0.0685424	0.745218
LBP	0.971601	1.07402e-05	0.108515	0.354865
ARF4	0.965027	0.0148141	-0.229079	0.309189
GOLM1	0.959125	0.00243182	0.832154	0.000997341
RAB27B	0.955478	0.000273945	0.0195826	0.753666
GNPDA1	0.935967	0.00123038	-0.0644404	0.738318
PSMA7	0.935469	9.6793e-05	-0.348729	0.160445
HP	0.874685	3.50467e-05	0.246939	0.0221404
PTX3	0.86981	0.0023378	0.0469137	0.516528
PPP1R14A	0.867895	0.000153948	-0.126611	0.716206
ACAA1	0.862103	0.012755	0.042231	0.929316
MAT2B	0.834719	8.7055e-05	0.0830141	0.70691
LAP3	0.833357	0.000255709	0.399338	0.0813573
SERPINA3	0.819247	3.18241e-06	0.328815	0.114847
RAD23B	0.7988	0.00418013	-0.231079	0.181765
UBE2L6	0.790569	0.000438823	0.0126521	0.834147
PTGES3	0.78953	0.0016347	-0.302156	0.0821231
CNDP2	0.787698	5.27639e-05	0.0502141	0.609728
EIF3G	0.786076	0.0015854	-0.129746	0.564093
S100A8	0.771812	0.00668882	-0.858201	0.164795
LILRA3	0.770785	0.000131581	0.729533	0.0839823
TXN	0.765079	0.000897989	-0.0111012	0.896398
PSME1	0.76274	3.66818e-05	0.215469	0.298185
SERPINA1	0.75264	4.72757e-07	0.173244	0.162691
ANP32B	0.752528	0.0144289	-0.139097	0.205702
PSMB3	0.747354	0.00249952	-0.215772	0.0694656
HPRT1	0.741527	0.0227068	0.0380439	0.903445
PSMA4	0.739077	2.15259e-06	-0.0700199	0.319903
PSMA5	0.735458	2.80718e-05	-0.15666	0.313433
FH	0.731167	0.00284498	0.0452876	0.881204
MAPRE2	0.728347	0.00276008	-0.106242	0.795034
FBP1	0.699208	0.00202903	0.520123	0.182453
YWHAH	0.675606	0.00621387	-0.0696353	0.826456
LGALS3BP	0.670629	3.18241e-06	0.722068	0.000439685
LZIC	0.669572	0.00119128	-0.163859	0.134579
FGL1	0.665133	0.00294833	0.278355	0.275572
PSME2	0.663768	1.97733e-05	0.326685	0.181913
LMNB1	0.653679	0.0165713	0.181706	0.078365
YWHAG	0.646326	6.39499e-05	-0.24656	0.0688189
HNRNPA2B1	0.641237	0.00984102	-0.23955	0.587541
PLA2G2A	0.636981	0.0425327	0.582706	0.234111
S100A9	0.629043	0.0114546	-0.515199	0.175045
CMPK1	0.628923	0.000301924	-0.115006	0.508264
PSMB6	0.624658	0.00182771	-0.0303855	0.698799
C9	0.622898	6.37101e-05	0.157013	0.0259066
VASP	0.622651	0.00268342	-0.278165	0.157464
MMP8	0.62187	0.00595327	-0.230448	0.369003
ASGR2	0.619832	0.00127451	-0.0880633	0.261621
PYGL	0.60966	0.000265559	0.375289	0.180108
TYMP	0.609371	0.000134731	0.0716914	0.794796
S100A6	0.601605	0.00229056	-0.148786	0.601312
FTL	0.591348	0.00815586	1.30798	0.00167192
YWHAE	0.588706	0.00127281	-0.248252	0.0872483
C4BPB	0.581366	0.00116422	-0.0276811	0.83153
PSMA6	0.57954	2.8796e-05	0.00493821	0.979028
LCP1	0.577404	3.66818e-05	0.309254	0.009453
GMPR	0.5748	0.0239125	0.265208	0.718994
LTA4H	0.571931	1.02753e-05	0.203976	0.0525356
GPI	0.571468	2.65466e-05	-0.0837238	0.746949
PSAT1	0.569286	0.00219828	-0.0134344	0.968421
PRDX1	0.566234	0.0023378	-0.281655	0.185893
AK2	0.564261	0.00166802	-0.223625	0.256431
TALDO1	0.564049	7.91993e-06	-0.21601	0.105415
NADK	0.562247	0.0275414	1.14422	0.00142734
TAGLN2	0.560532	0.00547516	-0.368836	0.0627052
UBE2L3	0.560191	0.000837308	0.0148284	0.945348
UGP2	0.555848	0.00147362	0.584371	0.0172928
PSMA3	0.553862	0.00197587	0.0356515	0.604911
BID	0.553314	0.000121722	-0.0627048	0.640384
PCBP1	0.552968	0.0404834	-0.2986	0.0585898
ST13	0.551646	0.000925753	-0.23966	0.182613
GSTO1	0.551609	0.000298055	0.093156	0.70106
WBP2	0.547343	0.0417076	-0.0380988	0.781346
MYOM3	0.54663	0.00781337	-0.147317	0.243667
ANP32A	0.546566	0.0151031	-0.122508	0.227614
DUSP3	0.540736	0.0368351	0.0462483	0.781243
PPIA	0.52349	0.00736639	-0.146278	0.449984
CNN2	0.520928	0.00318139	-0.201948	0.158237
HPSE	0.519274	0.00214165	0.896501	0.0325246
PSMA1	0.515711	0.00585789	0.0763968	0.522405
RPIA	0.515121	0.0400473	0.223268	0.262298
DSTN	0.514468	0.00335927	-0.239515	0.12481
S100A12	0.514311	0.0331623	-0.577186	0.102596
S100A4	0.51206	0.00611868	0.172139	0.306269
GAPDH	0.511491	0.000230613	-0.0713573	0.856481
FGFR2	0.509036	0.0331623	0.0470156	0.327669
ALDH1A1	0.50679	0.00904809	0.161856	0.646368
HSP90AB1	0.496882	5.27639e-05	0.183483	0.356263
GOT1	0.493593	0.00455711	0.0258561	0.844824
ITIH3	0.493265	6.40712e-05	0.243599	0.107433
FTH1	0.492684	0.00901942	1.31539	0.00176425
CAT	0.488019	0.00012821	0.25641	0.410593
RANBP1	0.486621	0.00979165	-0.328632	0.133284
PSMB5	0.484195	0.0111717	0.0152993	0.871613
SH3BGRL2	0.483682	0.0183228	-0.290822	0.421822
OAF	0.483287	0.0100493	0.410777	0.000229235
STAT1	0.481952	0.00276008	1.33773	0.000177407
SERPINB1	0.476671	0.0338015	-0.275273	0.214342
PGD	0.474077	0.00335927	-0.390064	0.248924
ENSA	0.470316	0.013542	-0.216972	0.425973
FAH	0.469781	0.0312507	-0.107636	0.748232
DENR	0.46968	0.0276326	-0.138737	0.465883
TBCA	0.468012	0.0238392	0.0390048	0.889307
MGAT1	0.463258	6.40712e-05	0.171629	0.392234
PGK1	0.458591	0.00314473	-0.346526	0.0249736
CRKL	0.458374	0.00127451	-0.0884267	0.798643
SNX3	0.455413	0.0222611	-0.215573	0.402487
MYDGF	0.451488	0.00578798	-0.0618942	0.437861
VIM	0.450319	0.000610868	0.673977	0.0317608
KYNU	0.448383	0.00290107	0.229273	0.108447
GDI2	0.445428	0.000134731	-0.0721954	0.792215
HSP90AA1	0.442186	0.000492334	0.364628	0.205279
TXNDC12	0.44195	0.0102007	-0.315713	0.180129
TKT	0.439403	0.000492334	-0.157449	0.502087
RDX	0.439307	0.000338679	0.0051895	0.98631
TXNRD1	0.437786	0.000705382	0.131089	0.605213
ANXA1	0.436239	0.0331623	-0.462936	0.192725
PSMB4	0.435275	0.0342575	0.0812049	0.604488
CLTC	0.432246	0.0445272	0.0693489	0.17708
CD74	0.43223	0.00499416	-0.173021	0.15168
SKP1	0.430986	0.000312301	0.0654064	0.619459
LDHA	0.429896	6.55476e-05	0.0322777	0.889045
AK1	0.429498	0.00175336	-0.0556028	0.864136
VAMP8	0.428153	0.00380006	0.0129017	0.767129
DYNLL2	0.424819	0.0178272	-0.165166	0.594978
USP14	0.424432	0.0129033	-0.26886	0.107433
NAP1L4	0.423832	0.0112929	-0.17362	0.644642
BGN	0.42149	0.00187731	-0.332833	0.225167
PRDX6	0.420735	0.00199242	-0.0846333	0.716027
CACYBP	0.420664	0.00235397	0.0664097	0.856481
COTL1	0.411288	0.00385777	0.0260888	0.831022
PARK7	0.408645	0.00284498	-0.139914	0.336109
AMPD2	0.403887	0.0275414	-0.377896	0.24662
PSMB1	0.4006	0.0215687	-0.151623	0.309189
CA2	0.398424	0.00613777	0.0202559	0.811799
SAA1	0.398176	0.00335927	0.740195	0.208968
PRDX5	0.394528	0.00175336	0.00480203	0.936177
NAMPT	0.388712	0.0347347	0.0941157	0.698799
ARHGDIB	0.38609	0.0190717	-0.239283	0.320666
HSPA8	0.385261	6.40712e-05	0.0788371	0.661008
PGAM1	0.379066	0.00197587	0.411538	0.542477
ILF3	0.37552	0.0237509	0.057457	0.748589
CAPN1	0.375416	0.000193068	-0.0495694	0.836255
PNP	0.372498	0.0151068	-0.153759	0.656533
PGM1	0.371538	0.00264339	0.00926175	0.905381
CFI	0.366468	0.0200455	0.00910682	0.880138
ADH5	0.36614	0.00133293	-0.283405	0.152662
NSFL1C	0.365325	0.0131625	-0.303923	0.298147
FURIN	0.362684	0.0415052	0.298273	0.0563235
CAND1	0.361735	0.00418013	-0.0333808	0.878954
ITM2B	0.359131	0.00455711	0.243512	0.00893432
CLIC1	0.356492	0.035383	-0.226199	0.277247
HDGF	0.352925	0.0023378	-0.263996	0.254738
GGH	0.351011	0.00147362	0.107639	0.513321
MSN	0.3483	0.000193068	-0.245199	0.254675
PCMT1	0.346284	0.00748509	0.0333037	0.747399
ABHD14B	0.345843	0.012755	0.0810108	0.44606
TPM4	0.344402	0.0409698	-0.253877	0.268468
CBR1	0.340986	0.00739298	-0.134436	0.555942
CA1	0.339076	0.0220147	-0.0343928	0.919939
LDHB	0.338081	0.0165713	0.176324	0.33545
RAD23A	0.33677	0.0229794	-0.207271	0.262005
APMAP	0.33389	0.0418611	0.0122905	0.936177
FAM20A	0.333007	0.000492334	0.164673	0.254291
C5	0.325959	0.00908962	0.136602	0.310815
NCK2	0.322254	0.0177195	-0.214801	0.449586
APRT	0.321119	0.0071889	-0.451177	0.188938
APCS	0.315222	0.0264504	0.228912	0.013128
NAGK	0.313238	0.0249452	0.158831	0.489527
HSPA13	0.31147	0.0440707	0.0681106	0.718248
ATF6B	0.308766	0.000495669	0.0360396	0.835861
SERPING1	0.308202	0.00021445	0.263622	0.0207741
SH3BGRL	0.307266	0.031531	-0.457228	0.016896
ART4	0.306481	0.0261318	-0.0703065	0.704332
ALAD	0.305726	0.0023378	-0.36513	0.245277
TPP1	0.304845	0.012755	0.353778	0.0192238
PEBP1	0.304779	0.0223725	-0.0534085	0.859939
DBI	0.299711	0.00359435	-0.246399	0.234872
OIT3	0.298469	0.0057192	0.343408	0.102596
YWHAB	0.298465	0.0465084	-0.126552	0.7112
F8	0.296645	0.0192851	0.150344	0.425471
GSS	0.295706	0.000215143	0.0607104	0.79534
EIF4H	0.292615	0.0084996	-0.458072	0.244127
NUCB1	0.291001	0.031087	0.621092	0.00897768
ZYX	0.290435	0.0259416	-0.136126	0.570546
HSP90B1	0.286046	0.0151675	0.208761	0.226739
CAST	0.284501	0.00281676	-0.0535834	0.766918
AHSA1	0.28206	0.0227068	-0.0510185	0.792215
ITIH4	0.282037	0.0187591	0.251425	0.0157981
DBNL	0.281645	0.0343917	0.0494584	0.820637
ADAMTSL2	0.277349	0.00740514	0.337115	0.0451149
LILRA5	0.274576	0.00229056	-0.135156	0.552017
PDCD6IP	0.269376	0.0372639	-0.223817	0.442114
ARHGAP1	0.266753	0.0223725	-0.282147	0.017721
PLIN3	0.264806	0.0391337	-0.111021	0.312377
C6	0.261108	0.0016347	0.143563	0.0499245
CFHR5	0.260669	0.0314277	-0.184738	0.120631
CDH2	0.259899	0.0339516	0.0178083	0.900924
VAPB	0.254098	0.00928142	-0.00844309	0.880138
TCN2	0.253424	0.0486817	0.622044	0.000137839
PDIA4	0.249876	0.00819833	0.146837	0.038355
CA3	0.247178	0.0419302	-0.16117	0.704778
CALR	0.24663	0.00183558	-0.0436533	0.688258
C4BPA	0.246619	0.00197587	0.181895	0.131077
PDXK	0.2457	0.0405336	-0.32743	0.217917
SH3BGRL3	0.236815	0.0329995	-0.49407	0.0763475
FOLR2	0.236303	0.00335927	0.42744	0.00163061
CFH	0.22155	0.0372639	-0.0102535	0.825613
DLD	0.202476	0.0224639	0.00935879	0.970855
EIF4E	0.192314	0.0395546	-0.285124	0.0550303
PDIA6	0.186398	0.0474379	-0.000987758	0.997927
ADAM10	0.183975	0.0189229	0.0313836	0.477119
VCL	0.169069	0.0120067	-0.0840617	0.516528
ST3GAL1	-0.164668	0.0354432	-0.121187	0.317687
BCAM	-0.169536	0.0297733	-0.111546	0.323109
CDH11	-0.183014	0.0353866	0.640279	0.0879807
F13B	-0.197755	0.0265275	-0.31338	0.0239194
GKN1	-0.202174	0.0348131	-0.10739	0.0906696
IL6ST	-0.202325	0.0372566	-0.145514	0.227135
CGREF1	-0.214511	0.0343917	0.221283	0.164508
LEPR	-0.216942	0.0445272	-0.0572545	0.837606
GNS	-0.218014	0.0422574	0.213511	0.0559913
DSG2	-0.220035	0.0353866	-0.22227	0.0844468
ADAMTS13	-0.221411	0.0179661	0.0190494	0.924773
EFEMP1	-0.22606	0.0415052	-0.217126	0.159417
ANGPT1	-0.228971	0.0138673	-0.124528	0.658414
GALNT10	-0.230433	0.0433595	0.0494407	0.36121
GP5	-0.233714	0.0120155	-0.169481	0.448255
VASN	-0.236961	0.00499416	-0.235293	0.0162191
CFD	-0.242834	0.00191765	-0.325696	0.0136435
CDH1	-0.25018	0.0057489	-0.176635	0.442769
ALCAM	-0.250322	0.0331623	-0.125267	0.33257
DDR1	-0.258228	0.0186731	-0.0279719	0.701942
CNDP1	-0.26156	0.0215687	0.207904	0.451717
PLXDC2	-0.26158	0.0159426	0.0108202	0.967148
EGFR	-0.261823	0.00496839	0.24376	0.0332734
ITGAL	-0.262164	0.00461847	0.172548	0.0147232
CPQ	-0.265378	0.008255	-0.243426	0.252329
PKDCC	-0.28266	0.00493673	-0.0095693	0.893118
MAN1B1	-0.285137	0.0131625	-0.119993	0.10592
ANGPTL4	-0.286388	0.0381152	0.175716	0.195508
COLEC11	-0.287669	0.0376455	-0.00975097	0.97691
B3GNT2	-0.289655	0.0186731	-0.0294379	0.811176
KLKB1	-0.292625	0.0415036	-0.201696	0.0659616
CR1	-0.294669	0.00908962	-0.343519	0.0481804
PCOLCE2	-0.299594	0.0254259	-0.240705	0.0550303
CTSB	-0.29995	0.00214236	-0.470602	0.0271575
PLA2G7	-0.30085	0.0213698	-0.430164	0.0221404
COL6A2	-0.302362	0.00788724	-0.0231396	0.792215
SLC3A2	-0.303437	0.00312713	-0.0992188	0.426395
POMGNT1	-0.308611	0.0106383	0.0142322	0.820268
CHST3	-0.309043	0.000440789	0.0491464	0.317024
TIMP2	-0.309267	0.0348047	-0.375286	0.000393921
SOD3	-0.311551	0.0329995	-0.463803	0.0559913
PTPRJ	-0.315931	0.00108074	-0.130268	0.236043
CLSTN1	-0.316922	0.0015854	-0.00476011	0.978274
DSC2	-0.319283	1.44018e-05	-0.653933	3.80176e-05
APOF	-0.32023	0.0146407	-0.202998	0.527449
SBSN	-0.323662	0.0224639	-0.123753	0.0198797
STAB2	-0.327703	0.00671081	-0.0288361	0.811799
TGFBR3	-0.32803	0.00388959	-0.462652	0.000439685
BSG	-0.328488	0.0186212	0.27185	0.050488
ACE	-0.328914	0.0234172	-0.195197	0.255315
SEMA4D	-0.329393	0.00229056	0.179394	0.205279
DPP4	-0.330606	0.0339516	-0.0128945	0.864871
L1CAM	-0.331558	0.00796692	-0.344192	0.104635
ITGA1	-0.334964	0.0023378	-0.00625038	0.981723
DPEP1	-0.33966	0.0389031	-0.0531746	0.646561
ENPP2	-0.341584	0.0239125	-0.253111	0.256807
PCDHGC3	-0.344297	0.000531812	0.35055	0.0943089
HSPG2	-0.344562	0.00318139	-0.0429351	0.813004
ALDOC	-0.346522	0.00249952	-0.160305	0.54375
FMOD	-0.349699	0.0465084	-0.42465	0.0441186
APOA1	-0.34986	0.0249916	-0.201081	0.208086
HYAL1	-0.351292	0.0134969	-0.206586	0.102312
MMRN2	-0.352622	0.0305439	-0.0236629	0.838746
OLFM1	-0.354458	0.0269277	-0.253757	0.0962223
DPT	-0.355397	0.0253249	-0.226811	0.178995
KIAA0319L	-0.35615	0.00677543	-0.0146707	0.825613
PON1	-0.360904	0.00779154	0.120334	0.184663
APOM	-0.362819	0.00767728	-0.441607	0.00307536
CFP	-0.362848	0.0151706	-0.0649032	0.686778
NEO1	-0.362964	0.00104622	-0.224999	0.102126
PDGFRB	-0.363045	0.0490778	-0.219535	0.279216
SPARCL1	-0.365908	0.00917669	-0.0674687	0.7408
CFHR1	-0.373507	0.012755	-0.240244	0.130172
FGFR1	-0.375583	0.0286561	-0.193327	0.0819056
ITGB5	-0.376076	0.00124007	0.0580363	0.440657
CHL1	-0.376441	0.00318139	-0.132754	0.41228
BTD	-0.376454	0.0217712	-0.089108	0.488276
CADM1	-0.380276	0.0215687	-0.356911	0.0415048
REG1A	-0.3823	0.00635882	-0.578568	0.0481804
CTSS	-0.386056	0.0164434	-0.0287073	0.875367
MMP2	-0.390417	0.0256032	-0.40794	0.00232587
NCAM1	-0.40105	0.0183228	0.0451323	0.77021
LYVE1	-0.401436	0.00781337	-0.558994	0.00161686
ROBO4	-0.404233	0.0418257	-0.134637	0.366085
ROBO1	-0.404933	0.00229056	-0.236759	0.205279
LILRB1	-0.413769	0.0131628	-0.168322	0.405325
ITGA2	-0.414973	0.0224639	0.0485498	0.804382
APOH	-0.419277	0.0023378	-0.194027	0.0111338
COL1A1	-0.422095	0.00901692	-0.457161	0.00401445
ITIH2	-0.424425	0.00454771	-0.232064	0.0415048
MYOC	-0.424473	0.00775074	-0.598662	0.00223733
GPNMB	-0.42628	0.00908962	-0.378816	0.0149628
HGFAC	-0.42639	0.000642724	-0.0145556	0.961639
NTRK2	-0.429505	0.00547516	-0.54622	0.0121285
POSTN	-0.436561	0.0310101	-0.394363	0.0394728
IGFBP6	-0.437585	0.000298055	-0.313211	0.00521489
PLTP	-0.439635	0.0248166	-0.225987	0.205279
PGLYRP2	-0.441128	0.012755	-0.359347	0.0383195
NOTCH1	-0.441276	0.0387437	-0.0421266	0.604488
PCOLCE	-0.442266	0.00197587	-0.433582	0.00723283
TF	-0.448124	0.0146407	-0.0762606	0.22018
PTPRS	-0.44928	0.00970035	-0.122757	0.221035
PDGFD	-0.454756	0.0015165	-0.0647686	0.766293
DHX8	-0.456925	0.0202458	-0.0228831	0.833529
CNTN4	-0.46171	0.00197587	-0.398776	0.00900561
SEMA3A	-0.464072	0.00908962	0.112474	0.213962
IL1R2	-0.465624	0.00594224	-0.0869271	0.699035
AHSG	-0.46875	0.00775074	-0.388924	0.00723283
CHRDL2	-0.471368	0.0337783	-0.512614	0.0113143
CDH5	-0.47643	0.00195934	-0.27737	0.0192397
CNTFR	-0.481612	0.00284498	-0.360859	0.00635089
LSAMP	-0.48348	0.0100493	-0.224859	0.0706915
MXRA7	-0.483634	0.049659	-0.546671	0.00199266
CD109	-0.484287	0.0145151	-0.130797	0.369003
MSTN	-0.487054	0.00193769	0.0273157	0.770973
AFM	-0.490989	6.40712e-05	-0.510473	0.00307536
KIT	-0.492288	0.00671081	-0.378894	0.0144114
EPB41	-0.495344	0.0223725	-0.0740165	0.842549
SERPINC1	-0.499439	0.000993093	-0.00660635	0.931044
IHH	-0.502492	4.77294e-05	0.0495229	0.703377
FN1	-0.506511	0.00209253	-0.0435158	0.495487
NCAM2	-0.508486	0.00528589	-0.219906	0.24662
PLXDC1	-0.513043	7.16332e-06	0.0275132	0.811176
CD93	-0.513468	0.00219828	-0.571227	0.000137839
CNTN1	-0.513839	0.0116669	-0.373447	0.0131862
IGFALS	-0.516063	0.000523416	-0.253726	0.249534
TNXB	-0.523516	0.000759802	-0.396518	0.0220568
LRRC4B	-0.524518	0.0194411	0.0323416	0.626869
LOXL3	-0.534358	0.00270148	-0.0864255	0.805512
ATRN	-0.535374	2.65466e-05	-0.261875	0.0129163
RGMA	-0.541817	0.00229056	-0.23998	0.0198797
IGFBP7	-0.542339	0.00262233	-0.227412	0.0573327
ZG16	-0.542468	0.00362185	-0.072725	0.3835
QSOX2	-0.54632	0.0417611	-0.321452	0.0839823
ANTXR2	-0.553912	0.00496839	-0.810357	0.000137839
F13A1	-0.569132	0.000783839	-0.316896	0.0346286
CDH6	-0.571316	0.00247	0.0691292	0.589346
IGFBP5	-0.571604	0.000712027	-0.276647	0.129652
CILP	-0.57678	0.0102007	0.15394	0.405286
FAP	-0.587121	0.0136612	-0.240039	0.13593
ART3	-0.587389	3.50467e-05	-0.443217	0.0325246
C19orf18	-0.587903	0.000208797	-0.0246421	0.597736
CR2	-0.590115	0.00362495	-0.553383	0.0336964
NAGPA	-0.59316	0.0427632	-0.285689	0.0983744
EXTL2	-0.59498	0.000305041	0.0337505	0.658015
AMIGO2	-0.595299	0.0183228	-0.219389	0.156892
SHBG	-0.598536	0.048225	-0.761036	0.00917502
ENG	-0.599761	0.00183335	-0.345082	0.0874514
APOA2	-0.609468	0.00183439	-0.0206676	0.929957
ANTXR1	-0.609642	0.0147801	-0.577472	0.000239993
COL2A1	-0.613062	0.00313456	-0.335449	0.0143854
IL1RAP	-0.614002	0.0163597	-0.146848	0.347382
CST6	-0.618359	0.00195934	-0.517971	0.00708333
NAGLU	-0.628545	0.000705682	-0.772069	0.0042193
CILP2	-0.630237	0.0112575	-0.449735	0.0356496
SRC	-0.639319	0.00362495	-0.314024	0.180264
CAMP	-0.641499	0.0447844	-0.39924	0.0179606
SERPINA5	-0.654884	0.00183318	-0.610798	0.0094768
IGDCC4	-0.674719	0.00244572	-0.398049	0.0131862
PRG2	-0.684304	0.0120099	-0.207737	0.0207741
IGFBP3	-0.689516	0.000159129	-0.30964	0.082317
NEGR1	-0.705019	0.0016347	-0.298555	0.0111338
SERPINA4	-0.720035	0.0015854	-0.324124	0.0487654
HRG	-0.720438	2.8796e-05	-0.446697	0.0462048
EPHA4	-0.729015	0.00127451	-0.445179	0.00101942
IGF1	-0.746414	0.000914847	-0.191556	0.0881895
RBP4	-0.747126	0.0215687	-0.547113	0.0192397
MRC2	-0.752743	0.000359153	-0.56318	0.00117297
LUM	-0.759444	0.000850336	-0.493569	0.00414439
CLEC3B	-0.771963	0.000382621	-0.175053	0.152206
GSN	-0.781701	0.000552043	-0.251387	0.014912
CRTAC1	-0.784008	0.000783839	-0.56858	7.31831e-05
CHAD	-0.822872	0.012755	-0.908715	0.000926171
CYB5R2	-0.831207	0.00059965	-0.409047	0.123997
CRISP3	-0.846727	0.0023378	0.0206351	0.797486
APOA4	-0.856347	3.18241e-06	-0.628093	0.0136435
MADCAM1	-0.859186	0.0016347	0.177708	0.0416406
THBS4	-0.862609	0.00284842	-0.829793	0.000145575
CBLN4	-0.905492	0.00127003	-0.374987	0.0437908
ALB	-0.929192	0.00781337	-0.18559	0.00917202
SCGB3A1	-0.973624	0.00946137	-1.32664	0.000145575
COMP	-0.982769	0.000238712	-0.559336	0.00815644
CA6	-1.03991	0.000367087	-0.77341	0.031853
LRP2	-1.34539	0.012755	0.0453411	0.72543
APOC1	-1.4505	0.000192449	-0.428769	7.31831e-05
SHH	-1.70819	0.00202903	-0.24846	0.185893
