# Supplementary material for: Comprehensive proteomics and meta-analysis of COVID-19 host response
Source: Nat Commun. 2023 Sep 22;14:5921. doi: 10.1038/s41467-023-41159-z (PMC10516886; doi:10.1038/s41467-023-41159-z)
Supplement: Supplementary file 7 — Supplementary Dataset 4 [file 41467_2023_41159_MOESM7_ESM.xlsx]

## Sheet: supplementary_dataset_4
Protein (Gene name)	log2-fold change	AveExpr	t value	p value	FDR q value
ISG15	1.81171	-0.242794	5.65017	7.17e-06	0.000398871
FCGR3A	1.37055	-0.154806	4.44142	0.000160647	0.00268066
ILF2	1.35363	-0.0571097	7.22645	1.48e-07	3.3e-05
CROCC	1.26271	-0.0970903	3.31578	0.00566567	0.0271677
MACROH2A1	1.2514	0.0320878	5.29208	1.79e-05	0.000796185
MX1	1.24528	-0.157374	4.64908	9.39e-05	0.00203776
CAB39L	1.20706	-0.174449	3.70424	0.00270412	0.0164747
KIF2A	1.19931	-0.260707	3.49059	0.00182022	0.0125763
BHMT	1.14206	-0.209333	2.82741	0.00913835	0.0384329
LAP3	1.11585	-0.118111	4.08035	0.00040729	0.00503172
IGLV3-25	1.10387	-0.168943	3.61271	0.00133965	0.0104528
PIKFYVE	1.08431	0.188434	3.52217	0.00382109	0.0208519
CDHR2	1.07576	-0.267558	2.9206	0.0073315	0.0325255
PSMA7	1.06281	-0.168193	4.77495	6.78e-05	0.00156743
SMPD2	1.02809	-0.151806	3.24432	0.00649544	0.0302497
HP	1.01579	-0.216675	3.93045	0.000597961	0.00648642
S100A8	0.998051	-0.156148	5.13324	2.69e-05	0.00098115
PSMA4	0.9945	-0.0758473	6.27441	1.5e-06	0.00013248
IGHV1-24	0.984716	-0.17882	3.5584	0.00153574	0.0114313
CRP	0.983231	-0.158068	3.80884	0.000815334	0.00789956
GABARAPL2	0.972826	-0.0788356	4.51866	0.000596057	0.00648642
PTX3	0.962949	-0.165602	3.17506	0.00397085	0.0211501
SEC22B	0.957949	-0.125751	5.41557	0.000123465	0.00232879
PSMA5	0.932657	-0.0464297	4.57453	0.000113889	0.00230238
WARS1	0.928691	-0.0576789	4.86506	5.38e-05	0.0014063
SFTPB	0.925986	-0.126151	4.27738	0.000245314	0.00351946
S100A12	0.925285	-0.0479898	4.92356	4.62e-05	0.00126498
LBP	0.917073	-0.0229827	6.95868	2.81e-07	4.42e-05
MMP8	0.909013	-0.0231953	4.02388	0.00047077	0.00550987
MNDA	0.907777	-0.105877	4.27364	0.00024769	0.00352513
NPL	0.904651	-0.103316	4.61517	0.000102533	0.0021715
LILRA3	0.897932	-0.0994232	3.65667	0.00119905	0.00969593
DENND4C	0.8935	1.24531	3.51462	0.00387639	0.0209608
PTGES3	0.892305	-0.131707	5.11	0.000208571	0.00311805
FH	0.882925	-0.0558337	3.49441	0.00180294	0.012529
FTL	0.878493	-0.0737332	4.31908	0.000220305	0.00323903
SERPINA1	0.876342	-0.0253852	7.35772	1.09e-07	3e-05
PSMB3	0.873518	-0.0325036	3.81426	0.000804156	0.00786041
HNRNPA2B1	0.868743	-0.206875	3.23986	0.00338853	0.0193833
HK3	0.864402	-0.0629165	3.94808	0.00170806	0.0121546
PSME1	0.848939	-0.0413535	5.27779	1.86e-05	0.000805756
CNDP2	0.840941	-0.0070836	3.80801	0.000817043	0.00789956
CPPED1	0.826692	-0.127212	4.25034	0.00026302	0.00368436
HPRT1	0.821196	0.0953454	4.20286	0.00029724	0.00401344
SNX6	0.817048	-0.040509	3.30245	0.00290484	0.0173808
S100A9	0.816156	-0.0828947	4.02013	0.000475326	0.00552683
SERPINA3	0.811865	-0.0140741	6.28237	1.47e-06	0.00013248
ANP32A	0.799277	-0.0721038	3.75603	0.000932398	0.00841391
PRTN3	0.796902	0.0283506	3.1244	0.00449204	0.0227916
ORM1	0.793733	-0.101368	5.51113	1.02e-05	0.000534847
UBE2L6	0.789463	-0.0165963	6.31364	1.36e-06	0.00013248
CFHR3	0.788436	-0.170024	2.91462	0.00743643	0.0328273
GOLM1	0.784355	-0.147341	3.83713	0.000758683	0.0075402
PPP1R14A	0.782612	-0.0833075	3.30957	0.00285426	0.0172127
ORM2	0.780949	-0.108749	5.95307	3.34e-06	0.000211999
PYCARD	0.774903	-0.0874177	3.98557	0.000519319	0.00592223
PSME2	0.771013	0.0785292	4.5389	0.000124877	0.00232879
S100A6	0.77028	-0.12182	3.80562	0.000822041	0.00790492
SACS	0.765727	-0.329584	2.91517	0.0121924	0.0476745
WDR87	0.759743	-0.0466131	5.13703	2.67e-05	0.00098115
LMNB1	0.759607	-0.060481	3.74824	0.000951013	0.0084383
FTH1	0.757927	-0.0797346	3.64595	0.00123196	0.00982809
TOR1B	0.752373	0.413829	4.17778	0.00031706	0.00420933
RPS12	0.749652	-0.0783265	4.99665	0.000254168	0.00358861
PSMB6	0.745739	-0.11041	3.92764	0.000602256	0.00649342
PSMA1	0.744093	-0.0662625	3.89055	0.000662086	0.00683939
ISG20	0.743423	0.147526	2.93178	0.0118116	0.046593
SAR1B	0.735749	-0.132223	3.88484	0.0019233	0.0130594
DNPEP	0.729543	-0.0679636	4.75928	7.06e-05	0.00161125
MAT2B	0.727381	-0.0330719	3.52481	0.0038019	0.0208284
SDC1	0.723437	-0.105404	3.6597	0.00118991	0.00966597
YWHAH	0.720863	-0.0934262	4.59998	0.000106639	0.00220594
INCENP	0.718728	-0.0902969	4.6677	8.95e-05	0.00196597
EIF3G	0.7144	-0.0490367	3.50253	0.00176665	0.0124389
TXN	0.710444	-0.0984231	4.42493	0.000167634	0.00268066
RAD23B	0.709776	-0.137971	4.00605	0.000492784	0.00569262
PSMA6	0.709635	-0.0650357	4.8052	6.27e-05	0.00148822
UGP2	0.708375	-0.0185796	3.40329	0.0022629	0.0146389
RPIA	0.696343	-0.0523292	3.59783	0.00139081	0.0106649
PSMA3	0.695207	-0.0788598	4.11702	0.000370675	0.00471022
C9	0.691633	-0.0317998	7.38619	1.02e-07	3e-05
MARCKS	0.691252	-0.148918	3.2563	0.0032544	0.0189202
PSMB10	0.689738	-0.0206464	4.53382	0.000126528	0.00232879
TALDO1	0.683589	-0.0244164	6.25631	1.56e-06	0.00013248
GPSM3	0.679403	0.112916	4.15034	0.00117145	0.00960371
WBP2	0.679146	-0.187086	3.46659	0.00424799	0.022097
SNX3	0.672987	-0.188003	3.74786	0.00248993	0.0158766
ENSA	0.672706	-0.121932	4.16382	0.00114255	0.00952744
PYGL	0.670004	-0.078357	3.12755	0.0044578	0.0227233
VIM	0.667237	-0.0451368	4.89421	4.99e-05	0.00134385
CYRIB	0.664857	-0.067909	5.0381	3.44e-05	0.00110544
C4BPB	0.658783	-0.0113045	5.20992	2.21e-05	0.000922059
SERPINB1	0.657971	-0.0292175	3.96023	0.000554118	0.00619985
ENO1	0.653663	-0.011983	4.47653	0.000146717	0.00263645
GPI	0.651146	-0.00166455	4.22966	0.000277415	0.0038244
LGALS3BP	0.649907	-0.0067689	5.13178	2.7e-05	0.00098115
LCP1	0.647835	-0.0397096	5.29872	1.76e-05	0.000796185
LTA4H	0.647771	-0.0349793	5.09195	2.99e-05	0.00104444
ASGR2	0.638352	-0.0490219	4.53473	0.00012623	0.00232879
PGD	0.638157	-0.0670267	3.69115	0.00109899	0.00922218
FGL1	0.637038	-0.045574	2.73375	0.0113737	0.0453674
TYMP	0.635946	0.0350207	4.41889	0.000170272	0.00268066
EPS15L1	0.623617	-0.0689956	2.80084	0.00972607	0.0398679
MIEN1	0.623343	-0.0324191	3.10731	0.00844305	0.0358477
ADSS2	0.617604	-0.00763947	3.35332	0.00256161	0.0159353
PSMB5	0.616663	-0.0724271	3.44835	0.0020227	0.0133769
BAG6	0.612793	0.0723115	3.28349	0.00602651	0.0285898
PSMB2	0.609548	0.0572645	2.966	0.00657966	0.0304032
NADK	0.605368	0.102449	3.55838	0.00356664	0.0200159
NAMPT	0.600345	-0.048229	3.18262	0.00389819	0.0210148
DISP1	0.598699	-0.0474681	3.92769	0.00177463	0.0124389
S100A4	0.597833	0.0226002	2.79905	0.00976711	0.0399441
PPP1CA	0.597065	-0.0678588	4.32644	0.00021616	0.00320457
NAP1L1	0.594123	-0.0624853	3.55643	0.00154336	0.0114401
GAPDH	0.591117	-0.0707753	3.37411	0.00243293	0.0156252
FGFR2	0.590219	-0.0494564	2.68813	0.0126403	0.0489916
ITIH3	0.587887	0.0453416	4.43989	0.00016128	0.00268066
CARHSP1	0.586274	0.261979	2.94745	0.0114631	0.0456216
BID	0.584261	0.0455172	3.90781	0.000633549	0.00674901
AK2	0.580416	-0.043746	3.22738	0.00349382	0.0198578
MGAT1	0.572245	0.0490377	4.55921	0.000118489	0.00232879
KYNU	0.570419	-0.0536731	3.09866	0.00478154	0.0238273
PSMB1	0.569788	-0.0394587	2.76485	0.0105796	0.0428702
HSP90AB1	0.567168	-0.0102317	4.43112	0.000164976	0.00268066
TKT	0.564922	-0.00905481	3.98105	0.000525368	0.00595306
HTT	0.561215	-0.0964963	3.50546	0.00394462	0.021137
PPP1R9B	0.560781	-0.0835153	3.50632	0.00393821	0.021137
ATP6AP1	0.559828	0.113282	4.96101	4.2e-05	0.00120401
EEF1A1	0.558749	0.0666958	3.1757	0.00396461	0.0211501
YWHAG	0.558616	0.0147318	3.43661	0.00208279	0.0137233
VSIG4	0.55444	-0.0437048	3.94272	0.000579492	0.0064032
STAT1	0.552093	-3.06e-05	4.79274	6.48e-05	0.00151669
PLCH1	0.551098	0.0496492	3.24541	0.00648194	0.0302497
EEF2	0.548384	0.0708567	3.78317	0.000870314	0.00808204
CAT	0.547813	-0.020855	4.06917	0.000419146	0.00510726
MIA3	0.547237	-0.0132859	2.9943	0.00614871	0.0290147
FKBP5	0.544606	-0.0311617	3.73627	0.00254511	0.0159353
ERAP1	0.53794	-0.0172852	2.80387	0.00965745	0.0396781
YWHAE	0.534541	-0.0863644	3.70609	0.0010582	0.0090507
NAP1L4	0.532625	0.0336853	3.67235	0.00115248	0.00953609
PGK1	0.525046	-0.039361	3.64055	0.00124886	0.00991839
PSMB4	0.524173	0.0238461	3.46271	0.00195156	0.0131509
CLTC	0.52417	0.111285	3.03786	0.0055378	0.026738
RAB11FIP3	0.515283	-0.0492401	2.89366	0.0127036	0.0491298
ADA2	0.513632	-0.0482481	2.67556	0.013012	0.0499963
PPIA	0.512533	-0.0783081	2.74618	0.0110497	0.0443733
HSPA4	0.508855	-0.00260152	4.55104	0.000121018	0.00232879
LZIC	0.507294	0.132765	3.25146	0.00640736	0.0300757
RASGRP2	0.506913	-0.133176	3.49095	0.0040552	0.0214606
ILF3	0.505181	0.0532635	3.41811	0.00218098	0.0142646
USP14	0.499073	-0.12143	3.10138	0.00475003	0.0237368
TXNRD1	0.496097	0.0627028	3.78857	0.000858454	0.00808204
MAT2A	0.494994	-0.0605597	3.47199	0.00190682	0.0129971
HSP90AA1	0.494365	0.00122011	3.35793	0.00253251	0.0159353
LRG1	0.492192	0.00853012	3.89682	0.000651587	0.00683939
PDCL3	0.49215	-0.0402279	3.23915	0.00656004	0.0303914
DENR	0.490061	-0.176401	3.19954	0.00707672	0.031981
PSMB8	0.485621	-0.0899728	3.19447	0.00378694	0.0208284
HSPA8	0.483388	-0.0406898	3.72426	0.00101061	0.00872757
CMPK1	0.47767	-0.0688318	2.99919	0.00607704	0.0287528
RANBP1	0.476364	-0.0857158	2.73465	0.0113499	0.0453674
SKP1	0.473435	0.0536383	4.07124	0.000416927	0.00510726
LGALSL	0.472766	-0.0110637	2.90858	0.00754382	0.033219
EIF2S2	0.471887	-0.0848674	3.18673	0.00725236	0.0323357
MYDGF	0.465657	-0.11936	3.20713	0.00697456	0.0318147
ALAD	0.465541	-0.15972	3.74182	0.000966621	0.00844971
AMPD2	0.464736	-0.0714375	3.09422	0.00483318	0.0239505
BGN	0.45651	-0.00376471	3.32413	0.00275344	0.016718
TTC3	0.453804	0.160112	3.77735	0.000883274	0.00808328
UBA1	0.450961	-0.0837411	3.15288	0.00419149	0.0219314
CAND1	0.450952	0.0213307	3.63681	0.0012607	0.0099295
ST13	0.443171	-0.0506972	2.89548	0.00778188	0.0337658
GDI2	0.440088	0.00959509	3.19475	0.00378441	0.0208284
LDHA	0.438524	-0.0302017	3.88877	0.000665101	0.00683939
CCT7	0.43832	-0.023418	3.54284	0.00159694	0.0116912
SERPINI1	0.437923	0.113244	2.77195	0.0104058	0.0423296
MAPK1	0.437206	0.0427131	2.90485	0.0076109	0.0333492
SLC39A14	0.434825	0.104772	3.2018	0.00371972	0.0206149
ELOC	0.432378	-0.0166581	3.18116	0.00732999	0.0325255
CFI	0.431989	0.0256567	3.78214	0.000872595	0.00808204
ACBD5	0.431647	-0.0177494	3.97824	0.000529158	0.00595805
ARHGDIB	0.42889	-0.066115	2.86349	0.00839371	0.0357235
CLIC1	0.421064	0.0168608	2.83452	0.00898676	0.0378849
GLOD4	0.420205	0.0531285	3.42146	0.00216287	0.0141983
NAGK	0.416815	0.0995837	3.64942	0.0012212	0.00978609
NCSTN	0.411626	0.0731093	2.97146	0.00649431	0.0302497
PDXK	0.407174	0.131195	2.92888	0.00718857	0.0321318
HSP90B1	0.406545	0.0204981	3.25171	0.00329134	0.0190726
GOLM2	0.406491	-0.0550111	3.49548	0.00179808	0.012529
VWF	0.403294	-0.00267868	3.92102	0.000612533	0.00656444
OIT3	0.400733	0.025405	2.87764	0.00811766	0.035137
EEF1G	0.398541	0.000790955	3.114	0.00460694	0.0232453
PGM1	0.395126	0.0230522	2.7751	0.0103296	0.0421478
APRT	0.390702	0.166086	2.71072	0.0119972	0.047115
PPP1R7	0.384579	-0.00939051	4.27874	0.000244461	0.00351946
RDX	0.381603	-0.0211973	3.03725	0.00554599	0.026738
PLIN3	0.380951	0.127797	3.89183	0.000659935	0.00683939
NPEPPS	0.376584	-0.0093116	3.46338	0.00194826	0.0131509
C5	0.362347	0.120191	3.36133	0.00251127	0.0158988
ITIH4	0.358238	0.100428	2.90657	0.00757984	0.0332951
CAPN1	0.35477	-0.0196093	3.63658	0.00126142	0.0099295
SERPING1	0.344747	0.0439021	3.45559	0.00198653	0.0132361
GSS	0.341665	0.0190159	3.45372	0.00199584	0.0132485
LAMB2	0.339479	0.0374976	3.06005	0.00524935	0.0256555
PLA2G15	0.336661	0.0468118	3.2908	0.00298948	0.0176687
MSN	0.332598	-0.0338425	2.81168	0.00948223	0.0392037
LYPLA2	0.332453	-0.00646449	2.87424	0.00818319	0.035163
MAN2A1	0.328427	0.0299524	3.78429	0.000867837	0.00808204
ART4	0.325648	-0.0294263	2.7166	0.0118352	0.046593
HSPA13	0.32522	0.0238271	2.9524	0.00679668	0.0312932
LAMP2	0.317628	0.0903178	3.02991	0.00564485	0.027141
FGA	0.316735	0.0038525	2.87304	0.00820638	0.035163
EIF4H	0.307546	-0.018067	2.72245	0.0116759	0.0463647
ITM2B	0.298844	0.124964	3.10835	0.00467046	0.023471
C4BPA	0.295971	0.0324776	3.3148	0.00281762	0.0170495
CDH2	0.284691	0.0175084	2.86575	0.00834901	0.0356184
PTPA	0.283723	0.0641607	2.75014	0.0109483	0.0440658
ARHGAP1	0.28272	0.0724291	2.98496	0.00628789	0.029593
UGGT1	0.258197	-0.000401772	2.93319	0.0071151	0.031981
PTPRB	0.241595	0.0500567	2.85309	0.00860223	0.03635
VASN	-0.247421	0.166474	-3.19252	0.00380507	0.0208284
CHST3	-0.254812	0.0323303	-2.81097	0.00949791	0.0392037
PCSK6	-0.255064	0.0599877	-2.82173	0.00926115	0.0387661
B4GAT1	-0.255357	0.115022	-2.93156	0.00714274	0.0320074
QSOX1	-0.261916	0.0577662	-2.93953	0.00700854	0.031888
LTBP1	-0.272665	-0.0244076	-2.82499	0.00919048	0.038561
TTR	-0.275206	0.0866555	-3.1135	0.00461248	0.0232453
F13B	-0.281889	0.0549694	-3.14288	0.00429473	0.0222103
PCDH18	-0.284406	0.0887243	-3.25663	0.00325179	0.0189202
DSG2	-0.287372	0.0835036	-3.08535	0.00493802	0.0243431
EFEMP1	-0.297993	0.0633315	-2.69043	0.0125734	0.0488385
SDF4	-0.298951	0.0119408	-2.7713	0.0104218	0.0423296
CDH1	-0.309439	0.0293977	-2.93461	0.00709111	0.031981
CNTN3	-0.310027	0.0253903	-2.69329	0.0124907	0.0486233
ANGPT1	-0.310605	-0.0299538	-2.6841	0.0127583	0.0492345
THY1	-0.311214	0.0557665	-2.96931	0.00652781	0.0303211
PLXNB1	-0.311819	0.128987	-3.29235	0.00297811	0.0176687
HSPG2	-0.316728	0.0807034	-3.84158	0.000750137	0.00753731
PCOLCE2	-0.317894	0.00779139	-2.93406	0.00710037	0.031981
PKDCC	-0.322789	0.0484584	-3.34152	0.00263754	0.0162923
KLKB1	-0.323916	0.0236778	-2.807	0.00958669	0.0394785
KIAA0319L	-0.323969	0.0558466	-2.68142	0.0128375	0.0494328
SPON1	-0.326001	0.0523943	-3.28569	0.00302735	0.0178333
MMRN2	-0.327433	0.184903	-3.25991	0.00322571	0.0188768
APOM	-0.333935	0.0961298	-3.53686	0.00162107	0.011771
HEG1	-0.335545	0.0491278	-3.53403	0.0016326	0.0118065
GP5	-0.336826	0.177002	-3.24009	0.00338659	0.0193833
L1CAM	-0.337156	0.00704314	-2.7639	0.0106031	0.0428702
TIMP2	-0.338693	0.0522383	-2.71649	0.0118381	0.046593
CLSTN1	-0.339403	0.0435811	-4.43414	0.000163696	0.00268066
GOLIM4	-0.342015	0.0577799	-2.90111	0.00767869	0.0335636
ABI3BP	-0.342191	0.0374701	-2.91741	0.00738726	0.0326914
PTPRJ	-0.345164	0.0826885	-4.42156	0.000169103	0.00268066
NEO1	-0.346228	0.0764358	-3.70691	0.00105603	0.0090507
LILRB1	-0.348923	0.0440141	-3.27881	0.0030791	0.0180783
SNED1	-0.351352	0.0441139	-4.12085	0.000367044	0.00469764
ITGA1	-0.352217	0.00720987	-3.69129	0.00109859	0.00922218
PON1	-0.354639	0.066249	-2.8121	0.00947289	0.0392037
TGFBR3	-0.355665	0.124206	-3.33578	0.00267528	0.0164114
APOF	-0.359728	0.0454599	-3.14576	0.00426477	0.0221196
CD84	-0.364327	0.0222452	-2.85545	0.00855452	0.0362345
ROBO1	-0.365127	0.0421161	-4.35182	0.000202458	0.0030784
ITGA6	-0.365799	0.0287911	-2.71701	0.0118239	0.046593
APOD	-0.36598	0.0223939	-3.0632	0.00520969	0.0255318
HYAL1	-0.366517	0.0723155	-3.16745	0.00404525	0.0214606
CFD	-0.370888	0.0509349	-3.88637	0.000669192	0.00684191
NCAM1	-0.373641	0.0433217	-3.35397	0.00255748	0.0159353
BMP1	-0.373769	0.0960021	-3.48446	0.00184833	0.0126957
BTD	-0.376943	0.102007	-3.12396	0.00449682	0.0227916
SPARCL1	-0.37714	0.0264263	-3.21155	0.00363201	0.0203187
PODXL	-0.377804	-0.000153872	-3.55862	0.00153492	0.0114313
RTN4RL2	-0.383881	0.00237319	-4.04337	0.000447828	0.00536139
AOC3	-0.384441	0.0816085	-3.24479	0.00334777	0.0193366
SBSN	-0.388892	-0.00093205	-3.13868	0.00433883	0.0223086
DSC2	-0.389797	0.0928101	-4.88026	5.17e-05	0.00137234
CADM1	-0.392768	0.0756949	-3.7525	0.000940786	0.00841391
CNTN4	-0.392962	0.0889804	-4.5554	0.000119664	0.00232879
ITGB5	-0.395847	0.0106197	-3.46068	0.00196146	0.0131677
CALU	-0.396186	0.0033492	-3.36752	0.00247302	0.0158255
MEGF9	-0.397522	0.0362219	-3.53941	0.00161074	0.0117439
CTSS	-0.397742	-0.0347019	-3.5547	0.00155007	0.0114422
SEMA4D	-0.401241	0.0177852	-5.14466	2.61e-05	0.00098115
CHRDL2	-0.40162	0.127337	-2.95897	0.0112135	0.04493
INPP5D	-0.402785	0.07153	-2.9426	0.00695742	0.0318147
MMP2	-0.404915	0.0468428	-3.54945	0.00157065	0.0115462
ADGRG2	-0.406554	-0.024704	-3.60301	0.0013728	0.0105723
NCAM2	-0.410721	0.0623742	-4.83557	5.8e-05	0.00147042
PTPRZ1	-0.413902	0.0465061	-3.3979	0.00229342	0.0147826
CPA3	-0.415665	0.00953434	-2.81777	0.00934756	0.0389445
SDK1	-0.416223	0.23656	-3.52105	0.00168661	0.0120987
HGFAC	-0.416575	0.0537793	-3.4563	0.00198302	0.0132361
ANGPTL4	-0.420107	0.0771188	-3.77612	0.000886026	0.00808328
PTPRG	-0.427425	0.0916907	-3.99717	0.000504126	0.00578606
IL1R2	-0.43156	0.0514841	-3.59447	0.00140262	0.0107092
CD109	-0.433685	0.0470989	-3.09514	0.00482246	0.0239505
GSTM2	-0.433829	0.12648	-2.95174	0.00680747	0.0312932
ITGB1	-0.4386	0.0470055	-4.03853	0.000453416	0.00537751
NENF	-0.444501	-0.0559964	-2.75499	0.0108256	0.0436708
CTSB	-0.444586	-0.0250549	-3.4064	0.00224545	0.0146281
TF	-0.445967	0.0310824	-3.61503	0.00133184	0.0104376
GPNMB	-0.446899	0.197892	-3.6075	0.00135736	0.0105166
NTRK2	-0.447207	0.104248	-3.10261	0.00473589	0.0237328
IHH	-0.448339	0.0499408	-4.45592	0.000154741	0.00268066
CILP2	-0.450362	0.116451	-3.78389	0.000868717	0.00808204
ITIH2	-0.45068	0.0444633	-3.73354	0.000987135	0.0085664
NOTCH1	-0.453606	0.0538991	-3.50047	0.00177578	0.0124389
PTPRS	-0.454811	0.00760571	-4.13185	0.000356812	0.00463334
CR2	-0.457563	0.0647056	-3.14789	0.00424272	0.022097
APOA1	-0.46062	0.0344699	-3.74088	0.000968938	0.00844971
LSAMP	-0.461263	0.0392285	-3.52888	0.00165382	0.0119115
SERPINC1	-0.462995	0.099653	-3.05203	0.00535193	0.0260139
REG1A	-0.463321	-0.0289935	-3.01631	0.00583245	0.0278175
LYVE1	-0.465293	0.106524	-3.83258	0.000767519	0.00758565
IGFBP5	-0.465428	0.0390728	-3.55908	0.00153313	0.0114313
GLCE	-0.466413	-0.00999437	-3.20908	0.00365407	0.020378
SELENOP	-0.466778	0.0219346	-3.90225	0.000642618	0.00680486
IL1RAP	-0.466944	0.0129465	-3.30377	0.00289537	0.0173808
PDGFRB	-0.46773	0.0475152	-3.64993	0.00121965	0.00978609
PROZ	-0.477744	0.0405006	-2.81426	0.00942484	0.0391748
CNTN1	-0.479937	0.0497813	-3.78024	0.000876803	0.00808204
TNXB	-0.480642	0.0544388	-4.85505	5.52e-05	0.00142219
LSR	-0.481237	-0.0735135	-3.2917	0.00298286	0.0176687
NECTIN1	-0.481719	0.0694684	-4.55353	0.000120242	0.00232879
SEMA3A	-0.485109	0.0423987	-3.66095	0.00118617	0.00966597
ISLR	-0.487466	0.0968025	-4.45748	0.000154118	0.00268066
PLTP	-0.487787	0.080413	-3.22054	0.00355287	0.0200018
MGAT5	-0.493726	0.0847129	-4.28011	0.000243596	0.00351946
EPB41	-0.494611	-0.00402449	-3.89297	0.000658023	0.00683939
CAPZA2	-0.496816	0.00375314	-3.57035	0.00149032	0.011282
PDGFD	-0.498748	0.00161063	-3.33839	0.00542599	0.026302
DHX8	-0.499478	0.0250218	-3.50043	0.00177599	0.0124389
CDH5	-0.500681	0.0537363	-5.03214	3.49e-05	0.00110544
MSTN	-0.503055	0.033951	-3.79478	0.000845012	0.00808204
CDH6	-0.506422	0.0453223	-4.43622	0.00016282	0.00268066
AMIGO2	-0.510153	0.0593577	-2.81987	0.00930168	0.0388443
CD93	-0.511323	0.0306054	-3.67018	0.00115882	0.00954418
PON3	-0.51633	0.0815327	-3.79214	0.000850691	0.00808204
PGLYRP2	-0.516713	0.137869	-5.10521	2.89e-05	0.00102959
CHGA	-0.516956	-0.0256735	-3.33757	0.00266344	0.0163954
PLXDC1	-0.517301	0.0349014	-5.03946	3.43e-05	0.00110544
PCOLCE	-0.517975	0.00872014	-5.4243	1.28e-05	0.000597342
IGFALS	-0.518196	0.0982534	-3.05234	0.00534799	0.0260139
AHSG	-0.52526	0.106146	-4.94815	4.34e-05	0.00122489
GALNS	-0.528411	0.113615	-3.08521	0.00493978	0.0243431
FAP	-0.532231	0.0769397	-3.56674	0.00150392	0.0113368
CFHR1	-0.535372	0.0147452	-3.30153	0.00291145	0.0173808
CYP27C1	-0.535685	0.0690332	-3.5658	0.00351666	0.019924
TRHDE	-0.536267	0.0440603	-3.75233	0.000941185	0.00841391
THBS1	-0.538546	-0.0558479	-3.34518	0.00261377	0.0162017
POSTN	-0.538573	0.069842	-2.87526	0.00816352	0.035163
OMD	-0.54169	0.171877	-3.13895	0.00433601	0.0223086
ANGPTL8	-0.542333	-0.0491489	-3.01463	0.00585596	0.0278549
KIT	-0.546836	0.030538	-3.40505	0.002253	0.0146281
ATRN	-0.551473	0.0228023	-5.06035	3.25e-05	0.00110544
CNTFR	-0.551694	0.0987859	-4.44618	0.000158681	0.00268066
ITGA2B	-0.563509	0.0203966	-3.02249	0.00574644	0.027481
GALNT7	-0.566446	0.00171772	-3.9131	0.00182388	0.0125763
COL4A2	-0.566582	0.0412607	-4.42372	0.000168159	0.00268066
IGFBP3	-0.568801	-0.0217537	-3.74374	0.000961922	0.00844971
ENG	-0.569966	0.0222825	-5.42678	1.27e-05	0.000597342
RGMA	-0.570991	0.0396758	-4.04231	0.000449043	0.00536139
SUSD2	-0.57206	0.0306667	-3.16301	0.00408923	0.0214606
EXTL2	-0.572528	0.0829149	-6.07159	2.48e-06	0.000168171
FN1	-0.574137	0.0672662	-3.8718	0.000694539	0.00706049
AFM	-0.580056	0.0640347	-5.52539	9.86e-06	0.000531373
OLFM2	-0.581791	-0.00109464	-3.24201	0.00337065	0.0193833
ITGA2	-0.585229	0.0413664	-4.34738	0.000204794	0.00308753
AKAP12	-0.585776	-0.00183629	-3.36128	0.00519375	0.025524
IGDCC4	-0.588166	0.0947304	-5.20455	2.24e-05	0.000922059
APOH	-0.593558	0.0319202	-4.05661	0.000432874	0.00523866
C19orf18	-0.593925	0.0641857	-3.57162	0.0034779	0.0198307
LILRB5	-0.597755	0.152745	-3.12787	0.00445436	0.0227233
IGFBP6	-0.599584	0.0380618	-4.64347	9.53e-05	0.00204262
ZG16	-0.605962	0.0506026	-5.43129	1.25e-05	0.000597342
NECTIN2	-0.606795	-0.0271894	-3.44609	0.00441732	0.0226467
SERPINA5	-0.608873	0.0682737	-3.74725	0.0009534	0.0084383
IVL	-0.614212	-0.0127836	-3.69664	0.00108382	0.00922218
IGF1	-0.616305	-0.0132304	-4.12605	0.000362176	0.00466892
LOXL3	-0.618758	0.0902594	-4.45271	0.000156028	0.00268066
CD99	-0.619194	0.0110247	-6.34656	1.25e-06	0.00013248
MYOC	-0.627801	0.0577917	-4.37421	0.000191091	0.00295819
CTBS	-0.628675	-0.011704	-4.45575	0.000154809	0.00268066
ANTXR2	-0.629092	0.139206	-4.08437	0.000403107	0.00501488
HMCN2	-0.632237	0.115576	-5.44154	1.22e-05	0.000597342
GALNT5	-0.63291	0.0558581	-3.51638	0.00386346	0.0209545
TGOLN2	-0.635237	0.0163297	-3.94495	0.000576193	0.0064032
LRIG2	-0.637792	0.0488208	-3.73281	0.00256183	0.0159353
ART3	-0.6395	0.0375936	-6.27399	1.5e-06	0.00013248
CACNA2D1	-0.640877	0.0108599	-3.69445	0.00108985	0.00922218
GPLD1	-0.642799	0.0698959	-4.58162	0.000111821	0.00228654
PPIC	-0.654618	0.0831968	-3.51984	0.00383811	0.0208807
PRG2	-0.654766	0.0511763	-4.08641	0.000400994	0.00501488
LIPC	-0.655788	0.0572386	-4.53244	0.000126977	0.00232879
HRG	-0.659526	0.0455842	-5.01214	3.68e-05	0.00112805
TMCC1	-0.659645	0.00550066	-3.22137	0.00354572	0.0200018
PKHD1L1	-0.665109	0.0518373	-5.02675	3.54e-05	0.00110544
CST6	-0.667961	0.0161524	-3.51889	0.00169576	0.0121155
EPHA4	-0.678791	0.0303996	-6.20712	1.77e-06	0.000136695
CILP	-0.682795	0.0597754	-4.37591	0.000773087	0.00759846
IGFBP7	-0.685336	0.0215897	-4.81808	6.07e-05	0.00148242
F13A1	-0.688602	0.0434426	-4.83108	5.87e-05	0.00147042
QSOX2	-0.689417	0.094315	-4.67302	8.83e-05	0.00196336
TBC1D2	-0.692023	0.0530327	-5.15141	0.000194118	0.00297704
APOA2	-0.692183	0.0809302	-4.96671	4.13e-05	0.00120401
ANTXR1	-0.694021	0.0821676	-4.93453	4.49e-05	0.00124889
GHR	-0.698824	0.0339546	-3.36226	0.00250547	0.0158988
CTBP2	-0.700005	0.199319	-4.65224	0.00046835	0.00550987
PPM1A	-0.700777	0.0183846	-4.80976	6.2e-05	0.00148822
C2orf88	-0.700957	0.123511	-2.90289	0.0124817	0.0486233
MYOZ1	-0.703584	0.162272	-3.70445	0.00270305	0.0164747
NLRP6	-0.706791	0.0514766	-3.93323	0.00059372	0.00648642
MCAM	-0.706992	0.0627446	-6.05988	2.55e-06	0.000168171
SERPINA4	-0.707711	0.0561996	-4.99862	3.81e-05	0.00114827
MRC2	-0.711348	0.0327067	-5.8203	4.66e-06	0.000267575
KRT19	-0.718056	-0.0175729	-2.87221	0.00822249	0.035163
FBXW7	-0.721382	0.209099	-3.47733	0.00188156	0.0128742
NAGLU	-0.730204	0.0530743	-4.18515	0.000311104	0.00416131
CXCL12	-0.733012	-0.0135178	-3.15293	0.00773695	0.0337354
CDH13	-0.755397	0.0619887	-6.47885	9.02e-07	0.000114649
CRISP3	-0.760644	0.105731	-6.15864	1.99e-06	0.000147817
CHAD	-0.780266	0.0441353	-4.4913	0.000141223	0.00256363
S100B	-0.780858	-0.131315	-2.91513	0.0121933	0.0476745
NEGR1	-0.797134	0.0127608	-6.22136	1.71e-06	0.000136695
MADCAM1	-0.799506	-0.0138998	-6.09844	2.32e-06	0.000164922
SRC	-0.806826	-0.0530297	-4.73696	7.48e-05	0.00168534
PI16	-0.815133	-0.00269789	-4.98358	3.96e-05	0.0011738
STAG1	-0.818706	-0.0222321	-4.40038	0.000739248	0.00747229
RBP4	-0.822163	0.0190546	-4.20214	0.000297793	0.00401344
PEBP4	-0.840391	0.0567404	-3.67456	0.00114608	0.00952744
FABP4	-0.842724	-0.0751637	-4.16346	0.000328957	0.00433492
CTHRC1	-0.845793	-0.0257508	-3.20289	0.00370982	0.0206149
CRTAC1	-0.850458	0.0611354	-7.59652	6.23e-08	2.77e-05
CLEC3B	-0.854013	0.0129936	-6.93354	2.98e-07	4.42e-05
ZNF185	-0.855524	0.0612625	-3.16299	0.00408945	0.0214606
SCGB1A1	-0.856035	-0.0285436	-4.07018	0.00135965	0.0105166
LUM	-0.856681	0.126506	-7.32316	1.18e-07	3e-05
ALB	-0.867662	0.0895487	-5.04574	3.37e-05	0.00110544
COL2A1	-0.893277	-3.04858	-4.38946	0.000754154	0.00753731
CYB5R2	-0.901554	0.0891397	-5.91092	3.71e-06	0.000220004
GCNT2	-0.909205	-0.131675	-4.81458	0.000350442	0.0045841
ARHGAP35	-0.911368	-0.0619236	-5.18904	2.33e-05	0.000922059
CBLN4	-0.916176	0.056185	-5.91876	3.64e-06	0.000220004
GSN	-0.932074	0.0519787	-8.53277	7.51e-09	6.68e-06
THBS4	-0.942344	0.0242624	-6.44136	9.89e-07	0.000117349
SCGB3A1	-1.01808	0.173922	-3.19643	0.00711888	0.031981
CA6	-1.05895	0.0317539	-6.99546	2.57e-07	4.42e-05
APOA4	-1.06392	0.00748422	-8.15083	1.76e-08	1.04e-05
FEN1	-1.12768	-0.0537757	-3.58954	0.00142015	0.0107968
MGAT3	-1.12865	-0.122802	-4.11257	0.000374941	0.00473064
COMP	-1.15697	-0.00719033	-8.98189	2.84e-09	5.05e-06
SLC25A30	-1.2406	-0.106562	-3.20733	0.0069719	0.0318147
VIL1	-1.3475	-0.0791978	-5.8407	6.08e-05	0.00148242
LRP2	-1.40575	0.173581	-6.45229	2.3e-05	0.000922059
FLNC	-1.41534	-0.0523836	-3.12158	0.00821545	0.035163
APOL3	-1.47439	-0.213414	-3.76259	0.000917001	0.00832318
APOC1	-1.50655	-0.114044	-6.95831	2.81e-07	4.42e-05
CTCFL	-1.68693	-0.23276	-4.2277	0.00027882	0.0038244
IQCE	-1.70513	-0.336839	-4.37394	0.000191226	0.00295819
FSD1	-1.7308	-0.302806	-4.61029	0.000103834	0.00217318
COG4	-1.75779	-0.41262	-4.2268	0.000279467	0.0038244
PEX1	-1.88036	0.442897	-3.15064	0.00777104	0.0337658
OBSCN	-2.02037	-0.627978	-3.48811	0.00407722	0.0214606
SHH	-2.08564	-0.174622	-6.51482	8.26e-07	0.000113023
