# Supplementary material for: Comprehensive proteomics and meta-analysis of COVID-19 host response
Source: Nat Commun. 2023 Sep 22;14:5921. doi: 10.1038/s41467-023-41159-z (PMC10516886; doi:10.1038/s41467-023-41159-z)
Supplement: Supplementary file 8 — Supplementary Dataset 5 [file 41467_2023_41159_MOESM8_ESM.xlsx]

## Sheet: supplementary_dataset_5a
Protein (Gene name)	Gene ID	log2-fold change	p value	FDR q value
OAS1	ENSG00000089127.15	2.60242	2.16367e-05	0.00387248
OAS2	ENSG00000111335.14	2.58213	1.0369e-06	0.00173059
IFI44	ENSG00000137965.11	2.29041	2.95862e-05	0.004793
IFIT2	ENSG00000119922.11	2.2792	1.77023e-05	0.00359001
MX2	ENSG00000183486.14	2.19409	6.19952e-07	0.00173059
IFIT1	ENSG00000185745.10	2.17131	1.28751e-05	0.00327068
MX1	ENSG00000157601.15	2.13839	7.74078e-06	0.00247984
IFIT3	ENSG00000119917.15	2.13369	6.03493e-05	0.00779099
IFIH1	ENSG00000115267.9	2.04907	4.67063e-05	0.0062341
ISG15	ENSG00000187608.10	1.96786	4.7435e-06	0.00177881
IFI44L	ENSG00000137959.17	1.91789	0.00013351	0.0118134
FANCG	ENSG00000221829.10	1.915	6.59068e-05	0.00796722
DDX60	ENSG00000137628.18	1.91099	3.25053e-06	0.00173059
ISG20	ENSG00000172183.16	1.80945	0.00115069	0.0327181
HERC5	ENSG00000138646.9	1.79597	1.70124e-05	0.00359001
GBP4	ENSG00000162654.9	1.69311	0.000183146	0.013736
UBE2L6	ENSG00000156587.16	1.67815	1.53647e-05	0.00345707
IFI16	ENSG00000163565.20	1.65961	1.32907e-06	0.00173059
HELZ2	ENSG00000130589.16	1.63275	2.21848e-06	0.00173059
OASL	ENSG00000135114.13	1.62668	1.32477e-06	0.00173059
BST2	ENSG00000130303.14	1.60254	7.99833e-05	0.00904746
DDX58	ENSG00000107201.11	1.59559	0.000526071	0.0228885
IRF9	ENSG00000285048.2	1.56157	0.000411451	0.0207704
OAS3	ENSG00000111331.14	1.53214	1.77791e-05	0.00359001
STAT1	ENSG00000115415.20	1.49635	2.98231e-05	0.004793
HLA-B	ENSG00000206450.11	1.48965	3.55925e-05	0.00519058
GSDMB	ENSG00000073605.19	1.46477	1.53122e-05	0.00345707
PARP10	ENSG00000178685.14	1.45987	0.000794992	0.0273
TAP2	ENSG00000225967.9	1.4362	0.000865734	0.0276018
DDX60L	ENSG00000181381.15	1.41161	2.08247e-06	0.00173059
SP110	ENSG00000135899.19	1.37281	0.00158178	0.0362771
TAP1	ENSG00000227816.4	1.3473	0.0014293	0.0350812
GBP1	ENSG00000117228.11	1.31287	5.84253e-05	0.00766832
DTX3L	ENSG00000163840.10	1.30893	0.000634086	0.025219
SAMD9L	ENSG00000177409.12	1.2837	9.81704e-05	0.0101723
TAPBP	ENSG00000206281.11	1.27924	1.35492e-05	0.00333436
CD274	ENSG00000120217.14	1.24617	3.71518e-06	0.00173059
PARP9	ENSG00000138496.17	1.21882	2.09417e-05	0.00387248
STAT2	ENSG00000170581.14	1.20264	6.16618e-06	0.00220554
IFI35	ENSG00000068079.8	1.19295	2.58374e-05	0.00452155
HERC6	ENSG00000138642.16	1.17797	0.000141356	0.0119823
SAMHD1	ENSG00000101347.11	1.15454	0.000123606	0.0113186
SAMD9	ENSG00000205413.8	1.14207	0.000255204	0.0160779
IFIT5	ENSG00000152778.10	1.10265	4.45427e-05	0.00604782
RNF213	ENSG00000173821.20	1.07678	1.10274e-06	0.00173059
B2M	ENSG00000273686.4	1.0633	8.04218e-05	0.00904746
FBXO6	ENSG00000116663.11	1.05927	0.00115085	0.0327181
PARP14	ENSG00000173193.15	1.03633	0.000433296	0.0213182
TRIM21	ENSG00000132109.10	1.02705	1.21439e-06	0.00173059
NT5C3A	ENSG00000122643.23	1.02305	1.0138e-05	0.00285132
PARP12	ENSG00000059378.13	1.01177	6.52276e-05	0.00796722
TREX1	ENSG00000213689.14	0.969494	0.0018393	0.0382176
PML	ENSG00000140464.20	0.951714	0.000688005	0.0255568
TYMP	ENSG00000025708.14	0.951491	3.95564e-06	0.00173059
PLSCR1	ENSG00000188313.13	0.944951	0.000955654	0.029057
HLA-A	ENSG00000227715.11	0.940777	7.87251e-06	0.00247984
THEMIS2	ENSG00000130775.16	0.939271	0.000115428	0.0111159
EIF2AK2	ENSG00000055332.19	0.908765	0.000144585	0.0119823
UBA7	ENSG00000182179.13	0.907915	9.91932e-06	0.00285132
NMI	ENSG00000123609.11	0.893746	8.63846e-06	0.00261646
LAP3	ENSG00000002549.13	0.878714	6.55402e-05	0.00796722
SP140L	ENSG00000185404.17	0.806824	2.11716e-05	0.00387248
LGALS3BP	ENSG00000108679.13	0.804601	2.73216e-06	0.00173059
TDRD7	ENSG00000196116.8	0.781635	2.10715e-05	0.00387248
WARS1	ENSG00000140105.18	0.780193	0.00139559	0.0350511
PTOV1	ENSG00000104960.15	0.759025	6.2076e-05	0.00788465
SHFL	ENSG00000130813.18	0.757897	2.81975e-06	0.00173059
UNC93B1	ENSG00000110057.8	0.756272	0.000509123	0.0226517
GTPBP2	ENSG00000172432.19	0.745827	0.00180325	0.0377675
HLA-E	ENSG00000206493.7	0.745691	0.00104688	0.0310258
PSMB9	ENSG00000239836.7	0.7115	0.00075127	0.0267704
ZNFX1	ENSG00000124201.15	0.695578	0.000609826	0.0245827
SLFN5	ENSG00000166750.10	0.686869	0.000977948	0.029507
CEACAM1	ENSG00000079385.23	0.670566	3.4296e-05	0.00514894
ERVK3-1	ENSG00000142396.10	0.637667	0.00282681	0.0459941
KRTCAP3	ENSG00000157992.12	0.632546	0.00138014	0.0349637
PNPT1	ENSG00000138035.15	0.626039	0.00252018	0.0440053
PIK3AP1	ENSG00000155629.15	0.563304	0.00011775	0.0111159
GBP3	ENSG00000117226.12	0.559809	9.15276e-05	0.00987369
POT1	ENSG00000128513.16	0.55473	0.00237455	0.0423562
CYP2J2	ENSG00000134716.11	0.554035	3.83111e-06	0.00173059
APOL1	ENSG00000100342.21	0.553884	0.000788741	0.0273
PI4K2B	ENSG00000038210.14	0.535093	0.000235929	0.0156126
SEMA3B	ENSG00000012171.20	0.531865	0.00143094	0.0350812
CLTRN	ENSG00000147003.7	0.528655	0.000890306	0.0281573
FST	ENSG00000134363.12	0.5198	0.000454987	0.0213373
MASTL	ENSG00000120539.15	0.517858	0.000248029	0.01601
ABTB2	ENSG00000166016.6	0.512512	0.000453462	0.0213373
TRAF6	ENSG00000175104.15	0.501368	0.000489051	0.0220073
CBX4	ENSG00000141582.15	0.489605	0.00236413	0.0423562
TMEM62	ENSG00000137842.7	0.480458	0.00158468	0.0362771
PSMB10	ENSG00000205220.12	0.478935	0.00238188	0.0423562
RBCK1	ENSG00000125826.21	0.472347	0.00118676	0.0330238
N4BP1	ENSG00000102921.8	0.468691	3.92184e-06	0.00173059
TRIM38	ENSG00000112343.11	0.465039	0.0014815	0.0355655
SEMA7A	ENSG00000288455.1	0.441518	3.88087e-05	0.00552364
CD38	ENSG00000004468.13	0.438964	0.00128975	0.0340831
SETMAR	ENSG00000170364.13	0.433152	9.10899e-05	0.00987369
CNP	ENSG00000173786.17	0.425321	3.5755e-06	0.00173059
LDHC	ENSG00000166796.12	0.412513	0.00240389	0.0425251
PSME2	ENSG00000284889.2	0.411365	0.00212907	0.0405832
PANX1	ENSG00000110218.9	0.407969	0.00318723	0.0487769
FLRT3	ENSG00000125848.10	0.405918	0.000129444	0.0115838
AREG	ENSG00000109321.11	0.401333	0.00263705	0.0444123
LIPA	ENSG00000107798.18	0.399306	0.000155428	0.0121677
EHD4	ENSG00000103966.11	0.398239	8.93168e-05	0.00987369
HLA-DRB4	ENSG00000227357.2	0.398135	0.00177273	0.0377102
ERAP2	ENSG00000164308.17	0.398112	2.51307e-06	0.00173059
MYD88	ENSG00000172936.16	0.397553	0.000452783	0.0213373
HLA-DRA	ENSG00000277263.1	0.39388	0.00130686	0.0341603
F3	ENSG00000117525.14	0.39328	0.000924747	0.0286892
ZC3HAV1	ENSG00000105939.14	0.391782	7.19223e-05	0.008384
RTKN2	ENSG00000182010.11	0.38668	0.000162038	0.0123888
LGMN	ENSG00000100600.15	0.386278	0.00175846	0.0375281
PSMB8	ENSG00000230669.6	0.38514	0.000108365	0.0106672
TRAFD1	ENSG00000135148.12	0.382967	0.00291803	0.0468505
CTBP1	ENSG00000159692.16	0.376524	0.000638014	0.025219
MLKL	ENSG00000168404.13	0.375562	0.00070254	0.0258528
EPHA2	ENSG00000142627.13	0.374705	0.00154738	0.0358401
CMTR1	ENSG00000137200.13	0.374685	0.00067121	0.0253762
TRIM25	ENSG00000121060.19	0.37173	0.000226535	0.0153855
GPT2	ENSG00000166123.14	0.370549	9.40427e-05	0.00997594
DTD1	ENSG00000125821.13	0.369108	0.0012731	0.0339923
ADAR	ENSG00000160710.18	0.36769	0.00117867	0.0329645
TLK2	ENSG00000146872.19	0.360416	0.000147332	0.0119823
YIF1B	ENSG00000167645.17	0.356766	0.00128437	0.0340553
RNF139	ENSG00000170881.5	0.354793	0.00307658	0.0480716
ZBTB14	ENSG00000198081.11	0.351811	0.0012228	0.033579
NAPA	ENSG00000105402.8	0.350345	0.00190258	0.0391878
CD47	ENSG00000196776.17	0.345338	0.000769109	0.0271602
DAPP1	ENSG00000070190.13	0.331504	0.00311086	0.0482786
HLA-DRB1	ENSG00000229074.8	0.331414	0.00165226	0.0367204
TYSND1	ENSG00000156521.14	0.330502	0.0008216	0.0273
SLC1A5	ENSG00000105281.12	0.329377	0.00143175	0.0350812
ANKFY1	ENSG00000185722.18	0.325726	0.00306659	0.0480108
HLA-DRB3	ENSG00000230463.2	0.323534	0.000853926	0.0276018
TRA2A	ENSG00000164548.12	0.317859	0.000104886	0.0105894
APOL2	ENSG00000128335.14	0.316301	0.000243552	0.015851
SLC12A7	ENSG00000276482.3	0.315356	2.71595e-05	0.00464959
TGM2	ENSG00000198959.12	0.313784	0.00105827	0.0311584
PSME1	ENSG00000284916.2	0.313652	2.82981e-05	0.00474144
PRR15	ENSG00000176532.4	0.305069	0.000814826	0.0273
ECE1	ENSG00000117298.16	0.296991	3.46532e-05	0.00514894
RBM43	ENSG00000184898.7	0.29619	0.0016306	0.0367204
KPNA5	ENSG00000196911.11	0.295069	0.0029514	0.0470492
WEE1	ENSG00000166483.12	0.294179	0.00263588	0.0444123
CCDC71L	ENSG00000253276.5	0.276828	0.00318985	0.0487769
TRAF4	ENSG00000076604.16	0.276298	1.1045e-05	0.00296062
SASS6	ENSG00000156876.10	0.274338	9.97716e-05	0.0102039
TRIM56	ENSG00000169871.13	0.273174	0.00123168	0.033579
MALT1	ENSG00000172175.15	0.271375	0.00143404	0.0350812
BACH1	ENSG00000156273.16	0.26982	0.000595485	0.0242977
RECQL4	ENSG00000160957.15	0.261533	0.00163839	0.0367204
TRUB2	ENSG00000167112.10	0.254512	1.12786e-05	0.00296062
AGTRAP	ENSG00000177674.16	0.253903	0.000228584	0.0153855
VEGFA	ENSG00000112715.26	0.253002	0.000143736	0.0119823
EHD3	ENSG00000013016.16	0.250126	0.00153925	0.0357815
GMNN	ENSG00000112312.10	0.248148	0.00286829	0.0463691
C1orf131	ENSG00000143633.13	0.23703	0.000808865	0.0273
CHAF1B	ENSG00000159259.8	0.235046	0.000323562	0.0183313
NTHL1	ENSG00000065057.9	0.233294	0.000323147	0.0183313
SEC61A1	ENSG00000058262.10	0.232438	0.000442557	0.0213182
TNC	ENSG00000041982.16	0.232359	0.0019366	0.0392979
ITGA3	ENSG00000005884.18	0.23198	0.000382372	0.0199416
WWC3	ENSG00000047644.20	0.229115	0.00222994	0.0415311
ETS2	ENSG00000157557.13	0.229013	0.00274885	0.0452028
SLBP	ENSG00000163950.13	0.22714	0.0021185	0.0405832
PDXP	ENSG00000241360.2	0.224977	0.00327122	0.0495109
ELOVL5	ENSG00000012660.14	0.223505	0.00303161	0.0479206
HS3ST1	ENSG00000002587.10	0.223024	0.0016742	0.0368014
FMR1	ENSG00000102081.16	0.216731	0.00241072	0.0425251
WDR83	ENSG00000123154.12	0.211288	0.00223566	0.0415311
NUDCD1	ENSG00000120526.12	0.210426	0.00127078	0.0339923
ATXN7	ENSG00000163635.20	0.210032	0.00143783	0.0350812
ABCD1	ENSG00000101986.12	0.209839	0.00330669	0.0497812
XPOT	ENSG00000184575.12	0.208189	0.00152955	0.0357815
CKAP2	ENSG00000136108.15	0.207917	0.000215782	0.0151722
PATL1	ENSG00000166889.14	0.204285	0.000376655	0.0198209
MORC3	ENSG00000159256.13	0.20346	0.0019798	0.0392999
ATP6V0A2	ENSG00000185344.15	0.20324	0.0014711	0.0355307
ARPC1A	ENSG00000241685.10	0.200967	0.00233683	0.0423562
KIFC1	ENSG00000233450.7	0.199026	0.00259187	0.0443514
KIF11	ENSG00000138160.7	0.196359	0.00198553	0.0392999
SERPINI1	ENSG00000163536.13	0.195178	0.000524685	0.0228885
LSM12	ENSG00000161654.10	0.191006	0.00243624	0.0428245
UHRF1BP1	ENSG00000065060.18	0.188991	0.00210021	0.0405832
SUPT3H	ENSG00000196284.17	0.187359	0.00272893	0.0450638
KPNB1	ENSG00000108424.11	0.18546	0.000737921	0.0264318
NIBAN1	ENSG00000135842.17	0.185009	0.00220937	0.0414257
LIPE	ENSG00000079435.10	0.181431	0.00261587	0.0443965
ARHGEF2	ENSG00000116584.21	0.181125	0.00237392	0.0423562
DNPEP	ENSG00000123992.20	0.176809	0.00215876	0.040866
PDLIM1	ENSG00000107438.9	0.175903	0.00067917	0.0254653
UTP20	ENSG00000120800.5	0.175756	0.000466507	0.0213399
FNDC3B	ENSG00000075420.13	0.174972	0.000321088	0.0183313
ABCC1	ENSG00000278183.4	0.173301	0.00143489	0.0350812
BRIX1	ENSG00000113460.13	0.171503	0.0022	0.0414257
FBXO30	ENSG00000118496.5	0.166126	0.00138487	0.0349637
TRIP13	ENSG00000071539.14	0.164717	0.000232361	0.0155072
PAXBP1	ENSG00000263141.5	0.164713	0.000173456	0.0131343
NDUFC1	ENSG00000109390.13	0.163622	0.00286398	0.0463691
TMEM259	ENSG00000182087.14	0.163518	0.00253659	0.0440964
SPIRE1	ENSG00000134278.16	0.163267	0.00150811	0.035648
MAFG	ENSG00000197063.11	0.160841	0.000786712	0.0273
RMC1	ENSG00000141452.10	0.160627	0.00197613	0.0392999
STAT3	ENSG00000168610.16	0.160166	0.000541163	0.0229792
ALDH1L2	ENSG00000136010.14	0.1601	0.00149939	0.0355655
IPO9	ENSG00000198700.10	0.159728	0.0025991	0.0443514
PLCH1	ENSG00000114805.18	0.159573	0.00153885	0.0357815
NUP210	ENSG00000132182.12	0.159286	0.000257617	0.0161011
TUFT1	ENSG00000143367.17	0.158773	0.00212864	0.0405832
ADPGK	ENSG00000159322.18	0.155777	0.000253128	0.0160779
IRAK2	ENSG00000134070.5	0.154042	0.00313111	0.0483481
DPY19L4	ENSG00000156162.16	0.151509	0.00135073	0.0347615
YKT6	ENSG00000106636.9	0.150725	0.00144375	0.0350912
PITPNB	ENSG00000180957.19	0.148533	0.00179919	0.0377675
PSMD12	ENSG00000197170.10	0.148226	0.00320452	0.0489062
PIGT	ENSG00000124155.19	0.147339	0.000727809	0.0264124
HEATR1	ENSG00000119285.11	0.147252	0.0012781	0.0340036
MYBBP1A	ENSG00000132382.15	0.146503	0.00171745	0.0371564
GPHN	ENSG00000171723.16	0.145143	0.000865195	0.0276018
IPO8	ENSG00000133704.10	0.143287	0.000762869	0.0270612
GON4L	ENSG00000116580.20	0.133774	0.00163609	0.0367204
NOL6	ENSG00000165271.17	0.13275	0.000420697	0.0209131
PSAT1	ENSG00000135069.14	0.131495	0.00104798	0.0310258
RUVBL2	ENSG00000183207.14	0.131394	0.00198621	0.0392999
SH3GLB1	ENSG00000097033.14	0.131178	0.00064519	0.025278
SMG1	ENSG00000157106.18	0.12904	0.000146371	0.0119823
GTF2B	ENSG00000137947.12	0.128536	0.00124493	0.0336902
THOP1	ENSG00000172009.15	0.128379	0.000799348	0.0273
XPO1	ENSG00000082898.19	0.123436	0.00213365	0.0405832
PLOD3	ENSG00000106397.12	0.122518	0.000854314	0.0276018
MTAP	ENSG00000099810.21	0.122207	0.00195871	0.0392999
NAMPT	ENSG00000105835.13	0.12199	0.00237831	0.0423562
PRSS8	ENSG00000052344.16	0.120959	0.00255371	0.0442163
SERPINB1	ENSG00000021355.13	0.11937	0.00277093	0.0453236
SEC63	ENSG00000025796.14	0.117766	0.00271466	0.0450355
KARS1	ENSG00000065427.15	0.116382	0.000833694	0.0275855
ATR	ENSG00000175054.16	0.113685	0.0023827	0.0423562
BAIAP2L1	ENSG00000006453.14	0.111806	0.00137347	0.0349637
ASPSCR1	ENSG00000169696.16	0.111278	0.000797537	0.0273
TMTC2	ENSG00000179104.9	0.110691	3.145e-05	0.00495338
PDPR	ENSG00000090857.14	0.108285	0.00145034	0.0351429
RTN4	ENSG00000115310.19	0.107034	0.00172609	0.0372411
GTPBP4	ENSG00000107937.19	0.105821	0.00116491	0.0327631
PROSER1	ENSG00000120685.20	0.10478	0.00200321	0.0393399
LCMT1	ENSG00000205629.12	0.103674	0.00256143	0.0442352
PLEKHG4	ENSG00000196155.13	0.103207	0.00178782	0.0377675
AP5Z1	ENSG00000242802.9	0.0985783	0.00301346	0.0478448
HTT	ENSG00000197386.14	0.0947375	0.0019861	0.0392999
MGAT2	ENSG00000168282.6	0.0943324	0.000738414	0.0264318
COPB1	ENSG00000129083.13	0.0912943	0.000696716	0.0257589
DDX28	ENSG00000182810.7	0.090594	0.000376589	0.0198209
PPP1CB	ENSG00000213639.10	0.0901513	0.00169412	0.0369563
GALNT7	ENSG00000109586.12	0.0874827	0.000438945	0.0213182
CARD11	ENSG00000198286.10	0.0865041	0.00335438	0.0497812
NUP205	ENSG00000155561.15	0.0850029	0.00212287	0.0405832
CTH	ENSG00000116761.12	0.084276	0.00142713	0.0350812
LONP1	ENSG00000196365.12	0.0837592	0.00208305	0.040404
DHX9	ENSG00000135829.17	0.083193	0.0026595	0.0444691
PUS1	ENSG00000177192.14	0.0815873	0.000468801	0.0213399
KAT7	ENSG00000136504.13	0.080802	0.00131002	0.0341603
PTBP1	ENSG00000011304.22	0.07946	0.00129519	0.0341124
RPL34	ENSG00000109475.17	0.0779648	0.00311435	0.0482786
IARS2	ENSG00000067704.10	0.0779543	0.00268691	0.0447344
DCAF1	ENSG00000145041.16	0.0757711	0.00189512	0.0391707
NAT10	ENSG00000135372.10	0.0753884	0.00151193	0.035648
NOL9	ENSG00000162408.11	0.0737773	0.00271643	0.0450355
SHMT2	ENSG00000182199.11	0.0732162	0.00322998	0.0491088
MRPL39	ENSG00000154719.14	0.0702009	0.000974842	0.029507
RPLP0	ENSG00000089157.16	0.0669145	0.00118044	0.0329645
USP9X	ENSG00000124486.14	0.0645289	0.00258946	0.0443514
CCT6A	ENSG00000146731.11	0.062985	0.000397556	0.0205666
UBR4	ENSG00000127481.15	0.0589876	0.00194618	0.0392979
TUFM	ENSG00000178952.11	0.058077	0.00179865	0.0377675
CIP2A	ENSG00000163507.15	0.0476774	0.000497103	0.0222425
PPA1	ENSG00000180817.12	0.0460333	0.00149444	0.0355655
SUGT1	ENSG00000165416.15	-0.0450767	0.00292109	0.0468505
CASP6	ENSG00000138794.10	-0.0668247	0.00241034	0.0425251
ZNF292	ENSG00000188994.13	-0.0679622	0.00236146	0.0423562
WASF2	ENSG00000158195.11	-0.0713219	0.00197074	0.0392999
INPP5A	ENSG00000068383.19	-0.0734889	0.00255472	0.0442163
ABLIM1	ENSG00000099204.21	-0.077721	0.000278663	0.0170319
TIMM10	ENSG00000134809.9	-0.0794286	0.000224903	0.0153855
CUX1	ENSG00000257923.12	-0.0812779	0.00140205	0.0350513
KIF5C	ENSG00000276734.4	-0.0827492	0.0030568	0.0480108
GPAT4	ENSG00000158669.11	-0.0830426	0.00332627	0.0497812
METTL3	ENSG00000165819.12	-0.0842238	0.0019982	0.0393396
SPR	ENSG00000116096.6	-0.0875686	0.000253631	0.0160779
NPTN	ENSG00000156642.17	-0.0890308	0.000945244	0.0288519
NMRAL1	ENSG00000274684.4	-0.089091	0.00093197	0.0287465
ALDH4A1	ENSG00000159423.17	-0.0923631	0.00143888	0.0350812
RPS19	ENSG00000105372.8	-0.0942282	0.0011968	0.033186
FUCA1	ENSG00000179163.12	-0.0954724	0.00179972	0.0377675
PLBD1	ENSG00000121316.11	-0.0973547	0.0030272	0.0479206
CENPT	ENSG00000102901.13	-0.0975407	0.000632319	0.025219
ITGAV	ENSG00000138448.12	-0.101576	0.00194305	0.0392979
MARF1	ENSG00000277140.2	-0.104879	4.50112e-06	0.00177881
PIBF1	ENSG00000083535.16	-0.106863	0.000934673	0.0287465
DPYSL2	ENSG00000092964.18	-0.110569	0.00164763	0.0367204
GBE1	ENSG00000114480.13	-0.110739	0.00154031	0.0357815
TANGO2	ENSG00000183597.16	-0.111238	0.00208012	0.040404
DYNC2H1	ENSG00000187240.17	-0.111391	0.00132045	0.0342673
PPP2R3A	ENSG00000073711.11	-0.111794	0.00332172	0.0497812
MTMR12	ENSG00000150712.11	-0.112217	0.00306659	0.0480108
ODF2	ENSG00000136811.17	-0.112239	0.00248971	0.043667
VPS4B	ENSG00000119541.10	-0.113211	0.00223609	0.0415311
ANK3	ENSG00000151150.22	-0.113645	0.000278999	0.0170319
WASHC3	ENSG00000120860.11	-0.114685	0.00165533	0.0367204
CSRP1	ENSG00000159176.14	-0.115554	0.000611835	0.0245827
C17orf97	ENSG00000283985.2	-0.116796	0.000540855	0.0229792
REPS2	ENSG00000169891.18	-0.117347	0.00205111	0.0400806
OBSL1	ENSG00000124006.15	-0.119742	0.00253483	0.0440964
ACSM3	ENSG00000005187.12	-0.12003	0.000659427	0.0253762
PRPF18	ENSG00000165630.14	-0.121615	0.00312432	0.048338
TTK	ENSG00000112742.10	-0.124454	0.000422246	0.0209131
SPAST	ENSG00000021574.13	-0.125846	0.000191833	0.0139878
CMTM6	ENSG00000091317.8	-0.125891	0.00267738	0.0446703
HDLBP	ENSG00000115677.18	-0.126277	0.002921	0.0468505
HID1	ENSG00000167861.16	-0.127162	0.00158028	0.0362771
CHMP1A	ENSG00000131165.16	-0.128073	0.000328017	0.018451
SHTN1	ENSG00000187164.20	-0.12853	0.000487028	0.0220073
CXADR	ENSG00000154639.19	-0.12871	0.00192821	0.0392979
ACBD7	ENSG00000176244.7	-0.129387	0.00335625	0.0497812
UBR7	ENSG00000278787.4	-0.12996	0.00044396	0.0213182
FBLIM1	ENSG00000162458.13	-0.130397	0.00232635	0.0423562
BBX	ENSG00000114439.19	-0.130698	0.0033145	0.0497812
MFN1	ENSG00000171109.19	-0.130838	0.00132283	0.0342673
ECD	ENSG00000122882.11	-0.131541	0.0032774	0.0495109
TTC19	ENSG00000011295.16	-0.133306	0.000274937	0.0170319
EPDR1	ENSG00000086289.12	-0.13358	0.00334447	0.0497812
SKA2	ENSG00000182628.13	-0.134533	3.276e-05	0.00505853
XPNPEP3	ENSG00000196236.13	-0.134662	0.00077428	0.0272208
NOPCHAP1	ENSG00000151131.11	-0.136109	0.000925342	0.0286892
CETN2	ENSG00000147400.10	-0.136598	0.00109279	0.0316385
SFI1	ENSG00000198089.16	-0.13792	0.000457905	0.0213373
IGF2R	ENSG00000197081.16	-0.138195	0.000206677	0.0147962
PPIL2	ENSG00000100023.20	-0.138648	0.00228363	0.0421162
PALMD	ENSG00000099260.12	-0.141194	0.00113492	0.0325
ATL3	ENSG00000184743.13	-0.143871	0.00058703	0.0240774
PPP4R3B	ENSG00000275052.5	-0.147226	0.00156105	0.0360507
DECR1	ENSG00000104325.7	-0.147311	0.00104445	0.0310258
SLC17A5	ENSG00000119899.13	-0.151964	0.00112954	0.032464
CCDC88A	ENSG00000115355.18	-0.153157	0.000302138	0.0176247
LAMB2	ENSG00000172037.14	-0.156054	0.00260195	0.0443514
EAPP	ENSG00000129518.10	-0.15642	0.00287341	0.0463691
RAMAC	ENSG00000169612.4	-0.158512	0.00126257	0.0339923
TIMMDC1	ENSG00000113845.10	-0.160518	0.00263936	0.0444123
MIPEP	ENSG00000027001.10	-0.161306	0.00159053	0.0363055
GALC	ENSG00000054983.17	-0.162101	0.00183525	0.0382176
CDK14	ENSG00000058091.17	-0.162967	0.00334441	0.0497812
DPCD	ENSG00000166171.13	-0.163083	0.00106037	0.0311584
ALDOC	ENSG00000109107.14	-0.163846	0.00197341	0.0392999
STAM	ENSG00000136738.15	-0.165394	0.000359806	0.0194073
PLOD2	ENSG00000152952.12	-0.16555	0.00167768	0.0368014
NME7	ENSG00000143156.14	-0.166195	0.00336183	0.0497812
ADGRL2	ENSG00000117114.21	-0.166699	0.000662599	0.0253762
TXNDC9	ENSG00000115514.12	-0.168881	0.000467397	0.0213399
SMARCA2	ENSG00000080503.24	-0.170566	0.00164371	0.0367204
SMOC1	ENSG00000198732.11	-0.171165	0.00147537	0.0355307
IST1	ENSG00000182149.21	-0.171673	0.00168362	0.0368292
MLF2	ENSG00000089693.11	-0.171699	0.00108109	0.0315318
MPI	ENSG00000178802.18	-0.17287	0.00191585	0.0391878
BPNT2	ENSG00000104331.9	-0.173042	0.000237907	0.0156126
CDKN2AIPNL	ENSG00000237190.4	-0.174149	0.00174754	0.0374541
MAN1A1	ENSG00000111885.7	-0.174257	0.00102628	0.0308472
OGT	ENSG00000147162.14	-0.176001	0.00152183	0.0357743
BIRC2	ENSG00000110330.10	-0.176391	0.000640482	0.025219
MACO1	ENSG00000204178.11	-0.176671	6.44158e-06	0.00220554
SERPINA5	ENSG00000188488.14	-0.176982	0.00274948	0.0452028
CAT	ENSG00000121691.7	-0.177066	0.00324825	0.049287
ATRN	ENSG00000088812.18	-0.180029	0.000530221	0.0229207
GRAMD4	ENSG00000075240.17	-0.18235	0.00277409	0.0453236
MMP15	ENSG00000102996.5	-0.184506	0.000187541	0.0139329
SRCIN1	ENSG00000273608.4	-0.185026	0.00296738	0.0472083
GPC1	ENSG00000063660.9	-0.185988	0.000199851	0.0144388
SMTN	ENSG00000183963.19	-0.187711	0.000714493	0.0261561
CPNE8	ENSG00000139117.14	-0.188074	0.000880993	0.0279751
SQLE	ENSG00000104549.12	-0.190522	6.67729e-05	0.00796722
BTF3	ENSG00000145741.17	-0.192229	0.00167012	0.0368014
ENPP5	ENSG00000112796.10	-0.192319	0.000575497	0.0238529
EEF2K	ENSG00000284161.3	-0.193578	0.00283573	0.046044
LTV1	ENSG00000135521.9	-0.194088	0.00199437	0.0393396
ALDH1L1	ENSG00000144908.14	-0.194244	0.00231378	0.0423562
NSMCE2	ENSG00000156831.8	-0.194327	0.0019065	0.0391878
ITGB6	ENSG00000115221.12	-0.195033	0.00257963	0.0443514
B4GALT1	ENSG00000086062.13	-0.195809	0.00130938	0.0341603
NDRG1	ENSG00000104419.17	-0.197011	0.0031394	0.0483812
SHKBP1	ENSG00000160410.15	-0.197551	0.000419849	0.0209131
RNF168	ENSG00000163961.4	-0.199658	0.00265967	0.0444691
HMGCS1	ENSG00000112972.15	-0.200331	0.000671798	0.0253762
ZFYVE1	ENSG00000165861.14	-0.200748	0.00264579	0.0444256
PPT1	ENSG00000131238.18	-0.201105	0.00231345	0.0423562
RNASET2	ENSG00000026297.17	-0.202611	0.00211199	0.0405832
CD9	ENSG00000010278.15	-0.209096	0.00272958	0.0450638
LONP2	ENSG00000102910.14	-0.210325	0.00336299	0.0497812
SNAPC5	ENSG00000174446.13	-0.210341	0.00135768	0.0348264
CUL7	ENSG00000044090.13	-0.211763	3.33392e-06	0.00173059
MAN2A1	ENSG00000112893.10	-0.212198	0.000156056	0.0121677
QSOX1	ENSG00000116260.17	-0.212622	0.000122612	0.0113186
PEX13	ENSG00000162928.9	-0.212705	0.00226337	0.0419091
CBX6	ENSG00000183741.12	-0.213064	0.000908176	0.0283805
UMAD1	ENSG00000219545.12	-0.21671	0.0013484	0.0347615
PDK3	ENSG00000067992.17	-0.217653	0.000312228	0.0180794
DCAF6	ENSG00000143164.16	-0.219003	0.00080407	0.0273
L3MBTL3	ENSG00000198945.8	-0.220553	0.000227627	0.0153855
SULF2	ENSG00000196562.15	-0.221015	0.000342732	0.0187829
TTYH3	ENSG00000136295.15	-0.22112	7.23952e-05	0.008384
OTUD3	ENSG00000169914.6	-0.222957	0.00310764	0.0482786
FAM110C	ENSG00000184731.6	-0.228476	0.00328186	0.0495109
GLG1	ENSG00000090863.12	-0.229191	0.000299598	0.017607
HMCES	ENSG00000183624.14	-0.235249	0.00112142	0.0323486
ACAN	ENSG00000157766.19	-0.235731	0.000524236	0.0228885
PSME3IP1	ENSG00000172775.17	-0.237641	0.00160417	0.0364059
POMGNT1	ENSG00000085998.15	-0.237767	0.000717425	0.0261561
CSDE1	ENSG00000009307.17	-0.237912	9.50089e-05	0.00997594
KIF1C	ENSG00000129250.12	-0.241098	0.00138523	0.0349637
ITGB8	ENSG00000105855.10	-0.24283	0.00237104	0.0423562
KLHL36	ENSG00000135686.13	-0.243583	0.00317536	0.0487769
STAU2	ENSG00000040341.18	-0.245906	0.000286004	0.0171967
APPL2	ENSG00000136044.12	-0.245943	3.92792e-05	0.00552364
EHD2	ENSG00000024422.12	-0.248599	0.000223368	0.0153855
NBR1	ENSG00000188554.15	-0.249235	0.00011857	0.0111159
GABARAPL2	ENSG00000034713.8	-0.253322	0.0024138	0.0425251
KIAA1191	ENSG00000122203.15	-0.253877	0.00149893	0.0355655
EIF4EBP2	ENSG00000148730.7	-0.254431	0.000673475	0.0253762
TFRC	ENSG00000072274.13	-0.254503	0.00033697	0.0186876
RNF13	ENSG00000082996.20	-0.254921	0.000819443	0.0273
GALM	ENSG00000143891.17	-0.261884	0.00170922	0.0370801
HSPB1	ENSG00000106211.10	-0.263322	0.00108945	0.0316385
MSI2	ENSG00000153944.12	-0.264804	0.00083963	0.0276018
TFPI	ENSG00000003436.16	-0.268399	0.000807964	0.0273
AZGP1	ENSG00000160862.13	-0.276039	0.00258218	0.0443514
HSD17B2	ENSG00000086696.11	-0.277598	0.00220298	0.0414257
CLIC3	ENSG00000169583.13	-0.279311	0.000669575	0.0253762
CCDC126	ENSG00000169193.12	-0.28094	0.000455316	0.0213373
CRACR2A	ENSG00000130038.10	-0.281901	0.0010425	0.0310258
GABARAP	ENSG00000170296.10	-0.283101	0.00116011	0.0327631
WDR87	ENSG00000171804.11	-0.283427	0.00293461	0.0468763
TMEM164	ENSG00000157600.12	-0.283775	0.00292839	0.0468721
PHYH	ENSG00000107537.14	-0.285018	0.00122418	0.033579
CDC25C	ENSG00000158402.21	-0.287359	0.00122763	0.033579
LAMTOR5	ENSG00000134248.14	-0.290891	0.00191346	0.0391878
UBE2C	ENSG00000175063.17	-0.294306	0.0019412	0.0392979
CEP55	ENSG00000138180.16	-0.301641	0.000561296	0.0235117
ROBO1	ENSG00000169855.21	-0.302629	0.00177657	0.0377102
CHKA	ENSG00000110721.12	-0.30315	0.00148627	0.0355655
ALCAM	ENSG00000170017.12	-0.305433	0.00213867	0.0405832
FAT1	ENSG00000083857.15	-0.305593	0.000658553	0.0253762
FBP1	ENSG00000165140.12	-0.30721	0.000737759	0.0264318
LRRC42	ENSG00000116212.15	-0.307983	0.00234626	0.0423562
MXD3	ENSG00000213347.11	-0.30827	0.000376412	0.0198209
SORT1	ENSG00000134243.12	-0.313293	0.000116998	0.0111159
NDRG2	ENSG00000165795.25	-0.313516	0.00203099	0.0397862
LRP1	ENSG00000123384.14	-0.317364	0.00173945	0.0374266
TRNP1	ENSG00000253368.4	-0.318726	0.000345741	0.0187829
PAIP2	ENSG00000120727.13	-0.320541	0.00318383	0.0487769
NCOA4	ENSG00000266412.6	-0.322126	1.9667e-05	0.00387194
ZBTB38	ENSG00000177311.12	-0.324466	0.00279838	0.0456258
RNF181	ENSG00000168894.10	-0.327281	0.000441424	0.0213182
FAM3C	ENSG00000196937.11	-0.329014	0.000150634	0.0119823
FRAS1	ENSG00000138759.20	-0.329489	0.000345843	0.0187829
SVIP	ENSG00000198168.9	-0.33224	0.00166783	0.0368014
PSAP	ENSG00000197746.15	-0.333919	0.00250279	0.0437989
CPD	ENSG00000108582.12	-0.335647	0.000649028	0.0253024
VGLL1	ENSG00000102243.13	-0.341432	0.00123656	0.033579
TGFB1I1	ENSG00000140682.19	-0.341985	0.00237122	0.0423562
ARL14	ENSG00000179674.4	-0.35005	0.000400513	0.0205666
TRHDE	ENSG00000072657.10	-0.352783	0.000938141	0.0287465
ASB9	ENSG00000102048.16	-0.353026	0.000682309	0.0254653
NAPEPLD	ENSG00000275723.4	-0.355443	0.000532634	0.0229207
MGAT5	ENSG00000152127.9	-0.358677	0.000159019	0.0122772
CXCL5	ENSG00000163735.7	-0.358771	0.000377541	0.0198209
SGK2	ENSG00000101049.18	-0.361296	0.000286066	0.0171967
SDC4	ENSG00000124145.6	-0.362213	0.000542747	0.0229792
CXCL1	ENSG00000163739.5	-0.364964	0.00165221	0.0367204
FBXW8	ENSG00000174989.13	-0.365127	0.00303649	0.0479206
ETNK1	ENSG00000139163.16	-0.365151	0.00127336	0.0339923
SNCA	ENSG00000145335.17	-0.367987	0.00262377	0.0444123
RBM3	ENSG00000102317.18	-0.369226	0.000895481	0.0282077
SLC44A4	ENSG00000235336.8	-0.373671	0.000143661	0.0119823
PAM	ENSG00000145730.21	-0.375376	0.000845817	0.0276018
TPPP3	ENSG00000159713.11	-0.38044	4.32417e-05	0.00597418
PSRC1	ENSG00000134222.16	-0.387326	0.000126747	0.0114728
ARL4C	ENSG00000188042.8	-0.388143	0.00187309	0.0388173
CDCA7L	ENSG00000164649.20	-0.388903	0.00123555	0.033579
SERPINA4	ENSG00000100665.12	-0.389065	0.00137884	0.0349637
PRSS33	ENSG00000103355.14	-0.390354	0.00305162	0.0480108
SOGA1	ENSG00000149639.15	-0.390991	0.000407572	0.0207073
KHNYN	ENSG00000100441.10	-0.391319	0.000336383	0.0186876
CD109	ENSG00000156535.15	-0.392736	0.000864614	0.0276018
HELLS	ENSG00000119969.15	-0.404014	0.00277361	0.0453236
TMPRSS4	ENSG00000137648.19	-0.408163	0.000585994	0.0240774
CFTR	ENSG00000001626.17	-0.408595	0.00206077	0.0401698
COL12A1	ENSG00000111799.22	-0.409381	0.00107833	0.0315318
CRYM	ENSG00000103316.12	-0.409836	0.000464222	0.0213399
MLF1	ENSG00000178053.20	-0.419696	0.000150363	0.0119823
KLHDC2	ENSG00000165516.11	-0.427141	0.000296003	0.0175265
MME	ENSG00000196549.13	-0.435124	0.000135231	0.0118327
LYZ	ENSG00000090382.7	-0.437121	0.000560615	0.0235117
STK17A	ENSG00000164543.7	-0.4433	0.00181115	0.0378325
SLC39A10	ENSG00000196950.14	-0.457907	0.00014878	0.0119823
CD82	ENSG00000085117.12	-0.458585	4.55262e-06	0.00177881
MLPH	ENSG00000115648.14	-0.459935	0.00230091	0.0423356
MUC5AC	ENSG00000283158.1	-0.462261	1.47505e-05	0.00345707
SMIM20	ENSG00000250317.9	-0.463471	0.000906659	0.0283805
C16orf72	ENSG00000182831.12	-0.470775	0.00175024	0.0374541
GPSM2	ENSG00000121957.15	-0.473619	0.000796222	0.0273
C14orf119	ENSG00000179933.6	-0.47792	0.00222732	0.0415311
MBTD1	ENSG00000011258.16	-0.480966	0.000210119	0.0149071
CD63	ENSG00000135404.12	-0.48734	0.00212651	0.0405832
MGAM2	ENSG00000278563.2	-0.491383	0.000570057	0.0237524
PNMA2	ENSG00000240694.9	-0.495499	0.000523934	0.0228885
SLC12A2	ENSG00000064651.14	-0.498619	0.000861284	0.0276018
ARNTL	ENSG00000133794.20	-0.510944	0.00139759	0.0350511
WDR54	ENSG00000005448.17	-0.513229	0.000190588	0.0139878
WBP2	ENSG00000132471.12	-0.514857	0.000107464	0.0106672
GM2A	ENSG00000196743.9	-0.519014	0.00169961	0.0369735
LTBP1	ENSG00000049323.16	-0.575967	0.000294111	0.0175265
ITM2A	ENSG00000078596.11	-0.582024	0.000606916	0.0245827
SERF2	ENSG00000140264.21	-0.613759	0.00260822	0.0443622
SCD	ENSG00000099194.6	-0.614079	0.000858784	0.0276018
SERPINA1	ENSG00000277377.4	-0.636124	1.62102e-05	0.00354599
BCAS1	ENSG00000064787.14	-0.638008	0.00323027	0.0491088
ANXA13	ENSG00000104537.17	-0.646269	0.00309805	0.0482786
VAV3	ENSG00000134215.16	-0.668214	0.000816374	0.0273
TCN1	ENSG00000134827.8	-0.681839	0.000402192	0.0205666
CYP4X1	ENSG00000186377.8	-0.807351	0.00226708	0.0419091
ZNF460	ENSG00000197714.9	-0.83647	0.00220896	0.0414257
ASF1B	ENSG00000288210.1	-0.851284	0.00116232	0.0327631
PAH	ENSG00000171759.10	-1.16291	0.00234764	0.0423562
TMBIM6	ENSG00000139644.13	-1.36556	0.0015964	0.0363343

## Sheet: supplementary_dataset_5b
Protein (Gene name)	Gene ID	log2-fold change	p value	FDR q value
IFI44	ENSG00000137965.11	2.70018	9.32656e-07	0.00183617
OAS2	ENSG00000111335.14	2.28105	3.61477e-05	0.006998
IFI44L	ENSG00000137959.17	2.05697	2.27351e-05	0.00596795
MX1	ENSG00000157601.15	2.02765	0.000240774	0.0140774
IFIT3	ENSG00000119917.15	1.89616	0.000551948	0.0194044
ISG15	ENSG00000187608.10	1.89299	0.000178654	0.0118009
IFI16	ENSG00000163565.20	1.85649	2.80409e-05	0.0063092
BST2	ENSG00000130303.14	1.83536	0.000104241	0.0106591
DDX60	ENSG00000137628.18	1.83035	1.91158e-05	0.00557543
SP110	ENSG00000135899.19	1.77839	7.42267e-06	0.00417525
IFIT1	ENSG00000185745.10	1.778	0.000639102	0.0201144
OAS3	ENSG00000111331.14	1.70578	0.000256082	0.0145674
IFIT2	ENSG00000119922.11	1.67362	0.000155087	0.0116315
HLA-B	ENSG00000206450.11	1.59771	0.000302001	0.0157501
GBP4	ENSG00000162654.9	1.57738	1.44777e-05	0.00438508
MX2	ENSG00000183486.14	1.55043	1.37695e-06	0.0021687
GSDMB	ENSG00000073605.19	1.55008	0.00144789	0.027475
DDX58	ENSG00000107201.11	1.47157	0.00561277	0.0497774
TAP2	ENSG00000225967.9	1.46557	0.000168113	0.0116598
SAMHD1	ENSG00000101347.11	1.45775	2.38079e-05	0.00604797
HLA-A	ENSG00000227715.11	1.45699	8.8232e-05	0.00993383
HERC6	ENSG00000138642.16	1.41347	0.00161628	0.0287969
LGALS9	ENSG00000168961.17	1.40605	3.71143e-05	0.006998
HLA-DRA	ENSG00000277263.1	1.39977	0.00183034	0.0302729
B2M	ENSG00000273686.4	1.39751	0.00349099	0.0394581
HLA-DRB4	ENSG00000227357.2	1.39017	0.000273168	0.014857
STAT1	ENSG00000115415.20	1.38559	1.9223e-06	0.00252302
OASL	ENSG00000135114.13	1.36368	0.00102459	0.0235808
PARP9	ENSG00000138496.17	1.34863	2.39491e-06	0.0025882
DTX3L	ENSG00000163840.10	1.33285	1.02006e-05	0.00422788
HLA-C	ENSG00000206435.10	1.32328	0.000115992	0.0111314
IFIT5	ENSG00000152778.10	1.29347	0.000228709	0.0139608
TAP1	ENSG00000227816.4	1.29098	0.000462137	0.0182201
OAS1	ENSG00000089127.15	1.27862	0.00304539	0.0379469
SP100	ENSG00000067066.17	1.23966	0.000460461	0.0182201
HERC5	ENSG00000138646.9	1.19722	0.000814227	0.0214629
TYMP	ENSG00000025708.14	1.1729	1.23974e-05	0.00426701
DDX60L	ENSG00000181381.15	1.15372	4.13529e-05	0.00757335
PLSCR1	ENSG00000188313.13	1.13484	0.000241327	0.0140774
IRF9	ENSG00000285048.2	1.1273	0.000199752	0.0125843
GBP1	ENSG00000117228.11	1.12706	2.59071e-05	0.00612006
HELZ2	ENSG00000130589.16	1.10514	0.000133572	0.0112584
LAP3	ENSG00000002549.13	1.10225	3.11596e-05	0.00681616
HLA-DRB3	ENSG00000230463.2	1.09983	0.00150688	0.0277757
ISG20	ENSG00000172183.16	1.09222	5.05658e-05	0.00780795
TNC	ENSG00000041982.16	1.0753	0.0035477	0.0397413
CNBP	ENSG00000169714.17	1.0547	0.000814909	0.0214629
SAMD9L	ENSG00000177409.12	1.0504	0.00268845	0.0358233
UBE2L6	ENSG00000156587.16	1.0467	5.0474e-05	0.00780795
PARP10	ENSG00000178685.14	1.03644	8.55945e-05	0.00993383
UBA7	ENSG00000182179.13	1.00909	0.000911963	0.0223939
CD55	ENSG00000196352.17	0.998716	0.000149684	0.0116315
IFIH1	ENSG00000115267.9	0.976748	0.000504787	0.0187169
EIF2AK2	ENSG00000055332.19	0.971461	0.000624153	0.0201144
MCAM	ENSG00000076706.17	0.96634	0.000468802	0.0182201
GNB1	ENSG00000078369.18	0.954168	0.00183368	0.0302729
MUC13	ENSG00000173702.7	0.950463	0.00193289	0.0307907
SDC1	ENSG00000115884.11	0.924362	0.00385988	0.0416391
HLA-DRB1	ENSG00000229074.8	0.895671	0.00151716	0.0277757
NT5C3A	ENSG00000122643.23	0.895062	9.74262e-05	0.01051
CD74	ENSG00000019582.17	0.880633	0.00121227	0.0247323
CCN1	ENSG00000142871.18	0.870434	1.23811e-05	0.00426701
PARP14	ENSG00000173193.15	0.853002	0.000421805	0.0176099
SAMD9	ENSG00000205413.8	0.85204	6.33778e-05	0.00876321
C3	ENSG00000125730.17	0.851913	0.000354828	0.0172621
NMI	ENSG00000123609.11	0.842429	2.62928e-06	0.0025882
SLCO4A1	ENSG00000101187.16	0.841034	0.00256213	0.0351195
RNF213	ENSG00000173821.20	0.837555	0.000596853	0.0197613
SP140L	ENSG00000185404.17	0.812631	0.000272783	0.014857
TNFRSF11B	ENSG00000164761.9	0.809941	0.000128629	0.0111314
WARS1	ENSG00000140105.18	0.809898	5.17735e-05	0.0078407
MUC1	ENSG00000185499.17	0.794948	8.28795e-05	0.00993383
PLAUR	ENSG00000011422.12	0.793736	0.00197308	0.0309818
TRIM21	ENSG00000132109.10	0.781986	5.34236e-06	0.00382464
PNPT1	ENSG00000138035.15	0.777493	0.00106875	0.0238472
PML	ENSG00000140464.20	0.774826	4.66812e-05	0.00780795
IGFBP3	ENSG00000146674.16	0.771827	2.06732e-05	0.00561383
IFI35	ENSG00000068079.8	0.768074	0.00320249	0.0384854
SERPINC1	ENSG00000117601.15	0.76774	0.00396962	0.0423587
ABHD2	ENSG00000140526.18	0.766598	0.000280827	0.0150443
SHFL	ENSG00000130813.18	0.764094	0.000179823	0.0118009
CLEC3B	ENSG00000163815.6	0.753179	0.00520681	0.0477898
CD38	ENSG00000004468.13	0.753165	0.00299016	0.0376392
TAPBP	ENSG00000206281.11	0.735952	0.00106751	0.0238472
GTPBP2	ENSG00000172432.19	0.727882	0.000439154	0.0180122
PSMB9	ENSG00000239836.7	0.723453	0.00299125	0.0376392
CYP24A1	ENSG00000019186.10	0.709845	0.00101908	0.0235346
PSMB10	ENSG00000205220.12	0.700385	0.00230346	0.0332839
MAFK	ENSG00000198517.10	0.689036	0.000308711	0.0158203
LAMC2	ENSG00000058085.15	0.685613	0.000422637	0.0176099
AKAP12	ENSG00000131016.17	0.683888	0.000753353	0.021188
CLSTN1	ENSG00000171603.18	0.673235	0.000639326	0.0201144
PDE3A	ENSG00000172572.7	0.660567	0.000696626	0.0206238
CEACAM1	ENSG00000079385.23	0.655844	0.000320896	0.0163036
THEMIS2	ENSG00000130775.16	0.646537	0.00202903	0.0312693
TDRD7	ENSG00000196116.8	0.640877	0.00503296	0.04694
THBS1	ENSG00000137801.11	0.637795	0.000137245	0.0112584
SPOCK2	ENSG00000107742.14	0.63702	0.000763424	0.0212437
SEMA7A	ENSG00000288455.1	0.632917	0.00113703	0.0242245
FBXO6	ENSG00000116663.11	0.632413	0.0019276	0.0307907
NFIX	ENSG00000008441.19	0.63031	0.00276771	0.0362743
PLEKHA4	ENSG00000105559.12	0.628498	0.00041631	0.0176099
SLC3A2	ENSG00000168003.18	0.623359	0.000146084	0.0116204
VGLL3	ENSG00000206538.9	0.623316	0.00193737	0.0307907
CKB	ENSG00000166165.14	0.615881	0.000293872	0.0155318
TFPI	ENSG00000003436.16	0.612584	0.00177979	0.0302719
LAMB3	ENSG00000196878.15	0.609437	0.000828769	0.0214689
BCAM	ENSG00000187244.12	0.606896	0.000660687	0.0203239
OGFR	ENSG00000060491.17	0.597175	0.000871716	0.0220024
ERAP2	ENSG00000164308.17	0.595195	0.000385886	0.0173649
ICAM1	ENSG00000090339.9	0.579866	0.000804664	0.0214079
R3HDM4	ENSG00000198858.10	0.573374	0.000773719	0.0213043
TGFBI	ENSG00000120708.17	0.551234	0.000113179	0.0111314
SMOC1	ENSG00000198732.11	0.544053	0.00465119	0.0454073
PRSS23	ENSG00000150687.12	0.542908	0.00192479	0.0307907
UNC93B1	ENSG00000110057.8	0.539565	0.00459663	0.0453444
PSME1	ENSG00000284916.2	0.536968	4.62132e-05	0.00780795
SEMA3B	ENSG00000012171.20	0.533601	0.00409595	0.042893
LAMA3	ENSG00000053747.17	0.528493	0.00111312	0.0239084
STAT2	ENSG00000170581.14	0.517466	0.000561329	0.0194293
LGALS3BP	ENSG00000108679.13	0.51429	0.000912817	0.0223939
HLA-E	ENSG00000206493.7	0.512668	0.00535161	0.0487213
ERAP1	ENSG00000164307.13	0.503502	0.00335822	0.0387771
KRT17	ENSG00000128422.18	0.497408	0.000143552	0.0115354
HS3ST1	ENSG00000002587.10	0.481629	0.000166323	0.0116598
KRT80	ENSG00000167767.14	0.479557	1.30625e-05	0.00427752
ADAR	ENSG00000160710.18	0.47685	0.000704341	0.0206953
CMTR1	ENSG00000137200.13	0.475914	7.35823e-05	0.00949935
COL12A1	ENSG00000111799.22	0.471988	0.00329239	0.0385827
AMD1	ENSG00000123505.19	0.469405	0.00332662	0.0387672
NTHL1	ENSG00000065057.9	0.468667	0.00327458	0.0385657
GPATCH4	ENSG00000160818.17	0.458211	0.00168767	0.0295335
CYP2J2	ENSG00000134716.11	0.45711	8.49669e-05	0.00993383
CCN2	ENSG00000118523.6	0.450489	0.00198677	0.0309818
HSPG2	ENSG00000142798.20	0.446888	0.000126735	0.0111314
SLFN5	ENSG00000166750.10	0.445349	0.00169138	0.0295335
COL22A1	ENSG00000169436.17	0.444911	0.00023657	0.0140774
CASP7	ENSG00000165806.21	0.436355	0.00134404	0.026449
EHD4	ENSG00000103966.11	0.432933	0.000465592	0.0182201
GNL3	ENSG00000163938.17	0.432344	0.000784112	0.0213412
NRP1	ENSG00000099250.18	0.431518	0.000789576	0.0213412
SCARB1	ENSG00000073060.17	0.430981	0.000589199	0.0197444
C1orf35	ENSG00000143793.13	0.428191	0.000492953	0.0186635
PARP12	ENSG00000059378.13	0.426083	0.00377396	0.0410496
FZD2	ENSG00000180340.7	0.425417	0.00429727	0.0440638
FSTL1	ENSG00000163430.12	0.424686	0.00349496	0.0394581
WDR74	ENSG00000133316.16	0.423599	3.55351e-05	0.006998
EPHA2	ENSG00000142627.13	0.422763	0.00174128	0.0298017
CD81	ENSG00000110651.12	0.421889	0.00158829	0.0284636
CADM4	ENSG00000105767.3	0.419748	0.000987204	0.0232067
ZC3HAV1	ENSG00000105939.14	0.418974	0.00013326	0.0112584
NT5E	ENSG00000135318.12	0.412028	0.000668959	0.020389
SUCO	ENSG00000094975.14	0.409963	0.000168945	0.0116598
RBCK1	ENSG00000125826.21	0.407315	0.0012566	0.0254389
TMOD2	ENSG00000128872.10	0.404686	0.00183047	0.0302729
PLOD1	ENSG00000083444.17	0.404629	0.000503396	0.0187169
FNDC3B	ENSG00000075420.13	0.399736	0.00345663	0.0393935
PHLDB3	ENSG00000176531.11	0.396415	0.000561676	0.0194293
DHPS	ENSG00000095059.17	0.394204	0.00500742	0.0468331
ABCD1	ENSG00000101986.12	0.393304	0.000212807	0.0133004
PCDH1	ENSG00000156453.14	0.392239	0.0002442	0.0141402
KCNAB2	ENSG00000069424.16	0.39107	0.000747449	0.0211731
TINAGL1	ENSG00000142910.16	0.389997	0.00110698	0.0239084
HEXD	ENSG00000169660.17	0.388619	0.00100339	0.0233901
NOMO1	ENSG00000274779.4	0.384476	0.00355478	0.0397641
TGFB2	ENSG00000092969.12	0.383973	0.000983662	0.0232067
AGRN	ENSG00000188157.15	0.382573	0.00256387	0.0351195
ADGRE5	ENSG00000123146.20	0.382173	0.00403704	0.0426526
LAMA4	ENSG00000112769.20	0.380972	0.00317235	0.0383529
CDH3	ENSG00000062038.15	0.380174	0.000982951	0.0232067
GTF2B	ENSG00000137947.12	0.377092	0.000666373	0.020389
NOMO3	ENSG00000278087.4	0.373849	0.00273368	0.0361199
VASN	ENSG00000274334.1	0.369753	0.00108411	0.0238473
MLKL	ENSG00000168404.13	0.36922	6.73918e-06	0.00417525
SCNM1	ENSG00000163156.12	0.367724	0.00140074	0.0270386
CNP	ENSG00000173786.17	0.366289	0.000173232	0.0116598
FAM234A	ENSG00000167930.17	0.364954	0.00070932	0.0206953
UTP3	ENSG00000132467.4	0.363285	0.00272639	0.0361199
BCL3	ENSG00000069399.15	0.362812	0.00207025	0.0315343
MYDGF	ENSG00000074842.8	0.361685	0.00067949	0.0205018
CCNL1	ENSG00000163660.12	0.361409	0.00347194	0.0394539
TGM2	ENSG00000198959.12	0.361235	0.00150022	0.0277757
RPL22	ENSG00000116251.11	0.350686	0.00127867	0.0256735
NUB1	ENSG00000013374.17	0.348989	0.00371726	0.0408582
SURF6	ENSG00000281309.2	0.344811	0.000586984	0.0197444
NFIC	ENSG00000141905.19	0.342486	0.000562524	0.0194293
SMCHD1	ENSG00000101596.17	0.341896	0.000678707	0.0205018
BSDC1	ENSG00000160058.19	0.340613	0.000854023	0.0216949
IVL	ENSG00000163207.7	0.339542	0.00466357	0.0454525
ELF3	ENSG00000163435.16	0.336144	0.00211535	0.03167
ZNF622	ENSG00000173545.5	0.335263	0.00289437	0.0372286
DDX54	ENSG00000123064.13	0.334223	0.00107502	0.0238472
CDK16	ENSG00000102225.17	0.333894	0.000254819	0.0145674
PALM3	ENSG00000288318.1	0.332272	0.000984529	0.0232067
PSMB8	ENSG00000230669.6	0.329016	5.91557e-05	0.00862687
ARHGAP23	ENSG00000273780.2	0.32701	0.000827142	0.0214689
RARRES1	ENSG00000118849.10	0.324222	0.00147247	0.0276089
CLGN	ENSG00000153132.13	0.32302	0.00446902	0.0446619
GTPBP4	ENSG00000107937.19	0.319973	0.00145819	0.027604
XPO5	ENSG00000124571.18	0.319376	0.00235529	0.033435
HMBS	ENSG00000256269.11	0.31797	0.0043431	0.0442263
FAM120C	ENSG00000184083.12	0.317821	0.0056363	0.049888
DNAJC1	ENSG00000136770.11	0.316697	0.00063878	0.0201144
TRIM15	ENSG00000235259.8	0.315953	0.00190155	0.0306858
NSUN5	ENSG00000130305.17	0.31384	0.000367164	0.0172621
SLC12A7	ENSG00000276482.3	0.312021	0.00165987	0.0292524
DAXX	ENSG00000231617.8	0.311297	0.00292184	0.0372925
WDR12	ENSG00000138442.11	0.311073	0.0042833	0.0440093
CALR	ENSG00000179218.15	0.30961	0.00141383	0.0270386
RRP15	ENSG00000067533.6	0.307958	0.00373042	0.0408582
GPT2	ENSG00000166123.14	0.307693	0.00289535	0.0372286
DDX27	ENSG00000124228.15	0.306266	0.00461414	0.0453631
ITGA3	ENSG00000005884.18	0.30609	0.00174458	0.0298017
WWC2	ENSG00000151718.16	0.305991	0.000278648	0.0150298
NAMPT	ENSG00000105835.13	0.304876	3.73227e-05	0.006998
MPHOSPH10	ENSG00000124383.9	0.303782	0.00263461	0.0354257
PATL1	ENSG00000166889.14	0.302119	0.00493521	0.0467087
SLC1A4	ENSG00000115902.11	0.301325	0.000784696	0.0213412
SPECC1	ENSG00000128487.19	0.301063	0.00440128	0.0442658
SRGAP1	ENSG00000196935.9	0.300968	0.00532279	0.0486276
TGFBR2	ENSG00000163513.19	0.298174	0.00237027	0.033498
IQCE	ENSG00000106012.18	0.296701	0.00371648	0.0408582
TNFRSF21	ENSG00000146072.6	0.295123	0.000367707	0.0172621
NKTR	ENSG00000114857.19	0.290345	0.0023422	0.0333969
HSPA5	ENSG00000044574.9	0.288827	0.00109821	0.0239084
SGCE	ENSG00000127990.19	0.286969	0.00338787	0.0390051
RBM23	ENSG00000100461.18	0.286848	0.00109648	0.0239084
TWNK	ENSG00000107815.10	0.286087	0.00289792	0.0372286
IFITM3	ENSG00000142089.17	0.285244	0.00190848	0.0307348
NPNT	ENSG00000168743.13	0.285135	0.0031706	0.0383529
CLU	ENSG00000120885.22	0.284564	0.00291845	0.0372925
LLPH	ENSG00000139233.7	0.283705	0.00537491	0.0488769
PTGFRN	ENSG00000134247.10	0.283366	0.00323589	0.0385516
LIPE	ENSG00000079435.10	0.282792	0.00375128	0.0409474
DDX52	ENSG00000277594.2	0.280769	0.00241534	0.033771
DDX21	ENSG00000165732.14	0.277107	0.00315454	0.0383529
LONP1	ENSG00000196365.12	0.276575	0.00116845	0.0245379
RAD18	ENSG00000070950.10	0.275893	0.00545308	0.0492465
PIK3AP1	ENSG00000155629.15	0.273876	0.00100695	0.0233915
TBL2	ENSG00000106638.18	0.273669	0.00111421	0.0239084
DOCK4	ENSG00000128512.24	0.273371	0.00341807	0.039124
SDHB	ENSG00000117118.10	0.270606	0.00198056	0.0309818
PLXNB2	ENSG00000196576.16	0.266148	0.000422123	0.0176099
PTK7	ENSG00000112655.16	0.262529	0.000450297	0.0181171
SULF2	ENSG00000196562.15	0.262327	0.00343684	0.0392248
TNS3	ENSG00000136205.17	0.260951	0.00455849	0.0451355
FKBP11	ENSG00000134285.11	0.260088	0.00478664	0.0461381
WFS1	ENSG00000109501.15	0.259951	0.00449564	0.0448141
SPINT1	ENSG00000166145.15	0.259452	0.00328115	0.0385657
DNAJA3	ENSG00000276726.4	0.25942	0.00058002	0.0197216
PDIA4	ENSG00000155660.11	0.257623	0.000110439	0.011009
EMC7	ENSG00000134153.10	0.25209	0.00551971	0.0493391
GPHN	ENSG00000171723.16	0.251599	6.45418e-05	0.00876321
GTPBP1	ENSG00000100226.16	0.251595	0.000824781	0.0214689
ARHGEF18	ENSG00000104880.19	0.250738	0.00228093	0.0331408
MORC2	ENSG00000133422.14	0.250269	0.00356672	0.039841
TUFT1	ENSG00000143367.17	0.248283	0.00228836	0.0331876
OTUD4	ENSG00000164164.17	0.247204	0.00138986	0.0270251
DNAJA4	ENSG00000140403.13	0.247065	0.00334871	0.0387771
CRTAP	ENSG00000170275.15	0.246535	0.000846773	0.0216064
CBR3	ENSG00000159231.6	0.246236	0.00351187	0.039565
CCPG1	ENSG00000260916.8	0.245123	9.21633e-05	0.0100804
RRP9	ENSG00000114767.7	0.244892	0.00283335	0.0366381
BAG3	ENSG00000151929.10	0.244684	0.00279536	0.0363801
GNE	ENSG00000159921.20	0.243365	0.000908875	0.0223939
NOM1	ENSG00000146909.8	0.243153	0.00138444	0.0269863
MRPS15	ENSG00000116898.12	0.243009	0.00237631	0.033498
MDC1	ENSG00000234012.9	0.242596	0.00237782	0.033498
EDEM3	ENSG00000116406.20	0.241889	0.00495683	0.0467881
NOP58	ENSG00000055044.11	0.240998	0.00392289	0.0420882
PLEKHA7	ENSG00000166689.16	0.239592	2.6328e-05	0.00612006
HM13	ENSG00000101294.18	0.238403	0.00325295	0.0385657
MAN2A2	ENSG00000196547.15	0.237626	0.00300595	0.0376392
SLFN13	ENSG00000154760.14	0.236996	0.00218845	0.0323566
SIGIRR	ENSG00000185187.13	0.23657	0.00565715	0.049888
DAP3	ENSG00000132676.16	0.233576	0.00312603	0.0383117
SUPT16H	ENSG00000092201.10	0.232519	0.00279954	0.0363801
NOSIP	ENSG00000142546.14	0.232279	0.00121892	0.0248035
EXOSC7	ENSG00000075914.13	0.231355	0.00185776	0.0304746
FBL	ENSG00000280548.4	0.230869	0.00108233	0.0238473
LACTB2	ENSG00000147592.9	0.230335	0.000123911	0.0111314
YARS1	ENSG00000134684.12	0.230003	0.00514069	0.047627
FKBP14	ENSG00000106080.11	0.227749	0.00544313	0.0492131
CDC6	ENSG00000094804.12	0.227623	0.00496367	0.0467881
ZCCHC8	ENSG00000033030.15	0.226164	0.00100149	0.0233901
STAT3	ENSG00000168610.16	0.224769	0.00326728	0.0385657
KRT71	ENSG00000139648.7	0.224315	0.00332783	0.0387672
NOP56	ENSG00000101361.17	0.222433	0.00275129	0.0362315
PDLIM1	ENSG00000107438.9	0.22237	0.00202756	0.0312693
SRP68	ENSG00000167881.15	0.222212	0.00223106	0.0327314
PDE12	ENSG00000174840.9	0.221938	5.00905e-05	0.00780795
LEMD2	ENSG00000161904.12	0.221851	0.00426168	0.0439288
DNAJC16	ENSG00000116138.13	0.220748	0.00242723	0.033771
OGFOD1	ENSG00000087263.17	0.217648	0.000903535	0.0223939
SMAD3	ENSG00000166949.17	0.21459	8.81128e-05	0.00993383
TRIM25	ENSG00000121060.19	0.211925	0.00231217	0.0333067
SGO1	ENSG00000129810.15	0.209266	0.00397749	0.0423853
PITPNB	ENSG00000180957.19	0.208541	0.0038836	0.0417806
DDX31	ENSG00000125485.18	0.207756	0.00185243	0.0304549
MGAT3	ENSG00000128268.12	0.206926	0.00148053	0.0276283
MYO18A	ENSG00000196535.18	0.20649	0.00244007	0.0338899
HSPD1	ENSG00000144381.18	0.205481	0.000847792	0.0216064
RRP12	ENSG00000052749.14	0.205423	0.00481961	0.0462694
TRMT1L	ENSG00000121486.12	0.204663	0.000359124	0.0172621
TOR1B	ENSG00000136816.16	0.20462	0.000415674	0.0176099
AIFM2	ENSG00000042286.15	0.204203	0.00470564	0.0456366
QKI	ENSG00000112531.17	0.203806	0.00334267	0.0387771
PECR	ENSG00000115425.14	0.203211	0.00468769	0.0455748
CHD1	ENSG00000153922.11	0.202488	0.000929031	0.0226505
DCAF1	ENSG00000145041.16	0.202386	0.00548088	0.049266
TLK2	ENSG00000146872.19	0.202356	0.000572189	0.0196768
SYVN1	ENSG00000162298.19	0.201709	0.00162121	0.0288195
UHRF1BP1	ENSG00000065060.18	0.201587	0.000266339	0.014857
MED25	ENSG00000104973.19	0.201536	0.000605974	0.019801
RBM25	ENSG00000119707.14	0.200537	8.85544e-05	0.00993383
TNFRSF10B	ENSG00000120889.13	0.200409	0.00503674	0.04694
PEG10	ENSG00000242265.6	0.200286	0.000117799	0.0111314
PPP1R8	ENSG00000117751.18	0.198907	0.00410868	0.0429123
BCAR3	ENSG00000137936.18	0.198805	0.00233599	0.0333969
SERPINB1	ENSG00000021355.13	0.198123	0.00404049	0.0426526
MAP1S	ENSG00000130479.11	0.197257	0.00219408	0.0323566
SMG1	ENSG00000157106.18	0.196851	0.00256428	0.0351195
RPL34	ENSG00000109475.17	0.196851	0.00120834	0.024716
WWC3	ENSG00000047644.20	0.19612	0.00366316	0.0406295
ZCCHC9	ENSG00000131732.12	0.194102	0.00372921	0.0408582
DCP1A	ENSG00000272886.6	0.193546	0.00156053	0.0282509
RASA2	ENSG00000155903.14	0.193123	0.000587439	0.0197444
MORF4L2	ENSG00000123562.18	0.192943	0.000909735	0.0223939
PDPR	ENSG00000090857.14	0.192867	0.00327066	0.0385657
DHX8	ENSG00000067596.12	0.192266	0.00561299	0.0497774
TRMT1	ENSG00000104907.13	0.191641	0.00263041	0.0354257
TRABD	ENSG00000170638.10	0.191636	0.00019061	0.0122037
PTPRK	ENSG00000273993.4	0.190983	0.000349203	0.0172621
SLX9	ENSG00000160256.13	0.190449	0.00126672	0.025578
MTRES1	ENSG00000130349.10	0.188681	0.000366921	0.0172621
PUS1	ENSG00000177192.14	0.186735	0.00547344	0.049266
BYSL	ENSG00000112578.10	0.186039	0.00328684	0.038575
CARS1	ENSG00000278191.4	0.185417	0.00015386	0.0116315
BOP1	ENSG00000285301.2	0.185378	0.000636386	0.0201144
ELL	ENSG00000105656.13	0.185377	0.00564934	0.049888
MAFG	ENSG00000197063.11	0.18492	0.00302868	0.0377985
DUS2	ENSG00000167264.18	0.184727	0.000941013	0.0228015
TBC1D23	ENSG00000036054.13	0.184241	0.00339417	0.0390206
NUDC	ENSG00000090273.14	0.184147	0.000170514	0.0116598
CALD1	ENSG00000122786.20	0.183851	0.00434426	0.0442263
OPTN	ENSG00000123240.17	0.183556	0.00417871	0.0434313
LAMC1	ENSG00000135862.6	0.183423	0.000758433	0.0212383
NOL6	ENSG00000165271.17	0.183379	0.00195732	0.0309466
TRMT44	ENSG00000155275.19	0.181681	0.000822628	0.0214689
PDCD11	ENSG00000148843.15	0.181494	0.00366827	0.0406295
PCIF1	ENSG00000100982.12	0.180934	0.00141011	0.0270386
DDX56	ENSG00000136271.11	0.180571	0.00140594	0.0270386
NAA25	ENSG00000111300.10	0.180274	0.00456227	0.0451355
ECPAS	ENSG00000136813.15	0.177934	0.0037835	0.0410967
THOP1	ENSG00000172009.15	0.177144	0.00316403	0.0383529
EME1	ENSG00000154920.15	0.17686	0.00229333	0.0331985
AMOTL1	ENSG00000166025.18	0.17673	0.00309028	0.0381464
PCGF5	ENSG00000180628.15	0.175965	0.0025909	0.0352998
CCT3	ENSG00000163468.15	0.175561	0.000156672	0.0116395
PRPH	ENSG00000135406.14	0.175023	0.00290967	0.0372925
CHIC2	ENSG00000109220.11	0.174535	0.00223926	0.0327314
EIF5B	ENSG00000158417.11	0.173834	0.000744032	0.0211731
HSP90B1	ENSG00000166598.16	0.171723	0.00037036	0.0172621
FXR1	ENSG00000114416.18	0.17092	0.000166081	0.0116598
ADA	ENSG00000196839.13	0.169285	0.000419015	0.0176099
NIFK	ENSG00000155438.12	0.169237	0.00499264	0.0467881
NOL10	ENSG00000115761.16	0.169049	0.000458096	0.0182201
MTHFD2	ENSG00000065911.13	0.16688	0.00198666	0.0309818
PHRF1	ENSG00000274780.2	0.165098	0.00013691	0.0112584
NAT10	ENSG00000135372.10	0.164738	0.00181088	0.0302729
FECH	ENSG00000066926.13	0.164533	0.00372924	0.0408582
MRPL46	ENSG00000259494.2	0.163637	0.00442972	0.0444383
KARS1	ENSG00000065427.15	0.162856	0.00412654	0.0429848
KIF13B	ENSG00000197892.13	0.162091	0.00508477	0.047222
HK2	ENSG00000159399.10	0.161281	0.00428637	0.0440093
ACSL3	ENSG00000123983.15	0.161088	0.000839634	0.0215378
MRPL20	ENSG00000242485.6	0.160999	0.00146807	0.0276089
ACOT2	ENSG00000119673.16	0.159677	0.00170122	0.0295909
PLOD3	ENSG00000106397.12	0.158658	0.00549734	0.049266
DHX30	ENSG00000132153.15	0.158408	0.000412167	0.0176099
RANBP10	ENSG00000141084.12	0.157426	0.00276494	0.0362743
EIF2S2	ENSG00000125977.7	0.157397	0.000136472	0.0112584
UQCRC1	ENSG00000010256.11	0.156283	0.000887246	0.0222518
IDH3A	ENSG00000166411.14	0.155739	0.00314116	0.0383529
SLC4A2	ENSG00000164889.15	0.155231	0.00385078	0.0415979
SUPT6H	ENSG00000109111.15	0.154471	0.000797217	0.0213661
PSMA7	ENSG00000101182.15	0.153532	0.000720715	0.0208663
SMS	ENSG00000102172.16	0.153461	0.00354368	0.0397413
MORC3	ENSG00000159256.13	0.151586	0.00166042	0.0292524
NAGS	ENSG00000161653.11	0.150716	0.0027302	0.0361199
LMNB2	ENSG00000176619.13	0.150278	0.000715263	0.0207849
BAG5	ENSG00000166170.12	0.150009	0.00280817	0.0364322
RPF2	ENSG00000197498.13	0.149521	0.00151494	0.0277757
PGAM5	ENSG00000247077.7	0.14841	0.00179517	0.0302729
HGS	ENSG00000185359.14	0.148149	0.000960652	0.023135
RHEB	ENSG00000106615.10	0.147352	0.00186137	0.0304746
GTF3C4	ENSG00000125484.12	0.146732	0.00347054	0.0394539
RFX5	ENSG00000143390.18	0.145609	0.00296051	0.0376375
P4HB	ENSG00000185624.16	0.145425	6.57063e-05	0.00877012
RBM17	ENSG00000134453.16	0.144869	0.00273823	0.0361199
MRTO4	ENSG00000053372.5	0.142639	0.00390378	0.0419403
URI1	ENSG00000105176.18	0.141155	0.00423287	0.0438237
PALM2AKAP2	ENSG00000157654.19	0.140558	0.00501965	0.0468918
BAZ1A	ENSG00000198604.11	0.140384	0.00524233	0.0480597
KAT8	ENSG00000103510.20	0.139635	0.00157742	0.028426
GRAMD1A	ENSG00000089351.15	0.139016	0.00254312	0.0350737
PUS7	ENSG00000091127.14	0.137467	0.000427209	0.0177067
PLCB2	ENSG00000137841.12	0.137101	0.00307809	0.0381464
THOC2	ENSG00000125676.20	0.136708	0.000599333	0.0197613
CYC1	ENSG00000179091.5	0.136641	0.00171095	0.0296779
EFL1	ENSG00000140598.15	0.136014	0.000657527	0.0203239
ERLIN1	ENSG00000107566.14	0.135176	0.000625995	0.0201144
LMNB1	ENSG00000113368.12	0.133413	0.00182059	0.0302729
RING1	ENSG00000228520.3	0.132949	0.00151816	0.0277757
MRPS21	ENSG00000266472.6	0.131837	0.0034952	0.0394581
SMPDL3B	ENSG00000130768.15	0.127648	0.00198132	0.0309818
EIF3B	ENSG00000106263.19	0.127385	0.00539487	0.0489454
KAT7	ENSG00000136504.13	0.126076	0.00011974	0.0111314
EIF2S1	ENSG00000134001.15	0.125647	0.000365078	0.0172621
CDO1	ENSG00000129596.5	0.12557	0.00440042	0.0442658
GABPA	ENSG00000154727.11	0.124977	0.00257388	0.0351897
UFL1	ENSG00000014123.10	0.123563	0.00237577	0.033498
FKBP4	ENSG00000004478.8	0.120199	0.00203736	0.0313364
ARHGAP29	ENSG00000137962.13	0.118137	0.00481771	0.0462694
GTPBP10	ENSG00000105793.16	0.117054	0.00120297	0.024716
ABCB10	ENSG00000135776.5	0.114032	0.00321127	0.0384854
TRMT10C	ENSG00000174173.7	0.103718	0.00140613	0.0270386
CCT5	ENSG00000150753.12	0.100948	8.14367e-05	0.00993383
POLR2A	ENSG00000284832.2	0.100371	0.000258975	0.0145674
N4BP1	ENSG00000102921.8	0.0977455	0.0021566	0.0321044
DDX23	ENSG00000174243.10	0.0970466	0.00317538	0.0383529
ZNF532	ENSG00000074657.14	0.095664	0.000594676	0.0197613
PPP5C	ENSG00000011485.15	0.095419	0.00104489	0.0238106
PPM1G	ENSG00000115241.11	0.0954151	0.00231349	0.0333067
SPATA5	ENSG00000145375.9	0.0924767	0.0056525	0.049888
GART	ENSG00000262473.5	0.0920706	0.00564164	0.049888
NOS1AP	ENSG00000198929.13	0.0876647	0.00184877	0.0304549
RAB3GAP1	ENSG00000115839.19	0.0866043	0.00486208	0.0464671
TXNRD1	ENSG00000198431.17	0.0863972	0.00128561	0.0256735
MRPL37	ENSG00000116221.15	0.086352	0.00326322	0.0385657
COLGALT1	ENSG00000130309.12	0.0810725	0.00438051	0.0442263
PDLIM4	ENSG00000131435.13	0.0796731	0.00242567	0.033771
ARHGAP45	ENSG00000180448.11	0.078376	0.000410836	0.0176099
SUPT3H	ENSG00000196284.17	0.0756388	0.00299385	0.0376392
DOCK7	ENSG00000116641.18	0.0745923	0.000548407	0.0194044
PTER	ENSG00000165983.15	0.0719051	0.00164397	0.0291583
POGLUT1	ENSG00000163389.12	0.069157	0.0034792	0.0394581
RPL3	ENSG00000100316.16	0.0599016	0.00515308	0.0476819
CCT8	ENSG00000156261.13	0.0517447	0.0029883	0.0376392
GIGYF2	ENSG00000204120.16	-0.0309745	0.00482422	0.0462694
MYH14	ENSG00000105357.20	-0.0574787	0.00159035	0.0284636
CUL4B	ENSG00000158290.19	-0.06457	0.004121	0.0429839
CHMP4B	ENSG00000101421.4	-0.0701277	0.00322144	0.0384854
AURKA	ENSG00000087586.18	-0.0732209	0.00482964	0.0462694
SYNE1	ENSG00000131018.25	-0.0829421	0.00352354	0.0395833
TUBB6	ENSG00000176014.13	-0.0831391	0.000984063	0.0232067
ATAD1	ENSG00000283024.1	-0.0867406	0.00132623	0.0261755
NARS1	ENSG00000134440.12	-0.0899971	0.00034889	0.0172621
PIK3C3	ENSG00000078142.14	-0.0949298	0.00447625	0.0446774
NEMF	ENSG00000165525.18	-0.0952509	0.00147063	0.0276089
RNMT	ENSG00000101654.18	-0.0965295	0.00118418	0.0245406
FRK	ENSG00000111816.8	-0.0986604	0.00549203	0.049266
NMRAL1	ENSG00000274684.4	-0.0999027	0.00497839	0.0467881
DLG1	ENSG00000075711.21	-0.100855	0.000448966	0.0181171
SEPTIN2	ENSG00000168385.18	-0.10153	0.00114124	0.0242245
ALDH1A2	ENSG00000128918.15	-0.101842	0.00424866	0.0439084
MCRS1	ENSG00000187778.14	-0.105241	0.00516835	0.0476876
LARS1	ENSG00000133706.19	-0.106627	0.00454381	0.0451229
TRAPPC1	ENSG00000170043.12	-0.110025	0.000270173	0.014857
RAP1GDS1	ENSG00000138698.15	-0.111794	0.0049848	0.0467881
CAPN7	ENSG00000131375.10	-0.111853	0.000485894	0.0185279
TBL1X	ENSG00000101849.18	-0.113721	0.00395378	0.0423587
PPP3CB	ENSG00000107758.16	-0.114796	0.00488003	0.046514
MYOF	ENSG00000138119.17	-0.117289	0.000896456	0.0223939
CDKAL1	ENSG00000145996.11	-0.120316	0.00209989	0.0316422
XYLB	ENSG00000093217.11	-0.120694	0.000747499	0.0211731
HEXB	ENSG00000049860.14	-0.120699	0.00201752	0.0312693
PNKP	ENSG00000039650.12	-0.120888	0.00258087	0.0352241
PIGN	ENSG00000197563.11	-0.121994	0.00484743	0.0463833
UGP2	ENSG00000169764.16	-0.122415	0.00206177	0.0314659
XRCC4	ENSG00000152422.16	-0.122454	0.000688356	0.0205333
ENOSF1	ENSG00000132199.20	-0.122928	0.00196094	0.0309466
PTPN11	ENSG00000179295.19	-0.123573	0.0034352	0.0392248
SGPL1	ENSG00000166224.17	-0.124291	0.00444847	0.044558
PYGL	ENSG00000100504.17	-0.125103	0.00436724	0.0442263
FAM83H	ENSG00000273889.2	-0.125228	0.00408827	0.0428697
KIF2C	ENSG00000142945.13	-0.126113	0.00460641	0.0453444
TBCB	ENSG00000105254.12	-0.126239	0.000497576	0.0187169
TPP2	ENSG00000134900.12	-0.127022	0.000258701	0.0145674
COMMD9	ENSG00000110442.12	-0.128075	0.00494075	0.0467087
WDR1	ENSG00000071127.17	-0.129944	0.00315064	0.0383529
PPIL2	ENSG00000100023.20	-0.1313	0.00465317	0.0454073
ILK	ENSG00000166333.14	-0.131938	0.00216197	0.0321236
PPM1L	ENSG00000163590.14	-0.132655	0.00165247	0.0292432
ANXA11	ENSG00000122359.18	-0.1327	0.00305418	0.0379963
MYCBP2	ENSG00000005810.19	-0.134507	0.00439288	0.0442658
MAPK3	ENSG00000102882.12	-0.135489	0.000127807	0.0111314
PHYKPL	ENSG00000175309.15	-0.136014	0.000786979	0.0213412
PHKA2	ENSG00000044446.12	-0.136162	0.00558838	0.049671
AHCY	ENSG00000101444.13	-0.136207	0.00360138	0.0401712
RNF123	ENSG00000164068.16	-0.136614	0.00308278	0.0381464
EXOC7	ENSG00000182473.22	-0.138241	0.000219299	0.0135983
UBE4B	ENSG00000130939.20	-0.139632	0.00179829	0.0302729
CAMK4	ENSG00000152495.11	-0.139836	0.000964657	0.0231606
PLEKHA6	ENSG00000143850.16	-0.140582	0.0023452	0.0333969
DMXL1	ENSG00000172869.15	-0.141254	0.00551371	0.0493391
ATP7A	ENSG00000165240.22	-0.141385	0.00173305	0.0298017
BCKDHB	ENSG00000083123.15	-0.141955	0.00340036	0.0390347
PGM1	ENSG00000079739.17	-0.144217	0.00193761	0.0307907
RASSF3	ENSG00000153179.13	-0.145619	0.000636957	0.0201144
CCNB2	ENSG00000157456.8	-0.147231	0.00182285	0.0302729
GNPDA1	ENSG00000113552.16	-0.147605	0.00491892	0.0466143
MATN2	ENSG00000132561.14	-0.147835	0.00382303	0.0413549
NSDHL	ENSG00000147383.11	-0.150043	0.00426737	0.0439288
MSRA	ENSG00000285250.2	-0.151366	0.00489262	0.046514
NIT2	ENSG00000114021.12	-0.151921	0.0045426	0.0451229
STAT6	ENSG00000166888.12	-0.1521	0.00309028	0.0381464
VPS37B	ENSG00000139722.7	-0.152402	0.00418043	0.0434313
DBT	ENSG00000137992.15	-0.152589	0.0032765	0.0385657
RALGAPB	ENSG00000170471.15	-0.152622	0.00450504	0.0448511
CMPK1	ENSG00000162368.14	-0.153049	0.00401096	0.0425749
ATP6V1B2	ENSG00000147416.11	-0.153286	0.00101656	0.0235346
TMEM19	ENSG00000139291.14	-0.154784	0.00467406	0.0454984
STRBP	ENSG00000165209.19	-0.155169	0.000105576	0.0106591
ALDH9A1	ENSG00000143149.13	-0.156706	0.000283676	0.0150943
PPP6R2	ENSG00000100239.16	-0.158683	0.00474271	0.0458685
TMEM63A	ENSG00000196187.12	-0.15875	0.00557447	0.0496327
ZNF512	ENSG00000243943.10	-0.159237	0.00296798	0.0376375
SLC25A20	ENSG00000178537.10	-0.159858	0.00103482	0.0236897
PC	ENSG00000173599.15	-0.160747	0.00210567	0.0316454
FAM161A	ENSG00000170264.13	-0.160791	0.00396615	0.0423587
LTV1	ENSG00000135521.9	-0.161164	0.00106722	0.0238472
MMUT	ENSG00000146085.8	-0.162502	0.00225264	0.0327902
CLINT1	ENSG00000113282.14	-0.163631	0.00309096	0.0381464
TOP2B	ENSG00000077097.16	-0.163644	0.00129253	0.0257038
L3MBTL3	ENSG00000198945.8	-0.164221	0.000836984	0.0215378
WASHC2A	ENSG00000099290.17	-0.164622	0.00322545	0.0384854
ENO1	ENSG00000074800.16	-0.166985	0.00534379	0.0487064
ACADM	ENSG00000117054.15	-0.168293	0.00106229	0.0238472
SERPINB5	ENSG00000206075.14	-0.16861	0.0037573	0.0409474
CYB5R2	ENSG00000166394.15	-0.169336	0.00518231	0.0476876
SPATA20	ENSG00000006282.21	-0.170113	0.0017842	0.0302729
GLB1	ENSG00000170266.16	-0.170924	0.00155734	0.0282509
UNC119B	ENSG00000175970.11	-0.171489	5.45197e-05	0.0081008
MSH3	ENSG00000113318.11	-0.171755	0.00043254	0.0178338
DYNLL1	ENSG00000088986.11	-0.171856	0.00335741	0.0387771
EPS8L1	ENSG00000131037.15	-0.172041	0.00181038	0.0302729
ARSD	ENSG00000006756.16	-0.172669	0.0014958	0.0277757
HSDL2	ENSG00000119471.15	-0.174394	0.00507235	0.047216
CROT	ENSG00000005469.12	-0.176781	0.00146735	0.0276089
PLA2G4A	ENSG00000116711.10	-0.177057	0.00232247	0.0333749
ATP6V1C1	ENSG00000155097.12	-0.177342	0.000627022	0.0201144
ALDH6A1	ENSG00000119711.13	-0.177644	0.00549903	0.049266
TULP3	ENSG00000078246.17	-0.180748	0.00316305	0.0383529
ANAPC16	ENSG00000166295.9	-0.180834	0.00205669	0.0314494
YEATS2	ENSG00000163872.16	-0.181029	0.00301114	0.0376392
HPCAL1	ENSG00000115756.13	-0.182375	0.00436743	0.0442263
MIF	ENSG00000276701.2	-0.182724	0.00173707	0.0298017
ANXA5	ENSG00000164111.15	-0.182831	0.00366278	0.0406295
SPR	ENSG00000116096.6	-0.183048	0.00177352	0.0302304
NNT	ENSG00000112992.18	-0.183652	0.00554948	0.049549
GNG12	ENSG00000172380.6	-0.18512	0.00375378	0.0409474
TEP1	ENSG00000129566.13	-0.185195	0.00488503	0.046514
GMIP	ENSG00000089639.11	-0.185773	0.000366225	0.0172621
TBRG4	ENSG00000136270.14	-0.186685	0.0036414	0.0405028
KCTD14	ENSG00000151364.17	-0.187782	0.000670571	0.020389
KDM8	ENSG00000155666.12	-0.188198	0.00352244	0.0395833
ACTR2	ENSG00000138071.15	-0.188935	0.00261539	0.0354257
POLI	ENSG00000101751.11	-0.189486	0.00173331	0.0298017
TRIOBP	ENSG00000100106.22	-0.190411	0.000476239	0.0183842
DYNC1I2	ENSG00000077380.16	-0.19214	0.0017283	0.0298017
NUMB	ENSG00000133961.21	-0.193322	0.00437909	0.0442263
PRIM2	ENSG00000146143.19	-0.193826	0.000836759	0.0215378
IFT172	ENSG00000138002.16	-0.193937	0.000167316	0.0116598
COMMD4	ENSG00000140365.16	-0.19435	0.00338274	0.039003
DMTN	ENSG00000158856.19	-0.194569	0.00234054	0.0333969
TDP1	ENSG00000042088.14	-0.194659	0.000804572	0.0214079
ENO2	ENSG00000111674.9	-0.194925	0.00277709	0.0362743
PNPLA4	ENSG00000006757.12	-0.195956	0.00432956	0.0442263
PPARG	ENSG00000132170.24	-0.196146	0.00434851	0.0442263
PRKACA	ENSG00000288516.1	-0.196583	0.00371495	0.0408582
MCTP2	ENSG00000140563.16	-0.197789	0.00318809	0.0384475
GLS	ENSG00000115419.13	-0.199004	0.0040724	0.0428173
KLHL36	ENSG00000135686.13	-0.20058	0.00316119	0.0383529
MGAT4B	ENSG00000284501.2	-0.201195	0.00456893	0.0451447
MYO6	ENSG00000196586.17	-0.201204	0.00114076	0.0242245
MMAA	ENSG00000151611.17	-0.201358	0.000154216	0.0116315
JAK1	ENSG00000162434.13	-0.201794	0.000773289	0.0213043
MBTPS1	ENSG00000140943.18	-0.202768	0.00491625	0.0466143
NDC80	ENSG00000080986.13	-0.203007	0.00104615	0.0238106
SHC1	ENSG00000160691.19	-0.203367	0.00431848	0.0442237
DMD	ENSG00000198947.18	-0.204462	0.00048702	0.0185279
GCA	ENSG00000115271.11	-0.204492	0.00267934	0.0357624
TCAF1	ENSG00000198420.10	-0.204606	0.00401782	0.0425845
ADSS2	ENSG00000035687.10	-0.205556	0.00380613	0.0412349
ATP11C	ENSG00000101974.15	-0.207961	0.000771184	0.0213043
NEBL	ENSG00000078114.19	-0.209824	0.00474702	0.0458685
CDC42EP4	ENSG00000179604.10	-0.210464	0.00331089	0.0387418
KIF20B	ENSG00000138182.15	-0.211566	0.00402704	0.0426249
PDZD8	ENSG00000165650.12	-0.211606	0.000306073	0.0158203
IDE	ENSG00000119912.18	-0.21285	0.00111186	0.0239084
GTF2I	ENSG00000263001.8	-0.21382	0.000560236	0.0194293
AMN1	ENSG00000151743.11	-0.213892	0.00208349	0.0316422
CHCHD6	ENSG00000159685.11	-0.214265	0.000465112	0.0182201
GCAT	ENSG00000100116.17	-0.214537	0.0013695	0.0267613
SELENBP1	ENSG00000143416.21	-0.215837	0.00262222	0.0354257
XIAP	ENSG00000101966.13	-0.216895	0.00255131	0.0351195
DOP1B	ENSG00000142197.13	-0.217232	0.00285642	0.0368759
ALAD	ENSG00000148218.16	-0.218634	8.95622e-05	0.00993383
ZWINT	ENSG00000122952.17	-0.21875	0.00517495	0.0476876
WDR35	ENSG00000118965.16	-0.220833	0.00419519	0.0435272
ABLIM1	ENSG00000099204.21	-0.220856	0.00472344	0.0457529
MAN1A2	ENSG00000198162.12	-0.222377	0.000538474	0.0193629
NCOR1	ENSG00000141027.22	-0.222377	0.00272017	0.0361199
PRDX5	ENSG00000126432.14	-0.222748	0.000707323	0.0206953
SNX4	ENSG00000114520.11	-0.223924	0.000939001	0.0228015
RBBP9	ENSG00000089050.16	-0.223994	0.000233369	0.0140289
TBC1D22B	ENSG00000065491.8	-0.224265	1.35794e-05	0.00427752
HYKK	ENSG00000188266.14	-0.224917	0.000230464	0.0139608
DDAH2	ENSG00000226634.6	-0.225656	0.00464149	0.0454073
ANK2	ENSG00000145362.21	-0.225995	0.00105878	0.0238472
CAPN5	ENSG00000149260.18	-0.226147	0.00153972	0.0280679
CORO1B	ENSG00000172725.14	-0.226295	0.000187868	0.0121267
ACTR3	ENSG00000115091.12	-0.226313	0.00436833	0.0442263
INO80C	ENSG00000153391.16	-0.226325	0.000736927	0.0211029
ALDH2	ENSG00000111275.13	-0.226731	0.000414124	0.0176099
UBR7	ENSG00000278787.4	-0.228003	0.00531397	0.0486033
NEXN	ENSG00000162614.19	-0.22815	0.00209836	0.0316422
EPM2AIP1	ENSG00000178567.8	-0.228198	0.000879486	0.0221276
MAN2B1	ENSG00000104774.13	-0.228551	0.00461983	0.0453631
STK17B	ENSG00000081320.11	-0.229411	0.00173728	0.0298017
CCDC90B	ENSG00000137500.10	-0.23015	0.00199234	0.0310073
SOGA1	ENSG00000149639.15	-0.230326	0.00100392	0.0233901
VPS4A	ENSG00000132612.16	-0.230346	0.000330276	0.0166726
SGSH	ENSG00000181523.13	-0.232125	0.00168471	0.0295335
ARHGAP10	ENSG00000071205.12	-0.232291	0.00209858	0.0316422
PIK3C2A	ENSG00000011405.14	-0.232474	0.00320155	0.0384854
SNX5	ENSG00000089006.17	-0.233133	0.00116003	0.0245379
MAGED1	ENSG00000179222.18	-0.234231	0.00433419	0.0442263
IST1	ENSG00000182149.21	-0.23446	0.00518962	0.0476876
PIN4	ENSG00000102309.15	-0.234622	0.00541645	0.0490847
TANGO2	ENSG00000183597.16	-0.234936	0.00246429	0.0341659
CDC42BPA	ENSG00000143776.20	-0.235455	0.000981226	0.0232067
DECR1	ENSG00000104325.7	-0.237657	0.00188363	0.0305668
WASHC1	ENSG00000181404.17	-0.237714	0.00116722	0.0245379
SMAD2	ENSG00000175387.16	-0.237745	0.00214831	0.0320996
ERBB2	ENSG00000141736.14	-0.238057	0.00109403	0.0239084
LTA4H	ENSG00000111144.10	-0.239394	0.000688094	0.0205333
IFT88	ENSG00000032742.18	-0.239449	0.00426313	0.0439288
SSX2IP	ENSG00000117155.17	-0.239778	0.00157671	0.028426
HMGCR	ENSG00000113161.17	-0.241465	0.000809926	0.0214629
ABCA3	ENSG00000167972.14	-0.243496	0.00375937	0.0409474
MYO5B	ENSG00000167306.20	-0.243971	0.00499274	0.0467881
IGF2R	ENSG00000197081.16	-0.244919	0.005331	0.0486461
KCTD18	ENSG00000155729.13	-0.246472	0.00128758	0.0256735
GPI	ENSG00000282019.1	-0.246646	0.00211357	0.03167
SFXN3	ENSG00000107819.14	-0.247724	0.00332157	0.0387672
ADH5	ENSG00000197894.12	-0.248466	0.000510554	0.0187169
SCPEP1	ENSG00000121064.13	-0.24861	0.00259553	0.035302
FASN	ENSG00000169710.9	-0.249978	0.00108334	0.0238473
TRMT112	ENSG00000173113.7	-0.250038	0.00128185	0.0256735
USP13	ENSG00000058056.10	-0.251722	0.00301077	0.0376392
TP53I3	ENSG00000115129.14	-0.251999	0.00497594	0.0467881
PRKCA	ENSG00000154229.12	-0.252	0.00111391	0.0239084
MYOM1	ENSG00000101605.14	-0.252114	0.00154684	0.0281324
NAA16	ENSG00000172766.19	-0.253274	0.000823125	0.0214689
ARPC5	ENSG00000162704.16	-0.255045	0.00233958	0.0333969
CDC37L1	ENSG00000106993.12	-0.25636	0.00224444	0.0327314
STX7	ENSG00000079950.14	-0.25762	0.00193932	0.0307907
GBE1	ENSG00000114480.13	-0.257837	0.00262637	0.0354257
APLP2	ENSG00000084234.18	-0.258213	0.00543691	0.0492131
CTTN	ENSG00000288401.1	-0.258635	6.73896e-05	0.00884489
PTEN	ENSG00000284792.1	-0.259292	0.00118048	0.0245406
PRKAR2A	ENSG00000114302.16	-0.259394	0.00149933	0.0277757
WDR91	ENSG00000105875.15	-0.260875	0.0011747	0.0245379
MTMR2	ENSG00000087053.20	-0.261417	0.00118313	0.0245406
ZMYM3	ENSG00000147130.14	-0.261642	0.00441854	0.0443826
EXTL2	ENSG00000162694.14	-0.262116	0.00180343	0.0302729
ACADSB	ENSG00000196177.13	-0.262755	0.000125601	0.0111314
LDAH	ENSG00000118961.15	-0.263543	0.00224193	0.0327314
S100A16	ENSG00000188643.11	-0.26371	0.00401151	0.0425749
MAOB	ENSG00000069535.14	-0.265623	0.00327274	0.0385657
PGK1	ENSG00000102144.15	-0.267577	0.00321559	0.0384854
NEO1	ENSG00000067141.17	-0.267618	0.000797669	0.0213661
FER	ENSG00000151422.14	-0.267921	0.00142793	0.0272275
CRTC1	ENSG00000105662.16	-0.268304	0.000101504	0.0106579
PFKFB2	ENSG00000123836.15	-0.268318	0.00312818	0.0383117
NDRG1	ENSG00000104419.17	-0.268814	0.00192738	0.0307907
CPNE7	ENSG00000178773.15	-0.270523	0.00310021	0.0381472
MIS18BP1	ENSG00000129534.14	-0.271088	0.00283309	0.0366381
SIRT5	ENSG00000124523.17	-0.271415	0.0015071	0.0277757
TBCK	ENSG00000145348.17	-0.271806	0.00278325	0.0362882
ARSL	ENSG00000157399.17	-0.271935	0.000518323	0.0188939
USP6NL	ENSG00000148429.15	-0.272148	0.000184271	0.0119928
PTBP2	ENSG00000117569.19	-0.274022	0.00489652	0.046514
WDSUB1	ENSG00000196151.11	-0.27424	0.00455002	0.0451278
AUH	ENSG00000148090.12	-0.274709	0.000750133	0.0211731
VMA21	ENSG00000160131.14	-0.274836	0.000450915	0.0181171
CLIP4	ENSG00000115295.21	-0.275432	0.000693404	0.0206059
DSEL	ENSG00000262102.1	-0.27676	0.00437943	0.0442263
GINS2	ENSG00000131153.9	-0.278287	0.00464794	0.0454073
CAPG	ENSG00000042493.16	-0.279094	0.0038067	0.0412349
CYP20A1	ENSG00000119004.17	-0.279282	0.00277758	0.0362743
CLUAP1	ENSG00000103351.13	-0.279488	0.00405887	0.0427321
IQGAP3	ENSG00000183856.11	-0.280211	0.00221165	0.0325547
PMM1	ENSG00000100417.12	-0.283795	0.00210144	0.0316422
WEE1	ENSG00000166483.12	-0.284929	0.00335594	0.0387771
SBNO1	ENSG00000139697.14	-0.285915	0.000115542	0.0111314
GLTP	ENSG00000139433.11	-0.286153	0.000309374	0.0158203
GMDS	ENSG00000112699.11	-0.286539	0.00405406	0.0427321
HMCES	ENSG00000183624.14	-0.28777	0.0029767	0.0376392
CA2	ENSG00000104267.10	-0.289564	0.000505126	0.0187169
CSDE1	ENSG00000009307.17	-0.289574	0.000370449	0.0172621
PAPSS2	ENSG00000198682.13	-0.290044	0.00445297	0.044558
ANK3	ENSG00000151150.22	-0.295242	3.72147e-05	0.006998
PARP4	ENSG00000102699.6	-0.295634	0.00242562	0.033771
EPB41L5	ENSG00000115109.14	-0.295859	0.000160705	0.0116598
PHYH	ENSG00000107537.14	-0.295932	0.00187789	0.0305668
PBLD	ENSG00000108187.16	-0.296484	0.00238249	0.0335037
ACOX1	ENSG00000161533.12	-0.298412	0.000510906	0.0187169
PRKAR1A	ENSG00000108946.16	-0.298562	0.000645821	0.0201819
SPP1	ENSG00000118785.15	-0.299005	0.000581004	0.0197216
CYLD	ENSG00000083799.18	-0.299198	0.00205485	0.0314494
TAX1BP1	ENSG00000106052.14	-0.299237	1.24624e-05	0.00426701
EHBP1L1	ENSG00000173442.13	-0.299321	0.00370831	0.0408582
VAT1	ENSG00000108828.16	-0.299617	0.00557777	0.0496327
MPP7	ENSG00000150054.19	-0.302794	0.00112704	0.024118
SSNA1	ENSG00000176101.12	-0.303159	0.00480709	0.0462694
ACAD11	ENSG00000240303.8	-0.30328	0.00410166	0.0428959
SOAT1	ENSG00000057252.13	-0.304042	0.00183055	0.0302729
KIF5C	ENSG00000276734.4	-0.304803	0.000777846	0.0213412
PTAR1	ENSG00000188647.13	-0.304899	0.000533352	0.0192667
DLG3	ENSG00000082458.12	-0.305438	0.00158596	0.0284636
OAT	ENSG00000065154.12	-0.306198	0.00186585	0.0304846
BAIAP2L2	ENSG00000128298.18	-0.309371	0.000686971	0.0205333
GALNT1	ENSG00000141429.14	-0.310903	0.000239948	0.0140774
TC2N	ENSG00000276776.4	-0.3122	0.00110948	0.0239084
ACACA	ENSG00000275176.4	-0.312944	0.00107453	0.0238472
PLD1	ENSG00000075651.17	-0.313344	0.000165311	0.0116598
PDCL	ENSG00000136940.14	-0.314149	0.00260923	0.0354257
TBC1D8B	ENSG00000133138.20	-0.315306	0.00477014	0.0460353
MVP	ENSG00000013364.19	-0.317569	0.00487878	0.046514
RALGAPA2	ENSG00000188559.16	-0.320408	0.00263828	0.0354257
VIL1	ENSG00000127831.11	-0.322318	3.33734e-05	0.006998
IFT140	ENSG00000187535.14	-0.322448	0.000602871	0.0197817
PLCD1	ENSG00000187091.14	-0.32308	0.00363878	0.0405028
C12orf4	ENSG00000047621.12	-0.325137	0.0042349	0.0438237
CPNE8	ENSG00000139117.14	-0.326729	0.000511	0.0187169
NAGA	ENSG00000198951.12	-0.32906	0.00117044	0.0245379
SCP2	ENSG00000116171.19	-0.329502	0.00470213	0.0456366
BMT2	ENSG00000164603.12	-0.333394	0.00296673	0.0376375
SAPCD2	ENSG00000186193.9	-0.334444	0.00518443	0.0476876
CALCOCO2	ENSG00000136436.15	-0.336537	0.000469673	0.0182201
KBTBD11	ENSG00000273645.2	-0.337098	0.00396014	0.0423587
PALMD	ENSG00000099260.12	-0.338676	0.00370441	0.0408582
SMYD3	ENSG00000185420.19	-0.339274	0.00513077	0.0475911
TPD52L1	ENSG00000111907.21	-0.339787	0.00254067	0.0350737
ARFGEF3	ENSG00000112379.9	-0.342962	0.000857392	0.0217105
MLEC	ENSG00000110917.8	-0.343284	0.00073135	0.0210196
PGK2	ENSG00000170950.6	-0.343495	0.000194223	0.0123347
TCEANC2	ENSG00000116205.14	-0.343824	0.00189029	0.0305668
SPTLC3	ENSG00000172296.13	-0.346717	0.00217577	0.0322678
ARL10	ENSG00000175414.7	-0.346921	0.00240951	0.033771
TFRC	ENSG00000072274.13	-0.349274	0.00464335	0.0454073
LSS	ENSG00000281289.2	-0.349558	0.00136634	0.0267613
CMBL	ENSG00000164237.9	-0.349749	0.000654713	0.0203239
CIRBP	ENSG00000099622.14	-0.351201	0.00499668	0.0467881
TFCP2L1	ENSG00000115112.8	-0.351641	0.00515873	0.0476819
KMT5A	ENSG00000183955.14	-0.351879	0.00152017	0.0277757
SLC4A4	ENSG00000080493.18	-0.352358	0.00460368	0.0453444
GPATCH11	ENSG00000152133.16	-0.353262	0.00117335	0.0245379
UGGT1	ENSG00000136731.13	-0.354584	0.000346161	0.0172621
RMDN2	ENSG00000115841.21	-0.356534	0.00299784	0.0376392
ALDH1A1	ENSG00000165092.13	-0.357024	4.35597e-05	0.00762294
NAPEPLD	ENSG00000275723.4	-0.357917	0.00292017	0.0372925
CD63	ENSG00000135404.12	-0.360458	0.00266128	0.0356091
ZNF706	ENSG00000120963.12	-0.362303	0.00131564	0.0260318
SDK1	ENSG00000146555.20	-0.363303	0.000364909	0.0172621
FBP1	ENSG00000165140.12	-0.364107	0.00201499	0.0312693
HMGCS1	ENSG00000112972.15	-0.364826	0.000402945	0.0176099
DBI	ENSG00000155368.18	-0.367485	0.00266333	0.0356091
SH3BGRL	ENSG00000131171.13	-0.367537	1.18556e-05	0.00426701
NUDT12	ENSG00000112874.10	-0.367738	8.8976e-05	0.00993383
ZFYVE21	ENSG00000100711.14	-0.367965	0.000161991	0.0116598
TKFC	ENSG00000149476.16	-0.370742	0.00334471	0.0387771
KIF20A	ENSG00000112984.12	-0.371627	0.00140495	0.0270386
AKR1C3	ENSG00000196139.14	-0.372809	0.000551875	0.0194044
SPC25	ENSG00000277909.4	-0.374913	0.000380589	0.0173649
SCIN	ENSG00000006747.15	-0.379485	9.73307e-06	0.00422788
ITPA	ENSG00000125877.13	-0.380089	4.34483e-05	0.00762294
HAT1	ENSG00000128708.13	-0.380708	0.00242116	0.033771
MGST3	ENSG00000143198.13	-0.38215	0.00548134	0.049266
CAT	ENSG00000121691.7	-0.382522	0.00124621	0.0252935
SYTL2	ENSG00000137501.18	-0.383689	0.00309531	0.0381464
ITFG1	ENSG00000129636.13	-0.384583	0.00141459	0.0270386
AKAP7	ENSG00000118507.18	-0.386269	0.000608839	0.0198124
ALDOC	ENSG00000109107.14	-0.386835	0.00129755	0.0257386
PLAU	ENSG00000122861.16	-0.391258	0.000378505	0.0173649
PSMB6	ENSG00000142507.10	-0.391379	0.000449513	0.0181171
FAM172A	ENSG00000113391.19	-0.391456	0.000148701	0.0116315
LHPP	ENSG00000107902.14	-0.393183	0.000580091	0.0197216
MROH1	ENSG00000179832.18	-0.397245	0.00119039	0.0246045
SCD	ENSG00000099194.6	-0.398105	0.000410246	0.0176099
LYZ	ENSG00000090382.7	-0.400666	0.000413538	0.0176099
PAIP2B	ENSG00000124374.9	-0.401687	0.000901942	0.0223939
UBE2C	ENSG00000175063.17	-0.403494	0.00204983	0.0314494
RAB4A	ENSG00000168118.12	-0.404261	0.000599741	0.0197613
LPP	ENSG00000145012.14	-0.409046	0.000177027	0.0118009
LGALS3	ENSG00000131981.16	-0.410244	0.00182081	0.0302729
MAOA	ENSG00000189221.11	-0.413014	0.000103691	0.0106591
GLT8D1	ENSG00000016864.19	-0.414643	0.000551046	0.0194044
CCDC92	ENSG00000275035.2	-0.416511	0.00408634	0.0428697
GPSM2	ENSG00000121957.15	-0.419901	0.00548781	0.049266
DHFR	ENSG00000228716.7	-0.421267	0.00180528	0.0302729
CMIP	ENSG00000153815.18	-0.425607	0.00264062	0.0354257
ASAH1	ENSG00000104763.20	-0.427241	2.64231e-05	0.00612006
GGH	ENSG00000137563.13	-0.428091	0.00102707	0.0235808
GJB1	ENSG00000169562.13	-0.43171	0.000273558	0.014857
DYNC2H1	ENSG00000187240.17	-0.432794	8.95009e-06	0.00422788
HOMER2	ENSG00000103942.13	-0.433634	0.000641107	0.0201144
GSN	ENSG00000148180.21	-0.433844	0.00247471	0.0342501
GALC	ENSG00000054983.17	-0.435355	0.0010747	0.0238472
FAR2	ENSG00000064763.12	-0.436484	0.00187923	0.0305668
CDC25C	ENSG00000158402.21	-0.441892	0.00271341	0.0360947
MAPRE2	ENSG00000166974.13	-0.443199	0.00295216	0.0376186
CLIC6	ENSG00000159212.13	-0.443295	0.000760534	0.0212383
AAMDC	ENSG00000087884.15	-0.447916	7.08687e-06	0.00417525
SYNE2	ENSG00000054654.20	-0.44844	0.000226345	0.0139255
TRPV4	ENSG00000111199.12	-0.450975	8.46788e-06	0.00422788
MAPT	ENSG00000276155.4	-0.455841	0.000791316	0.0213412
DYNC2LI1	ENSG00000138036.18	-0.461679	0.00119765	0.0246898
DEPDC1B	ENSG00000035499.13	-0.462274	0.00148002	0.0276283
USH1C	ENSG00000006611.17	-0.462356	0.000171978	0.0116598
MYO1D	ENSG00000176658.17	-0.476434	0.000660127	0.0203239
NDRG2	ENSG00000165795.25	-0.477058	0.00161132	0.0287736
ATP2B4	ENSG00000058668.15	-0.48272	0.00277754	0.0362743
PDK3	ENSG00000067992.17	-0.484829	0.00219162	0.0323566
HGD	ENSG00000113924.12	-0.489952	0.00310904	0.0381961
ACAD10	ENSG00000111271.15	-0.492731	0.000520632	0.0188939
ASB9	ENSG00000102048.16	-0.496153	0.00399642	0.0425295
HNMT	ENSG00000150540.14	-0.505967	0.00194779	0.0308629
MYRIP	ENSG00000170011.14	-0.506699	0.00197088	0.0309818
SLC39A10	ENSG00000196950.14	-0.507865	0.00170218	0.0295909
BDH2	ENSG00000164039.15	-0.515842	6.19203e-05	0.00876321
MUC5AC	ENSG00000283158.1	-0.51799	0.00106001	0.0238472
FAM102B	ENSG00000162636.16	-0.528566	0.00321944	0.0384854
SEC14L1	ENSG00000129657.16	-0.532556	0.000975392	0.0232067
VGLL4	ENSG00000144560.16	-0.536313	0.00526623	0.0482227
C11orf52	ENSG00000149300.10	-0.538978	0.00223398	0.0327314
DPYSL2	ENSG00000092964.18	-0.559997	3.76896e-06	0.0029811
MGAM2	ENSG00000278563.2	-0.562035	0.000122856	0.0111314
CAPS	ENSG00000105519.18	-0.565146	0.000398706	0.0176099
GNS	ENSG00000135677.11	-0.567005	4.89036e-05	0.00780795
PDCD4	ENSG00000150593.18	-0.572063	0.000383132	0.0173649
ACO1	ENSG00000122729.19	-0.572834	9.54339e-06	0.00422788
APPL2	ENSG00000136044.12	-0.574693	0.000141772	0.0115098
PNMA2	ENSG00000240694.9	-0.575494	0.00324725	0.0385657
IQGAP2	ENSG00000145703.17	-0.582971	0.000709551	0.0206953
SH3YL1	ENSG00000035115.22	-0.589299	0.00167133	0.0293789
PLCB4	ENSG00000101333.19	-0.591215	0.000384909	0.0173649
SGK2	ENSG00000101049.18	-0.591679	0.0013468	0.026449
PDK1	ENSG00000152256.14	-0.604952	0.00120576	0.024716
TPPP3	ENSG00000159713.11	-0.605973	7.58125e-05	0.00962942
ARSK	ENSG00000164291.17	-0.607224	0.000377082	0.0173649
MLPH	ENSG00000115648.14	-0.608299	0.000545776	0.0194044
CYP27A1	ENSG00000135929.9	-0.613362	0.00202736	0.0312693
NT5DC2	ENSG00000168268.11	-0.615927	0.000927122	0.0226505
SLC12A2	ENSG00000064651.14	-0.617525	2.05356e-05	0.00561383
UMAD1	ENSG00000219545.12	-0.629708	0.00188696	0.0305668
PHPT1	ENSG00000054148.18	-0.652617	0.000724828	0.0209085
RRM1	ENSG00000167325.15	-0.652989	0.00210072	0.0316422
ANKS4B	ENSG00000284290.2	-0.657357	0.00508499	0.047222
ACE2	ENSG00000130234.13	-0.666451	0.000152935	0.0116315
ALDH1L1	ENSG00000144908.14	-0.667121	5.89392e-07	0.00183617
EFNB1	ENSG00000090776.6	-0.673519	0.00538647	0.0489256
NOSTRIN	ENSG00000275326.4	-0.679707	0.00557062	0.0496327
MME	ENSG00000196549.13	-0.719107	0.00341089	0.0390986
VAV3	ENSG00000134215.16	-0.732013	0.00235637	0.033435
RBM3	ENSG00000102317.18	-0.745786	0.00128775	0.0256735
ANPEP	ENSG00000166825.15	-0.750829	6.38059e-05	0.00876321
AKR1B10	ENSG00000198074.10	-0.773161	0.000127915	0.0111314
VCAN	ENSG00000038427.16	-0.826744	0.000297872	0.0156383
PRR15L	ENSG00000167183.3	-0.850007	0.0021522	0.0320996
GM2A	ENSG00000196743.9	-0.850549	0.00387399	0.0417341
TMBIM6	ENSG00000139644.13	-0.868597	0.000100853	0.0106579
TMA7	ENSG00000232112.3	-0.871882	0.00144071	0.0274047
CRYM	ENSG00000103316.12	-0.887804	3.78553e-06	0.0029811
NEB	ENSG00000183091.21	-0.944399	0.000486089	0.0185279
CMTM4	ENSG00000183723.13	-0.978524	0.00349737	0.0394581
ANXA13	ENSG00000104537.17	-0.997412	8.97105e-07	0.00183617
GPNMB	ENSG00000136235.17	-1.02393	5.06287e-07	0.00183617
METTL7A	ENSG00000185432.12	-1.03488	0.00040351	0.0176099
PAH	ENSG00000171759.10	-1.0561	0.000947459	0.0228872
