# Supplementary material for: Comprehensive proteomics and meta-analysis of COVID-19 host response
Source: Nat Commun. 2023 Sep 22;14:5921. doi: 10.1038/s41467-023-41159-z (PMC10516886; doi:10.1038/s41467-023-41159-z)
Supplement: Supplementary file 9 — Supplementary Dataset 6 [file 41467_2023_41159_MOESM9_ESM.xlsx]

## Sheet: Sheet1
	FLG2	KRT10	DSG1	DPYSL2	IL1R2	APOM	NPPA	PCYOX1	CES3	CTSS	TGOLN2	ANGPTL4	COLEC10	LRRC4B	TIE1	THUMPD2	C8A	ANG	ATF6B	ATP6AP1	FHL1	HNRNPA2B1	ISG15	PGRMC1	PIGR	CHD8	KRT17	PSMD5	LYPLA2	CALD1	CNTN3	SIRPB2	CRP	MUCL1	RALB	NID1	RBBP8	IGDCC4	CRHBP	MMP11	GSTO1	COPB1	CASP3	STMN1	FAT4	SERPINA10	TF	SPDYA	ALAD
FLG2	1	0.921245	0.576313	0.12967	-0.0995116	0.0537241	0.148962	0.0555556	-0.129426	-0.166667	0.03663	-0.0250305	-0.0970696	-0.0989011	-0.172161	0.195604	0.0525031	-0.311966	0.250305	-0.037851	0.021978	-0.0732601	0.101343	0.21917	-0.113553	0.0417582	0.321734	-0.150794	-0.119658	-0.125153	0.100122	-0.116606	0.136752	0.233211	-0.142857	0.10928	-0.0945055	0.247863	-0.274725	0.116484	0.019536	-0.516484	-0.410989	0.305495	0.0866911	0.039072	-0.189866	-0.010989	-0.114774
KRT10	0.921245	1	0.63431	0.16044	-0.0482295	0.279609	0.180708	0.186203	0.0115995	-0.0525031	0.0982906	0.028083	-0.0653236	0.151648	-0.227106	0.283516	0.0757021	-0.296703	0.213675	-0.0433455	-0.0714286	-0.164225	-0.03663	0.199634	-0.249084	0.2	0.304029	-0.218559	-0.187424	-0.20757	0.15873	-0.026862	0.0482295	0.286935	-0.112088	0.103785	0.0021978	0.267399	-0.19536	0.112088	-0.136142	-0.476923	-0.323077	0.362637	0.233211	0.0714286	-0.150794	0.0197802	-0.0769231
DSG1	0.576313	0.63431	1	0.345055	0.209402	0.391941	-0.0311355	0.29243	0.352869	0.039072	0.363858	0.369353	-0.168498	0.367033	0.119658	0.358242	-0.202686	-0.119658	-0.029304	-0.194139	-0.0824176	-0.327228	-0.216117	-0.150183	-0.0976801	0.0945055	0.623932	-0.215507	-0.46398	-0.59768	-0.032967	0.229548	-0.141026	0.538462	-0.0021978	-0.0628816	-0.327473	0.374237	-0.462759	0.0461538	-0.351038	-0.534066	-0.643956	0.731868	0.384005	-0.0732601	0.138584	-0.120879	-0.403541
DPYSL2	0.12967	0.16044	0.345055	1	0.195604	0.446154	0.279121	0.00659341	0.243956	0.292308	0.336264	0.802198	0.243956	0.578022	0.389011	0.252747	-0.49011	0.169231	-0.301099	-0.410989	-0.243956	-0.635165	-0.415385	0.437363	-0.406593	0.727473	0.410989	-0.261538	-0.718681	-0.630769	-0.0593407	0.617582	-0.556044	0.476923	0.010989	-0.156044	0.120879	0.665934	-0.213187	0.345055	-0.481319	-0.446154	-0.450549	0.591209	0.802198	-0.538462	0.397802	-0.551648	-0.468132
IL1R2	-0.0995116	-0.0482295	0.209402	0.195604	1	0.587302	-0.234432	0.514652	0.037851	0.610501	0.509768	0.298535	0.203297	0.318681	0.139194	-0.428571	-0.187424	-0.101954	-0.192308	-0.298535	-0.380952	-0.440781	-0.52381	0.140415	-0.0641026	0.586813	-0.002442	0.039072	-0.372405	-0.492674	0.424298	0.0665446	-0.421856	0.36569	0.613187	-0.0433455	0.345055	0.437729	-0.520147	0.621978	-0.416972	-0.296703	0.0769231	0.213187	0.216728	-0.0140415	0.328449	-0.358242	-0.388889
APOM	0.0537241	0.279609	0.391941	0.446154	0.587302	1	-0.0421245	0.612943	0.253968	0.713065	0.42674	0.21917	0.266178	0.626374	0.004884	0.0725275	-0.129426	0.0689866	-0.34127	-0.432845	-0.555556	-0.396825	-0.531746	0.0384615	-0.10928	0.815385	0.0347985	-0.0592186	-0.39072	-0.575092	0.376068	0.360195	-0.613553	0.389499	0.362637	0.00732601	0.652747	0.555556	-0.145299	0.595604	-0.454212	-0.274725	0.0901099	0.230769	0.452991	-0.043956	0.515263	-0.384615	-0.330891
NPPA	0.148962	0.180708	-0.0311355	0.279121	-0.234432	-0.0421245	1	-0.0567766	-0.0720391	-0.0537241	0.130037	0.159341	-0.0115995	0.0725275	-0.284493	-0.00659341	-0.301587	-0.0372405	-0.03663	0.180098	0.156288	-0.278999	-0.0781441	-0.0659341	-0.228327	-0.010989	-0.285104	-0.0769231	-0.131258	-0.025641	-0.249695	0.046398	0.0824176	-0.112332	-0.516484	-0.180708	0.0681319	0.143468	0.285714	0.0901099	0.159341	-0.362637	-0.30989	-0.191209	-0.0500611	0.0409035	-0.040293	0.032967	0.130647
PCYOX1	0.0555556	0.186203	0.29243	0.00659341	0.514652	0.612943	-0.0567766	1	0.100733	0.553114	0.333944	0.0598291	0.132479	0.534066	0.164835	-0.292308	-0.120879	-0.18315	-0.35409	-0.510989	-0.531746	-0.179487	-0.579976	-0.0421245	0.0347985	0.415385	0.191087	0.202686	-0.178266	-0.28022	0.301587	0.205128	-0.515873	0.0622711	0.613187	-0.017094	0.279121	0.406593	-0.15812	0.27033	-0.391941	-0.138462	0.0593407	0.151648	0.399267	-0.230769	0.355311	-0.468132	-0.120269
CES3	-0.129426	0.0115995	0.352869	0.243956	0.037851	0.253968	-0.0720391	0.100733	1	0.00915751	0.122711	0.28083	0.02442	0.0285714	0.224664	0.907692	-0.100733	0.384005	0.0860806	0.107448	-0.180098	-0.250305	-0.1337	-0.192308	-0.214286	-0.147253	0.373626	-0.260073	-0.252747	-0.343101	-0.120879	0.186203	-0.163004	0.409646	-0.441758	-0.31685	-0.336264	-0.169109	0.0695971	-0.516484	-0.169109	0.0285714	-0.542857	0.358242	0.532967	-0.0866911	-0.0299145	0.248352	-0.228938
CTSS	-0.166667	-0.0525031	0.039072	0.292308	0.610501	0.713065	-0.0537241	0.553114	0.00915751	1	0.28083	0.0189255	0.289988	0.248352	0.125153	-0.305495	-0.03663	0.045177	-0.535409	-0.525641	-0.442613	-0.407814	-0.567766	0.0897436	0.296703	0.67033	-0.13431	0.224054	-0.319292	-0.408425	0.380952	0.124542	-0.810745	0.259463	0.49011	-0.034188	0.67033	0.387057	-0.14652	0.578022	-0.459096	-0.182418	0.314286	-0.0593407	0.220391	-0.214286	0.435897	-0.287912	-0.18254
TGOLN2	0.03663	0.0982906	0.363858	0.336264	0.509768	0.42674	0.130037	0.333944	0.122711	0.28083	1	0.648962	0.034188	0.586813	-0.1337	-0.340659	-0.244811	0.130037	-0.199023	-0.288767	-0.021978	-0.591575	-0.619048	0.137363	-0.28022	0.305495	-0.029304	-0.127595	-0.23199	-0.307692	0.159341	0.0860806	-0.161172	0.290598	0.393407	0.254579	0.204396	0.628205	-0.319902	0.718681	-0.440781	-0.661538	-0.415385	0.221978	0.155067	0.0482295	0.368132	-0.582418	-0.663614
ANGPTL4	-0.0250305	0.028083	0.369353	0.802198	0.298535	0.21917	0.159341	0.0598291	0.28083	0.0189255	0.648962	1	-0.153236	0.512088	-0.0598291	0.235165	-0.346154	0.297314	-0.172772	-0.266178	0.177045	-0.512821	-0.468254	0.111111	-0.43956	0.463736	0.187424	-0.179487	-0.21978	-0.263126	-0.150183	0.539683	-0.0482295	0.355922	0.0197802	0.0445665	-0.138462	0.474359	-0.194139	0.0945055	-0.266178	-0.182418	-0.345055	0.740659	0.338828	-0.0421245	0.17033	-0.503297	-0.520757
COLEC10	-0.0970696	-0.0653236	-0.168498	0.243956	0.203297	0.266178	-0.0115995	0.132479	0.02442	0.289988	0.034188	-0.153236	1	0.41978	0.461538	-0.178022	0.278999	0.263126	-0.166667	-0.351648	-0.228327	-0.205739	-0.142857	0.347985	-0.0891331	0.208791	-0.0573871	-0.0500611	-0.29243	-0.0421245	0.433455	0.015873	-0.500611	0.0964591	0.305495	-0.124542	0.318681	0.233211	-0.0628816	0.498901	-0.13431	-0.362637	-0.125275	0.226374	0.241148	-0.277167	0.602564	-0.384615	-0.14652
LRRC4B	-0.0989011	0.151648	0.367033	0.578022	0.318681	0.626374	0.0725275	0.534066	0.0285714	0.248352	0.586813	0.512088	0.41978	1	0.476923	0.010989	-0.213187	-0.0813187	-0.569231	-0.608791	-0.0945055	-0.534066	-0.723077	0.208791	-0.323077	0.630769	0.384615	-0.292308	-0.494505	-0.230769	0.305495	0.441758	-0.665934	0.336264	0.367033	0.010989	0.292308	0.736264	-0.265934	0.507692	-0.683516	-0.353846	-0.151648	0.551648	0.674725	-0.569231	0.692308	-0.635165	-0.406593
TIE1	-0.172161	-0.227106	0.119658	0.389011	0.139194	0.004884	-0.284493	0.164835	0.224664	0.125153	-0.1337	-0.0598291	0.461538	0.476923	1	0.208791	-0.105617	0.0482295	-0.191697	-0.388278	-0.0714286	-0.0409035	-0.10928	0.169719	0.140415	0.169231	0.429792	0.0470085	-0.338828	-0.15812	0.035409	0.0689866	-0.466422	0.350427	0.30989	-0.429182	-0.292308	0.0781441	-0.115995	-0.010989	-0.144078	-0.103297	-0.393407	0.841758	0.384005	-0.684982	0.440171	-0.41978	-0.15812
THUMPD2	0.195604	0.283516	0.358242	0.252747	-0.428571	0.0725275	-0.00659341	-0.292308	0.907692	-0.305495	-0.340659	0.235165	-0.178022	0.010989	0.208791	1	-0.217582	0.56044	0.010989	0.147253	0.279121	-0.138462	-0.0417582	-0.178022	-0.463736	-0.0241758	0.384615	-0.621978	-0.0285714	-0.112088	-0.0241758	0.116484	0.010989	0.41978	-0.331868	-0.56044	-0.0637363	-0.257143	0.358242	-0.459341	-0.2	0.138462	-0.301099	0.323077	0.428571	-0.0989011	-0.178022	0.248352	-0.252747
C8A	0.0525031	0.0757021	-0.202686	-0.49011	-0.187424	-0.129426	-0.301587	-0.120879	-0.100733	-0.03663	-0.244811	-0.346154	0.278999	-0.213187	-0.105617	-0.217582	1	-0.0976801	0.227717	-0.00976801	-0.114164	0.0622711	0.277167	0.0989011	0.18315	-0.173626	-0.156288	0.03663	-0.0653236	0.112943	0.410256	-0.221612	0.0549451	-0.184371	0.12967	0.214286	0.186813	-0.285104	0.04884	0.0637363	0.0915751	0.0813187	0.362637	-0.349451	-0.0689866	0.330891	0.13431	0.0241758	0.180098
ANG	-0.311966	-0.296703	-0.119658	0.169231	-0.101954	0.0689866	-0.0372405	-0.18315	0.384005	0.045177	0.130037	0.297314	0.263126	-0.0813187	0.0482295	0.56044	-0.0976801	1	-0.128816	-0.025641	-0.041514	-0.177045	-0.0347985	-0.151404	0.0934066	-0.331868	0.0952381	-0.199634	0.161172	0.0677656	-0.0164835	0.369963	-0.103175	0.023199	-0.208791	0.0750916	-0.0769231	-0.0177045	0.205128	-0.446154	0.108669	0.147253	-0.178022	0.23956	0.0885226	0.0720391	0.203907	0.173626	-0.342491
ATF6B	0.250305	0.213675	-0.029304	-0.301099	-0.192308	-0.34127	-0.03663	-0.35409	0.0860806	-0.535409	-0.199023	-0.172772	-0.166667	-0.569231	-0.191697	0.010989	0.227717	-0.128816	1	0.692308	-0.108059	0.313797	0.449939	0.0482295	-0.0781441	-0.371429	0.0628816	-0.0641026	0.254579	0.0616606	-0.301587	-0.319902	0.656288	-0.013431	-0.591209	0.189255	-0.217582	-0.368132	0.15873	-0.125275	0.528083	-0.103297	-0.0901099	-0.349451	-0.320513	0.411477	-0.412698	0.318681	0.436508
ATP6AP1	-0.037851	-0.0433455	-0.194139	-0.410989	-0.298535	-0.432845	0.180098	-0.510989	0.107448	-0.525641	-0.288767	-0.266178	-0.351648	-0.608791	-0.388278	0.147253	-0.00976801	-0.025641	0.692308	1	0.115995	0.247253	0.492674	-0.216728	-0.145299	-0.468132	-0.167888	-0.239316	0.327839	0.184371	-0.362637	-0.431013	0.739927	-0.230159	-0.758242	0.004884	-0.16044	-0.586081	0.242979	-0.296703	0.479243	0.112088	0.0021978	-0.604396	-0.521368	0.60928	-0.650183	0.604396	0.462149
FHL1	0.021978	-0.0714286	-0.0824176	-0.243956	-0.380952	-0.555556	0.156288	-0.531746	-0.180098	-0.442613	-0.021978	0.177045	-0.228327	-0.0945055	-0.0714286	0.279121	-0.114164	-0.041514	-0.108059	0.115995	1	-0.110501	0.100733	-0.0641026	-0.155678	-0.586813	-0.149573	-0.177045	0.246642	0.53602	-0.15873	-0.18254	0.272894	-0.0665446	-0.520879	-0.223443	-0.296703	-0.164835	0.0616606	-0.331868	-0.0549451	0.147253	0.0461538	0.0197802	-0.229548	-0.118437	-0.37851	0.56044	-0.100733
HNRNPA2B1	-0.0732601	-0.164225	-0.327228	-0.635165	-0.440781	-0.396825	-0.278999	-0.179487	-0.250305	-0.407814	-0.591575	-0.512821	-0.205739	-0.534066	-0.0409035	-0.138462	0.0622711	-0.177045	0.313797	0.247253	-0.110501	1	0.482906	-0.180708	0.204518	-0.582418	0.0567766	0.283883	0.520757	0.379121	-0.319902	-0.177045	0.343712	-0.454212	-0.103297	0.197192	-0.410989	-0.364469	0.271673	-0.547253	0.497558	0.815385	0.432967	-0.410989	-0.413919	-0.023199	-0.303419	0.265934	0.580586
ISG15	0.101343	-0.03663	-0.216117	-0.415385	-0.52381	-0.531746	-0.0781441	-0.579976	-0.1337	-0.567766	-0.619048	-0.468254	-0.142857	-0.723077	-0.10928	-0.0417582	0.277167	-0.0347985	0.449939	0.492674	0.100733	0.482906	1	-0.126374	0.10989	-0.67033	0.0103785	0.106838	0.173382	0.264347	-0.305861	-0.132479	0.490842	-0.352869	-0.635165	-0.0457875	-0.604396	-0.471917	0.177656	-0.468132	0.718559	0.191209	-0.116484	-0.353846	-0.345543	0.285104	-0.375458	0.498901	0.350427
PGRMC1	0.21917	0.199634	-0.150183	0.437363	0.140415	0.0384615	-0.0659341	-0.0421245	-0.192308	0.0897436	0.137363	0.111111	0.347985	0.208791	0.169719	-0.178022	0.0989011	-0.151404	0.0482295	-0.216728	-0.0641026	-0.180708	-0.126374	1	-0.408425	0.635165	0.0103785	-0.0250305	-0.0695971	0.042735	0.203907	-0.0103785	-0.0323565	0.283272	0.331868	0.202076	0.287912	0.17094	-0.104396	0.547253	-0.125153	-0.248352	-0.138462	0.151648	0.129426	-0.147131	0.0531136	-0.613187	-0.116606
PIGR	-0.113553	-0.249084	-0.0976801	-0.406593	-0.0641026	-0.10928	-0.228327	0.0347985	-0.214286	0.296703	-0.28022	-0.43956	-0.0891331	-0.323077	0.140415	-0.463736	0.18315	0.0934066	-0.0781441	-0.145299	-0.155678	0.204518	0.10989	-0.408425	1	-0.331868	0.0549451	0.359585	0.151404	-0.0189255	0.01221	-0.0726496	-0.227106	-0.0470085	0.323077	0.156899	-0.103297	-0.21917	0.003663	0.0725275	0.133089	-0.169231	0.142857	-0.0637363	-0.241758	-0.0811966	0.163004	0.191209	0.1221
CHD8	0.0417582	0.2	0.0945055	0.727473	0.586813	0.815385	-0.010989	0.415385	-0.147253	0.67033	0.305495	0.463736	0.208791	0.630769	0.169231	-0.0241758	-0.173626	-0.331868	-0.371429	-0.468132	-0.586813	-0.582418	-0.67033	0.635165	-0.331868	1	0.195604	-0.173626	-0.551648	-0.503297	0.353846	0.534066	-0.661538	0.397802	0.340659	0.0989011	0.463736	0.679121	-0.226374	0.56044	-0.586813	-0.27033	-0.0197802	0.318681	0.626374	-0.27033	0.428571	-0.648352	-0.279121
KRT17	0.321734	0.304029	0.623932	0.410989	-0.002442	0.0347985	-0.285104	0.191087	0.373626	-0.13431	-0.029304	0.187424	-0.0573871	0.384615	0.429792	0.384615	-0.156288	0.0952381	0.0628816	-0.167888	-0.149573	0.0567766	0.0103785	0.0103785	0.0549451	0.195604	1	-0.0360195	-0.152015	-0.149573	-0.119048	0.320513	-0.0909646	0.525031	0.107692	0.135531	-0.402198	0.10989	-0.269231	-0.0417582	-0.120269	-0.340659	-0.683516	0.736264	0.412088	-0.302198	0.0018315	-0.331868	-0.20757
PSMD5	-0.150794	-0.218559	-0.215507	-0.261538	0.039072	-0.0592186	-0.0769231	0.202686	-0.260073	0.224054	-0.127595	-0.179487	-0.0500611	-0.292308	0.0470085	-0.621978	0.03663	-0.199634	-0.0641026	-0.239316	-0.177045	0.283883	0.106838	-0.0250305	0.359585	-0.173626	-0.0360195	1	0.274115	0.105006	-0.26862	0.136142	-0.151404	-0.384615	-0.151648	0.0964591	-0.0725275	0.0641026	0.214286	0.2	0.2558	-0.0153846	0.296703	-0.274725	-0.197192	-0.17033	0.00854701	0.0725275	0.333333
LYPLA2	-0.119658	-0.187424	-0.46398	-0.718681	-0.372405	-0.39072	-0.131258	-0.178266	-0.252747	-0.319292	-0.23199	-0.21978	-0.29243	-0.494505	-0.338828	-0.0285714	-0.0653236	0.161172	0.254579	0.327839	0.246642	0.520757	0.173382	-0.0695971	0.151404	-0.551648	-0.152015	0.274115	1	0.723443	-0.224054	-0.174603	0.47558	-0.487179	-0.283516	0.31685	0.0197802	-0.359585	0.509768	-0.393407	0.355922	0.586813	0.534066	-0.569231	-0.59768	0.191087	-0.507937	0.389011	0.408425
CALD1	-0.125153	-0.20757	-0.59768	-0.630769	-0.492674	-0.575092	-0.025641	-0.28022	-0.343101	-0.408425	-0.307692	-0.263126	-0.0421245	-0.230769	-0.15812	-0.112088	0.112943	0.0677656	0.0616606	0.184371	0.53602	0.379121	0.264347	0.042735	-0.0189255	-0.503297	-0.149573	0.105006	0.723443	1	-0.0525031	-0.242369	0.305861	-0.461538	-0.331868	0.200855	0.0021978	-0.261294	0.387668	-0.358242	0.227106	0.635165	0.591209	-0.591209	-0.350427	-0.0567766	-0.434676	0.301099	0.271673
CNTN3	0.100122	0.15873	-0.032967	-0.0593407	0.424298	0.376068	-0.249695	0.301587	-0.120879	0.380952	0.159341	-0.150183	0.433455	0.305495	0.035409	-0.0241758	0.410256	-0.0164835	-0.301587	-0.362637	-0.15873	-0.319902	-0.305861	0.203907	0.01221	0.353846	-0.119048	-0.26862	-0.224054	-0.0525031	1	-0.18254	-0.291819	0.192918	0.595604	0.0164835	0.520879	0.150183	-0.164835	0.441758	-0.412698	-0.279121	0.0637363	0.0769231	0.192308	0.100733	0.362637	-0.0901099	-0.387057
SIRPB2	-0.116606	-0.026862	0.229548	0.617582	0.0665446	0.360195	0.046398	0.205128	0.186203	0.124542	0.0860806	0.539683	0.015873	0.441758	0.0689866	0.116484	-0.221612	0.369963	-0.319902	-0.431013	-0.18254	-0.177045	-0.132479	-0.0103785	-0.0726496	0.534066	0.320513	0.136142	-0.174603	-0.242369	-0.18254	1	-0.252747	0.199634	0.0857143	0.0738706	-0.173626	0.271062	-0.0164835	-0.0901099	-0.00732601	-0.0373626	-0.217582	0.547253	0.494505	-0.0927961	0.333944	-0.410989	-0.26862
CRP	0.136752	0.0482295	-0.141026	-0.556044	-0.421856	-0.613553	0.0824176	-0.515873	-0.163004	-0.810745	-0.161172	-0.0482295	-0.500611	-0.665934	-0.466422	0.010989	0.0549451	-0.103175	0.656288	0.739927	0.272894	0.343712	0.490842	-0.0323565	-0.227106	-0.661538	-0.0909646	-0.151404	0.47558	0.305861	-0.291819	-0.252747	1	-0.326618	-0.512088	0.217338	-0.432967	-0.470085	0.232601	-0.450549	0.521368	0.248352	-0.0857143	-0.534066	-0.542735	0.625763	-0.578755	0.375824	0.297314
MUCL1	0.233211	0.286935	0.538462	0.476923	0.36569	0.389499	-0.112332	0.0622711	0.409646	0.259463	0.290598	0.355922	0.0964591	0.336264	0.350427	0.41978	-0.184371	0.023199	-0.013431	-0.230159	-0.0665446	-0.454212	-0.352869	0.283272	-0.0470085	0.397802	0.525031	-0.384615	-0.487179	-0.461538	0.192918	0.199634	-0.326618	1	0.0285714	-0.0030525	-0.103297	0.202686	-0.387668	0.226374	-0.418803	-0.468132	-0.569231	0.586813	0.523199	-0.266178	0.196581	-0.103297	-0.485958
RALB	-0.142857	-0.112088	-0.0021978	0.010989	0.613187	0.362637	-0.516484	0.613187	-0.441758	0.49011	0.393407	0.0197802	0.305495	0.367033	0.30989	-0.331868	0.12967	-0.208791	-0.591209	-0.758242	-0.520879	-0.103297	-0.635165	0.331868	0.323077	0.340659	0.107692	-0.151648	-0.283516	-0.331868	0.595604	0.0857143	-0.512088	0.0285714	1	0.345055	0.0901099	0.358242	-0.516484	0.23956	-0.512088	0.0241758	0.0417582	0.301099	0.032967	-0.296703	0.542857	-0.520879	-0.432967
NID1	0.10928	0.103785	-0.0628816	-0.156044	-0.0433455	0.00732601	-0.180708	-0.017094	-0.31685	-0.034188	0.254579	0.0445665	-0.124542	0.010989	-0.429182	-0.56044	0.214286	0.0750916	0.189255	0.004884	-0.223443	0.197192	-0.0457875	0.202076	0.156899	0.0989011	0.135531	0.0964591	0.31685	0.200855	0.0164835	0.0738706	0.217338	-0.0030525	0.345055	1	-0.032967	0.169109	-0.161172	0.349451	-0.01221	-0.0901099	0.0725275	-0.221978	-0.181319	0.294872	0.0250305	-0.358242	-0.0573871
RBBP8	-0.0945055	0.0021978	-0.327473	0.120879	0.345055	0.652747	0.0681319	0.279121	-0.336264	0.67033	0.204396	-0.138462	0.318681	0.292308	-0.292308	-0.0637363	0.186813	-0.0769231	-0.217582	-0.16044	-0.296703	-0.410989	-0.604396	0.287912	-0.103297	0.463736	-0.402198	-0.0725275	0.0197802	0.0021978	0.520879	-0.173626	-0.432967	-0.103297	0.0901099	-0.032967	1	0.41978	0.257143	0.617582	-0.169231	-0.120879	0.52967	-0.296703	-0.0813187	0.0945055	0.371429	-0.230769	0.208791
IGDCC4	0.247863	0.267399	0.374237	0.665934	0.437729	0.555556	0.143468	0.406593	-0.169109	0.387057	0.628205	0.474359	0.233211	0.736264	0.0781441	-0.257143	-0.285104	-0.0177045	-0.368132	-0.586081	-0.164835	-0.364469	-0.471917	0.17094	-0.21917	0.679121	0.10989	0.0641026	-0.359585	-0.261294	0.150183	0.271062	-0.470085	0.202686	0.358242	0.169109	0.41978	1	-0.296093	0.767033	-0.40293	-0.384615	-0.0549451	0.38022	0.313797	-0.324786	0.553724	-0.850549	-0.471306
CRHBP	-0.274725	-0.19536	-0.462759	-0.213187	-0.520147	-0.145299	0.285714	-0.15812	0.0695971	-0.14652	-0.319902	-0.194139	-0.0628816	-0.265934	-0.115995	0.358242	0.04884	0.205128	0.15873	0.242979	0.0616606	0.271673	0.177656	-0.104396	0.003663	-0.226374	-0.269231	0.214286	0.509768	0.387668	-0.164835	-0.0164835	0.232601	-0.387668	-0.516484	-0.161172	0.257143	-0.296093	1	-0.340659	0.361416	0.415385	0.327473	-0.498901	-0.294872	0.0854701	-0.163004	0.287912	0.487179
MMP11	0.116484	0.112088	0.0461538	0.345055	0.621978	0.595604	0.0901099	0.27033	-0.516484	0.578022	0.718681	0.0945055	0.498901	0.507692	-0.010989	-0.459341	0.0637363	-0.446154	-0.125275	-0.296703	-0.331868	-0.547253	-0.468132	0.547253	0.0725275	0.56044	-0.0417582	0.2	-0.393407	-0.358242	0.441758	-0.0901099	-0.450549	0.226374	0.23956	0.349451	0.617582	0.767033	-0.340659	1	-0.345055	-0.613187	0.0725275	0.0549451	0.107692	-0.120879	0.604396	-0.468132	-0.2
GSTO1	0.019536	-0.136142	-0.351038	-0.481319	-0.416972	-0.454212	0.159341	-0.391941	-0.169109	-0.459096	-0.440781	-0.266178	-0.13431	-0.683516	-0.144078	-0.2	0.0915751	0.108669	0.528083	0.479243	-0.0549451	0.497558	0.718559	-0.125153	0.133089	-0.586813	-0.120269	0.2558	0.355922	0.227106	-0.412698	-0.00732601	0.521368	-0.418803	-0.512088	-0.01221	-0.169231	-0.40293	0.361416	-0.345055	1	0.274725	0.195604	-0.551648	-0.454212	0.352259	-0.269231	0.305495	0.423077
COPB1	-0.516484	-0.476923	-0.534066	-0.446154	-0.296703	-0.274725	-0.362637	-0.138462	0.0285714	-0.182418	-0.661538	-0.182418	-0.362637	-0.353846	-0.103297	0.138462	0.0813187	0.147253	-0.103297	0.112088	0.147253	0.815385	0.191209	-0.248352	-0.169231	-0.27033	-0.340659	-0.0153846	0.586813	0.635165	-0.279121	-0.0373626	0.248352	-0.468132	0.0241758	-0.0901099	-0.120879	-0.384615	0.415385	-0.613187	0.274725	1	0.595604	-0.314286	-0.389011	-0.00659341	-0.323077	0.134066	0.393407
CASP3	-0.410989	-0.323077	-0.643956	-0.450549	0.0769231	0.0901099	-0.30989	0.0593407	-0.542857	0.314286	-0.415385	-0.345055	-0.125275	-0.151648	-0.393407	-0.301099	0.362637	-0.178022	-0.0901099	0.0021978	0.0461538	0.432967	-0.116484	-0.138462	0.142857	-0.0197802	-0.683516	0.296703	0.534066	0.591209	0.0637363	-0.217582	-0.0857143	-0.569231	0.0417582	0.0725275	0.52967	-0.0549451	0.327473	0.0725275	0.195604	0.595604	1	-0.507692	-0.534066	0.0989011	-0.0417582	0.0681319	0.679121
STMN1	0.305495	0.362637	0.731868	0.591209	0.213187	0.230769	-0.191209	0.151648	0.358242	-0.0593407	0.221978	0.740659	0.226374	0.551648	0.841758	0.323077	-0.349451	0.23956	-0.349451	-0.604396	0.0197802	-0.410989	-0.353846	0.151648	-0.0637363	0.318681	0.736264	-0.274725	-0.569231	-0.591209	0.0769231	0.547253	-0.534066	0.586813	0.301099	-0.221978	-0.296703	0.38022	-0.498901	0.0549451	-0.551648	-0.314286	-0.507692	1	0.731868	-0.723077	0.410989	-0.371429	-0.674725
FAT4	0.0866911	0.233211	0.384005	0.802198	0.216728	0.452991	-0.0500611	0.399267	0.532967	0.220391	0.155067	0.338828	0.241148	0.674725	0.384005	0.428571	-0.0689866	0.0885226	-0.320513	-0.521368	-0.229548	-0.413919	-0.345543	0.129426	-0.241758	0.626374	0.412088	-0.197192	-0.59768	-0.350427	0.192308	0.494505	-0.542735	0.523199	0.032967	-0.181319	-0.0813187	0.313797	-0.294872	0.107692	-0.454212	-0.389011	-0.534066	0.731868	1	-0.474969	0.355311	-0.349451	-0.440781
SERPINA10	0.039072	0.0714286	-0.0732601	-0.538462	-0.0140415	-0.043956	0.0409035	-0.230769	-0.0866911	-0.214286	0.0482295	-0.0421245	-0.277167	-0.569231	-0.684982	-0.0989011	0.330891	0.0720391	0.411477	0.60928	-0.118437	-0.023199	0.285104	-0.147131	-0.0811966	-0.27033	-0.302198	-0.17033	0.191087	-0.0567766	0.100733	-0.0927961	0.625763	-0.266178	-0.296703	0.294872	0.0945055	-0.324786	0.0854701	-0.120879	0.352259	-0.00659341	0.0989011	-0.723077	-0.474969	1	-0.2558	0.397802	0.101954
TF	-0.189866	-0.150794	0.138584	0.397802	0.328449	0.515263	-0.040293	0.355311	-0.0299145	0.435897	0.368132	0.17033	0.602564	0.692308	0.440171	-0.178022	0.13431	0.203907	-0.412698	-0.650183	-0.37851	-0.303419	-0.375458	0.0531136	0.163004	0.428571	0.0018315	0.00854701	-0.507937	-0.434676	0.362637	0.333944	-0.578755	0.196581	0.542857	0.0250305	0.371429	0.553724	-0.163004	0.604396	-0.269231	-0.323077	-0.0417582	0.410989	0.355311	-0.2558	1	-0.674725	-0.431013
SPDYA	-0.010989	0.0197802	-0.120879	-0.551648	-0.358242	-0.384615	0.032967	-0.468132	0.248352	-0.287912	-0.582418	-0.503297	-0.384615	-0.635165	-0.41978	0.248352	0.0241758	0.173626	0.318681	0.604396	0.56044	0.265934	0.498901	-0.613187	0.191209	-0.648352	-0.331868	0.0725275	0.389011	0.301099	-0.0901099	-0.410989	0.375824	-0.103297	-0.520879	-0.358242	-0.230769	-0.850549	0.287912	-0.468132	0.305495	0.134066	0.0681319	-0.371429	-0.349451	0.397802	-0.674725	1	0.349451
ALAD	-0.114774	-0.0769231	-0.403541	-0.468132	-0.388889	-0.330891	0.130647	-0.120269	-0.228938	-0.18254	-0.663614	-0.520757	-0.14652	-0.406593	-0.15812	-0.252747	0.180098	-0.342491	0.436508	0.462149	-0.100733	0.580586	0.350427	-0.116606	0.1221	-0.279121	-0.20757	0.333333	0.408425	0.271673	-0.387057	-0.26862	0.297314	-0.485958	-0.432967	-0.0573871	0.208791	-0.471306	0.487179	-0.2	0.423077	0.393407	0.679121	-0.674725	-0.440781	0.101954	-0.431013	0.349451	1
H6PD	-0.391331	-0.32967	0.0775336	0.120879	0.190476	0.173382	-0.398657	0.0811966	0.417582	-0.0616606	0.221612	0.105006	0.19536	0.446154	0.0695971	0.252747	0.144689	0.340049	-0.002442	0.13431	-0.193529	-0.180098	0.0421245	-0.165446	-0.186813	0.010989	0.140415	-0.235653	-0.131868	-0.106227	0.105006	0.103175	0.0201465	0.0164835	0.0857143	0.0653236	0.0241758	-0.018315	-0.195971	-0.0021978	-0.128205	-0.16044	-0.410989	-0.0021978	0.172161	0.272283	0.210012	-0.235165	-0.261905
PSMB2	-0.0995116	-0.137363	-0.286935	-0.032967	0.0347985	-0.00976801	-0.028083	0.0641026	-0.0335775	0.0836386	-0.277167	-0.237485	-0.159951	-0.410989	-0.0836386	-0.0989011	-0.289377	0.19536	0.163614	0.154457	-0.31746	0.369353	0.294261	-0.228938	0.247863	-0.182418	0.029304	0.494505	0.363248	0.167888	-0.220391	0.0549451	0.0189255	-0.290598	-0.428571	0.0189255	0.0021978	-0.0384615	0.282662	-0.0989011	0.491453	0.169231	0.147253	-0.305495	-0.112943	-0.046398	-0.258852	0.178022	0.289988
KCTD12	0.184371	0.0860806	-0.0494505	-0.252747	-0.191087	-0.299145	0.149573	-0.294261	0.0323565	-0.410867	-0.177045	-0.351648	-0.137973	-0.564835	-0.136752	-0.0901099	-0.001221	-0.0860806	0.623321	0.694139	-0.18315	0.227106	0.58486	-0.119048	-0.002442	-0.450549	-0.0641026	0.010989	0.0702076	-0.0201465	-0.40293	-0.355922	0.474969	-0.250916	-0.608791	0.0616606	-0.156044	-0.250305	-0.0549451	-0.0373626	0.605006	-0.2	-0.173626	-0.402198	-0.278388	0.363248	-0.302198	0.349451	0.258852
PREP	-0.159341	-0.167277	-0.260684	-0.446154	-0.0512821	-0.0946276	-0.161172	-0.0982906	0.0818071	-0.0494505	-0.199634	-0.0830281	-0.349817	-0.679121	-0.0897436	-0.0813187	-0.326007	-0.001221	0.367521	0.253968	0	0.423687	0.138584	-0.120269	0.0799756	-0.450549	-0.140415	0.340659	0.498168	0.186203	-0.489621	-0.0940171	0.136142	-0.147741	-0.613187	-0.0866911	0.0285714	-0.210012	0.297314	-0.274725	0.380952	0.410989	0.516484	-0.582418	-0.208791	-0.131258	-0.456044	0.643956	0.421856
ACBD5	0.017094	-0.031746	-0.420024	-0.327473	-0.343101	-0.479853	-0.0634921	-0.352869	-0.010989	-0.474359	-0.415751	-0.269231	-0.0543346	-0.582418	-0.100733	0.0989011	0.225275	0.039072	0.711844	0.470085	0.0866911	0.321123	0.355311	0.0787546	0.0714286	-0.437363	-0.151404	0.0958486	0.54884	0.421856	-0.249695	-0.266789	0.484737	-0.253968	-0.727473	0.0860806	-0.0197802	-0.491453	0.355922	-0.191209	0.446886	0.0285714	0.2	-0.331868	-0.225275	0.107448	-0.42735	0.472527	0.531746
IGHG1	-0.101954	-0.209402	-0.15812	-0.314286	-0.169719	-0.210012	0.114164	-0.130647	-0.271673	0.032967	-0.258242	-0.202076	0.0586081	-0.261538	0.202686	-0.2	-0.003663	-0.0030525	-0.030525	-0.0903541	0.003663	0.247863	-0.031746	-0.103785	0.538462	-0.340659	-0.153236	0.105617	0.125763	-0.102564	-0.155067	-0.0622711	-0.0470085	-0.0537241	0.182418	-0.0311355	0.0417582	-0.261905	0.0164835	0.0285714	0.225275	0.103297	0.375824	0.12967	-0.251526	-0.186203	0.205739	0.230769	0.25641
PLCH1	0.520879	0.410989	0.27033	-0.235165	-0.384615	-0.296703	0.230769	-0.230769	0.441758	-0.410989	-0.279121	-0.415385	-0.534066	-0.498901	-0.336264	0.327473	0.0373626	-0.120879	0.723077	0.841758	0.032967	0.0637363	0.604396	-0.23956	-0.0241758	-0.345055	0.230769	0.120879	0.340659	0.0813187	-0.265934	-0.38022	0.661538	0.12967	-0.657143	0.0153846	-0.164835	-0.49011	0.265934	-0.23956	0.389011	-0.147253	-0.248352	-0.27033	-0.12967	0.595604	-0.696703	0.476923	0.27033
CD163	0.015873	-0.00610501	0.150794	-0.349451	0.177656	0.0115995	-0.041514	0.37851	-0.0934066	0.144689	-0.152015	-0.235043	0.249084	0.0989011	0.351648	-0.23956	0.358364	-0.241758	-0.139805	-0.275946	-0.159951	-0.0470085	-0.0634921	-0.258242	0.35409	-0.204396	-0.0042735	0.0665446	-0.356532	-0.308913	0.336996	-0.0396825	-0.222833	-0.0787546	0.402198	-0.379121	-0.125275	-0.155678	-0.176435	-0.0505495	-0.002442	-0.204396	0.0153846	0.301099	0.0708181	-0.0396825	0.389499	0.107692	0.045177
IGKV3-7	-0.0153846	-0.134066	-0.12967	-0.367033	-0.441758	-0.446154	-0.0461538	-0.424176	0.125275	-0.279121	-0.38022	-0.173626	0.116484	-0.410989	-0.0285714	0.301099	0.221978	0.613187	0.0593407	-0.0373626	0.551648	0.116484	0.0945055	-0.336264	0.389011	-0.595604	-0.336264	0.116484	0.441758	0.243956	-0.0725275	-0.226374	0.116484	-0.318681	-0.2	-0.437363	0.0153846	-0.459341	0.415385	-0.331868	0.213187	0.169231	0.204396	-0.0197802	-0.432967	-0.0285714	0.00659341	0.498901	0.221978
GANAB	-0.017094	0.123321	0.319292	0.221978	0.508547	0.192918	-0.0543346	0.464591	0.354701	0.209402	0.300977	0.385836	-0.289988	0.182418	0.041514	0.0681319	-0.307692	-0.191697	-0.0164835	0.00549451	-0.10989	-0.291819	-0.498779	0.0561661	-0.2558	0.345055	0.361416	0.0579976	-0.0952381	-0.191087	0.00915751	0.0848596	-0.0744811	0.318681	-0.00659341	-0.045177	-0.27033	0.0695971	-0.193529	-0.0769231	-0.449328	-0.0901099	-0.257143	0.27033	0.301587	-0.0677656	-0.279609	-0.0153846	-0.0732601
TBC1D2	-0.010989	0.0681319	0.0725275	0.586813	0.397802	0.604396	-0.0153846	0.362637	-0.265934	0.525275	0.437363	0.410989	0.503297	0.687912	0.252747	-0.0637363	0.0681319	-0.112088	-0.454945	-0.745055	-0.323077	-0.617582	-0.815385	0.586813	-0.010989	0.771429	0.0593407	-0.0021978	-0.353846	-0.358242	0.371429	0.441758	-0.683516	0.164835	0.450549	0.0857143	0.547253	0.718681	-0.0857143	0.635165	-0.635165	-0.327473	0.0725275	0.410989	0.384615	-0.41978	0.802198	-0.679121	-0.23956
HBD	-0.021978	0.014652	-0.111722	0.0901099	0.15873	0.155067	-0.115995	0.283883	-0.311966	0.344322	-0.211844	-0.213675	0.117827	0.195604	-0.031746	-0.578022	0.315629	-0.169109	-0.197192	-0.271062	-0.331502	0.132479	0.205739	0.0433455	0.194139	0.516484	0.144078	0.525641	-0.0653236	0.0799756	0.228938	0.192308	-0.264347	-0.20696	0.446154	0.178877	0.107692	0.188034	0.0854701	0.301099	0.0360195	0.0681319	0.204396	-0.120879	-0.030525	0.0189255	0.106227	-0.534066	0.195971
COL1A2	-0.0140415	0.0683761	0.0982906	0.534066	0.442002	0.499389	0.0115995	0.345543	-0.0445665	0.586691	0.108669	0.0671551	0.492063	0.569231	0.486569	-0.213187	-0.105006	-0.0781441	-0.235043	-0.478632	-0.19475	-0.350427	-0.288767	0.288156	0.0866911	0.643956	0.1221	0.269841	-0.335165	-0.201465	0.0952381	0.277778	-0.705128	0.405372	-0.0461538	-0.128205	0.485714	0.442613	-0.191087	0.679121	-0.194139	-0.463736	0.116484	0.274725	0.40293	-0.501832	0.445055	-0.279121	-0.0891331
GKN1	0.283516	0.353846	0.362637	0.287912	0.367033	0.498901	0.0813187	0.235165	-0.0197802	0.287912	0.793407	0.0989011	0.512088	0.498901	0.0681319	-0.0593407	0.0945055	-0.0593407	-0.107692	-0.213187	-0.147253	-0.652747	-0.402198	0.213187	-0.0593407	0.265934	0.248352	-0.503297	-0.665934	-0.507692	0.635165	-0.182418	-0.336264	0.494505	0.257143	0.116484	0.331868	0.476923	-0.424176	0.578022	-0.349451	-0.701099	-0.397802	0.142857	0.327473	0.0549451	0.507692	-0.226374	-0.578022
BHMT	-0.147741	-0.165446	-0.249695	-0.156044	-0.227717	-0.188645	-0.114774	-0.125763	0.0586081	-0.111111	-0.612332	-0.241148	-0.355311	-0.516484	-0.106838	0.0241758	-0.020757	0.123321	0.0494505	0.208181	-0.133089	0.407204	0.589133	-0.291209	0.234432	-0.151648	0.1337	0.332723	0.233822	0.203907	-0.25641	0.29304	0.117216	-0.272283	-0.27033	-0.0848596	-0.485714	-0.400488	0.252747	-0.621978	0.526862	0.485714	0.0373626	-0.191209	-0.00976801	0.113553	-0.404151	0.257143	0.301587
FSTL1	0.0647131	-0.031746	-0.163614	-0.331868	-0.0152625	-0.141026	0.291819	-0.376068	-0.220391	0.023199	0.217338	-0.0189255	0.0934066	-0.371429	-0.0891331	0.032967	-0.105006	-0.020757	-0.026862	0.119658	0.442613	-0.199634	-0.208791	0.106227	0.021978	-0.358242	-0.31746	-0.039072	0.105617	0.17033	0.19536	-0.389499	0.0995116	0.130037	-0.358242	-0.013431	0.221978	0.0531136	0.117216	0.221978	-0.032967	-0.138462	0.0725275	-0.472527	-0.333944	0.0634921	-0.021978	0.494505	-0.186813
ITGAL	0.186813	0.397802	0.525275	0.63956	0.52967	0.749451	-0.204396	0.608791	0.0813187	0.437363	0.472527	0.520879	0.252747	0.850549	0.512088	0.12967	-0.182418	-0.125275	-0.520879	-0.643956	-0.424176	-0.613187	-0.758242	0.314286	-0.213187	0.758242	0.582418	-0.485714	-0.683516	-0.586813	0.503297	0.446154	-0.749451	0.556044	0.556044	0.0505495	0.23956	0.661538	-0.498901	0.406593	-0.753846	-0.362637	-0.265934	0.674725	0.78022	-0.472527	0.547253	-0.648352	-0.582418
EPX	-0.202686	-0.156288	-0.0610501	0.27033	-0.139805	0.143468	0.015873	0.192308	-0.0103785	0.234432	-0.252747	-0.01221	0.283272	0.38022	0.432845	0.156044	-0.233822	0.0982906	-0.502442	-0.581807	0.114774	0.188645	-0.173993	-0.0177045	0.15812	0.221978	0.186813	0.332723	0.0518926	0.157509	-0.0885226	0.458486	-0.546398	0.0604396	0.23956	-0.242979	-0.0989011	0.1337	0.2558	-0.195604	-0.175214	0.208791	0.0505495	0.450549	0.264347	-0.688645	0.253358	-0.0549451	0.0653236
IGF1	0.0744811	0.180708	0.370574	0.358242	0.572039	0.741148	0.023199	0.607448	-0.0189255	0.690476	0.507937	0.241148	0.35348	0.740659	0.263126	-0.173626	-0.122711	0.0561661	-0.529915	-0.648962	-0.28083	-0.519536	-0.510379	0.0500611	0.100733	0.643956	0.0634921	0.046398	-0.40232	-0.39011	0.396215	0.264957	-0.716117	0.287546	0.626374	-0.047619	0.481319	0.708791	-0.229548	0.679121	-0.517705	-0.358242	0.0461538	0.503297	0.347985	-0.295482	0.672161	-0.608791	-0.483516
KRT5	0.794261	0.799145	0.807082	0.265934	-0.0854701	0.224054	0.0286935	0.150794	0.0115995	-0.111722	0.0470085	0.0177045	-0.018315	0.371429	0.0860806	0.38022	-0.0964591	-0.191697	0.0299145	-0.136752	-0.0238095	-0.0531136	-0.029304	0.0445665	-0.0421245	0.116484	0.583639	-0.272894	-0.233211	-0.294261	0.0531136	0.100733	-0.0213675	0.40232	0.0505495	0.0854701	-0.221978	0.265568	-0.349817	0.12967	-0.197802	-0.498901	-0.56044	0.705495	0.194139	-0.0799756	0.0561661	-0.120879	-0.198413
ABTB2	0.0813187	0.230769	0.257143	0.898901	0.336264	0.626374	0.323077	0.283516	0.103297	0.428571	0.336264	0.683516	0.331868	0.674725	0.323077	0.12967	-0.358242	0.0021978	-0.375824	-0.485714	-0.340659	-0.771429	-0.591209	0.498901	-0.393407	0.859341	0.292308	-0.221978	-0.652747	-0.56044	0.151648	0.740659	-0.63956	0.424176	0.125275	-0.186813	0.261538	0.6	-0.142857	0.410989	-0.525275	-0.481319	-0.336264	0.494505	0.810989	-0.384615	0.446154	-0.547253	-0.358242
PLXNB1	-0.169719	-0.155067	0.115995	0.178022	0.655678	0.498779	-0.10928	0.258852	-0.113553	0.661783	0.636752	0.308913	0.192918	0.353846	-0.0634921	-0.415385	-0.0610501	0.0879121	-0.460317	-0.447497	-0.0702076	-0.562882	-0.575702	0.0561661	0.181319	0.507692	-0.259463	0.041514	-0.278999	-0.330281	0.334554	0.0848596	-0.515873	0.237485	0.696703	0.184371	0.428571	0.514652	-0.432845	0.679121	-0.612332	-0.30989	0.147253	0.116484	0.0714286	-0.031746	0.471306	-0.349451	-0.537851
XPO6	-0.0505495	0.16044	0.195604	0.591209	0.226374	0.358242	0.397802	0.353846	0.0197802	0.30989	0.178022	0.472527	0.217582	0.512088	0.208791	-0.0461538	-0.358242	0.0725275	-0.424176	-0.415385	-0.138462	-0.661538	-0.437363	0.0681319	-0.138462	0.507692	0.125275	-0.147253	-0.547253	-0.389011	0.103297	0.705495	-0.56044	0.182418	0.116484	-0.287912	-0.0021978	0.213187	-0.182418	0.125275	-0.375824	-0.472527	-0.358242	0.367033	0.67033	-0.274725	0.208791	-0.191209	-0.173626
CES1	-0.328449	-0.363248	-0.177656	-0.217582	0.0757021	-0.179487	-0.225275	-0.0708181	0.352869	-0.0396825	-0.396825	-0.0848596	-0.108669	-0.569231	0.0946276	0.0725275	0.281441	0.004884	0.133089	0.20757	-0.240537	0.179487	0.366911	-0.245421	0.112943	-0.178022	0.0665446	0.0891331	-0.183761	-0.144078	-0.102564	0.03663	0.003663	-0.0689866	-0.156044	-0.251526	-0.323077	-0.465812	-0.0976801	-0.573626	0.34127	0.542857	0.16044	-0.221978	0.125763	0.128816	-0.168498	0.186813	0.212454
RAD23A	-0.27033	-0.362637	-0.296703	-0.12967	-0.789011	-0.692308	0.336264	-0.542857	0.345055	-0.52967	-0.665934	-0.0505495	-0.534066	-0.516484	-0.274725	0.274725	-0.226374	0.389011	0.27033	0.52967	0.41978	0.547253	0.621978	-0.503297	-0.169231	-0.481319	-0.23956	0.217582	0.512088	0.547253	-0.863736	0.032967	0.538462	-0.481319	-0.687912	-0.252747	-0.371429	-0.507692	0.591209	-0.687912	0.516484	0.494505	0.0989011	-0.30989	-0.226374	0.0681319	-0.626374	0.397802	0.569231
INCENP	-0.0531136	-0.119048	-0.131868	-0.573626	-0.239927	-0.336996	-0.225275	-0.352869	-0.0299145	-0.515263	-0.244811	-0.228327	-0.424298	-0.331868	-0.343101	0.27033	-0.029304	-0.018315	0.471306	0.520757	0.193529	0.514042	0.35409	-0.415751	0.120269	-0.564835	-0.043956	-0.100122	0.577534	0.330281	-0.108669	-0.354701	0.600122	-0.227717	-0.208791	0.126984	-0.12967	-0.357143	0.286325	-0.279121	0.225275	0.296703	0.16044	-0.305495	-0.487179	0.286935	-0.448718	0.582418	0.300366
HYAL1	-0.0360195	-0.046398	0.230769	0.243956	0.554945	0.45116	0.0720391	0.387668	0.0976801	0.491453	0.468254	0.0952381	0.258852	0.296703	0.0628816	-0.283516	-0.0128205	-0.21978	-0.352869	-0.285714	-0.184982	-0.554335	-0.351648	0.017094	-0.0702076	0.472527	-0.166667	0.017094	-0.587302	-0.466422	0.310745	-0.017094	-0.435897	0.210012	0.367033	-0.203297	0.349451	0.393162	-0.407814	0.564835	-0.413309	-0.542857	-0.292308	-0.173626	0.238706	0.00915751	0.40232	-0.287912	-0.409035
LDHA	-0.0781441	-0.14652	-0.410867	-0.512088	-0.366911	-0.442002	0.214896	-0.454212	-0.17033	-0.386447	-0.514652	-0.3663	-0.322955	-0.767033	-0.437729	-0.151648	0.043956	0	0.448107	0.641026	0.026862	0.498779	0.728327	-0.343712	0.128205	-0.613187	-0.287546	0.244811	0.346154	0.260684	-0.413309	-0.117216	0.510989	-0.516484	-0.613187	-0.00793651	-0.323077	-0.509158	0.285714	-0.476923	0.810745	0.318681	0.23956	-0.547253	-0.472527	0.434676	-0.531136	0.661538	0.526252
NPM1	-0.0021978	-0.208791	-0.12967	-0.283516	-0.178022	-0.476923	-0.353846	-0.621978	0.173626	-0.336264	-0.410989	0.0153846	-0.27033	-0.648352	0.0593407	0.134066	-0.0769231	0.23956	0.305495	0.331868	0.217582	0.683516	0.643956	-0.125275	-0.0285714	-0.503297	-0.0153846	-0.0549451	0.120879	0.0725275	-0.345055	-0.274725	0.410989	0.010989	-0.182418	-0.0637363	-0.485714	-0.345055	-0.0901099	-0.49011	0.468132	0.520879	0.0373626	-0.0945055	-0.323077	0.0153846	-0.432967	0.318681	-0.0901099
DMTN	-0.321123	-0.380952	-0.672161	-0.340659	-0.501221	-0.449328	0.108669	-0.349206	-0.289377	-0.246032	-0.286325	-0.264347	0.00793651	-0.12967	-0.0732601	-0.169231	-0.0323565	0.139805	-0.0634921	0.150183	0.501221	0.248474	0.153236	0.000610501	0.0964591	-0.204396	-0.358364	0.0598291	0.545177	0.813797	-0.211844	-0.103785	0.117216	-0.369963	-0.296703	0.1221	0.147253	-0.247863	0.362637	-0.138462	0.169109	0.485714	0.6	-0.569231	-0.230769	-0.143468	-0.240537	0.27033	0.205128
ERP29	-0.182418	-0.0593407	-0.301099	-0.318681	0.463736	0.195604	-0.406593	0.468132	-0.683516	0.336264	-0.0593407	-0.265934	-0.134066	0.0505495	-0.191209	-0.657143	0.38022	-0.762637	-0.0681319	-0.173626	-0.375824	0.265934	-0.120879	0.191209	0.252747	0.287912	-0.235165	0.340659	0.125275	0.191209	0.213187	0.107692	-0.0769231	-0.213187	0.485714	0.512088	0.0505495	0.0417582	-0.252747	0.169231	-0.0637363	0.265934	0.481319	-0.23956	-0.208791	0.195604	0.0153846	-0.226374	0.274725
PCGF1	0.52967	0.604396	0.375824	-0.134066	-0.296703	-0.156044	-0.0901099	-0.195604	0.27033	-0.213187	-0.274725	-0.287912	-0.617582	-0.283516	-0.498901	0.204396	0.314286	-0.235165	0.591209	0.586813	0.120879	-0.0417582	0.424176	-0.485714	0.147253	-0.182418	0.204396	-0.257143	-0.134066	-0.0769231	-0.0417582	-0.243956	0.340659	0.261538	-0.406593	0.151648	-0.213187	-0.441758	-0.107692	-0.283516	0.0989011	-0.208791	-0.221978	-0.204396	0.125275	0.6	-0.591209	0.481319	0.191209
CD14	0.0891331	0.0909646	-0.00610501	-0.353846	-0.159951	-0.394994	0.0757021	-0.327228	0.15873	-0.595849	0.046398	0.0250305	-0.0848596	-0.340659	-0.222833	-0.0901099	0.416972	-0.131868	0.562882	0.565934	0.149573	-0.0702076	0.397436	0.021978	-0.396825	-0.516484	-0.122711	-0.250916	-0.0836386	0.0274725	-0.026862	-0.302808	0.638584	-0.163004	-0.569231	-0.031746	-0.331868	-0.379121	-0.0567766	-0.12967	0.360806	-0.173626	-0.248352	-0.331868	-0.129426	0.56105	-0.257021	0.27033	0.0549451
EFNA1	-0.0637363	-0.213187	-0.296703	-0.701099	-0.481319	-0.674725	0.116484	-0.283516	-0.252747	-0.507692	-0.0285714	-0.665934	-0.142857	-0.498901	-0.547253	-0.371429	0.547253	-0.279121	0.556044	0.49011	0.349451	0.476923	0.586813	-0.248352	0.389011	-0.648352	-0.384615	0.481319	0.582418	0.595604	-0.292308	-0.507692	0.784615	-0.472527	-0.261538	0.410989	-0.23956	-0.446154	0.292308	-0.142857	0.481319	0.0989011	0.134066	-0.626374	-0.731868	0.595604	-0.221978	0.375824	0.463736
BPIFA1	0.2	0.292308	0.208791	0.696703	0.261538	0.547253	0.323077	-0.0021978	0.415385	0.191209	0.0813187	0.604396	0.138462	0.279121	0.30989	0.353846	-0.494505	0.0593407	0.00659341	0.0769231	-0.292308	-0.437363	-0.103297	0.494505	-0.789011	0.617582	0.358242	-0.345055	-0.476923	-0.437363	0.0021978	0.503297	-0.230769	0.582418	-0.274725	-0.367033	0.151648	0.349451	-0.00659341	0.182418	-0.0505495	-0.204396	-0.30989	0.257143	0.687912	-0.116484	-0.0197802	-0.279121	-0.349451
SKP1	0.0946276	0.0579976	-0.294872	-0.485714	-0.43956	-0.466422	0.0628816	-0.296703	-0.263736	-0.5	-0.551282	-0.315018	-0.424908	-0.696703	-0.348596	-0.204396	0.00976801	-0.233211	0.545788	0.532357	0.0164835	0.70757	0.547619	-0.147131	-0.0286935	-0.494505	-0.153236	0.283272	0.518926	0.302198	-0.490232	-0.176435	0.606227	-0.554335	-0.595604	0.040293	-0.120879	-0.434676	0.343712	-0.38022	0.690476	0.476923	0.485714	-0.608791	-0.465812	0.248474	-0.605617	0.437363	0.752137
CD93	-0.184982	-0.134921	0.0903541	0.125275	0.551282	0.384005	0.260684	0.236264	-0.0927961	0.432845	0.755189	0.433455	0.230159	0.538462	0.0396825	-0.485714	-0.246032	0.026862	-0.376679	-0.251526	0.108669	-0.562882	-0.661172	0.0641026	-0.133089	0.375824	-0.24359	-0.0854701	-0.238706	-0.167888	0.242369	-0.041514	-0.344933	0.225275	0.38022	0.0744811	0.551648	0.562882	-0.261294	0.863736	-0.43895	-0.358242	0.16044	0.0241758	0.0213675	-0.0622711	0.456044	-0.472527	-0.489621
TUBA4A	-0.155678	-0.191697	-0.57326	-0.41978	-0.184982	-0.136142	-0.181319	-0.0659341	-0.431013	0.173993	-0.2558	-0.223443	0.0897436	-0.2	-0.103175	-0.248352	0.116606	0.0531136	-0.0695971	-0.200244	0.172772	0.379121	-0.0824176	0.175824	0.208181	-0.125275	-0.35348	0.200855	0.535409	0.551893	0.0396825	-0.128816	-0.136142	-0.29243	0.142857	0.156899	0.389011	-0.0470085	0.346154	-0.138462	0.0250305	0.591209	0.824176	-0.542857	-0.323565	-0.23199	-0.131258	0.138462	0.349206
RAB27B	0.0225885	-0.0909646	-0.550672	-0.731868	-0.576923	-0.623321	-0.0525031	-0.387668	-0.415751	-0.480464	-0.368742	-0.372405	-0.175824	-0.512088	-0.300977	-0.178022	0.178266	0.0128205	0.197802	0.322955	0.510379	0.465201	0.42674	0.0177045	0.0445665	-0.595604	-0.19536	0.115385	0.782662	0.944444	-0.0842491	-0.344322	0.474969	-0.52381	-0.472527	0.246642	0.0505495	-0.357753	0.391331	-0.314286	0.39072	0.52967	0.569231	-0.806593	-0.514042	0.130647	-0.543956	0.441758	0.337607
CDH11	-0.343101	-0.212454	-0.0897436	0.261538	0.366911	0.485958	0.010989	0.311355	0.222222	0.527473	0.418803	0.119658	0.429182	0.437363	0.301587	0.0549451	-0.103785	0.19536	-0.224054	-0.31685	-0.216728	-0.448107	-0.64591	0.305861	0.0525031	0.485714	-0.103785	-0.0549451	-0.136142	-0.216728	0.31746	0.111111	-0.43895	0.462149	0.265934	0.040293	0.463736	0.159341	0.0891331	0.498901	-0.426129	-0.375824	-0.142857	0.0373626	0.286935	-0.209402	0.497558	-0.147253	-0.286935
LAMB1	0.043956	-0.0128205	-0.0433455	-0.0021978	0.271062	-0.0592186	0.0708181	-0.0262515	-0.0757021	-0.010989	0.296703	0.0525031	0.180708	-0.0857143	0.128205	-0.52967	0.0299145	-0.0604396	0.0561661	0.00671551	0.0641026	-0.29243	0.107448	0.0995116	-0.0982906	-0.0505495	-0.034188	0.225275	-0.220391	0.0726496	0.0842491	-0.124542	-0.0518926	-0.000610501	-0.257143	0.042735	-0.0637363	0.266178	-0.29243	0.494505	0.141026	-0.441758	-0.142857	-0.120879	0.141026	-0.013431	0.114774	-0.0901099	-0.332112
TRMT6	-0.0901099	-0.217582	-0.564835	-0.402198	-0.27033	-0.125275	0.134066	-0.274725	-0.0681319	-0.032967	-0.156044	-0.503297	0.142857	-0.485714	-0.512088	0.103297	0.472527	0.0593407	0.336264	0.314286	0.010989	0.138462	0.112088	0.252747	-0.0241758	-0.195604	-0.556044	0.107692	0.547253	0.362637	0.103297	-0.362637	0.454945	-0.323077	-0.208791	-0.032967	0.397802	-0.305495	0.692308	-0.032967	0.38022	0.252747	0.340659	-0.661538	-0.604396	0.604396	-0.032967	0.226374	0.336264
RAB10	0.122711	-0.0531136	-0.425519	-0.331868	-0.346154	-0.316239	-0.00915751	-0.278999	-0.389499	-0.156899	-0.554335	-0.4884	0.119658	-0.428571	0.0537241	0.292308	-0.029304	0.028083	-0.188034	-0.000610501	0.193529	0.449328	0.34127	0.0842491	0.128205	-0.314286	-0.192308	-0.0622711	0.34127	0.458486	0.19475	-0.286935	0.0598291	-0.336996	0.0989011	-0.175214	0.125275	-0.178877	0.236874	-0.358242	0.241148	0.643956	0.384615	-0.134066	-0.297924	-0.175214	-0.177656	0.173626	0.165446
LMNB1	0.218559	0.147131	-0.105006	-0.472527	-0.502442	-0.481074	0.0610501	-0.325397	-0.180098	-0.634921	-0.497558	-0.440171	-0.263126	-0.705495	-0.176435	-0.0417582	0.00793651	-0.289377	0.531136	0.493284	0.0152625	0.73199	0.559829	-0.176435	-0.0726496	-0.824176	-0.0335775	0.112943	0.28083	0.156288	-0.352259	-0.294261	0.618437	-0.432845	-0.630769	-0.0512821	-0.564835	-0.397436	0.241148	-0.49011	0.58486	0.221978	-0.0637363	-0.393407	-0.379731	0.183761	-0.432234	0.621978	0.553724
FBXO46	-0.0197802	-0.134066	-0.371429	-0.52967	-0.120879	-0.12967	0.0593407	-0.191209	-0.38022	0.0637363	0.0505495	-0.687912	0.0373626	-0.318681	-0.617582	-0.248352	0.463736	-0.191209	0.336264	0.371429	0.186813	0.116484	0.125275	-0.112088	0.371429	-0.345055	-0.564835	0.410989	0.520879	0.406593	0.134066	-0.745055	0.301099	-0.384615	-0.252747	0.235165	0.516484	-0.120879	0.349451	0.358242	0.257143	-0.0637363	0.485714	-0.635165	-0.723077	0.450549	-0.0153846	0.336264	0.498901
TGFBR3	-0.0873016	0.0164835	0.153846	0.336264	0.570818	0.6221	0.327228	0.413919	0.111722	0.564103	0.680708	0.339438	0.405983	0.485714	0.166056	-0.213187	-0.192918	0.172772	-0.282662	-0.31746	-0.298535	-0.664225	-0.576313	0.189255	-0.10928	0.472527	-0.133089	-0.0335775	-0.392552	-0.43956	0.370574	0.142857	-0.418803	0.34127	0.257143	-0.0549451	0.56044	0.533578	-0.0482295	0.731868	-0.263736	-0.586813	-0.164835	0.112088	0.241758	-0.0213675	0.626984	-0.41978	-0.484127
KRT77	0.429182	0.401099	0.515873	0.525275	0.107448	-0.0311355	-0.031746	0.0995116	0.0836386	-0.238095	0.300366	0.540293	-0.254579	0.125275	-0.0177045	0.437363	-0.200244	-0.167277	0.0873016	-0.0970696	0.155067	-0.154457	-0.31746	0.200855	-0.446276	0.138462	0.374237	-0.0915751	-0.0647131	-0.162393	-0.0592186	0.0976801	0.241148	0.17094	-0.0549451	-0.00610501	-0.358242	0.333944	-0.147741	-0.204396	-0.295482	-0.164835	-0.520879	0.608791	0.114774	-0.0189255	-0.142247	-0.38022	-0.166056
NCL	-0.0769231	-0.0769231	0.032967	0.287912	0.0681319	0.0681319	-0.265934	-0.371429	0.331868	0.010989	-0.459341	0.428571	-0.345055	-0.138462	0.274725	0.362637	-0.507692	0.164835	-0.0637363	0.112088	0.0373626	0.331868	0.208791	0.0153846	-0.410989	0.138462	0.195604	-0.151648	-0.138462	-0.134066	-0.30989	0.2	-0.120879	0.279121	-0.195604	-0.257143	-0.230769	0.010989	-0.107692	-0.27033	-0.00659341	0.432967	0.0549451	0.265934	0.279121	-0.397802	-0.345055	0.0461538	-0.142857
EXTL2	-0.0775336	-0.015873	0.382784	0.793407	0.411477	0.514652	0.0213675	0.26862	0.319902	0.471306	0.502442	0.431624	0.374847	0.683516	0.452381	0.195604	-0.168498	0.166056	-0.462149	-0.547009	-0.0897436	-0.705739	-0.575702	0.145299	-0.04884	0.604396	0.103175	-0.245421	-0.664835	-0.545788	0.175824	0.285714	-0.649573	0.569597	0.221978	-0.195971	0.30989	0.501832	-0.430403	0.538462	-0.579976	-0.604396	-0.375824	0.621978	0.643468	-0.422466	0.661172	-0.432967	-0.600122
APOA5	-0.045177	-0.041514	-0.125153	-0.182418	-0.0720391	-0.235653	-0.0702076	-0.249084	-0.021978	-0.331502	-0.287546	-0.0579976	-0.214286	-0.336264	-0.343712	0.0197802	0.230769	-0.154457	0.412088	0.459707	-0.0201465	0.223443	0.266178	-0.0647131	-0.046398	-0.0461538	0.159341	0.217338	0.296703	0.222222	-0.118437	0.0561661	0.460317	-0.0854701	-0.534066	0.36569	-0.173626	-0.307082	0.0659341	-0.0813187	0.216728	0.138462	0.0769231	-0.384615	-0.179487	0.440171	-0.384615	0.27033	0.367521
TUBB1	0.0622711	0.0537241	-0.45177	-0.287912	-0.163004	-0.0970696	0.01221	-0.103175	-0.387057	0.190476	-0.0793651	-0.143468	0.211233	-0.0593407	-0.115995	-0.16044	0.227717	0.0323565	-0.136142	-0.181319	0.409646	-0.014652	-0.156288	0.315018	0.0201465	0.0989011	-0.41453	0.041514	0.424908	0.598901	0.275336	-0.276557	-0.148352	-0.19475	0.0901099	0.0213675	0.648352	0.031746	0.347985	0.134066	-0.10928	0.384615	0.815385	-0.450549	-0.278999	-0.148962	-0.136142	-0.0021978	0.136142
CNDP2	0.0689866	-0.00976801	-0.2558	-0.283516	-0.423077	-0.5116	0.140415	-0.532357	-0.169719	-0.56105	-0.501832	-0.322344	-0.465201	-0.604396	-0.351648	-0.0549451	0.001221	-0.233211	0.501832	0.68254	0.136142	0.485958	0.814408	-0.178877	-0.0787546	-0.472527	-0.15812	0.125153	0.261905	0.252137	-0.473138	-0.235043	0.627595	-0.416972	-0.736264	-0.0384615	-0.327473	-0.431013	0.200244	-0.305495	0.705128	0.235165	0.0945055	-0.406593	-0.404762	0.34188	-0.6221	0.441758	0.5
DNM1L	-0.0653236	-0.10928	-0.416972	-0.243956	0.031746	-0.200244	0.043956	0.214286	-0.579365	0.0915751	0.0360195	-0.155678	0.179487	0.345055	0.015873	-0.705495	0	-0.112332	-0.271062	-0.272894	0.24359	-0.00976801	-0.0982906	0.291209	0.045177	0.116484	-0.123321	0.0952381	0.247863	0.619048	0.247863	-0.0720391	-0.12149	-0.199023	0.52967	0.235043	0.120879	0.141026	-0.037851	0.226374	-0.129426	0.00659341	0.261538	-0.173626	-0.0842491	-0.238706	-0.018315	-0.274725	-0.014652
SIRPB1	-0.128205	-0.133089	0.0982906	-0.314286	-0.0586081	0.03663	-0.135531	-0.0592186	0.30464	-0.245421	0.0470085	-0.134921	-0.260073	-0.30989	0.010989	0.283516	-0.0934066	-0.0781441	0.356532	0.415751	-0.132479	0.206349	0.138584	-0.412088	0.002442	-0.428571	-0.014652	0.0421245	0.0561661	-0.117216	-0.245421	-0.18315	0.272894	-0.0787546	-0.696703	-0.0634921	-0.112088	-0.0769231	0.145299	-0.235165	0.24359	0.112088	-0.0549451	-0.468132	-0.0879121	0.2442	-0.0274725	0.362637	0.0396825
AMPD2	-0.172772	-0.220391	-0.690476	-0.701099	-0.440171	-0.40232	-0.037851	-0.216117	-0.316239	-0.220391	-0.510989	-0.481074	0.0500611	-0.450549	-0.111722	-0.0461538	0.0982906	0.0799756	0.200244	0.189255	0.263126	0.527473	0.252747	0.00549451	0.220391	-0.459341	-0.263736	0.264957	0.785714	0.814408	-0.0689866	-0.187424	0.205128	-0.422466	-0.38022	0.10928	0.0901099	-0.416361	0.568987	-0.38022	0.369353	0.608791	0.679121	-0.657143	-0.388889	-0.0720391	-0.371795	0.547253	0.507937
GLUD1	-0.179487	-0.0787546	0.418803	0.78022	0.425519	0.336386	-0.199634	0.211844	0.371795	0.148962	0.30525	0.628205	-0.338217	0.318681	-0.0677656	0.243956	-0.318681	0.192918	-0.0708181	-0.0811966	-0.245421	-0.308913	-0.297314	-0.167277	-0.128205	0.551648	0.286935	-0.046398	-0.249695	-0.52381	-0.222222	0.559829	-0.0555556	0.269841	0.0901099	0.041514	-0.151648	0.211844	-0.300977	-0.0241758	-0.301587	-0.265934	-0.389011	0.582418	0.35409	0.108059	0.0586081	-0.296703	-0.228327
ASL	-0.12149	-0.125763	-0.115995	0.0285714	-0.042735	-0.00549451	-0.213065	0.0042735	0.0531136	0.045177	-0.519536	-0.201465	-0.371795	-0.389011	-0.0763126	0.0505495	-0.0873016	0.104396	-0.002442	0.0805861	-0.216117	0.290598	0.412088	-0.340049	0.35409	0.125275	0.213065	0.384005	0.179487	0.0653236	-0.124542	0.371184	0.017094	-0.115995	-0.27033	-0.0512821	-0.27033	-0.262515	0.201465	-0.353846	0.346154	0.16044	-0.0153846	-0.138462	0.0750916	0.0879121	-0.286935	0.318681	0.203297
MSTN	-0.0201465	0.129426	0.462149	0.745055	0.449328	0.603175	0.0286935	0.357753	0.291209	0.430403	0.63431	0.565324	0.337607	0.824176	0.295482	0.169231	-0.246642	0.34127	-0.306471	-0.430403	-0.285104	-0.545177	-0.660562	0.164835	-0.15873	0.591209	0.331502	-0.284493	-0.447497	-0.47619	0.165446	0.334554	-0.497558	0.547619	0.314286	0.175214	0.30989	0.641026	-0.334554	0.556044	-0.565934	-0.450549	-0.292308	0.696703	0.508547	-0.278388	0.612943	-0.652747	-0.522589
RAD23B	-0.0445665	-0.19536	-0.617216	-0.775824	-0.593407	-0.673382	0.112332	-0.407204	-0.409035	-0.436508	-0.411477	-0.437729	-0.130647	-0.617582	-0.29243	-0.173626	0.103785	0.0830281	0.236874	0.354701	0.438339	0.499389	0.424908	-0.122711	0.24359	-0.802198	-0.261905	0.187424	0.764347	0.860195	-0.196581	-0.343712	0.429792	-0.539683	-0.450549	0.214286	-0.0857143	-0.433455	0.394994	-0.393407	0.516484	0.406593	0.441758	-0.696703	-0.552503	0.0842491	-0.492063	0.608791	0.417582
GALNT5	0.173626	0.23956	0.424176	0.718681	0.296703	0.520879	-0.032967	0.208791	0.138462	0.265934	0.49011	0.714286	0.617582	0.723077	0.626374	0.252747	-0.120879	0.283516	-0.463736	-0.789011	-0.120879	-0.692308	-0.718681	0.468132	-0.16044	0.586813	0.406593	-0.38022	-0.621978	-0.586813	0.358242	0.512088	-0.705495	0.472527	0.397802	-0.208791	0.261538	0.674725	-0.257143	0.410989	-0.613187	-0.415385	-0.301099	0.753846	0.643956	-0.604396	0.815385	-0.604396	-0.63956
ASAH2	-0.27033	-0.340659	-0.195604	-0.305495	-0.204396	-0.397802	0.112088	0.125275	-0.314286	-0.0637363	-0.0505495	-0.476923	-0.151648	-0.120879	-0.274725	-0.287912	0.107692	-0.191209	-0.142857	-0.112088	0.0945055	0.0945055	-0.0549451	-0.213187	0.635165	-0.230769	-0.292308	0.63956	0.459341	0.279121	-0.151648	-0.103297	0.120879	-0.516484	0.16044	0.283516	-0.16044	-0.279121	0.178022	-0.0373626	-0.204396	-0.0637363	0.0417582	-0.112088	-0.393407	-0.0021978	0.0021978	0.182418	0.371429
UROD	0.249695	0.295482	0.540293	0.828571	0.0140415	0.127595	0.142247	-0.017094	0.183761	-0.0500611	0.0518926	0.41453	-0.275336	0.371429	0.0830281	0.345055	-0.32967	-0.289988	0.0567766	-0.019536	0.001221	-0.114774	-0.111111	0.184371	-0.349206	0.538462	0.432845	-0.0885226	-0.343101	-0.42674	-0.381563	0.278388	0.0286935	0.432845	-0.0945055	-0.122711	-0.279121	0.233211	-0.111722	-0.010989	-0.213675	-0.191209	-0.52967	0.516484	0.208791	-0.166667	-0.10928	-0.402198	0.0940171
CNTFR	-0.004884	-0.0018315	0.277167	0.446154	0.4884	0.370574	0.117827	0.20757	-0.0225885	0.375458	0.607448	0.336386	0.449328	0.683516	0.275946	-0.204396	-0.00976801	0.156899	-0.427961	-0.486569	-0.0372405	-0.648962	-0.410256	0.0726496	0.00732601	0.41978	0.0549451	-0.297314	-0.638584	-0.351648	0.509158	0.0824176	-0.476801	0.422466	0.613187	0.00976801	0.191209	0.606227	-0.447497	0.63956	-0.481685	-0.604396	-0.336264	0.578022	0.351648	-0.192308	0.717338	-0.503297	-0.723443
ROBO1	-0.192918	-0.0659341	0.28022	0.679121	0.419414	0.431624	-0.0311355	0.348596	0.417582	0.371795	0.522589	0.486569	0.460928	0.771429	0.537241	0.0989011	-0.191697	0.155678	-0.37851	-0.446276	-0.037851	-0.568987	-0.616606	0.311355	-0.358364	0.578022	0.175824	-0.193529	-0.515873	-0.327839	0.0842491	0.276557	-0.581197	0.477411	0.358242	-0.210623	0.0285714	0.417582	-0.326618	0.283516	-0.559219	-0.221978	-0.318681	0.67033	0.594017	-0.431624	0.492063	-0.630769	-0.501221
SOD2	-0.176435	-0.189255	-0.156288	-0.182418	0.263736	0.0189255	-0.183761	0.0873016	0.0683761	0.179487	-0.2442	-0.213065	-0.0610501	-0.463736	-0.00793651	-0.424176	-0.023199	-0.032967	0.179487	0.134921	-0.371795	0.263736	0.333944	-0.150183	0.181319	-0.134066	0.0708181	0.567155	0.0726496	-0.107448	-0.126984	-0.00671551	-0.0409035	-0.15812	-0.138462	-0.101954	-0.0901099	-0.180098	0.019536	0.12967	0.430403	0.00659341	0.0593407	-0.349451	-0.0940171	0.0500611	-0.221001	0.195604	0.315629
PNOC	-0.0021978	0.0461538	-0.0241758	0.371429	-0.261538	0.0813187	0.16044	-0.358242	0.314286	0.0197802	-0.498901	0.204396	-0.301099	-0.0373626	-0.116484	0.481319	-0.217582	0.0813187	0.0637363	0.134066	0.178022	-0.120879	-0.0285714	0.0461538	-0.221978	0.301099	-0.0637363	0.2	0.169231	0.0417582	-0.336264	0.318681	-0.0945055	0.0769231	-0.49011	-0.301099	0.151648	-0.0769231	0.459341	-0.0593407	-0.2	0.0901099	0.125275	0.120879	0.248352	-0.16044	-0.195604	0.156044	0.301099
HSCB	0.238095	0.140415	-0.107448	-0.296703	-0.318681	-0.0970696	-0.254579	0.0885226	-0.260684	-0.217949	-0.26862	-0.380952	0.322344	0.169231	0.0152625	-0.0769231	0.460928	0.0445665	-0.003663	-0.227106	-0.131868	0.384005	0.387668	0.0482295	0.0738706	-0.204396	0.108059	0.0177045	0.149573	0.306471	0.322955	-0.032967	0.0531136	-0.315018	0.327473	0.153236	0.226374	0.0115995	0.0781441	0.0593407	0.286325	0.0241758	0.0505495	-0.16044	-0.0537241	0.020757	0.188034	-0.274725	0.0573871
CHGB	0.107692	0.195604	0.494505	0.749451	0.428571	0.494505	0.0725275	0.2	0.186813	0.182418	0.56044	0.846154	0.578022	0.731868	0.784615	0.107692	-0.459341	0.230769	-0.463736	-0.626374	-0.0901099	-0.569231	-0.476923	0.393407	-0.362637	0.512088	0.538462	-0.389011	-0.789011	-0.626374	0.217582	0.547253	-0.657143	0.595604	0.301099	-0.248352	-0.010989	0.692308	-0.507692	0.38022	-0.463736	-0.446154	-0.472527	0.789011	0.767033	-0.696703	0.621978	-0.551648	-0.775824
SERPING1	-0.112332	-0.0683761	-0.154457	-0.498901	-0.41453	-0.247253	0.139805	-0.310745	0.216728	-0.431624	-0.370574	-0.372405	-0.0592186	-0.424176	-0.230769	0.182418	0.179487	0.205128	0.490842	0.626374	-0.000610501	0.216728	0.631868	-0.367521	0.0610501	-0.63956	-0.0964591	0.0549451	0.275336	0.135531	-0.217338	-0.0311355	0.499389	-0.312576	-0.621978	-0.152015	-0.296703	-0.605617	0.473138	-0.446154	0.602564	-0.0197802	-0.186813	-0.410989	-0.299756	0.510989	-0.302198	0.701099	0.358364
SERPINA1	-0.0995116	-0.149573	-0.371795	-0.617582	-0.409646	-0.529915	0.197192	-0.369353	-0.045177	-0.496337	-0.527473	-0.398046	-0.234432	-0.696703	-0.192918	0.0505495	0.222222	-0.106227	0.612943	0.606227	0.0927961	0.355922	0.543956	-0.275336	0.203907	-0.661538	-0.303419	0.0854701	0.347985	0.183761	-0.248474	-0.258852	0.601954	-0.374237	-0.586813	-0.218559	-0.186813	-0.730159	0.474969	-0.459341	0.647741	0.151648	0.2	-0.454945	-0.420024	0.359585	-0.398657	0.797802	0.605617
SEMA4D	-0.191087	-0.147131	0.0830281	0.296703	0.544567	0.502442	-0.1221	0.257631	-0.0311355	0.540904	0.632479	0.344933	0.486569	0.468132	0.0811966	-0.274725	-0.0018315	0.23138	-0.336386	-0.446276	-0.1337	-0.474969	-0.628205	0.191087	-0.0549451	0.432967	-0.171551	0.002442	-0.254579	-0.269841	0.327839	0.135531	-0.473138	0.200855	0.556044	0.168498	0.454945	0.581197	-0.264347	0.608791	-0.539072	-0.292308	0.032967	0.0769231	0.101343	-0.0592186	0.596459	-0.459341	-0.453602
SEPTIN2	-0.248352	-0.156044	-0.441758	-0.393407	0.191209	0.235165	-0.353846	0.173626	-0.230769	0.389011	-0.323077	-0.265934	0.226374	-0.156044	-0.0857143	0.0857143	0.314286	0.279121	-0.345055	-0.323077	-0.0285714	0.032967	-0.437363	-0.0197802	0.195604	-0.0593407	-0.512088	-0.169231	0.301099	0.164835	0.542857	-0.116484	-0.30989	-0.292308	0.358242	-0.345055	0.481319	-0.252747	0.279121	-0.116484	-0.00659341	0.406593	0.6	-0.2	-0.353846	0.0725275	0.151648	0.191209	0.173626
GALNT7	0.0505495	0.00659341	-0.0505495	0.147253	0.454945	0.389011	-0.274725	0.125275	-0.331868	0.296703	0.652747	0.191209	0.665934	0.314286	0.178022	-0.265934	0.38022	-0.169231	-0.120879	-0.485714	-0.292308	-0.217582	-0.38022	0.674725	-0.0549451	0.353846	0.0241758	-0.30989	-0.454945	-0.336264	0.547253	-0.010989	-0.230769	0.283516	0.582418	0.305495	0.274725	0.56044	-0.340659	0.498901	-0.2	-0.156044	-0.032967	0.0681319	0.0197802	-0.0021978	0.731868	-0.551648	-0.564835
SH3BGRL3	0.117827	0.0238095	-0.321734	-0.718681	-0.435287	-0.422466	-0.0726496	-0.240537	-0.401709	-0.368742	-0.159951	-0.0793651	-0.319902	-0.432967	-0.416972	-0.0901099	-0.0702076	0.101343	0.017094	0.149573	0.494505	0.421856	0.176435	-0.0323565	0.004884	-0.56044	-0.100733	0.0769231	0.796093	0.810134	-0.167888	-0.0989011	0.372405	-0.429182	-0.213187	0.371795	-0.0505495	-0.147131	0.173382	-0.534066	0.244811	0.810989	0.696703	-0.569231	-0.417582	0.0903541	-0.517705	0.367033	0.152625
ART4	-0.0604396	-0.0445665	-0.370574	-0.450549	-0.24359	-0.112332	-0.004884	-0.0805861	0.0115995	0.0457875	-0.628205	-0.722222	0.240537	-0.6	0.0720391	0.265934	0.387057	0.0531136	0.163004	0.275946	-0.278999	0.235653	0.437729	-0.04884	0.324786	-0.415385	-0.0726496	0.190476	0.164835	0.141026	0.266178	-0.236874	0.0628816	-0.214286	-0.323077	-0.169109	0.0769231	-0.563492	0.429182	-0.292308	0.422466	0.0197802	-0.0373626	-0.441758	-0.161172	0.203297	-0.123932	0.683516	0.430403
DYNLL1	0.0677656	-0.0616606	-0.35348	-0.846154	-0.214286	-0.462759	0.0103785	0.0115995	-0.437118	-0.220391	0.00549451	-0.150794	-0.0213675	-0.38022	-0.235043	-0.547253	0.220391	-0.0115995	0.0030525	0.003663	0.351038	0.249084	0.131868	0.029304	0.102564	-0.626374	-0.0909646	0.360806	0.59768	0.722833	0.0958486	-0.217338	0.267399	-0.487179	0.00659341	0.291209	-0.134066	-0.130037	0.155067	-0.173626	0.300366	0.331868	0.406593	-0.56044	-0.452381	0.13431	-0.272283	0.2	0.0946276
SBSN	0.152625	0.180098	0.472527	0.740659	0.196581	0.205128	0.225885	0.173382	0.201465	0.0683761	0.525641	0.521368	-0.148962	0.542857	0.115385	0.367033	-0.371795	-0.0958486	-0.443834	-0.232601	0.2558	-0.53602	-0.462149	0.034188	-0.384615	0.367033	0.131258	-0.128205	-0.387668	-0.274725	0.0238095	0.147741	-0.140415	0.249084	-0.230769	-0.211844	-0.0725275	0.421856	-0.297924	0.169231	-0.398046	-0.371429	-0.578022	0.498901	0.371795	-0.130037	0.150794	-0.367033	-0.559829
PLD1	0.292308	0.156044	0.0505495	-0.789011	-0.243956	-0.485714	-0.318681	-0.0505495	-0.182418	-0.389011	-0.0681319	-0.714286	-0.182418	-0.463736	-0.318681	-0.186813	0.696703	-0.279121	0.503297	0.292308	0.182418	0.340659	0.367033	-0.257143	0.643956	-0.621978	-0.0857143	0.296703	0.516484	0.314286	0.0945055	-0.608791	0.578022	-0.221978	0.0461538	0.397802	-0.182418	-0.485714	0.0373626	-0.147253	0.257143	0.0461538	0.120879	-0.30989	-0.657143	0.547253	-0.164835	0.371429	0.248352
SNED1	0.043956	0.0421245	0.337607	0.375824	0.493284	0.534799	-0.037851	0.452991	0.108059	0.669109	0.484127	0.221612	0.272283	0.406593	0.327839	-0.142857	-0.00976801	-0.0128205	-0.578755	-0.673993	-0.220391	-0.581197	-0.532357	0.147131	0.233822	0.582418	0.013431	-0.021978	-0.576923	-0.53602	0.346154	0.173382	-0.717338	0.425519	0.806593	-0.0775336	0.248352	0.462149	-0.45116	0.485714	-0.562882	-0.353846	-0.147253	0.525275	0.435897	-0.325397	0.641026	-0.547253	-0.612332
EEF2	0.0396825	0.00793651	-0.258242	-0.569231	-0.332723	-0.3663	-0.0793651	-0.230159	-0.0665446	-0.264347	-0.713065	-0.610501	-0.179487	-0.714286	0.0213675	0.0021978	0.148352	-0.0854701	0.452381	0.501832	-0.235043	0.602564	0.644689	-0.172161	0.278999	-0.63956	0.04884	0.141636	0.245421	0.123321	-0.217949	-0.272894	0.32967	-0.299145	-0.441758	-0.0879121	-0.323077	-0.601954	0.233822	-0.516484	0.659341	0.393407	0.226374	-0.353846	-0.289377	0.163004	-0.41514	0.56044	0.603175
LTF	0.184371	0.10989	0.148962	0.0197802	-0.107448	-0.021978	-0.209402	-0.0384615	-0.0836386	-0.325397	-0.00976801	0.110501	-0.114774	0.0769231	0.0793651	0.182418	-0.275336	-0.0653236	0.139194	-0.0940171	-0.114774	0.508547	0.002442	0.171551	-0.115385	0.0241758	0.241758	-0.131258	0.198413	-0.010989	-0.258242	0.136142	0.166667	0.0702076	0.331868	0.310134	-0.292308	0.165446	-0.139805	-0.138462	-0.00610501	0.450549	0.0681319	0.446154	-0.00671551	-0.218559	0.047619	-0.340659	-0.0323565
AOC3	-0.0250305	-0.013431	0.179487	0.375824	0.595849	0.319292	0.003663	0.172772	-0.0372405	0.387057	0.518315	0.199023	0.492063	0.586813	0.253968	-0.27033	0.0873016	0.021978	-0.324786	-0.372405	0.0152625	-0.647131	-0.440781	0.0866911	0.01221	0.476923	-0.0567766	-0.266789	-0.582418	-0.275946	0.578755	-0.112332	-0.469475	0.393773	0.498901	-0.015873	0.375824	0.482906	-0.545788	0.828571	-0.568376	-0.679121	-0.182418	0.406593	0.324786	-0.17033	0.575702	-0.375824	-0.612943
GXYLT1	0.105617	0.0634921	-0.266789	-0.00659341	-0.197192	-0.196581	0.132479	-0.495116	0.0842491	-0.294872	-0.343101	-0.251526	0	-0.397802	-0.0866911	0.323077	0.0653236	-0.204518	0.474969	0.543956	0.0561661	0.180098	0.428571	0.228938	-0.346154	-0.010989	-0.148962	-0.103785	0.0830281	0.169719	-0.0659341	-0.431624	0.342491	0.0018315	-0.569231	-0.179487	0.221978	-0.179487	0.346154	0.00659341	0.310745	0.226374	0.120879	-0.450549	-0.19475	0.133089	-0.386447	0.142857	0.349206
CDC42	0.21917	0.250916	-0.301587	-0.235165	-0.358974	-0.155067	0.00671551	-0.183761	-0.271062	-0.137363	-0.590354	-0.301587	-0.272283	-0.459341	-0.351038	0.0505495	0.111722	-0.233211	0.131258	0.189255	0.031746	0.52442	0.385226	0.142247	-0.139805	0.0021978	-0.173382	0.0494505	0.355922	0.333944	-0.0830281	-0.0940171	0.216117	-0.316239	-0.226374	-0.0128205	0.138462	-0.288767	0.310134	-0.384615	0.343712	0.70989	0.643956	-0.406593	-0.217949	0.0818071	-0.543956	0.195604	0.547619
VAPB	-0.23138	-0.28022	-0.680098	-0.498901	-0.455433	-0.407204	-0.010989	-0.325397	-0.255189	-0.271673	-0.368132	-0.302808	-0.228938	-0.498901	-0.354701	0.0901099	-0.025641	0.133089	0.0610501	0.309524	0.311966	0.435287	0.288767	0.04884	0.013431	-0.358242	-0.25641	0.193529	0.813797	0.813797	-0.0695971	-0.163614	0.392552	-0.437118	-0.406593	0.213065	0.0857143	-0.394383	0.580586	-0.424176	0.346764	0.63956	0.472527	-0.723077	-0.42735	0.143468	-0.533578	0.472527	0.352259
PLOD3	0.621978	0.512088	0.459341	0.107692	-0.134066	-0.208791	-0.345055	-0.349451	-0.0505495	-0.169231	0.103297	-0.00659341	-0.296703	-0.116484	-0.274725	-0.0593407	0.538462	-0.410989	0.578022	0.120879	0.0461538	-0.0769231	0.292308	0.0021978	0.428571	0.0285714	0.30989	-0.0153846	-0.371429	-0.340659	-0.0637363	-0.142857	0.213187	0.367033	-0.0505495	0.564835	-0.274725	0.0417582	-0.424176	0.0945055	-0.156044	-0.358242	-0.292308	0.116484	0.0945055	0.287912	-0.0197802	0.0021978	-0.120879
MERTK	-0.379121	-0.444444	0.0976801	-0.186813	0.169109	-0.235653	-0.352869	-0.0793651	0.336386	-0.0946276	-0.105006	-0.010989	0.0457875	-0.371429	0.395604	-0.156044	0.0982906	0.190476	0.0860806	0.111111	-0.137973	0.0018315	0.282051	-0.272894	0.260073	-0.573626	0.275336	0.258242	-0.204518	-0.29243	-0.202076	0.0891331	0.0189255	-0.0286935	-0.0637363	-0.220391	-0.762637	-0.335165	-0.245421	-0.305495	0.17094	-0.169231	-0.476923	0.261538	0.0347985	0.043956	0.0805861	0.305495	-0.0512821
CYFIP1	-0.292308	-0.0857143	-0.156044	0.389011	0.498901	0.692308	-0.265934	0.459341	-0.252747	0.674725	0.125275	0.314286	0.362637	0.573626	0.221978	0.0153846	0.0021978	-0.0153846	-0.718681	-0.797802	-0.349451	-0.389011	-0.898901	0.406593	-0.0857143	0.727473	-0.107692	-0.257143	-0.305495	-0.257143	0.542857	0.468132	-0.806593	0.0813187	0.652747	-0.0945055	0.494505	0.446154	-0.0769231	0.305495	-0.657143	0.0725275	0.27033	0.305495	0.349451	-0.415385	0.604396	-0.49011	-0.217582
RCSD1	-0.301099	-0.459341	-0.384615	-0.705495	-0.182418	-0.608791	-0.0945055	-0.27033	-0.252747	-0.362637	-0.195604	-0.437363	-0.204396	-0.56044	-0.186813	-0.406593	0.0373626	-0.0461538	0.248352	0.437363	0.287912	0.806593	0.657143	-0.367033	0.204396	-0.740659	-0.340659	0.384615	0.503297	0.547253	-0.358242	-0.52967	0.56044	-0.476923	-0.156044	0.182418	-0.358242	-0.375824	0.0153846	-0.279121	0.626374	0.446154	0.292308	-0.476923	-0.714286	0.173626	-0.406593	0.371429	0.318681
ST3GAL1	-0.014652	0.147131	0.104396	0.608791	0.387668	0.664225	-0.128205	0.412698	0.277167	0.35348	0.302808	0.260073	0.318681	0.512088	0.0830281	0.217582	-0.153236	0.152015	-0.155067	-0.281441	-0.457265	-0.217338	-0.379731	0.411477	-0.374847	0.806593	0.257631	0.019536	-0.0616606	-0.108059	0.228327	0.379121	-0.352259	0.349817	0.0549451	0.278999	0.428571	0.470085	-0.0274725	0.446154	-0.320513	-0.142857	-0.107692	0.182418	0.494505	-0.136142	0.275336	-0.56044	-0.247863
ARSG	0.186813	0.182418	0.279121	0.397802	0.27033	0.393407	0.261538	0.010989	0.107692	0.265934	0.648352	0.283516	0.679121	0.389011	0.243956	0.125275	-0.164835	0.375824	-0.23956	-0.30989	0.0373626	-0.723077	-0.41978	0.208791	-0.0769231	0.147253	0.125275	-0.415385	-0.591209	-0.542857	0.498901	-0.0769231	-0.446154	0.406593	0.0989011	-0.283516	0.349451	0.415385	-0.235165	0.494505	-0.265934	-0.687912	-0.406593	0.279121	0.305495	-0.2	0.542857	-0.0945055	-0.582418
TWSG1	0.156899	0.197802	0.275946	0.507692	0.404151	0.226496	-0.030525	0.238706	0.131258	0.156899	0.368742	0.310134	0.458486	0.507692	0.490232	-0.0945055	-0.001221	0.180708	0.0152625	-0.338217	-0.2442	-0.385226	-0.321734	0.328449	-0.0885226	0.367033	0.410867	-0.225275	-0.491453	-0.274115	0.300366	0.192918	-0.313797	0.540904	0.230769	0.126984	-0.12967	0.391331	-0.416361	0.41978	-0.204518	-0.604396	-0.534066	0.692308	0.527473	-0.273504	0.493284	-0.494505	-0.491453
OIT3	0.002442	0.0164835	-0.134921	-0.41978	-0.335165	-0.215507	0.203907	0.017094	-0.00610501	-0.142247	-0.346764	-0.18315	-0.473138	-0.41978	-0.254579	0.283516	-0.277778	0.151404	0.164835	0.338828	0.0665446	0.279609	0.0830281	-0.30525	0.339438	-0.336264	0.101343	0.133089	0.642247	0.310134	-0.252747	0.0860806	0.335775	-0.150794	-0.301099	0.0579976	-0.147253	-0.485958	0.496947	-0.573626	0.322955	0.296703	0.107692	-0.243956	-0.294872	0.17094	-0.501832	0.564835	0.397436
MSN	-0.015873	-0.141636	-0.306471	-0.402198	-0.340049	-0.587912	0.040293	-0.502442	-0.164225	-0.52442	-0.423687	-0.352259	-0.283272	-0.679121	-0.233822	-0.226374	0.0775336	-0.160562	0.575702	0.708791	0.0567766	0.589744	0.73138	-0.15873	-0.0738706	-0.578022	-0.176435	0.100733	0.247253	0.213675	-0.441392	-0.419414	0.617827	-0.48779	-0.476923	-0.0586081	-0.336264	-0.442002	0.164225	-0.353846	0.725885	0.340659	0.125275	-0.6	-0.595238	0.369963	-0.540293	0.323077	0.526252
AMPD1	0.120879	0.0989011	0.125275	0.613187	-0.265934	-0.032967	0.0505495	-0.389011	0.213187	0.0153846	-0.0461538	0.415385	-0.287912	0.0725275	-0.208791	0.226374	-0.0461538	0.0285714	0.142857	0.032967	-0.0549451	-0.112088	0.0901099	0.0505495	-0.213187	0.353846	0.173626	-0.30989	-0.503297	-0.292308	-0.340659	0.292308	-0.032967	0.226374	-0.2	0.164835	-0.142857	0.221978	-0.0813187	-0.103297	-0.182418	-0.0769231	-0.287912	0.0945055	0.437363	-0.0417582	-0.0549451	-0.213187	-0.0989011
PLXDC1	0.0653236	0.0989011	0.54823	0.81978	0.394383	0.432845	-0.0164835	0.320513	0.202076	0.31685	0.441392	0.473748	0.252137	0.749451	0.534188	0.151648	-0.272894	-0.0213675	-0.499389	-0.581197	-0.0720391	-0.507937	-0.483516	0.114164	-0.227717	0.591209	0.315018	-0.180708	-0.73138	-0.551282	0.151404	0.277167	-0.542125	0.464591	0.367033	-0.291819	0.107692	0.660562	-0.442002	0.441758	-0.53602	-0.476923	-0.481319	0.749451	0.600122	-0.479853	0.605617	-0.696703	-0.556166
GC	0.212454	0.327839	0.197192	-0.134066	-0.000610501	0.205128	0.0470085	0.155067	-0.0518926	-0.0103785	0.283883	-0.0616606	0.175824	0.292308	-0.299756	-0.367033	0.549451	-0.0598291	0.0915751	-0.0433455	-0.221612	-0.228327	0.115995	0.105006	-0.0262515	0.151648	0.004884	0.0592186	-0.124542	-0.117827	0.322344	0.0653236	0.114164	-0.0531136	0.213187	0.424908	0.0549451	0.0573871	-0.0732601	0.516484	-0.0384615	-0.534066	-0.230769	0.0021978	0.0274725	0.448718	0.257021	-0.230769	-0.167888
PDXK	-0.0836386	-0.10989	-0.2442	-0.542857	-0.21917	-0.221001	-0.209402	-0.210012	-0.0567766	-0.299756	-0.543346	-0.285714	-0.270452	-0.525275	-0.0347985	-0.0461538	-0.015873	-0.232601	0.327839	0.332723	-0.0958486	0.778388	0.386447	-0.0549451	-0.00549451	-0.327473	0.00732601	0.213675	0.413309	0.164835	-0.293651	-0.0995116	0.332112	-0.221612	-0.164835	-0.02442	-0.147253	-0.440781	0.249695	-0.353846	0.527473	0.78022	0.538462	-0.389011	-0.321734	0.0775336	-0.385836	0.296703	0.542125
RHOA	-0.0241758	-0.0197802	0.283516	0.410989	0.0373626	-0.0505495	-0.208791	0.0593407	0.27033	-0.0153846	-0.336264	0.604396	-0.230769	0.134066	0.604396	0.274725	-0.534066	0.367033	-0.384615	-0.38022	-0.0857143	0.0901099	-0.0945055	-0.116484	-0.0769231	0.147253	0.415385	-0.103297	-0.208791	-0.265934	-0.323077	0.538462	-0.371429	0.0945055	0.16044	-0.283516	-0.389011	0.0857143	-0.252747	-0.384615	-0.191209	0.252747	-0.142857	0.67033	0.450549	-0.692308	-0.0857143	-0.230769	-0.2
ADAMDEC1	-0.186813	-0.203907	-0.04884	0.0769231	-0.0665446	-0.00610501	-0.0201465	-0.045177	-0.168498	0.140415	0.224664	0.0525031	0.427961	0.542857	0.291819	-0.406593	0.186813	0.155067	-0.444444	-0.448107	0.303419	-0.222833	-0.0702076	0.0360195	0.122711	0.103297	0.0543346	0.245421	-0.175824	0.238706	0.139805	0.177656	-0.388278	0.0140415	0.178022	0.124542	-0.00659341	0.323565	-0.0970696	0.402198	-0.183761	-0.125275	0.0593407	0.103297	0.13431	-0.278388	0.468864	-0.367033	-0.384615
CANT1	-0.019536	-0.0830281	-0.0537241	-0.371429	-0.0634921	-0.0689866	0.0567766	-0.279609	0	-0.0018315	0.002442	-0.238706	0.14652	-0.283516	0.233822	0.186813	-0.0128205	0.162393	0.379121	0.325397	0.0891331	-0.014652	0.122711	-0.137363	0.306471	-0.476923	-0.131868	-0.0445665	0.157509	0.018315	-0.0622711	-0.412088	0.0873016	0.0641026	-0.393407	-0.165446	0.287912	-0.0531136	0.357143	0.156044	0.21917	-0.191209	0.120879	-0.2	-0.450549	0.0647131	0.0989011	0.345055	0.0958486
SFN	0.145299	0.0372405	0.0811966	-0.525275	0.0622711	-0.233822	-0.251526	0.0927961	0.001221	-0.210623	0.15812	0.128205	-0.173382	-0.512088	0.0506716	-0.0901099	-0.197802	-0.034188	0.152015	0.0396825	0.141026	0.272894	-0.192918	-0.047619	-0.112943	-0.828571	0.186203	0.130647	0.274115	0.199023	-0.142247	-0.189866	0.18315	-0.101954	-0.349451	0.0811966	-0.476923	0.0445665	-0.202686	-0.472527	0.12149	0.283516	-0.0021978	-0.274725	-0.101343	-0.0726496	-0.255189	0.331868	-0.0561661
VASN	-0.250916	-0.141636	0.26862	0.389011	0.628205	0.526252	0.0586081	0.240537	0.0531136	0.504884	0.686203	0.416972	0.299756	0.696703	0.10928	-0.279121	-0.161172	0.203907	-0.382173	-0.31746	-0.105617	-0.633089	-0.596459	-0.0787546	0.0189255	0.459341	-0.0830281	-0.266789	-0.521978	-0.473138	0.314408	0.163614	-0.457265	0.398046	0.591209	0.0891331	0.314286	0.518926	-0.458486	0.687912	-0.575092	-0.525275	-0.138462	0.406593	0.240537	-0.028083	0.631868	-0.38022	-0.587302
USP14	-0.174603	-0.276557	-0.4884	-0.525275	-0.459096	-0.471917	0.0738706	-0.167888	-0.400488	-0.166667	-0.554335	-0.507326	0.0909646	-0.397802	0.04884	-0.643956	0.180098	-0.0818071	0.285104	0.173993	-0.0537241	0.625153	0.467643	-0.0409035	0.373016	-0.520879	-0.0634921	0.5	0.420024	0.416361	-0.421245	-0.112332	0.147131	-0.478632	-0.173626	0.131868	-0.204396	-0.31685	0.39011	-0.169231	0.565934	0.283516	0.384615	-0.547253	-0.482295	-0.0989011	-0.15812	0.142857	0.746032
VSIG4	-0.18254	-0.288156	-0.514652	-0.578022	-0.393162	-0.619658	0.0647131	-0.523199	-0.165446	-0.588523	-0.362027	-0.283883	-0.238095	-0.643956	-0.373016	-0.279121	0.150794	0.0531136	0.655067	0.733822	0.0879121	0.489621	0.68254	-0.103175	0.010989	-0.674725	-0.197192	0.187424	0.519536	0.444444	-0.406593	-0.200855	0.738095	-0.465201	-0.608791	0.228938	-0.327473	-0.56044	0.315018	-0.327473	0.797314	0.208791	0.107692	-0.687912	-0.567766	0.515263	-0.520757	0.472527	0.496947
HEBP2	0.204396	0.2	0.591209	0.248352	0.164835	-0.010989	-0.169231	0.265934	0.318681	-0.243956	0.38022	0.393407	0.186813	0.318681	0.692308	0.120879	-0.235165	0.0813187	-0.23956	-0.410989	-0.138462	-0.151648	-0.107692	0.151648	-0.032967	0.0549451	0.727473	-0.353846	-0.485714	-0.485714	0.120879	0.336264	-0.120879	0.476923	0.494505	0.0461538	-0.626374	0.125275	-0.56044	-0.173626	-0.345055	-0.217582	-0.736264	0.692308	0.481319	-0.349451	0.248352	-0.30989	-0.784615
PYCARD	-0.0421245	-0.174603	-0.347375	-0.705495	-0.498168	-0.557998	-0.035409	-0.29243	-0.396215	-0.550061	-0.471306	-0.380342	-0.307692	-0.547253	-0.172161	-0.318681	0.0561661	-0.295482	0.302198	0.299756	0.103785	0.870574	0.535409	-0.144078	0.0866911	-0.665934	-0.129426	0.255189	0.510379	0.391941	-0.369963	-0.264347	0.526252	-0.569597	-0.0505495	0.119658	-0.336264	-0.356532	0.289377	-0.432967	0.568376	0.718681	0.476923	-0.441758	-0.562882	0.0634921	-0.335775	0.217582	0.578144
ARF4	0.0622711	-0.0421245	-0.510379	-0.753846	-0.555556	-0.612332	0.155678	-0.326618	-0.473138	-0.403541	-0.356532	-0.346764	-0.187424	-0.437363	-0.407204	-0.221978	0.230159	-0.0543346	0.14591	0.283883	0.437118	0.284493	0.35348	0.112332	0.134921	-0.525275	-0.215507	0.100122	0.692918	0.774115	-0.0140415	-0.242369	0.507937	-0.432234	-0.2	0.293651	0.0241758	-0.466422	0.369963	-0.23956	0.319902	0.283516	0.397802	-0.648352	-0.504274	0.233822	-0.500611	0.450549	0.376068
DCTN1	-0.204396	-0.243956	0.103297	0.243956	-0.534066	-0.485714	0.49011	-0.125275	0.49011	-0.608791	-0.208791	0.402198	-0.107692	0.010989	0.402198	0.261538	-0.507692	0.384615	-0.0549451	0.0417582	0.243956	0.173626	0.301099	-0.120879	-0.345055	-0.169231	0.27033	0.16044	0.182418	0.208791	-0.753846	0.569231	0.279121	-0.151648	-0.318681	-0.318681	-0.626374	-0.173626	0.30989	-0.534066	0.178022	0.169231	-0.410989	0.301099	0.265934	-0.331868	-0.178022	-0.0681319	0.0197802
CD84	0.018315	0.01221	0.494505	0.406593	0.275336	0.199634	0.13431	0.222833	0.485958	-0.0042735	0.700244	0.705128	0.00793651	0.389011	0.162393	0.331868	-0.46337	0.230769	-0.208791	-0.265568	0.120269	-0.43956	-0.544567	-0.037851	-0.326007	-0.0153846	0.287546	-0.227717	-0.29304	-0.307692	-0.128205	0.258242	-0.169719	0.386447	0.178022	-0.0805861	-0.503297	0.443223	-0.297314	-0.173626	-0.458486	-0.186813	-0.740659	0.617582	0.398046	-0.258242	0.236264	-0.318681	-0.626374
ASS1	-0.130647	-0.0695971	-0.0659341	0.314286	-0.0708181	0.153846	-0.129426	0.0726496	0.0622711	0.235653	-0.501832	-0.105617	-0.222222	0.0373626	0.026862	0.169231	-0.032967	0.144689	-0.334554	-0.18315	-0.179487	0.122711	0.210623	-0.257631	0.286325	0.454945	0.137363	0.143468	-0.0787546	-0.0732601	0.02442	0.465201	-0.257631	0.002442	0.0285714	-0.191087	0.120879	-0.195971	0.0860806	-0.186813	0.179487	0.164835	0.164835	0.156044	0.307082	-0.0769231	-0.0689866	0.0681319	0.0952381
RTN1	-0.652747	-0.621978	-0.705495	-0.626374	-0.274725	-0.41978	0.151648	0.103297	-0.367033	-0.134066	-0.314286	-0.586813	-0.318681	-0.340659	-0.503297	-0.446154	0.0901099	-0.213187	-0.0197802	0.331868	0.0857143	0.67033	0.305495	-0.371429	0.0857143	-0.389011	-0.613187	0.428571	0.683516	0.806593	-0.336264	-0.213187	0.441758	-0.797802	-0.0681319	0.213187	-0.107692	-0.41978	0.406593	-0.327473	0.415385	0.564835	0.485714	-0.723077	-0.621978	0.30989	-0.393407	0.23956	0.692308
CCT3	-0.481319	-0.454945	-0.503297	-0.0197802	0.173626	0.0549451	-0.265934	-0.0241758	-0.257143	0.248352	-0.481319	0.0153846	-0.274725	-0.151648	-0.0461538	-0.120879	-0.16044	-0.265934	-0.248352	-0.125275	-0.186813	0.450549	-0.0505495	0.23956	-0.0813187	0.292308	-0.30989	0.38022	0.305495	0.230769	-0.213187	0.287912	-0.0989011	-0.257143	0.169231	0.0813187	-0.0373626	-0.0549451	0.16044	-0.12967	-0.103297	0.626374	0.472527	-0.0857143	-0.134066	-0.217582	-0.156044	-0.0989011	0.279121
MEGF9	0.0103785	0.149573	0.572039	0.749451	0.498779	0.60928	-0.0995116	0.339438	0.373626	0.357753	0.45116	0.494505	0.10989	0.665934	0.266789	0.178022	-0.252747	0.139805	-0.408425	-0.421245	-0.24359	-0.516484	-0.367521	0.015873	-0.250916	0.621978	0.294872	-0.351038	-0.727717	-0.637973	0.208791	0.452381	-0.473748	0.514042	0.476923	-0.172772	-0.120879	0.518315	-0.437118	0.2	-0.568376	-0.367033	-0.534066	0.78022	0.633089	-0.178266	0.471917	-0.503297	-0.650794
TMED8	-0.428571	-0.41978	-0.665934	-0.727473	-0.371429	-0.424176	0.151648	0.0153846	-0.402198	-0.142857	-0.375824	-0.723077	-0.230769	-0.424176	-0.643956	-0.362637	0.410989	-0.191209	0.173626	0.345055	0.208791	0.481319	0.248352	-0.353846	0.301099	-0.441758	-0.731868	0.538462	0.832967	0.828571	-0.213187	-0.30989	0.468132	-0.815385	-0.191209	0.147253	0.125275	-0.512088	0.595604	-0.217582	0.432967	0.415385	0.608791	-0.771429	-0.753846	0.49011	-0.301099	0.38022	0.850549
FRMPD1	0.49011	0.406593	0.56044	0.648352	0.512088	0.393407	0.151648	0.226374	-0.00659341	0.248352	0.547253	0.621978	0.428571	0.450549	0.604396	-0.0901099	-0.336264	0.0153846	-0.0813187	-0.367033	-0.349451	-0.643956	-0.261538	0.481319	-0.0637363	0.450549	0.547253	-0.00659341	-0.630769	-0.727473	0.147253	0.323077	-0.454945	0.516484	0.12967	-0.0505495	0.103297	0.665934	-0.542857	0.569231	-0.191209	-0.679121	-0.432967	0.643956	0.534066	-0.41978	0.41978	-0.520879	-0.538462
FBN1	-0.000610501	-0.0140415	-0.113553	-0.0285714	-0.130037	-0.107448	0.24359	-0.223443	0.100122	-0.199023	0.139194	-0.0115995	0.142247	0.217582	0.257631	0.446154	-0.183761	0.136142	0.200855	0.24359	0.320513	-0.191087	-0.131868	0.04884	-0.1221	-0.151648	-0.155678	-0.404762	0.129426	0.218559	0.0982906	-0.408425	0.141026	0.162393	-0.371429	-0.2442	0.428571	0.021978	0.345543	0.195604	0.00610501	-0.151648	0.0461538	0.0549451	-0.0952381	-0.124542	0.0622711	0.0593407	-0.114164
PSMD2	0.150794	0.193529	0.673993	0.718681	0.197192	0.396825	0.133089	0.203297	0.465812	0.0775336	0.429182	0.568376	-0.0561661	0.503297	0.309524	0.582418	-0.482295	0.249084	-0.331502	-0.304029	-0.0659341	-0.450549	-0.373016	-0.0989011	-0.157509	0.331868	0.495116	-0.418803	-0.540293	-0.531136	-0.017094	0.4884	-0.269841	0.612332	0.0769231	-0.136752	-0.327473	0.426129	-0.319902	-0.0989011	-0.379731	-0.305495	-0.753846	0.81978	0.605617	-0.238095	0.389499	-0.336264	-0.688645
NBL1	0.000610501	-0.137363	-0.0250305	0.2	-0.153236	-0.137363	0.336386	-0.404762	-0.0311355	-0.181319	0.19475	0.0500611	0.274725	0.0989011	0.250916	0.178022	-0.186203	0.186813	-0.0616606	0.030525	0.189866	-0.193529	0.025641	0.14591	-0.0360195	-0.173626	-0.141026	-0.433455	-0.274725	-0.150183	0.0396825	-0.175214	0.0592186	0.244811	0.0241758	-0.120879	0.0021978	0.0995116	-0.0641026	0.213187	0.0836386	-0.292308	-0.41978	0.221978	-0.0372405	-0.115385	0.373016	-0.125275	-0.373016
RARRES2	-0.221001	-0.131868	-0.497558	-0.481319	-0.202686	-0.103785	0.130037	-0.20696	-0.112332	0.0555556	-0.156288	-0.30525	0.241148	-0.327473	-0.311355	0.0725275	0.481074	0.288767	0.124542	0.300366	0.015873	-0.030525	0.0506716	0.040293	0.128816	-0.151648	-0.487179	-0.0897436	0.36569	0.285104	0.330281	-0.265568	0.198413	-0.34127	0.0373626	0.114164	0.485714	-0.421856	0.513431	-0.0945055	0.0897436	0.265934	0.503297	-0.494505	-0.445055	0.481685	-0.0543346	0.305495	0.261294
C17orf75	0.125275	0.23956	0.243956	-0.221978	-0.134066	-0.0505495	-0.406593	0.186813	-0.0681319	0.0153846	0.0505495	-0.446154	-0.472527	0.0989011	-0.437363	-0.0285714	0.424176	-0.367033	0.032967	0.0461538	-0.0021978	0.0549451	-0.0901099	-0.485714	0.441758	-0.0725275	0.12967	-0.243956	-0.0989011	0.0197802	0.235165	-0.362637	0.0285714	0.0197802	0.27033	0.538462	-0.0901099	-0.151648	-0.27033	-0.0945055	-0.424176	-0.0813187	-0.0549451	-0.0945055	-0.010989	0.257143	-0.107692	0.12967	0.0681319
IGHM	-0.0189255	-0.046398	0.134921	0.0945055	-0.0543346	0.0286935	-0.0689866	0.189866	-0.142857	0.0470085	0.018315	0.0970696	-0.0323565	0.292308	0.332112	0.138462	-0.246642	0.02442	-0.275946	-0.35409	0.019536	-0.021978	-0.376068	0.149573	0.220391	0.0285714	0.0989011	0.0616606	0.0958486	-0.180098	-0.047619	0.30525	-0.0500611	0.103785	0.353846	-0.0396825	-0.0857143	-0.037851	0.001221	-0.0285714	-0.149573	-0.120879	-0.142857	0.556044	0.0757021	-0.220391	0.285104	-0.0461538	-0.0940171
ARID3A	0.147253	0.265934	0.468132	0.406593	-0.12967	0.0637363	0.424176	0.151648	0.692308	-0.296703	0.00659341	0.318681	-0.169231	0.204396	0.349451	0.441758	-0.591209	0.112088	-0.0373626	0.182418	-0.0637363	-0.279121	0.0989011	-0.0285714	-0.516484	0.16044	0.6	-0.283516	-0.257143	-0.257143	-0.204396	0.472527	0.0725275	0.437363	-0.230769	-0.314286	-0.472527	-0.142857	-0.010989	-0.314286	-0.142857	-0.23956	-0.736264	0.375824	0.67033	-0.0813187	-0.296703	0.0285714	-0.336264
SPTA1	-0.114164	-0.209402	-0.28022	0.0901099	-0.114774	-0.221001	-0.240537	-0.0470085	-0.014652	0.0671551	-0.426129	-0.188034	0.154457	-0.397802	0.352869	-0.120879	0.0683761	0.042735	0.0708181	-0.270452	-0.19536	0.465201	0.161172	0.103175	0.267399	-0.178022	0.0952381	0.517705	0.115995	0.0622711	-0.199634	0.0201465	-0.21917	-0.178877	0.010989	-0.143468	-0.248352	-0.0708181	0.23138	-0.230769	0.180708	0.292308	0.164835	0.134066	0.0238095	-0.505495	-0.004884	0.0373626	0.357753
CHRD	0.367033	0.217582	0.0901099	0.323077	0.186813	-0.0021978	0.301099	-0.204396	-0.362637	0.0989011	0.389011	0.147253	0.142857	-0.0153846	-0.221978	-0.49011	0.156044	-0.494505	0.481319	0.142857	-0.182418	-0.318681	0.252747	0.459341	0.125275	0.287912	0.00659341	0.410989	-0.367033	-0.327473	-0.164835	0.0989011	0.134066	0.195604	-0.221978	0.410989	-0.0021978	0.349451	-0.279121	0.547253	0.134066	-0.604396	-0.243956	-0.0945055	0.0681319	0.248352	0.112088	-0.208791	-0.010989
CD177	0.0549451	-0.0197802	-0.0285714	0.252747	-0.358242	-0.0769231	0.384615	0.00659341	0.314286	-0.125275	-0.274725	0.0285714	-0.23956	-0.0549451	-0.0417582	0.38022	-0.186813	0.0989011	0.107692	0.164835	-0.169231	-0.103297	-0.0153846	0.156044	-0.204396	0.195604	0.0813187	0.287912	0.410989	0.134066	-0.402198	0.257143	0.182418	-0.169231	-0.353846	-0.12967	0.12967	-0.0461538	0.595604	-0.116484	0.0197802	0.0725275	-0.0197802	0.0241758	0.0813187	0.0021978	-0.16044	-0.134066	0.331868
FCF1	0.221978	0.384615	0.323077	0.547253	0.397802	0.591209	0.274725	-0.0285714	0.327473	0.221978	0.103297	0.468132	0.235165	0.314286	0.318681	0.279121	-0.476923	-0.0461538	-0.0505495	0.0197802	-0.0153846	-0.586813	-0.169231	0.371429	-0.516484	0.512088	0.279121	-0.156044	-0.472527	-0.476923	0.204396	0.415385	-0.375824	0.692308	-0.265934	-0.454945	0.125275	0.204396	-0.12967	0.340659	-0.257143	-0.450549	-0.327473	0.367033	0.657143	-0.173626	0.0285714	0.0505495	-0.375824
ENO3	-0.225275	-0.222833	0.0299145	0.235165	0.0286935	0.0738706	0.0238095	-0.0860806	0.349206	0.20696	0.149573	0.339438	-0.284493	-0.340659	-0.188645	0.389011	-0.30525	0.392552	-0.340049	-0.0311355	0.135531	-0.26862	-0.224664	-0.318071	0.0347985	-0.125275	-0.169109	0.020757	-0.046398	-0.150794	-0.283883	0.212454	-0.19536	-0.0726496	-0.327473	-0.17094	-0.0417582	0.020757	-0.115995	-0.432967	-0.156288	0.173626	-0.00659341	-0.0549451	0.190476	-0.0238095	-0.14652	0.389011	-0.232601
SYTL4	-0.209402	-0.271673	-0.637973	-0.318681	-0.246032	-0.272283	0.0763126	-0.0927961	-0.307082	-0.004884	-0.00976801	-0.0470085	-0.00610501	-0.221978	-0.234432	-0.340659	-0.0421245	0.191087	-0.15873	-0.03663	0.365079	0.124542	-0.0152625	0.181929	-0.0384615	-0.0901099	-0.310134	0.319902	0.647131	0.818681	-0.037851	-0.0677656	0.04884	-0.415751	-0.169231	0.222222	0.318681	0.00915751	0.418803	-0.0549451	0.147131	0.512088	0.608791	-0.758242	-0.269841	-0.0775336	-0.284493	-0.010989	0.100122
MEGF8	-0.0189255	0.142857	0.28022	0.406593	0.318071	0.310134	-0.152625	0.422466	0.262515	0.319292	0.29304	0.031746	0.374847	0.665934	0.253968	-0.151648	0.325397	-0.0799756	-0.0470085	-0.251526	-0.264957	-0.380342	-0.282662	0.125153	-0.0842491	0.459341	0.352259	0.0445665	-0.415751	-0.19475	0.379731	-0.026862	-0.350427	0.307082	0.252747	0.0702076	0.0945055	0.247863	-0.125763	0.551648	-0.490842	-0.736264	-0.503297	0.274725	0.373626	-0.118437	0.30464	-0.38022	-0.139194
PAK2	-0.485714	-0.349451	-0.265934	0.0637363	0.0989011	-0.0461538	0.182418	0.446154	-0.173626	0.0901099	-0.265934	0.12967	-0.186813	0.120879	0.156044	-0.283516	-0.384615	-0.134066	-0.428571	-0.226374	-0.23956	0.173626	-0.0989011	-0.0373626	-0.0945055	0.213187	-0.0901099	0.301099	0.147253	0.204396	-0.296703	0.621978	-0.138462	-0.367033	0.221978	-0.0593407	-0.314286	-0.116484	0.0461538	-0.301099	-0.032967	0.305495	0.0681319	0.0593407	0.156044	-0.23956	-0.178022	-0.178022	0.248352
C5	0.0836386	0.1221	-0.203907	-0.736264	-0.29243	-0.0738706	-0.212454	-0.0384615	-0.045177	-0.114164	-0.542125	-0.62149	0.0634921	-0.406593	-0.186203	-0.032967	0.544567	0.032967	0.469475	0.303419	-0.301587	0.412698	0.515873	-0.174603	0.382173	-0.331868	0.041514	0.0873016	0.344933	0.21917	0.162393	-0.14591	0.222222	-0.203907	-0.0373626	0.177045	0.0681319	-0.480464	0.394994	-0.265934	0.389499	0.164835	0.292308	-0.485714	-0.272283	0.349206	-0.176435	0.463736	0.502442
PTBP2	-0.0021978	-0.0901099	-0.191209	-0.938462	-0.327473	-0.635165	-0.230769	-0.0285714	-0.164835	-0.437363	-0.349451	-0.731868	-0.296703	-0.621978	-0.314286	-0.217582	0.49011	-0.0901099	0.358242	0.362637	0.252747	0.586813	0.49011	-0.49011	0.542857	-0.802198	-0.27033	0.301099	0.679121	0.538462	-0.0769231	-0.507692	0.621978	-0.481319	-0.010989	0.169231	-0.336264	-0.736264	0.164835	-0.481319	0.485714	0.349451	0.243956	-0.446154	-0.740659	0.512088	-0.41978	0.538462	0.428571
SEMA3A	0	0.00671551	0.106838	0.120879	0.631258	0.455433	-0.0873016	0.498168	0.00549451	0.332723	0.604396	0.403541	0.424298	0.476923	0.204518	-0.30989	0.0335775	-0.0763126	-0.15873	-0.459096	-0.188034	-0.382173	-0.551282	0.407204	-0.296093	0.498901	-0.0555556	0.029304	-0.178266	-0.192918	0.425519	0.125763	-0.297314	0.233822	0.49011	0.0140415	0.450549	0.512821	-0.179487	0.578022	-0.310745	-0.120879	0.173626	0.0989011	0.178266	-0.0708181	0.509768	-0.621978	-0.416972
CPN1	0.043956	0.040293	-0.0573871	-0.010989	-0.0818071	-0.0946276	-0.358974	-0.247863	-0.0616606	-0.100733	-0.552503	-0.462149	-0.107448	-0.217582	-0.113553	0.257143	0.507937	-0.369963	0.300977	0.311355	-0.203907	0.235653	0.383394	0.034188	0.145299	0.274725	0.0140415	-0.136752	-0.119658	-0.145299	0.202076	-0.211233	0.236264	0.0714286	0.103297	0.045177	0.125275	-0.453602	-0.0555556	-0.0901099	0.0311355	0.0813187	0.0593407	-0.186813	-0.114774	0.357143	-0.191697	0.195604	0.382173
ITGA2	0.162393	0.168498	0.247253	0.402198	0.2442	0.258242	0.185592	0.166667	-0.0677656	0.276557	0.543956	0.208181	0.54823	0.621978	0.248474	-0.156044	0.105617	-0.020757	-0.418193	-0.528694	0.1221	-0.525031	-0.467643	0.216728	-0.13431	0.235165	-0.018315	-0.246642	-0.570208	-0.205128	0.478632	-0.0915751	-0.462759	0.338217	0.314286	-0.00549451	0.243956	0.545788	-0.410256	0.635165	-0.494505	-0.582418	-0.279121	0.362637	0.349206	-0.315629	0.614774	-0.397802	-0.580586
ANGPTL6	0.122711	0.187424	0.649573	0.520879	0.32906	0.272894	-0.20757	0.250916	0.590354	0.00793651	0.540904	0.492063	-0.0952381	0.314286	0.21917	0.261538	-0.242369	0.163614	0.0018315	-0.0970696	-0.151404	-0.429792	-0.307082	-0.017094	-0.218559	0.169231	0.538462	-0.177045	-0.404762	-0.442002	-0.108669	0.265568	-0.117216	0.481685	-0.0637363	0.0836386	-0.534066	0.291819	-0.495726	-0.0153846	-0.388278	-0.498901	-0.841758	0.635165	0.554335	-0.0653236	0.139194	-0.235165	-0.589744
COBLL1	0.243956	0.283516	0.503297	0.881319	-0.0197802	0.318681	0.0857143	-0.0417582	0.525275	0.032967	0.0725275	0.767033	-0.0021978	0.481319	0.485714	0.556044	-0.432967	0.235165	-0.191209	-0.305495	-0.147253	-0.437363	-0.301099	0.292308	-0.446154	0.595604	0.613187	-0.340659	-0.512088	-0.512088	-0.169231	0.604396	-0.393407	0.52967	-0.0593407	-0.208791	-0.0373626	0.463736	-0.0945055	0.0505495	-0.476923	-0.204396	-0.437363	0.705495	0.815385	-0.534066	0.226374	-0.468132	-0.432967
TMSB4X	-0.04884	-0.149573	-0.261905	-0.107692	-0.297314	-0.184982	0.0311355	-0.00549451	-0.00671551	-0.0903541	-0.0152625	0.125763	-0.167888	-0.125275	0.023199	0.547253	-0.380952	0.374237	-0.295482	-0.166056	0.282662	0.10989	-0.218559	0.0787546	0.0592186	-0.186813	0.115385	-0.0952381	0.525031	0.557387	-0.026862	0.114164	0.00549451	-0.017094	-0.0021978	0.144078	-0.0197802	0.025641	0.300366	-0.569231	-0.0567766	0.621978	0.142857	0.010989	0.0433455	-0.30525	-0.172772	0.0197802	-0.185592
PARK7	-0.023199	-0.152015	-0.573871	-0.525275	-0.540904	-0.636752	0.0757021	-0.3779	-0.628205	-0.339438	-0.545177	-0.517094	-0.0103785	-0.336264	-0.195971	-0.683516	0.274725	-0.161783	0.0512821	0.172772	0.326618	0.519536	0.60928	0.0396825	0.167277	-0.406593	-0.230769	0.344322	0.457875	0.716728	-0.149573	-0.252747	0.285714	-0.640415	-0.0637363	0.171551	-0.103297	-0.294872	0.244811	-0.0637363	0.446276	0.406593	0.547253	-0.56044	-0.496947	0.014652	-0.350427	0.103297	0.496337
IGHV1-3	-0.265934	-0.217582	0.0285714	-0.0461538	0.305495	0.0725275	-0.16044	0.230769	-0.0241758	0.0901099	-0.0813187	0.164835	0.305495	0.138462	0.586813	0.032967	-0.331868	0.221978	-0.582418	-0.569231	0.0901099	-0.0593407	-0.362637	0.0945055	0.195604	-0.010989	0.0285714	0.195604	0.0857143	-0.116484	0.2	0.323077	-0.41978	0.0021978	0.441758	-0.367033	-0.2	-0.103297	-0.116484	-0.0769231	-0.340659	0.0813187	-0.032967	0.516484	0.0637363	-0.564835	0.252747	0.0505495	-0.27033
MBL2	-0.0787546	-0.0946276	-0.111111	-0.30989	0.0866911	0.000610501	-0.31746	-0.00732601	-0.19475	0.0927961	-0.238706	-0.153236	-0.183761	-0.032967	-0.164225	-0.0989011	0.363248	-0.36569	-0.0030525	-0.102564	0.004884	0.200244	0.002442	0.0140415	0.286935	0.23956	0.0042735	0.0311355	0.112332	0.0518926	0.302198	-0.043956	0.025641	0.206349	0.41978	0.21978	0.208791	-0.283883	-0.0781441	0.156044	-0.0946276	0.191209	0.358242	-0.195604	-0.0952381	0.101954	-0.0708181	0.112088	0.186813
IGLV3-19	-0.001221	-0.0549451	-0.123932	-0.23956	-0.361416	-0.263126	0.185592	0.0793651	-0.0976801	-0.014652	-0.224664	-0.0940171	-0.248474	-0.30989	-0.00793651	-0.0021978	0.0115995	-0.035409	-0.0543346	-0.189255	-0.030525	0.323565	-0.151404	-0.183761	0.470696	-0.336264	-0.047619	0.184982	0.168498	0.023199	-0.242979	0.0842491	-0.0274725	-0.156288	0.204396	0.0842491	-0.349451	-0.242369	0.198413	-0.498901	0.0677656	0.340659	0.156044	0.125275	-0.0311355	-0.233211	-0.00976801	0.191209	0.249695
SORT1	0.167277	0.208181	0.208791	0.27033	-0.305861	-0.1337	0.0543346	-0.129426	0.319902	-0.282662	-0.387668	-0.191087	0.0250305	0.195604	0.100122	0.516484	0.155067	0.0811966	0.223443	0.252747	-0.0842491	0.141636	0.335775	-0.185592	-0.0042735	-0.00659341	0.540904	-0.405983	-0.206349	0.0286935	0.0769231	0.02442	0.116606	0.286325	0.0021978	-0.0347985	-0.520879	-0.252137	0.0989011	-0.397802	0.039072	-0.2	-0.736264	0.41978	0.202076	0.0323565	-0.150183	0.0417582	0.106227
CRKL	0.035409	-0.0964591	-0.562882	-0.727473	-0.559829	-0.659951	0.0103785	-0.306471	-0.489011	-0.424298	-0.368742	-0.40232	-0.0470085	-0.472527	-0.305861	-0.327473	0.351648	-0.019536	0.0879121	0.179487	0.455433	0.412698	0.383394	-0.0128205	0.132479	-0.635165	-0.227717	0.1337	0.634921	0.901099	0.0299145	-0.342491	0.3663	-0.602564	-0.151648	0.282662	-0.0901099	-0.313797	0.275336	-0.327473	0.284493	0.498901	0.516484	-0.630769	-0.448718	0.0940171	-0.403541	0.296703	0.31746
IGLV4-69	0.0641026	0.017094	0.028083	-0.327473	-0.246642	-0.00793651	0.228327	0.18254	0.0525031	-0.0262515	-0.163004	-0.029304	-0.380342	-0.283516	0.0695971	0.432967	-0.427961	-0.105006	-0.0695971	-0.0799756	0.0250305	0.246032	-0.205128	-0.167888	0.222833	-0.279121	0.015873	0.212454	0.338217	-0.0103785	-0.253358	0.129426	0.0677656	-0.015873	-0.23956	-0.236264	-0.0021978	-0.144689	0.461538	-0.512088	0.153846	0.340659	0.151648	-0.147253	-0.0537241	-0.217338	-0.112943	0.441758	0.199634
CFP	-0.0830281	-0.013431	0.283272	0.314286	0.526862	0.409035	-0.0750916	0.254579	-0.0189255	0.282051	0.58486	0.215507	0.297924	0.718681	0.286935	-0.134066	-0.0848596	-0.199023	-0.186203	-0.179487	-0.100733	-0.444444	-0.525031	0.26801	-0.246642	0.520879	-0.0921856	-0.357143	-0.45177	-0.438339	0.313797	-0.161172	-0.222222	0.35409	0.586813	-0.0250305	0.393407	0.412088	-0.396215	0.70989	-0.54884	-0.406593	-0.138462	0.38022	0.0940171	-0.0262515	0.531136	-0.621978	-0.40232
THBS4	0.138584	0.0958486	0.406593	0.503297	0.457875	0.289377	0.264957	0.220391	-0.0213675	0.295482	0.631258	0.539072	0.356532	0.582418	0.347985	-0.230769	-0.246032	0.0347985	-0.41453	-0.460317	0.0952381	-0.6337	-0.518926	0.213065	-0.195971	0.375824	0.119658	-0.200244	-0.604396	-0.399267	0.189255	0.187424	-0.41514	0.432234	0.389011	-0.128816	0.0945055	0.623932	-0.52442	0.573626	-0.351038	-0.547253	-0.353846	0.586813	0.31685	-0.258242	0.570818	-0.617582	-0.64591
PTPRF	-0.032967	0.031746	-0.209402	0.0461538	0.249084	0.302198	0.0775336	0.100122	-0.366911	0.382173	0.157509	0.00854701	-0.0543346	0.142857	-0.453602	-0.52967	-0.017094	0.131258	-0.138584	-0.0842491	-0.160562	-0.250916	-0.0689866	0.0799756	0.208181	0.432967	-0.266178	0.114164	0.142857	0.0543346	0.200244	0.202686	-0.101954	-0.002442	0.112088	0.434066	0.613187	0.154457	-0.116606	0.617582	0.0323565	-0.327473	0.349451	-0.358242	-0.025641	0.247253	0.035409	-0.0021978	-0.0677656
CFL1	-0.0909646	-0.178266	-0.601954	-0.547253	-0.380952	-0.330281	0.0879121	-0.114774	-0.479243	-0.039072	-0.443223	-0.376679	-0.108669	-0.323077	-0.178266	-0.217582	0.0433455	-0.166056	-0.217338	-0.00793651	0.374847	0.449939	0.212454	-0.00549451	0.0909646	-0.164835	-0.376679	0.30464	0.564713	0.738706	-0.0115995	-0.210623	0.0372405	-0.545177	-0.0417582	-0.0860806	0.327473	-0.180708	0.46337	-0.226374	0.267399	0.784615	0.868132	-0.701099	-0.419414	-0.118437	-0.359585	0.16044	0.399267
PDGFA	0.138462	0.283516	0.287912	0.767033	-0.0285714	0.353846	0.248352	-0.221978	0.375824	0.2	-0.116484	0.617582	0.0637363	0.345055	0.151648	0.481319	-0.340659	0.287912	-0.182418	-0.226374	0.147253	-0.621978	-0.318681	0.0945055	-0.292308	0.516484	0.164835	-0.252747	-0.503297	-0.437363	-0.0417582	0.586813	-0.516484	0.428571	-0.279121	-0.476923	0.134066	0.195604	0.0549451	0.0901099	-0.437363	-0.353846	-0.27033	0.463736	0.723077	-0.353846	0.12967	-0.00659341	-0.173626
IQCE	0.0860806	0.282662	0.385226	0.863736	0.533578	0.516484	-0.0714286	0.411477	0.360806	0.309524	0.611111	0.651404	-0.030525	0.635165	-0.103785	0.103297	-0.0885226	-0.0042735	-0.0512821	-0.305861	-0.283883	-0.492063	-0.614164	0.323565	-0.434676	0.920879	0.145299	-0.115995	-0.324786	-0.467033	0.148962	0.279609	-0.210012	0.419414	0.287912	0.166056	0.274725	0.401709	-0.313187	0.498901	-0.537851	-0.468132	-0.296703	0.573626	0.539072	-0.0500611	0.14591	-0.613187	-0.330281
CTSG	0.14591	0.114164	0.124542	-0.318681	-0.122711	-0.0848596	-0.258242	0.0842491	-0.151404	-0.313797	-0.246032	-0.150794	-0.258852	0.0021978	0.00793651	0.156044	-0.152015	-0.371184	0.0897436	0.0140415	0.015873	0.654457	0.203907	-0.0799756	-0.0738706	-0.147253	0.180098	0.202686	0.351648	0.167888	-0.257631	-0.00976801	0.186813	-0.239316	0.204396	0.0634921	-0.371429	-0.020757	0.0225885	-0.345055	0.0604396	0.608791	0.23956	0.248352	-0.20696	-0.139805	-0.218559	-0.0241758	0.263736
BST2	0.0567766	-0.00915751	0.144078	0.582418	0.342491	0.227106	-0.181929	-0.105617	0.175214	0.23199	0.167277	0.23138	0.035409	-0.0153846	0.154457	0.156044	-0.106838	0.157509	-0.245421	-0.291819	-0.115385	-0.435897	0.0470085	0.250305	-0.00671551	0.520879	0.0372405	0.003663	-0.417582	-0.385226	0.191697	0.23138	-0.252747	0.314408	0.204396	-0.135531	0.0901099	0.260684	-0.281441	0.323077	-0.235653	-0.362637	-0.358242	0.393407	0.391941	-0.120879	0.199634	-0.2	-0.564103
ABRACL	-0.0714286	-0.184982	-0.551282	-0.630769	-0.672772	-0.618437	0.0470085	-0.368132	-0.334554	-0.440171	-0.409646	-0.45116	-0.105617	-0.345055	-0.200244	-0.116484	0.10928	0.0512821	0.0561661	0.259463	0.505495	0.468864	0.435897	-0.13431	0.13431	-0.630769	-0.211233	0.0720391	0.632479	0.905372	-0.196581	-0.315018	0.294261	-0.53663	-0.362637	0.160562	-0.032967	-0.337607	0.332723	-0.397802	0.330281	0.542857	0.498901	-0.674725	-0.380952	-0.0525031	-0.435897	0.402198	0.311355
KIAA0319L	0.101954	0.241758	0.689255	0.815385	0.319292	0.522589	0.00549451	0.278388	0.502442	0.13431	0.619658	0.699023	-0.0409035	0.727473	0.189866	0.468132	-0.382784	0.17094	-0.269231	-0.364469	-0.0787546	-0.5	-0.477411	-0.00915751	-0.384005	0.512088	0.387057	-0.404151	-0.547619	-0.551282	0.017094	0.398046	-0.297924	0.570208	0.156044	-0.0873016	-0.0241758	0.567155	-0.338828	0.147253	-0.551893	-0.252747	-0.49011	0.775824	0.647131	-0.263736	0.376679	-0.520879	-0.633089
ALOX12	-0.0335775	0.042735	-0.264347	-0.213187	0.242369	0.328449	-0.310134	0.279609	-0.24359	0.579365	-0.188645	-0.294261	0.216117	0.010989	0.04884	-0.191209	0.23138	-0.101343	-0.0891331	-0.322344	-0.186203	0.100733	-0.245421	0.201465	0.319902	0.336264	-0.211233	0.331502	0.289377	0.12149	0.365079	-0.129426	-0.406593	-0.00610501	0.393407	0.00610501	0.696703	0.0250305	0.261905	0.287912	-0.169719	0.265934	0.745055	-0.248352	-0.132479	-0.192308	0.0500611	-0.0549451	0.311355
PIKFYVE	0.0285714	-0.0417582	-0.0681319	-0.806593	-0.437363	-0.481319	-0.283516	-0.230769	0.125275	-0.41978	-0.283516	-0.793407	-0.375824	-0.525275	-0.41978	0.164835	0.415385	-0.0197802	0.340659	0.481319	0.384615	0.494505	0.38022	-0.538462	0.402198	-0.745055	-0.173626	0.0681319	0.621978	0.468132	0.0373626	-0.767033	0.573626	-0.243956	-0.138462	0.16044	-0.156044	-0.661538	0.261538	-0.371429	0.182418	0.279121	0.16044	-0.406593	-0.63956	0.454945	-0.389011	0.643956	0.283516
HGFAC	0.0970696	0.131868	0.340049	0.41978	0.449328	0.645299	-0.220391	0.239316	0.128816	0.60928	0.447497	0.166667	0.337607	0.371429	0.212454	0.182418	0.0921856	0.152015	-0.459096	-0.521978	-0.246642	-0.532357	-0.412698	0.198413	0.117216	0.6	-0.017094	-0.2442	-0.510379	-0.514042	0.493284	0.108059	-0.599512	0.455433	0.635165	0.0213675	0.340659	0.482906	-0.366911	0.415385	-0.571429	-0.23956	-0.125275	0.472527	0.330891	-0.10928	0.628816	-0.450549	-0.661783
MGAT4B	0.305495	0.38022	0.679121	0.718681	-0.103297	0.186813	0.0153846	0.0197802	0.635165	-0.112088	0.147253	0.556044	-0.142857	0.441758	0.397802	0.578022	-0.367033	0.164835	-0.164835	-0.221978	-0.0857143	-0.41978	-0.217582	0.0505495	-0.287912	0.402198	0.753846	-0.507692	-0.595604	-0.56044	-0.0637363	0.454945	-0.265934	0.617582	0.0505495	-0.0813187	-0.318681	0.230769	-0.261538	-0.12967	-0.591209	-0.314286	-0.718681	0.701099	0.832967	-0.375824	0.0989011	-0.27033	-0.569231
ANP32B	-0.134066	-0.349451	-0.327473	-0.718681	-0.397802	-0.727473	-0.274725	-0.494505	-0.0197802	-0.468132	-0.481319	-0.485714	-0.428571	-0.797802	-0.274725	-0.0637363	0.173626	0.0681319	0.410989	0.525275	0.30989	0.881319	0.740659	-0.389011	0.257143	-0.793407	-0.274725	0.27033	0.6	0.498901	-0.410989	-0.564835	0.692308	-0.406593	-0.235165	0.138462	-0.428571	-0.595604	0.169231	-0.538462	0.6	0.604396	0.265934	-0.446154	-0.736264	0.283516	-0.56044	0.503297	0.336264
ALDOB	-0.198413	-0.161783	-0.156899	0.134066	-0.128205	0.013431	-0.148962	-0.00549451	0.14591	0.141636	-0.627595	-0.179487	-0.175214	-0.164835	0.0555556	0.327473	-0.00732601	0.232601	-0.186203	-0.045177	-0.13431	0.215507	0.285104	-0.335165	0.342491	0.226374	0.192918	0.205128	0.0769231	0.0579976	-0.0213675	0.403541	-0.173993	-0.0384615	-0.12967	-0.236874	0.0725275	-0.357143	0.226496	-0.410989	0.269231	0.243956	0.134066	-0.00659341	0.202076	-0.0592186	-0.193529	0.301099	0.230159
ARPC2	0.130647	0.0940171	-0.0610501	-0.0285714	0.0201465	-0.0592186	-0.289377	0.0628816	-0.349817	-0.0744811	-0.36569	-0.131258	-0.137363	-0.010989	0.034188	-0.292308	0.0665446	-0.355922	0.0781441	-0.168498	-0.258242	0.583028	0.187424	0.205128	0.0018315	0.230769	0.141636	0.0457875	0.037851	-0.0311355	0.028083	0.028083	0.0634921	-0.0555556	0.604396	0.133089	-0.0461538	-0.000610501	-0.0921856	0.0285714	0.106838	0.397802	0.358242	0.182418	-0.0659341	-0.162393	-0.0647131	-0.327473	0.321734
PSMA4	-0.0921856	-0.130647	-0.441392	-0.437363	-0.309524	-0.322955	-0.00976801	-0.269231	-0.0793651	-0.218559	-0.689255	-0.596459	-0.189866	-0.727473	-0.208791	0.0461538	0.107448	-0.010989	0.473138	0.540293	-0.193529	0.555556	0.677656	-0.260684	0.313797	-0.459341	-0.12149	0.344322	0.432234	0.283272	-0.29243	-0.185592	0.321734	-0.41453	-0.687912	-0.0042735	-0.0901099	-0.551893	0.371795	-0.349451	0.680708	0.257143	0.274725	-0.569231	-0.336996	0.213675	-0.490232	0.705495	0.669109
ITGA2B	0.115995	0.148352	0.0805861	0.30989	0.0866911	0.114774	-0.314408	0.178877	-0.178877	0.172772	0.183761	0.128205	0.112943	0.542857	0.113553	0.169231	-0.014652	-0.101954	-0.43956	-0.444444	0.251526	-0.130037	-0.483516	0.367521	-0.236264	0.468132	-0.0201465	-0.299756	-0.001221	0.145299	0.32967	-0.128816	-0.260073	0.0842491	0.657143	0.037851	0.424176	0.287546	-0.239927	0.16044	-0.690476	0.134066	0.248352	0.389011	0.155678	-0.347375	0.0732601	-0.441758	-0.228327
CAVIN2	0.0115995	-0.00610501	-0.457875	-0.23956	-0.202076	-0.169719	0.020757	-0.114774	-0.428571	-0.000610501	-0.245421	-0.203907	0.186203	0.0681319	-0.125153	0.0813187	-0.010989	0.030525	-0.214286	-0.126374	0.443223	0.111722	-0.130037	0.257021	-0.00976801	0.125275	-0.29243	-0.0915751	0.528083	0.677656	0.225885	-0.147131	-0.0494505	-0.183761	0.169231	0.0738706	0.525275	-0.0793651	0.209402	0.010989	-0.189255	0.406593	0.683516	-0.204396	-0.191087	-0.227106	-0.21978	0.208791	0.177045
IGKV3-20	0.003663	-0.0976801	-0.167277	-0.292308	-0.448718	-0.257631	0.221612	-0.252747	-0.145299	-0.17033	-0.346154	-0.316239	-0.035409	-0.349451	0.0634921	0.226374	-0.0433455	0.04884	0.045177	0.0482295	0.103785	0.300977	0.12149	-0.222222	0.454823	-0.516484	-0.249695	-0.0921856	0.163004	-0.0115995	-0.216728	-0.103785	0.0787546	-0.115385	-0.120879	-0.120879	-0.0549451	-0.361416	0.161172	-0.331868	0.29243	0.156044	0.208791	0.0637363	-0.185592	-0.142857	0.0757021	0.534066	0.233822
CDSN	0.667888	0.567155	0.687424	0.217582	-0.196581	-0.0274725	0.123932	-0.0115995	0.175824	-0.226496	0.025641	0.0775336	-0.296703	0.0681319	0.147741	0.692308	-0.309524	-0.180098	-0.0793651	-0.0579976	0.272283	-0.131258	0.04884	-0.118437	-0.0360195	-0.191209	0.472527	-0.148962	-0.154457	-0.177045	-0.0799756	-0.0592186	0.0647131	0.302198	-0.340659	-0.276557	-0.257143	0.150183	-0.164225	-0.156044	-0.0805861	-0.327473	-0.613187	0.494505	0.185592	-0.208181	-0.159951	0.16044	-0.277167
TTYH3	-0.0885226	-0.0262515	-0.47558	-0.551648	-0.382784	-0.258852	0.0775336	-0.230769	-0.216728	-0.242369	-0.176435	-0.105006	-0.150794	-0.367033	-0.547009	-0.169231	0.208181	0.108059	0.205739	0.287546	0.210623	0.406593	0.291819	-0.00793651	-0.194139	-0.424176	-0.222833	0.119048	0.553724	0.660562	-0.0732601	-0.0494505	0.352259	-0.423687	-0.384615	0.324786	-0.0549451	-0.229548	0.440171	-0.38022	0.391331	0.534066	0.402198	-0.745055	-0.370574	0.321734	-0.462759	0.362637	0.34127
SCARA5	0.296703	0.338828	0.0445665	0.257143	0.391941	0.35409	0.25641	0.442613	-0.136142	0.435287	0.224664	-0.0659341	0.454212	0.402198	0.0622711	-0.287912	0.0030525	-0.290598	-0.169719	-0.380952	-0.305861	-0.203907	-0.462149	0.382784	-0.0787546	0.586813	-0.019536	0.127595	-0.222833	-0.140415	0.386447	-0.164835	-0.445665	0.205739	0.389011	0.125763	0.63956	0.40232	-0.255189	0.828571	-0.355922	-0.424176	0.134066	0.116484	0.285104	-0.355311	0.246032	-0.340659	-0.035409
YWHAZ	0.269231	0.240537	-0.263126	-0.367033	-0.213065	-0.326007	0.316239	-0.224054	-0.544567	-0.198413	-0.234432	-0.163614	-0.117216	-0.389011	-0.302198	-0.481319	0.003663	-0.30525	0.19475	0.162393	0.277167	0.332723	0.199634	0.0891331	-0.148352	-0.331868	-0.366911	-0.0396825	0.15873	0.282662	-0.0628816	-0.294261	0.258852	-0.319902	-0.0857143	-0.0702076	0.0021978	-0.0830281	0.102564	-0.120879	0.32967	0.23956	0.485714	-0.358242	-0.382173	0.037851	-0.35348	0.301099	0.384005
HLA-A	-0.1337	-0.244811	-0.188034	-0.345055	-0.32906	-0.229548	-0.15812	-0.39072	0.128816	-0.213675	-0.0909646	-0.211844	-0.045177	-0.296703	-0.046398	0.208791	0.141636	-0.0189255	0.274725	0.2558	0.257021	0.220391	0.135531	-0.0512821	0.183761	-0.23956	-0.116606	0.00610501	0.299756	0.261905	-0.2442	-0.241148	0.160562	0.0757021	-0.243956	0.156288	0.032967	-0.279609	0.163614	-0.16044	0.0860806	0.323077	0.156044	-0.534066	-0.260684	0.045177	-0.139805	0.287912	0.0976801
ALB	-0.136142	-0.126984	0.250916	0.327473	0.454212	0.581807	-0.135531	0.368742	-0.0030525	0.496947	0.479853	0.199023	0.473748	0.608791	0.421856	-0.12967	-0.0457875	0.136142	-0.489011	-0.641636	-0.37851	-0.335165	-0.420635	0.112332	0.106227	0.362637	0.0830281	-0.0830281	-0.543346	-0.513431	0.407204	0.225885	-0.578755	0.343101	0.674725	0.0360195	0.331868	0.628816	-0.302808	0.6	-0.396215	-0.345055	-0.178022	0.371429	0.343101	-0.282662	0.913919	-0.586813	-0.564103
ST3GAL6	0.190476	0.29304	0.110501	0.0373626	0.435897	0.564103	-0.0726496	0.563492	-0.0323565	0.633089	0.0720391	-0.180708	0.484127	0.30989	0.216117	-0.178022	0.244811	-0.120269	-0.106227	-0.46398	-0.441392	-0.166056	-0.418193	0.111722	0.208181	0.410989	0.029304	0.151404	-0.200855	-0.248474	0.603785	-0.0976801	-0.565934	0.235043	0.441758	-0.0995116	0.749451	0.318071	0.0592186	0.657143	-0.281441	-0.397802	0.230769	0.032967	0.20757	-0.24359	0.415751	-0.186813	0.04884
COTL1	-0.0628816	-0.179487	-0.60989	-0.727473	-0.520757	-0.625153	0.0891331	-0.265568	-0.461538	-0.447497	-0.376679	-0.354701	-0.180708	-0.371429	-0.274725	-0.226374	0.018315	-0.0561661	0.0824176	0.233211	0.503053	0.467643	0.324176	-0.0250305	0.0811966	-0.569231	-0.270452	0.167277	0.76801	0.923077	-0.150183	-0.249695	0.397436	-0.563492	-0.265934	0.178877	-0.103297	-0.359585	0.348596	-0.38022	0.338217	0.564835	0.556044	-0.582418	-0.437729	-0.00793651	-0.506105	0.437363	0.36569
CANX	-0.379121	-0.338217	-0.532967	-0.520879	0.0579976	-0.120879	-0.145299	0.018315	-0.349206	0.258852	-0.1337	-0.196581	0.20757	-0.0637363	0.000610501	-0.714286	0.217338	0.118437	-0.0140415	-0.0653236	0.0396825	0.122711	-0.0616606	0.210623	0.330891	-0.0373626	-0.131258	0.374237	0.480464	0.446276	0.122711	-0.019536	-0.0866911	-0.110501	0.296703	0.320513	0.305495	-0.254579	0.222833	0.296703	0.108669	0.16044	0.63956	-0.424176	-0.318071	-0.0128205	-0.046398	0.0813187	0.313797
IL1RAP	-0.14591	-0.0866911	0.0201465	0.49011	0.640415	0.586081	-0.127595	0.3663	-0.0940171	0.700244	0.409646	0.15812	0.359585	0.406593	0.131258	-0.301099	0.0152625	0.0335775	-0.310134	-0.528083	-0.393162	-0.46398	-0.616606	0.211844	0.226496	0.696703	-0.191087	0.0842491	-0.349817	-0.437118	0.419414	0.140415	-0.583028	0.318071	0.41978	0.171551	0.591209	0.500611	-0.29243	0.789011	-0.567766	-0.485714	0.116484	0.221978	0.308913	-0.199023	0.617827	-0.406593	-0.319292
CLPX	-0.114164	-0.238095	0.0360195	-0.476923	-0.0879121	-0.40232	-0.288767	-0.415751	-0.147131	-0.370574	-0.0860806	-0.210012	-0.0897436	-0.257143	0.227106	-0.120879	-0.025641	-0.164225	0.150183	0.296093	0.305861	0.282662	0.205739	-0.156288	0.135531	-0.547253	-0.0641026	-0.199023	0.0286935	0.00793651	-0.197192	-0.430403	0.266178	-0.0854701	0.191209	-0.03663	-0.331868	-0.229548	-0.314408	-0.125275	-0.0164835	0.336264	0.186813	0.0593407	-0.375458	0.010989	-0.039072	0.12967	-0.0177045
PRDX6	-0.039072	-0.101954	-0.570818	-0.494505	-0.438339	-0.388889	0.0525031	-0.270452	-0.358364	-0.0811966	-0.706349	-0.574481	-0.00610501	-0.613187	-0.241758	-0.336264	0.370574	-0.0824176	0.183761	0.259463	-0.010989	0.534188	0.578144	-0.0482295	0.264347	-0.397802	-0.255189	0.454212	0.436508	0.468864	-0.148962	-0.202076	0.159951	-0.577534	-0.41978	0.030525	0.142857	-0.437118	0.410867	-0.252747	0.599512	0.446154	0.67033	-0.718681	-0.440781	0.13431	-0.398657	0.428571	0.717338
FLNC	-0.314286	-0.186813	-0.0637363	0.525275	0.6	0.516484	-0.116484	0.463736	-0.230769	0.556044	0.16044	0.621978	0.375824	0.52967	0.564835	-0.16044	-0.410989	0.103297	-0.762637	-0.802198	-0.415385	-0.274725	-0.648352	0.406593	-0.186813	0.635165	0.0857143	-0.156044	-0.472527	-0.389011	0.23956	0.683516	-0.784615	0.0945055	0.621978	-0.186813	0.107692	0.507692	-0.349451	0.182418	-0.415385	0.0549451	0.032967	0.503297	0.476923	-0.661538	0.468132	-0.591209	-0.371429
SPON2	0.182418	0.0857143	-0.274725	-0.296703	-0.432967	-0.393407	0.208791	-0.556044	-0.0197802	-0.16044	-0.595604	-0.331868	-0.30989	-0.67033	-0.595604	0.0813187	0.305495	0.0813187	0.595604	0.556044	0.336264	0.107692	0.49011	-0.257143	0.23956	-0.358242	-0.494505	0.375824	0.441758	0.292308	-0.323077	-0.2	0.415385	-0.296703	-0.696703	-0.208791	0.0989011	-0.556044	0.507692	-0.217582	0.520879	0.0549451	0.301099	-0.494505	-0.415385	0.520879	-0.503297	0.635165	0.67033
DLG1	0.327473	0.287912	0.652747	0.749451	-0.27033	-0.0417582	0.248352	-0.173626	0.630769	-0.257143	0.134066	0.604396	-0.12967	0.323077	0.393407	0.525275	-0.472527	0.292308	-0.0241758	-0.0945055	0.0461538	-0.384615	-0.0153846	0.0021978	-0.243956	0.23956	0.692308	-0.252747	-0.476923	-0.481319	-0.358242	0.415385	-0.12967	0.472527	-0.217582	-0.134066	-0.353846	0.248352	-0.151648	-0.0989011	-0.371429	-0.393407	-0.731868	0.67033	0.718681	-0.432967	0.0461538	-0.226374	-0.424176
PM20D1	0.0714286	0.126374	0.373016	0.740659	0.338217	0.462759	0.0457875	0.229548	0.297924	0.425519	0.17033	0.250305	0.0940171	0.318681	0.286325	0.279121	-0.238095	-0.139194	-0.472527	-0.411477	-0.105006	-0.425519	-0.295482	0.103175	-0.0952381	0.70989	0.0842491	0.0848596	-0.555556	-0.493284	-0.0512821	0.313797	-0.600122	0.351038	0.0285714	-0.291819	0.0945055	0.357753	-0.40293	0.248352	-0.442002	-0.151648	-0.134066	0.56044	0.584249	-0.394383	0.26862	-0.261538	-0.36569
LYZ	-0.0409035	0.103785	0.217338	-0.142857	0.20757	0.420024	0.241148	0.32906	-0.0409035	0.23138	0.278388	0.208791	0.0860806	0.327473	-0.174603	-0.0989011	0.114164	-0.222222	-0.180708	-0.180708	-0.0665446	-0.154457	-0.387057	-0.191697	-0.10989	0.208791	-0.310134	0.0543346	-0.151404	-0.318071	0.0903541	0.172772	-0.163004	-0.115385	0.217582	-0.106838	0.305495	0.21978	0.0598291	0.142857	-0.241148	0.151648	0.468132	0.0461538	-0.0720391	0.186813	0.35348	-0.116484	0.0323565
GPT	-0.0647131	-0.102564	-0.250305	0.142857	-0.0030525	0.0457875	-0.17033	0.013431	0.018315	0.21917	-0.533578	-0.372405	-0.0683761	-0.340659	0.046398	0.287912	-0.0372405	0.264347	-0.019536	0.025641	-0.331502	0.249695	0.359585	-0.218559	0.48779	0.186813	0.103785	0.336386	0.192308	0.0775336	0.02442	0.18254	-0.164225	-0.107448	-0.169231	-0.0634921	0.182418	-0.239927	0.185592	-0.16044	0.391331	0.125275	0.134066	-0.010989	0.0549451	-0.0274725	-0.157509	0.213187	0.180708
TPI1	-0.114164	-0.147131	-0.324176	-0.230769	0.0757021	-0.0805861	-0.160562	-0.0787546	-0.336386	0.249695	-0.391331	-0.282662	-0.0921856	-0.38022	-0.00549451	-0.371429	0.161783	-0.279609	0.0738706	0.045177	-0.0732601	0.330281	0.234432	-0.0604396	0.183761	-0.0725275	-0.239927	0.471306	0.107448	0.100122	-0.0647131	-0.263736	-0.106838	-0.322344	-0.204396	-0.189255	0.336264	-0.020757	0.200244	0.0417582	0.290598	0.402198	0.701099	-0.564835	-0.339438	-0.0586081	-0.192308	0.0637363	0.53602
PSME2	-0.111111	-0.143468	-0.383394	-0.305495	-0.326618	-0.415751	-0.046398	-0.276557	-0.150794	-0.302198	-0.724664	-0.492674	-0.2558	-0.582418	-0.0970696	-0.182418	0.0940171	-0.127595	0.340049	0.473748	-0.128816	0.540293	0.735653	-0.130647	0.114164	-0.402198	-0.0238095	0.322955	0.259463	0.23138	-0.304029	-0.0854701	0.379731	-0.437729	-0.564835	-0.114164	-0.327473	-0.539072	0.287546	-0.402198	0.677045	0.30989	0.12967	-0.494505	-0.264347	0.198413	-0.495726	0.393407	0.635531
CD74	0.0989011	-0.0813187	-0.30989	-0.591209	-0.556044	-0.608791	0.208791	-0.468132	0.116484	-0.507692	-0.41978	-0.604396	-0.371429	-0.793407	-0.56044	0.0505495	0.323077	-0.0901099	0.740659	0.806593	0.230769	0.472527	0.753846	-0.169231	0.0769231	-0.591209	-0.318681	0.367033	0.687912	0.507692	-0.406593	-0.437363	0.903297	-0.327473	-0.604396	0.0725275	-0.195604	-0.67033	0.56044	-0.38022	0.683516	0.257143	0.112088	-0.67033	-0.630769	0.731868	-0.613187	0.56044	0.52967
LSM8	-0.0769231	-0.0725275	-0.0813187	-0.213187	-0.613187	-0.498901	0.0857143	-0.525275	0.367033	-0.353846	-0.705495	-0.274725	-0.797802	-0.525275	-0.481319	0.336264	-0.178022	0.156044	0.327473	0.692308	0.432967	0.450549	0.6	-0.736264	-0.0021978	-0.463736	-0.151648	0.0637363	0.340659	0.371429	-0.573626	-0.248352	0.41978	-0.213187	-0.679121	-0.147253	-0.323077	-0.626374	0.323077	-0.6	0.27033	0.318681	0.0681319	-0.318681	-0.142857	0.204396	-0.832967	0.692308	0.520879
SOD3	-0.0213675	0.046398	0.245421	0.846154	0.291209	0.487179	-0.206349	0.236874	0.14591	0.387057	0.39072	0.277778	0.335165	0.767033	0.350427	-0.0549451	-0.047619	0.236874	-0.46398	-0.580586	-0.135531	-0.534188	-0.230769	0.241758	-0.0769231	0.714286	0.0903541	-0.045177	-0.479243	-0.300977	0.188034	0.376068	-0.571429	0.29243	0.169231	-0.025641	0.301099	0.534799	-0.367521	0.648352	-0.3779	-0.578022	-0.283516	0.586813	0.616606	-0.337607	0.572039	-0.635165	-0.617827
CORO1A	-0.0903541	-0.0677656	-0.155067	-0.235165	-0.0934066	-0.0494505	-0.157509	0.148352	-0.306471	-0.114774	-0.324176	-0.0628816	-0.213675	0.151648	0.00854701	-0.134066	-0.199023	-0.314408	-0.0885226	-0.156288	0.034188	0.592796	0.0860806	0.0763126	-0.108669	0.107692	0.0500611	0.210623	0.37851	0.259463	-0.154457	0.14591	0.0726496	-0.214896	0.327473	-0.0262515	-0.0373626	-0.045177	0.23138	-0.204396	0.0860806	0.723077	0.573626	0.0373626	-0.173382	-0.252747	-0.189866	-0.0989011	0.413919
SHH	0.0995116	0.142247	0.420635	0.485714	0.532967	0.521368	-0.209402	0.305861	0.169109	0.489011	0.550061	0.300977	0.610501	0.608791	0.434066	0.0197802	0.0842491	0.164835	-0.300977	-0.509158	-0.199023	-0.542735	-0.553724	0.324176	-0.0763126	0.441758	0.247863	-0.285104	-0.556777	-0.450549	0.449328	0.0677656	-0.582418	0.581807	0.507692	0.0543346	0.243956	0.529915	-0.531136	0.569231	-0.567155	-0.512088	-0.345055	0.556044	0.382784	-0.245421	0.663004	-0.573626	-0.590965
TRMT1L	0.252747	0.274725	0.621978	0.652747	-0.12967	0.0857143	-0.0945055	-0.0681319	0.635165	-0.125275	-0.0945055	0.613187	-0.182418	0.318681	0.542857	0.657143	-0.463736	0.367033	-0.243956	-0.296703	0.00659341	-0.274725	-0.204396	-0.0285714	-0.191209	0.279121	0.687912	-0.358242	-0.402198	-0.485714	-0.178022	0.459341	-0.336264	0.481319	0.0197802	-0.257143	-0.30989	0.164835	-0.182418	-0.235165	-0.516484	-0.116484	-0.520879	0.810989	0.714286	-0.591209	0.0549451	-0.204396	-0.459341
JCHAIN	-0.183761	-0.244811	-0.301587	-0.454945	-0.140415	-0.159951	-0.0659341	0.111722	-0.23199	0.0946276	-0.299756	-0.440171	0.141026	-0.186813	0.314408	-0.103297	0.0732601	-0.0409035	-0.0671551	-0.102564	-0.0793651	0.244811	-0.117216	0.031746	0.508547	-0.230769	-0.197192	0.225885	0.322344	0.0579976	0.0879121	-0.161783	-0.020757	-0.188645	0.252747	-0.116606	0.164835	-0.398657	0.28022	-0.0901099	0.119658	0.204396	0.393407	-0.0417582	-0.267399	-0.131258	0.169719	0.2	0.283883
MUC6	0.178022	-0.0637363	0.169231	-0.010989	-0.674725	-0.775824	0.120879	-0.630769	0.384615	-0.635165	-0.204396	0.0241758	-0.463736	-0.485714	-0.151648	0.204396	-0.0813187	0.265934	0.49011	0.481319	0.301099	0.410989	0.749451	-0.389011	0.0637363	-0.542857	0.208791	-0.010989	0.0285714	0.0637363	-0.714286	-0.191209	0.621978	-0.0681319	-0.468132	0.12967	-0.661538	-0.30989	0.0197802	-0.538462	0.384615	0.0857143	-0.41978	-0.0593407	-0.107692	0.116484	-0.468132	0.248352	0.0373626
SERPINA5	-0.167888	0.0360195	0.229548	0.468132	0.357753	0.642247	-0.0384615	0.468254	0.19536	0.561661	0.417582	0.335775	0.498779	0.841758	0.35409	0.0857143	0.0128205	0.254579	-0.589744	-0.605617	-0.202076	-0.572039	-0.606227	0.220391	-0.149573	0.635165	0.0787546	-0.2442	-0.43895	-0.301587	0.385836	0.349206	-0.684371	0.325397	0.512088	-0.042735	0.52967	0.5	-0.173382	0.454945	-0.666667	-0.213187	0.0769231	0.512088	0.552503	-0.325397	0.677045	-0.556044	-0.440171
APOE	-0.169719	-0.0494505	0.126984	0.538462	0.433455	0.6221	-0.0238095	0.366911	0.153846	0.299145	0.389499	0.28022	0.245421	0.604396	0.02442	-0.0593407	-0.199634	0.284493	-0.0927961	-0.126984	-0.484127	-0.289377	-0.254579	-0.0103785	-0.152015	0.586813	0.0934066	0.0115995	-0.147131	-0.258242	0.0726496	0.412088	-0.253358	0.147741	-0.0285714	0.238095	0.573626	0.503663	-0.143468	0.652747	-0.0512821	-0.340659	-0.0241758	0.0989011	0.333333	0.0891331	0.464591	-0.556044	-0.258852
STAB1	-0.0934066	0.0659341	0.450549	0.797802	0.467643	0.415751	-0.176435	0.334554	0.350427	0.19475	0.384005	0.662393	-0.0665446	0.705495	0.185592	0.331868	-0.347985	0.228327	-0.172161	-0.209402	-0.128205	-0.450549	-0.403541	0.0940171	-0.371795	0.608791	0.407814	-0.204518	-0.2442	-0.368132	0.018315	0.456654	-0.166056	0.392552	0.0901099	-0.114774	0.142857	0.34127	-0.210623	0.178022	-0.379121	-0.345055	-0.393407	0.617582	0.42735	-0.0909646	0.1337	-0.459341	-0.29243
PSMB7	-0.141636	-0.0781441	-0.126984	-0.0769231	0.263736	0.115995	-0.197192	0.304029	-0.0543346	0.311355	-0.199023	-0.0018315	-0.272894	-0.182418	-0.0793651	-0.389011	-0.115385	-0.0787546	0.01221	-0.105617	-0.203907	0.151404	-0.0103785	-0.139805	0.223443	0.16044	0.142857	0.54823	0.186813	0.0915751	-0.112332	0.285104	-0.175214	-0.0433455	-0.182418	0.0396825	-0.00659341	-0.035409	0.0677656	-0.0417582	0.144689	0.0637363	0.296703	-0.318681	0.0970696	-0.0854701	-0.277167	0.261538	0.285104
TTLL2	-0.0857143	-0.191209	-0.261538	-0.476923	-0.406593	-0.415385	-0.292308	-0.459341	-0.283516	-0.134066	-0.248352	-0.512088	-0.252747	-0.345055	-0.569231	-0.0857143	0.547253	-0.0681319	0.265934	0.186813	0.472527	0.384615	0.191209	-0.402198	0.569231	-0.446154	-0.481319	0.345055	0.472527	0.454945	-0.12967	-0.604396	0.248352	-0.41978	-0.182418	0.301099	0.173626	-0.226374	0.252747	0.010989	0.0461538	0.204396	0.507692	-0.38022	-0.63956	0.173626	-0.0417582	0.38022	0.512088
CXCL12	0.292308	0.441758	0.432967	0.824176	0.384615	0.595604	0.182418	0.362637	0.103297	0.371429	0.283516	0.731868	0.318681	0.643956	0.454945	0.116484	-0.248352	0.0285714	-0.292308	-0.52967	-0.353846	-0.784615	-0.547253	0.428571	-0.274725	0.78022	0.428571	-0.27033	-0.692308	-0.635165	0.204396	0.767033	-0.652747	0.485714	0.178022	-0.221978	0.186813	0.547253	-0.287912	0.336264	-0.437363	-0.503297	-0.340659	0.617582	0.837363	-0.362637	0.41978	-0.542857	-0.389011
APOD	0.177045	0.200244	0.404151	0.406593	0.539072	0.557998	0.281441	0.474969	0.02442	0.42674	0.627595	0.421245	0.0927961	0.542857	-0.019536	-0.217582	-0.407204	0.0421245	-0.391331	-0.278388	-0.1337	-0.57265	-0.435287	-0.043956	-0.192918	0.476923	0.0946276	-0.0714286	-0.366911	-0.302198	0.156899	0.225885	-0.384005	0.253968	0.12967	-0.01221	0.468132	0.701465	-0.398046	0.626374	-0.235653	-0.512088	-0.178022	0.0857143	0.285714	-0.0360195	0.335165	-0.525275	-0.52381
EFHD2	0.0857143	0.230769	0.305495	0.657143	0.112088	0.301099	-0.173626	-0.112088	0.213187	0.191209	-0.235165	0.621978	-0.112088	0.340659	0.287912	0.336264	-0.235165	0.010989	-0.257143	-0.415385	0.0285714	-0.323077	-0.318681	0.169231	-0.125275	0.586813	0.279121	-0.120879	-0.450549	-0.415385	-0.0681319	0.687912	-0.534066	0.424176	0.0549451	-0.2	-0.112088	0.195604	-0.173626	-0.010989	-0.591209	-0.0769231	-0.156044	0.621978	0.683516	-0.49011	0.138462	-0.164835	-0.217582
C1QTNF1	0.160562	0.150794	0.043956	0.191209	0.203907	-0.108669	-0.00793651	-0.0610501	-0.0659341	-0.179487	-0.029304	-0.0433455	0.48779	0.156044	0.300977	-0.243956	0.275946	-0.318681	0.0549451	-0.0903541	0.0549451	-0.148352	-0.0115995	0.39072	-0.407204	0.103297	-0.020757	-0.144078	-0.468254	-0.167888	0.388278	-0.150794	0.026862	0.116606	0.0417582	-0.26801	-0.248352	-0.0140415	-0.336386	0.331868	-0.10989	-0.485714	-0.384615	0.353846	0.230769	-0.043956	0.184371	-0.0461538	-0.127595
CTSA	0.221001	0.0671551	-0.190476	-0.402198	-0.227106	-0.318071	-0.0555556	-0.255189	-0.520757	-0.0732601	-0.258852	-0.338217	0.0433455	-0.173626	-0.156288	-0.195604	0.504274	-0.236874	0.13431	-0.032967	0.203297	0.247253	0.155067	0.0470085	0.426129	-0.0901099	-0.137973	-0.0781441	0.15873	0.259463	0.299756	-0.330891	0.136142	-0.028083	0.441758	0.260684	0.107692	-0.180098	0.035409	0.0769231	0.0622711	0.0461538	0.235165	-0.191209	-0.449328	0.129426	0.002442	0.0593407	0.186203
UBE2K	-0.0470085	-0.0299145	-0.34188	0.116484	-0.115385	-0.0744811	-0.111111	0.142247	-0.468254	0.159951	-0.363858	-0.249084	0.19475	0.336264	0.186203	-0.542857	0.279609	-0.153236	-0.141636	-0.374237	-0.0763126	0.168498	0.180098	0.300977	0.238095	0.472527	0.0750916	0.324176	0.0775336	0.376068	0.0842491	0.227717	-0.271673	-0.114164	0.261538	0.228938	0.213187	0.0757021	0.0915751	0.261538	0.042735	0.147253	0.512088	0.0593407	0.128205	-0.332723	0.120879	-0.441758	0.266178
FEN1	-0.0946276	-0.0567766	0.241758	0.156044	0.400488	0.149573	-0.352869	-0.00915751	0.0927961	0.202076	0.455433	0.240537	0.046398	0.0549451	0.04884	-0.498901	0.297314	0.00976801	-0.042735	-0.15812	-0.0616606	-0.424298	-0.0818071	0.0604396	0.0238095	0.142857	0.026862	-0.0457875	-0.521978	-0.365079	0.188034	0.0482295	-0.159341	0.252137	0.30989	0.188645	-0.243956	0.200855	-0.540293	0.367033	-0.314408	-0.494505	-0.323077	0.134066	0.210623	0.178877	0.286325	-0.173626	-0.513431
ITIH3	0.177045	0.152625	-0.23199	-0.538462	-0.334554	-0.389499	0.220391	-0.108059	-0.0030525	-0.360195	-0.380952	-0.454212	-0.0915751	-0.485714	-0.1337	-0.134066	0.217949	-0.157509	0.556166	0.385836	0.0457875	0.240537	0.497558	-0.166056	0.168498	-0.621978	-0.0708181	0.216117	0.307082	0.325397	-0.0836386	-0.325397	0.363858	-0.259463	-0.573626	-0.131868	-0.186813	-0.447497	0.419414	-0.134066	0.498779	-0.243956	-0.0549451	-0.371429	-0.176435	0.0897436	-0.404151	0.652747	0.46398
DOCK5	-0.0725275	0.103297	-0.0945055	0.534066	0.621978	0.784615	0.00659341	0.569231	-0.314286	0.758242	0.178022	0.257143	0.0813187	0.520879	0.0153846	-0.186813	-0.151648	-0.424176	-0.389011	-0.375824	-0.692308	-0.454945	-0.63956	0.525275	-0.252747	0.938462	0.0197802	-0.032967	-0.349451	-0.327473	0.340659	0.459341	-0.608791	0.156044	0.353846	0.142857	0.534066	0.56044	-0.147253	0.507692	-0.446154	-0.138462	0.186813	0.103297	0.446154	-0.147253	0.265934	-0.586813	-0.0241758
TTLL6	-0.0671551	-0.0976801	-0.359585	-0.142857	-0.553724	-0.342491	0.238095	-0.486569	-0.0177045	-0.526252	-0.230769	-0.101343	-0.120269	-0.410989	-0.189255	0.0857143	0.118437	0.208181	0.474969	0.525641	0.0634921	0.233211	0.467033	0.00793651	-0.0976801	-0.323077	-0.225885	-0.163004	0.249084	0.285714	-0.385226	0.0543346	0.520147	-0.248474	-0.683516	0.185592	-0.204396	-0.310134	0.362027	-0.402198	0.64652	0.301099	0.0901099	-0.397802	-0.184982	0.380342	-0.141636	0.107692	0.193529
COG4	-0.0360195	0.0946276	0.272894	0.78022	0.291819	0.506105	-0.100122	0.539072	0.308913	0.500611	0.203297	0.270452	0.262515	0.740659	0.389499	0.0505495	0.025641	0.0866911	-0.361416	-0.637363	-0.333333	-0.413919	-0.336386	0.131258	0.0433455	0.784615	0.385836	0.136752	-0.515873	-0.287546	0.117216	0.561661	-0.703297	0.438339	0.0813187	-0.0115995	0.213187	0.412698	-0.23199	0.402198	-0.35348	-0.512088	-0.314286	0.49011	0.809524	-0.460317	0.458486	-0.512088	-0.321734
PLA2G7	0.029304	0.0543346	0.310134	0.0197802	0.566545	0.571429	-0.250916	0.322344	-0.040293	0.440171	0.423687	-0.019536	0.460928	0.472527	0.2442	-0.336264	0.0873016	-0.0628816	-0.14652	-0.35348	-0.288156	-0.227106	-0.257021	-0.0641026	0.0946276	0.292308	0.0335775	-0.104396	-0.452381	-0.385836	0.461538	-0.0982906	-0.47619	0.311355	0.542857	0.0164835	0.415385	0.568987	-0.359585	0.705495	-0.36569	-0.38022	0.032967	0.0549451	0.108059	-0.102564	0.641026	-0.318681	-0.396215
MMRN1	-0.0818071	-0.0299145	-0.318681	-0.512088	-0.045177	-0.159951	0.138584	0.0500611	-0.409035	0.0518926	0.017094	-0.0610501	0.0915751	0.0461538	-0.375458	-0.323077	0.314408	0.020757	-0.150183	-0.0720391	0.367521	-0.0360195	-0.193529	-0.214896	0.100122	-0.230769	-0.344322	0.00793651	0.295482	0.518926	0.370574	-0.166056	0.00976801	-0.365079	0.2	0.147741	0.301099	-0.014652	0.159951	-0.0153846	-0.172772	0.134066	0.56044	-0.353846	-0.275946	0.148352	-0.0818071	0.261538	0.128816
FLT4	-0.206349	-0.0579976	-0.0714286	-0.12967	0.203297	0.238095	0.108059	0.409646	0.0653236	0.419414	0.0103785	-0.35409	0.286325	0.252747	0.203297	-0.415385	0.197192	0.020757	0.021978	0.00671551	-0.457265	-0.17033	-0.025641	-0.0781441	0.318681	0.0857143	-0.0891331	0.209402	-0.143468	-0.218559	0.155678	-0.126374	-0.276557	-0.101343	0.323077	-0.104396	0.191209	-0.107448	0.183761	0.318681	-0.018315	-0.375824	-0.010989	0.0681319	-0.021978	0.0311355	0.259463	-0.107692	0.202076
FASN	-0.106227	-0.0641026	0.0592186	-0.578022	0.444444	0.214896	-0.0494505	0.253358	0.0982906	0.186813	0.479243	0.382173	-0.327839	-0.525275	-0.297314	0.00659341	-0.203297	-0.0811966	-0.032967	0.0384615	0.028083	-0.258852	-0.545177	-0.0335775	-0.18254	-0.213187	-0.400488	-0.0671551	0.119658	-0.246032	0.0769231	-0.0830281	0.118437	-0.043956	0.147253	-0.101343	0.340659	0.023199	-0.0805861	-0.226374	-0.247253	0.327473	0.494505	-0.485714	-0.134921	0.296093	-0.103785	0.393407	-0.172161
RBP4	-0.0970696	0.1221	0.195971	0.279121	0.482295	0.82906	0.103785	0.57265	0.004884	0.769841	0.349206	0.159951	0.30464	0.648352	-0.0457875	-0.0857143	-0.0115995	0.108059	-0.566545	-0.530525	-0.389499	-0.454212	-0.550061	0.0152625	0.0708181	0.643956	-0.137363	0.0238095	-0.296093	-0.434676	0.482295	0.357143	-0.619048	0.189866	0.621978	-0.003663	0.626374	0.429182	-0.01221	0.516484	-0.503663	-0.208791	0.195604	0.252747	0.269231	-0.026862	0.563492	-0.362637	-0.246642
APOA4	-0.040293	-0.02442	0.234432	0.49011	0.40232	0.396825	0.108059	0.266789	-0.0744811	0.446276	0.700244	0.460928	0.40232	0.789011	0.151404	-0.116484	-0.123932	0.204518	-0.608669	-0.527473	0.0683761	-0.612943	-0.598291	0.214286	-0.147131	0.49011	0.0494505	-0.184982	-0.389499	-0.157509	0.330281	0.167277	-0.507937	0.297314	0.56044	0.18315	0.279121	0.692308	-0.42735	0.569231	-0.57326	-0.340659	-0.248352	0.375824	0.252137	-0.201465	0.590354	-0.736264	-0.665446
SLPI	0.0323565	-0.026862	-0.241758	-0.389011	0.031746	0.00793651	0.192918	0.0396825	-0.398046	0.0830281	0.40293	0.0250305	-0.018315	-0.226374	-0.361416	-0.692308	0.106227	-0.235653	-0.0903541	-0.115995	0.13431	-0.000610501	-0.004884	0.163614	-0.18254	-0.182418	-0.537241	0.252747	0.0586081	0.167277	0.0671551	-0.186813	0.0641026	-0.359585	0.151648	0.136752	0.0681319	0.291209	0.0879121	0.191209	0.133089	0.0857143	0.235165	-0.643956	-0.340049	0.19536	0.0677656	-0.116484	-0.1337
LILRB1	0.0579976	0.163614	0.422466	0.507692	0.637973	0.639805	-0.159341	0.507937	0.235653	0.507937	0.774725	0.503053	0.128205	0.621978	0.119658	-0.23956	-0.23199	0.120879	-0.172772	-0.404762	-0.362027	-0.518315	-0.639805	0.275336	-0.108669	0.67033	0.245421	-0.0286935	-0.303419	-0.443223	0.139194	0.262515	-0.425519	0.533578	0.468132	0.338828	0.323077	0.594628	-0.481074	0.740659	-0.470085	-0.538462	-0.287912	0.362637	0.448718	-0.142247	0.417582	-0.70989	-0.566545
ATRN	-0.0512821	-0.039072	0.379121	0.507692	0.547619	0.473138	-0.134921	0.361416	0.0750916	0.440171	0.508547	0.271062	0.466422	0.696703	0.423077	-0.0857143	0.0726496	-0.0457875	-0.387057	-0.503053	-0.214896	-0.530525	-0.498779	0.117827	-0.0323565	0.538462	0.118437	-0.199023	-0.681319	-0.512821	0.382784	0.0824176	-0.550672	0.392552	0.63956	-0.0543346	0.252747	0.596459	-0.509158	0.595604	-0.606838	-0.498901	-0.305495	0.520879	0.370574	-0.223443	0.757021	-0.692308	-0.526252
CAPN2	0.45177	0.358364	0.106838	-0.208791	-0.343101	-0.296093	0.181929	-0.160562	-0.0659341	-0.456044	-0.247253	-0.247253	-0.187424	-0.569231	-0.244811	0.0725275	0.0641026	-0.103175	0.399267	0.346154	-0.100122	0.388889	0.443223	-0.297314	-0.0299145	-0.586813	0.115995	0.147741	0.0634921	0.0921856	-0.217949	-0.184982	0.387668	-0.385836	-0.679121	0.0818071	-0.450549	-0.001221	0.039072	-0.384615	0.467033	0.0241758	-0.204396	-0.27033	-0.112943	0.203907	-0.276557	0.384615	0.214286
ARHGEF7	-0.197192	0.039072	0.0201465	0.0593407	0.191087	0.263126	-0.18254	0.200244	0.181319	0.190476	0.14652	-0.113553	0.169719	0.450549	-0.155678	-0.243956	0.566545	-0.0769231	0.227106	0.101343	-0.362637	-0.169719	-0.139805	-0.0695971	0.0274725	0.323077	-0.111111	-0.14652	-0.21978	-0.20696	0.26801	-0.163004	-0.0818071	0.030525	0.274725	0.284493	0.173626	-0.0732601	-0.0775336	0.353846	-0.349206	-0.243956	0.0989011	0.0021978	0.135531	0.266789	0.197802	-0.182418	0.143468
FAM3C	-0.235043	-0.197192	-0.0757021	-0.0989011	-0.175214	0.0311355	0.328449	-0.164225	0.164225	0.133089	0.003663	-0.00549451	0.194139	0.116484	0.0201465	0.41978	-0.190476	0.435287	-0.277778	0.034188	0.379731	-0.204518	-0.215507	-0.515873	0.228327	-0.336264	-0.115995	-0.171551	0.0781441	0.226496	0.0152625	-0.032967	-0.278388	0.035409	-0.371429	-0.210623	0.226374	0.02442	0.235653	-0.156044	-0.163614	0.0681319	0.164835	-0.0901099	-0.0201465	-0.173382	0.0934066	0.503297	-0.0830281
OAF	-0.0628816	-0.0946276	-0.309524	-0.806593	-0.21978	-0.435287	0.020757	-0.32967	-0.242979	-0.39072	-0.210623	-0.387668	-0.18315	-0.586813	-0.462759	-0.314286	0.32906	-0.0030525	0.298535	0.581197	0.198413	0.211844	0.53663	-0.29243	0.0622711	-0.696703	-0.308303	0.0811966	0.362027	0.352259	0.112943	-0.369353	0.610501	-0.543956	-0.353846	0.0744811	-0.156044	-0.515873	0.178877	-0.230769	0.481685	0.107692	0.182418	-0.701099	-0.572039	0.681319	-0.407204	0.635165	0.224054
XYLT2	0.0604396	0.142247	0.181319	0.512088	0.115995	0.242369	-0.108059	0.0653236	0.0952381	0.26862	0.0201465	0.202686	-0.0824176	0.283516	0.150183	0.257143	-0.17094	0.191697	-0.0818071	-0.261294	0.015873	-0.36569	-0.261294	0.136752	0.246032	0.551648	0.216117	-0.145299	-0.1221	-0.155067	0.0250305	0.445665	-0.266789	0.537851	0.142857	0.0671551	0.0505495	0.0494505	-0.0866911	0.0549451	-0.314408	-0.336264	-0.213187	0.494505	0.405983	-0.203297	0.0805861	0.0285714	-0.229548
EPHA1	-0.46398	-0.444444	-0.215507	0.38022	-0.130037	-0.0579976	0.148352	-0.258242	0.253358	0.0616606	-0.001221	0.213675	-0.025641	0.178022	0.100733	0.446154	-0.282051	0.545177	-0.171551	0.030525	0.238095	-0.296093	-0.118437	-0.174603	0.183761	0.0769231	-0.0238095	-0.321123	-0.00610501	0.0952381	-0.104396	0.290598	-0.112943	0.289988	-0.0857143	-0.106838	-0.0813187	-0.147741	0.227106	-0.30989	-0.116606	-0.0945055	-0.340659	0.151648	0.166667	-0.126984	0.0647131	0.208791	-0.198413
HSD11B1	-0.01221	0.0274725	0.0274725	0.428571	-0.152625	-0.10928	0.230159	-0.366911	0.156899	-0.230769	-0.216728	-0.191087	-0.0372405	0.243956	0.152625	0.56044	-0.168498	-0.12149	0.028083	0.411477	0.163004	-0.0976801	0.234432	0.026862	-0.202076	0.30989	0.0586081	-0.565324	-0.316239	-0.046398	0.0213675	-0.20696	0.135531	0.315629	-0.226374	-0.211233	-0.169231	-0.232601	-0.0805861	-0.0373626	-0.0512821	-0.0637363	-0.41978	0.358242	0.131868	0.020757	-0.1337	0.0373626	-0.0854701
CTTN	-0.0286935	-0.163004	-0.449328	-0.441758	-0.569597	-0.599512	0.042735	-0.326007	-0.28083	-0.404151	-0.319292	-0.232601	-0.0860806	-0.279121	-0.0970696	0.23956	-0.0976801	0.214896	-0.0989011	0.1337	0.600122	0.337607	0.203297	-0.0885226	0.043956	-0.613187	-0.1221	-0.0720391	0.630647	0.864469	-0.106227	-0.25641	0.242369	-0.454212	-0.221978	0.020757	-0.0945055	-0.216728	0.320513	-0.586813	0.123932	0.595604	0.327473	-0.318681	-0.324786	-0.173993	-0.420024	0.349451	0.150794
RGS10	-0.171551	-0.257631	-0.407204	-0.736264	-0.225275	-0.37851	-0.0842491	-0.0799756	-0.23199	-0.0769231	-0.0274725	-0.019536	-0.223443	-0.446154	-0.237485	-0.252747	0.046398	0.107448	-0.133089	-0.0360195	0.502442	0.183761	0.001221	-0.106838	0.190476	-0.485714	-0.117827	0.429182	0.69536	0.771062	-0.045177	-0.0781441	0.117216	-0.364469	-0.2	0.200244	-0.0549451	-0.150794	0.334554	-0.358242	0.0976801	0.569231	0.56044	-0.692308	-0.360195	-0.0140415	-0.380342	0.415385	0.0757021
COL4A2	-0.0115995	0.0164835	0.245421	0.692308	0.468864	0.393162	0.00976801	0.0793651	0.025641	0.446886	0.583028	0.491453	0.352869	0.402198	0.266178	-0.248352	-0.0805861	0.214896	-0.2558	-0.445055	-0.142857	-0.531746	-0.445055	0.272283	-0.0274725	0.520879	0.0909646	-0.115995	-0.572039	-0.406593	0.108669	0.249084	-0.52442	0.476801	0.265934	0.221001	0.0373626	0.657509	-0.506716	0.534066	-0.401709	-0.389011	-0.204396	0.507692	0.385836	-0.258852	0.598291	-0.591209	-0.586691
MYH7	0.0506716	-0.019536	-0.240537	-0.494505	-0.369963	-0.322955	0.153846	-0.407204	-0.296703	-0.404762	-0.0579976	-0.0665446	-0.225275	-0.534066	-0.584249	0.169231	-0.100122	0.288156	0.24359	0.412088	0.189255	0.26862	0.224664	-0.034188	0.018315	-0.657143	-0.106227	-0.118437	0.611722	0.380952	-0.0738706	-0.0470085	0.636142	-0.242369	-0.292308	0.465201	-0.125275	-0.254579	0.271673	-0.318681	0.311966	0.0769231	-0.142857	-0.542857	-0.543346	0.481685	-0.350427	0.591209	0.14591
FGFR1	-0.0506716	-0.0836386	0.326618	0.274725	0.535409	0.275336	0.114164	0.171551	0.100733	0.328449	0.592796	0.233822	0.333944	0.472527	0.404762	-0.0681319	-0.306471	0.0622711	-0.338217	-0.251526	0.026862	-0.578755	-0.456654	0.028083	0.0311355	0.16044	0.04884	-0.237485	-0.493895	-0.412698	0.265568	-0.159341	-0.39072	0.427961	0.402198	-0.164835	0.103297	0.42735	-0.485348	0.586813	-0.470696	-0.534066	-0.353846	0.542857	0.189866	-0.266789	0.510989	-0.261538	-0.612943
VAT1	-0.0732601	-0.0659341	-0.02442	-0.701099	0.274725	0.21917	-0.330891	0.0995116	-0.0738706	0.206349	0.0940171	-0.225885	-0.0225885	-0.371429	-0.117216	-0.195604	0.192308	-0.101343	0.0152625	0.0647131	-0.175824	0.241148	0.0757021	-0.272283	0.144078	-0.353846	-0.233822	0.31685	0.174603	-0.0573871	0.220391	-0.363858	-0.034188	-0.300977	0.0197802	-0.00732601	0.393407	0.0634921	0.0372405	0.112088	0.137363	0.375824	0.661538	-0.534066	-0.37851	0.244811	0.0543346	0.274725	0.032967
TTR	-0.021978	0.148352	0.272283	0.551648	0.424298	0.748474	0.0500611	0.422466	0.047619	0.652625	0.376068	0.025641	0.456044	0.762637	0.142857	-0.010989	0.045177	-0.017094	-0.557998	-0.515263	-0.340659	-0.520757	-0.443223	0.0958486	-0.023199	0.753846	-0.0970696	-0.172161	-0.623321	-0.493895	0.506105	0.150183	-0.677045	0.297314	0.52967	-0.035409	0.516484	0.547009	-0.262515	0.63956	-0.666056	-0.389011	-0.0945055	0.30989	0.441392	-0.177656	0.680098	-0.476923	-0.421856
LCN1	0.432967	0.468132	0.67033	0.538462	0.0593407	0.204396	-0.0505495	0.27033	0.23956	0.112088	0.103297	0.345055	-0.120879	0.437363	0.336264	0.305495	-0.173626	0.0505495	-0.195604	-0.384615	-0.169231	-0.56044	-0.406593	-0.0285714	0.226374	0.371429	0.578022	-0.0593407	-0.340659	-0.512088	0.0549451	0.336264	-0.450549	0.336264	0.147253	-0.00659341	-0.010989	0.265934	-0.27033	0.134066	-0.6	-0.472527	-0.38022	0.714286	0.578022	-0.410989	0.2	-0.265934	-0.226374
FRMPD4	0.410989	0.296703	0.252747	0.604396	0.41978	0.410989	-0.0813187	-0.107692	-0.252747	0.402198	0.516484	0.450549	0.472527	0.331868	0.156044	-0.125275	0.178022	-0.178022	0.0505495	-0.441758	-0.265934	-0.6	-0.358242	0.696703	0.112088	0.591209	0.169231	0.010989	-0.613187	-0.661538	0.283516	0.186813	-0.41978	0.459341	0.204396	0.221978	0.345055	0.692308	-0.375824	0.718681	-0.362637	-0.578022	-0.173626	0.367033	0.301099	-0.191209	0.63956	-0.503297	-0.428571
SMPD1	0.217582	0.204396	0.00659341	-0.265934	-0.30989	-0.0197802	-0.0241758	-0.116484	0.349451	-0.147253	-0.230769	-0.582418	-0.595604	-0.331868	-0.56044	0.38022	0.164835	-0.261538	0.481319	0.753846	-0.112088	0.208791	0.305495	-0.186813	-0.178022	-0.120879	0.0681319	-0.138462	0.367033	0.226374	-0.0197802	-0.556044	0.52967	0.0681319	-0.397802	0.230769	0.151648	-0.327473	0.358242	-0.151648	0.112088	0.151648	0.0417582	-0.481319	-0.191209	0.608791	-0.56044	0.30989	0.279121
ARHGDIB	-0.0177045	-0.162393	-0.574481	-0.775824	-0.562882	-0.605006	0.0604396	-0.373626	-0.510379	-0.413309	-0.406593	-0.428571	-0.222222	-0.52967	-0.358364	-0.287912	0.0989011	-0.157509	0.136142	0.236264	0.404151	0.676435	0.454212	-0.0531136	0.141026	-0.608791	-0.302198	0.246032	0.700855	0.788767	-0.20696	-0.34188	0.396825	-0.578144	-0.142857	0.238706	-0.116484	-0.32967	0.355922	-0.323077	0.420024	0.67033	0.586813	-0.683516	-0.598291	0.0238095	-0.484127	0.384615	0.442613
SCGB1A1	0.107692	0.248352	0.406593	0.485714	0.626374	0.705495	-0.182418	0.450549	-0.112088	0.498901	0.745055	0.301099	0.459341	0.767033	0.340659	-0.0769231	-0.0989011	-0.208791	-0.494505	-0.604396	-0.305495	-0.630769	-0.718681	0.362637	-0.0285714	0.6	0.38022	-0.402198	-0.740659	-0.621978	0.679121	0.112088	-0.696703	0.56044	0.613187	0.195604	0.279121	0.674725	-0.608791	0.643956	-0.78022	-0.56044	-0.323077	0.498901	0.538462	-0.375824	0.674725	-0.485714	-0.701099
HNRNPK	-0.0708181	-0.172772	-0.138584	-0.353846	-0.265568	-0.39072	-0.125763	-0.230769	-0.117827	-0.315629	-0.20696	0.128816	-0.555556	-0.556044	-0.041514	0.107692	-0.534799	0.0744811	0.0634921	0.148962	0.355922	0.479243	0.0866911	-0.0976801	0.0641026	-0.494505	0.173382	0.20757	0.579976	0.421245	-0.556777	0.159341	0.290598	-0.114774	-0.375824	0.105617	-0.591209	-0.174603	0.141026	-0.767033	0.261905	0.701099	0.195604	-0.191209	-0.225275	-0.173382	-0.521978	0.446154	0.147741
LILRA2	0.100733	0.105617	0.229548	0.296703	-0.192918	-0.238095	-0.028083	-0.0934066	0.359585	-0.492674	-0.0695971	0.112943	-0.283272	0.0725275	0.139805	0.459341	-0.0201465	-0.106838	0.321734	0.147131	0.0995116	-0.0799756	0.258852	-0.037851	-0.18254	-0.0813187	0.137363	-0.101954	-0.0982906	-0.172772	-0.199023	0.045177	0.369353	0.0311355	-0.292308	-0.347985	-0.450549	-0.252137	0.139805	-0.248352	0.0555556	-0.402198	-0.665934	0.542857	0.244811	-0.0225885	-0.155067	0.0857143	-0.0140415
CHST12	-0.0213675	-0.029304	-0.264347	0.0021978	0.150794	0.0262515	-0.032967	0.0702076	-0.321734	0.221001	-0.151404	-0.197802	0.187424	-0.00659341	-0.141636	-0.551648	0.614164	-0.355922	-0.0659341	-0.191087	-0.26862	-0.0115995	0.217949	0.275336	0.0744811	0.534066	-0.140415	0.274725	-0.282662	-0.00732601	0.367521	0.0299145	-0.131258	-0.0915751	0.512088	0.23199	0.248352	0.0262515	-0.0946276	0.441758	0.0262515	-0.0769231	0.164835	-0.279121	0.030525	0.178877	0.162393	-0.367033	0.105006
KRT80	0.663614	0.575092	0.774725	0.230769	0.0830281	0.164835	-0.175824	0.272894	0.113553	0.0573871	0.139194	0.03663	-0.0897436	0.147253	0.202076	0.134066	-0.00610501	-0.106838	0.014652	-0.228327	-0.159341	-0.159341	-0.0836386	-0.0518926	0.233211	0.0153846	0.65873	-0.00793651	-0.291209	-0.396825	0.0982906	0.0854701	-0.0982906	0.41453	0.0505495	0.0708181	-0.23956	0.225885	-0.423687	0.147253	-0.111111	-0.696703	-0.701099	0.441758	0.228938	-0.046398	0.115385	-0.142857	-0.315018
EFEMP1	-0.010989	-0.03663	0.019536	0.38022	0.369963	0.197192	0.510989	0.174603	-0.0818071	0.272283	0.604396	0.283883	0.432845	0.56044	0.0744811	-0.393407	0.00793651	0.00610501	-0.200855	-0.185592	-0.0213675	-0.636752	-0.441392	0.172161	-0.14652	0.375824	-0.291819	-0.161783	-0.452991	-0.246032	0.305861	-0.108059	-0.236264	0.139805	0.384615	-0.0421245	0.397802	0.454212	-0.199634	0.78022	-0.229548	-0.652747	-0.257143	0.186813	0.0927961	0.0177045	0.535409	-0.617582	-0.411477
DBN1	-0.043956	-0.0976801	-0.567155	-0.010989	-0.444444	-0.446886	0.147131	-0.252747	-0.409646	-0.303419	-0.252137	-0.131258	-0.01221	0.12967	-0.217949	-0.138462	0.02442	0.00549451	-0.10989	0.0598291	0.432845	0.174603	0.210012	0.373016	-0.239316	0.147253	-0.15812	-0.00671551	0.503053	0.824176	0.013431	-0.0769231	0.258242	-0.327228	-0.142857	0.218559	0.257143	-0.130647	0.307692	-0.0373626	0.112943	0.389011	0.336264	-0.481319	-0.171551	-0.0793651	-0.376068	-0.2	0.200855
ASGR2	0.0811966	-0.00732601	-0.225275	-0.362637	-0.5116	-0.602564	0.300977	-0.445055	-0.013431	-0.598901	-0.26801	-0.188645	-0.480464	-0.41978	-0.368742	0.16044	0.0952381	-0.039072	0.564713	0.684371	0.308913	0.180098	0.477411	-0.296093	0.107448	-0.52967	-0.131868	-0.030525	0.443834	0.380342	-0.299756	-0.358364	0.714286	-0.286325	-0.758242	0.026862	0.0197802	-0.518315	0.400488	-0.16044	0.562882	-0.0989011	0.0197802	-0.446154	-0.397436	0.385836	-0.555556	0.481319	0.382784
HPSE	-0.102564	-0.240537	-0.615385	-0.692308	-0.503663	-0.661783	0.00976801	-0.491453	-0.39072	-0.277778	-0.442002	-0.457875	-0.153846	-0.648352	-0.399267	-0.265934	0.406593	0.0860806	0.298535	0.411477	0.333333	0.347375	0.454823	-0.137973	0.408425	-0.582418	-0.368742	0.101343	0.573871	0.654457	-0.108669	-0.393162	0.395604	-0.497558	-0.107692	0.261294	0.00659341	-0.544567	0.300977	-0.323077	0.383394	0.305495	0.437363	-0.679121	-0.618437	0.300977	-0.46398	0.450549	0.449939
EIF4G1	-0.446154	-0.406593	-0.27033	-0.010989	-0.67033	-0.441758	0.692308	-0.287912	0.459341	-0.410989	-0.397802	-0.0373626	-0.213187	-0.217582	-0.16044	0.336264	-0.494505	0.525275	-0.0637363	0.389011	0.454945	0.156044	0.305495	-0.485714	-0.331868	-0.38022	-0.257143	0.0857143	0.389011	0.463736	-0.6	0.156044	0.305495	-0.397802	-0.621978	-0.52967	-0.252747	-0.481319	0.661538	-0.547253	0.292308	0.191209	-0.138462	-0.235165	-0.0153846	-0.0197802	-0.446154	0.459341	0.384615
C4A	0.013431	0.019536	-0.107448	-0.221978	-0.343712	-0.335775	-0.191087	-0.592796	0.0152625	-0.417582	-0.123321	-0.245421	-0.0525031	-0.446154	-0.198413	0.112088	0.35348	0.120879	0.34127	0.513431	0.261905	0.0396825	0.445665	-0.0347985	-0.101343	-0.481319	-0.245421	-0.469475	-0.021978	0.132479	-0.030525	-0.360195	0.41514	-0.142247	-0.415385	0.0921856	-0.371429	-0.373016	-0.110501	-0.314286	0.12149	-0.0593407	-0.217582	-0.274725	-0.218559	0.431624	-0.224664	0.446154	-0.0470085
SAR1B	-0.230769	-0.226374	-0.323077	-0.468132	-0.327473	-0.459341	-0.0285714	-0.217582	0.0593407	-0.323077	-0.802198	-0.265934	-0.652747	-0.569231	-0.217582	-0.00659341	-0.142857	-0.0373626	0.265934	0.564835	0.221978	0.727473	0.617582	-0.468132	-0.0549451	-0.428571	-0.252747	0.389011	0.643956	0.6	-0.586813	-0.0593407	0.459341	-0.428571	-0.463736	-0.138462	-0.327473	-0.6	0.336264	-0.586813	0.551648	0.657143	0.41978	-0.362637	-0.353846	0.164835	-0.793407	0.468132	0.657143
FAM234A	-0.035409	0.0647131	0.615995	0.815385	0.28083	0.420635	0.0152625	0.214896	0.598291	0.184371	0.269841	0.473748	0.155678	0.556044	0.481685	0.542857	-0.245421	0.247253	-0.307692	-0.285104	-0.203297	-0.497558	-0.298535	-0.143468	-0.149573	0.406593	0.467033	-0.272894	-0.708181	-0.64591	-0.018315	0.456044	-0.424298	0.506105	-0.0241758	-0.31685	-0.213187	0.351038	-0.325397	0.00659341	-0.407814	-0.393407	-0.648352	0.850549	0.689866	-0.269841	0.474359	-0.331868	-0.502442
ADD3	0.02442	-0.10928	-0.642247	-0.771429	-0.424298	-0.565324	0.0335775	-0.294872	-0.493284	-0.324176	-0.218559	-0.338217	-0.004884	-0.547253	-0.288156	-0.397802	0.230769	0.0335775	0.237485	0.173382	0.369353	0.347985	0.250305	0.185592	0.15873	-0.56044	-0.288767	0.187424	0.750916	0.863858	0.039072	-0.36569	0.376068	-0.441392	-0.195604	0.371795	0.125275	-0.258852	0.37851	-0.0549451	0.311966	0.305495	0.534066	-0.745055	-0.491453	0.0573871	-0.3663	0.340659	0.296703
SDK1	-0.0409035	-0.0421245	0.224664	0.142857	0.741148	0.470696	-0.106227	0.443223	-0.0140415	0.513431	0.667277	0.303419	0.151404	0.437363	0.176435	-0.23956	-0.0805861	-0.186813	-0.220391	-0.340659	-0.174603	-0.494505	-0.688645	0.178877	0.03663	0.525275	-0.139194	-0.00549451	-0.264957	-0.424298	0.388278	-0.1221	-0.337607	0.344322	0.507692	0.025641	0.551648	0.435287	-0.371184	0.789011	-0.479243	-0.450549	0.0901099	0.252747	0.0793651	-0.037851	0.472527	-0.432967	-0.448107
MPO	0.238706	0.151404	0.130647	-0.0505495	-0.181319	-0.184371	-0.205739	-0.197802	0.0579976	-0.534799	-0.224054	0.00976801	-0.175214	-0.274725	0.0781441	0.287912	-0.221001	-0.120879	0.437729	0.190476	-0.0860806	0.618437	0.347985	0.0592186	-0.254579	-0.248352	0.260684	-0.0262515	0.212454	0.029304	-0.383394	-0.00976801	0.359585	-0.0775336	-0.107692	0.0335775	-0.516484	0.023199	0.0409035	-0.389011	0.266789	0.472527	-0.0637363	0.274725	-0.0915751	-0.126984	-0.214896	-0.0857143	0.186203
MESD	-0.117216	-0.197802	-0.413919	-0.586813	-0.343712	-0.47558	-0.0995116	-0.227717	-0.278999	-0.253968	-0.0445665	0.010989	-0.210012	-0.353846	-0.210012	-0.23956	0.0537241	0.0811966	-0.0543346	0.030525	0.569597	0.217338	0.1221	0.0750916	-0.0140415	-0.437363	-0.0604396	0.35409	0.689255	0.85409	-0.111111	-0.101343	0.247253	-0.37851	-0.305495	0.264347	-0.116484	-0.0964591	0.349206	-0.305495	0.108669	0.578022	0.485714	-0.626374	-0.352259	-0.029304	-0.424908	0.2	0.0879121
SAA2	0.152625	0.107448	0.0445665	-0.235165	-0.31685	-0.331502	0.0989011	-0.319292	0.0683761	-0.730159	-0.0103785	0.189866	-0.412698	-0.147253	-0.413309	0.340659	-0.188034	0.12149	0.452381	0.517094	0.294872	0.195971	0.403541	-0.15812	-0.36569	-0.406593	0.169719	-0.150794	0.448107	0.382173	-0.255189	0.0891331	0.753358	-0.166667	-0.635165	0.160562	-0.402198	-0.137363	0.278388	-0.437363	0.362637	0.147253	-0.261538	-0.213187	-0.233211	0.422466	-0.481685	0.301099	0.030525
SLC38A10	-0.140415	-0.0634921	0.295482	0.52967	0.32906	0.232601	0.41514	0.0818071	0.221001	0.184982	0.499389	0.544567	-0.0598291	0.349451	-0.178266	-0.0637363	-0.368742	0.24359	-0.288767	0.015873	0.135531	-0.663614	-0.257021	-0.202686	-0.23138	0.23956	0.0189255	-0.169719	-0.412698	-0.313797	-0.0647131	0.394994	-0.112332	0.230769	-0.103297	-0.132479	-0.252747	0.252137	-0.253968	0.0857143	-0.218559	-0.569231	-0.63956	0.252747	0.205128	0.20757	0.0927961	-0.0461538	-0.449328
HDHD2	0.182418	-0.0725275	-0.208791	-0.230769	0.0813187	-0.230769	-0.112088	-0.30989	-0.221978	0.169231	-0.30989	-0.305495	-0.402198	-0.63956	-0.340659	-0.164835	-0.0725275	-0.0461538	0.371429	0.476923	-0.195604	0.323077	0.454945	-0.116484	0.283516	-0.279121	-0.221978	0.340659	0.226374	-0.0241758	-0.208791	-0.52967	0.243956	-0.213187	-0.292308	0.138462	0.0945055	-0.156044	-0.0593407	0.010989	0.476923	0.120879	0.279121	-0.358242	-0.476923	0.213187	-0.525275	0.274725	0.340659
TUFM	0.141026	0.209402	0.509158	0.745055	0.284493	0.222222	0.031746	0.0982906	0.344322	0.020757	0.20696	0.454212	-0.166667	0.485714	0.227717	0.441758	-0.305861	-0.002442	0.0897436	0.0677656	-0.0482295	-0.471306	-0.197802	0.125153	-0.255189	0.556044	0.371184	-0.446276	-0.40232	-0.431013	-0.116606	0.2558	-0.0238095	0.539683	0.107692	-0.192308	-0.23956	0.189866	-0.216117	-0.0593407	-0.356532	-0.349451	-0.604396	0.771429	0.333944	-0.025641	0.023199	-0.353846	-0.244811
ITGB2	0.03663	0.0598291	0.252137	-0.107692	0.119048	0.169719	-0.252747	0.216728	0.0891331	0.0164835	-0.0885226	-0.190476	0.269841	0.0813187	0.339438	-0.0021978	0.171551	-0.0824176	-0.169109	-0.241758	-0.357753	0.293651	-0.0225885	-0.215507	0.0677656	-0.182418	0.19475	-0.129426	-0.423687	-0.377289	0.277778	-0.030525	-0.224054	0.00854701	0.459341	-0.107448	-0.41978	0.0598291	-0.342491	-0.217582	-0.0634921	0.248352	-0.0549451	0.507692	0.239316	-0.130037	0.431624	-0.112088	-0.155678
ZFHX3	-0.191209	0.0241758	-0.195604	-0.481319	-0.525275	-0.235165	0.248352	-0.23956	0.318681	-0.454945	-0.498901	-0.353846	-0.252747	-0.261538	-0.371429	0.248352	0.142857	0.0813187	0.292308	0.586813	0.630769	0.265934	0.384615	-0.547253	-0.261538	-0.441758	-0.323077	-0.0373626	0.49011	0.661538	-0.186813	-0.0989011	0.432967	-0.178022	-0.613187	-0.389011	-0.0857143	-0.674725	0.582418	-0.450549	0.353846	0.283516	0.217582	-0.463736	-0.164835	0.446154	-0.494505	0.705495	0.498901
ATP5F1A	-0.209402	-0.161172	-0.0152625	0.863736	0.148962	0.386447	-0.29243	0.0744811	0.279609	0.407814	-0.143468	-0.0708181	0.59768	0.578022	0.518926	0.182418	0.299756	0.319292	-0.173382	-0.42674	-0.391331	-0.114164	0.00610501	0.0982906	0.275336	0.859341	0.28022	0.149573	-0.348596	-0.202076	0.228327	0.335775	-0.631868	0.369963	0.191209	0.00671551	0.243956	0.181319	-0.0274725	0.476923	-0.0744811	-0.336264	-0.261538	0.542857	0.482906	-0.352259	0.58547	-0.595604	-0.160562
HNRNPU	0.156899	0.122711	0.23138	-0.424176	0.0262515	-0.0793651	-0.277167	0.297924	-0.148352	-0.0433455	-0.037851	0.0494505	-0.313797	-0.147253	-0.0671551	-0.367033	-0.0250305	-0.31685	-0.104396	-0.274725	-0.00610501	0.465201	0.0586081	-0.175824	0.043956	-0.327473	0.325397	0.538462	0.173993	0.0927961	-0.173993	0.111722	-0.0164835	-0.247253	0.331868	0.108059	-0.595604	0.128816	-0.111111	-0.353846	0.031746	0.481319	0.151648	0.0285714	-0.0897436	-0.169109	-0.203297	-0.0505495	0.14652
APOF	0.293651	0.380952	0.308303	0.327473	0.386447	0.675214	0.222222	0.395604	-0.0885226	0.444444	0.577534	0.225275	0.0958486	0.446154	-0.242979	-0.27033	0.015873	-0.142857	-0.307082	-0.41514	-0.26862	-0.456044	-0.288156	0.0525031	-0.152015	0.613187	-0.250916	0.030525	-0.423687	-0.418803	0.3779	0.125153	-0.344322	0.0976801	0.230769	0.0598291	0.758242	0.680708	-0.178877	0.868132	-0.226496	-0.507692	0.0901099	-0.0681319	0.271673	0.0824176	0.476801	-0.468132	-0.460928
TFF3	-0.0505495	0.032967	0.221978	0.358242	0.142857	0.213187	0.336264	0.367033	-0.0505495	0.0417582	0.635165	0.375824	0.740659	0.626374	0.437363	-0.120879	-0.0241758	0.173626	-0.41978	-0.661538	0.0197802	-0.630769	-0.542857	0.301099	0.0021978	0.261538	0.156044	-0.112088	-0.384615	-0.27033	0.283516	0.468132	-0.397802	0.12967	0.38022	-0.138462	0.0417582	0.384615	-0.125275	0.318681	-0.375824	-0.534066	-0.410989	0.432967	0.371429	-0.314286	0.753846	-0.402198	-0.441758
ITGB1	0.119048	0.110501	0.293651	0.582418	0.346154	0.343101	0.197192	0.195971	-0.0628816	0.282662	0.503053	0.23138	0.523199	0.696703	0.306471	0.0549451	-0.0500611	0.0152625	-0.472527	-0.442613	0.014652	-0.526862	-0.392552	0.139194	-0.198413	0.41978	0.0653236	-0.294261	-0.632479	-0.272894	0.467643	-0.0164835	-0.450549	0.321123	0.274725	-0.0818071	0.314286	0.650794	-0.421245	0.648352	-0.434676	-0.595604	-0.410989	0.446154	0.338828	-0.247253	0.654457	-0.507692	-0.608669
OLFML3	-0.264957	-0.262515	-0.10989	-0.0593407	0.385836	0.211844	-0.0982906	0.147131	0.126984	0.394383	0.208791	0.0115995	0.315018	0.0417582	0.462759	0.0681319	-0.0561661	0.0140415	-0.213675	-0.165446	-0.004884	-0.424908	-0.431013	0.269841	0.0335775	0.151648	-0.294261	-0.111111	-0.208791	-0.278388	0.29304	-0.177045	-0.302198	0.263126	0.156044	-0.42674	0.56044	-0.0726496	-0.0671551	0.257143	-0.191697	-0.12967	0.191209	-0.0373626	0.0909646	-0.132479	0.325397	0.0725275	-0.236874
NPC2	-0.284493	-0.297924	-0.462759	-0.512088	-0.0579976	-0.237485	0.0555556	-0.316239	-0.199634	-0.115995	-0.039072	-0.25641	0.163614	-0.257143	-0.199634	-0.336264	0.17094	0.166056	0.302808	0.336996	0.0811966	0.128816	0.10989	-0.041514	0.180708	-0.30989	-0.386447	-0.368132	0.163004	0.238095	0.131258	-0.306471	0.216728	-0.040293	0.428571	0.230159	-0.0549451	-0.321734	0.0714286	-0.0549451	0.0927961	0.151648	0.217582	-0.30989	-0.368742	0.252137	-0.02442	0.292308	0.0964591
GNPDA1	0.125275	-0.0285714	-0.138462	-0.428571	-0.402198	-0.564835	0.23956	-0.498901	0.191209	-0.476923	-0.437363	-0.336264	-0.468132	-0.731868	-0.345055	0.00659341	-0.0813187	0.0153846	0.674725	0.89011	0.27033	0.507692	0.903297	-0.362637	-0.0725275	-0.621978	-0.142857	0.283516	0.428571	0.362637	-0.547253	-0.393407	0.749451	-0.182418	-0.740659	-0.0769231	-0.340659	-0.56044	0.248352	-0.389011	0.784615	0.2	0.0241758	-0.498901	-0.410989	0.476923	-0.802198	0.595604	0.424176
PSMB9	0.0738706	0.21978	0.202076	0.481319	0.162393	0.228327	0.349206	0.156288	0.026862	-0.0866911	0.177045	0.366911	-0.486569	0.191209	-0.438339	-0.0769231	-0.407814	-0.254579	0.0989011	0.169719	-0.177656	-0.0311355	-0.0683761	-0.0140415	-0.448718	0.503297	-0.111111	-0.0744811	-0.0934066	-0.359585	-0.235653	0.264957	0.296093	-0.0201465	-0.151648	-0.0482295	0.00659341	0.101343	0.037851	0.0901099	0.037851	-0.0901099	-0.112088	0.0857143	0.0702076	0.236874	-0.221001	-0.120879	0.1337
FERMT3	-0.00854701	0.0561661	-0.444444	-0.0549451	-0.106227	0.106227	0.0586081	0.14652	-0.332723	0.296703	-0.311966	-0.300366	0.236264	0.182418	-0.040293	-0.0241758	0.035409	-0.0323565	-0.270452	-0.205128	0.0262515	0.17094	-0.203907	0.258852	-0.00671551	0.349451	-0.302198	-0.148352	0.275946	0.411477	0.307082	-0.163614	-0.288767	-0.155678	0.441758	-0.0323565	0.63956	0.015873	0.289377	0.0505495	-0.193529	0.459341	0.692308	-0.178022	-0.0567766	-0.285104	-0.0683761	-0.182418	0.308303
DSTN	0.178266	0.0970696	-0.35348	-0.362637	-0.500611	-0.43895	0.0848596	-0.346764	-0.110501	-0.294872	-0.6337	-0.374847	-0.172772	-0.573626	-0.117827	0.437363	-0.0482295	0.0891331	0.047619	0.223443	0.355922	0.333333	0.388278	0.019536	0.130647	-0.367033	0.00915751	-0.0500611	0.474359	0.579365	-0.0201465	-0.0952381	0.227106	-0.120879	-0.459341	-0.105617	-0.213187	-0.537851	0.291819	-0.665934	0.360195	0.441758	0.147253	-0.213187	-0.108669	-0.0665446	-0.592186	0.749451	0.250305
RPS6	0.16044	0.2	0.648352	0.450549	0.0197802	0.0153846	-0.0989011	0.0593407	0.494505	-0.112088	-0.0197802	0.498901	-0.156044	0.30989	0.621978	0.424176	-0.613187	0.367033	-0.371429	-0.296703	0.0945055	-0.204396	-0.147253	-0.27033	-0.010989	0.0461538	0.652747	-0.257143	-0.402198	-0.454945	-0.116484	0.305495	-0.397802	0.397802	0.103297	-0.279121	-0.432967	0.0857143	-0.410989	-0.217582	-0.459341	-0.195604	-0.52967	0.81978	0.608791	-0.683516	-0.0197802	-0.0373626	-0.472527
PLD3	0.195604	0.375824	0.261538	0.613187	0.665934	0.718681	-0.032967	0.498901	-0.00659341	0.551648	0.138462	0.512088	0.0857143	0.450549	0.349451	-0.0153846	-0.331868	-0.248352	-0.296703	-0.340659	-0.626374	-0.520879	-0.437363	0.468132	-0.349451	0.815385	0.38022	-0.287912	-0.635165	-0.617582	0.331868	0.626374	-0.582418	0.507692	0.314286	-0.0945055	0.12967	0.402198	-0.428571	0.257143	-0.353846	-0.252747	-0.208791	0.406593	0.723077	-0.191209	0.107692	-0.454945	-0.371429
SELP	-0.0323565	-0.14591	-0.443834	-0.538462	-0.191087	-0.327228	-0.100733	-0.0225885	-0.403541	0.0549451	-0.108669	-0.132479	0.103175	-0.195604	-0.0811966	-0.125275	0.202686	0.169109	-0.302808	-0.246032	0.448107	0.0781441	-0.128205	0.0555556	0.234432	-0.301099	-0.230769	0.0152625	0.444444	0.69536	0.284493	-0.157509	-0.0995116	-0.301587	0.314286	0.116606	0.195604	-0.0830281	0.112943	-0.314286	-0.0842491	0.498901	0.613187	-0.274725	-0.239316	-0.124542	-0.127595	0.0945055	-0.0457875
MAPRE1	0.0683761	-0.0177045	-0.47619	-0.630769	-0.425519	-0.547619	0.137363	-0.319902	-0.490842	-0.385836	-0.30464	-0.177656	-0.181929	-0.327473	-0.312576	-0.0989011	-0.0421245	-0.0818071	-0.0360195	0.192918	0.650794	0.301587	0.187424	0.0555556	-0.103785	-0.454945	-0.236264	-0.00915751	0.638584	0.888278	-0.047619	-0.2442	0.333333	-0.423687	-0.331868	0.129426	0.0813187	-0.208791	0.210623	-0.358242	0.155678	0.714286	0.758242	-0.578022	-0.370574	-0.023199	-0.550672	0.424176	0.252747
CCT8	-0.19475	-0.0848596	-0.0824176	-0.406593	0.141026	0.199634	-0.350427	0.266789	0.0018315	0.279609	-0.0470085	0.0732601	-0.0763126	-0.279121	-0.0769231	-0.327473	0.128816	-0.0842491	-0.0757021	-0.23138	-0.210623	0.379121	-0.155678	0.0189255	-0.0018315	-0.010989	-0.00854701	0.570208	0.301587	0.0238095	-0.108669	0.143468	-0.178266	-0.250916	0.0989011	0.106838	0.173626	0.019536	0.184982	-0.120879	-0.0030525	0.784615	0.863736	-0.406593	-0.132479	-0.0665446	-0.0787546	-0.0285714	0.328449
CLIC4	-0.324176	-0.320513	-0.553724	-0.459341	-0.0830281	-0.0610501	0.046398	-0.0347985	-0.351038	0.315018	-0.314408	-0.258242	-0.0921856	-0.296703	-0.102564	-0.296703	0.117827	-0.0732601	-0.0030525	0.0549451	0.0677656	0.242979	0.0262515	-0.0573871	0.346154	-0.0637363	-0.494505	0.413309	0.444444	0.307692	-0.103785	-0.117216	-0.0854701	-0.366911	-0.00659341	-0.112943	0.49011	-0.209402	0.567155	-0.0593407	0.261294	0.525275	0.894505	-0.604396	-0.518315	0.046398	-0.137363	0.156044	0.53602
PTK7	0.0586081	0.167277	0.628816	0.828571	0.368132	0.381563	-0.139194	0.302198	0.598291	0.0970696	0.394383	0.608059	0.0531136	0.701099	0.328449	0.410989	-0.283883	0.194139	-0.111111	-0.297314	-0.134921	-0.474969	-0.384005	0.0250305	-0.286325	0.512088	0.543956	-0.246032	-0.434066	-0.471306	-0.0323565	0.401099	-0.291209	0.540293	0.134066	-0.155067	-0.173626	0.389499	-0.308303	0.151648	-0.554945	-0.41978	-0.621978	0.876923	0.654457	-0.323565	0.239316	-0.476923	-0.426129
TUBA8	-0.142247	-0.250916	-0.692308	-0.692308	-0.25641	-0.347985	-0.0726496	-0.204518	-0.35409	0.02442	-0.214286	-0.308913	0.112332	-0.582418	-0.0873016	-0.314286	0.226496	0.0830281	0.0982906	0.0335775	0.282662	0.237485	0.117216	0.253968	0.210012	-0.454945	-0.422466	0.41514	0.663004	0.68254	0.0042735	-0.274725	0.0811966	-0.39072	-0.208791	0.101954	0.349451	-0.260073	0.456654	-0.0417582	0.349817	0.353846	0.665934	-0.784615	-0.452381	-0.0177045	-0.252747	0.375824	0.296703
LRP2	-0.406593	-0.358242	-0.367033	0.142857	0.586813	0.52967	-0.0637363	0.279121	-0.415385	0.604396	0.534066	0.0857143	0.727473	0.362637	0.134066	-0.279121	-0.010989	0.010989	-0.604396	-0.621978	-0.279121	-0.305495	-0.665934	0.547253	-0.0549451	0.393407	-0.314286	-0.191209	-0.323077	-0.248352	0.648352	0.0505495	-0.538462	0.032967	0.652747	0.0021978	0.441758	0.446154	-0.16044	0.498901	-0.367033	-0.103297	0.103297	-0.0021978	-0.0197802	-0.221978	0.692308	-0.353846	-0.428571
APOA2	0.174603	0.234432	0.461538	0.547253	0.460317	0.617216	0.0970696	0.241148	0.0525031	0.467033	0.668498	0.349817	0.300366	0.621978	0.0421245	-0.156044	0.002442	-0.032967	-0.371795	-0.428571	-0.195971	-0.6221	-0.359585	0.187424	-0.165446	0.573626	-0.0537241	-0.184371	-0.686203	-0.598291	0.267399	0.144078	-0.47619	0.389499	0.393407	0.0726496	0.367033	0.660562	-0.540904	0.771429	-0.42735	-0.63956	-0.292308	0.371429	0.35409	-0.0384615	0.619658	-0.573626	-0.623932
PLXNB2	0.300366	0.216117	0.103175	0.204396	0.0824176	-0.160562	-0.126984	-0.002442	-0.0787546	-0.235653	-0.037851	-0.133089	0.227106	-0.138462	0.0750916	-0.375824	0.372405	-0.338217	0.246642	-0.0647131	-0.117827	-0.0018315	0.167888	0.1337	-0.15873	-0.0725275	0.0714286	0.127595	-0.380342	-0.1337	0.191087	-0.140415	0.101343	-0.0549451	-0.261538	-0.002442	-0.296703	0.0976801	-0.3663	0.27033	0.0567766	-0.613187	-0.468132	-0.0285714	0.247253	0.028083	0.0970696	-0.0725275	-0.046398
IL6ST	-0.0793651	-0.103175	0.218559	0.226374	0.526252	0.258852	0.169719	0.261905	0.245421	0.20696	0.583028	0.364469	0.235653	0.27033	0.328449	0.0593407	-0.302808	0.112943	-0.166667	-0.255189	-0.021978	-0.501221	-0.468864	-0.0903541	-0.0799756	-0.010989	-0.0964591	-0.014652	-0.342491	-0.384615	0.233211	-0.0561661	-0.252137	0.202686	0.112088	-0.374847	0.125275	0.404762	-0.128816	0.459341	-0.263126	-0.525275	-0.331868	0.494505	0.228938	-0.209402	0.45177	-0.147253	-0.525031
SACS	0.0857143	0.134066	-0.0241758	-0.459341	-0.643956	-0.41978	0.481319	-0.178022	0.375824	-0.564835	-0.349451	-0.468132	-0.283516	-0.371429	-0.384615	0.248352	0.120879	0.134066	0.49011	0.718681	0.463736	0.116484	0.494505	-0.52967	-0.0813187	-0.569231	-0.16044	0.138462	0.586813	0.551648	-0.305495	-0.243956	0.630769	-0.248352	-0.723077	-0.287912	-0.0989011	-0.665934	0.621978	-0.393407	0.494505	0.00659341	-0.0153846	-0.450549	-0.257143	0.56044	-0.547253	0.648352	0.534066
LSP1	-0.107448	-0.148962	0.0512821	-0.0637363	-0.137973	-0.147131	-0.191697	-0.0500611	-0.0695971	-0.258242	-0.250916	0.018315	-0.371795	-0.0549451	0.0445665	0.00659341	-0.400488	-0.215507	0.0500611	-0.043956	-0.0347985	0.637363	0.120879	-0.0811966	0.0177045	-0.103297	0.217338	0.20696	0.234432	-0.0433455	-0.449939	0.191697	0.176435	-0.0445665	0.243956	0.0372405	-0.56044	-0.102564	0.042735	-0.384615	0.0811966	0.547253	0.0725275	0.274725	-0.100122	-0.281441	-0.192308	0.0593407	0.29304
TYMP	0.013431	-0.133089	-0.308913	-0.498901	-0.368132	-0.738706	0.0128205	-0.440781	-0.279609	-0.655067	-0.532357	-0.240537	-0.452381	-0.771429	-0.238706	-0.103297	-0.0702076	-0.151404	0.468864	0.64591	0.264957	0.51221	0.583028	-0.0909646	-0.0274725	-0.643956	-0.0500611	0.14591	0.521978	0.391941	-0.417582	-0.192308	0.777778	-0.479853	-0.525275	-0.0347985	-0.454945	-0.607448	0.175214	-0.569231	0.634921	0.296703	0.0725275	-0.397802	-0.54823	0.363248	-0.70696	0.551648	0.53663
CPNE1	-0.178022	-0.142857	-0.27033	-0.463736	-0.116484	-0.138462	-0.718681	-0.147253	-0.221978	-0.0153846	-0.542857	-0.221978	-0.38022	-0.230769	-0.173626	0.0021978	0.424176	-0.0769231	0.0285714	-0.00659341	0.195604	0.67033	0.0725275	-0.314286	0.221978	-0.208791	-0.27033	0.0461538	0.428571	0.468132	-0.0505495	-0.274725	0.0373626	-0.314286	0.116484	0.164835	0.112088	-0.164835	0.0945055	-0.257143	0.0769231	0.753846	0.775824	-0.178022	-0.415385	-0.0373626	-0.134066	0.0989011	0.406593
MNDA	-0.175214	-0.261294	-0.303419	-0.604396	-0.394994	-0.340659	-0.342491	-0.212454	-0.119658	-0.39011	-0.596459	-0.465201	-0.152015	-0.459341	0.0927961	0.0989011	0.0128205	-0.0610501	0.236874	0.212454	-0.047619	0.936508	0.471306	-0.222222	0.221001	-0.578022	0.0689866	0.161783	0.500611	0.338828	-0.253358	-0.130037	0.278388	-0.345543	-0.0769231	0.0360195	-0.459341	-0.418193	0.318071	-0.652747	0.436508	0.854945	0.358242	-0.191209	-0.380342	-0.0726496	-0.228938	0.327473	0.462759
TGFBR2	-0.190476	-0.211233	0.0683761	-0.186813	0.322955	-0.000610501	0.156288	0.0665446	-0.108669	0.0396825	0.4884	0.148352	0.129426	0.204396	0.165446	-0.446154	-0.203907	-0.175214	-0.0958486	-0.0793651	0.143468	-0.203907	-0.413919	-0.0286935	-0.000610501	-0.265934	-0.261294	-0.197802	-0.251526	-0.271673	0.0781441	-0.254579	-0.0409035	0.165446	0.30989	-0.0634921	-0.0769231	0.0952381	-0.381563	0.406593	-0.223443	-0.27033	-0.0549451	0.147253	-0.0628816	-0.106227	0.34127	0.00659341	-0.282051
TCP1	-0.375824	-0.410989	-0.301099	-0.010989	-0.151648	0.0373626	-0.248352	-0.138462	0.305495	0.0461538	-0.38022	0.0417582	-0.0681319	-0.116484	0.173626	0.538462	-0.230769	0.472527	-0.371429	-0.151648	0.0021978	0.327473	-0.221978	0.0417582	-0.261538	-0.0153846	-0.107692	-0.213187	0.345055	0.178022	-0.0241758	-0.032967	-0.103297	-0.156044	0.116484	-0.314286	0.156044	-0.0813187	0.41978	-0.331868	-0.120879	0.657143	0.292308	0.0681319	-0.120879	-0.336264	0.00659341	-0.0285714	-0.0285714
TALDO1	-0.149573	-0.224664	-0.275336	-0.591209	-0.356532	-0.442002	-0.0695971	-0.408425	-0.0189255	-0.460317	-0.631868	-0.432845	-0.384005	-0.806593	-0.15812	0.0593407	-0.0799756	-0.0299145	0.514652	0.642247	-0.0573871	0.715507	0.724664	-0.369963	0.183761	-0.714286	-0.00793651	0.131868	0.370574	0.164835	-0.436508	-0.144689	0.537241	-0.330281	-0.472527	-0.103175	-0.512088	-0.615385	0.326007	-0.67033	0.716117	0.463736	0.0681319	-0.459341	-0.466422	0.283272	-0.52442	0.731868	0.568987
CLIC1	-0.198413	-0.205128	-0.582418	-0.613187	-0.408425	-0.261905	0.12149	-0.159951	-0.339438	-0.023199	-0.702686	-0.554335	-0.001221	-0.38022	-0.130647	-0.0681319	0.214286	-0.107448	0.155067	0.271673	-0.0030525	0.566545	0.316239	-0.0970696	0.297924	-0.213187	-0.330281	0.184982	0.487179	0.419414	-0.1337	-0.160562	0.12149	-0.435287	0.0197802	-0.0616606	0.265934	-0.495116	0.57265	-0.38022	0.421245	0.749451	0.81978	-0.556044	-0.509768	0.0915751	-0.271673	0.257143	0.777778
PCOLCE	-0.212454	-0.0659341	-0.0518926	0.221978	0.495726	0.552503	0.0976801	0.382784	-0.0873016	0.681319	0.526862	0.282051	0.606838	0.591209	0.223443	-0.340659	0.014652	0.218559	-0.429792	-0.531746	-0.137363	-0.568376	-0.691087	0.3663	-0.046398	0.56044	-0.162393	-0.0177045	-0.246032	-0.141636	0.437118	0.186813	-0.623321	0.290598	0.512088	0.106227	0.665934	0.510379	-0.0732601	0.67033	-0.516484	-0.287912	0.230769	0.0681319	0.225885	-0.224054	0.624542	-0.459341	-0.345543
NAMPT	0.0927961	0.00793651	-0.0360195	-0.503297	-0.253968	-0.330281	-0.192308	-0.159951	-0.144078	-0.387057	-0.484127	-0.162393	-0.503053	-0.701099	-0.0592186	-0.0417582	-0.249695	-0.224054	0.333333	0.220391	-0.023199	0.764957	0.440781	-0.0927961	0.117827	-0.516484	0.251526	0.34127	0.444444	0.143468	-0.484737	0.107448	0.403541	-0.165446	-0.261538	0.0555556	-0.635165	-0.347375	0.163004	-0.657143	0.509768	0.595604	0.164835	-0.195604	-0.288156	-0.029304	-0.490842	0.485714	0.453602
PTPRZ1	0.103785	0.0989011	0.368132	0.520879	0.446886	0.284493	0.0903541	0.126374	0.252747	0.202686	0.513431	0.264347	0.319292	0.261538	0.31685	-0.0021978	-0.114164	-0.0879121	-0.196581	-0.183761	-0.103785	-0.583639	-0.285714	0.276557	-0.332112	0.243956	0.017094	-0.289988	-0.758852	-0.587302	0.214286	-0.0421245	-0.26862	0.429182	0.178022	-0.257631	-0.151648	0.322955	-0.568987	0.358242	-0.302808	-0.657143	-0.758242	0.415385	0.409646	-0.0799756	0.401099	-0.287912	-0.600122
RSU1	-0.0384615	0.0238095	-0.210623	-0.120879	0.15812	0.1221	-0.046398	0.223443	-0.330281	0.322344	0.0347985	0.103175	0.0213675	0.186813	-0.0836386	-0.164835	-0.010989	-0.230159	-0.489011	-0.362027	0.300366	-0.145299	-0.408425	0.41514	-0.230159	0.389011	-0.283272	0.00610501	0.191087	0.262515	0.349206	0.00610501	-0.202686	-0.0537241	0.52967	-0.12149	0.49011	0.0531136	0.0824176	0.0725275	-0.401709	0.393407	0.604396	-0.12967	-0.0695971	-0.134921	-0.114164	-0.16044	0.017094
IGFBP2	-0.00549451	0.004884	-0.0360195	0.340659	0.236874	0.0311355	0.391331	-0.107448	0.0567766	-0.125763	0.373016	0.457265	-0.23199	-0.0813187	-0.15873	0.134066	-0.45177	-0.0610501	0.199023	0.165446	0.105006	-0.328449	-0.316239	0.260684	-0.32906	0.292308	-0.221612	-0.128816	0.0177045	-0.172161	-0.0964591	0.0891331	0.302808	0.26862	-0.428571	-0.0213675	0.107692	0.0781441	0.0628816	0.296703	-0.00793651	-0.367033	-0.235165	0.0813187	0.0763126	0.0970696	-0.0842491	0.107692	-0.179487
AK2	-0.0372405	-0.205739	-0.554335	-0.534066	-0.446276	-0.57326	-0.013431	-0.531136	-0.418193	-0.379731	-0.639805	-0.43956	-0.304029	-0.837363	-0.249084	-0.23956	0.1221	-0.042735	0.330281	0.374847	0.101343	0.623321	0.711844	-0.0903541	0.307082	-0.547253	-0.221001	0.205128	0.428571	0.416361	-0.235043	-0.165446	0.454212	-0.40232	-0.437363	0.114164	-0.12967	-0.487179	0.261905	-0.345055	0.752137	0.459341	0.459341	-0.608791	-0.455433	0.188034	-0.433455	0.507692	0.462149
IGLV1-51	-0.173993	-0.344322	-0.28022	-0.507692	-0.346764	-0.300977	0.0409035	-0.152015	-0.103785	0.002442	-0.386447	-0.532967	0.181319	-0.512088	0.161783	0.0373626	0.213675	0.135531	-0.120269	-0.0152625	-0.001221	0.337607	0.202686	-0.371795	0.666667	-0.67033	-0.212454	0.133089	0.1221	0.0586081	-0.004884	-0.224054	-0.0921856	-0.281441	0.112088	-0.145299	-0.134066	-0.420024	0.136752	-0.305495	0.287546	0.173626	0.0901099	-0.186813	-0.304029	-0.0671551	0.178877	0.441758	0.167888
ARHGAP1	0.154457	0.167888	-0.307082	-0.358242	-0.169109	-0.261294	-0.0634921	-0.230769	-0.108669	-0.18254	-0.59768	-0.302808	-0.117216	-0.613187	-0.159341	0.0769231	0.14652	-0.202076	0.532357	0.407204	-0.019536	0.516484	0.372405	0.129426	-0.0787546	-0.186813	-0.0573871	0.141026	0.398046	0.298535	-0.173382	-0.242979	0.277167	-0.181929	-0.406593	-0.0787546	-0.0153846	-0.415751	0.30464	-0.384615	0.446276	0.551648	0.503297	-0.353846	-0.308913	0.0854701	-0.60928	0.397802	0.700855
IGLL5	-0.0683761	-0.258852	-0.303419	-0.714286	-0.307082	-0.383394	0.0225885	-0.214286	-0.271062	-0.171551	-0.288767	-0.393162	-0.0720391	-0.569231	0.0995116	-0.0505495	0.028083	-0.0616606	0.19475	0.141026	0.0909646	0.430403	0.108669	-0.167888	0.529304	-0.727473	-0.297314	0.108059	0.398657	0.12149	-0.172772	-0.366911	0.211844	-0.247863	-0.0241758	-0.0555556	0.0153846	-0.387057	0.223443	-0.221978	0.379731	0.261538	0.331868	-0.318681	-0.502442	-0.0445665	0.00549451	0.441758	0.327839
SKAP2	0.0903541	-0.0042735	-0.18315	-0.120879	-0.325397	-0.336386	-0.0537241	-0.14652	-0.371184	-0.215507	0.0164835	0.20757	-0.0457875	0.208791	-0.202076	-0.0725275	0.128816	0.128205	-0.408425	-0.311966	0.595238	0.046398	-0.0274725	0.106838	-0.141026	-0.116484	-0.0537241	-0.0433455	0.324786	0.641636	0.118437	0.0909646	0.0506716	-0.312576	0.283516	0.19475	0.032967	0.140415	-0.0128205	-0.257143	-0.133089	0.525275	0.432967	0.0021978	-0.0885226	-0.110501	-0.128816	-0.296703	-0.187424
ESD	-0.00976801	-0.0989011	-0.3779	-0.450549	-0.305861	-0.484737	0.0213675	-0.409646	-0.130037	-0.358364	-0.679487	-0.416972	0.0561661	-0.767033	0.0592186	-0.0637363	0.191697	-0.195971	0.407814	0.326618	0.0531136	0.608059	0.531136	-0.0555556	0.02442	-0.608791	-0.161783	0.222222	0.167277	0.176435	-0.194139	-0.295482	0.28022	-0.336386	-0.485714	-0.31685	-0.283516	-0.487179	0.252747	-0.441758	0.595238	0.450549	0.358242	-0.345055	-0.298535	-0.0323565	-0.344933	0.613187	0.6221
IGHV3-7	-0.045177	-0.0976801	0.0781441	-0.0285714	-0.046398	0.0103785	0.0793651	0.164835	0.0976801	0.0781441	-0.0140415	-0.039072	0.15873	0.112088	0.464591	0.23956	-0.0140415	-0.029304	-0.283883	-0.457875	0.0115995	0.010989	-0.228327	-0.17033	0.319292	-0.186813	-0.0586081	-0.003663	-0.249084	-0.253358	0.150183	0.0030525	-0.31685	0.0921856	0.336264	-0.393162	-0.147253	-0.00732601	0.042735	-0.147253	-0.111722	0.0241758	-0.0373626	0.617582	0.251526	-0.471917	0.461538	0.0681319	-0.194139
CASP14	0.678877	0.594628	0.633089	0.0901099	0.150794	0.195971	-0.283883	0.242979	0.120879	0.0976801	0.133089	0.030525	-0.0781441	0.0769231	0.175824	0.305495	0.132479	-0.0873016	-0.00610501	-0.332112	-0.0457875	-0.183761	-0.0750916	-0.0140415	0.230159	0.120879	0.5116	-0.0592186	-0.210623	-0.24359	0.398657	-0.0225885	-0.144078	0.437729	0.178022	-0.0299145	0.0373626	0.209402	-0.278388	0.16044	-0.14652	-0.454945	-0.375824	0.437363	0.255189	-0.0793651	0.0873016	-0.0461538	-0.441392
NRP2	-0.26801	-0.153846	-0.045177	0.00659341	0.0921856	0.0518926	-0.248474	0.0842491	0.440171	0.19475	-0.119048	-0.105617	0.0610501	-0.279121	0.139194	-0.0549451	0.261294	0.0970696	0.0866911	-0.0457875	-0.221612	-0.0934066	-0.0714286	-0.124542	0.294261	-0.0505495	0.0335775	0.17094	-0.187424	-0.213675	-0.0738706	0.131868	-0.267399	0.163004	-0.2	-0.004884	-0.424176	-0.377289	-0.176435	-0.274725	-0.126984	-0.0945055	-0.0945055	0.0725275	0.416972	-0.100122	0.0042735	0.494505	0.0299145
CD151	0.0857143	0.204396	0.0505495	0.00659341	-0.38022	-0.134066	-0.362637	-0.265934	0.0857143	-0.186813	-0.375824	0.235165	-0.0901099	0.0197802	-0.0725275	0.248352	0.534066	0.217582	0.0989011	-0.221978	0.375824	0.0945055	-0.0417582	-0.243956	0.0813187	-0.0241758	-0.0725275	-0.331868	-0.0681319	0.147253	-0.0681319	0.261538	-0.0725275	-0.0241758	-0.0197802	-0.116484	-0.032967	-0.12967	0.125275	-0.358242	-0.0417582	0.301099	0.252747	0.0989011	0.112088	0.0153846	0.125275	0.0285714	0.147253
BPIFB1	0.00549451	0.0177045	0.0525031	0.305495	-0.305861	-0.0299145	0.133089	-0.0860806	0.283883	-0.130647	-0.119658	-0.156899	0.129426	0.116484	0.0561661	0.27033	0.152625	0.332112	0.032967	0.045177	-0.0848596	-0.0653236	0.416361	-0.407204	0.161783	-0.16044	0.152015	0.167888	-0.159951	0.04884	-0.114164	0.140415	-0.0927961	-0.163614	-0.67033	-0.0818071	-0.195604	0.0311355	0.139805	-0.0593407	0.307082	-0.432967	-0.494505	0.116484	0.282051	-0.026862	0.130647	0.103297	-0.0879121
LXN	0.0897436	-0.107448	-0.151404	-0.283516	-0.108669	-0.311355	-0.239927	-0.0885226	-0.247253	-0.00610501	-0.150794	-0.283883	-0.10989	-0.415385	0.0897436	-0.353846	0.042735	-0.159951	0.0299145	-0.0500611	0.0586081	0.434676	0.310745	-0.032967	0.246642	-0.353846	0.106227	0.530525	0.288156	0.318681	-0.1221	-0.41514	-0.00793651	-0.310745	-0.0505495	0.0525031	0.0021978	0.112943	0.111111	0.116484	0.235653	0.213187	0.204396	-0.389011	-0.384005	-0.242979	-0.20757	-0.107692	0.19536
CFHR3	-0.151404	-0.114774	-0.211844	-0.279121	-0.291209	-0.235043	-0.202076	-0.258242	0.159951	-0.352259	-0.399267	-0.211844	-0.421245	-0.393407	-0.147131	0.481319	0.014652	-0.00793651	0.340049	0.534799	-0.125153	0.456044	0.203297	0.0140415	-0.0604396	-0.116484	0.0323565	-0.205128	0.407814	0.103785	-0.0854701	-0.174603	0.56044	-0.0946276	-0.0769231	0.0903541	-0.195604	-0.584249	0.403541	-0.595604	0.19536	0.652747	0.107692	-0.243956	-0.271062	0.360806	-0.429182	0.213187	0.357753
OSTM1	0.107692	0.30989	0.503297	0.657143	0.296703	0.432967	-0.0549451	0.107692	0.424176	0.0637363	0.0813187	0.802198	0.221978	0.525275	0.705495	0.358242	-0.472527	0.191209	-0.384615	-0.459341	0.00659341	-0.41978	-0.323077	0.226374	-0.446154	0.494505	0.56044	-0.472527	-0.687912	-0.551648	0.12967	0.745055	-0.556044	0.679121	0.178022	-0.424176	-0.274725	0.261538	-0.389011	-0.0417582	-0.476923	-0.191209	-0.476923	0.784615	0.885714	-0.556044	0.235165	-0.23956	-0.657143
ARPC3	-0.0482295	0.0177045	0.235653	0.446154	0.263126	0.213675	-0.0995116	0.230769	0.0250305	0.123321	0.0726496	0.358364	-0.343101	0.318681	0.0543346	0.120879	-0.48779	-0.181929	-0.152625	-0.123321	-0.199634	0.149573	-0.239927	0.152625	-0.297314	0.476923	0.188034	-0.127595	-0.134921	-0.350427	-0.234432	0.252747	-0.042735	0.168498	0.538462	-0.0860806	-0.0637363	0.184982	-0.156899	-0.151648	-0.213065	0.279121	-0.0461538	0.410989	0.0940171	-0.171551	-0.0909646	-0.397802	0.0579976
RAB14	0.0396825	-0.039072	-0.123932	0.169231	-0.322344	-0.393162	0.0128205	-0.260073	0.01221	-0.39072	-0.042735	0.25641	-0.412088	-0.204396	-0.100733	0.243956	-0.404762	0.224054	-0.0115995	0.116606	0.48779	0.0384615	0.200244	0.120879	-0.236874	-0.186813	0.19475	0.106227	0.446886	0.53663	-0.344322	0.215507	0.335775	-0.0927961	-0.696703	0.025641	-0.397802	-0.0744811	0.216117	-0.450549	0.20757	0.125275	-0.292308	-0.12967	0.0042735	-0.0842491	-0.529304	0.195604	-0.114164
C16orf89	-0.119048	-0.019536	-0.257631	-0.120879	0.153236	0.257631	0.431624	0.0964591	-0.274725	0.356532	0.216117	-0.162393	0.450549	0.336264	-0.0927961	-0.437363	0.00915751	0.0915751	-0.144689	-0.0927961	-0.0702076	-0.228327	-0.285714	0.0494505	0.173382	0.125275	-0.330281	0.0323565	0.002442	0.0781441	0.306471	-0.0940171	-0.26862	0.0567766	0.103297	0.221612	0.56044	0.17033	0.0720391	0.70989	-0.0775336	-0.358242	0.292308	-0.191209	-0.0622711	-0.028083	0.347985	0.0505495	-0.0262515
DCBLD1	0.101343	0.183761	0.20696	0.213187	0.351038	0.180098	0.010989	0.041514	0.123932	0.00793651	0.340659	0.458486	0.017094	0.16044	-0.208791	-0.23956	0.164835	0.0189255	0.335165	0.002442	-0.0726496	-0.385226	-0.142247	0.163004	-0.115995	0.323077	0.0384615	0.104396	-0.046398	-0.228327	-0.043956	0.291209	0.0885226	0.255189	-0.138462	0.261905	0.186813	0.0885226	-0.244811	0.586813	-0.0250305	-0.578022	-0.0285714	0.252747	0.17033	0.233211	0.047619	-0.0945055	-0.0946276
CCT6A	-0.200855	-0.132479	-0.303419	-0.156044	-0.116606	0.0409035	-0.238095	0.134921	0.0763126	0.112332	-0.433455	-0.159341	-0.0384615	-0.389011	0.0457875	0.0769231	0.026862	-0.032967	0.0573871	-0.0934066	-0.278388	0.576313	0.041514	0.0915751	0.025641	0.0461538	0.032967	0.539683	0.433455	0.162393	-0.200244	0.137363	-0.0848596	-0.266178	-0.0813187	-0.031746	0.0285714	-0.200244	0.479243	-0.397802	0.191697	0.78022	0.542857	-0.265934	-0.0689866	-0.212454	-0.214896	0.0681319	0.562882
RANBP1	0.0567766	-0.0506716	-0.537851	-0.679121	-0.566545	-0.515263	0.0854701	-0.322344	-0.562882	-0.340659	-0.575702	-0.477411	-0.0873016	-0.450549	-0.261905	-0.358242	0.189866	-0.204518	0.0805861	0.130647	0.358364	0.627595	0.529915	-0.0103785	0.114164	-0.450549	-0.249695	0.286325	0.581807	0.75641	-0.130647	-0.229548	0.26862	-0.576313	-0.173626	0.0976801	0.032967	-0.262515	0.407814	-0.261538	0.423077	0.727473	0.775824	-0.674725	-0.487179	-0.0543346	-0.410256	0.292308	0.545788
ENPP1	-0.1337	0.028083	0.34127	0.257143	0.332723	0.383394	-0.0372405	0.379121	0.521978	0.189866	0.137363	0.184982	-0.208791	0.156044	0.119048	0.586813	-0.368132	-0.0689866	-0.213065	-0.018315	-0.142857	-0.340659	-0.300366	-0.163004	-0.222833	0.213187	0.0525031	0.014652	-0.242979	-0.457875	-0.026862	0.247863	-0.141026	0.14652	-0.191209	-0.4884	-0.147253	-0.0598291	-0.0311355	-0.30989	-0.348596	-0.0857143	-0.349451	0.323077	0.407204	-0.00793651	-0.0561661	0.30989	-0.168498
PRUNE1	-0.340659	-0.191209	-0.274725	-0.402198	-0.305495	-0.00659341	0.0461538	0.0021978	0.0461538	0.0505495	-0.349451	-0.534066	-0.243956	-0.0549451	-0.428571	0.230769	0.0461538	0.169231	-0.178022	0.221978	0.397802	0.116484	-0.164835	-0.608791	0.134066	-0.296703	-0.454945	0.0813187	0.569231	0.547253	0.0901099	-0.432967	-0.0417582	-0.410989	-0.252747	-0.226374	0.428571	-0.345055	0.52967	-0.0857143	-0.0989011	0.217582	0.503297	-0.353846	-0.331868	0.0637363	-0.2	0.516484	0.56044
KRT19	-0.0866911	0.0512821	0.369353	0.753846	0.388889	0.396215	0.0628816	0.347985	0.333944	0.288767	0.345543	0.400488	0.0946276	0.569231	0.167888	-0.0901099	-0.132479	-0.0225885	-0.0628816	-0.233822	-0.147741	-0.542125	-0.36569	-0.101954	-0.115385	0.621978	0.174603	0.0286935	-0.529304	-0.409035	-0.130037	0.403541	-0.399878	0.351648	-0.0945055	-0.117216	0.0769231	0.385836	-0.304029	0.367033	-0.400488	-0.591209	-0.349451	0.318681	0.586081	-0.198413	0.282051	-0.358242	-0.202686
C1orf56	0.030525	0.0622711	0.0708181	0.538462	0.0891331	0.438339	-0.114164	0.293651	-0.0506716	0.517094	0.0818071	-0.0750916	0.423687	0.525275	0.318681	-0.397802	0.264957	0.10928	-0.400488	-0.635531	-0.363248	-0.14652	-0.0799756	0.119658	0.319292	0.696703	0.101954	0.404151	-0.321123	-0.178877	0.166667	0.32906	-0.678877	0.0769231	0.279121	0.161172	0.503297	0.459707	-0.0970696	0.745055	-0.0970696	-0.265934	0.217582	0.257143	0.393162	-0.343101	0.639194	-0.797802	-0.247253
HBB	-0.124542	-0.181929	-0.40293	-0.613187	-0.0873016	-0.0793651	-0.171551	0.0873016	-0.247253	0.201465	-0.358974	-0.466422	0.122711	-0.459341	-0.00732601	-0.617582	0.373016	0.0671551	-0.00549451	-0.0781441	-0.294872	0.42735	0.363858	-0.14591	0.449328	-0.331868	-0.00549451	0.589744	0.282662	0.318681	0.173382	-0.0946276	-0.123932	-0.403541	0.178022	0.161783	0.0373626	-0.0860806	0.354701	-0.0021978	0.418193	0.393407	0.472527	-0.586813	-0.275336	0.042735	0.0189255	-0.0681319	0.298535
CPQ	-0.0347985	-0.039072	0.105617	0.226374	0.269231	0.331502	-0.225275	0.0549451	0.0732601	0.431624	0.110501	-0.100122	0.528694	0.331868	0.442002	0.0901099	0.236874	-0.110501	-0.287546	-0.346764	-0.18315	-0.213675	-0.244811	0.409646	0.046398	0.481319	0.147741	-0.175824	-0.481074	-0.272894	0.398046	-0.0866911	-0.522589	0.528694	0.6	0.0512821	0.16044	0.216117	-0.308303	0.301099	-0.446276	0.0417582	-0.0725275	0.217582	0.224664	-0.254579	0.4884	-0.446154	-0.303419
NOTCH3	0.323077	0.393407	0.112088	-0.169231	0.0549451	0.349451	-0.331868	0.12967	-0.107692	0.156044	0.00659341	-0.261538	-0.0417582	0.16044	-0.217582	0.120879	0.547253	-0.265934	0.230769	0.0725275	-0.0241758	-0.107692	-0.248352	0.0285714	0.0945055	0.156044	-0.0153846	-0.0285714	0.230769	0.151648	0.353846	-0.367033	-0.0681319	0.0769231	-0.0461538	0.191209	0.665934	0.2	0.16044	0.389011	-0.125275	-0.0021978	0.507692	-0.120879	-0.142857	0.217582	0.182418	-0.0901099	0.252747
LYVE1	0.144078	0.105006	0.274725	0.142857	0.31746	0.199634	0.210012	0.259463	-0.177045	0.155678	0.570818	0.304029	0.222222	0.643956	0.113553	-0.23956	-0.0891331	-0.163614	-0.529915	-0.465812	0.245421	-0.450549	-0.508547	0.0396825	-0.172161	0.186813	-0.108059	-0.246642	-0.405372	-0.171551	0.465201	-0.0726496	-0.261905	0.172772	0.573626	-0.104396	0.27033	0.484737	-0.427961	0.621978	-0.432234	-0.389011	-0.0901099	0.424176	0.199634	-0.166056	0.482295	-0.472527	-0.612943
PRG4	0.0976801	0.211233	0.192918	-0.0945055	-0.042735	0.220391	-0.2442	0.274725	0.123321	-0.0921856	-0.0225885	-0.0830281	-0.154457	0.173626	-0.276557	0.208791	0.310745	0.0164835	0.247863	0.143468	-0.457875	0.164225	0.0457875	-0.113553	-0.045177	0.125275	0.242979	-0.236874	0.0744811	-0.133089	0.266789	0.0598291	0.286935	-0.019536	0.27033	0.308913	0.142857	-0.0818071	0.173382	-0.120879	-0.0213675	-0.0197802	-0.16044	-0.16044	-0.019536	0.464591	0.0238095	-0.204396	0.141026
NCF1	-0.0274725	-0.045177	0.197192	-0.12967	0.115385	0.0634921	-0.221612	0.175214	-0.156899	-0.043956	0.0115995	0.147741	-0.3779	0.164835	0.041514	-0.195604	-0.346764	-0.308303	-0.017094	-0.214286	-0.0775336	0.410256	-0.0824176	-0.0372405	0.0372405	0.0505495	0.142857	0.129426	0.113553	-0.213065	-0.225275	0.147741	0.0744811	0.0641026	0.723077	-0.003663	-0.279121	0.0824176	-0.0335775	-0.0725275	-0.0579976	0.397802	0.16044	0.384615	-0.118437	-0.228938	-0.017094	-0.217582	0.147131
METRNL	0.318681	0.305495	0.450549	0.49011	-0.41978	0.00659341	0.226374	-0.279121	0.771429	-0.23956	-0.23956	0.323077	-0.30989	0.0637363	0.156044	0.806593	-0.393407	0.428571	0.116484	0.230769	0.134066	-0.248352	0.0461538	-0.16044	-0.358242	0.0901099	0.459341	-0.279121	-0.0681319	-0.2	-0.314286	0.142857	0.0021978	0.331868	-0.516484	-0.375824	-0.0197802	-0.0153846	0.274725	-0.221978	-0.156044	-0.116484	-0.353846	0.367033	0.476923	-0.204396	-0.230769	0.0769231	-0.0813187
F9	-0.200855	-0.0555556	-0.0115995	-0.0681319	-0.002442	0.332723	0.228327	0.192308	0.0225885	0.299145	0.12149	0.019536	0.143468	0.38022	-0.203297	-0.0901099	0.216728	0.247253	-0.04884	-0.0335775	-0.191087	-0.263126	-0.105006	-0.165446	0.181319	0.16044	-0.15812	0.0946276	0.035409	-0.159341	0.185592	0.273504	-0.0500611	-0.03663	0.142857	0.00976801	0.454945	-0.045177	0.468864	0.279121	0.0586081	-0.327473	0.032967	-0.186813	-0.169719	0.382784	0.291819	-0.010989	0.106838
FUOM	0.0989011	0.2	0.103297	0.112088	-0.0549451	0.0593407	0.0945055	0.0505495	0.367033	0.103297	-0.547253	-0.138462	-0.731868	-0.252747	-0.243956	0.345055	-0.41978	-0.0945055	0.0681319	0.450549	-0.226374	-0.0021978	0.182418	-0.305495	-0.151648	0.120879	0.156044	-0.0681319	0.0373626	-0.112088	-0.173626	0.107692	0.0549451	0.116484	-0.30989	-0.164835	-0.186813	-0.437363	0.0813187	-0.397802	-0.0505495	0.0769231	-0.16044	-0.0593407	0.279121	0.182418	-0.775824	0.375824	0.230769
DSG2	-0.00854701	-0.045177	0.0177045	0.406593	0.334554	0.183761	0.305861	0.0189255	-0.160562	0.244811	0.431624	0.311966	0.550061	0.463736	0.172161	-0.292308	-0.0115995	0.227106	-0.366911	-0.324786	0.112943	-0.628205	-0.302808	0.257631	-0.0946276	0.336264	-0.203297	-0.250305	-0.435897	-0.166667	0.295482	0.187424	-0.344322	0.204518	0.415385	-0.0152625	0.182418	0.388278	-0.423077	0.520879	-0.222222	-0.481319	-0.195604	0.468132	0.211233	-0.0616606	0.553724	-0.485714	-0.564713
CACYBP	-0.191087	-0.272283	-0.557387	-0.446154	-0.476801	-0.593407	-0.0915751	-0.35348	-0.225275	-0.352259	-0.413919	-0.299756	0.039072	-0.279121	-0.0689866	-0.142857	0.306471	0.163614	0.100733	0.228327	0.384615	0.314408	0.446886	0.004884	0.0927961	-0.375824	-0.020757	0.296703	0.605006	0.860806	-0.0750916	-0.189255	0.269231	-0.4884	-0.450549	0.175824	-0.0373626	-0.324786	0.408425	-0.208791	0.314408	0.463736	0.41978	-0.551648	-0.339438	0.0274725	-0.376068	0.138462	0.332723
PDLIM1	-0.0140415	-0.118437	-0.537851	-0.52967	-0.359585	-0.57326	0.02442	-0.263126	-0.479243	-0.272894	-0.271673	-0.169719	-0.169719	-0.402198	-0.226496	-0.393407	0.015873	0.0225885	-0.00976801	0.118437	0.579976	0.203297	0.250305	0.0995116	0.00793651	-0.432967	-0.238706	0.232601	0.647741	0.868742	-0.0793651	-0.191697	0.282662	-0.505495	-0.336264	0.0726496	0.0725275	-0.19536	0.303419	-0.261538	0.225885	0.384615	0.591209	-0.621978	-0.384615	-0.029304	-0.527473	0.323077	0.249084
CD48	-0.0964591	-0.0732601	0.237485	0.582418	-0.21917	-0.176435	0.130647	-0.205739	0.393773	-0.459096	-0.0238095	0.140415	-0.0433455	0.353846	0.330891	0.498901	-0.25641	0.046398	0.0952381	0.183761	0.0927961	-0.117827	0.164835	-0.002442	-0.330891	0.0725275	0.213675	-0.47558	-0.385226	-0.281441	-0.228938	0.10989	0.237485	0.227717	-0.0813187	-0.3663	-0.507692	-0.162393	-0.0189255	-0.274725	-0.0598291	-0.243956	-0.810989	0.630769	0.31746	-0.115995	0.0683761	-0.178022	-0.161172
DPT	0.287912	0.296703	0.468132	0.573626	0.349451	0.397802	-0.0417582	0.032967	0.208791	0.204396	0.450549	0.687912	0.657143	0.454945	0.661538	0.252747	-0.204396	0.476923	-0.345055	-0.626374	-0.0197802	-0.648352	-0.472527	0.331868	-0.112088	0.292308	0.397802	-0.516484	-0.740659	-0.718681	0.415385	0.336264	-0.617582	0.569231	0.305495	-0.393407	0.0901099	0.463736	-0.424176	0.27033	-0.353846	-0.476923	-0.441758	0.705495	0.56044	-0.498901	0.617582	-0.30989	-0.78022
ALDH16A1	0.0461538	0.0549451	0.103297	0.534066	0.367033	0.191209	-0.186813	0.0813187	-0.257143	0.38022	0.032967	0.415385	-0.287912	0.182418	0.0285714	-0.296703	-0.226374	-0.384615	-0.116484	-0.213187	-0.450549	-0.0461538	-0.0461538	0.213187	0.0021978	0.56044	0.217582	0.0197802	-0.578022	-0.441758	-0.164835	0.406593	-0.323077	0.2	0.235165	0.375824	-0.2	0.389011	-0.564835	0.134066	-0.265934	-0.0769231	-0.12967	0.23956	0.424176	-0.248352	-0.0505495	-0.41978	-0.138462
SERPINH1	-0.221978	-0.235165	-0.516484	-0.485714	0.0901099	-0.169231	0.0417582	-0.314286	-0.186813	-0.0285714	-0.525275	-0.283516	-0.120879	-0.621978	-0.23956	-0.213187	-0.0461538	-0.12967	0.274725	0.463736	0.182418	0.437363	0.494505	-0.0021978	-0.0681319	-0.296703	-0.525275	0.410989	0.432967	0.353846	-0.151648	-0.107692	0.323077	-0.213187	-0.358242	-0.257143	-0.0945055	-0.520879	0.243956	-0.191209	0.573626	0.38022	0.402198	-0.49011	-0.450549	0.327473	-0.525275	0.564835	0.397802
EZR	-0.0470085	-0.191087	-0.0567766	-0.336264	-0.0689866	-0.368132	-0.100122	-0.31685	0.130037	-0.41453	0.002442	0.0573871	-0.380342	-0.692308	-0.0854701	0.0373626	-0.303419	0.0610501	0.554945	0.522589	0.100733	0.389499	0.321734	-0.240537	-0.0250305	-0.718681	-0.034188	0.179487	0.355922	0.0793651	-0.612943	-0.217949	0.465201	-0.214286	-0.67033	-0.0433455	-0.446154	-0.203297	0.0311355	-0.38022	0.567155	0.173626	-0.0681319	-0.30989	-0.401099	0.165446	-0.425519	0.454945	0.172772
BRK1	-0.0021978	-0.00659341	0.0857143	0.116484	0.512088	0.428571	-0.542857	0.481319	-0.296703	0.498901	0.432967	0.0945055	0.371429	0.402198	0.30989	-0.0989011	0.195604	0.010989	-0.538462	-0.753846	-0.463736	-0.213187	-0.70989	0.318681	0.261538	0.336264	0.156044	-0.358242	-0.340659	-0.402198	0.657143	-0.0461538	-0.564835	0.112088	0.898901	0.252747	0.30989	0.476923	-0.432967	0.301099	-0.520879	-0.0197802	0.0681319	0.340659	0.0637363	-0.323077	0.648352	-0.556044	-0.49011
TKFC	-0.221001	-0.241758	-0.123321	0.142857	-0.173993	-0.0964591	0.00549451	-0.211844	0.0500611	0.014652	-0.297924	0.152625	-0.419414	-0.384615	-0.220391	0.169231	-0.03663	0.199634	-0.283272	0.041514	-0.017094	0.0677656	0.216117	-0.188034	0.108059	0.0725275	0.031746	0.0567766	-0.017094	-0.0744811	-0.130037	0.391941	0.0934066	-0.0793651	-0.186813	-0.0238095	-0.112088	-0.267399	0.0567766	-0.507692	0.277778	0.454945	0.0989011	-0.235165	0.0573871	0.226496	-0.179487	0.134066	0.023199
IGHV3OR16-12	0.04884	-0.0586081	-0.0360195	0.248352	-0.0952381	0.0708181	0.153236	0.0903541	-0.382173	0.0946276	-0.030525	-0.0128205	0.167888	0.340659	0.205739	-0.0461538	-0.134921	-0.137973	-0.327228	-0.454212	-0.0671551	0.125763	-0.215507	0.166056	0.153846	0.252747	-0.188034	-0.0921856	-0.139805	-0.19536	0.020757	0.127595	-0.204518	-0.013431	0.586813	-0.0482295	0.243956	0.249084	-0.04884	0.191209	-0.101343	0.0593407	0.125275	0.353846	0.00793651	-0.346764	0.483516	-0.459341	-0.019536
FBP1	-0.10989	-0.13431	-0.26801	-0.371429	-0.368132	-0.310745	-0.0989011	-0.286325	0.040293	-0.131258	-0.754579	-0.379731	-0.260073	-0.626374	-0.0750916	0.296703	0.236264	0.111111	0.0769231	0.250916	-0.0470085	0.381563	0.591575	-0.29304	0.384615	-0.301099	0.103785	0.137973	0.166056	0.176435	-0.0989011	0.108669	0.135531	-0.17094	-0.362637	-0.103785	-0.283516	-0.628816	0.227106	-0.723077	0.500611	0.538462	0.235165	-0.27033	-0.0616606	0.150794	-0.373016	0.56044	0.379121
CCDC40	-0.156288	-0.020757	0.21917	0.49011	0.320513	0.527473	-0.0579976	0.259463	0.374237	0.118437	0.295482	0.357143	0.04884	0.432967	0.046398	0.314286	-0.327839	0.283272	-0.00793651	0.0323565	-0.382173	-0.180098	-0.212454	-0.0909646	-0.29243	0.415385	0.252137	-0.0653236	-0.101343	-0.232601	-0.0848596	0.41514	-0.122711	0.217338	-0.362637	0.1337	0.30989	0.374237	-0.0854701	0.252747	-0.0177045	-0.0945055	-0.0989011	0.0945055	0.39011	0.0720391	0.236874	-0.274725	-0.222222
PFN1	-0.021978	-0.125763	-0.601954	-0.70989	-0.529304	-0.5116	0.117216	-0.213065	-0.471917	-0.257631	-0.529915	-0.52442	-0.0500611	-0.353846	-0.190476	-0.156044	0.106838	-0.0830281	0	0.162393	0.397436	0.53602	0.373626	-0.0866911	0.199023	-0.485714	-0.309524	0.199634	0.67094	0.838217	-0.0830281	-0.314408	0.189255	-0.590965	-0.164835	0.0201465	0.0857143	-0.346764	0.42674	-0.358242	0.352869	0.70989	0.749451	-0.556044	-0.482295	-0.0866911	-0.426129	0.336264	0.478022
DYNLL2	-0.0787546	-0.20696	-0.411477	-0.424176	-0.697192	-0.664225	-0.0976801	-0.355311	-0.119048	-0.47558	-0.503053	-0.210012	-0.177656	-0.485714	0.00732601	0.217582	0.0958486	0.349817	0.0995116	0.13431	0.354701	0.515873	0.46337	-0.168498	0.239316	-0.731868	0.1337	0.183761	0.628816	0.751526	-0.296703	-0.003663	0.297924	-0.459096	-0.393407	0.101954	-0.437363	-0.374237	0.448107	-0.771429	0.459707	0.582418	0.151648	-0.186813	-0.246032	-0.120269	-0.383394	0.318681	0.279609
HLA-G	-0.191697	-0.0500611	-0.0152625	0.327473	0.0964591	0.253968	-0.0982906	0.352259	0.133089	0.169109	0.04884	0.116606	-0.318681	0.49011	-0.14652	0.120879	-0.19475	0.155067	-0.25641	-0.126374	-0.125153	-0.191087	-0.0659341	-0.126374	0.00610501	0.507692	0.112332	0.0811966	0.178877	0.114164	0.101343	0.31746	-0.0683761	-0.0482295	0.134066	0.0396825	0.283516	0.0628816	0.227717	0.138462	-0.194139	-0.134066	-0.0285714	0.182418	0.278999	-0.00976801	-0.103785	-0.195604	-0.0677656
SNX3	-0.569231	-0.512088	-0.63956	-0.687912	-0.305495	-0.353846	0.0505495	0.103297	-0.318681	-0.195604	-0.393407	-0.547253	-0.292308	-0.279121	-0.402198	-0.340659	0.182418	-0.16044	0.0373626	0.340659	0.195604	0.70989	0.274725	-0.406593	0.0285714	-0.415385	-0.578022	0.432967	0.824176	0.92967	-0.323077	-0.261538	0.415385	-0.784615	-0.16044	0.120879	0.0637363	-0.358242	0.503297	-0.274725	0.468132	0.661538	0.701099	-0.665934	-0.648352	0.248352	-0.336264	0.213187	0.78022
STIP1	0.029304	0.0018315	-0.197192	-0.582418	-0.382173	-0.278999	0.0921856	-0.0518926	-0.0763126	-0.0854701	-0.273504	-0.14591	-0.48779	-0.56044	-0.307082	0.125275	-0.111722	-0.132479	0.034188	0.142247	0.335165	0.393773	0.02442	-0.263126	0.189255	-0.49011	-0.0598291	0.456044	0.665446	0.503053	-0.282051	-0.141636	0.183761	-0.328449	-0.446154	-0.00915751	-0.0989011	-0.259463	0.546398	-0.542857	0.165446	0.63956	0.498901	-0.573626	-0.374847	-0.0421245	-0.582418	0.586813	0.442002
TNC	0.117827	0.1221	0.127595	0.107692	0.225275	0.150794	-0.212454	0.272894	-0.0286935	-0.0274725	0.157509	-0.0555556	0.388889	0.538462	0.247253	-0.296703	0.135531	0.004884	0.0702076	-0.119658	-0.0885226	-0.2442	0.0537241	0.127595	-0.136752	0.173626	-0.0641026	-0.0659341	-0.119658	-0.0586081	0.0976801	-0.00732601	-0.114774	-0.123321	0.12967	-0.141636	0.371429	0.167888	-0.333333	0.564835	0.002442	-0.520879	0.010989	0.265934	0.180098	-0.0335775	0.26801	-0.393407	-0.147131
CHMP2A	-0.472527	-0.498901	-0.679121	-0.578022	-0.437363	-0.459341	0.164835	-0.217582	-0.353846	-0.2	-0.454945	-0.503297	-0.169231	-0.402198	-0.520879	-0.274725	0.314286	-0.0769231	0.169231	0.283516	0.38022	0.516484	0.274725	-0.274725	0.221978	-0.402198	-0.753846	0.652747	0.846154	0.846154	-0.393407	-0.195604	0.406593	-0.789011	-0.331868	0.032967	0.134066	-0.402198	0.67033	-0.169231	0.41978	0.472527	0.679121	-0.635165	-0.70989	0.261538	-0.213187	0.345055	0.854945
CARS1	-0.156044	-0.371429	-0.345055	-0.49011	-0.406593	-0.718681	0.16044	-0.217582	0.0725275	-0.345055	-0.52967	-0.323077	-0.314286	-0.767033	-0.12967	-0.0021978	-0.138462	0.415385	0.178022	0.362637	0.0769231	0.52967	0.56044	-0.384615	0.226374	-0.705495	-0.274725	0.27033	0.56044	0.336264	-0.468132	-0.186813	0.525275	-0.578022	-0.235165	-0.226374	-0.41978	-0.674725	0.323077	-0.696703	0.687912	0.428571	0.0505495	-0.336264	-0.547253	0.213187	-0.6	0.441758	0.384615
ASAH1	0.241758	0.188034	-0.101343	-0.0417582	-0.0628816	-0.177045	-0.0873016	0.023199	-0.223443	0.0555556	0.0915751	-0.115385	-0.125153	0.0153846	-0.155067	-0.138462	0.106838	-0.0347985	-0.103175	-0.132479	0.101343	-0.034188	-0.124542	0.291819	0.155678	0.103297	0.156899	-0.28022	0.0757021	0.311966	0.373626	-0.23138	0.013431	0.255189	0.586813	0.467643	-0.169231	-0.0457875	-0.227717	0.0285714	-0.235653	-0.23956	-0.358242	0.0857143	0.0738706	-0.0695971	-0.188034	-0.0725275	-0.252137
MET	0.21917	0.34127	0.344933	0.151648	0.495726	0.481685	-0.00854701	0.42674	0.0299145	0.405983	0.315629	0.296093	-0.228327	0.0153846	-0.155678	-0.230769	-0.0702076	-0.224054	-0.148352	-0.285104	-0.236874	-0.387057	-0.363248	0.0824176	0.00610501	0.441758	-0.0757021	0.184982	-0.239927	-0.496947	0.136142	0.300977	-0.210012	0.208791	0.0417582	-0.00915751	0.151648	0.176435	-0.32906	0.279121	-0.187424	-0.296703	0.0989011	0.191209	0.319292	0.106838	0.0854701	-0.0417582	-0.228938
SFTPD	-0.301099	-0.125275	-0.323077	-0.0681319	0.318681	0.468132	0.318681	0.292308	-0.178022	0.569231	-0.0153846	-0.327473	0.0681319	0.103297	-0.318681	-0.0725275	-0.305495	0.0153846	-0.349451	0.120879	-0.0857143	-0.323077	-0.362637	-0.178022	-0.0681319	0.134066	-0.454945	0.0461538	0.107692	0.0813187	0.389011	-0.221978	-0.375824	-0.173626	-0.112088	-0.314286	0.626374	-0.0417582	0.208791	0.323077	-0.0945055	-0.178022	0.314286	-0.345055	-0.0681319	0.0681319	-0.125275	0.318681	0.296703
FAM111B	-0.127595	-0.171551	-0.0201465	0.230769	-0.108669	-0.138584	0.0879121	-0.0909646	0.108059	-0.321734	0.196581	0.320513	-0.206349	0.0769231	-0.042735	0.406593	-0.407204	0.13431	0.191087	0.19475	0.161172	-0.0818071	-0.238706	0.040293	-0.258242	-0.164835	-0.0708181	-0.150794	0.267399	0.0360195	-0.340659	0.0665446	0.366911	-0.0360195	-0.454945	-0.0274725	0.120879	0.0323565	0.174603	-0.125275	-0.018315	-0.134066	-0.252747	-0.120879	-0.045177	0.0225885	-0.0897436	0.0417582	0.042735
IGLV3-21	-0.15812	-0.103785	0.104396	0.169231	-0.0586081	0.128816	0.321123	0.150794	0.172161	-0.0262515	0.0738706	0.397436	-0.262515	0.12967	-0.0579976	0.353846	-0.318071	0.200244	-0.327839	-0.259463	0.0531136	-0.14652	-0.245421	-0.28083	0.0702076	0.0505495	-0.031746	0	-0.0189255	-0.202076	-0.0848596	0.59707	-0.023199	0.0372405	0.0153846	-0.188645	-0.327473	-0.025641	0.214286	-0.397802	-0.043956	0.112088	-0.173626	0.454945	0.28083	-0.0555556	0.18254	0.195604	-0.20757
CLTC	-0.157509	-0.152015	-0.460928	-0.389011	-0.334554	-0.148962	-0.252137	-0.152625	-0.168498	0.0238095	-0.750305	-0.642857	0.172772	-0.441758	0.0824176	-0.12967	0.37851	0.0189255	0.0879121	0.047619	-0.258242	0.651404	0.506716	-0.0445665	0.391941	-0.0989011	0.0189255	0.366911	0.299145	0.32906	-0.003663	-0.037851	-0.0952381	-0.299756	-0.147253	0.127595	-0.0505495	-0.384005	0.318071	-0.279121	0.39011	0.767033	0.687912	-0.323077	-0.147131	-0.0964591	-0.103175	0.173626	0.540904
ADGRF5	-0.0744811	-0.045177	0.136752	-0.0769231	0.161783	0.117827	-0.226496	-0.0396825	0.115995	0.0622711	0.0177045	-0.250916	0.326618	-0.00659341	0.145299	-0.402198	0.495726	-0.282662	0.0848596	-0.039072	-0.261294	0.015873	0.154457	-0.0787546	0.0567766	0.010989	-0.128816	0.105006	-0.508547	-0.429792	0.126984	-0.213065	-0.17094	-0.0311355	0.243956	-0.0506716	-0.156044	-0.002442	-0.339438	0.406593	-0.138584	-0.186813	-0.032967	0.010989	0.0921856	0.0677656	0.363248	-0.103297	-0.0250305
MYH9	0.0250305	0.028083	-0.382784	-0.569231	-0.421245	-0.216117	-0.1337	-0.042735	-0.351648	-0.172161	-0.482295	-0.369963	-0.228938	-0.217582	-0.191697	-0.107692	0.0683761	-0.130647	0.0604396	0.035409	0.0927961	0.721001	0.326618	-0.0164835	0.115385	-0.235165	-0.0396825	0.208791	0.628816	0.619048	-0.0970696	-0.0842491	0.153846	-0.37851	-0.0153846	0.199023	-0.0461538	-0.221612	0.429182	-0.393407	0.322955	0.876923	0.701099	-0.393407	-0.321123	-0.103785	-0.374237	0.151648	0.478632
RAB8A	-0.112088	-0.0021978	0.0813187	0.841758	0.393407	0.591209	0.0505495	0.279121	-0.0021978	0.608791	0.103297	0.626374	0.125275	0.556044	0.301099	0.147253	-0.454945	0.0769231	-0.595604	-0.604396	-0.446154	-0.525275	-0.674725	0.397802	-0.248352	0.846154	0.178022	-0.182418	-0.538462	-0.525275	0.120879	0.657143	-0.775824	0.235165	0.30989	-0.142857	0.283516	0.569231	-0.169231	0.279121	-0.613187	-0.164835	-0.0989011	0.503297	0.67033	-0.582418	0.358242	-0.556044	-0.265934
PRG2	0.0836386	0.188034	0.619658	0.762637	0.420024	0.525031	0.167888	0.350427	0.310745	0.251526	0.644689	0.637363	0.167277	0.749451	0.19475	0.0241758	-0.351038	0.140415	-0.363248	-0.416361	0.010989	-0.617827	-0.52381	-0.0982906	-0.313187	0.542857	0.128205	-0.216728	-0.594628	-0.553724	0.014652	0.430403	-0.410867	0.347985	0.213187	-0.263736	-0.0417582	0.619048	-0.385226	0.323077	-0.483516	-0.481319	-0.415385	0.749451	0.501832	-0.192918	0.492674	-0.525275	-0.612332
VCL	0.00915751	0.0311355	-0.448107	-0.586813	-0.245421	-0.237485	0.313187	-0.140415	-0.29304	-0.039072	-0.514652	-0.442002	0.0738706	-0.459341	-0.28022	-0.120879	0.124542	-0.0555556	0.190476	0.282662	0.197192	0.300977	0.260073	-0.21978	0.164835	-0.450549	-0.34188	0.206349	0.432234	0.466422	0.028083	-0.23199	0.115385	-0.395604	-0.424176	-0.19475	0.156044	-0.374237	0.469475	-0.217582	0.383394	0.217582	0.52967	-0.52967	-0.408425	0.0964591	-0.401709	0.767033	0.613553
GSR	-0.261294	-0.233822	0.01221	-0.292308	0.152015	0.0549451	-0.0396825	-0.0738706	0.010989	0.132479	-0.177656	-0.1337	0.00610501	-0.38022	-0.126374	-0.367033	0.0750916	0.119048	0.0506716	0.115995	-0.151404	0.0946276	0.324176	-0.465812	0.333333	-0.340659	0.00732601	0.355922	-0.1221	-0.220391	-0.0909646	0.263736	-0.0433455	-0.0958486	-0.164835	-0.0824176	-0.424176	-0.196581	-0.014652	-0.178022	0.269231	-0.107692	-0.0857143	-0.243956	-0.169719	0.278999	0.019536	0.635165	0.127595
FCGR2A	-0.133089	-0.156288	-0.0708181	-0.164835	0.196581	0.0518926	0.013431	0.294872	-0.0201465	0.204518	-0.0396825	-0.139805	0.388889	0.0549451	0.309524	-0.345055	0.420024	-0.175214	-0.0262515	-0.247863	-0.307692	-0.159951	-0.229548	0.128205	0.301587	0.195604	0.013431	0.150794	-0.285714	-0.253968	0.315629	0.105006	-0.195971	0.15812	0.437363	0.00854701	0.0153846	-0.162393	-0.105617	0.217582	-0.0512821	-0.261538	-0.0769231	0.0373626	0.172161	0.0201465	0.465812	-0.221978	0.0201465
IGFALS	0.0311355	0.0885226	0.428571	0.494505	0.396825	0.554945	-0.134921	0.310745	0.0866911	0.500611	0.410256	0.217949	0.286325	0.683516	0.267399	-0.010989	0.195971	-0.042735	-0.539683	-0.559219	-0.177656	-0.546398	-0.397436	0.0616606	0.0995116	0.696703	0.10989	-0.217338	-0.669719	-0.51221	0.456654	0.202686	-0.58486	0.437118	0.692308	0.021978	0.318681	0.478632	-0.465812	0.569231	-0.600733	-0.362637	-0.151648	0.52967	0.435287	-0.126374	0.70757	-0.621978	-0.603175
PSMA6	-0.0372405	-0.0445665	-0.368132	-0.432967	-0.319292	-0.338217	-0.037851	-0.238706	-0.0769231	-0.263736	-0.651404	-0.40293	-0.331502	-0.613187	-0.247253	0.032967	0.0177045	0.020757	0.467033	0.472527	-0.039072	0.550061	0.584249	-0.253968	0.236264	-0.415385	0	0.323565	0.549451	0.398046	-0.309524	-0.0616606	0.361416	-0.342491	-0.674725	0.00549451	-0.116484	-0.510379	0.446886	-0.437363	0.616606	0.362637	0.38022	-0.516484	-0.307692	0.159341	-0.612943	0.67033	0.648352
LRIG2	0.389011	0.516484	0.586813	0.573626	0.657143	0.731868	-0.0989011	0.49011	0.0153846	0.402198	0.63956	0.516484	0.551648	0.731868	0.586813	0.0241758	-0.103297	-0.112088	-0.336264	-0.613187	-0.353846	-0.789011	-0.657143	0.507692	-0.112088	0.648352	0.551648	-0.367033	-0.745055	-0.740659	0.630769	0.371429	-0.683516	0.692308	0.485714	-0.0417582	0.243956	0.63956	-0.573626	0.591209	-0.595604	-0.63956	-0.393407	0.683516	0.683516	-0.353846	0.648352	-0.52967	-0.723077
CYB5R2	0.0347985	0.136752	0.445665	0.872527	0.43895	0.4884	0.0372405	0.371795	0.274725	0.393773	0.63431	0.700855	0.175214	0.762637	0.289377	0.0813187	-0.306471	0.253968	-0.438339	-0.576313	-0.115995	-0.625153	-0.666667	0.221612	-0.221612	0.70989	0.373626	-0.222222	-0.515873	-0.379121	0.149573	0.454823	-0.526862	0.58486	0.340659	0.107448	0.116484	0.67033	-0.428571	0.481319	-0.58486	-0.507692	-0.454945	0.714286	0.700244	-0.401709	0.489011	-0.679121	-0.656288
CD36	0.144078	0.0512821	0.223443	0.243956	0.030525	0.137363	-0.1221	0.0970696	-0.249084	0.172161	0.00671551	0.0598291	0.284493	0.498901	0.371795	0.120879	-0.0799756	0.0811966	-0.526252	-0.479243	0.177045	-0.197802	-0.192308	0.136752	0.105006	0.283516	0.0225885	-0.260073	-0.212454	-0.141636	0.178877	0.19475	-0.346764	0.0940171	0.608791	-0.228938	0.2	0.242979	-0.30525	0.116484	-0.277778	-0.0285714	0.0461538	0.6	0.0818071	-0.266789	0.426129	-0.428571	-0.324176
LRP11	0.397802	0.301099	0.327473	0.243956	-0.120879	-0.178022	0.498901	-0.0153846	0.0857143	-0.287912	0.142857	0.125275	-0.230769	-0.0021978	-0.0197802	-0.191209	-0.195604	-0.336264	0.525275	0.468132	-0.116484	-0.125275	0.472527	0.0681319	-0.138462	0.0637363	0.345055	0.410989	-0.0373626	-0.0549451	-0.520879	0.134066	0.371429	0.116484	-0.52967	0.213187	-0.221978	0.138462	-0.0681319	0.178022	0.314286	-0.424176	-0.340659	0.00659341	0.195604	0.173626	-0.296703	-0.125275	0.173626
S100P	-0.00793651	-0.108059	-0.102564	-0.498901	-0.167277	-0.235043	-0.319902	-0.0525031	-0.384615	-0.285104	-0.430403	-0.288767	-0.141026	-0.2	0.10928	-0.217582	-0.00732601	-0.289377	0.111111	-0.00915751	-0.124542	0.808913	0.332723	0.0103785	0.141026	-0.292308	0.131868	0.186203	0.286325	0.0964591	-0.171551	0.00671551	0.240537	-0.245421	0.450549	0.125153	-0.389011	-0.199634	0.00976801	-0.340659	0.332112	0.692308	0.349451	0.0593407	-0.35348	-0.0610501	-0.0604396	-0.0505495	0.369353
CORO1B	-0.0250305	-0.0811966	-0.572039	-0.367033	-0.460928	-0.467033	0.136142	-0.193529	-0.543346	-0.23138	-0.379121	-0.20757	-0.0641026	-0.0637363	-0.222833	-0.384615	0.0866911	-0.01221	-0.137973	-0.00915751	0.428571	0.275946	0.260684	0.167277	-0.0250305	-0.120879	-0.242979	0.0921856	0.529304	0.807082	-0.030525	-0.0775336	0.174603	-0.490232	-0.0285714	0.130037	0.252747	-0.15812	0.300366	-0.169231	0.217338	0.556044	0.753846	-0.485714	-0.251526	-0.119658	-0.356532	0.032967	0.339438
SRSF1	0.0901099	0.182418	0.512088	0.547253	0.362637	0.265934	0.0197802	0.459341	0.0241758	0.217582	0.27033	0.604396	0.151648	0.6	0.657143	-0.0593407	-0.512088	0.164835	-0.538462	-0.591209	-0.186813	-0.428571	-0.424176	-0.0461538	0.0505495	0.336264	0.503297	-0.103297	-0.542857	-0.49011	0.0461538	0.507692	-0.665934	0.235165	0.349451	-0.147253	-0.142857	0.446154	-0.56044	0.156044	-0.428571	-0.371429	-0.336264	0.767033	0.630769	-0.714286	0.296703	-0.415385	-0.384615
PROCR	0.2442	0.336996	0.532967	0.283516	0.538462	0.471917	0.224664	0.305861	0.114774	0.185592	0.60928	0.435287	0.172772	0.591209	0.174603	-0.010989	-0.25641	-0.0598291	-0.0494505	-0.0921856	-0.184982	-0.507937	-0.432234	0.184982	-0.35409	0.327473	0.185592	-0.448107	-0.509158	-0.528083	0.279609	0.0506716	-0.120879	0.503663	0.410989	-0.0457875	0.107692	0.485958	-0.369353	0.49011	-0.299756	-0.415385	-0.305495	0.608791	0.224054	0.0677656	0.401709	-0.534066	-0.4884
AGL	0.151648	0.217582	0.534066	0.749451	0.147253	0.261538	-0.107692	0.0901099	0.393407	0.151648	-0.00659341	0.745055	-0.0549451	0.446154	0.604396	0.41978	-0.56044	0.349451	-0.446154	-0.485714	-0.12967	-0.362637	-0.358242	0.0153846	-0.173626	0.428571	0.591209	-0.371429	-0.6	-0.595604	-0.0637363	0.564835	-0.608791	0.441758	0.182418	-0.279121	-0.195604	0.345055	-0.384615	-0.0857143	-0.52967	-0.164835	-0.415385	0.832967	0.78022	-0.723077	0.156044	-0.331868	-0.485714
YWHAB	0.143468	0.0518926	-0.297314	-0.683516	-0.19475	-0.366911	0.0494505	-0.241148	-0.45116	-0.364469	-0.311966	-0.318681	-0.152625	-0.714286	-0.252747	-0.437363	0.0372405	-0.337607	0.45177	0.320513	-0.0787546	0.733211	0.440781	0.0946276	-0.0695971	-0.551648	-0.198413	0.2558	0.362027	0.195971	-0.212454	-0.32906	0.482906	-0.435897	-0.0505495	0.145299	-0.221978	-0.19536	0.187424	-0.235165	0.56105	0.564835	0.437363	-0.578022	-0.574481	0.163004	-0.332723	0.23956	0.532967
MYL9	-0.00671551	0.017094	-0.449328	-0.0769231	-0.493284	-0.28022	0.119658	-0.338828	-0.0579976	-0.161172	-0.474359	-0.238095	-0.112943	-0.38022	-0.272283	0.454945	-0.028083	0.318071	0.195971	0.344933	0.172161	0.272283	0.205739	0.0561661	0.0995116	-0.0417582	-0.0384615	0.0152625	0.667888	0.62149	-0.184371	-0.0525031	0.220391	-0.192918	-0.56044	0.223443	0.221978	-0.357753	0.514042	-0.389011	0.241758	0.432967	0.389011	-0.349451	-0.213675	0.030525	-0.525031	0.41978	0.445055
CTSW	-0.127595	0.0115995	-0.0042735	0.178022	0.189866	0.255189	-0.184371	0.311966	0.0457875	0.417582	0.200244	0.227717	-0.0213675	0.397802	-0.019536	0.0901099	0.001221	0.122711	-0.420635	-0.435287	0.0653236	-0.17033	-0.526862	0.115995	0.0018315	0.472527	0.105617	-0.103175	0.0262515	0.134921	0.387668	0.147131	-0.367521	0.225885	0.679121	0.126984	0.0549451	0.178877	0.0934066	-0.112088	-0.626984	0.204396	0.0593407	0.243956	0.20696	-0.222833	0.0360195	-0.243956	-0.21917
PRDX5	-0.100733	-0.187424	-0.54823	-0.745055	-0.498779	-0.51221	-0.00549451	-0.172161	-0.443834	-0.283883	-0.568376	-0.430403	-0.245421	-0.349451	-0.213675	-0.23956	0.164225	-0.153846	0.0641026	0.204518	0.308303	0.647741	0.408425	-0.153846	0.198413	-0.397802	-0.17094	0.271062	0.689255	0.782662	-0.126374	-0.225885	0.29304	-0.580586	-0.0197802	0.0732601	0.0241758	-0.384005	0.495726	-0.406593	0.420635	0.775824	0.731868	-0.586813	-0.53663	0.0335775	-0.466422	0.204396	0.575092
AOX1	-0.0901099	-0.0813187	-0.2	-0.424176	-0.41978	-0.463736	0.116484	-0.327473	0.345055	-0.38022	-0.824176	-0.314286	-0.652747	-0.687912	-0.27033	0.261538	-0.221978	0.138462	0.336264	0.701099	0.274725	0.520879	0.661538	-0.520879	-0.107692	-0.507692	-0.178022	0.169231	0.534066	0.41978	-0.481319	-0.0901099	0.520879	-0.23956	-0.591209	-0.349451	-0.410989	-0.828571	0.397802	-0.727473	0.52967	0.472527	0.112088	-0.353846	-0.23956	0.327473	-0.92967	0.727473	0.503297
COL12A1	-0.0470085	0.0940171	0.13431	0.424176	0.295482	0.434066	0.014652	0.197802	0.311966	0.118437	0.467033	0.340049	0.213675	0.402198	0.0396825	0.0021978	-0.184371	0.185592	0.173993	0.041514	-0.399878	-0.238706	-0.340049	0.322955	-0.403541	0.393407	0.0860806	-0.0885226	-0.0555556	-0.258242	-0.0818071	0.108059	-0.0561661	0.23138	-0.178022	0.275946	0.468132	0.352869	-0.0958486	0.595604	-0.113553	-0.221978	-0.0021978	0.0549451	0.281441	0.00793651	0.237485	-0.516484	-0.135531
ITIH1	-0.174603	-0.0653236	-0.0103785	0.125275	0.319292	0.531746	-0.0482295	0.352869	-0.0445665	0.59768	0.144689	-0.12149	0.717338	0.516484	0.308913	-0.41978	0.360806	0.113553	-0.418193	-0.568987	-0.476801	-0.238706	-0.217338	0.133089	0.151404	0.349451	-0.122711	0.00793651	-0.543956	-0.393773	0.512821	0.125153	-0.678266	0.101954	0.797802	-0.035409	0.432967	0.351648	-0.142857	0.595604	-0.291819	-0.213187	0.156044	0.226374	0.300366	-0.212454	0.80525	-0.49011	-0.197802
FCN3	0.0695971	0.0573871	0.0115995	-0.573626	-0.126374	-0.176435	-0.14591	-0.0897436	-0.117827	-0.161783	-0.0927961	0.102564	-0.331502	-0.38022	-0.32906	0.235165	0.102564	0.032967	0.260684	0.290598	0.205128	0.151404	-0.0659341	-0.00549451	0.0873016	-0.279121	0.124542	0.0433455	0.605006	0.277167	-0.0915751	0.0457875	0.431624	-0.0323565	-0.178022	0.298535	-0.0021978	-0.335775	0.212454	-0.410989	0.128205	0.340659	0.274725	-0.345055	-0.478632	0.447497	-0.404151	0.345055	0.285104
CDHR2	-0.129426	-0.147741	-0.29304	-0.261538	-0.0781441	-0.14652	-0.410867	-0.102564	0.112332	0.0531136	-0.590965	-0.537241	-0.184982	-0.542857	-0.131868	0.186813	0.346154	0.0311355	0.300366	0.330281	-0.2558	0.283883	0.435287	-0.202076	0.483516	-0.0549451	0.034188	0.253358	0.324786	0.160562	0.020757	-0.165446	0.0989011	-0.139805	-0.261538	0.0787546	0.120879	-0.586691	0.14652	-0.230769	0.263126	0.134066	0.186813	-0.41978	-0.126374	0.224054	-0.410256	0.503297	0.435287
GTF3C3	-0.0989011	0.0637363	-0.0021978	0.476923	0.305495	0.586813	-0.00659341	0.345055	-0.142857	0.349451	0.397802	0.468132	0.630769	0.679121	0.314286	0.0021978	0.178022	-0.0241758	-0.424176	-0.723077	-0.2	-0.520879	-0.745055	0.6	-0.252747	0.696703	0.032967	-0.243956	-0.358242	-0.221978	0.410989	0.569231	-0.56044	0.204396	0.450549	-0.0637363	0.432967	0.582418	0.0153846	0.424176	-0.485714	-0.151648	0.0549451	0.327473	0.41978	-0.283516	0.810989	-0.63956	-0.318681
NPNT	-0.0241758	0.173626	0.0681319	0.437363	-0.0637363	0.463736	-0.0241758	-0.0505495	0.301099	0.38022	-0.0857143	0.169231	-0.12967	0.305495	-0.230769	0.512088	-0.0989011	0.279121	-0.27033	-0.0725275	0.00659341	-0.38022	-0.441758	-0.204396	-0.283516	0.375824	-0.010989	-0.652747	-0.375824	-0.208791	0.265934	0.0285714	-0.463736	0.226374	-0.0901099	-0.248352	0.468132	0.16044	0.116484	0.0285714	-0.432967	-0.0637363	0.0417582	0.0373626	0.437363	-0.0901099	0.0417582	0.0285714	-0.0505495
AP1M1	-0.116484	0.134066	-0.0241758	0.138462	0.485714	0.375824	-0.0593407	0.367033	-0.336264	0.292308	-0.107692	0.257143	-0.0857143	0.296703	0.116484	-0.432967	-0.142857	-0.516484	-0.142857	-0.116484	-0.178022	-0.0285714	-0.0813187	0.103297	-0.178022	0.459341	-0.0021978	0.186813	-0.221978	-0.00659341	0.0153846	0.512088	-0.323077	0.107692	0.0989011	0.0373626	-0.0373626	0.16044	-0.323077	0.173626	-0.0681319	0.0285714	0.226374	0.0813187	0.340659	-0.107692	-0.0901099	-0.164835	0.138462
ACP2	0.318681	0.481319	0.648352	0.789011	0.257143	0.472527	0.0637363	0.371429	0.323077	0.112088	0.235165	0.767033	0.125275	0.696703	0.630769	0.257143	-0.353846	0.010989	-0.279121	-0.463736	-0.257143	-0.591209	-0.424176	0.274725	-0.340659	0.67033	0.70989	-0.314286	-0.635165	-0.564835	0.0505495	0.758242	-0.538462	0.578022	0.169231	-0.16044	-0.0813187	0.498901	-0.362637	0.16044	-0.507692	-0.384615	-0.463736	0.797802	0.92967	-0.494505	0.314286	-0.551648	-0.476923
TTN	-0.026862	0.0610501	0.300977	0.446154	0.120879	0.299756	0.369963	0.141636	0.141026	0.217949	0.294872	0.400488	-0.230769	0.283516	-0.0909646	0.279121	-0.684982	0.291819	-0.42674	-0.0940171	0.154457	-0.377289	-0.302198	-0.291819	-0.0720391	0.142857	0.167277	0.0811966	-0.029304	-0.106227	-0.185592	0.418193	-0.185592	0.137363	-0.428571	-0.119658	-0.0021978	0.350427	0.03663	-0.0241758	-0.167888	-0.226374	-0.261538	0.186813	0.199634	-0.105617	-0.0177045	0.173626	-0.293651
TXNDC17	-0.211233	-0.247253	-0.189255	-0.182418	-0.108669	-0.118437	-0.137973	0.0482295	-0.161172	-0.0372405	0.154457	0.117216	-0.266789	-0.0901099	-0.0286935	-0.578022	-0.283883	0.167277	0.0347985	-0.0525031	0.043956	0.130647	-0.0360195	0.112332	0.209402	-0.0197802	0.0225885	0.297314	0.428571	0.277167	-0.479243	0.314408	0.0781441	-0.0927961	0.00659341	0.440171	-0.274725	0.00671551	0.0177045	-0.12967	0.133089	0.261538	0.248352	-0.257143	-0.0793651	-0.0824176	-0.0750916	-0.156044	-0.0323565
GBE1	-0.0842491	-0.111722	-0.21917	-0.0945055	-0.239927	-0.125763	-0.0695971	-0.232601	-0.0311355	-0.0201465	-0.563492	-0.237485	-0.26862	-0.494505	-0.163614	0.261538	-0.0860806	0.15873	-0.164225	0.257631	-0.0518926	0.307692	0.333333	-0.156899	0.105617	-0.0857143	0.0567766	0.04884	0.167277	0.151404	-0.10989	0.188645	0.106227	-0.191697	-0.318681	-0.0262515	-0.112088	-0.358364	0.0982906	-0.604396	0.32906	0.56044	0.2	-0.371429	-0.0848596	0.236264	-0.376068	0.367033	0.191697
RAB1B	-0.0153846	0.032967	-0.0901099	-0.582418	-0.125275	-0.287912	-0.701099	0.010989	-0.0549451	-0.178022	-0.507692	-0.261538	-0.393407	-0.375824	-0.0813187	0.0153846	0.446154	0.0153846	0.0813187	0.0197802	0.0769231	0.617582	0.217582	-0.41978	0.27033	-0.397802	-0.0549451	-0.265934	0.226374	0.27033	0.0681319	-0.178022	0.195604	-0.191209	0.287912	0.0989011	-0.30989	-0.485714	-0.116484	-0.630769	0.208791	0.661538	0.345055	-0.138462	-0.305495	0.213187	-0.314286	0.226374	0.147253
SVEP1	0.032967	0.0683761	0.0177045	0.221978	-0.0909646	-0.2442	0.15873	-0.15812	0.224664	-0.326007	0.180708	-0.0262515	0.029304	0.208791	0.0634921	-0.142857	0.0653236	0.00610501	0.372405	0.393162	-0.029304	-0.169109	0.264957	0.144078	-0.293651	-0.0153846	0.142857	-0.10989	-0.115995	0.0732601	-0.0897436	-0.346154	0.303419	-0.0189255	-0.217582	0.0781441	-0.120879	-0.0042735	0.0579976	0.362637	0.0537241	-0.463736	-0.454945	0.107692	0.046398	0.0830281	-0.130037	-0.301099	-0.0360195
THBS2	0.204396	0.314286	0.424176	0.49011	0.287912	0.534066	0.301099	0.56044	0.340659	0.0769231	0.371429	0.450549	0.292308	0.608791	0.613187	0.235165	-0.432967	0.0593407	-0.235165	-0.191209	-0.375824	-0.485714	-0.384615	0.362637	-0.564835	0.485714	0.582418	-0.226374	-0.226374	-0.279121	0.147253	0.410989	-0.296703	0.384615	0.0593407	-0.23956	0.217582	0.485714	-0.0461538	0.283516	-0.182418	-0.283516	-0.292308	0.468132	0.6	-0.301099	0.265934	-0.542857	-0.358242
CTSC	-0.10928	-0.029304	0.0842491	0.358242	0.215507	0.0250305	0.143468	-0.034188	0.397436	0.010989	0.171551	0.393773	-0.197802	-0.151648	-0.17094	0.331868	0.029304	-0.00915751	0.18254	0.344322	0.034188	-0.474359	-0.24359	-0.002442	-0.396215	0.178022	-0.184371	-0.362637	-0.285104	-0.30464	-0.0567766	-0.0494505	0.165446	0.12149	-0.353846	-0.307692	0.0901099	-0.143468	-0.0622711	-0.252747	-0.150183	-0.164835	-0.243956	-0.147253	0.126374	0.352869	-0.21917	0.0285714	0.0164835
UGP2	-0.10989	-0.137973	-0.230159	-0.327473	-0.300977	-0.260684	-0.029304	-0.260073	0.128205	-0.327228	-0.490232	-0.183761	-0.557998	-0.652747	-0.375458	0.178022	-0.120269	0.0738706	0.324786	0.499389	-0.030525	0.461538	0.635531	-0.35348	0.0970696	-0.389011	0.00732601	0.238095	0.41453	0.228938	-0.435897	0.163614	0.42735	-0.300366	-0.595604	-0.025641	-0.397802	-0.501221	0.330891	-0.63956	0.628816	0.389011	0.032967	-0.41978	-0.210012	0.330891	-0.620879	0.608791	0.372405
CAPG	-0.0622711	-0.127595	0.250916	-0.230769	-0.0805861	-0.134921	-0.00976801	-0.119658	0.0970696	-0.274725	-0.0262515	0.103175	-0.529304	-0.358242	-0.031746	0.164835	-0.570818	-0.159341	0.025641	0.257631	0.0500611	0.437729	0.180098	-0.352259	-0.1221	-0.507692	0.126374	0.0470085	0.0335775	-0.202686	-0.59707	0	0.246642	-0.144689	-0.147253	-0.172772	-0.679121	-0.00610501	-0.0805861	-0.643956	0.151404	0.52967	-0.103297	0.0021978	-0.23138	-0.034188	-0.273504	0.261538	0.0891331
ICAM1	-0.128205	-0.249084	-0.261905	-0.494505	0.1337	-0.326007	-0.271673	-0.111722	-0.0818071	-0.101343	-0.368132	-0.437729	-0.0750916	-0.701099	0.004884	-0.195604	0.178877	-0.0860806	0.473138	0.423687	-0.272283	0.275946	0.211844	-0.0805861	0.484127	-0.318681	0.042735	0.0921856	0.208791	0.0042735	0.003663	-0.253968	0.29304	0.002442	-0.010989	0.215507	-0.327473	-0.567155	-0.163614	-0.226374	0.257631	0.010989	-0.0153846	-0.274725	-0.273504	0.290598	-0.240537	0.476923	0.31685
PGM2	0.0500611	-0.0653236	-0.406593	-0.657143	-0.108059	-0.245421	-0.156288	0.0445665	-0.569597	-0.0579976	-0.457265	-0.478022	0.108669	-0.353846	0.014652	-0.564835	0.269841	-0.362027	0.151404	-0.013431	-0.0787546	0.67033	0.296703	0.0952381	0.167888	-0.261538	-0.224054	0.285104	0.330281	0.345543	0.037851	-0.263126	0.0775336	-0.46398	0.327473	0.018315	-0.0241758	-0.141026	0.168498	-0.208791	0.37851	0.617582	0.687912	-0.415385	-0.496337	-0.0225885	-0.0958486	-0.0241758	0.52381
GCA	-0.314286	-0.235165	-0.103297	-0.283516	-0.112088	-0.292308	-0.23956	0.0417582	0.221978	-0.30989	-0.591209	-0.0153846	-0.481319	-0.27033	0.221978	0.107692	-0.30989	-0.0153846	-0.120879	0.134066	0.0637363	0.63956	0.327473	-0.265934	-0.16044	-0.221978	0.107692	0.0681319	0.323077	0.305495	-0.353846	0.252747	0.221978	-0.12967	0.0505495	-0.134066	-0.63956	-0.498901	0.0285714	-0.701099	0.134066	0.67033	0.0505495	0.0725275	-0.00659341	-0.12967	-0.534066	0.213187	0.103297
CA1	0.0641026	-0.0909646	-0.152625	-0.0725275	-0.406593	-0.562882	0.00793651	-0.374847	-0.289988	-0.29304	-0.523199	-0.345543	-0.0103785	-0.410989	0.154457	-0.476923	0.175214	-0.204518	0.229548	0.19475	0.0964591	0.412698	0.673382	0.0384615	0.148962	-0.393407	0.13431	0.487179	0.0470085	0.187424	-0.481685	-0.117827	0.188645	-0.377289	-0.314286	-0.0750916	-0.516484	-0.197802	0.0811966	-0.12967	0.494505	0.0153846	-0.103297	-0.16044	-0.332112	-0.0915751	-0.250916	-0.00659341	0.505495
PCDHGC5	-0.0813187	-0.151648	0.0989011	0.292308	-0.578022	-0.446154	0.12967	-0.27033	0.367033	-0.441758	-0.283516	0.468132	0.0153846	0.0153846	0.336264	0.393407	-0.0813187	0.56044	-0.116484	-0.331868	0.305495	0.0461538	0.010989	-0.0725275	-0.0197802	-0.0945055	0.142857	-0.0021978	0.0857143	0.0681319	-0.525275	0.56044	0.032967	-0.164835	-0.0857143	-0.305495	-0.393407	-0.103297	0.314286	-0.507692	-0.0417582	0.208791	-0.213187	0.424176	0.204396	-0.393407	0.151648	-0.138462	-0.010989
THBS3	0.323077	0.375824	0.635165	0.78022	-0.0417582	0.248352	0.151648	0.0241758	0.591209	-0.107692	0.0461538	0.70989	-0.0549451	0.468132	0.569231	0.547253	-0.498901	0.195604	-0.120879	-0.2	-0.0681319	-0.428571	-0.195604	0.182418	-0.410989	0.472527	0.714286	-0.217582	-0.406593	-0.454945	-0.226374	0.586813	-0.30989	0.547253	-0.156044	-0.257143	-0.147253	0.358242	-0.107692	0.0197802	-0.415385	-0.274725	-0.498901	0.762637	0.815385	-0.525275	0.116484	-0.358242	-0.389011
LBR	0.00659341	0.0373626	0.156044	0.512088	0.314286	0.173626	-0.301099	0.23956	-0.261538	0.30989	-0.0373626	0.538462	-0.217582	0.336264	0.279121	-0.243956	-0.178022	-0.243956	-0.274725	-0.463736	-0.402198	0.00659341	-0.213187	0.169231	0.0505495	0.551648	0.283516	0.0681319	-0.41978	-0.314286	-0.204396	0.547253	-0.446154	0.0681319	0.362637	0.292308	-0.147253	0.472527	-0.49011	0.0769231	-0.30989	0.0857143	0.0461538	0.446154	0.428571	-0.49011	0.12967	-0.6	-0.0769231
ADAMTS13	-0.171551	-0.0915751	0.0323565	0.428571	0.431624	0.530525	-0.0482295	0.333333	0.148352	0.470696	0.373626	0.0396825	0.624542	0.63956	0.495116	-0.217582	0.030525	0.0421245	-0.351648	-0.478022	-0.282051	-0.500611	-0.278999	0.344322	-0.148352	0.56044	-0.145299	-0.0586081	-0.565934	-0.356532	0.384615	0.0921856	-0.59768	0.269841	0.331868	-0.249084	0.432967	0.445055	-0.15812	0.723077	-0.361416	-0.538462	-0.221978	0.208791	0.472527	-0.323565	0.703297	-0.520879	-0.466422
EPB41	-0.0470085	-0.018315	0.235653	0.52967	0.371795	0.484127	-0.212454	0.550061	0.111722	0.510379	0.303419	0.309524	0.404762	0.551648	0.483516	0.0197802	-0.0213675	0.0763126	-0.43956	-0.807692	-0.389499	-0.197192	-0.553724	0.281441	0.014652	0.520879	0.253358	0.188034	-0.362637	-0.393773	0.260073	0.371184	-0.631868	0.266178	0.687912	-0.0604396	0.156044	0.562271	-0.0891331	0.243956	-0.470696	-0.112088	-0.142857	0.586813	0.45177	-0.510989	0.667888	-0.714286	-0.29304
CFHR1	-0.014652	-0.035409	0.228327	0.331868	0.278388	0.181319	0.01221	0.324786	0.00793651	0.0622711	0.590965	0.53663	0.013431	0.498901	-0.108059	-0.12967	-0.222222	0.0708181	-0.217949	-0.338217	0.0708181	-0.250916	-0.558608	-0.0604396	-0.258852	0.142857	0.0323565	-0.0787546	-0.106838	-0.0848596	0.0549451	0.198413	-0.0982906	0.0335775	0.257143	0.125763	0.0461538	0.538462	-0.233822	0.134066	-0.399878	-0.235165	-0.252747	0.0769231	0.161783	-0.0793651	0.254579	-0.454945	-0.355311
TRIM36	0.0505495	0.0461538	-0.349451	-0.463736	-0.349451	-0.318681	-0.0197802	-0.156044	-0.151648	-0.0769231	-0.749451	-0.468132	-0.49011	-0.573626	-0.56044	-0.0021978	0.406593	-0.107692	0.406593	0.402198	0.116484	0.279121	0.305495	-0.30989	0.314286	-0.252747	-0.476923	0.432967	0.665934	0.476923	-0.252747	-0.0945055	0.349451	-0.49011	-0.397802	-0.0681319	0.120879	-0.604396	0.534066	-0.345055	0.410989	0.349451	0.547253	-0.49011	-0.459341	0.498901	-0.52967	0.468132	0.841758
DNAJC3	-0.117216	0.037851	0.0201465	-0.0593407	0.300366	0.435897	0.14652	0.266178	-0.0811966	0.388889	0.528694	0.323565	0.000610501	0.16044	-0.403541	-0.437363	0.0311355	-0.001221	-0.135531	-0.212454	-0.031746	-0.327839	-0.374847	-0.00671551	-0.122711	0.243956	-0.411477	0.41514	0.137973	-0.114164	0.0525031	0.1221	-0.144078	-0.20757	-0.12967	0.118437	0.701099	0.382173	0.214286	0.723077	-0.21978	-0.279121	0.459341	-0.428571	-0.139194	0.174603	0.166667	-0.0373626	-0.014652
FOLR2	-0.04884	-0.0897436	-0.144078	-0.235165	-0.583028	-0.667888	0.183761	-0.684982	0.0854701	-0.628205	-0.126984	-0.0891331	-0.15873	-0.393407	-0.197802	0.103297	0.330891	0.0213675	0.398657	0.570208	0.45116	0.0445665	0.458486	-0.000610501	-0.144689	-0.604396	-0.0811966	-0.15812	0.0787546	0.250916	-0.260073	-0.294872	0.622711	-0.15812	-0.516484	0.0714286	-0.564835	-0.520147	0.197192	-0.367033	0.261294	-0.0637363	-0.406593	-0.265934	-0.31685	0.384005	-0.358364	0.406593	0.133089
CNN2	-0.113553	-0.19536	-0.618437	-0.762637	-0.391941	-0.537851	-0.043956	-0.303419	-0.435287	-0.336996	-0.275946	-0.285714	-0.141026	-0.437363	-0.319292	-0.23956	0.159341	-0.0030525	0.0744811	0.24359	0.556166	0.30464	0.28083	0.0274725	0.01221	-0.507692	-0.320513	0.189255	0.772894	0.940171	0.032967	-0.310745	0.387668	-0.537851	-0.323077	0.163004	0.120879	-0.307082	0.418193	-0.235165	0.244811	0.507692	0.630769	-0.789011	-0.504884	0.134921	-0.505495	0.459341	0.293651
F11R	-0.020757	-0.0592186	-0.466422	0.0285714	-0.319292	-0.265568	-0.0555556	-0.339438	-0.276557	-0.106227	-0.206349	-0.161172	0.300977	0.0505495	-0.0921856	0.0197802	0.302808	0.240537	-0.179487	-0.0897436	0.282051	0.110501	0.163004	0.276557	-0.173382	0.0505495	-0.261905	-0.376068	0.0995116	0.499389	0.358974	-0.237485	-0.003663	-0.212454	0.331868	0.0567766	0.362637	-0.037851	0.125153	-0.0505495	-0.0347985	0.345055	0.336264	-0.195604	-0.0873016	-0.0757021	-0.04884	-0.164835	-0.035409
PCDH12	-0.337607	-0.241148	0.257021	0.503297	0.387057	0.468864	-0.106838	0.406593	0.335775	0.510379	0.110501	0.157509	0.298535	0.582418	0.673993	0.257143	-0.235653	0.0238095	-0.490232	-0.507937	-0.251526	-0.269231	-0.502442	-0.0805861	0.181319	0.507692	0.184982	0.0818071	-0.487179	-0.519536	0.0274725	0.327228	-0.710623	0.385836	0.432967	-0.362027	0.0945055	0.233211	-0.204518	0.134066	-0.467643	-0.0153846	-0.0417582	0.745055	0.525641	-0.554945	0.595238	-0.327473	-0.225275
EXT2	-0.228938	-0.133089	0.026862	0.52967	0.274725	0.259463	-0.00793651	0.134921	0.0811966	0.224664	0.197192	0.0628816	0.46337	0.683516	0.331502	0.0901099	0.001221	0.0500611	-0.20757	-0.189255	-0.162393	-0.385226	-0.46337	0.233822	-0.119048	0.503297	-0.165446	-0.481685	-0.467033	-0.389499	0.267399	0.001221	-0.29304	0.284493	0.512088	-0.113553	0.362637	0.0970696	-0.32906	0.375824	-0.504274	-0.336264	-0.151648	0.450549	0.337607	-0.161783	0.509768	-0.410989	-0.205739
NPL	0.0811966	0.00976801	-0.327839	-0.657143	-0.326007	-0.447497	0.0299145	-0.401709	-0.371184	-0.40293	-0.423077	-0.466422	-0.300366	-0.687912	-0.508547	-0.27033	0.211844	-0.174603	0.625763	0.706349	0.0018315	0.53663	0.602564	-0.131868	0.140415	-0.56044	-0.122711	0.236874	0.551893	0.381563	-0.21978	-0.35409	0.684982	-0.429792	-0.520879	0.34188	-0.103297	-0.43956	0.306471	-0.182418	0.608669	0.142857	0.221978	-0.802198	-0.718559	0.574481	-0.568376	0.542857	0.641636
TCAP	-0.296703	-0.230769	-0.432967	-0.547253	-0.243956	-0.287912	0.331868	0.138462	-0.402198	0.0021978	-0.195604	-0.679121	-0.257143	-0.243956	-0.67033	-0.432967	0.213187	-0.221978	0.116484	0.38022	0.186813	0.169231	0.178022	-0.52967	0.367033	-0.371429	-0.613187	0.494505	0.556044	0.608791	-0.134066	-0.336264	0.27033	-0.679121	-0.27033	0.125275	0.173626	-0.406593	0.362637	-0.0285714	0.305495	0.010989	0.406593	-0.674725	-0.52967	0.437363	-0.345055	0.446154	0.797802
IFIT2	-0.0769231	-0.182418	-0.0373626	-0.112088	-0.718681	-0.6	0.0505495	-0.604396	0.573626	-0.683516	-0.410989	0.0021978	-0.49011	-0.446154	-0.125275	0.437363	-0.112088	0.27033	0.397802	0.569231	0.358242	0.621978	0.692308	-0.323077	-0.362637	-0.454945	0.12967	-0.191209	0.243956	0.345055	-0.665934	-0.112088	0.674725	-0.0505495	-0.507692	-0.0461538	-0.56044	-0.406593	0.323077	-0.696703	0.389011	0.498901	-0.191209	-0.186813	-0.0857143	0.151648	-0.534066	0.27033	0.0857143
EPHB4	-0.0830281	-0.0982906	-0.264347	-0.0197802	-0.0830281	-0.260073	0.045177	-0.521978	-0.244811	-0.293651	0.131258	0.0433455	-0.0799756	-0.2	-0.152015	-0.481319	0.045177	-0.0347985	0.401709	0.282662	0.19475	-0.0274725	0.306471	0.308303	-0.0720391	-0.0637363	-0.259463	0.120269	0.141636	0.141026	-0.233211	-0.0879121	0.382173	-0.000610501	-0.375824	0.338217	-0.0417582	-0.0689866	0.000610501	0.468132	0.276557	-0.252747	0.0681319	-0.217582	-0.199634	0.175824	-0.0866911	0.0725275	-0.0140415
PLOD1	-0.177656	-0.270452	-0.0763126	0.0197802	-0.278999	-0.405983	-0.335775	-0.379731	0.395604	-0.376068	-0.0525031	-0.136142	-0.0927961	-0.287912	0.164835	0.345055	0.189866	0.0970696	0.354701	0.361416	0.000610501	0.187424	0.28022	-0.0042735	-0.013431	-0.389011	0.162393	-0.14652	-0.014652	0.0573871	-0.260684	-0.387057	0.264957	0.0213675	-0.248352	0.118437	-0.424176	-0.291209	-0.0689866	-0.336264	0.0659341	0.0813187	-0.428571	-0.0681319	0.002442	0.00610501	-0.165446	0.0813187	-0.0042735
POMGNT1	0.00915751	0.180708	0.355922	0.789011	0.553724	0.569597	-0.113553	0.340659	0.320513	0.214286	0.412698	0.385226	0.344933	0.749451	0.251526	0.125275	-0.0854701	0.0622711	-0.0549451	-0.217338	-0.370574	-0.515873	-0.465812	0.290598	-0.399267	0.828571	0.172161	-0.457875	-0.575092	-0.527473	0.305861	0.307082	-0.278999	0.525641	0.296703	0.0152625	0.208791	0.3779	-0.462149	0.507692	-0.497558	-0.525275	-0.375824	0.652747	0.656288	-0.0512821	0.467643	-0.556044	-0.445055
NAGA	-0.0153846	0.120879	0.208791	0.547253	0.287912	0.503297	-0.156044	-0.0857143	0.327473	0.213187	0.279121	0.586813	0.362637	0.406593	0.38022	0.353846	-0.235165	0.230769	-0.336264	-0.367033	-0.0461538	-0.323077	-0.353846	0.340659	-0.520879	0.446154	0.301099	-0.767033	-0.749451	-0.520879	0.367033	0.331868	-0.454945	0.643956	0.261538	-0.252747	0.0021978	0.353846	-0.314286	0.0769231	-0.41978	-0.0901099	-0.358242	0.402198	0.621978	-0.30989	0.362637	-0.248352	-0.753846
PSMB3	-0.03663	-0.0561661	-0.304029	-0.591209	-0.186813	-0.228327	-0.0787546	-0.216117	-0.0152625	-0.175214	-0.502442	-0.43895	-0.300977	-0.78022	-0.351648	-0.0901099	0.0555556	0.0781441	0.473138	0.517705	-0.177656	0.4884	0.601343	-0.334554	0.289377	-0.573626	-0.037851	0.332723	0.443834	0.236874	-0.223443	-0.102564	0.352259	-0.315629	-0.538462	0.0842491	-0.186813	-0.492674	0.297314	-0.402198	0.653846	0.243956	0.208791	-0.661538	-0.332723	0.34127	-0.543956	0.740659	0.492674
IGHG4	0.40232	0.308913	0.00915751	0.0813187	-0.047619	-0.111111	0.201465	0.0848596	-0.273504	-0.002442	0.164835	-0.0494505	0.291819	0.257143	0.1337	-0.23956	-0.0201465	-0.21978	0.117827	-0.208181	0.204518	-0.0647131	-0.208181	0.315629	-0.04884	0.0461538	-0.0964591	0.0714286	0.126984	0.236874	-0.0274725	-0.391941	-0.144078	-0.0494505	0.0373626	0.0177045	0.459341	0.374847	-0.018315	0.582418	-0.189866	-0.305495	0.252747	0.0945055	-0.0787546	-0.462149	0.0457875	-0.358242	0.106227
B3GNT2	-0.164835	-0.0579976	0.307082	0.226374	0.636142	0.59707	0.0030525	0.435897	0.192308	0.529304	0.360195	0.118437	0.531136	0.652747	0.411477	-0.125275	0.0274725	-0.0891331	-0.310134	-0.318681	-0.342491	-0.485958	-0.484127	0.0213675	-0.0512821	0.525275	-0.0579976	-0.140415	-0.64591	-0.650183	0.377289	0.0567766	-0.54823	0.327839	0.652747	-0.316239	0.463736	0.332112	-0.350427	0.652747	-0.456654	-0.397802	-0.0461538	0.410989	0.293651	-0.100733	0.68315	-0.481319	-0.298535
SHMT1	-0.252747	-0.138462	-0.138462	0.38022	0.186813	0.164835	0.178022	0.221978	0.0593407	0.367033	-0.432967	0.323077	-0.221978	0.0153846	0.147253	0.0945055	-0.586813	0.2	-0.459341	-0.226374	-0.296703	-0.16044	-0.217582	-0.032967	-0.134066	0.353846	-0.0505495	0.0153846	-0.147253	-0.217582	-0.147253	0.635165	-0.424176	-0.0989011	0.0681319	-0.410989	-0.120879	-0.134066	0.0153846	-0.305495	-0.134066	0.12967	-0.0461538	0.213187	0.389011	-0.30989	-0.283516	0.0021978	0.103297
PRX	-0.00732601	0.111722	0.412088	0.441758	0.2442	0.416361	0.0811966	0.130647	0.542125	0.035409	0.413309	0.564713	-0.0897436	0.213187	0.00793651	0.828571	-0.187424	0.254579	-0.128205	-0.101343	-0.0164835	-0.47558	-0.349817	-0.155067	-0.359585	0.186813	0.034188	-0.396825	-0.368742	-0.470085	0.201465	0.342491	-0.031746	0.330891	-0.16044	-0.352259	-0.0989011	0.199634	0.0671551	-0.345055	-0.274725	-0.112088	-0.507692	0.459341	0.392552	0.169719	0.241758	0.0637363	-0.531136
FUCA1	-0.0915751	-0.114164	0.0042735	-0.217582	-0.0567766	-0.0970696	-0.245421	-0.15812	0.00610501	0.032967	0.00976801	-0.040293	0.0702076	-0.0373626	0.163614	-0.261538	0.326007	-0.142247	0.0286935	-0.103175	-0.0628816	0.236264	0.0927961	0.156288	0.177045	-0.0373626	0.205739	0.285714	-0.0103785	0.0225885	-0.125153	-0.115385	-0.125763	0.0982906	0.173626	0.385836	-0.138462	0.0128205	-0.144078	0.156044	-0.0567766	0.367033	0.314286	-0.0197802	-0.0708181	-0.161172	0.125153	-0.248352	0.039072
LGALS1	0.216728	0.128816	-0.215507	-0.0593407	-0.52442	-0.53663	0.335775	-0.208181	-0.299145	-0.452991	-0.254579	0.0616606	-0.126374	0.0197802	-0.261294	-0.0505495	0.0824176	0.0555556	-0.0732601	0.0732601	0.493895	0.0610501	0.315018	0.0946276	-0.200855	-0.27033	0.035409	-0.042735	0.315629	0.637363	-0.128816	0.116606	0.326007	-0.358364	-0.318681	0.0665446	-0.279121	-0.157509	0.143468	-0.446154	0.29304	0.164835	-0.00659341	-0.0373626	-0.0982906	0.0518926	-0.393773	-0.0637363	0.139194
AHSA1	-0.037851	-0.0598291	-0.619048	-0.591209	-0.404151	-0.399267	-0.030525	-0.283883	-0.394994	-0.247253	-0.484737	-0.454823	-0.030525	-0.318681	-0.385226	-0.0989011	0.229548	-0.0579976	0.166667	0.301587	0.358974	0.356532	0.286935	0.115995	0.032967	-0.195604	-0.334554	0.0598291	0.721612	0.813797	0.0604396	-0.28022	0.320513	-0.425519	-0.217582	0.191697	0.362637	-0.438339	0.384615	-0.151648	0.18315	0.463736	0.701099	-0.727473	-0.425519	0.152625	-0.543346	0.476923	0.498779
LGMN	0.0494505	0.0689866	-0.0695971	-0.441758	-0.004884	0.0714286	-0.189255	-0.128816	-0.189255	0.0457875	-0.0537241	-0.20757	-0.003663	-0.327473	-0.427961	-0.243956	0.423687	-0.154457	0.343712	0.100733	-0.156288	0.285104	0.174603	-0.0567766	0.253358	-0.125275	-0.26801	0.181319	0.229548	-0.0518926	-0.0433455	-0.153846	0.100733	-0.147131	0.173626	0.387057	0.204396	-0.125153	-0.0140415	0.186813	0.0573871	0.156044	0.49011	-0.318681	-0.383394	0.277167	-0.0384615	0.226374	0.32967
NAPA	-0.15812	-0.155678	-0.333333	-0.349451	-0.230769	-0.141026	0.0555556	-0.00610501	-0.179487	0.189866	-0.325397	-0.0641026	-0.245421	-0.384615	-0.126374	-0.336264	0.138584	-0.143468	-0.119048	-0.100733	0.14591	0.310134	0.114164	-0.106838	0.175824	-0.103297	-0.117827	0.545177	0.308913	0.368132	-0.216117	0.0506716	-0.136142	-0.30464	-0.213187	-0.0653236	0.151648	-0.0854701	0.462759	-0.243956	0.253358	0.674725	0.784615	-0.621978	-0.230769	-0.132479	-0.275336	0.0945055	0.462149
BCHE	0.0628816	0.15873	0.295482	0.195604	0.397436	0.525641	-0.233822	0.29243	0.125763	0.448107	0.155678	-0.18315	0.650794	0.556044	0.347985	0.0417582	0.346764	-0.0720391	-0.125763	-0.314408	-0.39072	-0.259463	-0.304029	0.104396	0.0940171	0.353846	0.0915751	-0.300366	-0.580586	-0.482906	0.531136	-0.126374	-0.53663	0.422466	0.617582	-0.0238095	0.305495	0.247253	-0.40232	0.472527	-0.479853	-0.371429	-0.142857	0.38022	0.298535	-0.131868	0.620879	-0.274725	-0.209402
DAG1	-0.184371	-0.181929	-0.252747	-0.138462	0.142247	0.018315	0.460317	-0.0659341	-0.154457	0.0866911	0.543346	0.217338	0.205128	-0.116484	-0.300977	-0.230769	-0.0140415	0.0708181	-0.104396	0.0567766	0.120879	-0.257021	-0.417582	0.118437	-0.197802	-0.134066	-0.429792	-0.123321	0.001221	0.0702076	0.235653	-0.217338	0.0854701	-0.040293	0.0241758	0.259463	0.0945055	0.197802	0.0579976	0.252747	-0.142857	-0.0197802	-0.0681319	-0.450549	-0.2442	0.237485	0.216117	-0.0505495	-0.236264
MYH2	-0.221978	-0.257143	-0.217582	0.112088	-0.516484	-0.23956	0.758242	-0.156044	0.173626	-0.217582	-0.0373626	-0.221978	-0.221978	-0.0461538	-0.428571	0.0813187	-0.257143	-0.0153846	0.178022	0.485714	0.151648	-0.0461538	0.208791	-0.147253	-0.217582	-0.0505495	-0.217582	0.406593	0.402198	0.397802	-0.52967	-0.0417582	0.367033	-0.345055	-0.635165	-0.0021978	0.107692	-0.0857143	0.626374	0.0373626	0.138462	-0.142857	-0.0725275	-0.375824	-0.0857143	0.169231	-0.257143	0.142857	0.503297
CDV3	-0.362027	-0.364469	-0.286935	-0.384615	0	-0.177045	-0.0683761	0.137973	0.0323565	0.00793651	0.142247	0.248474	-0.214286	-0.393407	-0.122711	-0.384615	-0.174603	0.159341	-0.0781441	-0.152015	0.134921	0.200855	-0.201465	-0.159951	0.0934066	-0.397802	-0.034188	0.543956	0.418803	0.377289	-0.345543	0.266789	-0.0433455	-0.282662	-0.195604	0.225885	-0.454945	0.00976801	0.154457	-0.441758	0.023199	0.507692	0.318681	-0.345055	-0.0103785	-0.172161	-0.180098	0.23956	0.042735
GSDMA	0.537851	0.413309	0.367521	-0.230769	-0.288767	-0.258852	-0.137973	-0.032967	0.108669	-0.367521	-0.347375	-0.151404	-0.507937	-0.327473	0.0940171	0.608791	-0.156288	-0.296703	0.204518	0.126984	0.192918	0.297314	0.186203	-0.124542	0.128816	-0.27033	0.510379	-0.0763126	0.216117	0.120269	-0.0750916	-0.155678	0.288767	0.216117	-0.257143	-0.136752	-0.331868	-0.228938	0.0579976	-0.476923	0.106838	0.12967	-0.23956	0.16044	0.021978	-0.130647	-0.465201	0.362637	0.0836386
SCGB3A1	-0.010989	-0.0373626	0.0813187	0.336264	0.525275	0.512088	-0.16044	0.173626	-0.318681	0.432967	0.81978	0.208791	0.679121	0.551648	0.217582	-0.230769	0.116484	-0.164835	-0.340659	-0.578022	-0.230769	-0.428571	-0.586813	0.591209	0.0285714	0.450549	0.0813187	-0.191209	-0.52967	-0.441758	0.578022	-0.0813187	-0.476923	0.336264	0.569231	0.30989	0.397802	0.745055	-0.410989	0.758242	-0.52967	-0.41978	-0.120879	0.248352	0.142857	-0.287912	0.846154	-0.547253	-0.613187
AKAP12	-0.0505495	-0.0813187	-0.0197802	0.569231	0.468132	0.459341	0.323077	0.358242	-0.367033	0.397802	0.749451	0.512088	0.727473	0.617582	0.353846	-0.406593	-0.12967	-0.0637363	-0.30989	-0.542857	-0.406593	-0.516484	-0.49011	0.679121	-0.230769	0.591209	0.0637363	0.0373626	-0.468132	-0.336264	0.182418	0.371429	-0.446154	0.0901099	0.318681	0.116484	0.410989	0.872527	-0.226374	0.718681	-0.142857	-0.432967	-0.0901099	0.221978	0.287912	-0.336264	0.758242	-0.810989	-0.336264
RBBP5	0.261538	0.38022	0.696703	0.578022	-0.230769	0.142857	0.226374	-0.0461538	0.841758	-0.327473	0.0637363	0.569231	0.0417582	0.428571	0.573626	0.749451	-0.494505	0.441758	-0.16044	-0.116484	0.243956	-0.446154	-0.156044	-0.0813187	-0.441758	0.16044	0.701099	-0.468132	-0.371429	-0.362637	-0.0945055	0.441758	-0.213187	0.595604	-0.213187	-0.49011	-0.274725	0.0725275	-0.010989	-0.191209	-0.410989	-0.30989	-0.674725	0.727473	0.789011	-0.432967	0.0769231	-0.0285714	-0.512088
HPRT1	0.136752	0.0561661	-0.279609	-0.274725	-0.399878	-0.460928	-0.0201465	-0.395604	-0.188034	-0.442002	-0.718559	-0.523199	-0.0769231	-0.608791	-0.0396825	-0.182418	0.208791	-0.275336	0.554945	0.5116	-0.0891331	0.613553	0.797924	0.0573871	-0.034188	-0.371429	0.0879121	0.239927	0.186203	0.261905	-0.308913	-0.220391	0.429792	-0.306471	-0.586813	-0.0372405	-0.406593	-0.409035	0.241148	-0.367033	0.678877	0.30989	0.0945055	-0.432967	-0.307692	0.150183	-0.470085	0.301099	0.669109
C1QA	0.134921	0.152015	-0.0921856	0.0813187	-0.0299145	0.111722	-0.266789	0.0201465	-0.00732601	0.0927961	-0.163004	-0.377289	0.47558	0.186813	0.105617	-0.226374	0.804029	-0.173993	0.156899	-0.184982	-0.29304	-0.00671551	0.178266	0.139194	0.142857	0.287912	-0.114164	0.0323565	-0.332112	-0.0647131	0.380342	-0.180708	-0.246642	-0.017094	0.0549451	0.147741	0.336264	0.0262515	-0.164835	0.551648	-0.0470085	-0.353846	0.134066	-0.0505495	0.26801	0.00549451	0.363248	-0.27033	0.029304
GMFG	-0.017094	-0.0573871	-0.200244	-0.648352	-0.239316	-0.119658	0.0500611	0.147131	-0.298535	-0.0799756	0.003663	-0.0647131	-0.350427	-0.274725	-0.108059	-0.23956	-0.209402	-0.147131	-0.167277	-0.179487	0.200244	0.444444	0.0152625	-0.153236	0.126984	-0.41978	-0.236264	0.305861	0.458486	0.372405	-0.214286	-0.017094	0.0433455	-0.416361	0.0813187	0.028083	-0.156044	0.0482295	0.307082	-0.406593	0.198413	0.775824	0.652747	-0.23956	-0.259463	-0.194139	-0.112943	0.0989011	0.0799756
ITGB5	0.131868	0.245421	0.461538	0.89011	0.347375	0.512821	0.0757021	0.298535	0.10928	0.298535	0.327839	0.464591	0.297314	0.745055	0.319902	0.0373626	-0.140415	0.026862	-0.46337	-0.496337	-0.214896	-0.479853	-0.394383	0.21917	-0.381563	0.736264	0.244811	-0.161783	-0.697802	-0.523199	0.211233	0.445055	-0.445665	0.316239	0.221978	-0.147131	0.208791	0.643468	-0.369963	0.516484	-0.416972	-0.441758	-0.340659	0.63956	0.613553	-0.233822	0.562882	-0.745055	-0.449939
KIF21A	0.0241758	0.0813187	0.41978	0.767033	0.120879	0.27033	0.283516	-0.0461538	0.353846	0.0901099	0.472527	0.674725	0.279121	0.534066	0.41978	0.221978	-0.586813	0.323077	-0.353846	-0.292308	0.0153846	-0.494505	-0.243956	0.0901099	-0.384615	0.336264	0.446154	-0.485714	-0.806593	-0.569231	0.0021978	0.353846	-0.446154	0.503297	0.0285714	-0.208791	-0.142857	0.485714	-0.393407	0.178022	-0.402198	-0.481319	-0.652747	0.538462	0.731868	-0.520879	0.301099	-0.283516	-0.652747
BID	-0.144689	-0.211844	-0.650183	-0.745055	-0.519536	-0.593407	0.0299145	-0.278388	-0.410256	-0.404762	-0.537241	-0.466422	-0.137973	-0.424176	-0.300977	-0.208791	0.151404	-0.042735	0.201465	0.371795	0.315018	0.617216	0.431624	-0.0873016	0.111722	-0.520879	-0.23138	0.241758	0.79304	0.868132	-0.180098	-0.282662	0.416361	-0.639805	-0.257143	0.203907	-0.0373626	-0.470696	0.440171	-0.371429	0.435287	0.661538	0.657143	-0.621978	-0.540904	0.107448	-0.547009	0.410989	0.604396
ERAP2	0.166667	0.0512821	0.115385	0.0769231	-0.166056	-0.236264	-0.169109	-0.178877	0.203907	-0.347375	-0.214286	-0.148352	0.034188	-0.12967	0.30464	0.134066	0.3663	-0.309524	0.391331	0.0115995	-0.106227	0.156899	0.34127	0.0952381	0.0824176	-0.0285714	0.128205	-0.0512821	-0.316239	-0.224054	-0.105006	-0.10928	0.111722	0.164835	0.032967	-0.117216	-0.432967	-0.183761	-0.117216	-0.0373626	0.117216	-0.204396	-0.406593	0.340659	0.210012	-0.129426	0.124542	-0.112088	0.019536
SEC22B	-0.494505	-0.410989	-0.538462	-0.78022	-0.41978	-0.362637	0.0769231	0.0373626	-0.0813187	-0.336264	-0.406593	-0.652747	-0.287912	-0.327473	-0.410989	-0.112088	0.2	-0.0637363	0.107692	0.472527	0.331868	0.665934	0.314286	-0.49011	-0.0417582	-0.547253	-0.507692	0.274725	0.872527	0.942857	-0.226374	-0.38022	0.520879	-0.657143	-0.257143	-0.00659341	0.032967	-0.52967	0.604396	-0.371429	0.450549	0.621978	0.573626	-0.674725	-0.635165	0.362637	-0.402198	0.410989	0.692308
ENSA	-0.547253	-0.481319	-0.556044	-0.661538	-0.547253	-0.468132	0.0725275	-0.0989011	-0.0725275	-0.415385	-0.49011	-0.52967	-0.345055	-0.314286	-0.406593	-0.0857143	0.213187	-0.0813187	0.116484	0.397802	0.410989	0.718681	0.340659	-0.441758	-0.0285714	-0.476923	-0.512088	0.384615	0.881319	0.973626	-0.41978	-0.208791	0.534066	-0.687912	-0.292308	0.0417582	-0.0769231	-0.503297	0.661538	-0.424176	0.371429	0.683516	0.564835	-0.591209	-0.582418	0.257143	-0.358242	0.345055	0.736264
ARHGAP35	-0.186813	-0.150794	-0.111111	0.010989	0.197192	0.169719	-0.0879121	0.117216	-0.19475	0.395604	0.421245	0.257631	0.455433	0.367033	0.132479	-0.402198	0.181929	0.282051	-0.53602	-0.554335	0.186203	-0.338217	-0.388278	0.324176	-0.0225885	0.217582	-0.104396	-0.018315	-0.135531	0.131258	0.39011	0.183761	-0.43895	0.100733	0.797802	0.188034	0.0901099	0.31746	-0.154457	0.235165	-0.386447	0.107692	0.125275	0.151648	0.0604396	-0.144689	0.437118	-0.476923	-0.489011
NEXN	-0.0940171	-0.166056	-0.543346	-0.784615	-0.419414	-0.566545	-0.0903541	-0.230159	-0.43895	-0.3779	-0.263736	-0.310134	-0.159951	-0.301099	-0.263126	-0.345055	0.14591	-0.020757	0.0781441	0.213065	0.495726	0.409035	0.313797	0.004884	0.0421245	-0.507692	-0.141026	0.162393	0.737485	0.95177	0.001221	-0.291819	0.379121	-0.489621	-0.151648	0.278999	-0.010989	-0.298535	0.318681	-0.283516	0.252137	0.538462	0.56044	-0.701099	-0.456654	0.0708181	-0.490842	0.331868	0.277778
GDA	-0.0323565	-0.0732601	-0.199023	-0.186813	-0.169719	-0.192308	-0.232601	-0.0946276	0.03663	-0.191697	-0.587912	-0.297924	-0.289377	-0.573626	-0.0250305	0.318681	-0.113553	0.0671551	0.0152625	0.205739	-0.0457875	0.435897	0.408425	-0.253358	0.0964591	-0.318681	0.20696	0.20696	0.282662	0.289377	-0.0213675	0.10928	0.177656	-0.217338	-0.503297	-0.133089	-0.305495	-0.335775	0.191087	-0.613187	0.388278	0.437363	-0.0021978	-0.314286	0.0299145	0.0653236	-0.434066	0.498901	0.202686
TNFSF13B	0.1337	0.128205	0.372405	0.349451	0.0225885	0.0525031	-0.0732601	-0.206349	0.45116	-0.283883	0.335775	0.522589	-0.380342	-0.2	-0.144078	0.538462	-0.257021	0.0757021	0.159341	0.172161	0.208181	-0.173993	-0.0940171	-0.102564	-0.418803	-0.0725275	0.0610501	-0.119658	-0.00976801	-0.211844	-0.287546	0.0299145	0.257021	0.115995	-0.657143	-0.137363	-0.0989011	0.162393	-0.0628816	-0.142857	-0.0604396	0.0857143	-0.142857	0.0857143	0.139805	0.101343	-0.191697	0.0857143	-0.271062
PRCP	-0.300366	-0.163614	-0.00915751	-0.147253	0.0781441	0.209402	-0.295482	0.397436	0.215507	0.399267	-0.285714	-0.28083	0.201465	0.226374	0.24359	0.0637363	0.384005	-0.0201465	-0.166056	-0.239927	-0.417582	0.178266	-0.157509	-0.202076	0.325397	0.134066	0.177656	0.203297	-0.1221	-0.195971	0.257631	0.028083	-0.376068	-0.0177045	0.63956	-0.131868	0.0857143	-0.221612	0.204518	-0.248352	-0.23138	0.279121	0.195604	0.0813187	0.101954	-0.117827	0.205128	-0.0637363	0.32967
IGHV2-5	-0.227717	-0.34188	0.014652	-0.147253	0.0927961	-0.0323565	-0.0842491	0.249695	-0.0494505	0.175214	0.0885226	0.0958486	-0.130647	-0.0945055	0.279609	-0.112088	-0.14652	-0.0775336	-0.371795	-0.420024	-0.12149	0.0860806	-0.35348	-0.113553	0.393773	-0.16044	-0.0763126	0.15873	-0.104396	-0.311355	-0.0921856	0.128816	-0.221001	-0.032967	0.582418	-0.0811966	-0.195604	-0.00793651	-0.177045	-0.2	-0.15873	0.243956	0.0945055	0.292308	0.0757021	-0.297924	0.357143	-0.12967	-0.137363
TXNDC5	-0.132479	-0.299756	-0.323565	-0.657143	-0.126374	-0.493895	0.0995116	-0.238095	-0.34127	-0.229548	0.100733	0.138584	-0.245421	-0.265934	-0.139805	-0.371429	-0.184982	-0.0372405	-0.235653	0.0610501	0.681929	0.0103785	0.0708181	0.105617	-0.104396	-0.472527	-0.133089	0.0830281	0.435897	0.637973	-0.0299145	-0.163614	0.269231	-0.204518	0.0769231	0.018315	-0.178022	-0.101343	0.0860806	-0.173626	0.108059	0.428571	0.213187	-0.507692	-0.416972	0.0201465	-0.3663	0.0945055	-0.13431
TXNDC15	-0.110501	-0.17033	-0.307082	-0.112088	-0.290598	-0.227717	0.334554	-0.143468	-0.165446	-0.261294	-0.176435	-0.348596	-0.0274725	-0.287912	0.00854701	-0.279121	0.0616606	-0.294261	0.175214	0.139194	-0.117216	0.197192	0.261905	0.017094	0.0976801	-0.116484	-0.371795	0.028083	-0.131258	-0.0805861	-0.0976801	-0.119658	0.245421	-0.192308	-0.0417582	-0.0824176	-0.23956	-0.222833	0.245421	0.032967	0.274115	-0.195604	-0.283516	-0.336264	-0.0586081	0.043956	0.155067	0.12967	0.162393
CAP1	0.108059	0.0140415	-0.315629	-0.468132	-0.48779	-0.418803	0.114164	-0.173382	-0.472527	-0.230769	-0.429792	-0.411477	0.0561661	0.147253	-0.0799756	-0.112088	0.0927961	-0.1221	-0.222222	-0.0824176	0.434066	0.434676	0.313187	-0.0543346	0.124542	-0.340659	-0.103175	-0.0598291	0.311355	0.637973	0.0634921	-0.211233	0.026862	-0.347375	0.450549	-0.00610501	-0.182418	-0.172161	0.141026	-0.353846	0.0982906	0.547253	0.371429	0.0241758	-0.279609	-0.241758	-0.226496	0.0681319	0.23138
SYK	0.178022	0.296703	0.604396	0.745055	-0.0725275	0.279121	0.0857143	-0.0373626	0.705495	-0.147253	0.112088	0.745055	0.142857	0.52967	0.63956	0.679121	-0.463736	0.38022	-0.296703	-0.358242	0.103297	-0.459341	-0.318681	0.16044	-0.476923	0.406593	0.67033	-0.507692	-0.52967	-0.481319	-0.032967	0.613187	-0.389011	0.63956	-0.0021978	-0.406593	-0.221978	0.27033	-0.107692	-0.0989011	-0.551648	-0.230769	-0.608791	0.810989	0.868132	-0.564835	0.27033	-0.261538	-0.626374
CLC	-0.159341	-0.135531	-0.132479	-0.169231	-0.310745	-0.017094	0.030525	-0.0433455	0.00915751	0.0164835	-0.457875	-0.249695	0.0152625	-0.0417582	0.188645	0.389011	-0.331502	0.142857	-0.147131	-0.117827	0.105617	0.496947	0.021978	-0.273504	0.324786	-0.252747	0.126374	0.124542	0.343712	0.230769	-0.230769	0.191697	-0.208791	0.0201465	-0.0153846	-0.144689	-0.345055	-0.203907	0.358364	-0.472527	0.0665446	0.384615	0.0769231	0.301099	-0.0445665	-0.45177	-0.0757021	0.516484	0.304029
PTPRS	0.0164835	0.0866911	0.141636	0.494505	0.550672	0.540904	0.1221	0.343712	-0.0512821	0.532967	0.661172	0.374237	0.504884	0.608791	0.228327	-0.305495	-0.0811966	0.233211	-0.253358	-0.457875	-0.19475	-0.630647	-0.530525	0.326618	-0.0360195	0.617582	0.0152625	-0.00549451	-0.313187	-0.211844	0.342491	0.208181	-0.514042	0.383394	0.287912	0.215507	0.512088	0.684982	-0.245421	0.863736	-0.344933	-0.63956	-0.116484	0.331868	0.30464	-0.181929	0.637973	-0.643956	-0.542735
CD46	0.0836386	0.0586081	0.00610501	0.868132	-0.100122	-0.185592	0.288767	-0.284493	-0.198413	-0.133089	-0.0628816	0.202076	0.129426	0.665934	0.229548	0.305495	-0.224664	-0.000610501	-0.264957	-0.112332	0.460928	-0.347985	-0.105617	0.30464	-0.252137	0.582418	0.0989011	-0.440781	-0.264957	0.139805	0.155678	0.101343	-0.023199	0.308913	0.156044	-0.189866	-0.0549451	0.15812	-0.046398	0.178022	-0.330281	-0.402198	-0.512088	0.727473	0.194139	-0.269841	0.043956	-0.397802	-0.21917
CCL18	-0.159951	-0.241758	-0.310745	-0.52967	-0.0744811	-0.137363	0.0891331	-0.211233	-0.205128	0.0115995	-0.0830281	-0.110501	0.153236	-0.283516	-0.34188	-0.226374	0.59768	0.0525031	0.0598291	0.0549451	0.138584	-0.0549451	0.188034	-0.259463	0.269841	-0.292308	-0.457875	0.041514	0.0555556	0.126374	0.267399	-0.108669	0.0860806	-0.276557	0.0593407	0.00915751	0.336264	-0.192308	0.169719	0.0681319	0.210623	0.0945055	0.446154	-0.556044	-0.368742	0.424298	0.141026	0.279121	0.110501
IGHV3-49	0.123932	0.0995116	0.156899	0.0901099	-0.159341	-0.02442	0.477411	-0.0952381	0.00610501	0.040293	-0.205739	-0.042735	0.0738706	-0.0197802	0.136752	0.283516	-0.269841	0.0177045	-0.0628816	0.0586081	-0.0018315	0.0537241	-0.0409035	-0.210623	0.153236	-0.213187	-0.0262515	-0.340049	-0.297314	-0.299145	-0.275336	0.021978	-0.177656	0.129426	0.138462	-0.286935	-0.252747	-0.045177	-0.102564	-0.424176	0.041514	0.186813	0.0021978	0.556044	-0.00610501	-0.217338	0.0952381	0.12967	0.149573
PEBP1	0.0854701	-0.0885226	-0.39072	-0.410989	-0.540904	-0.648352	0.115995	-0.520757	-0.39011	-0.340659	-0.521368	-0.175214	-0.28083	-0.687912	-0.123321	-0.186813	0.0433455	-0.0793651	0.0695971	0.159951	0.58486	0.373016	0.525641	-0.004884	0.120269	-0.525275	-0.116606	0.214286	0.387057	0.615385	-0.313187	-0.0909646	0.265568	-0.310134	-0.520879	-0.120269	-0.305495	-0.322955	0.279609	-0.534066	0.520757	0.463736	0.349451	-0.525275	-0.386447	-0.0708181	-0.527473	0.503297	0.335165
MYL1	0.0866911	0.0525031	-0.186203	-0.56044	-0.371184	-0.382784	0.342491	-0.313797	-0.457875	-0.468254	-0.0592186	0.0561661	-0.431013	-0.274725	-0.661172	-0.257143	-0.0683761	-0.047619	0.327228	0.461538	0.315629	0.298535	0.200855	-0.164835	-0.0525031	-0.494505	-0.168498	0.0763126	0.625763	0.440171	-0.28083	-0.0299145	0.702686	-0.401099	-0.49011	0.41514	0.0241758	-0.156288	0.331502	-0.116484	0.384005	0.208791	0.38022	-0.657143	-0.634921	0.499389	-0.426129	0.327473	0.396215
PDIA6	-0.0903541	-0.161172	-0.592796	-0.613187	-0.41453	-0.474969	0.00976801	-0.303419	-0.453602	-0.291209	-0.199634	-0.0836386	-0.261294	-0.441758	-0.349206	-0.252747	-0.042735	0.123932	0.0537241	0.167277	0.447497	0.391331	0.141026	0.130647	-0.0103785	-0.41978	-0.275336	0.102564	0.812576	0.824786	-0.108059	-0.173993	0.389499	-0.441392	-0.221978	0.294261	0.208791	-0.225885	0.405983	-0.283516	0.310745	0.727473	0.802198	-0.714286	-0.473748	0.0549451	-0.476801	0.257143	0.285104
PPP1R9B	0.287912	0.178022	-0.0417582	-0.665934	-0.578022	-0.608791	0.010989	-0.450549	0.23956	-0.63956	-0.428571	-0.538462	-0.292308	-0.718681	-0.393407	0.182418	0.503297	0.00659341	0.749451	0.665934	0.41978	0.375824	0.696703	-0.301099	0.195604	-0.696703	-0.151648	0.156044	0.569231	0.415385	-0.226374	-0.393407	0.824176	-0.138462	-0.503297	-0.0417582	-0.314286	-0.78022	0.41978	-0.49011	0.578022	0.182418	0.010989	-0.446154	-0.512088	0.714286	-0.516484	0.665934	0.358242
CAPN1	0.0579976	-0.0592186	-0.411477	-0.463736	-0.490232	-0.479243	0.0793651	-0.406593	-0.281441	-0.295482	-0.683761	-0.452381	-0.26801	-0.81978	-0.258242	-0.010989	0.0018315	0.0714286	0.385226	0.398657	0.0579976	0.620269	0.606227	-0.215507	0.376679	-0.608791	-0.0671551	0.325397	0.573871	0.415751	-0.356532	-0.111722	0.374237	-0.393773	-0.608791	0.0665446	-0.134066	-0.473748	0.420635	-0.432967	0.701465	0.301099	0.323077	-0.503297	-0.467643	0.106227	-0.528694	0.701099	0.636142
SERPINA7	-0.0818071	-0.105006	-0.018315	0.265934	-0.0152625	-0.126374	0.0586081	-0.232601	-0.141026	-0.014652	-0.122711	-0.276557	0.315018	0.287912	0.354701	-0.38022	0.30525	-0.35348	0.134921	0.0634921	-0.0323565	-0.112943	0.0671551	0.163614	0.123932	0.27033	-0.155678	-0.20757	-0.540293	-0.322955	0.035409	-0.262515	-0.0738706	0.205128	0.230769	-0.112332	0.0285714	-0.108059	-0.258242	0.569231	-0.117827	-0.6	-0.230769	0.182418	0.0286935	-0.0738706	0.355311	-0.252747	0.0946276
NRP1	-0.0470085	-0.0177045	0.0628816	0.103297	0.520147	0.340049	0.0726496	0.404762	-0.0989011	0.528083	0.188645	0.0500611	0.198413	0.252747	0.189866	-0.164835	-0.124542	-0.0164835	-0.124542	-0.257021	-0.34127	-0.275946	-0.60989	0.030525	0.412088	0.371429	0.0299145	0.0683761	-0.102564	-0.313187	0.257631	0.0421245	-0.383394	0.328449	0.410989	0.152015	0.415385	0.183761	-0.228938	0.498901	-0.332112	-0.331868	0.186813	0.323077	0.131258	-0.17094	0.362027	-0.125275	-0.046398
ANGPTL3	0.0274725	-0.0140415	-0.15812	-0.142857	-0.0250305	0.130037	0.26862	-0.1221	-0.180708	0.045177	0.23138	-0.0579976	0.040293	-0.195604	-0.337607	-0.0461538	0.2442	0.0396825	0.0689866	0.160562	-0.186203	-0.155678	-0.015873	0.002442	0.126374	0.0505495	-0.435897	-0.0653236	-0.004884	-0.126374	0.150183	-0.10928	0.163614	-0.130037	-0.195604	0.334554	0.613187	0.0689866	0.0238095	0.494505	0.214896	-0.195604	0.230769	-0.468132	-0.203907	0.482906	0.299145	-0.0505495	-0.139194
CD58	-0.108669	-0.229548	-0.153236	0.103297	-0.0915751	-0.0677656	0.193529	-0.17033	-0.107448	-0.0140415	0.201465	-0.115385	0.457265	0.186813	0.410256	-0.0505495	-0.126374	0.144689	-0.157509	-0.174603	0.046398	-0.0775336	-0.00854701	0.179487	0.0567766	-0.0593407	-0.187424	-0.123932	-0.162393	-0.0213675	0.041514	-0.281441	-0.179487	0.003663	0.27033	-0.0958486	0.204396	0.277778	0.026862	0.428571	-0.0360195	-0.16044	-0.103297	0.173626	-0.0409035	-0.388278	0.504884	-0.336264	-0.250916
SFTPB	-0.0573871	-0.13431	-0.338828	-0.261538	-0.547009	-0.546398	0.217949	-0.672161	-0.0573871	-0.407814	-0.384615	-0.271062	-0.302808	-0.687912	-0.396215	0.182418	0.115995	0.18254	0.5116	0.580586	0.17033	0.324786	0.554335	-0.252747	0.318071	-0.657143	-0.155067	-0.0360195	0.327228	0.264347	-0.391331	-0.228938	0.486569	-0.172772	-0.604396	0.230159	-0.353846	-0.51221	0.297314	-0.410989	0.482295	0.0725275	-0.0989011	-0.353846	-0.399878	0.25641	-0.448107	0.687912	0.407204
HRNR	0.441758	0.494505	0.753846	0.591209	-0.156044	0.156044	0.235165	0.0285714	0.793407	-0.27033	0.0769231	0.481319	-0.147253	0.336264	0.476923	0.665934	-0.507692	0.252747	0.0241758	0.0769231	-0.00659341	-0.424176	-0.0285714	-0.0285714	-0.424176	0.217582	0.806593	-0.375824	-0.358242	-0.432967	-0.156044	0.331868	-0.0945055	0.613187	-0.279121	-0.301099	-0.243956	0.125275	-0.0901099	-0.116484	-0.296703	-0.367033	-0.687912	0.63956	0.758242	-0.287912	-0.0989011	-0.107692	-0.432967
QPCT	0.0677656	0.150183	0.0573871	0.151648	0.456654	0.350427	0.285714	0.310134	-0.211844	0.209402	0.462149	0.114774	0.453602	0.608791	-0.0323565	-0.389011	0.20757	-0.202686	0.003663	-0.136142	-0.213675	-0.39072	-0.440171	0.152625	-0.188645	0.494505	-0.257631	-0.214286	-0.358974	-0.236874	0.515263	-0.125153	-0.125763	0.106227	0.415385	0.13431	0.538462	0.423077	-0.186813	0.846154	-0.307692	-0.551648	0.0681319	0.16044	0.0659341	0.169109	0.541514	-0.507692	-0.201465
CA3	-0.02442	-0.110501	-0.333333	-0.608791	-0.413309	-0.409035	0.298535	-0.289377	-0.467643	-0.0805861	-0.229548	-0.469475	0.0506716	-0.305495	-0.0683761	-0.472527	0.233211	-0.142247	0.0579976	0.160562	0.367521	0.0860806	0.340659	-0.0695971	0.346154	-0.498901	-0.403541	0.326618	0.279609	0.328449	-0.046398	-0.379121	0.193529	-0.421856	-0.0725275	-0.155067	0.182418	-0.279609	0.465201	0.151648	0.324786	-0.112088	0.292308	-0.52967	-0.622711	0.10989	-0.0873016	0.340659	0.359585
CYRIB	0.0115995	-0.0750916	-0.194139	-0.762637	-0.42735	-0.504274	0.000610501	-0.261905	-0.224054	-0.571429	-0.406593	-0.286935	-0.467033	-0.648352	-0.309524	-0.243956	-0.0683761	-0.242369	0.483516	0.478022	0.0177045	0.823565	0.566545	-0.234432	0.0604396	-0.740659	-0.015873	0.245421	0.51221	0.272894	-0.554945	-0.163004	0.613553	-0.478022	-0.147253	0.180098	-0.507692	-0.422466	0.212454	-0.520879	0.614164	0.635165	0.305495	-0.446154	-0.529304	0.197192	-0.513431	0.402198	0.595849
DSP	0.6221	0.582418	0.830281	0.265934	0.0500611	0.236264	-0.166667	0.183761	0.186813	-0.0604396	0.015873	0.0793651	-0.0250305	0.340659	0.304029	0.503297	-0.183761	-0.0763126	0.0103785	-0.189866	-0.0787546	-0.029304	-0.0708181	-0.0952381	0.0897436	0.010989	0.764957	-0.214896	-0.261905	-0.362027	0.0628816	0.171551	-0.10989	0.54884	-0.0285714	-0.028083	-0.287912	0.237485	-0.368742	-0.0021978	-0.173993	-0.38022	-0.582418	0.705495	0.282051	-0.186203	0.120879	-0.0637363	-0.271062
CNDP1	0.0598291	0.0750916	0.0702076	0.178022	0.362027	0.486569	-0.275336	0.299145	-0.035409	0.46398	0.172772	-0.199023	0.528083	0.235165	0.122711	-0.318681	0.293651	0.00915751	-0.307082	-0.460317	-0.404762	-0.144689	0.003663	0.155067	0.0512821	0.410989	0.019536	0.031746	-0.46337	-0.213065	0.520147	0.0592186	-0.550061	0.137363	0.608791	0.110501	0.226374	0.428571	-0.320513	0.516484	-0.282051	-0.283516	-0.138462	-0.0153846	0.291819	-0.103785	0.500611	-0.314286	-0.388889
THBS1	-0.191697	-0.172772	-0.258852	-0.362637	-0.040293	-0.021978	-0.169109	-0.0549451	-0.19475	0.24359	0.13431	0.025641	0.462149	0.182418	0.114164	-0.336264	0.35409	0.367521	-0.360195	-0.348596	0.290598	-0.123932	-0.17094	0.144689	0.105617	-0.178022	-0.14652	-0.0891331	0.0628816	0.373626	0.339438	0.00671551	-0.344322	-0.0555556	0.547253	0.148352	0.0505495	0.0763126	-0.025641	-0.0197802	-0.181319	0.393407	0.450549	-0.0241758	-0.0866911	-0.0946276	0.269231	-0.169231	-0.265568
ATP6V1A	0.0714286	0.1221	-0.241148	-0.340659	-0.326618	-0.217949	0.01221	-0.184982	-0.1337	-0.159951	-0.576923	-0.307082	-0.200855	-0.441758	-0.125763	0.0637363	0.139805	-0.336996	0.385836	0.300977	-0.0830281	0.625763	0.238706	0.0787546	-0.026862	-0.112088	-0.043956	0.0421245	0.274115	0.164835	-0.25641	-0.239927	0.214286	-0.132479	-0.213187	0.0164835	0.0681319	-0.377289	0.296703	-0.38022	0.315018	0.789011	0.723077	-0.367033	-0.254579	-0.0384615	-0.431624	0.243956	0.766789
JUP	0.480464	0.526252	0.533578	0.402198	-0.0641026	0.028083	-0.171551	0.028083	0.252747	-0.276557	-0.0201465	0.179487	-0.261905	0.125275	0.0793651	0.617582	-0.194139	-0.10989	0.406593	0.144689	-0.130037	0.0592186	-0.126374	0.258242	-0.180708	0.12967	0.604396	-0.246032	0.0537241	-0.220391	-0.197802	0.0952381	0.28022	0.45177	-0.252747	0.213675	-0.389011	-0.0250305	-0.139194	-0.208791	-0.187424	-0.296703	-0.595604	0.626374	0.215507	-0.045177	-0.253968	0.0021978	0.0604396
PCDH1	-0.17094	-0.147131	-0.100122	-0.582418	0.00976801	-0.111111	-0.224054	-0.119658	0.112332	-0.106838	-0.0952381	-0.246642	-0.264347	-0.652747	-0.349206	-0.283516	0.216117	0.0128205	0.155678	0.32906	-0.0842491	0.17094	0.474359	-0.385226	0.134921	-0.542857	-0.128816	0.324176	0.0976801	0.023199	-0.0836386	-0.0854701	0.225275	-0.338828	-0.393407	0.0763126	-0.327473	-0.356532	-0.0946276	-0.226374	0.352259	0.0769231	0.0549451	-0.595604	-0.143468	0.432845	-0.302808	0.696703	0.0525031
FSTL3	-0.248352	-0.362637	-0.169231	0.0725275	-0.758242	-0.410989	0.578022	-0.340659	0.454945	-0.503297	0.0593407	-0.0637363	-0.0461538	-0.0681319	-0.191209	0.362637	-0.169231	0.410989	0.147253	0.38022	0.292308	0.169231	0.257143	-0.169231	-0.397802	-0.296703	-0.0593407	-0.0549451	0.340659	0.424176	-0.534066	-0.156044	0.498901	-0.292308	-0.512088	-0.0857143	-0.0285714	-0.0461538	0.652747	-0.235165	0.243956	0.120879	-0.186813	-0.279121	-0.125275	0.0681319	-0.0725275	0.010989	0.173626
PKHD1L1	-0.002442	0.117827	0.5	0.657143	0.52442	0.593407	0.101343	0.506105	0.368742	0.461538	0.57265	0.376679	0.241148	0.841758	0.269231	0.12967	-0.192918	-0.0915751	-0.479243	-0.497558	-0.137363	-0.615995	-0.648962	-0.0732601	-0.188034	0.626374	0.0781441	-0.288156	-0.720391	-0.57265	0.307082	0.106838	-0.620269	0.460928	0.494505	-0.281441	0.287912	0.54823	-0.441392	0.520879	-0.741148	-0.525275	-0.371429	0.591209	0.63431	-0.373016	0.535409	-0.49011	-0.545788
LAMB2	-0.123932	-0.0970696	-0.126374	-0.164835	-0.246032	-0.369353	-0.200244	-0.421245	0.285714	-0.546398	-0.309524	-0.151404	-0.235653	-0.512088	-0.0433455	0.362637	0.177045	0.0250305	0.647131	0.678266	-0.0934066	0.271062	0.387668	-0.037851	-0.105006	-0.358242	0.018315	-0.222833	0.15812	0.004884	-0.31746	-0.214286	0.574481	-0.0952381	-0.630769	0.0982906	-0.397802	-0.554335	0.0512821	-0.49011	0.291209	0.292308	-0.0021978	-0.0813187	-0.0879121	0.346154	-0.349206	0.358242	0.305861
PPIC	0.032967	-0.0769231	-0.0285714	0.142857	0.296703	0.0769231	-0.283516	0.0549451	-0.415385	0.156044	0.578022	0.16044	0.437363	0.2	0.0857143	-0.415385	0.406593	-0.292308	-0.0505495	-0.485714	-0.283516	-0.0725275	-0.2	0.564835	0.186813	0.27033	0.0549451	-0.0989011	-0.441758	-0.318681	0.27033	0.0769231	-0.0857143	0.147253	0.613187	0.538462	-0.0681319	0.450549	-0.437363	0.331868	-0.217582	-0.151648	-0.169231	0.0945055	-0.0197802	-0.00659341	0.613187	-0.547253	-0.472527
THOP1	0.0543346	-0.119048	-0.0842491	-0.534066	-0.28022	-0.473138	0.111722	-0.42735	0.000610501	-0.47619	-0.218559	-0.338828	-0.102564	-0.481319	-0.181319	0.164835	-0.0610501	0.0586081	0.471306	0.67094	0.129426	0.321123	0.482295	-0.248474	0.0628816	-0.824176	-0.0757021	-0.19536	0.283883	0.0989011	-0.222833	-0.499389	0.579976	-0.23199	-0.248352	-0.117216	-0.296703	-0.453602	0.125763	-0.331868	0.459707	0.010989	-0.265934	-0.336264	-0.630037	0.371795	-0.380342	0.52967	0.286325
JAM3	0.178022	0.292308	0.621978	0.841758	0.0461538	0.353846	0.0241758	0.0505495	0.542857	0.0197802	0.226374	0.806593	0.125275	0.643956	0.617582	0.525275	-0.481319	0.336264	-0.38022	-0.450549	-0.010989	-0.49011	-0.402198	0.116484	-0.402198	0.494505	0.679121	-0.538462	-0.687912	-0.564835	-0.00659341	0.569231	-0.542857	0.604396	0.0989011	-0.27033	-0.125275	0.476923	-0.296703	0.0373626	-0.6	-0.292308	-0.547253	0.828571	0.903297	-0.661538	0.340659	-0.415385	-0.626374
PSMA3	-0.025641	-0.0152625	-0.254579	-0.235165	-0.238095	-0.241148	0.031746	-0.1221	0.0537241	-0.261905	-0.540293	-0.315629	-0.382784	-0.459341	-0.285104	0.134066	-0.139194	0.043956	0.376679	0.5	-0.172161	0.501832	0.518315	-0.277778	0.0586081	-0.30989	0.115385	0.191087	0.42674	0.278388	-0.246642	-0.0494505	0.384615	-0.299145	-0.512088	-0.0164835	-0.186813	-0.404762	0.405372	-0.428571	0.525031	0.274725	0.032967	-0.41978	-0.205739	0.19475	-0.611722	0.463736	0.538462
UMOD	-0.032967	0.0347985	0.17033	0.173626	0.587302	0.456044	-0.263126	0.326618	-0.0946276	0.262515	0.35348	-0.0860806	0.258852	0.476923	0.283272	-0.287912	-0.29304	-0.269231	-0.0824176	-0.117827	-0.287546	-0.129426	-0.208181	0.282662	-0.246642	0.441758	-0.026862	-0.105617	-0.264347	-0.310745	0.236874	-0.184371	-0.216117	0.21978	0.389011	-0.0372405	0.305495	0.388889	-0.394994	0.701099	-0.318681	-0.318681	-0.0725275	0.156044	0.114164	-0.153236	0.302198	-0.362637	-0.241148
RPL10A	-0.00659341	-0.195604	-0.301099	-0.556044	-0.323077	-0.643956	-0.164835	-0.595604	-0.0285714	-0.327473	-0.604396	-0.362637	-0.516484	-0.868132	-0.375824	-0.0769231	0.0769231	0.0725275	0.516484	0.643956	0.283516	0.727473	0.824176	-0.424176	0.213187	-0.687912	-0.318681	0.257143	0.415385	0.345055	-0.459341	-0.459341	0.6	-0.314286	-0.446154	0.00659341	-0.38022	-0.613187	0.103297	-0.507692	0.696703	0.463736	0.252747	-0.476923	-0.591209	0.349451	-0.736264	0.617582	0.41978
CENPF	0.243956	0.221978	0.12967	-0.116484	-0.52967	-0.424176	0.116484	-0.705495	0.384615	-0.652747	-0.208791	0.0505495	-0.178022	-0.358242	-0.213187	0.213187	0.23956	-0.0021978	0.705495	0.591209	0.569231	0.252747	0.727473	-0.16044	-0.257143	-0.362637	0.0593407	-0.116484	-0.0153846	0.191209	-0.410989	-0.0505495	0.621978	0.252747	-0.652747	-0.0637363	-0.446154	-0.362637	0.151648	-0.327473	0.415385	0.032967	-0.235165	-0.204396	0.00659341	0.415385	-0.349451	0.424176	0.032967
TPM1	0.129426	0.030525	-0.359585	-0.472527	-0.424298	-0.398046	0.0494505	-0.239927	-0.540904	-0.34188	-0.123932	-0.0964591	-0.148352	-0.151648	-0.338217	-0.274725	-0.0970696	-0.030525	-0.156288	-0.00793651	0.59768	0.294261	0.175824	0.0952381	-0.159951	-0.406593	-0.247253	0.0689866	0.605617	0.811355	-0.0866911	-0.123321	0.255189	-0.494505	-0.2	0.200855	0.0725275	0.0555556	0.164835	-0.226374	0.0940171	0.635165	0.661538	-0.556044	-0.339438	-0.0738706	-0.380342	0.138462	0.0964591
MACROH2A1	-0.001221	-0.0738706	-0.260073	-0.564835	-0.348596	-0.470696	-0.034188	-0.324786	-0.260073	-0.471917	-0.665446	-0.482906	-0.261294	-0.767033	-0.155678	-0.125275	0.03663	-0.17094	0.458486	0.531136	-0.020757	0.691087	0.650794	-0.29243	0.132479	-0.67033	-0.119048	0.326618	0.401709	0.18254	-0.350427	-0.178266	0.553724	-0.580586	-0.542857	-0.148962	-0.349451	-0.515263	0.310134	-0.538462	0.681319	0.41978	0.305495	-0.446154	-0.521978	0.291209	-0.456654	0.643956	0.677045
WDR1	-0.0958486	-0.123321	-0.472527	-0.397802	-0.204518	-0.0842491	0.037851	-0.03663	-0.392552	0.247863	-0.465812	-0.319292	0.030525	-0.230769	0.0030525	-0.0285714	0.124542	-0.0897436	-0.0903541	-0.0927961	0.0744811	0.381563	0.0970696	0.0854701	0.285714	-0.032967	-0.314408	0.257021	0.401099	0.347375	-0.013431	-0.111722	-0.15873	-0.267399	0.125275	-0.133089	0.459341	-0.199634	0.460317	-0.186813	0.286935	0.661538	0.846154	-0.331868	-0.40232	-0.152625	-0.1337	0.0989011	0.520147
VCP	-0.17033	-0.161783	-0.362027	-0.195604	0.0915751	0.150183	-0.181319	0.196581	-0.26801	0.464591	-0.259463	-0.228938	0.296703	-0.0681319	0.108669	-0.472527	0.265568	-0.181929	-0.169109	-0.421245	-0.222833	0.372405	-0.173993	0.123321	0.266178	0.213187	-0.184982	0.492674	0.0964591	0.12149	0.0781441	-0.00549451	-0.497558	-0.152625	0.331868	0.0793651	0.301099	0.120269	0.128816	0.12967	-0.0433455	0.551648	0.784615	-0.353846	-0.0555556	-0.371795	0.174603	-0.16044	0.39011
UBE2N	-0.14652	-0.303419	-0.344322	-0.837363	-0.260073	-0.515263	0.0927961	-0.258242	-0.224664	-0.263736	-0.1337	-0.1337	-0.496947	-0.731868	-0.216117	-0.230769	-0.260073	-0.0744811	0.257021	0.422466	0.427961	0.412088	0.149573	-0.31685	0.257021	-0.736264	-0.20757	0.294261	0.679487	0.532357	-0.445665	-0.326007	0.399267	-0.35348	-0.327473	0.0250305	-0.2	-0.30525	0.351038	-0.472527	0.412088	0.608791	0.520879	-0.70989	-0.659951	0.103175	-0.539683	0.556044	0.337607
APOH	-0.020757	0.0793651	0.194139	0.305495	0.301587	0.638584	0.253968	0.385226	-0.0384615	0.664835	0.440781	0.266789	0.438339	0.621978	0.0970696	-0.0637363	-0.0537241	0.235043	-0.571429	-0.647131	-0.250305	-0.469475	-0.603175	0.140415	0.163004	0.441758	-0.035409	-0.0518926	-0.336996	-0.387057	0.379731	0.354701	-0.639805	0.35348	0.626374	0.119658	0.494505	0.515873	-0.0732601	0.520879	-0.455433	-0.265934	0.0505495	0.371429	0.277778	-0.230769	0.717338	-0.424176	-0.386447
FAM71C	0.0505495	0.0637363	-0.116484	-0.520879	-0.485714	-0.323077	0.305495	-0.0417582	-0.0813187	-0.441758	0.010989	-0.534066	-0.0549451	-0.125275	-0.450549	-0.156044	0.503297	-0.213187	0.498901	0.49011	0.384615	0.151648	0.314286	-0.296703	0.112088	-0.41978	-0.27033	0.358242	0.608791	0.665934	-0.182418	-0.384615	0.569231	-0.371429	-0.463736	0.169231	0.178022	-0.243956	0.498901	0.0637363	0.389011	-0.0461538	0.27033	-0.525275	-0.459341	0.52967	-0.103297	0.261538	0.586813
ABHD14A	0.331868	0.503297	0.718681	0.810989	0.107692	0.415385	0.125275	0.213187	0.49011	0.0461538	0.23956	0.701099	0.0241758	0.661538	0.498901	0.410989	-0.415385	0.107692	-0.23956	-0.314286	-0.107692	-0.621978	-0.353846	0.0813187	-0.358242	0.56044	0.727473	-0.459341	-0.705495	-0.586813	0.032967	0.604396	-0.49011	0.648352	0.0241758	-0.195604	-0.120879	0.410989	-0.345055	0.0989011	-0.564835	-0.472527	-0.6	0.753846	0.969231	-0.450549	0.208791	-0.362637	-0.512088
APEH	0.263736	0.0866911	0.02442	-0.243956	-0.26801	-0.490842	-0.0494505	-0.346764	-0.379731	-0.354701	-0.612943	-0.333944	-0.192918	-0.573626	-0.00915751	-0.0945055	0.10928	-0.346764	0.222222	0.224054	0.113553	0.460317	0.506716	-0.0824176	0.186813	-0.402198	0.0494505	0.103175	0.0561661	-0.0286935	-0.212454	-0.191697	0.347375	-0.277778	0.0549451	-0.191087	-0.437363	-0.321734	-0.0592186	-0.301099	0.304029	0.116484	0.0373626	0.156044	-0.420024	0.0738706	-0.309524	0.296703	0.483516
PKDCC	0.273504	0.369353	0.271062	0.621978	0.583028	0.518926	0.010989	0.437118	0.178877	0.432845	0.602564	0.397436	0.319902	0.49011	0.0952381	-0.138462	-0.0714286	-0.0128205	-0.037851	-0.365079	-0.344322	-0.546398	-0.581197	0.592186	-0.30464	0.810989	0.205128	-0.137973	-0.359585	-0.311966	0.327228	0.1221	-0.380342	0.58486	0.353846	0.285714	0.349451	0.518315	-0.430403	0.683516	-0.455433	-0.564835	-0.287912	0.371429	0.53663	-0.189866	0.272894	-0.613187	-0.446276
MEPE	-0.213187	-0.0593407	0.0637363	0.78022	0.283516	0.542857	0.393407	0.213187	-0.0153846	0.353846	0.525275	0.679121	0.630769	0.762637	0.362637	-0.0153846	-0.331868	0.138462	-0.534066	-0.613187	-0.0989011	-0.67033	-0.635165	0.468132	-0.415385	0.692308	0.0813187	-0.221978	-0.613187	-0.367033	0.173626	0.657143	-0.648352	0.265934	0.2	-0.221978	0.283516	0.674725	-0.0901099	0.476923	-0.485714	-0.424176	-0.257143	0.406593	0.648352	-0.498901	0.692308	-0.551648	-0.410989
TOR1A	0.0018315	0.123932	0.037851	0.274725	-0.00610501	0.160562	-0.165446	0.137973	0.271062	0.197192	-0.0787546	0.0152625	-0.1337	0.00659341	-0.130037	0.107692	0.429182	-0.0750916	0.102564	0.100122	-0.305861	-0.23199	0.0323565	0.156899	-0.107448	0.375824	-0.019536	0.0610501	-0.159951	-0.216728	-0.01221	0.037851	-0.0225885	-0.030525	-0.221978	0.0103785	0.437363	-0.169109	0.018315	0.0725275	0.0152625	-0.12967	0.0681319	-0.287912	0.214286	0.282662	-0.118437	-0.221978	0.20696
GRAP2	-0.213675	-0.333944	-0.435287	-0.191209	-0.228938	-0.395604	0.173382	-0.111722	-0.384615	-0.0873016	0.0641026	0.117827	-0.108669	-0.010989	0.0189255	-0.38022	-0.218559	-0.00915751	-0.188034	-0.164225	0.551893	0.0714286	-0.155678	0.103175	0.101343	-0.12967	-0.206349	0.363248	0.496947	0.67094	-0.272283	0.0115995	0.00793651	-0.26801	-0.112088	0.127595	-0.0417582	0.117216	0.289988	-0.0197802	-0.013431	0.327473	0.406593	-0.279121	-0.247863	-0.332723	-0.129426	-0.0989011	0.0598291
DERA	-0.0241758	-0.2	-0.274725	0.010989	-0.221978	-0.257143	0.178022	-0.450549	0.213187	0.0021978	-0.525275	-0.120879	-0.534066	-0.617582	-0.323077	0.230769	-0.393407	0.195604	0.283516	0.608791	-0.0945055	0.331868	0.498901	-0.156044	-0.173626	-0.186813	-0.173626	0.138462	0.248352	0.0681319	-0.472527	-0.226374	0.323077	-0.173626	-0.551648	-0.16044	-0.0505495	-0.301099	0.283516	-0.314286	0.446154	0.292308	0.0901099	-0.345055	-0.204396	0.156044	-0.70989	0.340659	0.340659
A2ML1	0.573626	0.701099	0.815385	0.217582	-0.120879	0.169231	-0.0725275	0.191209	0.70989	-0.389011	0.0725275	0.195604	-0.301099	0.292308	0.345055	0.542857	-0.120879	-0.0813187	0.252747	0.257143	-0.032967	-0.191209	0.103297	-0.138462	-0.375824	0.0989011	0.876923	-0.485714	-0.243956	-0.243956	0.0197802	0.0945055	0.12967	0.657143	-0.173626	-0.0285714	-0.274725	0.0021978	-0.2	-0.169231	-0.195604	-0.213187	-0.52967	0.446154	0.608791	0.0461538	-0.208791	-0.0681319	-0.367033
CILP2	-0.221001	-0.167888	0.34127	0.643956	0.449939	0.493284	-0.283883	0.278999	0.150183	0.362027	0.520757	0.42735	0.224664	0.762637	0.369963	-0.0241758	-0.193529	0.156288	-0.477411	-0.501832	-0.178877	-0.376068	-0.476801	0.0677656	-0.0543346	0.621978	0.216728	-0.164225	-0.470085	-0.393773	0.100122	0.338828	-0.522589	0.386447	0.569231	0.156288	0.151648	0.604396	-0.533578	0.463736	-0.570818	-0.151648	-0.151648	0.6	0.474969	-0.310745	0.653846	-0.767033	-0.601343
TEK	-0.122711	-0.0238095	0.0140415	0.340659	0.472527	0.409646	-0.161172	0.23138	0.0793651	0.323565	0.267399	0.242369	0.294261	0.261538	0.131868	-0.503297	0.18315	0.0885226	0.104396	-0.322955	-0.444444	-0.179487	0.0164835	0.241148	-0.0421245	0.512088	0.103175	0.298535	-0.266789	-0.271673	0.191087	0.320513	-0.288767	0.230159	0.186813	0.14652	0.208791	0.351038	-0.031746	0.687912	0.04884	-0.375824	-0.0197802	0.147253	0.278388	-0.0634921	0.398046	-0.481319	-0.161172
PDCL3	-0.538462	-0.485714	-0.463736	-0.367033	-0.498901	-0.406593	0.265934	-0.010989	-0.0197802	-0.331868	-0.446154	-0.384615	-0.349451	-0.186813	-0.305495	-0.0417582	-0.0197802	-0.125275	-0.010989	0.261538	0.265934	0.481319	0.2	-0.27033	-0.0241758	-0.230769	-0.393407	0.556044	0.802198	0.784615	-0.512088	0.0725275	0.402198	-0.626374	-0.27033	0.0241758	-0.138462	-0.415385	0.67033	-0.345055	0.142857	0.485714	0.345055	-0.375824	-0.362637	0.0901099	-0.305495	0.221978	0.679121
MGAT2	-0.28083	-0.252747	-0.104396	-0.279121	0.142247	0.0860806	-0.250916	0.0714286	0.489011	0.0909646	-0.0964591	-0.0225885	-0.0781441	-0.432967	0.0866911	0.472527	0.123932	0.0164835	0.163614	0.238095	-0.166667	0.034188	-0.0934066	-0.0689866	-0.0457875	-0.0725275	0.10989	0.147741	0.15812	0.00610501	0.0946276	-0.108059	0.0482295	0.108669	-0.323077	-0.159951	0.107692	-0.269231	0.347985	-0.371429	0.0018315	0.476923	0.151648	-0.476923	-0.0189255	0.181929	-0.176435	0.248352	0.133089
FAH	-0.224664	-0.260073	-0.250305	-0.164835	-0.15812	-0.161783	-0.00915751	-0.254579	0.0262515	-0.003663	-0.629426	-0.279609	-0.211233	-0.516484	-0.110501	0.393407	0.0598291	0.172772	0.0549451	0.281441	-0.130647	0.281441	0.446276	-0.364469	0.412088	-0.120879	0.0976801	0.174603	0.150183	0.0470085	-0.0561661	0.181929	0.117216	-0.0622711	-0.432967	-0.0903541	-0.0681319	-0.505495	0.246032	-0.503297	0.47558	0.305495	0.0813187	-0.340659	-0.143468	0.234432	-0.259463	0.657143	0.347985
HSPA6	-0.002442	0.178877	0.443834	0.389011	0.326007	0.437729	0.04884	0.575092	0.522589	0.494505	0.257631	0.258852	-0.0659341	0.323077	0.153236	0.27033	-0.2558	-0.030525	-0.343101	-0.297314	-0.298535	-0.296703	-0.545788	-0.02442	-0.0525031	0.415385	0.352869	0.159951	-0.281441	-0.432845	-0.0494505	0.226496	-0.485958	0.303419	0.283516	-0.136142	-0.191209	0.14652	-0.13431	-0.107692	-0.563492	-0.103297	-0.349451	0.516484	0.464591	-0.306471	0.0140415	-0.147253	-0.111111
ITIH4	0.142857	0.150183	-0.156288	-0.70989	-0.248474	-0.263126	0.023199	-0.0152625	-0.247253	-0.389499	-0.340049	-0.442613	-0.144078	-0.336264	-0.3663	-0.213187	0.362637	-0.29243	0.611722	0.495116	-0.0995116	0.437729	0.391331	-0.178877	0.04884	-0.437363	-0.127595	0.0787546	0.403541	0.224664	0.02442	-0.298535	0.600122	-0.401709	-0.204396	0.0952381	0.0153846	-0.428571	0.376068	-0.138462	0.45177	-0.0285714	0.142857	-0.604396	-0.522589	0.529304	-0.327228	0.397802	0.62149
ORM2	0.15812	0.100733	-0.152625	-0.556044	-0.526252	-0.449939	0.0848596	-0.387668	-0.162393	-0.556777	-0.413919	-0.276557	-0.131868	-0.542857	-0.271062	0.147253	0.141026	0.277167	0.499389	0.552503	0.0976801	0.364469	0.613553	-0.110501	0.0964591	-0.727473	0.0934066	-0.0140415	0.537241	0.360195	-0.194139	0.004884	0.680098	-0.342491	-0.542857	0.159951	-0.38022	-0.504274	0.418193	-0.52967	0.67094	0.0593407	-0.16044	-0.305495	-0.515873	0.52381	-0.388278	0.525275	0.363248
CGREF1	0.296703	0.494505	0.406593	0.731868	0.476923	0.652747	-0.0241758	0.261538	0.0285714	0.476923	0.116484	0.538462	0.0021978	0.525275	0.2	0.0725275	-0.208791	-0.301099	-0.186813	-0.331868	-0.349451	-0.648352	-0.437363	0.345055	-0.191209	0.837363	0.371429	-0.186813	-0.687912	-0.626374	0.235165	0.617582	-0.621978	0.582418	0.12967	-0.032967	0.147253	0.424176	-0.397802	0.362637	-0.564835	-0.446154	-0.23956	0.494505	0.802198	-0.23956	0.173626	-0.336264	-0.283516
GALNT6	0.0659341	0.107448	0.2442	-0.0153846	0.374237	0.308303	-0.152625	0.482906	0.142857	0.103175	0.521368	0.0915751	0.00610501	0.327473	-0.173993	-0.305495	0.119048	-0.173993	0.136142	-0.0677656	-0.380952	-0.228327	-0.277167	0.047619	-0.0372405	0.252747	0.153236	0.150183	-0.0482295	-0.18254	0.164835	0.00671551	0.021978	0.123932	0.213187	0.457875	0.116484	0.239316	-0.30464	0.516484	-0.240537	-0.542857	-0.30989	-0.107692	0.198413	0.208791	0.186813	-0.235165	-0.221001
RPS12	-0.30989	-0.305495	-0.446154	-0.626374	-0.525275	-0.516484	0.393407	-0.261538	0.010989	-0.384615	-0.512088	-0.586813	-0.314286	-0.52967	-0.498901	-0.0505495	0.032967	0.0549451	0.305495	0.643956	0.494505	0.424176	0.512088	-0.52967	0.0813187	-0.626374	-0.56044	0.507692	0.810989	0.767033	-0.41978	-0.30989	0.564835	-0.591209	-0.630769	-0.217582	-0.0637363	-0.687912	0.661538	-0.349451	0.547253	0.283516	0.349451	-0.630769	-0.578022	0.402198	-0.578022	0.70989	0.771429
VAMP8	-0.196581	-0.270452	-0.708181	-0.789011	-0.360195	-0.492674	-0.119658	-0.163004	-0.31746	-0.277778	-0.379121	-0.437118	-0.0763126	-0.516484	-0.250916	-0.23956	0.172772	0.0384615	0.306471	0.29243	0.208791	0.514652	0.240537	-0.0164835	0.200244	-0.520879	-0.29243	0.21978	0.836386	0.826618	-0.0671551	-0.352869	0.344322	-0.51221	-0.217582	0.250916	0.16044	-0.437118	0.442002	-0.27033	0.351038	0.512088	0.657143	-0.793407	-0.46398	0.0567766	-0.460317	0.468132	0.518926
QSOX1	-0.15873	-0.0396825	0.223443	0.41978	0.567155	0.510989	-0.241148	0.456654	0.249084	0.582418	0.315629	0.115385	0.576313	0.810989	0.490232	0.0637363	0.132479	0.0860806	-0.308303	-0.468254	-0.26801	-0.539072	-0.627595	0.195971	0.118437	0.665934	0.236874	-0.103175	-0.437729	-0.335165	0.485348	0.123321	-0.655678	0.553724	0.551648	0.00549451	0.353846	0.275946	-0.366911	0.56044	-0.665446	-0.472527	-0.178022	0.556044	0.507937	-0.308303	0.575702	-0.428571	-0.351038
FLNA	0.0549451	0.0549451	-0.328449	0.00659341	-0.141026	-0.0873016	-0.004884	-0.0286935	-0.498779	0.0830281	-0.0647131	0.0347985	0.000610501	0.305495	-0.152625	-0.116484	-0.0653236	-0.0372405	-0.42735	-0.294261	0.460317	0.014652	-0.186203	0.351648	-0.190476	0.389011	-0.285104	-0.133089	0.335165	0.553724	0.227717	-0.029304	-0.0903541	-0.196581	0.463736	0.0433455	0.538462	0.136752	0.118437	0.0681319	-0.258852	0.481319	0.692308	-0.0769231	-0.126374	-0.209402	-0.17033	-0.30989	-0.00610501
IGHV3-72	-0.0818071	-0.10989	0.266178	0.134066	0.205128	0.294872	0.227717	0.229548	0.148352	0.30464	0.286325	0.185592	0.26862	0.186813	0.338217	-0.00659341	-0.144078	0.020757	-0.379731	-0.432845	-0.144689	-0.263736	-0.393162	-0.0573871	0.169109	0.0769231	-0.0995116	-0.0042735	-0.448107	-0.598901	0.0598291	0.198413	-0.394383	0.216117	0.547253	-0.31685	-0.0593407	0.184371	-0.139194	0.125275	-0.225275	-0.164835	-0.195604	0.49011	0.180098	-0.240537	0.617827	-0.16044	-0.322344
IGFBP6	-0.0891331	-0.021978	0.318071	0.657143	0.202686	0.254579	0.270452	0.0677656	0.0702076	0.154457	0.6337	0.705128	0.0818071	0.775824	0.0512821	-0.0021978	-0.28083	0.2442	-0.489621	-0.358974	0.29243	-0.650183	-0.493284	0.0579976	-0.309524	0.494505	0.00976801	-0.349817	-0.446886	-0.224664	0.0323565	0.437118	-0.258242	0.301587	0.345055	-0.015873	-0.0373626	0.525031	-0.286935	0.208791	-0.490842	-0.279121	-0.331868	0.56044	0.328449	-0.0903541	0.416972	-0.542857	-0.655678
COL6A2	-0.0805861	-0.01221	0.271062	0.727473	0.452991	0.40293	0.00976801	0.253968	0.29304	0.405983	0.555556	0.347985	0.322344	0.643956	0.442613	-0.151648	-0.137363	0.0586081	-0.106838	-0.342491	-0.266178	-0.556777	-0.470085	0.288767	-0.0805861	0.582418	0.108059	-0.204518	-0.641026	-0.532357	0.04884	0.0830281	-0.496947	0.576923	0.353846	-0.018315	0.173626	0.447497	-0.429792	0.674725	-0.40293	-0.687912	-0.468132	0.538462	0.541514	-0.373626	0.545788	-0.643956	-0.454212
MB	0.017094	-0.0610501	0.114774	0.0857143	0.152015	0.223443	0.384005	0.0103785	0.0140415	0.126374	0.383394	0.249084	0.237485	-0.00659341	-0.047619	0.0725275	-0.283272	0.358364	-0.145299	-0.118437	0.0732601	-0.366911	-0.119048	-0.224664	0.00976801	-0.2	-0.175824	0.0470085	-0.126984	-0.188034	0.0702076	0.203297	-0.0958486	0.0128205	-0.274725	-0.236264	0.2	0.362637	0.124542	0.217582	0.153846	-0.52967	-0.336264	-0.103297	-0.0787546	0.108059	0.355922	0.221978	-0.368742
RNASET2	0.125153	-0.00610501	0.202686	-0.156044	-0.0396825	-0.286325	-0.0042735	-0.325397	-0.0238095	-0.399267	0.222222	0.035409	0.000610501	-0.173626	0.0915751	0.138462	-0.023199	-0.105006	0.208791	0.258242	0.321123	-0.154457	0.0518926	-0.0500611	-0.169719	-0.525275	-0.131258	-0.433455	-0.230769	-0.148352	-0.00549451	-0.39011	0.343101	0.019536	-0.164835	-0.190476	-0.217582	0.0213675	-0.236874	-0.0285714	-0.117827	-0.375824	-0.450549	-0.0373626	-0.204518	0.163004	0.0641026	0.2	-0.25641
PROC	0.0744811	0.230769	0.0738706	0.226374	0.437118	0.648352	-0.167888	0.442002	0.00610501	0.514652	0.125763	-0.227717	0.405372	0.345055	0.002442	-0.0725275	0.258242	0.020757	-0.0744811	-0.169719	-0.647741	-0.301587	-0.178266	0.315629	0.0323565	0.6	-0.00854701	-0.0744811	-0.20757	-0.359585	0.622711	0.0518926	-0.269231	0.21917	0.441758	0.171551	0.573626	0.145299	-0.0561661	0.595604	-0.23199	-0.459341	-0.103297	0.0813187	0.194139	0.233822	0.384615	-0.318681	-0.105006
C19orf18	-0.235165	-0.27033	-0.358242	0.252747	0.674725	0.463736	-0.0989011	0.314286	-0.679121	0.758242	0.371429	0.147253	0.582418	0.265934	0.0857143	-0.476923	0.0637363	-0.156044	-0.507692	-0.727473	-0.472527	-0.38022	-0.661538	0.652747	0.261538	0.551648	-0.353846	0.204396	-0.279121	-0.362637	0.485714	0.235165	-0.621978	-0.0989011	0.657143	0.134066	0.463736	0.498901	-0.226374	0.591209	-0.349451	-0.186813	0.226374	0.0857143	-0.0505495	-0.261538	0.652747	-0.468132	-0.186813
ANTXR2	0.101954	0.0854701	0.379731	0.582418	0.260073	0.411477	0.152625	0.278999	0.017094	0.330281	0.514652	0.318681	0.413919	0.740659	0.348596	0.112088	-0.178877	0.160562	-0.596459	-0.565934	-0.0573871	-0.470085	-0.372405	0.0738706	-0.0940171	0.397802	0.200244	-0.192308	-0.54823	-0.296093	0.271673	0.181929	-0.547009	0.297924	0.296703	-0.0238095	0.226374	0.720391	-0.397436	0.516484	-0.389499	-0.415385	-0.371429	0.556044	0.407814	-0.367521	0.69536	-0.63956	-0.64591
FCMR	0.030525	0.129426	0.189866	0.0417582	0.00610501	0.36569	0.0586081	0.0360195	0.493895	0.127595	-0.019536	0.0482295	0.298535	-0.12967	0.0433455	0.753846	-0.029304	0.258852	-0.164835	-0.046398	-0.0604396	-0.128205	-0.241148	-0.0946276	-0.225275	-0.010989	-0.0177045	-0.310745	-0.180098	-0.247253	0.23138	0.138584	-0.216728	0.19475	-0.0637363	-0.358364	-0.0373626	-0.03663	0.173993	-0.503297	-0.271673	0.314286	-0.116484	0.0813187	0.218559	0.0372405	0.126374	0.292308	-0.185592
IGHA2	0.0549451	-0.0854701	0.039072	-0.116484	-0.020757	-0.14591	0.17033	0.117827	-0.356532	0.0976801	-0.111111	0.026862	0.126984	0.125275	0.114164	-0.279121	0.0372405	-0.168498	-0.270452	-0.310134	0.0531136	0.115995	-0.111722	-0.00915751	0.232601	-0.0373626	-0.0274725	0.0720391	-0.0891331	-0.0964591	-0.0683761	0.0824176	-0.171551	-0.135531	0.701099	-0.0848596	-0.12967	0.0757021	-0.150794	-0.0857143	-0.0671551	0.191209	0.142857	0.30989	-0.222222	-0.186813	0.218559	-0.367033	0.150794
IGFBP7	-0.279609	-0.296093	-0.0555556	0.164835	0.383394	0.15873	-0.0384615	0.0604396	-0.152625	0.28022	0.64652	0.431624	0.399878	0.415385	0.224054	-0.586813	0.0702076	0.0873016	-0.350427	-0.464591	0.161783	-0.405372	-0.45177	0.249084	-0.152625	0.296703	-0.203907	0.021978	-0.333944	-0.0689866	0.241148	0.0555556	-0.349817	0.131868	0.512088	0.10989	0.156044	0.547009	-0.264347	0.542857	-0.368742	-0.0813187	0.138462	0.0461538	0.0873016	-0.177656	0.594017	-0.6	-0.537241
MAN1C1	-0.12149	-0.0115995	0.00671551	-0.0197802	-0.124542	0.139194	0.0323565	0.0970696	0.537851	-0.0384615	-0.0781441	0.0586081	-0.104396	-0.252747	0.0628816	0.503297	-0.0818071	0.167277	0.233822	0.1337	-0.0567766	-0.0494505	-0.0482295	-0.237485	-0.0286935	-0.204396	0.029304	0.274725	0.171551	0.003663	-0.265568	0.220391	-0.00732601	0.0140415	-0.898901	-0.264347	0.0197802	-0.18254	0.431013	-0.323077	0.20696	0.0681319	0.0021978	-0.261538	0.28022	-0.023199	-0.131258	0.516484	0.140415
PHPT1	0.0945055	-0.116484	-0.0769231	-0.195604	-0.538462	-0.687912	0.0373626	-0.323077	0.336264	-0.450549	-0.6	-0.0417582	-0.41978	-0.679121	-0.010989	0.296703	-0.0593407	0.459341	0.283516	0.274725	0.032967	0.41978	0.534066	-0.27033	0.112088	-0.498901	0.032967	0.0373626	0.349451	0.125275	-0.547253	0.0681319	0.503297	-0.30989	-0.248352	-0.217582	-0.538462	-0.6	0.287912	-0.824176	0.525275	0.41978	-0.147253	-0.0681319	-0.230769	0.164835	-0.551648	0.27033	0.213187
AGRN	-0.0360195	-0.0525031	-0.00854701	-0.12967	-0.03663	-0.39072	-0.202686	-0.413309	0.0927961	-0.319902	-0.0903541	-0.14652	0.0128205	-0.301099	-0.119048	-0.120879	0.503663	-0.0781441	0.382173	0.454823	0.0689866	0	0.394383	-0.0897436	-0.0555556	-0.353846	0.0335775	-0.18254	-0.213675	0.00671551	0.0177045	-0.415751	0.30464	-0.0848596	-0.142857	0.159951	-0.384615	-0.284493	-0.336386	0.010989	0.0128205	-0.208791	-0.261538	-0.0285714	-0.126984	0.34188	-0.210012	0.16044	0.0708181
C8B	0.128816	0.180708	-0.0610501	-0.424176	-0.153236	-0.0683761	-0.318681	-0.127595	0.045177	-0.0824176	-0.188645	-0.372405	0.29243	-0.151648	-0.0982906	-0.0901099	0.932234	-0.149573	0.270452	0.0665446	-0.0677656	0.0702076	0.282051	0.0140415	0.0616606	-0.195604	-0.0781441	-0.034188	-0.114774	0.0897436	0.434066	-0.361416	0.046398	-0.103785	-0.0769231	0.1337	0.208791	-0.245421	-0.00549451	0.178022	0.021978	-0.0681319	0.235165	-0.367033	-0.0225885	0.286325	0.0628816	0.156044	0.13431
APOA1	0.111111	0.0769231	0.307692	0.494505	0.21978	0.382173	0.192918	0	0.002442	0.293651	0.575702	0.314408	0.296093	0.538462	0.018315	0.0461538	0.00976801	0.168498	-0.407204	-0.333944	-0.0103785	-0.565934	-0.349206	0.111111	-0.019536	0.485714	-0.111111	-0.372405	-0.523199	-0.420635	0.294872	0.0982906	-0.323565	0.351038	0.512088	0.131868	0.323077	0.5	-0.406593	0.595604	-0.379731	-0.503297	-0.336264	0.397802	0.189255	0.03663	0.627595	-0.507692	-0.683761
CROCC	0.103297	-0.134066	-0.0593407	-0.463736	-0.6	-0.789011	0.0549451	-0.652747	0.182418	-0.665934	-0.257143	-0.336264	-0.424176	-0.679121	-0.327473	0.00659341	0.112088	0.0813187	0.67033	0.745055	0.432967	0.652747	0.916484	-0.437363	0.107692	-0.784615	-0.0681319	0.204396	0.38022	0.393407	-0.604396	-0.556044	0.828571	-0.217582	-0.582418	0.169231	-0.481319	-0.454945	0.147253	-0.415385	0.657143	0.230769	-0.0593407	-0.410989	-0.512088	0.362637	-0.573626	0.481319	0.274725
NAP1L1	0.0238095	0.0494505	-0.442613	-0.424176	-0.360195	-0.221001	0.0744811	-0.199023	-0.171551	-0.0940171	-0.656899	-0.431624	0.018315	-0.437363	-0.0598291	0.112088	0.0720391	-0.125153	0.276557	0.206349	0.0622711	0.540904	0.190476	0.0525031	0.120269	-0.235165	-0.20757	0.169719	0.509158	0.398046	-0.152625	-0.224664	0.0860806	-0.24359	-0.345055	-0.110501	0.287912	-0.401709	0.493284	-0.257143	0.297314	0.604396	0.797802	-0.371429	-0.263126	-0.181319	-0.399267	0.459341	0.732601
ALDH9A1	0.0579976	-0.0909646	-0.181929	-0.56044	-0.294872	-0.407204	-0.0989011	-0.234432	-0.169109	-0.0671551	-0.643468	-0.453602	-0.237485	-0.78022	0.0409035	-0.0813187	0.167277	0.0634921	0.180708	0.202686	-0.0689866	0.409646	0.482906	-0.32906	0.671551	-0.665934	0.139805	0.345543	0.247863	0.119658	-0.150183	-0.0989011	0.137973	-0.205128	-0.367033	-0.0396825	-0.226374	-0.490232	0.147741	-0.428571	0.577534	0.178022	0.208791	-0.340659	-0.289988	0.0750916	-0.281441	0.586813	0.40293
CD99L2	-0.0610501	-0.228938	0.0238095	-0.125275	0.0775336	-0.131868	0.152015	-0.0470085	-0.275946	0.0995116	0.473138	0.260073	0.0653236	0.147253	-0.00854701	-0.450549	0.101343	0.120269	-0.238095	-0.255189	0.373016	-0.433455	-0.172772	-0.144689	0.26801	-0.164835	-0.249084	-0.0018315	-0.108669	0.0299145	0.104396	-0.0708181	-0.0860806	-0.0592186	0.323077	0.00915751	0.178022	0.300977	-0.128816	0.367033	-0.0989011	-0.397802	-0.0373626	-0.0945055	-0.238095	0.0445665	0.373016	-0.257143	-0.401099
C9	0.0726496	0.0732601	-0.250916	-0.701099	-0.471917	-0.330281	-0.00671551	-0.308303	-0.124542	-0.480464	-0.423687	-0.532357	-0.154457	-0.595604	-0.277778	-0.0549451	0.360195	-0.0616606	0.669109	0.587912	-0.0653236	0.426129	0.652625	-0.119048	0.167277	-0.6	-0.172772	0.122711	0.46398	0.2442	-0.137973	-0.235653	0.64652	-0.384615	-0.507692	0.114164	-0.169231	-0.573871	0.518926	-0.274725	0.626374	0.0505495	0.0857143	-0.582418	-0.493895	0.525031	-0.311966	0.582418	0.515263
SPINT1	0.017094	-0.0042735	0.169109	0.762637	-0.0421245	-0.105617	0.173382	-0.0702076	0.105006	-0.191697	-0.134921	0.0757021	0.127595	0.551648	0.471917	0.314286	-0.380342	-0.0262515	0.04884	-0.001221	-0.105617	-0.0018315	-0.0799756	0.148962	-0.0891331	0.336264	0.407814	-0.340659	-0.346154	-0.233822	-0.188645	0.106838	-0.0335775	0.412088	0.0901099	-0.0860806	-0.296703	0.0647131	-0.225275	0.138462	-0.108669	-0.41978	-0.665934	0.828571	0.376068	-0.436508	0.164835	-0.336264	0.0115995
CCDC125	-0.0934066	-0.154457	-0.02442	0.178022	0.18254	0.215507	-0.180708	0.134921	-0.202076	0.230769	-0.0030525	-0.241148	0.343712	0.367033	0.43895	-0.112088	-0.040293	-0.0128205	-0.180098	-0.263736	-0.407814	0.117827	-0.111111	0.201465	0.24359	0.331868	0.00732601	-0.245421	-0.249695	-0.31746	0.271673	-0.123321	-0.258852	0.175824	0.815385	0.0494505	0.30989	0.189255	-0.169719	0.432967	-0.153846	-0.0681319	0.010989	0.362637	0.00854701	-0.2442	0.580586	-0.595604	-0.128205
L1CAM	0.0177045	0.0982906	0.360195	0.736264	0.330891	0.403541	0.031746	0.258852	0.345543	0.344322	0.359585	0.24359	0.579976	0.679121	0.528083	0.2	0.103175	0.0811966	-0.365079	-0.443834	-0.202076	-0.544567	-0.350427	0.216728	-0.239316	0.446154	0.150183	-0.311966	-0.774725	-0.513431	0.326618	0.0274725	-0.583028	0.384005	0.305495	-0.302198	0.138462	0.43895	-0.368132	0.424176	-0.495726	-0.459341	-0.450549	0.723077	0.569597	-0.374847	0.641026	-0.63956	-0.462149
MANBA	-0.225275	-0.238095	0.1337	0.520879	0.283272	0.0482295	-0.192918	-0.119048	0.294872	0.0201465	0.299145	0.260073	0.235653	0.0813187	0.359585	-0.0857143	0.180708	-0.00671551	0.00915751	-0.0934066	-0.150794	-0.278388	-0.130647	0.192918	-0.144689	0.279121	0.129426	-0.0873016	-0.595849	-0.411477	0.0653236	0.0732601	-0.128205	0.347985	0.0857143	0.0445665	-0.38022	0.148352	-0.384005	0.195604	-0.238095	-0.243956	-0.534066	0.283516	0.337607	-0.015873	0.41453	-0.393407	-0.421856
PPP1R14A	-0.120879	-0.205128	-0.611111	-0.556044	-0.637973	-0.67094	-0.0604396	-0.404762	-0.368742	-0.550672	-0.492674	-0.397436	-0.04884	-0.318681	-0.23199	-0.0681319	0.272283	-0.00610501	0.204518	0.297924	0.467033	0.508547	0.42735	0.0115995	0.028083	-0.503297	-0.213065	0.153846	0.716728	0.90293	-0.167888	-0.223443	0.45116	-0.580586	-0.432967	0.228938	-0.0769231	-0.453602	0.368742	-0.367033	0.337607	0.525275	0.498901	-0.56044	-0.404151	0.0750916	-0.457875	0.375824	0.465812
FTL	0.00732601	0.0708181	-0.163614	-0.2	-0.0769231	-0.155067	-0.187424	-0.252137	0.0445665	-0.340049	-0.321123	-0.253358	-0.449939	-0.410989	-0.45116	0.274725	-0.0360195	-0.0854701	0.423077	0.612943	0.0115995	0.238095	0.473138	-0.156899	-0.156288	-0.12967	-0.148352	-0.115385	0.35348	0.200244	-0.104396	-0.223443	0.514042	-0.248474	-0.52967	0.0213675	0.0549451	-0.404151	0.114164	-0.257143	0.213065	0.169231	0.164835	-0.358242	-0.189255	0.404762	-0.652625	0.586813	0.316239
GNPTG	-0.151404	-0.115995	0.0964591	-0.0681319	0.362027	0.232601	0.014652	0.296093	0.246032	0.42674	-0.00854701	-0.208181	0.0873016	-0.0813187	0.135531	-0.125275	0.166056	-0.0799756	-0.043956	0.018315	-0.401099	-0.28083	-0.00793651	-0.117827	0.350427	0.151648	0.147131	0.294261	-0.242979	-0.374847	0.277167	-0.042735	-0.208181	0.208791	0.204396	-0.159951	0.0593407	-0.184982	0.0573871	0.265934	-0.0421245	-0.494505	-0.349451	-0.0153846	0.034188	0.15812	0.123321	0.116484	0.028083
SEC31A	0.0285714	0.0813187	-0.0285714	-0.305495	-0.758242	-0.52967	0.279121	-0.371429	0.56044	-0.70989	-0.630769	-0.169231	-0.503297	-0.459341	-0.243956	0.415385	0.0373626	0.191209	0.512088	0.696703	0.454945	0.402198	0.665934	-0.481319	-0.314286	-0.481319	-0.010989	-0.032967	0.481319	0.534066	-0.578022	0.0549451	0.696703	-0.151648	-0.718681	-0.30989	-0.428571	-0.714286	0.578022	-0.749451	0.52967	0.375824	-0.0549451	-0.314286	-0.0725275	0.437363	-0.696703	0.538462	0.441758
JAML	0.336264	0.428571	0.762637	0.661538	-0.120879	0.0945055	0.195604	0.0461538	0.635165	-0.248352	0.217582	0.591209	-0.0285714	0.463736	0.494505	0.468132	-0.428571	0.208791	-0.120879	-0.182418	0.0637363	-0.485714	-0.112088	-0.0461538	-0.265934	0.257143	0.771429	-0.415385	-0.604396	-0.525275	-0.120879	0.507692	-0.221978	0.608791	-0.0549451	-0.195604	-0.437363	0.169231	-0.305495	-0.125275	-0.459341	-0.472527	-0.824176	0.736264	0.850549	-0.375824	0.0857143	-0.169231	-0.564835
DNAJB11	-0.122711	-0.242979	-0.469475	-0.810989	-0.307692	-0.393773	-0.147131	-0.101343	-0.241758	0.0549451	-0.293651	-0.360195	-0.0628816	-0.582418	-0.145299	-0.323077	0.310745	0.179487	-0.0805861	-0.0860806	0.254579	0.26862	0.188034	-0.175214	0.567766	-0.591209	-0.147741	0.481074	0.579976	0.607448	0.0903541	-0.159951	-0.002442	-0.392552	-0.0373626	0.138584	-0.0637363	-0.346154	0.375458	-0.318681	0.216728	0.287912	0.415385	-0.608791	-0.373016	-0.0140415	-0.254579	0.49011	0.189866
VMO1	-0.0940171	-0.0299145	-0.030525	0.0945055	-0.289988	-0.308913	0.253358	-0.387057	-0.0982906	-0.216728	-0.0897436	0.125153	-0.198413	-0.12967	-0.374237	0.010989	0.272894	-0.17033	0.0030525	0.283272	0.3663	-0.120879	-0.0250305	-0.0799756	-0.193529	-0.0681319	-0.288156	-0.167888	-0.108059	-0.0372405	-0.143468	-0.0842491	0.315018	-0.19475	-0.27033	-0.013431	-0.0637363	-0.284493	-0.002442	-0.2	-0.134921	0.0769231	0.120879	-0.248352	-0.212454	0.360195	-0.215507	0.226374	0.261294
HRG	-0.0995116	0.040293	0.172772	0.441758	0.655067	0.746642	-0.112332	0.570818	0.01221	0.786325	0.413919	0.173993	0.504884	0.674725	0.307082	-0.204396	-0.0128205	0.145299	-0.387057	-0.590965	-0.440781	-0.537241	-0.678266	0.200855	0.17033	0.736264	0.043956	0.023199	-0.377289	-0.416361	0.501832	0.274725	-0.713675	0.423077	0.542857	0.0854701	0.643956	0.547619	-0.215507	0.696703	-0.572039	-0.432967	0.120879	0.345055	0.411477	-0.240537	0.698413	-0.49011	-0.351648
MMRN2	0.136752	0.316239	0.344322	0.556044	0.366911	0.549451	0.165446	0.517705	-0.0274725	0.296093	0.576313	0.314408	0.126984	0.912088	-0.0927961	-0.0637363	-0.0873016	-0.185592	-0.412088	-0.387668	-0.147131	-0.448718	-0.63431	0.139805	-0.315018	0.767033	-0.047619	-0.26801	-0.332723	-0.290598	0.374237	0.0989011	-0.291819	0.196581	0.494505	0.180708	0.507692	0.519536	-0.373626	0.683516	-0.602564	-0.331868	0.00659341	0.49011	0.421245	-0.0836386	0.416361	-0.718681	-0.376679
PPP1CA	0.025641	-0.0115995	-0.153846	-0.265934	-0.398046	-0.424908	0.218559	-0.211233	-0.224054	-0.492674	-0.58486	-0.318681	-0.40232	-0.406593	-0.198413	-0.0197802	-0.237485	-0.171551	0.283272	0.507326	0.0500611	0.59707	0.605617	-0.360806	-0.031746	-0.49011	0.0543346	0.0958486	0.277778	0.247863	-0.421245	-0.0347985	0.500611	-0.452381	-0.468132	-0.155678	-0.494505	-0.352259	0.272283	-0.591209	0.600122	0.349451	0.0285714	-0.2	-0.337607	0.167277	-0.510379	0.41978	0.581807
ACAT2	-0.0769231	-0.0857143	-0.287912	0.0769231	-0.12967	-0.134066	0.164835	-0.217582	-0.0285714	0.217582	-0.569231	-0.147253	-0.679121	-0.441758	-0.551648	-0.00659341	-0.252747	-0.0769231	0.178022	0.481319	-0.169231	0.173626	0.336264	-0.305495	-0.010989	0.0417582	-0.279121	0.147253	0.0681319	0.0505495	-0.389011	0.0021978	0.116484	-0.23956	-0.424176	-0.0197802	-0.0373626	-0.318681	0.142857	-0.287912	0.248352	0.173626	0.151648	-0.397802	-0.032967	0.248352	-0.731868	0.331868	0.525275
PLS3	0.0549451	-0.040293	0.0683761	0.38022	0.175214	-0.211233	-0.171551	-0.249695	-0.0561661	-0.299145	0.221001	0.331502	-0.042735	-0.134066	-0.0787546	-0.23956	0.0702076	0.00793651	0.100122	0.018315	-0.0238095	-0.0769231	0.187424	0.165446	-0.337607	0.00659341	0.0836386	-0.120269	-0.338217	-0.129426	-0.026862	0.0250305	0.213675	-0.0457875	-0.0637363	0.222833	-0.375824	0.271673	-0.518926	0.134066	-0.021978	-0.213187	-0.38022	0.164835	0.173993	0.101343	0.0372405	-0.327473	-0.321734
CD40LG	0.186813	0.296703	0.569231	0.850549	0.00659341	0.261538	0.120879	0.103297	0.353846	0.0681319	0.191209	0.745055	0.0681319	0.621978	0.459341	0.340659	-0.367033	0.204396	-0.340659	-0.498901	-0.0461538	-0.573626	-0.410989	0.0945055	-0.182418	0.542857	0.56044	-0.30989	-0.652747	-0.542857	-0.0901099	0.683516	-0.542857	0.446154	0.0989011	-0.16044	-0.142857	0.432967	-0.274725	0.0681319	-0.613187	-0.406593	-0.525275	0.771429	0.863736	-0.582418	0.336264	-0.415385	-0.428571
MOGS	-0.242979	-0.111722	0.0421245	-0.0945055	0.498168	0.531136	-0.32967	0.355922	0.282662	0.499389	0.260684	0.179487	-0.00671551	0.173626	-0.115995	0.226374	-0.013431	0.0757021	-0.324176	-0.156288	-0.0616606	-0.34127	-0.459096	-0.0695971	-0.046398	0.432967	-0.175214	-0.001221	0.100733	-0.0763126	0.28083	0.0610501	-0.366911	0.112943	0.173626	-0.0622711	0.692308	0.0921856	-0.115995	0.230769	-0.478022	0.252747	0.556044	-0.169231	0.15812	0.0689866	0.0189255	0.0461538	-0.199023
ANP32A	-0.0238095	-0.14652	-0.223443	-0.604396	-0.328449	-0.416361	-0.200244	-0.335165	-0.150794	-0.459096	-0.515263	-0.321123	-0.237485	-0.687912	-0.0598291	-0.112088	-0.042735	-0.0934066	0.460928	0.331502	-0.0763126	0.901709	0.529915	-0.198413	0.168498	-0.674725	0.0598291	0.208181	0.409646	0.18315	-0.423077	-0.125763	0.409646	-0.297924	-0.12967	0.0982906	-0.551648	-0.383394	0.155678	-0.564835	0.616606	0.652747	0.274725	-0.23956	-0.416972	0.0262515	-0.335775	0.41978	0.5
CORO1C	-0.0506716	-0.0610501	-0.636752	-0.16044	-0.265568	-0.191087	0.105006	-0.100733	-0.549451	0.0518926	-0.370574	-0.344933	0.136752	0.0857143	-0.216728	-0.318681	0.0842491	-0.045177	-0.222222	-0.0500611	0.20757	0.265568	0.155067	0.298535	-0.0671551	0.230769	-0.376679	0.031746	0.421856	0.663004	0.169109	-0.17094	-0.025641	-0.40293	0.283516	0.0995116	0.578022	-0.0848596	0.26862	0.125275	0.123321	0.472527	0.723077	-0.415385	-0.246642	-0.117216	-0.250916	-0.178022	0.343101
CTSL	-0.00915751	0.010989	0.275946	-0.0285714	0.189866	0.176435	-0.153846	-0.001221	0.586081	-0.0793651	0.461538	0.462149	-0.0177045	-0.116484	-0.0274725	0.595604	-0.0665446	0.208181	0.164835	0.0659341	0.0445665	-0.184371	-0.311355	-0.040293	-0.398046	-0.2	0.00915751	-0.295482	-0.0567766	-0.236264	0.00915751	-0.1221	0.0659341	0.197802	-0.0461538	-0.175824	-0.0197802	0.135531	0.015873	-0.235165	-0.239316	0.23956	-0.178022	0.0285714	0.0793651	0.0793651	0.00793651	-0.0153846	-0.309524
MCF2	0.00659341	0.0945055	-0.0241758	0.762637	0.16044	0.564835	0.195604	-0.156044	0.243956	0.393407	-0.0461538	0.591209	0.0945055	0.305495	0.0901099	0.38022	-0.362637	0.151648	-0.142857	-0.0901099	-0.204396	-0.393407	-0.305495	0.424176	-0.643956	0.705495	0.0637363	-0.301099	-0.406593	-0.327473	-0.0197802	0.441758	-0.424176	0.358242	-0.243956	-0.318681	0.437363	0.463736	0.151648	0.257143	-0.213187	-0.0505495	0.0241758	0.173626	0.564835	-0.257143	0.12967	-0.318681	-0.134066
LILRA5	-0.0720391	-0.0598291	-0.0726496	-0.683516	-0.307082	-0.309524	-0.250305	-0.153236	0.0323565	-0.467643	-0.445055	-0.314408	-0.297314	-0.56044	-0.168498	-0.010989	0.171551	-0.0042735	0.490232	0.54884	-0.18315	0.664835	0.54884	-0.319292	0.035409	-0.696703	0.0811966	-0.028083	0.288767	0.0799756	-0.320513	-0.042735	0.53663	-0.392552	-0.107692	0.0659341	-0.67033	-0.557998	0.137973	-0.793407	0.563492	0.56044	0.0505495	-0.235165	-0.37851	0.473138	-0.364469	0.424176	0.448718
PGAM1	0.180098	0.0726496	-0.0445665	-0.507692	-0.196581	-0.434676	-0.0647131	-0.338828	-0.26801	-0.496337	-0.354701	-0.235043	-0.316239	-0.736264	-0.241758	-0.27033	0.117827	-0.32906	0.514042	0.440171	-0.0592186	0.629426	0.591575	-0.0885226	-0.037851	-0.630769	-0.0189255	0.187424	0.165446	-0.031746	-0.288767	-0.235653	0.605617	-0.342491	-0.248352	0.0512821	-0.525275	-0.351038	-0.0250305	-0.30989	0.631868	0.252747	0.0461538	-0.287912	-0.482295	0.347375	-0.384615	0.410989	0.449328
ACTBL2	-0.182418	-0.279121	-0.604396	-0.503297	0.235165	-0.125275	-0.0417582	-0.0417582	-0.718681	0.301099	-0.164835	-0.402198	-0.0021978	-0.450549	-0.446154	-0.67033	0.257143	-0.208791	0.191209	0.230769	-0.0857143	0.340659	0.257143	-0.0725275	0.327473	-0.257143	-0.687912	0.463736	0.323077	0.327473	0.0021978	-0.393407	0.12967	-0.542857	-0.0725275	0.151648	0.30989	-0.103297	0.0197802	0.182418	0.6	0.204396	0.67033	-0.652747	-0.683516	0.331868	-0.208791	0.195604	0.56044
LIPA	0.186813	0.0396825	0.0750916	-0.164835	-0.020757	-0.103785	-0.0470085	0.102564	-0.21978	0.299145	-0.0262515	-0.0824176	0.0335775	-0.204396	0.160562	-0.437363	0.306471	-0.247863	-0.192308	-0.398657	0.00793651	0.004884	-0.0848596	0.0769231	0.456654	-0.010989	0.178266	0.427961	-0.188645	-0.01221	0.023199	0.02442	-0.34188	0.110501	0.384615	0.175214	-0.367033	0.144689	-0.17094	-0.032967	-0.0757021	-0.0945055	-0.120879	-0.0461538	-0.0103785	-0.210012	0.161172	-0.125275	-0.0555556
CASS4	0.0857143	0.16044	0.525275	0.854945	-0.0901099	0.235165	0.204396	-0.0681319	0.52967	-0.0197802	0.195604	0.784615	0.16044	0.595604	0.547253	0.525275	-0.542857	0.450549	-0.389011	-0.424176	0.120879	-0.512088	-0.375824	0.0593407	-0.349451	0.410989	0.534066	-0.375824	-0.573626	-0.472527	-0.142857	0.556044	-0.516484	0.454945	-0.0461538	-0.349451	-0.0857143	0.446154	-0.134066	0.0549451	-0.556044	-0.336264	-0.520879	0.775824	0.815385	-0.70989	0.349451	-0.331868	-0.494505
FCGR3B	0.0311355	0.017094	-0.206349	-0.217582	-0.203907	-0.0879121	0.197192	-0.330281	-0.004884	-0.361416	-0.172161	-0.154457	-0.0836386	-0.507692	-0.237485	0.0285714	-0.00793651	-0.164225	0.617216	0.564713	-0.159341	0.264347	0.30525	0.159341	-0.297924	-0.2	-0.2558	-0.0732601	0.129426	-0.0720391	-0.232601	-0.114774	0.554945	-0.0671551	-0.569231	-0.004884	0.032967	-0.244811	0.360806	-0.107692	0.526862	0.0681319	-0.010989	-0.643956	-0.296093	0.445055	-0.190476	0.279121	0.373626
HLA-C	0.0531136	0.251526	0.0885226	0.195604	0.025641	0.233211	0.297924	0.230769	0.246642	0.131258	0.0714286	0.021978	-0.247863	0.142857	-0.296703	0.301099	-0.144078	0.0946276	0.0396825	0.19536	-0.15873	-0.19475	0.015873	-0.214286	-0.140415	0.221978	-0.0604396	0.0201465	0.0457875	-0.0445665	0.0140415	0.00915751	0.0323565	-0.159951	-0.191209	-0.153236	0.195604	0.0360195	0.407204	-0.0725275	-0.0946276	-0.134066	-0.103297	0.0285714	0.0622711	0.163004	-0.249695	0.0989011	0.100733
ADIPOQ	0.124542	-0.017094	0.0653236	-0.230769	0.0604396	-0.0921856	0.194139	-0.203297	-0.125763	-0.127595	0.250916	0.222222	-0.28083	-0.450549	-0.0592186	0.0505495	-0.498779	0.045177	-0.239316	0.0103785	0.371184	-0.127595	-0.0482295	-0.0744811	-0.0775336	-0.424176	-0.23138	-0.0525031	0.0543346	-0.0262515	-0.0824176	-0.0396825	0.142857	-0.0445665	-0.287912	-0.208181	-0.0725275	0.128816	-0.155678	-0.151648	0.131868	0.186813	0.138462	-0.0241758	-0.114774	0.00854701	-0.0714286	0.367033	-0.445055
MAN2A1	0.188034	0.148352	-0.244811	-0.432967	-0.416361	-0.344933	-0.0659341	-0.347985	0.00915751	-0.349817	-0.615995	-0.586081	-0.0934066	-0.758242	-0.203297	0.125275	0.46337	-0.124542	0.728327	0.612332	-0.208791	0.41453	0.651404	0.00732601	0.173382	-0.494505	-0.023199	0.188034	0.330281	0.165446	-0.130037	-0.324176	0.51221	-0.25641	-0.679121	0.0720391	-0.138462	-0.587302	0.431013	-0.314286	0.583639	0.0285714	-0.00659341	-0.564835	-0.36569	0.430403	-0.442002	0.556044	0.64652
CKAP4	-0.269231	-0.176435	-0.345543	0.125275	0.198413	0.3663	-0.227106	0.24359	-0.123932	0.596459	-0.0995116	-0.285714	0.557998	0.252747	0.2442	-0.41978	0.322344	0.166667	-0.308913	-0.437729	-0.457265	0.0250305	-0.181319	0.248474	0.297924	0.454945	-0.195971	0.14591	-0.10989	-0.0763126	0.363248	0.0152625	-0.606227	0	0.573626	0.152625	0.665934	0.0921856	-0.047619	0.547253	-0.128816	0.0637363	0.534066	-0.0241758	0.193529	-0.281441	0.483516	-0.450549	0.0579976
UGT2B7	0.107692	0.12967	0.0769231	0.384615	0.252747	0.221978	0.384615	0.182418	0.156044	0.151648	0.125275	0.23956	0.243956	0.0461538	0.191209	0.0637363	-0.279121	-0.0505495	-0.0901099	-0.151648	-0.367033	-0.507692	-0.147253	0.525275	-0.208791	0.406593	0.164835	-0.0285714	-0.318681	-0.472527	0.134066	0.578022	-0.0989011	0.314286	0.107692	-0.226374	-0.2	-0.0681319	-0.0241758	-0.0021978	-0.138462	-0.362637	-0.56044	0.2	0.410989	0.0989011	0.0285714	-0.0857143	-0.345055
GALNT10	0.124542	0.188645	0.327228	0.217582	0.531136	0.490842	0.0409035	0.338217	0.123932	0.346764	0.570818	0.507937	-0.113553	0.248352	-0.129426	-0.0725275	-0.172161	-0.313797	-0.0347985	-0.293651	-0.106227	-0.35348	-0.611722	0.2558	-0.249084	0.586813	-0.105617	-0.0018315	-0.236874	-0.472527	0.0976801	0.156899	-0.177656	0.442002	0.371429	0.0103785	0.30989	0.364469	-0.202076	0.437363	-0.404151	-0.23956	0.0285714	0.125275	0.181319	-0.0103785	0.166667	-0.261538	-0.25641
AGMAT	-0.195604	-0.00659341	-0.0549451	0.498901	0.27033	0.463736	0.0549451	0.287912	0.12967	0.547253	-0.292308	0.230769	-0.336264	0.204396	-0.0285714	0.230769	-0.52967	0.0021978	-0.472527	-0.151648	-0.428571	-0.265934	-0.393407	0.00659341	-0.27033	0.595604	0.0505495	-0.230769	-0.292308	-0.305495	0.0725275	0.454945	-0.516484	0.112088	0.112088	-0.217582	0.125275	0.0461538	-0.032967	-0.107692	-0.415385	0.0637363	-0.0373626	0.156044	0.525275	-0.230769	-0.243956	-0.0857143	0.0153846
FKBP1A	-0.617582	-0.595604	-0.49011	-0.358242	-0.556044	-0.437363	0.235165	0.0681319	0.147253	-0.279121	-0.353846	-0.261538	-0.182418	-0.2	-0.147253	0.134066	-0.138462	0.49011	-0.279121	0.103297	0.186813	0.485714	0.0813187	-0.503297	-0.125275	-0.459341	-0.358242	-0.0549451	0.582418	0.661538	-0.349451	-0.0549451	0.27033	-0.718681	-0.0681319	-0.23956	-0.103297	-0.402198	0.591209	-0.635165	0.314286	0.617582	0.243956	-0.367033	-0.349451	-0.0021978	-0.243956	0.156044	0.424176
MCAM	0.0299145	0.0531136	0.397436	0.582418	0.493284	0.437118	-0.112943	0.285714	0.010989	0.365079	0.610501	0.400488	0.401709	0.767033	0.420024	-0.191209	-0.040293	0.0921856	-0.468254	-0.586691	-0.0952381	-0.553724	-0.393773	0.197192	-0.141636	0.551648	0.200855	-0.128816	-0.649573	-0.408425	0.396215	0.198413	-0.495726	0.389499	0.41978	-0.015873	0.208791	0.692308	-0.497558	0.665934	-0.432234	-0.556044	-0.345055	0.542857	0.438339	-0.253968	0.722222	-0.70989	-0.73138
SELL	0.0470085	0.0903541	0.0811966	-0.142857	0.396215	0.371795	-0.125153	0.179487	-0.41453	0.275946	0.185592	-0.203907	0.376068	0.27033	0.0512821	-0.454945	0.153846	-0.299756	0.039072	-0.140415	-0.21917	-0.00793651	-0.246032	0.1337	0.12149	0.279121	-0.20696	0.101343	-0.126374	-0.26801	0.340049	-0.0744811	-0.124542	0.0958486	0.415385	0.186813	0.314286	0.23138	-0.210623	0.63956	-0.152015	-0.287912	0.2	-0.0021978	-0.221001	0.172161	0.457875	-0.134066	-0.010989
SRGN	0.0732601	-0.0018315	-0.497558	-0.186813	-0.319292	-0.193529	0.110501	-0.25641	-0.46398	0.035409	-0.206349	-0.316239	0.26862	-0.296703	-0.31746	-0.410989	0.410256	0.106838	0.141636	-0.0934066	0.107448	0.176435	0.192918	0.131258	0.309524	-0.0681319	-0.365079	0.277167	0.349206	0.457875	0.115385	-0.0934066	0.003663	-0.289988	-0.0681319	0.342491	0.314286	-0.0213675	0.322344	0.265934	0.213675	-0.0725275	0.358242	-0.525275	-0.306471	0.0384615	0.0042735	0.178022	0.266789
C3	-0.135531	-0.0506716	-0.153236	-0.630769	-0.0634921	-0.115385	-0.161783	-0.0622711	-0.0311355	-0.013431	-0.153236	-0.470085	0.0799756	-0.178022	-0.263126	-0.257143	0.675214	-0.119658	0.344933	0.362637	-0.163004	0.145299	0.237485	-0.293651	0.258242	-0.340659	-0.275946	-0.140415	-0.0103785	-0.0042735	0.223443	-0.500611	0.159951	-0.264347	0.235165	0.139805	0.116484	-0.411477	0.0152625	-0.0153846	0.021978	0.0461538	0.318681	-0.410989	-0.34127	0.444444	-0.04884	0.305495	0.348596
LGALSL	-0.0470085	-0.141636	-0.557387	-0.679121	-0.67094	-0.638584	0.029304	-0.373626	-0.28083	-0.418193	-0.540293	-0.462759	-0.153846	-0.507692	-0.162393	0.195604	0.156899	0.0274725	0.03663	0.242369	0.556777	0.434066	0.338217	-0.104396	0.18254	-0.621978	-0.236264	0.0525031	0.678877	0.863248	-0.0592186	-0.307692	0.325397	-0.481685	-0.336264	0.0018315	-0.112088	-0.525031	0.467033	-0.613187	0.254579	0.613187	0.468132	-0.468132	-0.374237	-0.0262515	-0.506716	0.630769	0.351648
ANPEP	-0.018315	-0.104396	-0.00549451	0.032967	0.20696	0.24359	-0.249084	-0.0592186	-0.144689	0.249695	-0.21978	-0.42735	0.199634	0.0637363	0.281441	-0.0285714	-0.0714286	-0.040293	-0.118437	-0.110501	-0.151404	-0.0250305	0.151404	-0.0286935	0.485348	0.318681	-0.0177045	-0.0201465	-0.12149	-0.194139	0.263126	-0.003663	-0.257631	0.312576	0.305495	-0.0781441	0.257143	-0.045177	-0.189255	0.472527	-0.0164835	-0.349451	-0.0725275	0.12967	0.035409	-0.104396	0.288156	0.186813	-0.172161
MAT2A	0.153236	0.169109	-0.013431	0.156044	-0.258242	-0.15812	0.0665446	-0.153236	0.0152625	-0.411477	-0.342491	-0.187424	-0.189866	-0.0857143	-0.186203	-0.134066	0.025641	0.0445665	0.651404	0.481074	-0.31746	0.310134	0.6337	-0.113553	-0.0299145	-0.0945055	0.159951	0.0525031	0.145299	0.00915751	-0.388278	0.104396	0.457875	-0.20757	-0.573626	0.119658	-0.178022	-0.175214	0.227717	-0.0021978	0.584249	-0.314286	-0.235165	-0.0857143	-0.0989011	0.286935	-0.264347	-0.0637363	0.440171
LIPG	0.343101	0.29243	-0.00854701	0.0197802	-0.396825	-0.257631	0.252747	-0.52442	-0.117827	-0.452381	-0.190476	-0.186813	-0.164225	-0.472527	-0.40293	0.221978	0.194139	0.026862	0.493284	0.632479	0.0225885	0.0164835	0.584249	0.0879121	-0.174603	-0.230769	-0.164835	-0.133089	0.130647	0.001221	-0.153846	-0.20696	0.65812	-0.260073	-0.723077	0.0903541	0.0901099	-0.228327	0.234432	-0.010989	0.499389	-0.248352	-0.2	-0.358242	-0.401709	0.641636	-0.297924	0.208791	0.212454
IFI30	0.318681	0.178022	0.384615	0.23956	-0.569231	-0.428571	0.186813	-0.362637	0.63956	-0.534066	-0.261538	0.151648	-0.595604	-0.235165	0.0153846	0.485714	-0.305495	0.182418	0.424176	0.520879	0.0725275	0.204396	0.547253	-0.27033	-0.243956	-0.195604	0.503297	-0.0813187	0.0461538	-0.0241758	-0.67033	-0.0021978	0.472527	0.147253	-0.551648	0.0153846	-0.463736	-0.164835	0.120879	-0.446154	0.195604	0.0505495	-0.437363	0.138462	0.226374	0.0197802	-0.52967	0.0725275	0.032967
CETP	0.230769	0.31685	0.301587	-0.0021978	0.355922	0.569597	0.139805	0.661783	-0.173382	0.446276	0.333944	0.0848596	0.118437	0.353846	-0.0866911	-0.112088	-0.112943	-0.0634921	-0.3663	-0.322955	-0.368132	-0.258242	-0.507326	0.108669	-0.018315	0.406593	0.0952381	0.0201465	-0.0567766	-0.260073	0.435287	0.238706	-0.20757	0.0775336	0.52967	0.141026	0.314286	0.373626	-0.0225885	0.23956	-0.274725	-0.208791	-0.0945055	0.0593407	0.0323565	0.193529	0.34188	-0.389011	-0.201465
PCDH9	-0.238095	-0.222833	-0.304029	-0.142857	-0.0909646	-0.0238095	-0.0641026	-0.105617	-0.0995116	0.238706	-0.0940171	-0.417582	0.574481	0.16044	0.183761	-0.353846	0.534799	0.137363	-0.100733	-0.125153	0.0952381	-0.24359	-0.021978	-0.0213675	0.373626	0.0241758	-0.343712	-0.013431	-0.131258	0.105006	0.358364	-0.237485	-0.300977	-0.0433455	0.230769	-0.0671551	0.503297	-0.183761	0.0409035	0.468132	-0.12149	-0.314286	0.27033	-0.265934	-0.0225885	-0.0262515	0.369353	0.116484	0.00976801
PNLIP	0.037851	0.23138	0.00732601	-0.0505495	-0.020757	0.186813	0.117827	0.253358	-0.169719	0.172161	-0.111722	-0.213065	0.13431	0.314286	-0.20696	-0.578022	0.288767	-0.312576	-0.0775336	-0.0995116	-0.168498	0.118437	0.125763	0.0555556	-0.128205	0.287912	0.0567766	0.282662	-0.130647	0.04884	0.119048	0.13431	-0.136752	-0.103175	0.120879	0.153236	0.0197802	-0.00549451	0.034188	0.292308	0.0152625	-0.164835	0.0813187	-0.23956	0.0634921	0.0793651	-0.035409	-0.0769231	0.29243
PCK2	-0.210012	-0.18254	-0.143468	0.30989	-0.112943	0.03663	-0.186813	-0.0018315	0.228327	0.213675	-0.539683	-0.224664	-0.215507	-0.120879	0.137973	0.213187	-0.0714286	0.185592	-0.154457	-0.0225885	-0.172161	0.149573	0.29243	-0.28083	0.397436	0.375824	0.164835	0.216117	0.00671551	0.010989	-0.19475	0.300977	-0.283883	0.0311355	-0.191209	-0.19475	0.191209	-0.312576	0.0836386	-0.164835	0.227717	0.116484	0.151648	-0.0461538	0.294872	-0.193529	-0.197802	0.151648	0.178877
NCK2	-0.119048	-0.224664	-0.64591	-0.714286	-0.442613	-0.559829	-0.013431	-0.309524	-0.315629	-0.307082	-0.373016	-0.322344	0.0647131	-0.468132	-0.17094	-0.0901099	0.230159	0.174603	0.0549451	0.198413	0.496337	0.29304	0.266178	-0.010989	0.102564	-0.542857	-0.257631	0.159341	0.720391	0.935287	0.0482295	-0.277167	0.254579	-0.522589	-0.327473	0.0970696	0.120879	-0.343712	0.416972	-0.389011	0.28083	0.63956	0.679121	-0.687912	-0.406593	0.0396825	-0.404762	0.415385	0.284493
APLP2	-0.0482295	-0.0708181	-0.133089	-0.393407	0.285714	0.152625	-0.266789	0.184982	-0.340049	0.360195	0.266178	0.152015	0.14652	0.0021978	-0.164835	-0.512088	0.19536	0.14591	-0.257021	-0.479243	0.18254	-0.180098	-0.356532	0.037851	0.308913	-0.00659341	-0.127595	0.333944	0.273504	0.26862	0.369353	0.183761	-0.26862	-0.000610501	0.345055	0.325397	0.292308	0.234432	-0.0873016	0.305495	-0.233211	-0.0813187	0.459341	-0.252747	-0.0738706	-0.0177045	0.174603	0.169231	-0.235653
KLHL18	-0.0637363	-0.0417582	0.164835	0.0901099	-0.164835	0.142857	-0.151648	0.0813187	0.345055	-0.208791	0.410989	0.208791	0.454945	0.410989	0.389011	0.397802	0.142857	0.406593	-0.257143	-0.353846	0.112088	-0.0505495	-0.362637	0.138462	-0.323077	-0.010989	0.279121	-0.617582	-0.107692	0.0153846	0.274725	-0.0681319	-0.0813187	0.178022	0.30989	-0.0769231	0.151648	0.323077	0.0989011	-0.0021978	-0.230769	0.125275	-0.12967	0.252747	0.12967	-0.235165	0.586813	-0.389011	-0.503297
MUC20	0.169231	0.336264	0.2	0.591209	0.476923	0.661538	0.230769	0.345055	0.2	0.375824	0.00659341	0.446154	0.0637363	0.349451	0.30989	0.178022	-0.450549	-0.204396	-0.151648	-0.0901099	-0.472527	-0.516484	-0.305495	0.516484	-0.542857	0.758242	0.323077	-0.0989011	-0.353846	-0.437363	0.156044	0.630769	-0.384615	0.49011	-0.032967	-0.279121	0.173626	0.265934	-0.0681319	0.23956	-0.243956	-0.235165	-0.204396	0.318681	0.674725	-0.120879	-0.0241758	-0.287912	-0.217582
PIP	0.425519	0.502442	0.852259	0.358242	0.30464	0.36569	0.166056	0.149573	0.321734	0.034188	0.547619	0.547619	-0.180708	0.353846	-0.0128205	0.292308	-0.203907	-0.221001	-0.0958486	-0.132479	0.134921	-0.556166	-0.295482	-0.0286935	-0.34188	0.252747	0.299756	-0.322955	-0.582418	-0.605006	0.026862	0.180098	-0.0732601	0.561661	0.0505495	-0.175214	-0.252747	0.358974	-0.467643	0.191209	-0.401099	-0.547253	-0.613187	0.626374	0.347375	0.0494505	0.127595	-0.0505495	-0.519536
NCAM1	0.0250305	0.0470085	0.346764	0.235165	0.504274	0.373016	-0.0177045	0.217338	-0.0757021	0.351648	0.492063	0.239316	0.195971	0.459341	0.21917	-0.327473	-0.201465	-0.145299	-0.559829	-0.426129	0.0372405	-0.34188	-0.364469	0.017094	-0.155067	0.327473	-0.003663	-0.151404	-0.611111	-0.393162	0.338828	0.023199	-0.444444	0.274115	0.56044	-0.127595	-0.0373626	0.5116	-0.605006	0.424176	-0.43895	-0.142857	-0.0989011	0.371429	0.265568	-0.196581	0.452991	-0.340659	-0.641026
CTCFL	0.148352	0.304029	0.522589	0.758242	0.492674	0.45116	0.142247	0.454823	0.346154	0.235653	0.656288	0.717338	-0.161172	0.679121	-0.0989011	0.173626	-0.253358	-0.12149	-0.173382	-0.271673	-0.0372405	-0.586691	-0.656288	0.101343	-0.465812	0.731868	0.0445665	-0.119048	-0.364469	-0.482906	0.0177045	0.28022	-0.184371	0.293651	0.186813	-0.126374	0.0637363	0.424298	-0.303419	0.257143	-0.547009	-0.476923	-0.367033	0.696703	0.449939	-0.035409	0.101954	-0.49011	-0.379121
NIT1	0.0197802	0.116484	0.169231	0.16044	0.296703	0.0725275	-0.274725	0.265934	-0.010989	0.138462	-0.358242	0.274725	-0.498901	0.00659341	0.248352	-0.112088	-0.38022	-0.217582	-0.147253	-0.0373626	-0.331868	0.221978	0.116484	-0.134066	-0.0681319	0.226374	0.318681	-0.00659341	-0.217582	-0.186813	-0.204396	0.397802	-0.191209	0.112088	0.16044	0.0417582	-0.410989	-0.0461538	-0.446154	-0.301099	-0.032967	0.248352	-0.0241758	0.279121	0.353846	-0.235165	-0.428571	-0.116484	-0.0021978
ZKSCAN8	-0.0681319	-0.103297	-0.217582	-0.301099	0.134066	-0.16044	-0.252747	0.213187	-0.701099	0.138462	0.186813	-0.353846	0.0241758	-0.0241758	-0.349451	-0.67033	0.621978	-0.586813	0.0593407	-0.261538	-0.164835	0.103297	-0.0769231	0.125275	0.630769	0.0461538	-0.287912	0.410989	0.0725275	0.112088	0.134066	-0.0505495	0.0725275	-0.318681	0.468132	0.661538	-0.0549451	0.0197802	-0.213187	0.2	-0.120879	-0.0593407	0.195604	-0.230769	-0.362637	0.261538	0.248352	-0.169231	0.208791
GLUL	0.279121	0.292308	0.643956	0.727473	-0.0241758	0.0989011	0.107692	-0.0197802	0.49011	-0.16044	0.257143	0.648352	-0.16044	0.41978	0.441758	0.296703	-0.512088	0.0637363	-0.0505495	-0.0681319	-0.116484	-0.243956	0.032967	0.0461538	-0.38022	0.336264	0.771429	-0.358242	-0.648352	-0.503297	-0.287912	0.393407	-0.16044	0.56044	-0.0725275	0.0461538	-0.402198	0.402198	-0.432967	-0.0197802	-0.323077	-0.314286	-0.683516	0.617582	0.775824	-0.424176	0.010989	-0.38022	-0.525275
ABAT	-0.126984	-0.0799756	-0.0885226	0.195604	-0.0671551	0.042735	-0.0946276	-0.037851	0.161172	0.0793651	-0.459096	-0.132479	-0.246032	-0.0681319	-0.0567766	0.221978	-0.002442	0.102564	-0.116606	0.0683761	-0.20696	0.119048	0.411477	-0.124542	0.171551	0.345055	0.190476	0.0860806	-0.0323565	-0.043956	-0.0689866	0.346154	-0.0604396	0.0622711	-0.0021978	-0.0720391	-0.0901099	-0.355922	0.01221	-0.23956	0.297314	0.182418	-0.0461538	0.125275	0.228327	0.0647131	-0.236874	0.112088	0.12149
ENO2	0.222833	-0.0042735	-0.156899	-0.265934	-0.392552	-0.40232	0.150794	-0.274115	-0.360195	-0.338828	-0.167888	-0.377289	0.175824	-0.226374	0.0555556	-0.204396	0.0653236	-0.144078	0.296093	0.10989	0.0677656	0.409646	0.24359	0.0622711	0.191697	-0.450549	-0.0396825	0.111111	0.211844	0.217949	-0.118437	-0.386447	0.269841	-0.209402	0.0021978	0.140415	-0.0593407	0.0299145	0.205128	0.147253	0.26801	-0.173626	-0.134066	-0.261538	-0.43956	-0.0940171	0.0610501	-0.00659341	0.252747
LGALS3BP	0.120269	0.133089	-0.117216	-0.2	-0.558608	-0.471306	0.0787546	-0.340659	0.264347	-0.472527	-0.641026	-0.433455	-0.205739	-0.459341	-0.021978	0.406593	0.406593	-0.165446	0.531746	0.545788	0.105006	0.203907	0.603785	-0.15812	0.0622711	-0.389011	-0.00915751	-0.0433455	0.0726496	0.142247	-0.241758	-0.238706	0.409035	-0.18254	-0.718681	-0.312576	-0.331868	-0.732601	0.345543	-0.578022	0.434676	0.0373626	-0.147253	-0.164835	-0.0372405	0.214896	-0.485348	0.564835	0.510989
OTUB1	0.103297	0.0373626	0.446154	0.441758	-0.437363	-0.353846	0.120879	-0.125275	0.569231	-0.38022	-0.191209	0.41978	-0.314286	0.0769231	0.375824	0.49011	-0.437363	0.410989	-0.138462	-0.147253	0.0945055	-0.0461538	0.0681319	-0.226374	-0.0241758	-0.032967	0.52967	-0.103297	-0.134066	-0.221978	-0.507692	0.428571	-0.00659341	0.107692	-0.0857143	-0.169231	-0.578022	-0.0901099	-0.010989	-0.494505	-0.252747	-0.0241758	-0.569231	0.595604	0.454945	-0.450549	-0.12967	-0.0857143	-0.204396
CBLN4	0.181929	0.216117	0.484127	0.582418	0.468254	0.440781	-0.0604396	0.381563	0.130647	0.5	0.600122	0.289988	0.416361	0.714286	0.417582	-0.0549451	0	-0.0824176	-0.481074	-0.631868	-0.017094	-0.62149	-0.570818	0.254579	-0.0653236	0.556044	0.213675	-0.144078	-0.647741	-0.393773	0.387668	-0.01221	-0.667888	0.520147	0.582418	-0.0579976	0.178022	0.618437	-0.552503	0.617582	-0.722222	-0.586813	-0.38022	0.665934	0.491453	-0.453602	0.567155	-0.608791	-0.642857
CTSD	0.0616606	0.046398	0.34127	0.134066	-0.104396	-0.130037	-0.235653	-0.017094	0.57265	-0.0335775	-0.214286	0.122711	-0.180708	-0.195604	0.245421	0.797802	0.127595	0.0647131	-0.0512821	0.0042735	0.106227	-0.0787546	-0.0311355	-0.208791	0.0347985	-0.2	0.507326	-0.0506716	-0.167888	-0.128816	-0.00915751	-0.002442	-0.0805861	0.266178	-0.257143	-0.343101	-0.375824	-0.259463	0.003663	-0.679121	-0.164835	0.120879	-0.415385	0.23956	0.261905	-0.119048	-0.242369	0.331868	-0.0115995
MLEC	0.211844	0.161172	-0.20757	-0.70989	-0.421856	-0.5116	-0.026862	-0.203297	-0.391941	-0.396825	-0.0152625	-0.211844	-0.124542	-0.178022	-0.244811	-0.274725	0.217949	-0.119658	0.023199	0.139194	0.554335	0.235653	0.128205	0.0677656	-0.108059	-0.683516	-0.117216	-0.153236	0.410256	0.715507	0.106838	-0.45116	0.338828	-0.364469	0.0461538	0.272894	-0.331868	-0.136752	0.025641	-0.327473	-0.0103785	0.371429	0.221978	-0.323077	-0.343712	0.0750916	-0.373626	0.164835	0.014652
PKM	-0.03663	0.0927961	0.311355	0.178022	0.325397	0.452381	-0.0445665	0.539072	0.00793651	0.471917	0.028083	0.107448	0.0659341	0.454945	0.349817	-0.0197802	-0.327228	-0.233211	-0.405983	-0.469475	-0.28083	0.119658	-0.516484	-0.00915751	0.0500611	0.375824	0.253968	0.0573871	-0.240537	-0.372405	0.0152625	0.21978	-0.541514	0.265568	0.652747	-0.150183	0.00659341	0.28083	-0.169719	0.0285714	-0.409646	0.296703	0.213187	0.542857	0.249084	-0.500611	0.278388	-0.327473	0.0818071
DCPS	-0.139805	-0.047619	-0.125763	-0.032967	-0.17033	-0.00610501	0.112943	-0.0421245	0.269231	-0.159341	-0.264347	-0.010989	-0.181929	-0.340659	-0.262515	0.0241758	-0.0708181	0.278999	0.401709	0.332723	-0.24359	0.202076	0.416361	-0.315018	0.0115995	-0.274725	0.019536	0.367521	0.273504	0.0494505	-0.464591	0.340659	0.205128	-0.299756	-0.758242	-0.0372405	-0.204396	-0.217949	0.410867	-0.358242	0.517094	0.0593407	0.0417582	-0.287912	0	0.208181	-0.299145	0.441758	0.407814
MYOC	0.101343	0.0659341	0.260684	0.371429	0.180098	0.240537	0.228327	-0.00732601	-0.165446	0.174603	0.582418	0.37851	0.335775	0.578022	0.1221	-0.0813187	-0.0695971	0.133089	-0.335775	-0.297314	0.113553	-0.452381	-0.412088	0.197802	-0.140415	0.296703	-0.0274725	-0.453602	-0.421856	-0.241758	0.241148	0.0311355	-0.230159	0.332112	0.454945	0.17033	0.318681	0.554945	-0.373016	0.52967	-0.332723	-0.30989	-0.142857	0.340659	0.0641026	-0.0470085	0.59768	-0.643956	-0.567155
YWHAQ	0.272894	0.340659	0.0177045	0.494505	-0.175824	0.00732601	0.309524	0.000610501	-0.188645	0.0103785	-0.19536	0.0360195	-0.102564	0.0637363	-0.133089	0.12967	-0.303419	-0.179487	-0.0946276	-0.0726496	-0.0525031	0.246032	-0.0976801	0.235043	-0.290598	0.279121	0.0152625	-0.173382	-0.0818071	-0.034188	-0.179487	0.034188	-0.0543346	-0.00732601	0.103297	0.0018315	-0.0813187	0.144078	-0.015873	-0.221978	-0.0927961	0.235165	0.0417582	0.296703	0.10928	-0.297314	-0.221612	-0.138462	0.277167
ACP1	0.347375	0.367521	0.00610501	0.498901	-0.349206	-0.261294	0.358974	0.0738706	-0.238706	-0.263126	-0.30525	-0.127595	-0.001221	0.402198	0.034188	-0.248352	-0.0500611	-0.413309	-0.0115995	-0.0457875	0.124542	0.115385	0.253968	0.311355	-0.373016	0.349451	0.148962	0.0873016	-0.0970696	0.241148	-0.221612	0.0335775	0.0702076	-0.199023	-0.138462	-0.128205	-0.2	0.0616606	0.0421245	0.0681319	0.0708181	-0.213187	-0.23956	0.243956	0.188034	-0.306471	-0.272283	-0.428571	0.351038
KRT18	-0.112943	-0.112332	0.408425	0.410989	0.247253	0.0396825	0.0506716	0.115385	0.468864	0.0763126	0.246642	0.369963	-0.214286	0.134066	0.247863	0.424176	-0.578755	0.263736	-0.122711	0.037851	-0.0018315	-0.276557	-0.35409	-0.330891	0.0885226	-0.0857143	0.358974	-0.140415	-0.186203	-0.345543	-0.316239	0.107448	-0.15812	0.28083	-0.0813187	-0.186813	-0.406593	0.116606	-0.269841	-0.261538	-0.385836	-0.142857	-0.485714	0.635165	0.2558	-0.274725	-0.0335775	-0.010989	-0.253358
IGLV1-40	-0.0857143	-0.0637363	-0.0769231	-0.349451	-0.384615	-0.432967	-0.00659341	-0.12967	0.0989011	-0.173626	-0.472527	-0.191209	-0.125275	-0.349451	-0.112088	0.178022	0.0989011	0.556044	-0.107692	-0.0549451	0.406593	0.0681319	0.0681319	-0.643956	0.437363	-0.556044	-0.283516	-0.0637363	0.23956	0.178022	-0.0505495	-0.0373626	0.0021978	-0.375824	-0.0681319	-0.437363	-0.2	-0.630769	0.208791	-0.582418	0.164835	0.138462	0.0637363	-0.0373626	-0.221978	0.0417582	-0.23956	0.569231	0.274725
PLD4	0.0360195	0.106227	-0.265568	-0.0549451	0.108669	0.271673	-0.269231	0.0579976	-0.334554	0.212454	-0.139805	-0.421856	0.355922	0.0725275	0.004884	-0.428571	0.495116	-0.356532	0.0409035	-0.126374	-0.375458	0.159341	0.0555556	0.396215	-0.0586081	0.481319	-0.391941	0.031746	-0.156288	-0.0909646	0.362637	-0.236874	-0.153846	-0.139194	0.305495	0.194139	0.621978	0.0952381	-0.114164	0.582418	-0.0372405	0.147253	0.604396	-0.38022	0.029304	0.0720391	0.308303	-0.331868	0.166056
PGD	0.0115995	-0.045177	-0.287546	-0.745055	-0.387057	-0.405983	-0.131258	-0.18254	-0.215507	-0.430403	-0.632479	-0.420024	-0.269841	-0.657143	-0.1337	-0.134066	0.0927961	-0.2442	0.47558	0.39072	-0.130647	0.896825	0.515263	-0.0946276	0.0903541	-0.595604	0.0641026	0.204518	0.491453	0.29304	-0.325397	-0.155067	0.471306	-0.369963	-0.125275	0.110501	-0.393407	-0.489011	0.318071	-0.6	0.605617	0.797802	0.459341	-0.432967	-0.447497	0.130037	-0.446886	0.362637	0.716728
ALDOC	-0.261538	0.010989	-0.0285714	0.52967	0.621978	0.854945	0.0197802	0.573626	-0.0417582	0.679121	0.235165	0.323077	0.252747	0.643956	0.23956	0.0549451	-0.38022	-0.164835	-0.679121	-0.498901	-0.485714	-0.507692	-0.775824	0.428571	-0.41978	0.841758	0.0945055	-0.327473	-0.450549	-0.371429	0.516484	0.503297	-0.736264	0.318681	0.463736	-0.147253	0.389011	0.437363	-0.156044	0.353846	-0.643956	-0.120879	-0.0285714	0.274725	0.6	-0.327473	0.340659	-0.41978	-0.336264
TPP1	-0.139194	-0.208181	-0.381563	-0.454945	-0.527473	-0.639194	-0.262515	-0.624542	-0.114774	-0.612332	-0.530525	-0.32906	-0.281441	-0.551648	-0.311966	0.221978	0.427961	-0.0115995	0.348596	0.541514	0.313187	0.47619	0.535409	-0.1337	0.025641	-0.503297	-0.103175	-0.214896	0.358364	0.470696	-0.0360195	-0.261294	0.636142	-0.314408	-0.257143	0.196581	-0.437363	-0.659951	0.181929	-0.683516	0.266789	0.516484	0.0813187	-0.41978	-0.385836	0.448718	-0.4884	0.481319	0.313187
SDF4	0.246642	0.298535	0.379731	0.318681	0.197802	0.1221	0.183761	0.00671551	0.14591	-0.030525	0.606838	0.694139	-0.435897	-0.204396	-0.413309	-0.0285714	-0.122711	-0.001221	0.103785	0.0726496	0.150183	-0.5116	-0.324176	0.106227	-0.385226	0.134066	0.0433455	-0.0836386	-0.116606	-0.238095	-0.0616606	0.166056	0.276557	0.216117	-0.516484	0.172772	0.0549451	0.283883	-0.119048	0.12967	-0.136752	-0.468132	-0.30989	-0.265934	0.0824176	0.376679	-0.157509	0.00659341	-0.336386
SMPD2	-0.0285714	-0.217582	-0.221978	-0.824176	-0.485714	-0.736264	-0.173626	-0.305495	0.0637363	-0.542857	-0.30989	-0.683516	-0.349451	-0.749451	-0.353846	-0.010989	0.345055	0.0725275	0.437363	0.52967	0.261538	0.696703	0.648352	-0.437363	0.340659	-0.868132	-0.204396	0.120879	0.608791	0.476923	-0.213187	-0.643956	0.789011	-0.393407	-0.138462	0.178022	-0.424176	-0.714286	0.226374	-0.578022	0.542857	0.41978	0.0637363	-0.503297	-0.740659	0.516484	-0.498901	0.542857	0.265934
APOL1	0.238706	0.302198	0.176435	0.173626	-0.0927961	-0.023199	0.119658	-0.159951	0.045177	-0.0909646	-0.0323565	0.0140415	-0.186813	-0.0945055	-0.391331	0.0285714	0.459707	-0.127595	0.0274725	0.0525031	0.116606	-0.252747	0.307082	-0.297314	-0.0030525	0.0285714	-0.215507	-0.0830281	-0.349817	-0.15812	0.142857	-0.040293	0.0573871	-0.164835	-0.257143	-0.0946276	0.0373626	-0.041514	-0.15812	0.0593407	-0.0201465	-0.353846	-0.00659341	0.0725275	0.15873	0.291209	-0.0781441	0.248352	-0.0921856
PTMA	-0.0689866	-0.228327	0.002442	-0.481319	-0.187424	-0.377289	-0.136752	-0.203907	-0.181319	-0.198413	0.0164835	-0.045177	-0.410867	-0.459341	-0.0683761	-0.512088	-0.140415	-0.108669	0.250305	0.120879	0.0579976	0.517094	0.334554	-0.216728	0.326618	-0.595604	0.10928	0.436508	0.227106	0.047619	-0.594017	-0.0842491	0.233822	-0.184982	-0.0725275	0.245421	-0.534066	-0.0799756	-0.039072	-0.213187	0.408425	0.261538	0.0769231	-0.371429	-0.453602	-0.0262515	-0.199634	0.169231	0.174603
IGHV3-20	0.402198	0.384615	0.178022	0.0989011	-0.151648	-0.00659341	0.0637363	0.221978	-0.0373626	0.0769231	-0.265934	-0.182418	-0.542857	-0.0593407	-0.331868	0.032967	0.195604	-0.331868	0.331868	0.23956	-0.345055	-0.147253	0.032967	-0.0945055	0.217582	0.230769	0.138462	0.296703	0.221978	0.0153846	-0.213187	0.0549451	0.116484	-0.134066	-0.230769	0.27033	0.191209	-0.032967	0.164835	0.0241758	0.00659341	-0.120879	0.125275	-0.0769231	0.0549451	0.279121	-0.30989	-0.107692	0.516484
VIL1	0.00659341	-0.107692	0.0637363	0.384615	0.494505	0.327473	-0.12967	0.134066	-0.437363	0.375824	0.806593	0.353846	0.705495	0.485714	0.314286	-0.389011	0.103297	-0.0945055	-0.30989	-0.67033	-0.261538	-0.358242	-0.481319	0.613187	0.138462	0.393407	0.0813187	-0.0461538	-0.551648	-0.463736	0.375824	0.0417582	-0.450549	0.204396	0.586813	0.345055	0.261538	0.802198	-0.49011	0.705495	-0.371429	-0.402198	-0.12967	0.314286	0.0989011	-0.384615	0.872527	-0.67033	-0.573626
FLNB	0.191209	0.283516	0.613187	0.797802	0.331868	0.41978	-0.0637363	0.27033	0.296703	0.235165	0.327473	0.718681	0.138462	0.635165	0.630769	0.265934	-0.503297	0.156044	-0.49011	-0.582418	-0.257143	-0.547253	-0.49011	0.195604	-0.173626	0.564835	0.674725	-0.41978	-0.78022	-0.731868	0.151648	0.56044	-0.661538	0.582418	0.367033	-0.116484	-0.164835	0.503297	-0.551648	0.142857	-0.674725	-0.402198	-0.582418	0.854945	0.859341	-0.661538	0.353846	-0.472527	-0.687912
NTRK2	0.112943	0.0573871	0.344933	0.446154	0.369353	0.313797	-0.0103785	0.154457	0.01221	0.288767	0.487179	0.245421	0.507937	0.551648	0.476801	0.032967	-0.002442	0.0866911	-0.424298	-0.485348	-0.0274725	-0.492063	-0.356532	0.177045	-0.0750916	0.318681	0.115385	-0.247863	-0.599512	-0.356532	0.416972	-0.0396825	-0.470085	0.32906	0.446154	-0.125763	0.2	0.628205	-0.407204	0.56044	-0.456654	-0.450549	-0.331868	0.56044	0.285104	-0.294261	0.712454	-0.621978	-0.663004
LTN1	-0.0543346	0.013431	-0.385836	-0.287912	0.144689	0.0995116	-0.0299145	0.0555556	-0.428571	0.150794	-0.10989	-0.267399	0.29304	-0.0153846	-0.17033	-0.63956	0.417582	-0.294261	0.324786	-0.00549451	-0.236264	0.23138	0.0433455	0.188645	0.0335775	0.134066	-0.345543	0.35409	0.181319	0.14591	0.21978	-0.234432	0.00915751	-0.224054	-0.032967	0.225885	0.617582	0.0781441	0.216117	0.626374	0.20696	-0.0241758	0.70989	-0.52967	-0.260073	0.0891331	0.113553	-0.032967	0.504884
QSOX2	0.03663	0.135531	0.344322	0.657143	0.544567	0.652625	0.015873	0.460317	0.277167	0.575702	0.187424	0.246032	0.553114	0.569231	0.434676	0.178022	-0.037851	0.0665446	-0.270452	-0.462759	-0.514652	-0.405372	-0.41514	0.279609	-0.106838	0.775824	0.369353	-0.105006	-0.639805	-0.571429	0.328449	0.409646	-0.64591	0.60928	0.397802	-0.127595	0.186813	0.423687	-0.285104	0.336264	-0.344933	-0.340659	-0.375824	0.538462	0.556777	-0.264957	0.570818	-0.564835	-0.265568
ECM2	-0.10928	0.0140415	0.103175	-0.0021978	-0.0384615	0.0836386	0.12149	0.205128	0.454823	0.0323565	-0.169719	-0.233211	0.0915751	0.0021978	-0.000610501	0.292308	0.214286	0.155067	0.307692	0.296703	-0.496947	0.0335775	0.156288	-0.369353	0.175824	-0.191209	0.188645	0.186203	-0.045177	-0.260073	-0.0616606	-0.0579976	0.0421245	-0.139805	-0.318681	-0.101954	0.0637363	-0.271673	0.303419	-0.0373626	0.150183	-0.358242	-0.30989	0.00659341	0.03663	0.197192	-0.004884	0.217582	0.368742
EPHA4	-0.222222	-0.0805861	0.246032	0.512088	0.457875	0.473748	-0.0647131	0.391331	0.189866	0.436508	0.623321	0.399267	0.368742	0.920879	0.385226	-0.0725275	-0.0866911	0.0506716	-0.531746	-0.569597	-0.0128205	-0.600733	-0.713675	0.168498	-0.171551	0.582418	0.037851	-0.258852	-0.525031	-0.304029	0.359585	0.120879	-0.592796	0.432845	0.551648	-0.028083	0.327473	0.515263	-0.399267	0.586813	-0.753358	-0.331868	-0.103297	0.520879	0.57326	-0.417582	0.636752	-0.582418	-0.586691
GALNT2	0.0989011	0.0470085	-0.0213675	-0.243956	-0.0573871	-0.313797	0.206349	-0.2558	0.197192	-0.45116	0.0262515	0.23199	-0.0860806	-0.547253	-0.15812	0.23956	0.104396	0.017094	0.718559	0.559829	0.0604396	-0.0598291	0.0616606	0.0909646	-0.2442	-0.415385	0.0140415	-0.361416	0.0976801	0.0115995	-0.220391	-0.119658	0.543956	0.145299	-0.468132	0.0573871	-0.349451	-0.29304	0.0579976	-0.463736	0.290598	0.0241758	-0.204396	-0.191209	-0.17094	0.394383	-0.271062	0.283516	0.204518
CD248	-0.0238095	0.00915751	0.212454	0.287912	0.501832	0.300366	0.26801	0.277167	0.178877	0.437729	0.666056	0.313187	0.138584	0.213187	0.103785	-0.340659	-0.252137	0.131258	-0.20757	-0.127595	-0.0787546	-0.730159	-0.498168	0.0683761	0.00976801	0.182418	-0.041514	0.0115995	-0.369963	-0.340659	0.123321	-0.0213675	-0.315629	0.318681	-0.0461538	-0.0042735	0.208791	0.349817	-0.346154	0.617582	-0.288767	-0.784615	-0.389011	0.0461538	0.254579	-0.0323565	0.272283	-0.112088	-0.510379
IGFBP4	-0.18315	-0.171551	0.0854701	-0.0373626	0.0989011	0.0818071	0.239316	-0.111722	0.157509	0.0384615	0.591575	0.382784	0.0647131	0.0417582	-0.142857	0.0813187	-0.0299145	0.333333	-0.0818071	0.0677656	0.239316	-0.528694	-0.314408	-0.151404	-0.105006	-0.248352	-0.260073	-0.319292	-0.187424	-0.135531	0.10928	0.00976801	0.0598291	0.101343	-0.0197802	-0.0115995	-0.0681319	0.177045	0.028083	-0.0505495	-0.20696	-0.283516	-0.38022	-0.178022	-0.0927961	0.319902	0.275336	0.0373626	-0.485348
NAXE	0.0598291	-0.029304	-0.401709	-0.454945	-0.308913	-0.399878	0.24359	-0.267399	-0.148352	-0.335775	-0.274115	-0.435897	-0.275946	-0.736264	-0.319902	-0.116484	0.104396	-0.222222	0.474969	0.512821	-0.123932	0.489621	0.471917	-0.163004	0.0641026	-0.578022	-0.314408	0.149573	0.233211	0.208791	-0.155067	-0.52381	0.465812	-0.431013	-0.516484	0.0598291	-0.0725275	-0.297924	0.31746	-0.217582	0.595238	0.217582	0.147253	-0.696703	-0.373626	0.239927	-0.369353	0.415385	0.413919
CPN2	0.0018315	-0.01221	-0.246642	-0.402198	-0.0702076	-0.0940171	-0.203297	-0.246032	-0.429792	-0.015873	-0.454823	-0.605006	0.152015	-0.156044	-0.0811966	-0.178022	0.537241	-0.424298	0.127595	0.188034	-0.032967	0.204518	0.366911	0.166056	0.164835	0.12967	-0.327228	-0.0793651	-0.0500611	-0.00854701	0.363248	-0.320513	0.174603	-0.113553	0.384615	-0.0164835	0.314286	-0.394383	0.015873	0.178022	0.0781441	0.0681319	0.349451	-0.345055	-0.377289	0.355311	0.0042735	0.221978	0.330281
YARS2	0.138462	0.169231	-0.0417582	-0.70989	-0.125275	-0.195604	-0.441758	0.164835	-0.274725	-0.0241758	-0.103297	-0.714286	-0.226374	-0.257143	-0.476923	-0.16044	0.723077	-0.178022	0.182418	0.107692	0.0901099	0.2	0.0153846	-0.485714	0.635165	-0.446154	-0.230769	-0.0769231	0.305495	0.27033	0.38022	-0.604396	0.2	-0.283516	0.23956	0.323077	0.112088	-0.410989	-0.0285714	-0.151648	0.0505495	0.0989011	0.314286	-0.38022	-0.516484	0.507692	-0.112088	0.349451	0.301099
PAPLN	0.025641	0.133089	0.417582	0.758242	0.42735	0.534188	-0.014652	0.412698	0.546398	0.384005	0.351038	0.495726	0.108059	0.468132	0.254579	0.485714	-0.343101	0.296703	-0.149573	-0.324786	-0.226496	-0.52381	-0.583639	-0.0903541	-0.101954	0.446154	0.272283	-0.224664	-0.3779	-0.446886	0.0555556	0.354701	-0.481685	0.510989	-0.134066	-0.247253	0.230769	0.405983	-0.188034	0.103297	-0.436508	-0.450549	-0.358242	0.52967	0.663004	-0.332112	0.270452	-0.186813	-0.349206
MANF	-0.040293	-0.0750916	-0.173993	-0.437363	-0.277778	-0.391941	-0.047619	-0.139805	0.0409035	-0.267399	0.0982906	0.260684	-0.330281	-0.534066	-0.282662	0.0153846	0.004884	0.299756	0.0250305	0.0641026	0.389499	0.153846	0.0628816	-0.115995	-0.106838	-0.683516	0.0421245	0.251526	0.510989	0.540904	-0.163004	0.019536	0.291209	-0.36569	-0.336264	0.141636	-0.432967	-0.0891331	0.32906	-0.723077	0.169109	0.578022	0.182418	-0.349451	-0.221001	0.103785	-0.432845	0.243956	-0.039072
ACO1	-0.204518	-0.209402	-0.163004	-0.0549451	-0.0964591	-0.0903541	-0.117216	-0.0555556	0.0396825	0.0860806	-0.501832	-0.152625	-0.267399	-0.257143	0.167888	-0.00659341	-0.0793651	0.0860806	-0.161783	-0.0592186	-0.018315	0.203907	0.330281	-0.278999	0.394994	0.0021978	0.135531	0.411477	0.0915751	0.0787546	-0.161172	0.340049	-0.134921	-0.0671551	-0.279121	-0.222833	-0.248352	-0.307082	0.172161	-0.287912	0.361416	0.336264	0.287912	0.125275	0.137973	-0.136142	-0.162393	0.274725	0.139805
SLC38A6	0.0813187	0.0021978	-0.415385	-0.428571	0.0813187	0.00659341	-0.0241758	0.182418	-0.573626	0.38022	0.0417582	-0.679121	0.0021978	-0.318681	-0.70989	-0.397802	0.643956	-0.283516	0.217582	0.112088	-0.314286	-0.0989011	-0.107692	0.0285714	0.534066	-0.0681319	-0.556044	0.213187	0.279121	0.12967	0.367033	-0.463736	0.138462	-0.437363	0.142857	0.349451	0.516484	-0.156044	0.186813	0.230769	0.195604	-0.107692	0.397802	-0.657143	-0.591209	0.661538	-0.0021978	0.116484	0.463736
VCAN	-0.0665446	-0.105617	0.119048	0.103297	0.360806	0.0445665	-0.125153	-0.00854701	0.0531136	-0.0140415	0.162393	0.159951	-0.490842	-0.459341	-0.300977	-0.265934	-0.258852	-0.0598291	0.346154	0.343101	-0.417582	0.0598291	0.153236	-0.0891331	0.0811966	0.0373626	0.0982906	0.229548	0.001221	-0.394994	-0.315629	0.119048	0.333333	0.041514	-0.147253	0.309524	-0.336264	-0.032967	-0.261905	0.0461538	0.230159	-0.186813	-0.27033	-0.0989011	-0.128205	0.403541	-0.216728	0.0857143	0.0201465
RNASE3	-0.336264	-0.226374	-0.0021978	0.010989	-0.0901099	-0.0417582	-0.375824	-0.252747	0.446154	-0.178022	-0.525275	0.265934	-0.261538	-0.0681319	0.375824	0.494505	-0.424176	0.314286	-0.331868	-0.0813187	0.305495	0.441758	0.0505495	-0.204396	-0.318681	-0.0857143	0.138462	-0.261538	0.0637363	0.0945055	-0.164835	0.217582	-0.12967	0.164835	0.032967	-0.393407	-0.397802	-0.27033	0.0285714	-0.542857	-0.2	0.617582	0.0461538	0.336264	0.204396	-0.472527	-0.23956	0.226374	-0.2
NECTIN1	-0.227106	-0.184982	0.188645	0.630769	0.514042	0.454212	0.0225885	0.258242	0.0677656	0.576313	0.407204	0.294872	0.452991	0.591209	0.527473	-0.186813	-0.0946276	0.18315	-0.482906	-0.58547	-0.153236	-0.598291	-0.431013	0.0561661	0.163614	0.476923	-0.0213675	-0.0647131	-0.691697	-0.515263	0.275336	0.286935	-0.697192	0.406593	0.459341	-0.242979	0.191209	0.496947	-0.332723	0.534066	-0.413309	-0.578022	-0.27033	0.63956	0.446886	-0.375458	0.782051	-0.472527	-0.553114
KLKB1	0.0989011	0.128816	0.0805861	0.032967	0.344322	0.434676	-0.0989011	0.343101	-0.015873	0.501221	0.134921	-0.166667	0.59768	0.314286	0.272283	-0.0373626	0.284493	-0.163614	-0.407814	-0.513431	-0.238095	-0.187424	-0.372405	0.228327	-0.0286935	0.349451	-0.129426	-0.235043	-0.497558	-0.294872	0.680708	-0.214896	-0.593407	0.226496	0.775824	-0.201465	0.367033	0.299145	-0.237485	0.349451	-0.499389	-0.0637363	0.0725275	0.156044	0.2442	-0.271062	0.52381	-0.292308	-0.261294
EFCAB14	-0.125153	-0.0311355	-0.123321	0.221978	0.356532	0.432845	-0.00671551	0.145299	-0.340659	0.432234	0.30525	0.0763126	0.235043	0.481319	-0.155678	-0.235165	-0.0531136	0.0579976	-0.334554	-0.267399	0.0128205	-0.397436	-0.230159	0.35348	-0.0952381	0.63956	-0.363858	-0.03663	0.030525	-0.0512821	0.42674	0.139805	-0.179487	0.0726496	0.49011	0.043956	0.661538	0.249084	0.0683761	0.617582	-0.288156	-0.243956	0.195604	-0.0285714	-0.137363	0.14591	0.261294	-0.323077	-0.211844
IGF2	-0.0628816	0.047619	-0.0860806	0.248352	0.501221	0.553114	-0.0708181	0.315629	-0.315629	0.606838	0.161783	-0.202076	0.528083	0.432967	0.0683761	-0.362637	0.241148	-0.0970696	-0.386447	-0.37851	-0.409035	-0.320513	-0.338828	0.270452	0.0824176	0.692308	-0.312576	-0.101343	-0.392552	-0.318071	0.691697	-0.0457875	-0.474969	0.0891331	0.643956	0.107448	0.705495	0.345543	-0.252747	0.762637	-0.460317	-0.252747	0.296703	0.032967	0.148962	0.019536	0.591575	-0.463736	-0.202076
HSPA4	-0.0921856	-0.123321	-0.225885	-0.38022	-0.298535	-0.375458	-0.0885226	-0.211844	-0.032967	-0.297314	-0.643468	-0.399267	-0.333944	-0.551648	-0.10928	-0.0725275	-0.0396825	0.035409	0.471917	0.507326	-0.141636	0.601954	0.632479	-0.39011	0.285104	-0.542857	0.137973	0.299145	0.379121	0.216728	-0.45177	-0.043956	0.35348	-0.352869	-0.569231	-0.0360195	-0.353846	-0.48779	0.282051	-0.485714	0.656288	0.23956	0.125275	-0.358242	-0.307692	0.148962	-0.515873	0.542857	0.650183
CYCS	0.00549451	-0.0042735	-0.159951	0.0945055	-0.0164835	-0.020757	-0.0671551	-0.216728	-0.128816	0.0164835	-0.228938	-0.177656	-0.385226	-0.41978	-0.129426	-0.0461538	-0.148352	-0.225885	0.0671551	0.203297	-0.115385	0.189866	0.279609	0.0586081	-0.0506716	0.0549451	-0.225275	0.208181	-0.001221	-0.138584	-0.108059	-0.153236	0.185592	-0.144689	-0.446154	-0.148962	0.169231	-0.101954	0.10928	0.0373626	0.315629	0.0857143	0.169231	-0.393407	-0.0940171	0.112332	-0.269231	0.243956	0.181929
FCRL5	-0.155067	-0.153846	-0.394383	-0.384615	0.0567766	-0.104396	-0.0671551	-0.029304	-0.114164	0.0634921	-0.259463	-0.278388	0.238095	-0.428571	-0.0103785	-0.314286	0.239927	-0.025641	0.431624	0.160562	-0.177656	0.179487	-0.0695971	0.0976801	0.259463	-0.164835	-0.276557	-0.019536	0.167277	0.0616606	0	-0.123321	0.0250305	0.010989	-0.0153846	0.0970696	0.0901099	-0.361416	0.0555556	-0.0857143	0.139194	0.0549451	0.393407	-0.362637	-0.141026	0.0598291	-0.035409	0.432967	0.418803
PTBP1	0.352869	0.263126	-0.0732601	-0.186813	-0.579976	-0.504274	0.0616606	-0.290598	-0.0372405	-0.517705	-0.572039	-0.332723	-0.233211	-0.287912	-0.134921	0.591209	0.026862	0.0238095	0.124542	0.250305	0.321734	0.368742	0.562882	-0.117216	0.0238095	-0.424176	0.286325	-0.120269	0.347375	0.554335	-0.0628816	-0.122711	0.332723	-0.188034	-0.353846	-0.03663	-0.534066	-0.372405	0.202686	-0.740659	0.265568	0.279121	-0.27033	0.164835	-0.0543346	-0.0561661	-0.584249	0.450549	0.202076
ADGRG2	0.168498	0.230769	0.387668	0.67033	0.448718	0.454823	0.140415	0.277778	0.013431	0.287546	0.78083	0.715507	-0.0695971	0.586813	-0.103785	-0.138462	-0.295482	0.00549451	-0.235043	-0.321123	-0.0164835	-0.601343	-0.629426	0.281441	-0.349206	0.736264	0.004884	-0.0818071	-0.23138	-0.309524	0.0189255	0.244811	-0.193529	0.28022	0.265934	0.236874	0.463736	0.740537	-0.311966	0.692308	-0.496947	-0.305495	0.0153846	0.367033	0.263736	-0.042735	0.300977	-0.850549	-0.503663
PTPRJ	0.0561661	0.046398	0.429182	0.463736	0.70696	0.459096	-0.23199	0.405372	0.215507	0.388278	0.626374	0.366911	0.384005	0.534066	0.330891	-0.156044	-0.00915751	-0.031746	-0.250305	-0.462759	-0.228327	-0.554945	-0.515873	0.18254	-0.13431	0.485714	0.163004	-0.264957	-0.640415	-0.529915	0.410256	0.018315	-0.480464	0.496947	0.661538	-0.0396825	0.151648	0.545177	-0.681929	0.586813	-0.604396	-0.542857	-0.384615	0.507692	0.456044	-0.217338	0.564103	-0.582418	-0.644689
GPX4	0.197192	0.308303	0.610501	0.758242	0.376068	0.39072	-0.0018315	0.269841	0.595238	0.0903541	0.608669	0.724054	-0.00854701	0.450549	0.0262515	0.481319	-0.295482	0.162393	-0.046398	-0.17094	-0.0714286	-0.506716	-0.491453	0.159951	-0.540293	0.454945	0.343712	-0.307692	-0.387668	-0.450549	-0.0848596	0.311355	-0.171551	0.473138	0.112088	-0.0482295	-0.336264	0.401709	-0.388278	-0.0989011	-0.496337	-0.279121	-0.70989	0.749451	0.532967	-0.0946276	0.0579976	-0.402198	-0.493284
ELOC	-0.120879	-0.182418	-0.226374	-0.661538	-0.432967	-0.613187	-0.00659341	-0.112088	0.0637363	-0.432967	-0.674725	-0.393407	-0.472527	-0.6	-0.134066	0.00659341	0.0021978	0.230769	0.243956	0.463736	0.296703	0.643956	0.556044	-0.635165	0.195604	-0.727473	-0.23956	0.331868	0.745055	0.617582	-0.459341	-0.252747	0.49011	-0.569231	-0.367033	-0.217582	-0.283516	-0.674725	0.358242	-0.635165	0.652747	0.542857	0.371429	-0.327473	-0.52967	0.191209	-0.657143	0.516484	0.626374
TPT1	-0.148962	-0.30464	-0.775336	-0.472527	-0.479243	-0.509768	0.0555556	-0.340049	-0.484127	-0.208791	-0.457265	-0.405372	0.119658	-0.389011	-0.0891331	-0.138462	0.123321	0.122711	-0.0659341	0.0512821	0.32906	0.404151	0.289988	0.190476	0.169719	-0.301099	-0.354701	0.103175	0.620269	0.800977	0.041514	-0.238706	0.163614	-0.459096	-0.0153846	0.119048	0.358242	-0.290598	0.40293	-0.169231	0.343712	0.635165	0.701099	-0.595604	-0.385226	-0.120879	-0.233211	0.120879	0.311355
PMVK	-0.512088	-0.578022	-0.679121	-0.520879	-0.463736	-0.393407	0.2	-0.0725275	0.032967	-0.156044	-0.538462	-0.503297	-0.182418	-0.503297	-0.331868	0.151648	0.0153846	0.345055	-0.0681319	0.252747	0.112088	0.476923	0.12967	-0.248352	0.0021978	-0.437363	-0.586813	0.257143	0.872527	0.683516	-0.257143	-0.2	0.384615	-0.749451	-0.186813	-0.261538	0.116484	-0.556044	0.81978	-0.498901	0.410989	0.643956	0.459341	-0.551648	-0.626374	0.221978	-0.331868	0.336264	0.608791
NCAM2	0.015873	0.032967	0.288156	0.432967	0.460928	0.527473	-0.047619	0.372405	0.0543346	0.452381	0.578144	0.241148	0.553724	0.626374	0.360195	-0.217582	0.0518926	0.0989011	-0.446276	-0.607448	-0.188034	-0.56044	-0.394994	0.178266	-0.0622711	0.459341	-0.0787546	-0.0286935	-0.561661	-0.426129	0.360195	0.150794	-0.593407	0.188034	0.512088	-0.112943	0.353846	0.659341	-0.35409	0.727473	-0.468254	-0.569231	-0.213187	0.437363	0.371795	-0.250305	0.791209	-0.63956	-0.629426
PEA15	-0.186813	-0.235165	-0.556044	-0.432967	-0.217582	-0.0769231	0.30989	0.00659341	-0.16044	0.0681319	0.0021978	-0.621978	0.217582	-0.331868	-0.569231	-0.0373626	0.424176	0.0549451	0.138462	0.213187	-0.032967	-0.0593407	-0.0637363	0.0989011	0.0989011	-0.204396	-0.608791	0.0901099	0.49011	0.353846	0.248352	-0.340659	0.331868	-0.432967	-0.0769231	-0.0417582	0.424176	-0.340659	0.643956	0.00659341	0.27033	0.0461538	0.235165	-0.692308	-0.56044	0.630769	0.0197802	0.261538	0.358242
CFH	-0.108669	-0.0695971	-0.216117	-0.468132	-0.325397	-0.169719	-0.00549451	-0.130647	-0.0555556	-0.0866911	-0.521368	-0.447497	0.0958486	-0.151648	-0.0927961	0.0813187	0.489011	-0.0299145	0.39011	0.274115	-0.171551	0.380952	0.293651	-0.259463	0.364469	-0.252747	-0.020757	-0.030525	0.153846	0.108059	0.0201465	-0.151404	0.140415	-0.130647	0.0813187	0.0610501	0.0857143	-0.437729	0.401099	-0.331868	0.229548	0.292308	0.367033	-0.323077	-0.310745	0.206349	-0.0537241	0.292308	0.6221
PEX1	0.279121	0.446154	0.608791	0.810989	0.169231	0.437363	0.00659341	0.191209	0.27033	0.151648	0.30989	0.784615	0.173626	0.714286	0.476923	0.243956	-0.230769	0.134066	-0.287912	-0.494505	-0.0945055	-0.6	-0.437363	0.120879	-0.274725	0.591209	0.586813	-0.507692	-0.806593	-0.578022	0.0989011	0.613187	-0.604396	0.56044	0.156044	-0.12967	-0.00659341	0.56044	-0.428571	0.186813	-0.52967	-0.424176	-0.428571	0.714286	0.898901	-0.49011	0.406593	-0.494505	-0.503297
INF2	0.0189255	-0.00732601	-0.313187	0.0153846	-0.263736	-0.202076	-0.0885226	-0.106838	-0.338828	-0.001221	-0.037851	0.111722	0	0.261538	0.040293	-0.0813187	0.014652	0.0818071	-0.278999	-0.29304	0.547009	-0.0115995	-0.148962	0.298535	-0.0934066	0.213187	-0.111722	-0.0335775	0.377289	0.680098	0.0720391	-0.0250305	-0.117827	-0.114164	0.0461538	0.0799756	0.454945	0.168498	0.210623	-0.00659341	-0.167888	0.49011	0.723077	-0.147253	-0.035409	-0.344933	-0.137363	-0.340659	-0.0335775
SUGT1	0.156044	0.287912	0.296703	0.815385	0.186813	0.503297	0.327473	0.27033	0.314286	0.265934	0.151648	0.582418	0.134066	0.494505	0.296703	0.314286	-0.367033	0.0153846	-0.252747	-0.318681	-0.393407	-0.674725	-0.446154	0.463736	-0.446154	0.775824	0.397802	-0.261538	-0.512088	-0.525275	0.0637363	0.762637	-0.424176	0.441758	0.0549451	-0.221978	0.0813187	0.349451	-0.0153846	0.142857	-0.450549	-0.362637	-0.454945	0.463736	0.806593	-0.226374	0.213187	-0.437363	-0.331868
SOD1	0.0903541	-0.0726496	-0.289988	-0.103297	-0.252137	-0.303419	0.172161	-0.0525031	-0.567155	0.0525031	-0.114774	-0.0610501	-0.2558	-0.257143	-0.181929	-0.683516	-0.184982	-0.189255	-0.333333	-0.277778	0.302808	0.236874	0.114774	0.0921856	0.151404	-0.0373626	-0.141636	0.542735	0.285714	0.443834	-0.227106	0.0543346	-0.0494505	-0.39011	0.0901099	0.12149	-0.0373626	0.214896	0.142247	0.0285714	0.144078	0.230769	0.314286	-0.49011	-0.249084	-0.260684	-0.220391	-0.147253	0.1221
BSG	-0.0417582	0.0901099	0.252747	0.617582	0.279121	0.485714	-0.010989	0.261538	-0.0813187	0.314286	0.538462	0.56044	0.604396	0.784615	0.410989	0.0241758	0.00659341	0.0813187	-0.538462	-0.832967	-0.0505495	-0.63956	-0.767033	0.397802	-0.0417582	0.604396	0.195604	-0.257143	-0.582418	-0.424176	0.371429	0.512088	-0.705495	0.30989	0.485714	-0.032967	0.252747	0.643956	-0.243956	0.463736	-0.714286	-0.410989	-0.208791	0.586813	0.551648	-0.534066	0.868132	-0.569231	-0.498901
MASP1	-0.0811966	-0.02442	0.196581	0.340659	0.216117	0.169109	-0.255189	0.291819	0.122711	0.25641	0.0525031	0.0738706	0.430403	0.767033	0.515873	0.112088	0.412088	-0.003663	-0.191087	-0.419414	-0.0897436	-0.358974	-0.367521	0.166667	0.18315	0.485714	0.36569	-0.120269	-0.332112	-0.163614	0.47619	0.123321	-0.367521	0.449939	0.476923	-0.0177045	0.204396	0.032967	-0.173993	0.38022	-0.400488	-0.463736	-0.248352	0.608791	0.372405	-0.208791	0.498168	-0.459341	-0.165446
STOM	-0.174603	-0.112332	-0.388278	-0.0021978	-0.0647131	0.105617	-0.19536	0.113553	-0.204518	0.307692	-0.252137	-0.101954	0.115385	0.151648	0.018315	-0.0901099	0.244811	-0.0702076	-0.244811	-0.359585	-0.116606	0.278999	-0.0970696	0.273504	-0.025641	0.353846	-0.217338	0.0873016	0.130037	0.190476	0.224054	-0.045177	-0.285714	-0.17033	0.512088	-0.029304	0.52967	0.0512821	0.331502	0.0505495	-0.125153	0.56044	0.661538	-0.151648	-0.029304	-0.277778	0.0518926	-0.406593	0.309524
HSPA13	-0.118437	-0.244811	-0.383394	-0.397802	-0.403541	-0.517705	-0.0708181	-0.616606	-0.0958486	-0.361416	-0.660562	-0.564713	0.04884	-0.767033	0.100122	0.16044	0.386447	-0.10989	0.460317	0.528083	0.025641	0.3779	0.667277	0.0610501	0.258242	-0.41978	-0.00976801	-0.015873	0.107448	0.186203	-0.0757021	-0.327228	0.394383	-0.035409	-0.468132	-0.004884	-0.274725	-0.631258	0.2558	-0.287912	0.478632	0.0901099	-0.134066	-0.494505	-0.377289	0.239316	-0.229548	0.608791	0.446886
KRT6B	0.497558	0.515263	0.553724	-0.226374	0.175214	0.150794	-0.300366	0.137363	0.0238095	0.000610501	-0.169109	-0.0549451	-0.249695	-0.16044	0.0335775	0.235165	-0.030525	-0.297314	0.326618	0.157509	-0.175214	0.224054	0.0805861	-0.015873	0.0634921	-0.112088	0.512821	0.035409	0.0769231	-0.246032	-0.0702076	-0.0653236	0.114164	0.273504	-0.0593407	0.0470085	-0.103297	-0.0433455	-0.217949	-0.0945055	0.0555556	0.010989	-0.0153846	0.221978	-0.144689	0.111111	-0.287546	0.164835	0.232601
PSMC2	-0.0549451	-0.00659341	0.0725275	0.472527	-0.349451	0.0945055	0.454945	-0.362637	0.608791	-0.0725275	-0.283516	0.353846	-0.120879	0.0681319	0.0637363	0.657143	-0.578022	0.556044	-0.0637363	0.248352	0.283516	-0.213187	0.00659341	-0.182418	-0.538462	0.0857143	0.0549451	-0.191209	-0.00659341	-0.0021978	-0.340659	0.169231	-0.125275	0.125275	-0.657143	-0.617582	0.191209	0.0153846	0.450549	-0.120879	-0.00659341	-0.0197802	-0.0945055	0.134066	0.371429	-0.283516	-0.213187	0.191209	0.0901099
CNTN4	0.0250305	0.0274725	0.266789	0.415385	0.521368	0.41514	-0.00915751	0.39011	-0.026862	0.408425	0.469475	0.160562	0.581197	0.775824	0.530525	-0.151648	-0.013431	-0.165446	-0.467033	-0.565934	-0.0830281	-0.516484	-0.485958	0.297314	-0.164835	0.472527	0.0757021	-0.122711	-0.606838	-0.340659	0.529304	-0.0494505	-0.550672	0.376068	0.516484	-0.21917	0.323077	0.581807	-0.385836	0.714286	-0.529304	-0.52967	-0.274725	0.468132	0.373016	-0.380952	0.698413	-0.613187	-0.520757
NLRP6	0.127595	0.215507	0.431624	0.767033	0.445665	0.510989	-0.211233	0.400488	0.252747	0.387668	0.476801	0.540293	0.0537241	0.701099	0.267399	0.156044	-0.0732601	-0.0842491	-0.404151	-0.661783	-0.116606	-0.544567	-0.617216	0.356532	-0.189866	0.881319	0.285714	-0.203297	-0.514652	-0.408425	0.322955	0.358974	-0.5	0.643468	0.428571	0.04884	0.230769	0.513431	-0.431013	0.459341	-0.702076	-0.38022	-0.257143	0.652747	0.752137	-0.393773	0.412698	-0.595604	-0.599512
BMP1	0.0934066	0.21917	0.281441	0.775824	0.346154	0.429182	0.031746	0.131868	0.331502	0.331502	0.180098	0.330891	0.495116	0.542857	0.210012	0.367033	0.0512821	0.255189	-0.230159	-0.278388	-0.253968	-0.467033	-0.384005	0.289988	-0.269841	0.67033	0.309524	-0.484737	-0.594017	-0.362027	0.347985	0.275336	-0.479243	0.573871	0.375824	0.0494505	0.120879	0.327228	-0.417582	0.23956	-0.528083	-0.283516	-0.375824	0.692308	0.60989	-0.187424	0.349817	-0.472527	-0.371795
GPSM3	-0.362637	-0.296703	-0.441758	-0.723077	-0.476923	-0.41978	-0.169231	-0.0373626	-0.0153846	-0.30989	-0.705495	-0.591209	-0.569231	-0.441758	-0.410989	0.0505495	0.23956	-0.032967	0.138462	0.428571	0.283516	0.740659	0.327473	-0.582418	0.0989011	-0.503297	-0.415385	0.261538	0.881319	0.854945	-0.314286	-0.301099	0.459341	-0.635165	-0.23956	-0.0021978	-0.0461538	-0.626374	0.564835	-0.56044	0.367033	0.767033	0.63956	-0.52967	-0.573626	0.292308	-0.547253	0.437363	0.767033
CLSTN1	0.025641	0.0848596	0.216728	0.424176	0.57265	0.555556	-0.136752	0.273504	0.0598291	0.5116	0.635531	0.241148	0.539072	0.520879	0.17094	-0.2	0.12149	0.0128205	-0.269841	-0.470696	-0.172161	-0.570818	-0.526252	0.369353	-0.153846	0.595604	-0.0518926	-0.026862	-0.457265	-0.340049	0.485348	0.0311355	-0.500611	0.398046	0.437363	0.136142	0.38022	0.599512	-0.352869	0.767033	-0.607448	-0.542857	-0.213187	0.230769	0.301587	-0.115385	0.589744	-0.516484	-0.568376
AMDHD1	-0.123932	-0.0830281	-0.128816	-0.0945055	-0.215507	-0.014652	-0.195971	-0.169719	0.139805	0.00976801	-0.572039	-0.229548	-0.418803	-0.428571	-0.0238095	0.507692	-0.2442	0.165446	0.0409035	0.234432	-0.029304	0.314408	0.328449	-0.250916	0.285714	-0.0901099	0.102564	0.168498	0.372405	0.116606	-0.288156	0.195971	0.0573871	-0.0409035	-0.437363	-0.162393	0.0153846	-0.416361	0.321123	-0.446154	0.310134	0.437363	0.279121	-0.0945055	-0.0323565	-0.00854701	-0.431624	0.564835	0.322344
OLFM4	0.426129	0.308913	0.408425	0.274725	-0.034188	-0.0628816	-0.127595	0.132479	-0.0604396	-0.308913	-0.143468	-0.0323565	-0.226496	0.164835	0.323565	0.265934	-0.347375	-0.383394	0.0598291	-0.120879	-0.0628816	0.355311	0.129426	0.0030525	-0.0854701	0.112088	0.533578	0.00732601	-0.0921856	-0.0579976	-0.141026	0.00976801	0.0744811	0.141026	0.0373626	-0.0573871	-0.437363	0.302198	-0.165446	-0.0901099	-0.04884	0.0593407	-0.345055	0.578022	0.176435	-0.385226	-0.035409	-0.340659	-0.0518926
AP2B1	-0.156044	-0.125275	0.164835	0.384615	-0.173626	-0.156044	0.305495	0.257143	0.257143	-0.230769	-0.182418	0.534066	-0.0285714	0.265934	0.578022	0.142857	-0.507692	0.301099	-0.336264	-0.331868	-0.0505495	-0.0417582	-0.0989011	0.0021978	-0.208791	0.156044	0.318681	0.186813	0.0681319	0.0241758	-0.503297	0.762637	-0.151648	-0.147253	0.00659341	-0.314286	-0.367033	0.0681319	0.125275	-0.327473	-0.0505495	0.120879	-0.217582	0.525275	0.410989	-0.547253	0.0285714	-0.340659	0.0153846
VEGFC	0.168498	0.0396825	-0.0262515	0.0593407	-0.045177	-0.247863	0.133089	-0.491453	-0.0531136	-0.216117	-0.20757	-0.175824	0.324176	-0.38022	0.216117	0.323077	-0.0177045	0.0274725	0.344933	0.288156	0.150794	-0.0409035	0.139805	0.214896	0.02442	-0.213187	-0.0579976	-0.321123	-0.137973	-0.1337	0.0384615	-0.246032	0.188645	0.26801	-0.204396	-0.205739	-0.243956	-0.211844	-0.0482295	-0.0769231	0.0769231	-0.279121	-0.402198	0.182418	-0.212454	0.043956	0.0018315	0.375824	0.0262515
FGL2	0.293651	0.249695	0.397436	0.217582	0.261905	0.117216	0.137363	0.0274725	0.130037	-0.137363	0.598901	0.490842	-0.296703	-0.0593407	-0.123932	0.0285714	-0.238706	0.010989	0.014652	0.0335775	0.10928	-0.46398	-0.103175	0.043956	-0.294261	0.0285714	0.0927961	-0.180098	-0.249084	-0.233211	0.0726496	0.102564	0.216728	0.235653	-0.23956	0.0470085	-0.274725	0.342491	-0.278999	0.156044	-0.010989	-0.481319	-0.621978	0.186813	0.175214	0.26862	0.0482295	-0.16044	-0.668498
PSAP	0.144689	-0.0744811	-0.252747	-0.463736	-0.261905	-0.498168	-0.0873016	-0.288767	-0.578144	-0.255189	-0.0555556	-0.0970696	-0.122711	-0.397802	-0.227106	-0.415385	0.35348	-0.14591	0.0128205	-0.115385	0.278388	0.312576	0.151404	0.134921	0.303419	-0.345055	-0.113553	0.0238095	0.21917	0.352259	0.111111	-0.139805	0.272283	-0.157509	0.402198	0.491453	-0.340659	-0.126374	-0.18315	-0.173626	0.172161	0.23956	0.125275	-0.191209	-0.376679	0.137973	-0.0250305	-0.0153846	-0.0671551
CCDC18	-0.167888	-0.125763	-0.177045	0.454945	0.0836386	0.324176	-0.0702076	-0.0549451	-0.0995116	0.411477	0.274115	0.0433455	0.376068	0.375824	0.0323565	-0.138462	0.239316	0.273504	-0.291209	-0.387668	-0.228327	-0.335165	-0.178266	0.333944	0.127595	0.49011	-0.295482	-0.141636	-0.272283	-0.19536	0.277167	0.0531136	-0.393162	0.130037	0.512088	0.284493	0.52967	0.335165	-0.0921856	0.573626	-0.313797	-0.230769	0.0857143	0.151648	0.202076	-0.125763	0.565934	-0.525275	-0.310134
STAG1	0.0549451	0.147253	0.0989011	0.134066	0.793407	0.727473	-0.406593	0.52967	-0.393407	0.63956	0.621978	0.0373626	0.525275	0.516484	0.226374	-0.257143	0.182418	-0.323077	-0.432967	-0.604396	-0.468132	-0.424176	-0.718681	0.520879	0.107692	0.525275	0.107692	-0.279121	-0.468132	-0.472527	0.872527	-0.0637363	-0.604396	0.362637	0.789011	0.265934	0.459341	0.556044	-0.516484	0.652747	-0.564835	-0.292308	0.0417582	0.230769	0.156044	-0.151648	0.665934	-0.463736	-0.547253
LTBP1	0.0842491	0.120269	-0.0982906	0.0593407	0.0976801	0.269841	0.197192	0.0934066	-0.257021	0.553114	0.142857	-0.0659341	0.345543	0.0945055	-0.167277	-0.151648	0.0708181	0.188645	-0.448718	-0.387668	0.0732601	-0.266178	-0.441392	0.0622711	0.282051	0.213187	-0.238095	-0.0958486	-0.0848596	0.046398	0.392552	0.00915751	-0.506716	0.148962	0.463736	0.188645	0.389011	0.216117	-0.130647	0.23956	-0.391941	-0.125275	0.217582	-0.0373626	0.0311355	-0.141026	0.230769	0.0901099	-0.197802
IGHV4-4	-0.305495	-0.221978	-0.0197802	0.0637363	0.178022	-0.0021978	-0.0505495	0.125275	0.125275	0.107692	-0.274725	0.208791	0.116484	-0.0021978	0.432967	0.16044	-0.450549	0.353846	-0.586813	-0.468132	0.0725275	-0.0901099	-0.27033	-0.0505495	0.120879	-0.00659341	-0.010989	0.0021978	-0.0593407	-0.204396	0.103297	0.463736	-0.397802	0.00659341	0.340659	-0.498901	-0.367033	-0.318681	-0.0813187	-0.362637	-0.305495	0.107692	-0.2	0.441758	0.204396	-0.454945	0.0021978	0.217582	-0.248352
ANXA1	-0.120269	-0.257021	-0.233211	-0.476923	-0.26801	-0.360806	-0.416361	-0.233822	-0.106227	-0.239316	-0.467643	-0.386447	-0.0323565	-0.446154	0.2558	0.0197802	0.100122	-0.0115995	0.197802	0.0360195	-0.0457875	0.825397	0.395604	-0.12149	0.334554	-0.595604	0.156288	0.213675	0.347375	0.228327	-0.141636	-0.238706	0.116606	-0.185592	0.0857143	0.0213675	-0.516484	-0.315018	0.193529	-0.516484	0.370574	0.674725	0.204396	0.0153846	-0.360195	-0.221612	-0.108669	0.217582	0.315629
TFRC	-0.029304	-0.0518926	0.0592186	-0.296703	-0.0360195	0.0238095	-0.120879	-0.13431	0.0982906	0.026862	-0.0860806	-0.35409	0.35409	-0.112088	0.409035	-0.0241758	0.310134	-0.1337	0.319902	0.0866911	-0.145299	0.0500611	-0.0030525	0.0409035	0.310134	-0.265934	0.040293	0.013431	-0.178877	-0.2558	0.119048	-0.272894	-0.039072	0.305861	-0.134066	-0.0592186	-0.0373626	-0.192918	0.0879121	0.23956	0.0604396	-0.261538	-0.120879	-0.116484	-0.100733	-0.002442	0.35348	0.204396	0.0909646
PCSK9	-0.0995116	-0.180708	-0.241148	-0.323077	-0.247863	-0.419414	-0.205739	-0.380952	-0.164835	-0.388278	-0.376679	-0.238095	-0.217338	-0.652747	-0.194139	-0.450549	0.460317	-0.119048	0.345543	0.275336	-0.101343	0.435287	0.689255	-0.201465	0.107448	-0.463736	-0.173382	0.17094	-0.0757021	-0.0164835	-0.153846	-0.0708181	0.404151	-0.425519	-0.265934	0.0470085	-0.41978	-0.362637	-0.029304	-0.265934	0.582418	0.191209	0.120879	-0.410989	-0.211233	0.374847	-0.137363	0.243956	0.253968
CSPG4	0.148962	0.224054	0.468864	0.389011	0.330281	0.261905	0.0311355	0.284493	0.34188	0.0518926	0.552503	0.354701	-0.0787546	0.318681	0.190476	-0.0461538	-0.30525	-0.035409	-0.163614	-0.117827	0.0140415	-0.508547	-0.330891	0.028083	-0.296703	0.169231	0.258242	-0.0622711	-0.357143	-0.270452	0.0634921	0.0805861	-0.120269	0.307082	-0.292308	-0.0744811	-0.226374	0.355922	-0.360806	0.305495	-0.321123	-0.564835	-0.551648	0.345055	0.490842	-0.101954	0.130037	-0.173626	-0.581197
CHMP4B	-0.303419	-0.255189	0.10989	0.665934	0.531136	0.354701	0.111111	0.238095	0.216117	0.271062	0.444444	0.643468	-0.030525	0.191209	0.100733	0.0549451	-0.567155	0.161783	-0.264957	-0.153846	-0.115385	-0.363858	-0.501832	0.0622711	-0.326618	0.534066	-0.02442	0.0952381	-0.20757	-0.333944	-0.240537	0.490842	-0.230769	0.160562	-0.107692	-0.112332	-0.0813187	0.407204	-0.221001	0.0153846	-0.216728	0.0241758	-0.164835	0.301099	0.285714	-0.0811966	0.191087	-0.362637	-0.31685
IGKV1-5	-0.371429	-0.296703	0.0197802	-0.0373626	-0.0285714	-0.0417582	-0.116484	0.125275	0.173626	-0.0989011	-0.0593407	0.279121	0.406593	0.243956	0.621978	0.252747	-0.261538	0.643956	-0.661538	-0.621978	0.345055	0.0021978	-0.406593	-0.164835	0.0461538	-0.204396	0.00659341	-0.156044	0.0857143	0.0637363	0.12967	0.261538	-0.410989	-0.120879	0.362637	-0.538462	-0.120879	-0.0593407	0.0637363	-0.261538	-0.252747	0.226374	0.0153846	0.498901	0.0725275	-0.652747	0.389011	0.010989	-0.274725
ZC4H2	0.279121	0.349451	0.564835	0.740659	0.301099	0.476923	0.0241758	0.226374	0.525275	0.103297	0.16044	0.723077	0.107692	0.476923	0.718681	0.472527	-0.582418	0.178022	-0.279121	-0.305495	-0.336264	-0.437363	-0.314286	0.384615	-0.52967	0.569231	0.745055	-0.41978	-0.551648	-0.621978	0.0681319	0.578022	-0.428571	0.665934	0.125275	-0.296703	-0.107692	0.410989	-0.292308	0.0549451	-0.397802	-0.208791	-0.516484	0.758242	0.832967	-0.507692	0.16044	-0.454945	-0.63956
DPEP2	-0.250305	-0.204518	-0.154457	-0.248352	0.189255	0.139805	-0.196581	-0.0164835	-0.13431	0.213675	-0.0042735	-0.3779	0.493895	0.12967	0.23138	-0.468132	0.315629	-0.166667	-0.0671551	-0.147131	-0.0738706	-0.0421245	0.015873	0.0525031	0.210623	0.032967	-0.366911	0.119048	-0.236874	-0.155067	0.184371	-0.17094	-0.308303	-0.0500611	0.30989	-0.0555556	0.125275	-0.0500611	-0.216117	0.454945	-0.21917	-0.151648	0.279121	-0.0153846	-0.0152625	-0.0970696	0.407204	0.116484	-0.0238095
PLXND1	-0.244811	-0.178877	0.117216	0.38022	0.178266	0.244811	-0.0543346	0.101343	0.186203	0.196581	0.102564	-0.0769231	0.550061	0.701099	0.550061	0.151648	0.227106	0.03663	-0.277778	-0.274725	-0.197802	-0.250305	-0.233822	-0.0647131	0.0549451	0.235165	0.003663	-0.249695	-0.594017	-0.392552	0.384615	-0.108059	-0.409646	0.201465	0.41978	-0.249084	0.261538	0.184982	-0.167277	0.472527	-0.360195	-0.314286	-0.178022	0.564835	0.342491	-0.254579	0.723443	-0.432967	-0.253358
CLEC11A	0.249695	0.2558	0.0683761	0.0505495	0.210012	-0.0714286	-0.120879	0.0732601	-0.040293	0.00976801	0.151404	0.0457875	-0.423687	-0.547253	-0.355922	-0.195604	0.0311355	-0.230159	0.249695	0.20696	-0.257021	-0.0683761	0.041514	0.34188	-0.144689	0.0989011	-0.0347985	0.0793651	0.013431	-0.229548	0.00610501	-0.176435	0.346154	-0.042735	-0.0153846	0.23199	-0.178022	-0.149573	-0.215507	-0.0945055	0.00976801	-0.0681319	-0.169231	-0.182418	-0.0793651	0.358974	-0.413309	0.0505495	0.018315
HPR	0.0677656	0.0470085	-0.0934066	-0.472527	-0.291819	-0.103785	-0.337607	-0.205739	0.035409	-0.230769	-0.373626	-0.324176	0.0586081	-0.384615	-0.126984	0.0813187	0.480464	0.19475	0.526252	0.284493	-0.20757	0.407204	0.52442	-0.0671551	0.249084	-0.314286	0.229548	0.0787546	0.311966	0.197192	-0.004884	0.0940171	0.297314	-0.0274725	-0.221978	0.315018	-0.182418	-0.370574	0.281441	-0.375824	0.498168	0.147253	0.0373626	-0.375824	-0.26801	0.421245	-0.118437	0.30989	0.273504
PRRC1	-0.0989011	-0.169231	-0.182418	0.485714	0.340659	0.327473	0.340659	0.0901099	0.0197802	0.375824	-0.0725275	0.415385	0.116484	0.0461538	0.287912	0.0417582	-0.63956	0.156044	-0.208791	-0.0505495	-0.437363	-0.182418	-0.12967	0.459341	-0.437363	0.441758	0.0021978	0.182418	-0.0637363	-0.235165	-0.173626	0.371429	-0.274725	0.0197802	-0.142857	-0.327473	0.261538	0.331868	0.112088	0.204396	0.134066	0.0241758	0.0593407	0.125275	0.226374	-0.323077	-0.0505495	-0.314286	-0.00659341
ERBB3	-0.0197802	0.0813187	-0.327473	-0.0725275	-0.191209	0.0681319	-0.0901099	-0.107692	-0.178022	0.265934	-0.525275	-0.292308	-0.6	-0.226374	-0.736264	0.00659341	0.305495	-0.261538	0.257143	0.38022	-0.0901099	0.156044	0.0857143	-0.283516	0.0285714	0.169231	-0.397802	0.0461538	0.217582	0.296703	-0.138462	-0.125275	0.0681319	-0.287912	-0.336264	0.16044	0.393407	-0.164835	0.318681	-0.0857143	0.120879	0.283516	0.564835	-0.534066	-0.138462	0.410989	-0.437363	0.178022	0.714286
TANGO2	-0.0781441	-0.0708181	-0.167277	-0.573626	0.00549451	-0.0952381	-0.03663	0.208791	-0.189866	0.0995116	0.135531	0.155678	-0.264347	-0.340659	-0.403541	-0.525275	0.04884	-0.128205	-0.177656	-0.194139	0.23199	0.151404	-0.147741	-0.0848596	-0.019536	-0.274725	-0.144078	0.603785	0.465812	0.398657	-0.0976801	0.0598291	0.00793651	-0.422466	-0.0417582	0.172772	0.0153846	0.0671551	0.192918	-0.16044	-0.0482295	0.481319	0.613187	-0.683516	-0.242979	0.0115995	-0.316239	0.226374	0.174603
HLA-B	0.19475	0.18254	-0.018315	-0.0901099	-0.21917	-0.253358	-0.00793651	-0.269841	0.134921	-0.282051	-0.132479	-0.101343	-0.0567766	-0.30989	0.003663	-0.191209	0.252747	-0.226496	0.382784	0.181319	0.187424	0.0720391	0.554945	0.176435	-0.250916	-0.178022	0.0695971	0.155678	-0.115385	0.172161	-0.164225	-0.139194	0.17033	0.017094	-0.551648	-0.166667	-0.345055	-0.130647	0.14652	-0.0549451	0.313187	-0.147253	-0.230769	-0.345055	0.0311355	-0.0030525	-0.327839	0.182418	0.0842491
RNH1	0.0470085	-0.0537241	-0.274115	-0.367033	-0.202686	-0.412088	0.003663	-0.0921856	-0.264957	-0.252747	-0.440781	-0.261905	-0.197802	-0.534066	-0.172161	-0.432967	0.188645	-0.175824	0.333944	0.216728	-0.152015	0.520757	0.460928	-0.200855	0.169109	-0.450549	-0.145299	0.427961	0.232601	0.131258	-0.339438	-0.152015	0.272894	-0.590354	-0.2	-0.00854701	-0.103297	-0.252747	0.0506716	-0.2	0.614774	0.30989	0.472527	-0.305495	-0.272283	0.0836386	-0.299145	0.164835	0.583028
MBD1	-0.0793651	0.0286935	0.392552	0.608791	0.0970696	0.115995	0.0543346	-0.108669	0.484127	-0.0702076	0.442613	0.477411	-0.155678	0.340659	-0.118437	0.446154	-0.111111	0.0738706	-0.0995116	0.0848596	0.131868	-0.477411	-0.246642	0.0372405	-0.415751	0.331868	0.128816	-0.309524	-0.405983	-0.363858	-0.0903541	0.166056	0.0708181	0.321123	-0.0241758	-0.0018315	-0.318681	0.0811966	-0.235043	-0.0681319	-0.505495	-0.279121	-0.714286	0.371429	0.301587	0.164835	-0.0140415	-0.151648	-0.416361
PAM	-0.181319	-0.00976801	0.010989	0.6	0.40293	0.376068	0.290598	0.203297	0.00732601	0.253358	0.362027	0.318681	0.316239	0.630769	0.023199	-0.261538	0.0561661	-0.188645	-0.191087	-0.0946276	-0.129426	-0.546398	-0.485958	0.278999	-0.470696	0.828571	-0.218559	-0.180098	-0.47619	-0.29243	0.289377	0.10928	-0.180098	0.185592	0.0637363	-0.030525	0.569231	0.336996	-0.168498	0.767033	-0.376068	-0.432967	0.0285714	0.0549451	0.328449	0.0946276	0.388889	-0.591209	-0.130037
CAT	0.0677656	0	-0.320513	-0.27033	-0.388889	-0.437729	-0.0708181	-0.403541	-0.104396	-0.42735	-0.636752	-0.441392	-0.269841	-0.740659	-0.258852	-0.0549451	0.114774	-0.128816	0.520147	0.530525	-0.118437	0.647741	0.787546	-0.0628816	-0.0042735	-0.441758	-0.03663	0.316239	0.343101	0.253358	-0.396215	-0.188645	0.479243	-0.465201	-0.564835	0.026862	-0.367033	-0.42674	0.284493	-0.459341	0.64591	0.424176	0.134066	-0.468132	-0.343101	0.214286	-0.589133	0.384615	0.623321
S100A8	0.104396	0.0018315	-0.218559	-0.745055	-0.369963	-0.443834	-0.0579976	-0.257021	-0.264957	-0.489621	-0.575702	-0.413309	-0.375458	-0.679121	-0.14652	0.0241758	-0.0811966	-0.210012	0.454823	0.501832	0.0042735	0.824786	0.490232	-0.181929	0.112332	-0.643956	0.0323565	0.159951	0.569597	0.302198	-0.293651	-0.248474	0.591575	-0.384615	-0.248352	0.023199	-0.296703	-0.473748	0.340049	-0.56044	0.644078	0.665934	0.367033	-0.397802	-0.576313	0.224054	-0.505495	0.463736	0.598291
ANGPT1	0.0537241	0.0860806	0.203907	0.301099	0.403541	0.421245	0.0177045	0.0702076	-0.236264	0.46398	0.391331	0.145299	0.307692	0.41978	-0.131868	-0.138462	0.00732601	0.117827	-0.492674	-0.372405	0.0805861	-0.553724	-0.373626	0.0616606	0.120879	0.454945	-0.0940171	-0.145299	-0.325397	-0.217338	0.495726	0.18315	-0.385226	0.310134	0.450549	0.203297	0.287912	0.405372	-0.428571	0.556044	-0.549451	-0.525275	-0.178022	0.208791	0.110501	0.0799756	0.409646	-0.0549451	-0.531746
WBP2	-0.547253	-0.578022	-0.701099	-0.687912	-0.534066	-0.494505	0.243956	-0.142857	-0.116484	-0.235165	-0.454945	-0.683516	-0.23956	-0.503297	-0.56044	-0.0637363	0.151648	0.16044	0.0681319	0.424176	0.318681	0.551648	0.279121	-0.459341	0.120879	-0.591209	-0.714286	0.371429	0.898901	0.854945	-0.296703	-0.402198	0.498901	-0.824176	-0.314286	-0.0945055	0.103297	-0.591209	0.762637	-0.393407	0.468132	0.538462	0.525275	-0.745055	-0.753846	0.358242	-0.384615	0.494505	0.762637
SEMA7A	-0.0555556	-0.0604396	0.106838	0.459341	0.320513	0.0989011	-0.167888	-0.0781441	0.137973	-0.004884	0.346764	0.0518926	0.316239	0.30989	0.250916	-0.213187	0.0164835	-0.043956	0.152625	0.043956	-0.155067	-0.351648	-0.014652	0.363248	-0.259463	0.301099	0.028083	-0.313187	-0.52442	-0.322955	0.10928	-0.117827	-0.045177	0.3663	0.16044	0.0665446	-0.0945055	0.176435	-0.490232	0.534066	-0.228327	-0.701099	-0.643956	0.204396	0.28083	-0.0030525	0.273504	-0.301099	-0.388889
MAN2A2	-0.26801	-0.1221	0.043956	0.494505	0.501221	0.52381	-0.0665446	0.435897	0.275336	0.520147	0.347375	0.0360195	0.559829	0.718681	0.357143	-0.138462	0.217949	-0.0103785	-0.112943	-0.300977	-0.410256	-0.543346	-0.43956	0.202076	-0.00976801	0.767033	-0.042735	-0.042735	-0.502442	-0.373016	0.370574	0.0537241	-0.537241	0.360806	0.314286	-0.0506716	0.547253	0.281441	-0.14591	0.767033	-0.481074	-0.586813	-0.138462	0.164835	0.46398	-0.164835	0.600733	-0.498901	-0.210012
CHST3	0.0262515	0.0543346	0.21978	0.56044	0.601343	0.64591	0.004884	0.540293	0.143468	0.617827	0.590354	0.344322	0.304029	0.569231	0.227106	-0.217582	-0.129426	0.0042735	-0.217949	-0.582418	-0.401099	-0.496947	-0.565324	0.233822	0.0518926	0.784615	0.0866911	0.155678	-0.379731	-0.393162	0.245421	0.240537	-0.614774	0.470696	0.367033	0.111111	0.556044	0.692918	-0.213675	0.854945	-0.40232	-0.635165	-0.169231	0.213187	0.473138	-0.348596	0.589744	-0.63956	-0.431624
MED30	-0.103785	0.003663	0.101343	0.195604	0.626374	0.655067	-0.245421	0.510989	-0.0976801	0.700855	0.340659	0.0995116	0.422466	0.494505	0.297924	-0.23956	0.0286935	0.0347985	-0.324786	-0.531136	-0.336386	-0.48779	-0.583028	0.318681	0.176435	0.6	-0.0525031	0.0848596	-0.185592	-0.334554	0.478632	0.202076	-0.563492	0.346154	0.542857	0.0525031	0.683516	0.388889	-0.177045	0.643956	-0.490842	-0.265934	0.323077	0.213187	0.249695	-0.166056	0.587912	-0.397802	-0.260073
ECI1	-0.152625	-0.135531	-0.0213675	-0.116484	0.508547	0.31685	-0.260684	0.35348	0.0250305	0.422466	-0.120879	-0.222833	-0.123321	-0.221978	0.0250305	-0.226374	-0.192308	-0.0842491	0.0769231	0.0531136	-0.456044	-0.0323565	-0.045177	-0.1221	0.34188	0.16044	0.0189255	0.289377	0.0213675	-0.309524	0.101954	0.0946276	-0.130037	0.135531	0.0197802	-0.115385	0.23956	-0.155067	-0.0830281	0.182418	0.0995116	-0.327473	-0.010989	-0.305495	0.00610501	0.134921	-0.0738706	0.371429	0.151404
GLOD4	0.289377	0.187424	-0.190476	-0.415385	-0.606838	-0.529915	0.233211	-0.391941	-0.143468	-0.605617	-0.422466	-0.266789	-0.214286	-0.556044	-0.210012	0.0197802	0.0873016	-0.0952381	0.617216	0.48779	0.0860806	0.633089	0.578144	-0.0372405	-0.0671551	-0.635165	0.032967	0.175824	0.470696	0.363858	-0.400488	-0.28083	0.610501	-0.385836	-0.635165	0.0579976	-0.169231	-0.311966	0.494505	-0.327473	0.741148	0.314286	0.204396	-0.410989	-0.470085	0.159341	-0.465201	0.221978	0.580586
TMOD1	0.454945	0.507692	0.331868	0.226374	0.182418	0.305495	-0.345055	-0.327473	0.283516	0.0989011	-0.301099	0.142857	-0.243956	-0.112088	0.0021978	0.415385	0.0549451	-0.257143	0.296703	0.147253	0.0153846	-0.186813	0.0505495	0.252747	-0.0857143	0.331868	0.261538	-0.0989011	-0.226374	-0.397802	0.164835	0.107692	-0.0989011	0.652747	-0.186813	-0.0857143	-0.0153846	-0.103297	-0.12967	0.0681319	-0.301099	-0.103297	-0.0989011	0.265934	0.331868	0.0813187	-0.191209	0.230769	-0.195604
PGM1	-0.0592186	-0.136142	-0.0598291	-0.217582	-0.354701	-0.376679	-0.151404	-0.417582	-0.233822	-0.365079	-0.515873	-0.253358	-0.561661	-0.327473	-0.178266	0.0593407	0.021978	-0.0586081	0.164835	0.367521	0.0708181	0.441392	0.634921	-0.400488	0.345543	-0.336264	0.0866911	-0.040293	0.139194	0.0622711	-0.274115	0.0177045	0.423077	-0.191697	-0.243956	0.0830281	-0.362637	-0.403541	0.0115995	-0.424176	0.460317	0.287912	0.107692	-0.0593407	-0.285104	0.270452	-0.300977	0.349451	0.274725
SERPINI1	-0.0177045	-0.111111	-0.21917	-0.169231	-0.425519	-0.576923	-0.00610501	-0.620269	0.101343	-0.510379	-0.532967	-0.181319	-0.191697	-0.613187	-0.0152625	0.481319	0.0659341	0.110501	0.598901	0.689255	0.197192	0.352869	0.429792	-0.003663	0.0299145	-0.450549	0.21978	-0.163004	0.34188	0.307082	-0.307082	-0.202076	0.568987	0.0586081	-0.731868	0.03663	-0.481319	-0.590354	0.315018	-0.661538	0.446886	0.243956	-0.217582	-0.23956	-0.368132	0.264957	-0.542735	0.503297	0.445665
S100B	0.147253	0.142857	0.0461538	0.112088	0.367033	0.384615	0.0681319	0.481319	-0.243956	0.178022	0.70989	-0.0021978	0.349451	0.375824	0.0373626	-0.367033	0.230769	-0.441758	0.0813187	-0.0637363	-0.56044	-0.195604	-0.186813	0.534066	-0.27033	0.38022	0.221978	-0.195604	-0.274725	-0.147253	0.331868	-0.0593407	0.0593407	0.178022	0.336264	0.485714	0.274725	0.556044	-0.23956	0.494505	0.0241758	-0.23956	-0.116484	-0.151648	0.0813187	0.265934	0.384615	-0.652747	-0.292308
B2M	-0.0189255	-0.117216	-0.264347	-0.437363	-0.423687	-0.39072	0.266789	-0.429182	-0.149573	-0.413309	-0.0518926	-0.269841	0.155067	-0.336264	-0.19536	-0.296703	0.445665	0.03663	0.363248	0.419414	0.1337	0.126374	0.4884	-0.131258	0.0445665	-0.538462	-0.343101	-0.0549451	0.0189255	0.205739	-0.139805	-0.262515	0.382173	-0.374237	-0.345055	0.141026	-0.248352	-0.221612	0.142247	-0.0989011	0.503053	-0.0461538	-0.0505495	-0.446154	-0.394994	0.446886	0.0665446	0.103297	0.0879121
C2	-0.0885226	-0.0549451	0.0543346	-0.204396	-0.03663	-0.184982	-0.233211	-0.246642	0.196581	-0.213675	0.153846	-0.029304	0.0549451	-0.178022	-0.142857	-0.138462	0.624542	0.0799756	0.232601	0.259463	0.010989	-0.195971	0.23138	-0.0897436	-0.023199	-0.274725	-0.0964591	-0.216117	-0.255189	-0.10928	0.149573	-0.216728	0.229548	-0.100122	0.0989011	0.185592	-0.389011	-0.233211	-0.2442	-0.0505495	-0.0824176	-0.217582	-0.301099	-0.010989	-0.0311355	0.476801	0.0610501	-0.00659341	-0.204518
HSPA9	-0.045177	-0.0115995	0.443223	0.582418	0.333944	0.113553	0.0995116	0.153846	0.380342	0.145299	0.456654	0.559219	-0.31746	0.226374	0.0824176	0.384615	-0.547009	0.0836386	-0.15873	-0.043956	0.0836386	-0.400488	-0.554945	-0.174603	-0.0964591	0.125275	0.204518	-0.275336	-0.297924	-0.409646	-0.260073	0.0763126	-0.156899	0.371795	-0.0153846	-0.120269	-0.323077	0.233822	-0.393162	-0.217582	-0.53663	-0.217582	-0.498901	0.621978	0.288767	-0.23138	-0.0457875	-0.0813187	-0.325397
TLR2	0.30989	0.406593	0.230769	-0.274725	-0.0989011	-0.0813187	0.463736	0.0945055	0.0549451	-0.287912	0.138462	-0.226374	0.116484	-0.032967	-0.134066	-0.169231	0.12967	-0.107692	0.415385	0.437363	0.292308	-0.274725	0.305495	-0.279121	0.0153846	-0.318681	0.0021978	0.120879	0.0725275	0.147253	0.0417582	-0.125275	0.283516	0.0637363	-0.459341	-0.182418	-0.0197802	-0.27033	0.0549451	0.0989011	0.384615	-0.49011	-0.173626	-0.217582	-0.0197802	0.459341	-0.208791	0.406593	0.195604
MAN1A2	0.107692	0.0593407	0.0945055	0.323077	-0.564835	-0.226374	0.635165	-0.2	0.459341	-0.371429	-0.182418	0.134066	-0.336264	-0.0373626	-0.138462	0.336264	-0.301099	0.12967	0.345055	0.503297	0.0725275	-0.0505495	0.331868	-0.107692	-0.424176	0.0285714	0.164835	0.164835	0.230769	0.213187	-0.67033	0.186813	0.38022	-0.0901099	-0.736264	-0.134066	-0.0373626	-0.0241758	0.516484	-0.156044	0.261538	-0.0681319	-0.195604	-0.0945055	0.204396	0.0945055	-0.353846	-0.0197802	0.358242
PTPN4	0.30989	0.371429	0.661538	0.67033	-0.0285714	0.226374	0.345055	0.0021978	0.613187	-0.0857143	0.393407	0.450549	0.125275	0.437363	0.349451	0.476923	-0.481319	0.23956	-0.138462	-0.0989011	0.0197802	-0.652747	-0.191209	0.0505495	-0.296703	0.27033	0.635165	-0.454945	-0.643956	-0.608791	0.0681319	0.292308	-0.248352	0.648352	-0.0989011	-0.230769	-0.213187	0.213187	-0.243956	0.0813187	-0.481319	-0.652747	-0.868132	0.578022	0.767033	-0.27033	0.138462	-0.0769231	-0.630769
RPIA	-0.196581	-0.238706	-0.594017	-0.683516	-0.185592	-0.260073	-0.122711	-0.291209	-0.373016	-0.130037	-0.441392	-0.53602	0.0213675	-0.591209	-0.21917	-0.424176	0.222222	-0.102564	0.444444	0.416972	-0.128205	0.653236	0.517705	-0.0573871	0.161172	-0.454945	-0.432845	0.37851	0.510989	0.355922	-0.214896	-0.394994	0.277167	-0.58547	-0.235165	0.115995	0.186813	-0.296703	0.357143	-0.0549451	0.601954	0.525275	0.762637	-0.718681	-0.632479	0.205739	-0.274115	0.327473	0.677045
DCD	0.465812	0.460928	0.637363	0.261538	0.0677656	0.136752	-0.0335775	-0.032967	0.137363	-0.138584	0.274725	0.431013	-0.14652	0.217582	0.0628816	0.437363	-0.0128205	-0.039072	-0.107448	-0.255189	0.18315	-0.290598	-0.21978	0.0927961	-0.101343	0.12967	0.457875	-0.286935	-0.304029	-0.321734	0.258852	0.287546	0.0702076	0.579365	0.0153846	0.0848596	-0.38022	0.156288	-0.332112	-0.0373626	-0.221001	-0.318681	-0.542857	0.674725	0.325397	0.0525031	0.15873	0.010989	-0.562882
TNFAIP6	0.30989	0.191209	0.221978	0.534066	0.38022	0.274725	-0.0549451	-0.134066	0.112088	0.169231	-0.0021978	0.564835	0.0153846	0.032967	0.424176	0.0945055	-0.393407	-0.0857143	0.116484	-0.0285714	-0.358242	-0.112088	0.0813187	0.564835	-0.340659	0.454945	0.384615	0.0769231	-0.331868	-0.481319	-0.164835	0.331868	-0.164835	0.454945	-0.0989011	-0.0593407	-0.0285714	0.406593	-0.274725	0.235165	0.0241758	-0.0681319	-0.142857	0.393407	0.371429	-0.301099	-0.0153846	-0.367033	-0.30989
TTC3	-0.0470085	-0.0531136	-0.173993	-0.125275	-0.433455	-0.356532	0.0164835	-0.288156	0.321123	-0.362027	-0.441392	-0.352259	0.0757021	-0.393407	0.0714286	0.512088	0.166056	0.394994	0.45116	0.526252	-0.0744811	0.0897436	0.491453	-0.0512821	0.125153	-0.450549	0.0726496	-0.166056	0.250916	0.128816	-0.203907	-0.0964591	0.366911	-0.163614	-0.437363	-0.153846	-0.296703	-0.650183	0.362027	-0.564835	0.395604	-0.103297	-0.389011	0.0373626	-0.134921	0.252747	-0.29243	0.485714	0.302808
MTPN	0.010989	-0.0805861	-0.467643	-0.767033	-0.312576	-0.438339	0.0213675	-0.041514	-0.460317	-0.137973	-0.216117	-0.2442	-0.0555556	-0.230769	-0.177656	-0.274725	0.169719	-0.0360195	-0.136142	-0.0115995	0.528694	0.20696	0.042735	0.0115995	0.154457	-0.384615	-0.214286	0.0842491	0.610501	0.847985	0.154457	-0.235043	0.126984	-0.387668	0.147253	0.119048	0.0945055	-0.236874	0.232601	-0.345055	0.116606	0.520879	0.630769	-0.481319	-0.367521	-0.0164835	-0.344933	0.230769	0.169109
FABP3	-0.323077	-0.296703	-0.292308	0.0197802	0.221978	0.164835	0.0153846	0.0637363	-0.551648	0.340659	0.52967	0.0021978	0.657143	0.331868	-0.103297	-0.446154	0.30989	0.00659341	-0.367033	-0.556044	0.120879	-0.274725	-0.472527	0.191209	0.292308	0.112088	-0.446154	0.0153846	-0.248352	-0.032967	0.402198	-0.0505495	-0.384615	-0.182418	0.428571	0.147253	0.353846	0.371429	-0.125275	0.49011	-0.27033	-0.265934	0.156044	-0.0857143	-0.169231	-0.138462	0.727473	-0.2	-0.138462
FGA	0.252137	0.288767	-0.0115995	-0.265934	-0.285714	-0.199634	0.300366	0.0860806	-0.250305	-0.3779	-0.201465	-0.376068	-0.168498	0.0241758	-0.289988	-0.103297	0.128816	-0.529304	0.401099	0.360806	0.0225885	0.352869	0.21978	-0.190476	-0.0799756	-0.0461538	-0.124542	0.206349	0.272283	0.249695	-0.163614	-0.293651	0.404762	-0.440781	-0.30989	0.0750916	0.0505495	-0.0909646	0.31746	0.0813187	0.134921	-0.0241758	0.191209	-0.252747	-0.328449	0.199023	-0.264957	0.0813187	0.532967
C4B	0.015873	-0.001221	0.116606	0.116484	0.264347	0.166667	0.200855	0.217949	-0.0225885	0.2442	0.0598291	0.0573871	-0.287546	-0.00659341	-0.330891	0.0725275	-0.233211	0.0610501	-0.374237	0.107448	-0.0909646	-0.333333	-0.017094	-0.318681	0.0940171	0.226374	-0.0512821	-0.100122	-0.130647	-0.149573	0.0952381	0.137363	-0.0653236	-0.0958486	0.125275	-0.0543346	0.2	0.0238095	-0.318071	-0.0593407	-0.047619	-0.138462	-0.0681319	-0.0153846	0.0470085	0.315018	-0.147741	0.0945055	-0.191087
PECAM1	-0.0738706	-0.125153	-0.189866	0.252747	0.0677656	0.0103785	0.00854701	0.043956	-0.438339	0.269841	0.142247	-0.0927961	0.525641	0.564835	0.416972	-0.349451	0.0683761	-0.0567766	-0.498168	-0.52381	0.228327	-0.2558	-0.283883	0.413309	0.032967	0.349451	-0.233211	-0.185592	-0.270452	0.100733	0.391941	-0.147131	-0.420635	0.0750916	0.67033	-0.100733	0.389011	0.311966	-0.173993	0.52967	-0.398657	-0.204396	0.116484	0.243956	0.0714286	-0.447497	0.504274	-0.534066	-0.276557
OMD	0.0695971	0.0952381	0.41453	0.52967	0.568987	0.342491	-0.0579976	0.122711	0.208181	0.261905	0.588523	0.446886	0.0793651	0.327473	0.234432	-0.138462	-0.115385	-0.202686	-0.0830281	-0.242369	-0.0213675	-0.587302	-0.5	0.215507	-0.190476	0.468132	-0.0177045	-0.180098	-0.628205	-0.60989	0.134921	0.031746	-0.261905	0.556166	0.112088	-0.112332	0.0505495	0.365079	-0.579976	0.630769	-0.447497	-0.701099	-0.393407	0.463736	0.401709	-0.103175	0.364469	-0.279121	-0.54823
KIF2A	-0.0457875	-0.163004	-0.576313	-0.595604	-0.689866	-0.655678	0.021978	-0.382173	-0.419414	-0.489621	-0.5	-0.40293	-0.0970696	-0.305495	-0.171551	0.032967	0.191697	0.0598291	0.104396	0.264957	0.484127	0.485958	0.405983	-0.0323565	0.125763	-0.494505	-0.183761	0.0879121	0.730769	0.919414	-0.144078	-0.24359	0.401099	-0.575702	-0.301099	0.181929	-0.00659341	-0.379121	0.446886	-0.459341	0.363248	0.648352	0.547253	-0.512088	-0.459096	0.0396825	-0.412698	0.243956	0.405372
GOT1	-0.0799756	-0.155678	-0.416361	-0.358242	-0.299145	-0.349817	0	-0.361416	-0.258242	-0.29304	-0.626984	-0.334554	-0.277778	-0.665934	-0.258242	-0.120879	0.0824176	0.001221	0.218559	0.343712	-0.019536	0.513431	0.598291	-0.257021	0.20757	-0.406593	-0.130647	0.269841	0.302198	0.277778	-0.172772	0.0683761	0.35409	-0.387668	-0.608791	0.0335775	-0.191209	-0.418803	0.205128	-0.41978	0.70757	0.441758	0.402198	-0.512088	-0.227717	0.267399	-0.363248	0.542857	0.409646
IGKV1D-8	-0.211844	-0.162393	0.0744811	0.287912	-0.003663	0.252747	0.115385	0.263126	0.225275	0.2442	-0.0995116	0.244811	-0.0641026	0.142857	0.190476	0.292308	-0.311966	0.166667	-0.394994	-0.437729	-0.116606	0.0030525	-0.266789	-0.19536	0.13431	0.16044	0.104396	-0.021978	-0.238706	-0.271673	-0.112332	0.625763	-0.389499	0.233211	0.195604	-0.291209	-0.318681	0.019536	0.0860806	-0.494505	-0.0750916	0.230769	-0.164835	0.362637	0.437729	-0.344933	0.239927	0.0417582	-0.105617
EPHX4	0.243956	0.371429	0.569231	0.881319	0.12967	0.468132	0.0461538	0.0857143	0.498901	0.138462	0.252747	0.758242	0.134066	0.608791	0.485714	0.498901	-0.384615	0.208791	-0.305495	-0.410989	-0.169231	-0.595604	-0.432967	0.27033	-0.441758	0.63956	0.63956	-0.595604	-0.767033	-0.657143	0.107692	0.604396	-0.525275	0.674725	0.125275	-0.213187	-0.0505495	0.468132	-0.287912	0.0901099	-0.604396	-0.353846	-0.578022	0.718681	0.934066	-0.468132	0.323077	-0.437363	-0.63956
IGF2R	0.277778	0.355922	0.298535	0.208791	0.269231	0.283883	0.396215	0.283272	-0.0781441	0.151404	0.423687	0.0323565	0.409035	0.476923	-0.02442	-0.296703	-0.018315	0.0506716	0.0824176	0.0921856	-0.24359	-0.47558	-0.224054	0.12149	-0.139805	0.173626	0.0750916	-0.181929	-0.267399	-0.23138	0.196581	-0.0659341	-0.0512821	0.108059	0.0857143	0.183761	0.116484	0.356532	-0.23199	0.595604	-0.148962	-0.793407	-0.437363	0.27033	0.0201465	0.220391	0.308913	-0.340659	-0.164225
FEZ2	-0.245421	-0.213065	-0.149573	0.12967	-0.19475	0.002442	-0.252137	-0.136752	0.509768	0.0018315	-0.34127	-0.298535	0.396825	0.0461538	0.373016	0.881319	0.185592	0.430403	0.00610501	0.108059	-0.165446	0.00549451	0.0793651	0.0140415	0.123321	-0.0637363	0.0836386	-0.423687	-0.0598291	-0.028083	0.101343	-0.0854701	-0.195971	0.171551	-0.0285714	-0.19475	0.0681319	-0.42735	0.046398	-0.432967	-0.0946276	0.195604	-0.138462	0.327473	0.269231	-0.148352	0.103785	0.226374	0.000610501
CABCOCO1	0.454945	0.265934	0.169231	-0.120879	-0.547253	-0.538462	0.428571	-0.472527	0.305495	-0.547253	-0.116484	-0.208791	-0.358242	-0.516484	-0.384615	0.0945055	0.103297	-0.010989	0.837363	0.815385	0.186813	0.103297	0.797802	-0.226374	-0.032967	-0.441758	0.107692	0.151648	0.16044	0.112088	-0.525275	-0.287912	0.767033	0.00659341	-0.771429	0.0813187	-0.296703	-0.349451	0.213187	-0.221978	0.621978	-0.230769	-0.331868	-0.358242	-0.164835	0.586813	-0.564835	0.367033	0.27033
CALU	-0.0250305	0.023199	-0.0860806	-0.0373626	0.340659	0.299756	0.0555556	0.362027	-0.333333	0.517705	0.370574	0.179487	0.148962	0.151648	-0.296703	-0.446154	0.00610501	0.0500611	-0.421856	-0.437118	0.0030525	-0.30525	-0.605617	0.173382	0.0927961	0.327473	-0.211844	0.203907	0.117827	0.0598291	0.395604	0.17094	-0.288156	-0.0152625	0.525275	0.297314	0.353846	0.309524	-0.0543346	0.353846	-0.460928	-0.221978	0.178022	-0.208791	-0.0634921	0.0506716	0.167888	-0.0989011	-0.173993
BLVRB	-0.12149	-0.249695	-0.218559	-0.547253	-0.126984	-0.294872	-0.0989011	-0.210012	-0.29243	0.00732601	-0.333333	-0.305861	0.035409	-0.551648	0.104396	-0.595604	0.210012	-0.216117	0.116606	0.128205	0.031746	0.3779	0.430403	-0.0537241	0.216728	-0.468132	-0.023199	0.664225	0.177045	0.17094	-0.279609	-0.197802	0.0470085	-0.382173	-0.230769	-0.0720391	-0.0989011	-0.0860806	0.205128	-0.0021978	0.436508	0.358242	0.437363	-0.648352	-0.516484	0.0238095	-0.119658	0.116484	0.472527
ENG	-0.0042735	-0.0140415	0.311355	0.323077	0.564713	0.542125	-0.241148	0.36569	-0.0775336	0.520147	0.540904	0.210623	0.482295	0.604396	0.288156	-0.314286	0.0970696	0.0659341	-0.471917	-0.619048	-0.23138	-0.518315	-0.393162	0.150794	0.0842491	0.476923	0.0250305	-0.029304	-0.521978	-0.422466	0.434066	0.159341	-0.590965	0.261294	0.714286	0.0891331	0.38022	0.665446	-0.531136	0.749451	-0.540293	-0.481319	-0.112088	0.367033	0.306471	-0.181929	0.771673	-0.635165	-0.612943
ARPC5	0.042735	0.0500611	-0.132479	-0.336264	0.351038	0.266178	-0.213065	0.285714	-0.410867	0.407814	-0.01221	-0.0750916	0.0604396	-0.0725275	-0.0866911	-0.459341	0.236264	-0.331502	-0.261905	-0.407204	-0.153846	0.223443	-0.0677656	0.108059	0.0836386	0.204396	-0.137363	0.346154	-0.00610501	0.0647131	0.396215	-0.0018315	-0.314408	-0.108059	0.538462	0.103785	0.204396	0.277778	-0.0482295	0.107692	-0.0470085	0.52967	0.652747	-0.204396	-0.126374	-0.0512821	0.132479	-0.252747	0.021978
SLC39A14	0.1221	0.0903541	0.0952381	-0.120879	-0.416972	-0.362637	0.0665446	-0.385836	0.262515	-0.550672	-0.189866	0.032967	-0.501221	-0.305495	-0.169719	0.481319	-0.224054	0.199634	0.506105	0.652625	0.282662	0.136752	0.413919	-0.247863	-0.018315	-0.41978	0.323565	-0.177656	0.413919	0.321123	-0.486569	0	0.562882	0.0793651	-0.775824	0.101343	-0.384615	-0.379121	0.212454	-0.507692	0.446886	0.0857143	-0.261538	-0.0857143	-0.15812	0.273504	-0.58486	0.432967	0.138584
YWHAG	0.120879	0.0274725	-0.305861	-0.428571	-0.46337	-0.656288	0.15812	-0.559829	-0.284493	-0.677656	-0.418193	-0.274115	-0.470085	-0.771429	-0.442613	-0.112088	0.031746	-0.167888	0.569597	0.73138	0.247863	0.529915	0.680098	-0.144689	-0.130647	-0.635165	-0.222222	0.013431	0.412088	0.363248	-0.360195	-0.350427	0.81746	-0.510989	-0.696703	0.0335775	-0.301099	-0.487179	0.259463	-0.397802	0.689255	0.204396	0.125275	-0.564835	-0.583028	0.468254	-0.678266	0.573626	0.485958
CAND1	-0.10989	-0.0927961	-0.355311	-0.454945	-0.396825	-0.324786	-0.0506716	-0.264347	0.015873	-0.23199	-0.788767	-0.457265	-0.241758	-0.731868	-0.0708181	0.0637363	0.139805	-0.115385	0.368132	0.430403	-0.148962	0.659951	0.56105	-0.187424	0.14652	-0.468132	-0.00976801	0.334554	0.313187	0.202076	-0.359585	-0.0634921	0.263126	-0.349817	-0.56044	-0.130647	-0.243956	-0.587912	0.404762	-0.595604	0.622711	0.608791	0.415385	-0.472527	-0.210623	0.0995116	-0.493895	0.604396	0.739316
HAGH	-0.0989011	-0.208791	0.0989011	0.542857	-0.494505	-0.296703	0.534066	-0.323077	0.512088	-0.362637	-0.107692	0.494505	-0.178022	0.0461538	0.217582	0.371429	-0.613187	0.432967	0.0197802	0.178022	0.116484	0.0461538	0.261538	-0.0505495	-0.481319	0.0241758	0.261538	0.0285714	-0.0197802	0.0285714	-0.767033	0.358242	0.164835	-0.0417582	-0.512088	-0.243956	-0.279121	0.142857	0.292308	-0.261538	0.142857	0.0461538	-0.353846	0.217582	0.336264	-0.367033	-0.173626	-0.182418	0.0153846
FBLN1	0.291209	0.258242	0.355922	0.16044	0.230769	0.0500611	0.26801	0.0720391	0.015873	0.0683761	0.539683	0.21978	0.13431	0.296703	0.181929	-0.169231	-0.023199	-0.190476	-0.144689	-0.141026	0.193529	-0.565934	-0.310134	0.141636	-0.103785	0.0417582	0.0702076	-0.159341	-0.445665	-0.186203	0.192308	-0.240537	-0.156899	0.313187	-0.0373626	0.02442	-0.0241758	0.387057	-0.443223	0.608791	-0.346154	-0.674725	-0.393407	0.327473	0.234432	-0.1337	0.26801	-0.195604	-0.525641
AFM	0.0769231	0.156899	0.461538	0.41978	0.416972	0.600122	-0.0964591	0.392552	0.124542	0.583028	0.460928	0.2442	0.461538	0.740659	0.337607	-0.0021978	0.139194	0.0140415	-0.537851	-0.636752	-0.175214	-0.556166	-0.557998	0.201465	0.0531136	0.56044	0.227106	-0.19475	-0.603785	-0.472527	0.47558	0.208791	-0.675824	0.559219	0.687912	0.0500611	0.230769	0.503053	-0.430403	0.49011	-0.678877	-0.358242	-0.221978	0.52967	0.437729	-0.253358	0.702686	-0.582418	-0.556166
PCOLCE2	0.163004	0.23199	0.445055	0.582418	0.241148	0.348596	0.168498	0.327839	0.149573	0.159951	0.387057	0.539683	-0.046398	0.367033	0.025641	0.0681319	-0.108669	-0.206349	-0.233211	-0.357753	-0.0592186	-0.354701	-0.430403	0.181319	-0.405983	0.591209	0.0946276	0.0934066	-0.369353	-0.46398	0.0457875	0.376679	-0.112332	0.171551	0.27033	-0.222833	-0.010989	0.40232	0.00793651	0.0901099	-0.321734	-0.195604	-0.331868	0.318681	0.246032	0.004884	0.248474	-0.503297	-0.220391
BTBD11	0.305495	0.402198	0.30989	0.393407	-0.00659341	0.248352	0.371429	0.16044	0.406593	-0.0857143	0.0725275	0.243956	-0.252747	0.169231	0.0241758	0.191209	-0.305495	-0.178022	0.287912	0.441758	-0.30989	-0.208791	0.208791	0.0945055	-0.63956	0.331868	0.459341	-0.292308	-0.283516	-0.169231	-0.186813	0.248352	0.169231	0.38022	-0.389011	-0.0285714	-0.0549451	0.138462	-0.0241758	-0.0153846	0.16044	-0.195604	-0.362637	-0.010989	0.52967	0.235165	-0.349451	-0.186813	-0.0725275
FSD1	-0.106227	-0.0421245	0.136142	0.305495	0.374237	0.433455	-0.211233	0.436508	0.0671551	0.676435	0.324176	0.002442	0.465201	0.481319	0.357143	-0.27033	0.23199	0.10989	-0.462149	-0.617827	-0.335775	-0.444444	-0.349206	0.223443	0.247863	0.410989	0.198413	0.1221	-0.501832	-0.266789	0.416972	0.150183	-0.720391	0.334554	0.665934	0.140415	0.191209	0.404151	-0.286325	0.547253	-0.525641	-0.538462	-0.305495	0.235165	0.420635	-0.314408	0.578144	-0.389011	-0.406593
CRYL1	-0.129426	0.002442	0.301587	0.384615	0.324176	0.403541	-0.245421	0.339438	0.236874	0.412088	0.132479	0.310745	-0.244811	0.2	0.172772	-0.00659341	-0.398046	0.0201465	-0.423687	-0.34188	-0.226496	-0.13431	-0.340049	0.0531136	-0.045177	0.38022	0.311355	-0.0433455	-0.324176	-0.39011	-0.116606	0.446886	-0.421245	0.394383	0.195604	-0.01221	-0.186813	0.15873	-0.408425	-0.12967	-0.339438	0.120879	-0.0769231	0.30989	0.518315	-0.295482	0.041514	-0.125275	-0.247253
CTSF	0.0311355	0.115385	0.104396	0.116484	0.123932	0.270452	-0.00793651	0.208791	0.287546	0.289988	-0.0531136	-0.324176	0.272283	0.178022	0.108669	0.0725275	0.286935	-0.225275	0.004884	0.0616606	-0.318071	-0.178877	0.00793651	0.163004	0.0500611	0.454945	0.228938	0.167277	-0.213675	-0.126374	0.202076	-0.100733	-0.251526	0.284493	-0.0373626	0.0934066	0.213187	-0.0970696	-0.0372405	0.336264	-0.186813	-0.217582	-0.169231	-0.221978	0.19536	0.0506716	0.04884	-0.0857143	0.0586081
PEPD	0.0873016	0.039072	0.0873016	0.257143	0.320513	0.391331	-0.0708181	0.285714	-0.208791	0.39072	0.225885	0.0976801	0.316239	0.112088	0.0927961	-0.683516	0.163004	-0.0885226	-0.283883	-0.532967	-0.282662	-0.210623	0.031746	0.166667	0.0763126	0.432967	-0.0561661	0.449328	-0.377289	-0.23138	0.0714286	0.410867	-0.477411	-0.0201465	0.112088	0.111722	0.208791	0.544567	-0.327228	0.617582	0.0360195	-0.292308	0.107692	-0.103297	0.266178	-0.104396	0.509768	-0.516484	-0.302808
PPM1F	-0.014652	0.122711	0.0726496	0.767033	0.018315	0.440171	0.208181	0.321123	0.101343	0.297924	-0.021978	-0.155067	0.29243	0.608791	0.108059	0.0549451	0.0854701	-0.00671551	0.0702076	-0.107448	-0.649573	-0.0915751	-0.202076	0.0549451	0.119658	0.775824	0.0940171	-0.0396825	-0.343712	-0.377289	0.0372405	0.227106	-0.28022	0.189866	0.12967	0.204518	0.38022	0.237485	0.114774	0.459341	-0.14652	-0.516484	-0.301099	0.213187	0.348596	-0.0622711	0.470696	-0.569231	0.172772
NIF3L1	-0.127595	-0.161783	-0.200244	-0.287912	0.110501	-0.026862	-0.213065	-0.0915751	-0.136752	0.184371	-0.479853	-0.396825	-0.112332	-0.56044	-0.0750916	-0.362637	0.149573	0.0115995	0.199634	0.169719	-0.290598	0.26862	0.406593	-0.349817	0.512821	-0.142857	-0.0286935	0.456654	0.0628816	-0.0842491	-0.003663	0.032967	-0.00915751	-0.161172	-0.345055	-0.0653236	0.0505495	-0.275336	0.0952381	0.0725275	0.440171	-0.125275	0.226374	-0.512088	-0.186813	0.203297	-0.148352	0.578022	0.358974
PLEC	-0.186203	-0.144689	0.221001	0.252747	0.522589	0.299756	0.00671551	0.384615	0.210623	0.296093	0.418803	0.495116	-0.23138	0.103297	0.0579976	0.0989011	-0.522589	0.0421245	-0.249695	-0.0995116	-0.130037	-0.265568	-0.575702	-0.206349	-0.129426	0.182418	0.0512821	0.035409	-0.118437	-0.264957	-0.193529	0.153846	-0.253968	0.0586081	0.0637363	-0.0610501	0.0285714	0.424298	-0.302198	-0.138462	-0.379731	0.331868	0.208791	0.204396	0.227717	-0.15812	0.0641026	-0.287912	-0.213065
GSTM2	0.10989	0.112943	0.189866	0.6	0.315629	0.360806	0.203297	0.0659341	-0.0286935	0.263736	0.599512	0.525031	0.10989	0.384615	-0.214286	-0.116484	-0.312576	0.261905	-0.334554	-0.282662	0.204518	-0.600122	-0.342491	0.10928	-0.239927	0.507692	-0.0677656	0.108059	-0.0689866	-0.00915751	0.0665446	0.324176	-0.237485	0.13431	-0.213187	0.132479	0.459341	0.655067	-0.162393	0.749451	-0.30464	-0.626374	-0.213187	0.00659341	0.169719	-0.010989	0.181319	-0.279121	-0.539683
IGLL1	-0.0457875	-0.0964591	-0.0763126	0.169231	-0.119048	0.0671551	0.299145	0.125153	-0.220391	0.125153	-0.0384615	0.0396825	0.0225885	0.2	0.124542	-0.0373626	-0.214286	-0.147741	-0.289377	-0.338217	-0.0689866	0.124542	-0.302198	0.0848596	0.131868	0.208791	-0.238706	-0.119658	-0.10928	-0.220391	-0.0909646	0.131868	-0.184371	0.020757	0.582418	-0.115995	0.173626	0.0891331	0.0610501	0.00659341	-0.0860806	0.243956	0.213187	0.257143	0.026862	-0.321123	0.336386	-0.327473	0.0805861
PON1	-0.0372405	0.0946276	0.20696	0.0769231	0.482295	0.721612	-0.041514	0.496947	0.19475	0.501832	0.479243	0.143468	0.503053	0.428571	0.0634921	-0.2	0.159951	0.040293	-0.213065	-0.35409	-0.482906	-0.352259	-0.333333	0.226496	-0.221001	0.450549	-0.180708	-0.014652	-0.358974	-0.506105	0.338828	0.164225	-0.427961	0.127595	0.498901	-0.0555556	0.573626	0.369963	-0.145299	0.542857	-0.233211	-0.186813	0.120879	-0.0153846	0.203907	0.0970696	0.589133	-0.481319	-0.287546
ACAA1	-0.300366	-0.346154	-0.409035	-0.358242	-0.26862	-0.278999	-0.101343	-0.216728	0.103175	-0.0421245	-0.635531	-0.413919	-0.126984	-0.582418	0.030525	0.0769231	0.10928	0.17094	0.0970696	0.258242	-0.0982906	0.416972	0.567766	-0.333333	0.398046	-0.468132	0.0561661	0.299756	0.222222	0.275946	-0.230159	0.025641	-0.00549451	-0.215507	-0.538462	-0.0958486	-0.265934	-0.514042	0.230159	-0.569231	0.566545	0.520879	0.243956	-0.450549	-0.0702076	-0.00976801	-0.31685	0.525275	0.385836
PROZ	-0.0457875	0.120269	0.375458	0.564835	0.586081	0.696581	-0.0708181	0.39072	0.223443	0.497558	0.482295	0.418803	-0.0103785	0.441758	-0.0604396	0.0681319	-0.172772	0.133089	-0.357143	-0.208791	-0.288767	-0.614164	-0.440781	0.0561661	-0.184371	0.81978	0.029304	-0.203297	-0.432234	-0.521978	0.261905	0.458486	-0.323565	0.360195	0.301099	0.025641	0.226374	0.361416	-0.350427	0.248352	-0.424908	-0.314286	-0.261538	0.279121	0.393162	0.255189	0.316239	-0.397802	-0.543956
VAMP7	0.0285714	0.230769	0.226374	0.534066	0.142857	0.38022	0.292308	0.384615	0.195604	0.178022	0.23956	0.314286	-0.0681319	0.454945	0.0417582	0.0461538	-0.274725	-0.191209	-0.178022	-0.0681319	-0.371429	-0.410989	-0.226374	0.12967	-0.437363	0.556044	0.345055	-0.397802	-0.538462	-0.314286	0.0593407	0.503297	-0.213187	0.318681	0.0857143	0.0417582	-0.0813187	0.230769	-0.186813	0.0241758	-0.292308	-0.283516	-0.446154	0.142857	0.679121	0.0285714	-0.010989	-0.327473	-0.23956
GLRX	-0.0622711	-0.124542	-0.36569	-0.657143	-0.02442	-0.160562	-0.23138	0.126984	-0.363248	0.0598291	-0.351648	-0.422466	0.039072	-0.476923	-0.223443	-0.70989	0.529304	-0.241148	0.152015	-0.0543346	-0.284493	0.53663	0.31685	-0.103175	0.318071	-0.279121	-0.0927961	0.493284	0.208181	0.234432	0.180098	-0.105617	0.04884	-0.410256	0.257143	0.2558	-0.120879	-0.194139	0.119048	-0.0989011	0.358364	0.314286	0.437363	-0.608791	-0.307082	0.191697	-0.0726496	0.116484	0.428571
CTSZ	-0.258852	-0.233822	0.261294	0.459341	0.355311	0.0286935	-0.117216	-0.0708181	0.313797	-0.017094	0.462759	0.595849	-0.0946276	0.30989	0.108059	-0.204396	-0.0598291	-0.003663	0.01221	-0.046398	0.0836386	-0.397436	-0.191697	0.035409	-0.282662	0.274725	0.228327	-0.151404	-0.503663	-0.315629	-0.117216	0.217949	-0.0372405	0.420024	0.0681319	0.0506716	-0.397802	0.229548	-0.410867	0.182418	-0.315018	-0.323077	-0.507692	0.217582	0.314408	0.0030525	0.141636	-0.318681	-0.395604
GGT7	0.120879	-0.0461538	-0.112088	-0.147253	-0.0197802	0.0153846	0.252747	-0.217582	0.16044	-0.0461538	0.217582	-0.235165	0.120879	-0.27033	-0.151648	0.103297	-0.125275	0.169231	0.314286	0.52967	-0.0549451	0.0593407	0.287912	0.0769231	-0.292308	-0.27033	-0.0593407	-0.125275	0.120879	0.0373626	0.0505495	-0.604396	0.340659	0.0505495	-0.367033	-0.0681319	0.292308	0.0505495	0.169231	0.186813	0.454945	-0.0769231	-0.0197802	-0.393407	-0.296703	0.296703	-0.169231	0.138462	-0.0549451
BLMH	0.167888	0.13431	-0.129426	-0.437363	-0.200855	-0.129426	0.0592186	-0.0445665	-0.14591	-0.0506716	-0.479243	-0.504274	-0.273504	-0.648352	-0.274725	-0.010989	-0.143468	-0.0537241	0.28083	0.387057	-0.164225	0.423687	0.366911	-0.369963	0.324176	-0.512088	-0.0512821	0.413309	0.385836	0.145299	-0.288767	-0.134921	0.19536	-0.392552	-0.582418	-0.01221	-0.107692	-0.272894	0.205128	-0.375824	0.482295	0.12967	0.182418	-0.520879	-0.289988	0.168498	-0.469475	0.696703	0.518926
TNNT3	-0.186813	-0.235165	-0.389011	-0.221978	-0.67033	-0.41978	0.569231	-0.410989	0.156044	-0.287912	-0.415385	-0.393407	-0.358242	-0.424176	-0.630769	0.151648	-0.0197802	0.169231	0.38022	0.687912	0.371429	0.204396	0.437363	-0.41978	-0.0989011	-0.38022	-0.481319	0.336264	0.604396	0.595604	-0.538462	-0.265934	0.512088	-0.503297	-0.815385	-0.178022	0.151648	-0.41978	0.767033	-0.226374	0.472527	0.134066	0.23956	-0.626374	-0.375824	0.389011	-0.507692	0.498901	0.753846
FES	-0.301099	-0.349451	-0.520879	-0.384615	0.0637363	0.010989	0.103297	-0.296703	-0.0417582	0.151648	-0.296703	-0.318681	0.252747	-0.446154	-0.147253	0.120879	-0.0989011	0.331868	-0.0769231	0.16044	0.248352	0.0989011	0.0197802	0.0373626	-0.0021978	-0.30989	-0.604396	0.173626	0.432967	0.217582	0.204396	-0.30989	0.0241758	-0.217582	-0.195604	-0.512088	0.30989	-0.384615	0.446154	-0.0197802	0.265934	0.217582	0.362637	-0.353846	-0.485714	0.107692	-0.120879	0.556044	0.178022
TNXB	0.221001	0.258852	0.428571	0.617582	0.448107	0.540904	0.211844	0.407814	0.002442	0.518926	0.672772	0.359585	0.429182	0.753846	0.296703	-0.107692	-0.172772	0.0335775	-0.498168	-0.619658	-0.041514	-0.676435	-0.533578	0.213675	-0.0958486	0.595604	0.0909646	-0.0586081	-0.532357	-0.347985	0.322344	0.107448	-0.636142	0.389499	0.349451	-0.0586081	0.410989	0.793651	-0.36569	0.802198	-0.525641	-0.692308	-0.30989	0.52967	0.406593	-0.40232	0.634921	-0.635165	-0.622711
CAPZA1	-0.0177045	0.0482295	0.230769	0.512088	0.0164835	0.128816	-0.202076	0.140415	0.333944	0.155678	-0.247863	0.0702076	-0.237485	0.257143	0.288156	0.573626	-0.421856	0.0360195	-0.0903541	-0.150183	-0.136752	0.144689	-0.0897436	0.0286935	0.0494505	0.367033	0.476801	0.013431	-0.014652	-0.177656	-0.215507	0.228327	-0.21917	0.358364	0.2	-0.224054	-0.217582	-0.0531136	0.122711	-0.27033	-0.2558	0.0505495	-0.340659	0.630769	0.285104	-0.467643	-0.221612	-0.0153846	0.137973
RPLP0	-0.0512821	0.004884	0.531136	0.718681	0.503663	0.374847	-0.0946276	0.272894	0.410867	0.223443	0.429182	0.595238	-0.0030525	0.52967	0.307692	0.459341	-0.549451	0.278388	-0.274725	-0.234432	-0.0347985	-0.468864	-0.491453	-0.127595	-0.164225	0.375824	0.368742	-0.367521	-0.405983	-0.43956	-0.0732601	0.358364	-0.363248	0.485348	0.169231	-0.194139	-0.226374	0.424908	-0.482295	-0.0769231	-0.543956	-0.257143	-0.516484	0.868132	0.482295	-0.293651	0.224664	-0.261538	-0.520757
LAMA3	0.0373626	-0.0021978	0.243956	0.314286	0.389011	0.336264	-0.226374	0.173626	-0.340659	0.243956	0.793407	0.235165	0.432967	0.626374	0.248352	-0.327473	0.0989011	-0.287912	-0.23956	-0.481319	-0.125275	-0.226374	-0.415385	0.353846	0.107692	0.349451	0.23956	-0.0241758	-0.450549	-0.287912	0.292308	-0.142857	-0.384615	0.257143	0.459341	0.516484	0.261538	0.837363	-0.520879	0.749451	-0.498901	-0.375824	-0.0593407	0.327473	0.142857	-0.41978	0.753846	-0.626374	-0.459341
NID2	0.148962	0.236264	0.025641	0.252747	-0.12149	0.015873	0.018315	-0.0805861	-0.18315	0.017094	-0.0323565	-0.252137	0.319902	0.626374	0.123321	-0.0153846	0.181929	-0.0989011	-0.145299	-0.0445665	0.163004	-0.0531136	0.0140415	0.14591	-0.181929	0.274725	0.0738706	-0.477411	-0.295482	0.200855	0.385226	-0.311355	-0.167277	0.149573	0.384615	0.0525031	0.0989011	0.177656	-0.120879	0.261538	-0.34127	-0.151648	-0.164835	0.204396	0.0946276	-0.156288	0.105006	-0.331868	-0.110501
GCNT2	0.336264	0.375824	0.261538	0.793407	0.551648	0.683516	0.138462	0.195604	-0.134066	0.586813	0.494505	0.547253	0.428571	0.512088	0.182418	-0.0593407	-0.0857143	-0.169231	-0.142857	-0.432967	-0.481319	-0.81978	-0.525275	0.679121	-0.173626	0.841758	0.235165	-0.195604	-0.767033	-0.749451	0.375824	0.450549	-0.595604	0.52967	0.204396	0.0285714	0.410989	0.687912	-0.353846	0.661538	-0.424176	-0.63956	-0.279121	0.367033	0.613187	-0.164835	0.512088	-0.547253	-0.437363
ENTPD5	0.00732601	0.0262515	0.0683761	0.265934	0.0830281	0.0799756	-0.189866	-0.286935	0.163614	-0.196581	0.123932	-0.0103785	0.0152625	-0.151648	-0.191697	0.305495	0.285104	0.123321	0.229548	0.352259	-0.240537	-0.193529	0.223443	0.136142	-0.180098	0.217582	-0.018315	-0.283272	-0.189255	-0.255189	0.238706	-0.0445665	0.358974	0.0958486	-0.235165	0.283272	0.0241758	-0.0995116	-0.176435	0.208791	0.0262515	-0.349451	-0.494505	-0.0549451	0.026862	0.602564	0.0946276	-0.0769231	-0.288767
RASGRP2	-0.468132	-0.424176	-0.582418	-0.657143	-0.613187	-0.459341	0.186813	-0.204396	0.0681319	-0.389011	-0.595604	-0.586813	-0.358242	-0.468132	-0.498901	0.0945055	0.169231	0.0857143	0.191209	0.534066	0.41978	0.613187	0.375824	-0.468132	-0.0725275	-0.534066	-0.573626	0.301099	0.912088	0.916484	-0.38022	-0.274725	0.573626	-0.661538	-0.454945	-0.151648	0.010989	-0.648352	0.810989	-0.494505	0.463736	0.635165	0.520879	-0.674725	-0.6	0.384615	-0.485714	0.525275	0.767033
FN1	-0.249695	-0.0970696	0.155678	0.472527	0.56105	0.692918	-0.157509	0.436508	0.148352	0.801587	0.382173	0.177045	0.434066	0.643956	0.215507	-0.0153846	0.043956	0.223443	-0.551893	-0.567766	-0.364469	-0.516484	-0.635531	0.0873016	0.194139	0.657143	0.029304	-0.148352	-0.473748	-0.432845	0.481685	0.245421	-0.775946	0.454823	0.705495	0.110501	0.367033	0.41514	-0.321734	0.481319	-0.717338	-0.287912	-0.0857143	0.397802	0.440781	-0.238095	0.636752	-0.441758	-0.420635
[truncated: 948 more rows]
[truncated: 1,730 more columns]
