# Supplementary material for: Comprehensive proteomics and meta-analysis of COVID-19 host response
Source: Nat Commun. 2023 Sep 22;14:5921. doi: 10.1038/s41467-023-41159-z (PMC10516886; doi:10.1038/s41467-023-41159-z)
Supplement: Supplementary file 10 — Supplementary Dataset 7 [file 41467_2023_41159_MOESM10_ESM.xlsx]

## Sheet: Sheet1
	Serum	Inf_day3	Inf_day7	SL_Adrenal	SL_Blood.vessels	SL_Brain..M..oblongata.	SL_Brain..Bas..Ganglia.	SL_Blood.vessels..walls	SL_Heart	SL_Kidney	SL_Liver	SL_Lung	SL_Lymph.Nodes	SL_Spleen	XN_Lung	XN_Spleen..White.pulp.	XN_Liver	XN_Heart	XN_Renal.cortex	XN_Renal.medulla	XN_Testis	XN_Thyroid
TYMP	Elevated	Elevated	Elevated	Elevated				Elevated	Elevated	Elevated		Elevated				Decreased
ISG15	Elevated	Elevated	Elevated	Elevated		Elevated		Elevated	Elevated		Elevated	Elevated	Elevated
LAP3	Elevated	Elevated	Elevated	Decreased	Elevated			Decreased	Elevated		Elevated	Elevated	Decreased			Decreased	Decreased
NAMPT	Elevated	Elevated	Elevated	Decreased	Elevated			Elevated				Decreased	Decreased		Elevated	Elevated	Elevated	Elevated	Elevated	Elevated		Elevated
MX1	Elevated	Elevated	Elevated		Elevated	Elevated	Decreased	Elevated		Elevated	Elevated	Elevated	Elevated
STAT1	Elevated	Elevated	Elevated		Elevated	Elevated	Decreased	Decreased		Elevated	Elevated	Elevated	Decreased						Elevated
UBE2L6	Elevated	Elevated	Elevated								Elevated	Elevated				Decreased
PSMB8	Elevated	Elevated	Elevated								Elevated					Decreased
PSMB10	Elevated	Elevated	Elevated								Elevated					Decreased
LGALS3BP	Elevated	Elevated	Elevated								Elevated	Decreased
ISG20	Elevated	Elevated	Elevated									Decreased	Elevated				Elevated					Elevated
WARS1	Elevated	Elevated	Elevated													Decreased
SERPINB1	Elevated	Elevated	Elevated													Decreased				Decreased		Decreased
THOP1	Elevated	Elevated	Elevated													Decreased	Decreased
PSME1	Elevated	Elevated	Elevated													Decreased	Decreased
PTBP1	Elevated	Elevated		Decreased
EHD3	Elevated	Elevated										Decreased					Decreased
DNPEP	Elevated	Elevated										Decreased
PSAT1	Elevated	Elevated										Elevated	Elevated						Decreased
PSME2	Elevated	Elevated														Decreased	Decreased
CAT	Elevated	Decreased	Decreased		Decreased										Decreased	Decreased	Decreased		Decreased
FBP1	Elevated	Decreased	Decreased		Elevated			Elevated					Elevated			Decreased	Decreased		Decreased
SERPINA1	Elevated	Decreased		Elevated				Decreased				Elevated	Elevated					Decreased				Decreased
LAMB2	Elevated	Decreased			Elevated			Elevated				Elevated								Decreased
MAN2A1	Elevated	Decreased										Decreased	Elevated				Elevated		Elevated
WBP2	Elevated	Decreased															Elevated		Elevated
TTYH3	Elevated	Decreased																	Elevated
PDIA4	Elevated		Elevated	Elevated	Elevated							Elevated			Elevated	Elevated
CALD1	Elevated		Elevated	Decreased	Decreased			Decreased				Decreased	Elevated				Decreased	Decreased
CD74	Elevated		Elevated					Decreased				Decreased							Elevated
TXNRD1	Elevated		Elevated						Elevated								Elevated
HSP90B1	Elevated		Elevated									Decreased	Decreased		Elevated			Decreased
SDC1	Elevated		Elevated									Elevated	Decreased
CALR	Elevated		Elevated									Decreased			Elevated	Elevated
TOR1B	Elevated		Elevated																			Elevated
PSMA7	Elevated		Elevated													Decreased
EIF2S2	Elevated		Elevated												Elevated		Elevated					Elevated
MYDGF	Elevated		Elevated												Elevated			Decreased
GGH	Elevated		Decreased	Elevated								Elevated	Decreased				Elevated		Decreased
PYGL	Elevated		Decreased		Elevated			Decreased									Decreased
SH3BGRL	Elevated		Decreased		Decreased							Decreased	Decreased			Decreased
CA2	Elevated		Decreased		Decreased										Decreased		Decreased		Decreased			Decreased
DBI	Elevated		Decreased		Elevated		Decreased						Decreased			Decreased		Decreased				Decreased
LTA4H	Elevated		Decreased		Decreased			Elevated					Elevated			Decreased	Decreased		Decreased	Decreased
ALAD	Elevated		Decreased		Decreased										Decreased	Decreased	Decreased		Decreased			Decreased
PGM1	Elevated		Decreased		Elevated											Decreased	Decreased		Decreased
ALDH9A1	Elevated		Decreased		Elevated											Decreased	Decreased		Decreased
ENO1	Elevated		Decreased				Decreased				Decreased		Decreased		Elevated	Decreased			Decreased
ALDH1A1	Elevated		Decreased					Elevated				Decreased	Decreased		Decreased	Decreased	Decreased
NEXN	Elevated		Decreased					Elevated											Elevated
ADH5	Elevated		Decreased								Decreased	Decreased				Decreased	Decreased		Decreased	Decreased
UGP2	Elevated		Decreased									Elevated				Decreased	Decreased
PRDX5	Elevated		Decreased									Decreased				Decreased
SELENBP1	Elevated		Decreased									Decreased			Decreased	Decreased		Elevated	Decreased			Decreased
PGK1	Elevated		Decreased												Decreased	Decreased			Decreased			Decreased
GPI	Elevated		Decreased													Decreased
PSMB6	Elevated		Decreased																Decreased
CMPK1	Elevated		Decreased																			Decreased
GNPDA1	Elevated		Decreased													Decreased			Decreased
MAPRE2	Elevated		Decreased													Decreased
UGGT1	Elevated		Decreased												Elevated
PTBP2	Elevated		Decreased													Elevated
IGHV5-51	Elevated			Elevated	Decreased							Elevated	Elevated				Elevated
ITIH4	Elevated			Elevated			Elevated	Elevated				Elevated	Decreased					Decreased		Decreased		Decreased
ZYX	Elevated			Decreased				Elevated				Decreased	Decreased			Decreased			Elevated
TPP1	Elevated			Elevated				Elevated										Elevated	Decreased			Elevated
PLIN3	Elevated			Decreased			Decreased	Elevated					Elevated			Decreased
EIF3G	Elevated			Decreased											Elevated				Elevated	Elevated		Elevated
LYPLA2	Elevated			Decreased												Decreased
SERPINA3	Elevated			Elevated	Elevated			Elevated				Elevated	Elevated				Elevated
C5	Elevated			Elevated				Elevated				Elevated	Elevated
CRP	Elevated			Elevated	Elevated			Elevated				Elevated	Decreased		Elevated	Elevated	Elevated	Elevated	Elevated	Elevated		Elevated
C9	Elevated			Elevated	Elevated		Elevated	Elevated					Elevated			Elevated
FTL	Elevated			Decreased	Elevated		Elevated	Elevated				Elevated					Elevated
CSTB	Elevated			Elevated			Decreased						Elevated			Decreased			Decreased	Decreased		Decreased
HSP90AA1	Elevated			Elevated												Decreased
LCP1	Elevated			Elevated				Elevated			Elevated		Elevated			Decreased
LBP	Elevated			Elevated	Elevated			Elevated		Elevated	Elevated	Decreased	Elevated		Elevated	Elevated			Elevated			Elevated
CDH2	Elevated			Elevated															Decreased
PRDX3	Elevated			Elevated											Elevated	Elevated	Elevated		Decreased
YWHAB	Elevated			Elevated	Decreased			Elevated					Decreased			Decreased		Decreased	Decreased
TAGLN2	Elevated			Decreased			Decreased	Decreased				Decreased	Elevated
HDGF	Elevated			Elevated							Decreased
ARHGDIB	Elevated			Decreased												Decreased	Decreased	Decreased
RAD23B	Elevated			Decreased												Decreased
INHBE	Elevated			Decreased												Elevated	Elevated	Elevated
FKBP5	Elevated			Elevated								Decreased	Decreased		Elevated	Elevated	Elevated	Elevated	Elevated	Elevated		Elevated
PDIA6	Elevated			Elevated	Elevated			Elevated				Decreased			Elevated	Elevated
CAND1	Elevated			Elevated	Decreased										Decreased
CACYBP	Elevated			Decreased	Elevated														Decreased
DBNL	Elevated			Elevated									Decreased			Decreased		Decreased				Decreased
NSFL1C	Elevated			Decreased	Decreased											Decreased						Decreased
VSIG4	Elevated			Decreased	Elevated			Elevated				Elevated						Elevated	Elevated	Elevated		Elevated
PTGES3	Elevated				Decreased	Decreased		Decreased										Decreased
PCMT1	Elevated				Decreased											Decreased
USP14	Elevated				Decreased										Decreased	Decreased
NAP1L4	Elevated				Decreased											Decreased						Decreased
RANBP1	Elevated				Decreased											Decreased						Decreased
APEH	Elevated				Decreased										Decreased	Decreased	Decreased		Decreased			Decreased
LSM8	Elevated				Elevated
SKP1	Elevated				Decreased		Decreased	Elevated					Elevated
NCK2	Elevated				Decreased							Decreased
CAST	Elevated				Decreased								Decreased			Decreased
TALDO1	Elevated				Decreased								Decreased			Decreased
AK2	Elevated				Elevated			Elevated							Elevated		Elevated
PSMB5	Elevated				Decreased												Decreased
ACAA1	Elevated				Elevated			Elevated									Decreased
LZIC	Elevated				Decreased											Decreased		Decreased	Decreased
SNX3	Elevated				Elevated															Elevated
IDH1	Elevated				Elevated							Elevated			Elevated		Decreased		Decreased
LDHA	Elevated				Elevated							Elevated			Elevated		Elevated		Elevated
PNP	Elevated				Decreased							Elevated			Decreased	Decreased	Decreased		Decreased
HPRT1	Elevated				Decreased										Decreased	Decreased	Decreased		Decreased			Decreased
AK1	Elevated				Decreased							Decreased			Decreased	Decreased
CA1	Elevated				Decreased								Elevated		Decreased			Decreased				Decreased
S100A8	Elevated				Decreased												Elevated	Elevated	Elevated
S100A9	Elevated				Decreased												Elevated	Elevated
SAA1	Elevated				Elevated			Elevated				Elevated			Elevated		Elevated	Elevated	Elevated	Elevated
TXN	Elevated				Decreased								Elevated			Decreased		Decreased	Decreased			Decreased
EEF2	Elevated				Elevated							Elevated	Decreased		Elevated		Elevated		Elevated			Elevated
FAH	Elevated				Elevated			Elevated								Decreased	Decreased		Decreased
GOT1	Elevated				Elevated			Elevated				Decreased				Decreased			Decreased
ARF4	Elevated				Elevated							Elevated	Elevated		Elevated	Elevated	Elevated		Elevated	Elevated		Elevated
C4BPB	Elevated				Decreased												Elevated			Elevated
PSMA3	Elevated				Decreased			Elevated								Decreased
PTX3	Elevated				Elevated			Elevated				Decreased			Elevated
PEBP1	Elevated				Elevated						Decreased	Decreased	Decreased			Decreased			Decreased
PRDX2	Elevated				Decreased			Elevated							Decreased	Decreased	Decreased		Decreased			Decreased
GMPR	Elevated				Decreased													Elevated				Decreased
MNDA	Elevated				Decreased								Decreased				Elevated
GCLC	Elevated				Decreased										Decreased
ST13	Elevated				Decreased											Decreased		Decreased	Decreased			Decreased
VASP	Elevated				Decreased			Decreased									Elevated		Elevated
RPL10A	Elevated				Elevated			Decreased				Decreased			Elevated		Elevated					Elevated
UBE2L3	Elevated				Decreased
S100A12	Elevated				Decreased												Elevated	Elevated
ITIH3	Elevated				Elevated			Elevated				Decreased	Elevated					Decreased
BHMT	Elevated				Elevated			Elevated											Decreased
KCTD12	Elevated				Decreased										Decreased	Decreased				Decreased
DYNLL2	Elevated				Elevated							Decreased				Decreased
CNDP2	Elevated				Elevated											Decreased
MAT2B	Elevated				Elevated			Elevated									Decreased		Decreased
ITM2B	Elevated				Elevated			Elevated										Elevated
IGHV4-34	Elevated					Elevated	Elevated	Elevated	Elevated	Elevated	Elevated	Elevated	Elevated				Elevated
BGN	Elevated					Decreased		Elevated				Decreased					Decreased	Decreased
ABRACL	Elevated					Decreased		Elevated					Elevated			Decreased
MARCKS	Elevated						Decreased						Decreased					Decreased
MSN	Elevated						Elevated										Elevated
PRDX1	Elevated						Decreased											Elevated
ATP6AP1	Elevated						Elevated					Elevated				Elevated				Elevated		Elevated
GDI2	Elevated						Elevated									Decreased
RASGRP2	Elevated						Elevated
PDLIM5	Elevated						Elevated												Elevated
CNN2	Elevated							Decreased				Decreased	Decreased					Decreased
PPP1R7	Elevated							Decreased								Decreased
CFI	Elevated							Elevated				Elevated	Decreased
APRT	Elevated							Elevated								Decreased	Decreased		Decreased	Decreased		Decreased
CLIC1	Elevated							Decreased					Elevated			Decreased		Decreased
PDXK	Elevated							Elevated								Decreased	Decreased		Decreased
APCS	Elevated							Elevated				Decreased						Elevated
LRG1	Elevated							Elevated				Elevated	Elevated				Elevated	Decreased
SERPING1	Elevated							Elevated				Elevated	Decreased					Decreased
CA3	Elevated							Decreased					Decreased
SAA2	Elevated							Decreased							Elevated		Elevated	Elevated	Elevated	Elevated
C6	Elevated							Elevated					Decreased
PGAM1	Elevated							Elevated								Decreased	Decreased	Decreased	Decreased			Decreased
ORM2	Elevated							Decreased		Elevated		Elevated	Elevated					Decreased				Decreased
MYL9	Elevated							Elevated				Elevated
CPS1	Elevated							Decreased					Decreased
MYH9	Elevated							Decreased											Elevated
OAF	Elevated							Elevated
DENR	Elevated								Elevated
CBR1	Elevated								Elevated						Decreased	Decreased	Decreased
VAMP8	Elevated										Elevated	Decreased	Decreased						Elevated			Elevated
KIF2A	Elevated										Elevated								Elevated			Elevated
VIM	Elevated										Elevated
GSTO1	Elevated										Decreased		Decreased			Decreased	Decreased	Decreased	Decreased	Decreased
FGL1	Elevated										Elevated
EHD1	Elevated											Decreased			Decreased
DSTN	Elevated											Decreased				Elevated
GLOD4	Elevated											Decreased	Elevated			Decreased	Decreased	Decreased	Decreased	Decreased
ANP32A	Elevated											Decreased
SLC9A3R1	Elevated											Decreased				Decreased
AHSA1	Elevated											Elevated
ORM1	Elevated											Elevated	Elevated				Elevated					Decreased
C4BPA	Elevated											Elevated	Decreased				Elevated					Decreased
HSP90AB1	Elevated											Elevated	Decreased			Decreased
CFH	Elevated											Elevated	Decreased		Decreased
ESD	Elevated											Decreased			Decreased		Decreased
HSPA8	Elevated											Elevated
VCL	Elevated											Elevated
EEF1G	Elevated											Elevated			Elevated		Elevated		Elevated	Elevated		Elevated
HSPA13	Elevated											Elevated	Elevated				Elevated		Elevated
PGD	Elevated											Decreased	Decreased		Elevated
EEF1A1	Elevated											Elevated			Elevated			Decreased
KYNU	Elevated											Elevated	Elevated						Decreased
PPP1R14A	Elevated											Elevated			Decreased
ABHD14B	Elevated											Elevated			Decreased	Decreased	Decreased	Decreased	Decreased	Decreased		Decreased
NPL	Elevated											Elevated	Elevated			Decreased			Decreased
PARVG	Elevated											Elevated
ADD3	Elevated											Decreased							Decreased
NAGK	Elevated											Decreased				Decreased			Decreased	Decreased
SH3BGRL2	Elevated											Elevated				Decreased	Decreased
SAR1B	Elevated											Decreased	Decreased		Elevated
IGLV6-57	Elevated												Elevated
SH3BGRL3	Elevated												Decreased			Decreased		Decreased
ENSA	Elevated												Decreased			Decreased
GPSM3	Elevated												Elevated
TPM4	Elevated												Elevated					Decreased
VAPB	Elevated												Elevated			Elevated
HP	Elevated												Decreased				Elevated					Decreased
ANXA1	Elevated												Decreased
VWF	Elevated												Decreased			Elevated		Decreased	Elevated
PFN1	Elevated												Elevated			Decreased	Decreased	Decreased
RNH1	Elevated												Elevated
ME1	Elevated												Elevated			Decreased			Elevated
APOBR	Elevated												Decreased			Decreased
COTL1	Elevated												Elevated			Decreased	Decreased		Decreased			Decreased
CPPED1	Elevated												Elevated			Decreased			Decreased
PYCARD	Elevated												Elevated							Decreased
DENND4C	Elevated												Decreased					Elevated
LILRA5	Elevated															Elevated
TPD52L2	Elevated														Elevated	Elevated
TBCA	Elevated															Decreased		Decreased				Decreased
SEC22B	Elevated															Elevated	Elevated		Elevated	Elevated		Elevated
SEC31A	Elevated														Elevated		Elevated
TXNDC12	Elevated														Elevated
HPR	Elevated																					Decreased
FTH1	Elevated															Elevated		Elevated
S100A6	Elevated																Decreased					Elevated
EIF4E	Elevated														Elevated
LDHB	Elevated															Decreased			Decreased			Decreased
CAPN1	Elevated															Decreased
FH	Elevated														Elevated
SFTPB	Elevated														Elevated							Elevated
DLD	Elevated														Elevated	Elevated	Elevated		Decreased
FURIN	Elevated																		Elevated	Elevated
PLA2G2A	Elevated																Elevated	Elevated	Elevated			Elevated
H1-5	Elevated															Decreased		Decreased
PSMB1	Elevated															Decreased						Elevated
EFNA1	Elevated																Elevated					Elevated
HNRNPA2B1	Elevated														Elevated
RPS12	Elevated														Elevated	Elevated	Elevated	Elevated		Elevated		Elevated
PSMA1	Elevated															Decreased
S100A4	Elevated															Decreased
MGAT1	Elevated															Elevated	Elevated	Elevated	Elevated	Elevated
PSMA5	Elevated															Decreased
PSMB4	Elevated															Decreased
TKT	Elevated															Decreased	Elevated		Elevated
PRDX6	Elevated														Decreased	Decreased			Decreased
HSPA4	Elevated															Decreased		Decreased
CRKL	Elevated															Decreased
GSS	Elevated														Decreased	Decreased	Decreased	Decreased	Decreased			Decreased
RPIA	Elevated															Decreased
PSMB3	Elevated															Decreased
RAB7A	Elevated																					Elevated
DUSP3	Elevated																Decreased			Decreased
RAD23A	Elevated															Decreased	Decreased					Decreased
NPEPPS	Elevated														Decreased	Decreased	Decreased		Decreased	Decreased
BID	Elevated															Decreased
PSMA6	Elevated															Decreased
YWHAG	Elevated															Decreased
PPP1CA	Elevated																Elevated
YWHAE	Elevated															Decreased	Decreased		Decreased
PPIA	Elevated															Decreased
NUCB2	Elevated														Elevated		Elevated		Elevated
CLTC	Elevated															Elevated	Elevated					Elevated
AMPD2	Elevated															Decreased	Decreased		Decreased	Decreased
NUCB1	Elevated														Elevated		Elevated
YWHAH	Elevated															Decreased
AOX1	Elevated															Elevated						Elevated
ARHGAP1	Elevated																	Decreased
ILF2	Elevated																Elevated
PDAP1	Elevated														Elevated
SLC39A14	Elevated														Elevated	Elevated	Elevated	Elevated	Elevated
EIF4H	Elevated														Elevated
PTPA	Elevated														Decreased	Decreased			Decreased
PCBP1	Elevated																Elevated			Elevated
ELOC	Elevated															Decreased
CLUL1	Elevated																					Elevated
LGALSL	Elevated														Decreased	Decreased		Decreased	Decreased
MIA3	Elevated														Elevated	Elevated
ACBD5	Elevated														Elevated	Elevated						Elevated
TWF2	Elevated																			Decreased
RCSD1	Elevated															Decreased
GOLM1	Elevated														Elevated		Elevated		Elevated	Elevated
NAXE	Elevated														Decreased	Decreased	Decreased		Decreased	Decreased
ANP32B	Elevated																		Elevated	Elevated
ART4	Elevated															Elevated
ISOC2	Elevated																		Decreased
FAM20A	Elevated														Elevated				Elevated	Elevated
UROC1	Elevated																Decreased
AMDHD1	Elevated																		Decreased
PARK7	Elevated															Decreased						Decreased
MIEN1	Elevated															Decreased		Decreased				Decreased
CDHR2	Elevated																Elevated
APMAP	Elevated																Elevated	Decreased
CYRIB	Elevated															Decreased				Decreased		Decreased
DPP3	Elevated														Decreased	Decreased	Decreased	Decreased				Decreased
SACS	Elevated																		Decreased
RTN4	Decreased	Elevated		Decreased			Decreased					Decreased	Elevated			Elevated				Elevated		Elevated
ABTB2	Decreased	Elevated																	Elevated
COL12A1	Decreased	Decreased	Elevated			Decreased						Decreased					Decreased	Decreased
SERPINA4	Decreased	Decreased		Elevated	Decreased							Decreased	Elevated				Decreased	Decreased	Decreased	Decreased
ALCAM	Decreased	Decreased			Elevated							Decreased	Decreased		Elevated
QSOX1	Decreased	Decreased						Elevated					Decreased									Elevated
SERPINA5	Decreased	Decreased						Elevated				Decreased	Decreased				Decreased	Decreased	Decreased			Decreased
CD109	Decreased	Decreased										Elevated
ATRN	Decreased	Decreased													Decreased			Decreased
CLEC3B	Decreased		Elevated		Decreased			Elevated	Decreased									Decreased
SERPINC1	Decreased		Elevated		Decreased													Decreased		Decreased		Decreased
HSPG2	Decreased		Elevated		Elevated							Decreased				Elevated
AKAP12	Decreased		Elevated		Decreased							Elevated	Decreased		Decreased	Elevated			Elevated
CLSTN1	Decreased		Elevated				Elevated
BCAM	Decreased		Elevated					Elevated				Decreased
IGFBP3	Decreased		Elevated					Elevated							Decreased	Decreased
MCAM	Decreased		Elevated					Elevated				Elevated
SLC3A2	Decreased		Elevated									Elevated	Decreased		Elevated	Elevated		Elevated	Decreased
GPNMB	Decreased		Decreased	Elevated				Decreased										Elevated
GSN	Decreased		Decreased					Elevated			Elevated		Elevated							Decreased
CYB5R2	Decreased		Decreased									Decreased					Decreased		Decreased	Decreased		Decreased
GNS	Decreased		Decreased												Elevated		Elevated		Decreased			Elevated
SDK1	Decreased		Decreased													Elevated			Elevated
EXTL2	Decreased		Decreased																			Elevated
TTR	Decreased			Decreased	Decreased								Elevated				Decreased	Decreased	Decreased			Decreased
PTPRG	Decreased			Decreased								Decreased			Decreased	Elevated						Elevated
C1QB	Decreased			Elevated			Elevated	Decreased			Elevated	Elevated	Elevated			Elevated
GBA	Decreased			Elevated								Elevated			Elevated	Elevated	Elevated					Elevated
POSTN	Decreased			Decreased				Elevated				Decreased					Decreased	Decreased
AHSG	Decreased			Decreased	Decreased												Decreased	Decreased	Decreased	Decreased		Decreased
APOC1	Decreased			Decreased
APOM	Decreased			Decreased	Decreased												Decreased	Decreased	Decreased			Decreased
APOA1	Decreased			Decreased	Decreased												Decreased	Decreased	Decreased	Decreased		Decreased
APOA2	Decreased			Decreased	Decreased							Decreased	Elevated					Decreased	Decreased	Decreased		Decreased
CTSB	Decreased			Elevated	Elevated			Elevated				Elevated			Elevated			Elevated				Elevated
MXRA7	Decreased			Elevated				Elevated				Elevated	Decreased			Elevated
DPT	Decreased			Decreased	Elevated			Decreased				Decreased
ITIH2	Decreased				Decreased												Decreased			Decreased		Decreased
HMCN2	Decreased				Decreased								Decreased					Decreased
CDH13	Decreased				Elevated							Decreased						Elevated
SHBG	Decreased				Decreased			Elevated											Decreased
ABI3BP	Decreased				Decreased							Decreased						Decreased
THY1	Decreased				Decreased		Elevated												Decreased			Decreased
KLKB1	Decreased				Decreased			Elevated							Decreased				Decreased			Decreased
CAMP	Decreased				Decreased											Decreased
APOH	Decreased				Decreased													Decreased	Decreased
ALB	Decreased				Decreased													Decreased		Decreased
TF	Decreased				Decreased						Decreased	Decreased			Decreased		Decreased	Decreased	Decreased	Decreased		Decreased
HRG	Decreased				Decreased			Elevated										Decreased	Decreased	Decreased		Decreased
EPB41	Decreased				Decreased		Elevated								Decreased		Elevated		Elevated
COL6A2	Decreased				Decreased	Decreased		Elevated				Decreased				Elevated	Decreased	Decreased
PON1	Decreased				Decreased						Decreased							Decreased	Decreased			Decreased
CD34	Decreased				Decreased			Elevated				Elevated	Decreased					Elevated
IGFALS	Decreased				Decreased							Elevated			Decreased		Decreased		Decreased	Decreased
AFM	Decreased				Decreased													Decreased		Decreased		Decreased
LUM	Decreased				Decreased							Decreased	Elevated				Decreased	Decreased
PLTP	Decreased				Elevated	Decreased		Decreased				Decreased	Decreased				Elevated
EFEMP1	Decreased				Elevated		Elevated
APOF	Decreased				Elevated			Elevated										Decreased
SPARCL1	Decreased				Elevated								Elevated			Elevated			Elevated	Elevated		Elevated
IGFBP7	Decreased				Elevated								Elevated			Elevated			Elevated	Elevated		Elevated
PGLYRP2	Decreased				Decreased			Decreased										Decreased	Decreased	Decreased		Decreased
MRC2	Decreased				Decreased												Decreased	Decreased
PROCR	Decreased				Elevated			Elevated
CYFIP1	Decreased					Decreased																Elevated
B4GAT1	Decreased					Elevated
COL1A1	Decreased					Decreased		Elevated				Decreased						Decreased
FMOD	Decreased					Decreased						Decreased										Elevated
CNDP1	Decreased					Elevated														Decreased
SUSD2	Decreased					Decreased		Elevated				Decreased							Decreased
ACE	Decreased						Elevated					Decreased						Decreased				Decreased
EPHA4	Decreased						Elevated												Decreased
OLFM1	Decreased						Elevated
CD99	Decreased						Decreased	Elevated					Decreased		Elevated
FN1	Decreased						Elevated					Elevated
CDH1	Decreased							Elevated				Decreased					Elevated
CRTAC1	Decreased							Elevated				Decreased
RBP4	Decreased							Elevated					Elevated					Decreased	Decreased
LOXL3	Decreased							Decreased										Decreased	Elevated
APOD	Decreased							Elevated				Elevated	Elevated				Elevated		Decreased
TNXB	Decreased							Elevated				Decreased	Elevated		Decreased		Decreased	Decreased
ENPP2	Decreased							Elevated
CFP	Decreased							Elevated
ITGA7	Decreased							Elevated
ZG16	Decreased							Elevated
APOA4	Decreased							Elevated									Elevated					Decreased
SOD3	Decreased							Elevated				Decreased						Decreased	Decreased	Decreased
PDGFRB	Decreased							Decreased								Elevated
ENG	Decreased							Elevated										Decreased
ITGA1	Decreased							Elevated				Decreased			Decreased
GPLD1	Decreased							Elevated							Decreased
CFHR1	Decreased							Elevated
ST3GAL1	Decreased							Elevated
CNTN1	Decreased							Elevated					Decreased
SNED1	Decreased							Elevated
ANGPTL4	Decreased							Decreased									Elevated		Elevated	Elevated
MMRN2	Decreased							Elevated				Decreased	Decreased					Elevated
PCOLCE2	Decreased							Elevated
CPQ	Decreased							Elevated				Decreased				Decreased			Decreased
LYVE1	Decreased									Elevated						Elevated			Elevated
CTSS	Decreased										Elevated	Decreased	Decreased		Elevated		Elevated	Elevated				Elevated
CACNA2D1	Decreased										Elevated
IGHV3-72	Decreased											Elevated	Elevated				Elevated
CADM1	Decreased											Decreased								Elevated
CHL1	Decreased											Decreased					Decreased		Decreased
FAP	Decreased											Elevated			Elevated
GSTM2	Decreased											Decreased					Decreased		Decreased
LSAMP	Decreased											Decreased
CDH11	Decreased											Decreased			Decreased
ITGB1	Decreased											Decreased			Decreased	Elevated
COL4A2	Decreased											Decreased				Elevated			Elevated
CDH5	Decreased											Elevated			Decreased
PSMD2	Decreased											Elevated
EXT1	Decreased											Decreased
AOC3	Decreased											Decreased					Decreased
PLXDC2	Decreased											Elevated	Elevated		Decreased	Decreased		Decreased	Decreased
ANTXR1	Decreased											Decreased
CD93	Decreased											Decreased							Elevated
LILRB1	Decreased												Decreased
HEXA	Decreased												Elevated						Decreased			Elevated
CR2	Decreased												Elevated
DPP4	Decreased												Elevated		Elevated
GOLIM4	Decreased														Elevated	Elevated	Elevated			Elevated
PODXL	Decreased															Elevated		Elevated				Elevated
ISLR	Decreased															Decreased			Decreased
TGOLN2	Decreased														Elevated	Elevated				Elevated		Elevated
TMCC1	Decreased														Elevated		Elevated
F13A1	Decreased																		Elevated			Elevated
EGFR	Decreased															Elevated			Elevated			Elevated
CFD	Decreased																		Decreased
REG1A	Decreased														Elevated
MMP2	Decreased														Elevated				Elevated			Elevated
NCAM1	Decreased																					Elevated
TIMP2	Decreased														Elevated
ITGB5	Decreased															Elevated
PTPRM	Decreased														Decreased				Decreased			Elevated
AXL	Decreased															Decreased						Elevated
THBS4	Decreased																	Decreased
BSG	Decreased														Elevated							Elevated
PPM1A	Decreased																		Decreased
GPX4	Decreased																Decreased		Decreased
IL6ST	Decreased																					Elevated
BTD	Decreased															Decreased			Decreased	Decreased
COMP	Decreased														Elevated
CRISP3	Decreased															Decreased
NAGLU	Decreased														Elevated		Elevated		Decreased
CDH6	Decreased																		Elevated
CTBS	Decreased																Elevated		Decreased			Elevated
DSC2	Decreased																		Elevated			Elevated
HGFAC	Decreased														Decreased
DDR1	Decreased																					Elevated
HYAL1	Decreased																		Decreased
PTPRS	Decreased																Decreased					Elevated
ART3	Decreased																	Elevated
DSG2	Decreased														Elevated		Elevated
PON3	Decreased																Decreased			Decreased
SBSN	Decreased														Elevated			Elevated
FAT4	Decreased																					Elevated
QSOX2	Decreased																Elevated		Elevated
GALNT5	Decreased														Elevated
STAB2	Decreased																Decreased
CGREF1	Decreased																Elevated
MYOC	Decreased																	Decreased				Decreased
COLEC11	Decreased																	Decreased				Decreased
TBC1D2	Decreased																		Elevated			Elevated
PCDH18	Decreased														Decreased
PCDH12	Decreased														Decreased
IL1RAP	Decreased																Elevated					Elevated
B3GNT2	Decreased																					Elevated
MAN1B1	Decreased														Elevated	Elevated	Elevated		Elevated	Elevated
PCDHGC3	Decreased																					Elevated
OAS2		Elevated	Elevated	Elevated		Elevated				Elevated	Elevated	Elevated	Elevated
DDX58		Elevated	Elevated	Elevated			Elevated	Elevated			Elevated	Elevated	Elevated						Elevated
IFIT1		Elevated	Elevated	Elevated	Elevated	Elevated		Elevated			Elevated		Decreased				Decreased
HLA-B		Elevated	Elevated	Elevated	Elevated																	Elevated
PARP9		Elevated	Elevated	Elevated							Elevated	Elevated	Decreased			Elevated			Elevated			Elevated
PNPT1		Elevated	Elevated	Decreased					Elevated			Decreased	Elevated		Elevated	Elevated	Elevated
PITPNB		Elevated	Elevated		Decreased											Elevated	Elevated		Elevated			Elevated
TNC		Elevated	Elevated		Elevated			Decreased				Decreased			Elevated	Elevated				Decreased
ITGA3		Elevated	Elevated		Elevated							Elevated	Decreased
GBP1		Elevated	Elevated		Decreased			Decreased				Decreased				Decreased	Decreased		Elevated
OAS3		Elevated	Elevated		Elevated	Elevated		Decreased		Elevated	Elevated	Decreased	Decreased
IFIT2		Elevated	Elevated			Elevated	Elevated				Elevated				Decreased		Decreased
ZC3HAV1		Elevated	Elevated			Elevated
PDLIM1		Elevated	Elevated				Decreased	Decreased				Decreased				Elevated
CD38		Elevated	Elevated				Decreased						Decreased			Elevated	Elevated
HLA-DRB1		Elevated	Elevated					Elevated				Decreased	Decreased					Elevated
SEMA3B		Elevated	Elevated					Elevated				Decreased
HLA-DRA		Elevated	Elevated					Elevated				Decreased	Decreased				Decreased
B2M		Elevated	Elevated					Elevated
EIF2AK2		Elevated	Elevated					Elevated			Elevated	Decreased	Decreased						Elevated
STAT3		Elevated	Elevated					Decreased				Elevated				Elevated	Elevated	Elevated	Elevated
ERAP2		Elevated	Elevated					Decreased										Elevated
IFIT5		Elevated	Elevated						Elevated				Elevated
PSMB9		Elevated	Elevated							Elevated						Decreased
SLFN5		Elevated	Elevated							Elevated												Elevated
TAP2		Elevated	Elevated								Elevated	Elevated	Elevated			Elevated		Elevated	Elevated	Elevated
RNF213		Elevated	Elevated								Elevated	Elevated	Elevated						Elevated	Elevated
KAT7		Elevated	Elevated								Decreased						Decreased		Decreased
TGM2		Elevated	Elevated								Elevated	Decreased				Elevated	Elevated		Elevated
UBA7		Elevated	Elevated								Elevated					Decreased				Decreased		Decreased
STAT2		Elevated	Elevated								Elevated	Elevated
IFI16		Elevated	Elevated								Elevated	Elevated							Elevated			Elevated
HELZ2		Elevated	Elevated								Elevated
IFIH1		Elevated	Elevated								Elevated		Decreased
NOL6		Elevated	Elevated									Elevated					Elevated					Elevated
HLA-DRB3		Elevated	Elevated									Decreased
TLK2		Elevated	Elevated									Elevated										Elevated
PLOD3		Elevated	Elevated									Elevated			Elevated	Elevated			Elevated
MX2		Elevated	Elevated									Elevated
IFI35		Elevated	Elevated									Elevated
GTF2B		Elevated	Elevated									Decreased
NMI		Elevated	Elevated									Elevated
PARP14		Elevated	Elevated									Elevated							Elevated
IFI44L		Elevated	Elevated									Elevated
SAMD9		Elevated	Elevated									Decreased
THEMIS2		Elevated	Elevated									Elevated				Elevated
DTX3L		Elevated	Elevated									Decreased			Elevated	Elevated			Elevated			Elevated
GTPBP4		Elevated	Elevated									Decreased	Decreased		Elevated	Elevated	Elevated					Elevated
EHD4		Elevated	Elevated									Elevated
SAMHD1		Elevated	Elevated									Decreased							Elevated
TAPBP		Elevated	Elevated										Elevated			Elevated			Elevated
IFIT3		Elevated	Elevated										Elevated
CNP		Elevated	Elevated										Elevated
CEACAM1		Elevated	Elevated										Elevated		Elevated		Elevated
BST2		Elevated	Elevated										Decreased				Decreased
OASL		Elevated	Elevated										Decreased
FNDC3B		Elevated	Elevated										Elevated		Elevated		Elevated		Elevated			Elevated
PIK3AP1		Elevated	Elevated										Elevated			Elevated	Elevated
GBP4		Elevated	Elevated										Elevated		Decreased
HS3ST1		Elevated	Elevated																Elevated
PLSCR1		Elevated	Elevated																Elevated	Elevated
MAFG		Elevated	Elevated																			Elevated
N4BP1		Elevated	Elevated													Decreased
HLA-A		Elevated	Elevated																Elevated
HLA-E		Elevated	Elevated													Elevated	Elevated	Elevated	Elevated	Elevated		Elevated
PML		Elevated	Elevated													Elevated
ABCD1		Elevated	Elevated													Elevated				Elevated
LONP1		Elevated	Elevated												Elevated		Elevated
RPL34		Elevated	Elevated												Elevated		Elevated		Elevated
ADAR		Elevated	Elevated													Elevated	Elevated					Elevated
NTHL1		Elevated	Elevated														Decreased			Decreased
IRF9		Elevated	Elevated																Elevated
TAP1		Elevated	Elevated													Elevated			Elevated
MORC3		Elevated	Elevated												Decreased
UHRF1BP1		Elevated	Elevated													Elevated						Decreased
DDX60		Elevated	Elevated												Decreased							Elevated
CMTR1		Elevated	Elevated												Decreased							Elevated
GPT2		Elevated	Elevated																Decreased
RBCK1		Elevated	Elevated												Decreased
NAT10		Elevated	Elevated														Elevated					Elevated
NT5C3A		Elevated	Elevated														Elevated
TUFT1		Elevated	Elevated														Elevated		Elevated
GPHN		Elevated	Elevated																Decreased
DCAF1		Elevated	Elevated														Elevated					Elevated
PUS1		Elevated	Elevated														Elevated
SLC12A7		Elevated	Elevated													Elevated	Elevated		Elevated	Elevated		Elevated
LIPA		Elevated		Elevated		Decreased												Elevated
LGMN		Elevated		Decreased									Decreased		Elevated							Elevated
PLCH1		Elevated		Elevated									Decreased					Elevated
APOL1		Elevated			Decreased															Decreased		Decreased
UBR4		Elevated			Decreased	Elevated		Decreased
IPO9		Elevated				Elevated						Decreased				Decreased
CD47		Elevated					Elevated				Elevated
ARHGEF2		Elevated					Elevated												Elevated
MTAP		Elevated						Decreased					Elevated		Decreased	Decreased			Decreased	Decreased
SLC1A5		Elevated						Elevated				Decreased	Elevated			Elevated
APOL2		Elevated								Elevated		Elevated					Elevated		Elevated
SEC61A1		Elevated										Elevated	Decreased		Elevated	Elevated	Elevated		Elevated	Elevated		Elevated
PSMD12		Elevated										Elevated					Elevated
MGAT2		Elevated										Decreased			Elevated
ALDH1L2		Elevated										Decreased			Elevated							Elevated
HEATR1		Elevated										Decreased			Elevated		Elevated
BRIX1		Elevated										Elevated					Elevated					Elevated
ARPC1A		Elevated										Decreased			Decreased				Decreased			Elevated
MYBBP1A		Elevated										Decreased	Elevated		Elevated	Elevated	Elevated	Elevated	Elevated			Elevated
SEC63		Elevated										Decreased			Elevated	Elevated	Elevated		Elevated
AP5Z1		Elevated											Elevated
UTP20		Elevated											Elevated
CTH		Elevated											Decreased						Decreased
AGTRAP		Elevated											Decreased
TRAFD1		Elevated															Elevated		Elevated
BACH1		Elevated															Elevated		Elevated
IPO8		Elevated																Elevated
IRAK2		Elevated													Elevated
RPLP0		Elevated													Elevated		Elevated
VEGFA		Elevated																				Elevated
ABCC1		Elevated														Elevated			Elevated			Elevated
ECE1		Elevated														Elevated						Elevated
TUFM		Elevated													Elevated	Elevated
COPB1		Elevated														Elevated	Elevated		Elevated	Elevated		Elevated
NAPA		Elevated														Elevated	Elevated
PPP1CB		Elevated														Elevated						Elevated
DHX9		Elevated																				Elevated
SPIRE1		Elevated															Elevated
ATR		Elevated													Elevated		Elevated
TRA2A		Elevated													Elevated	Elevated	Elevated		Elevated			Elevated
KPNB1		Elevated														Decreased		Decreased
PRSS8		Elevated															Elevated
LSM12		Elevated													Elevated	Elevated				Elevated
TMEM259		Elevated														Elevated
NOL9		Elevated															Elevated					Elevated
GALNT7		Elevated													Elevated				Elevated
NUP205		Elevated														Elevated						Elevated
PDXP		Elevated													Decreased	Decreased	Decreased	Decreased	Decreased	Decreased		Decreased
TRAF4		Elevated															Elevated		Elevated
ASPSCR1		Elevated														Decreased
IARS2		Elevated													Elevated
TREX1		Elevated																	Elevated
DDX28		Elevated																Elevated
MRPL39		Elevated													Elevated	Elevated	Elevated	Elevated
CD274		Elevated														Elevated
ZNFX1		Elevated																	Elevated
ANKFY1		Elevated																				Elevated
MALT1		Elevated														Decreased
BAIAP2L1		Elevated															Elevated		Elevated
LCMT1		Elevated														Decreased			Decreased
DAPP1		Elevated														Decreased
RUVBL2		Elevated															Elevated
SH3GLB1		Elevated															Elevated		Elevated
ATP6V0A2		Elevated															Elevated		Elevated	Elevated
TRAF6		Elevated														Elevated	Decreased	Elevated
TFPI		Decreased	Elevated					Elevated				Decreased				Elevated	Elevated
SULF2		Decreased	Elevated																			Elevated
SMOC1		Decreased	Elevated													Decreased
TMBIM6		Decreased	Decreased	Decreased							Decreased							Elevated				Elevated
IGF2R		Decreased	Decreased	Elevated												Elevated
RBM3		Decreased	Decreased	Decreased				Elevated				Decreased	Elevated		Elevated	Elevated	Elevated
ALDH1L1		Decreased	Decreased		Elevated													Elevated
SPR		Decreased	Decreased		Elevated
GBE1		Decreased	Decreased		Elevated
DECR1		Decreased	Decreased		Elevated			Decreased									Elevated	Elevated	Decreased
TPPP3		Decreased	Decreased		Decreased							Decreased	Decreased				Decreased	Decreased
HMGCS1		Decreased	Decreased			Elevated	Decreased
NDRG2		Decreased	Decreased				Decreased				Decreased	Decreased			Decreased	Decreased	Decreased
TFRC		Decreased	Decreased					Elevated							Elevated			Decreased				Elevated
LYZ		Decreased	Decreased					Elevated					Decreased
DPYSL2		Decreased	Decreased					Elevated				Elevated								Decreased
CPNE8		Decreased	Decreased								Elevated				Decreased
CSDE1		Decreased	Decreased								Elevated		Decreased		Elevated	Elevated	Elevated		Elevated	Elevated		Elevated
ASB9		Decreased	Decreased								Decreased	Decreased							Decreased
ABLIM1		Decreased	Decreased									Decreased					Elevated
MLPH		Decreased	Decreased									Decreased
MME		Decreased	Decreased									Decreased						Decreased	Decreased
ANXA13		Decreased	Decreased									Elevated							Decreased
ANK3		Decreased	Decreased									Decreased				Elevated
NDRG1		Decreased	Decreased									Decreased					Elevated		Decreased			Decreased
PALMD		Decreased	Decreased									Decreased
GM2A		Decreased	Decreased										Decreased					Elevated	Decreased
SCD		Decreased	Decreased												Elevated
PHYH		Decreased	Decreased												Elevated		Decreased		Decreased			Elevated
PAH		Decreased	Decreased																Decreased
CD63		Decreased	Decreased												Elevated	Elevated			Elevated
GALC		Decreased	Decreased												Elevated		Elevated	Elevated				Elevated
PPIL2		Decreased	Decreased																			Decreased
CRYM		Decreased	Decreased														Decreased	Decreased	Decreased
PDK3		Decreased	Decreased																Decreased			Elevated
TANGO2		Decreased	Decreased												Decreased	Decreased						Decreased
NAPEPLD		Decreased	Decreased																Decreased
LTV1		Decreased	Decreased														Elevated
SLC39A10		Decreased	Decreased												Elevated							Elevated
SNCA		Decreased		Decreased	Decreased		Elevated											Decreased				Decreased
TTC19		Decreased		Decreased												Elevated	Elevated	Elevated				Elevated
FUCA1		Decreased		Elevated	Elevated			Elevated
HSPB1		Decreased		Decreased														Elevated
CSRP1		Decreased		Decreased	Decreased			Elevated				Elevated	Elevated			Elevated
ALDH4A1		Decreased		Decreased	Elevated			Elevated							Elevated		Elevated	Decreased	Decreased
LRP1		Decreased		Decreased
RNASET2		Decreased			Elevated											Decreased			Decreased
LTBP1		Decreased			Elevated							Decreased
AZGP1		Decreased			Elevated													Decreased	Decreased			Decreased
RPS19		Decreased			Elevated							Elevated			Elevated		Elevated
SORT1		Decreased			Decreased													Decreased	Elevated	Elevated		Elevated
CHMP1A		Decreased				Decreased														Elevated
KIF1C		Decreased				Decreased
EPDR1		Decreased				Elevated									Elevated		Elevated	Elevated				Elevated
INPP5A		Decreased					Elevated					Decreased			Decreased
NPTN		Decreased					Elevated					Elevated						Decreased
PSAP		Decreased						Elevated					Decreased		Elevated	Elevated		Elevated
B4GALT1		Decreased						Decreased				Elevated			Elevated	Elevated	Elevated		Elevated	Elevated		Elevated
FBLIM1		Decreased						Elevated								Elevated			Elevated
CPD		Decreased							Elevated						Elevated			Elevated	Elevated	Elevated
ACSM3		Decreased								Decreased									Decreased
GLG1		Decreased									Elevated	Elevated			Elevated	Elevated	Elevated		Elevated	Elevated		Elevated
HDLBP		Decreased										Elevated	Elevated		Elevated
CD9		Decreased										Decreased					Elevated		Elevated
GABARAPL2		Decreased										Elevated				Decreased
TGFB1I1		Decreased										Decreased
CLIC3		Decreased										Decreased										Decreased
CD82		Decreased										Decreased
SDC4		Decreased										Decreased					Elevated
MAN1A1		Decreased										Decreased				Elevated	Elevated			Elevated		Elevated
EHD2		Decreased										Elevated
LAMTOR5		Decreased											Decreased
SVIP		Decreased											Decreased
GALM		Decreased											Elevated			Decreased	Decreased		Decreased			Decreased
WASF2		Decreased											Decreased			Decreased
SHTN1		Decreased														Decreased
SFI1		Decreased																	Elevated
PLOD2		Decreased													Elevated		Elevated			Elevated
TXNDC9		Decreased															Elevated		Elevated
RNF13		Decreased													Elevated	Elevated	Elevated					Elevated
GABARAP		Decreased													Elevated
ADGRL2		Decreased														Elevated
ITGAV		Decreased													Elevated	Elevated		Decreased	Elevated
PAM		Decreased																Decreased
BTF3		Decreased													Elevated
MPI		Decreased														Decreased	Decreased	Decreased	Decreased	Decreased		Decreased
HSD17B2		Decreased															Decreased			Decreased
PPT1		Decreased																Elevated				Elevated
SMTN		Decreased													Elevated	Elevated
TIMM10		Decreased													Elevated
SERF2		Decreased														Decreased
PPP2R3A		Decreased															Elevated		Elevated	Elevated
CUX1		Decreased															Elevated		Elevated	Elevated
FAT1		Decreased															Elevated
SQLE		Decreased																			Decreased
MLF2		Decreased															Elevated
CCDC88A		Decreased														Elevated
SLC44A4		Decreased															Decreased		Elevated
DCAF6		Decreased														Decreased
ATL3		Decreased														Elevated	Elevated		Elevated
PLBD1		Decreased													Elevated		Elevated
LONP2		Decreased																	Decreased
MFN1		Decreased																Elevated
REPS2		Decreased															Decreased		Elevated
FAM3C		Decreased													Elevated	Elevated	Elevated		Elevated
KIAA1191		Decreased																	Elevated	Elevated
MSI2		Decreased														Elevated
CCDC126		Decreased																				Elevated
CDKN2AIPNL		Decreased													Elevated	Elevated
NSMCE2		Decreased													Elevated
MIPEP		Decreased													Elevated		Elevated
SRCIN1		Decreased															Elevated
WDR54		Decreased																	Decreased
ZFYVE1		Decreased																	Decreased
TIMMDC1		Decreased														Elevated		Elevated		Elevated
XPNPEP3		Decreased														Decreased			Decreased
SLC17A5		Decreased														Elevated			Elevated			Elevated
SPAST		Decreased																				Decreased
ENPP5		Decreased																		Elevated
WASHC3		Decreased													Elevated	Elevated						Elevated
MARF1		Decreased																	Elevated
THOC2			Elevated	Decreased													Elevated					Elevated
CD81			Elevated	Decreased								Decreased	Elevated			Elevated	Elevated
HSPA5			Elevated	Elevated	Elevated						Elevated	Elevated	Decreased		Elevated		Elevated
OPTN			Elevated		Decreased
ACOT2			Elevated		Elevated							Decreased	Decreased				Elevated
NPNT			Elevated		Elevated							Decreased				Elevated						Elevated
TINAGL1			Elevated		Elevated													Elevated
AGRN			Elevated		Elevated			Elevated				Decreased
PLXNB2			Elevated		Decreased																	Elevated
LAMC1			Elevated		Elevated			Elevated				Decreased				Elevated				Decreased
SPECC1			Elevated		Elevated
LEMD2			Elevated		Elevated							Decreased										Elevated
SLC1A4			Elevated			Elevated		Elevated				Elevated	Decreased				Elevated
FKBP4			Elevated			Elevated						Decreased	Decreased			Decreased
BAG3			Elevated				Decreased					Elevated			Elevated	Elevated	Elevated		Elevated	Elevated		Elevated
C3			Elevated				Elevated	Elevated					Elevated		Decreased			Decreased				Decreased
PCDH1			Elevated				Decreased					Elevated							Elevated	Elevated
ABCB10			Elevated				Elevated					Decreased				Elevated	Elevated
PTGFRN			Elevated				Elevated				Elevated						Elevated
GNB1			Elevated					Elevated				Elevated	Elevated			Elevated			Elevated			Elevated
CD55			Elevated					Elevated				Decreased	Decreased									Elevated
CRTAP			Elevated					Elevated		Elevated		Elevated			Elevated	Elevated
TNFRSF11B			Elevated					Decreased
WFS1			Elevated					Decreased				Decreased				Elevated		Elevated
THBS1			Elevated					Elevated				Elevated					Elevated	Elevated	Elevated	Elevated
CKB			Elevated					Elevated	Elevated			Decreased						Elevated
PLOD1			Elevated					Elevated				Elevated	Decreased		Elevated
TGFBI			Elevated					Elevated					Decreased					Decreased		Decreased
OGFR			Elevated								Elevated								Elevated			Elevated
LGALS9			Elevated								Elevated	Elevated				Elevated			Elevated
IDH3A			Elevated								Elevated				Elevated		Elevated		Elevated
GABPA			Elevated								Elevated
XPO5			Elevated								Elevated	Decreased	Elevated				Elevated
SUPT16H			Elevated								Elevated					Elevated	Elevated		Elevated			Elevated
NOMO1			Elevated									Elevated
LAMA4			Elevated									Decreased										Decreased
DDX27			Elevated									Elevated					Elevated					Elevated
PLEKHA7			Elevated									Decreased					Elevated		Decreased
IFITM3			Elevated									Elevated					Elevated		Elevated
PRSS23			Elevated									Decreased
ACSL3			Elevated									Elevated	Decreased		Elevated	Elevated	Elevated
EIF2S1			Elevated									Elevated			Elevated		Elevated					Elevated
NFIC			Elevated									Decreased										Elevated
HSPD1			Elevated									Elevated			Elevated		Elevated
NT5E			Elevated									Decreased			Decreased		Decreased
GART			Elevated									Decreased	Elevated
PLCB2			Elevated									Elevated
KCNAB2			Elevated									Elevated						Elevated
LAMB3			Elevated									Elevated
LAMC2			Elevated									Elevated										Elevated
PDCD11			Elevated									Decreased					Elevated			Elevated
LAMA3			Elevated									Decreased
DOCK4			Elevated									Elevated
HM13			Elevated									Decreased			Elevated	Elevated	Elevated		Elevated	Elevated		Elevated
SRP68			Elevated									Elevated			Elevated	Elevated	Elevated			Elevated
SMCHD1			Elevated										Decreased					Decreased
NOMO3			Elevated										Decreased
MTHFD2			Elevated										Elevated		Elevated	Elevated		Elevated	Elevated	Elevated
HLA-C			Elevated										Elevated
TGFBR2			Elevated										Decreased		Decreased			Elevated
DDX54			Elevated										Elevated					Elevated
GTPBP10			Elevated													Elevated	Elevated
PALM3			Elevated														Elevated
MPHOSPH10			Elevated													Elevated	Elevated		Elevated	Elevated
NOP56			Elevated																			Elevated
NRP1			Elevated													Elevated			Elevated
CLGN			Elevated															Elevated
SPINT1			Elevated																			Elevated
SGCE			Elevated												Decreased
MAFK			Elevated													Elevated	Elevated		Elevated	Elevated
ERLIN1			Elevated													Elevated	Elevated
SURF6			Elevated													Elevated	Elevated	Elevated		Elevated
UFL1			Elevated																			Elevated
ADA			Elevated																			Decreased
ICAM1			Elevated													Elevated	Elevated	Elevated	Elevated	Elevated		Elevated
CYC1			Elevated													Elevated		Decreased
MUC1			Elevated												Elevated				Elevated	Elevated
BCL3			Elevated												Elevated	Elevated	Elevated		Elevated	Elevated
CDH3			Elevated													Elevated
SP100			Elevated												Elevated	Elevated	Elevated		Elevated	Elevated		Elevated
UQCRC1			Elevated												Elevated	Elevated
FXR1			Elevated														Elevated			Elevated		Elevated
DAP3			Elevated												Elevated	Elevated	Elevated					Elevated
HK2			Elevated														Elevated
ELL			Elevated													Elevated			Elevated
CASP7			Elevated													Elevated	Elevated			Elevated
CNBP			Elevated														Elevated		Elevated
ELF3			Elevated																Elevated
SMAD3			Elevated																			Elevated
KRT17			Elevated												Elevated
PTK7			Elevated																			Elevated
BOP1			Elevated														Elevated					Elevated
NFIX			Elevated														Decreased
RAB3GAP1			Elevated																	Elevated
RHEB			Elevated														Elevated
LACTB2			Elevated														Elevated
RRP12			Elevated														Elevated
TNS3			Elevated													Elevated
KRT80			Elevated												Elevated			Elevated
PDE12			Elevated															Elevated
WDR74			Elevated														Elevated
RANBP10			Elevated														Elevated
TRMT10C			Elevated													Elevated	Elevated					Elevated
DHX30			Elevated												Elevated		Elevated
SYVN1			Elevated													Elevated			Elevated	Elevated
AMOTL1			Elevated																Elevated
NAGS			Elevated																Decreased
OGFOD1			Elevated												Elevated		Elevated
COL22A1			Elevated																			Elevated
CADM4			Elevated																Decreased			Elevated
SCARB1			Elevated													Elevated	Elevated
DNAJA4			Elevated														Elevated	Decreased
PGAM5			Elevated												Elevated	Elevated	Elevated					Elevated
RBM17			Elevated																			Elevated
DNAJC1			Elevated												Elevated	Elevated	Elevated	Elevated	Elevated	Elevated
DOCK7			Elevated												Elevated	Elevated						Elevated
NOL10			Elevated												Elevated		Elevated			Elevated		Elevated
GNL3			Elevated												Elevated	Elevated	Elevated					Elevated
PECR			Elevated														Decreased
MRPL20			Elevated													Elevated	Elevated
TRIM15			Elevated														Elevated
MRPL46			Elevated														Elevated
MUC13			Elevated														Elevated
TRABD			Elevated														Elevated		Elevated
PLEKHA4			Elevated																Elevated
RPF2			Elevated												Elevated							Elevated
DDX31			Elevated												Elevated							Elevated
EMC7			Elevated												Elevated
UTP3			Elevated														Elevated		Elevated
BSDC1			Elevated														Elevated		Elevated	Elevated
FKBP14			Elevated												Elevated
DUS2			Elevated												Elevated
DDX56			Elevated																			Elevated
TMOD2			Elevated													Elevated				Elevated
PHRF1			Elevated																			Elevated
DAXX			Elevated														Elevated
CCPG1			Elevated												Elevated
GNE			Elevated																Elevated
DDX52			Elevated														Elevated
NOP58			Elevated														Elevated					Elevated
TBL2			Elevated												Elevated	Elevated				Elevated
NUB1			Elevated												Decreased
MORC2			Elevated												Decreased							Elevated
TKFC			Decreased	Decreased	Decreased						Decreased					Decreased	Decreased		Decreased			Decreased
SGPL1			Decreased	Decreased												Elevated
GLS			Decreased	Elevated				Elevated							Elevated							Elevated
PLCD1			Decreased	Elevated			Decreased					Decreased
MVP			Decreased	Elevated							Elevated				Elevated		Elevated		Elevated			Elevated
MYH14			Decreased	Elevated	Elevated						Elevated	Elevated							Elevated
LPP			Decreased	Decreased	Decreased			Elevated				Elevated				Elevated
ACADM			Decreased		Elevated							Elevated			Elevated				Decreased
NNT			Decreased		Decreased										Elevated	Elevated
MAPK3			Decreased		Elevated							Decreased			Decreased
NIT2			Decreased		Elevated						Decreased					Decreased			Decreased			Decreased
ARPC5			Decreased		Elevated
AKR1B10			Decreased		Elevated														Elevated
ALDH2			Decreased		Elevated			Elevated					Elevated				Elevated		Decreased			Elevated
ANXA5			Decreased		Elevated						Elevated							Decreased		Decreased
MAOA			Decreased		Elevated	Elevated										Elevated	Elevated		Elevated	Elevated
ACO1			Decreased		Elevated						Decreased		Elevated			Decreased	Decreased		Decreased
ATP2B4			Decreased		Decreased							Elevated				Elevated	Elevated		Elevated			Elevated
ACADSB			Decreased		Elevated										Elevated			Decreased
FASN			Decreased		Elevated			Elevated				Elevated	Decreased		Elevated		Decreased		Elevated		Decreased	Elevated
DMTN			Decreased		Decreased										Decreased							Decreased
CMBL			Decreased		Elevated						Decreased						Decreased
TPD52L1			Decreased			Elevated												Decreased
AUH			Decreased			Elevated													Decreased
PLCB4			Decreased			Elevated						Decreased			Decreased							Decreased
PMM1			Decreased			Decreased
EXOC7			Decreased				Elevated
METTL7A			Decreased				Decreased				Decreased					Elevated						Elevated
LSS			Decreased				Elevated											Elevated				Elevated
DLG1			Decreased				Elevated
CAMK4			Decreased				Elevated
BDH2			Decreased				Elevated				Decreased	Decreased							Decreased
LHPP			Decreased				Decreased								Decreased	Decreased	Decreased		Decreased
EPB41L5			Decreased				Decreased					Elevated
CPNE7			Decreased				Elevated
SLC4A4			Decreased				Decreased
VCAN			Decreased					Elevated										Decreased
ATP6V1B2			Decreased					Elevated			Elevated				Elevated
ENO2			Decreased					Elevated								Decreased						Decreased
ANPEP			Decreased					Elevated					Elevated		Elevated		Elevated
PLA2G4A			Decreased					Decreased
ANXA11			Decreased					Elevated											Elevated
CTTN			Decreased					Elevated				Decreased			Elevated							Elevated
PARP4			Decreased								Elevated				Elevated							Elevated
DMD			Decreased									Decreased					Decreased
SYNE2			Decreased									Decreased			Decreased		Elevated					Elevated
ASAH1			Decreased									Decreased							Decreased
AAMDC			Decreased									Decreased						Elevated
ABCA3			Decreased									Decreased										Elevated
ALDH1A2			Decreased									Decreased						Decreased		Decreased
STX7			Decreased									Decreased
NEBL			Decreased									Decreased
MYO1D			Decreased									Decreased				Elevated			Elevated
DDAH2			Decreased									Decreased	Elevated		Decreased	Decreased	Decreased	Decreased	Decreased	Decreased		Decreased
OAT			Decreased									Elevated			Elevated				Decreased
PRKAR2A			Decreased									Elevated										Elevated
IDE			Decreased									Elevated				Decreased
MAOB			Decreased									Decreased
SOAT1			Decreased									Elevated	Elevated		Elevated				Elevated
NUMB			Decreased									Elevated	Elevated					Elevated
ACACA			Decreased									Elevated
CIRBP			Decreased									Elevated	Decreased
PDK1			Decreased									Elevated					Elevated
VAT1			Decreased									Decreased	Elevated
TRIOBP			Decreased									Elevated			Decreased	Elevated			Elevated
GMIP			Decreased									Elevated
GNG12			Decreased									Decreased
RBBP9			Decreased										Decreased						Decreased
WDR91			Decreased										Decreased				Decreased
PIK3C2A			Decreased										Elevated			Elevated			Elevated			Elevated
SSNA1			Decreased										Decreased
MAN1A2			Decreased										Decreased			Elevated
HNMT			Decreased										Elevated			Decreased	Decreased	Decreased	Decreased	Decreased		Decreased
IQGAP2			Decreased										Elevated						Decreased
NSDHL			Decreased										Decreased		Elevated	Elevated						Elevated
PIK3C3			Decreased										Decreased									Elevated
SBNO1			Decreased														Elevated
MAN2B1			Decreased																Decreased
HAT1			Decreased														Elevated					Elevated
RNMT			Decreased												Elevated		Elevated
SLC25A20			Decreased													Elevated		Elevated	Elevated	Elevated		Elevated
PFKFB2			Decreased												Elevated	Elevated			Elevated
WDR1			Decreased													Decreased
PPP6R2			Decreased														Decreased
XYLB			Decreased													Decreased	Decreased		Decreased
KBTBD11			Decreased												Decreased
SNX4			Decreased																	Elevated
PAPSS2			Decreased													Elevated	Elevated
PLAU			Decreased													Elevated
PGK2			Decreased												Decreased
HEXB			Decreased												Elevated				Decreased			Elevated
SPP1			Decreased																Elevated
MAPT			Decreased															Elevated	Decreased
PRKAR1A			Decreased														Decreased
DBT			Decreased												Elevated
PC			Decreased														Elevated
MIF			Decreased															Decreased
GLB1			Decreased												Elevated				Decreased
FER			Decreased												Decreased
NAGA			Decreased													Decreased			Decreased
PRKCA			Decreased														Decreased
ATP6V1C1			Decreased												Elevated	Elevated	Elevated					Elevated
AHCY			Decreased														Decreased		Decreased
TPP2			Decreased													Decreased	Decreased
ACTR2			Decreased													Decreased
DYNLL1			Decreased															Decreased
GTF2I			Decreased														Decreased
ALDH6A1			Decreased																Decreased
CYP27A1			Decreased												Elevated
TOP2B			Decreased																			Elevated
PTPN11			Decreased													Decreased
GALNT1			Decreased																			Elevated
MTMR2			Decreased																			Elevated
CAPS			Decreased													Decreased			Decreased
MLEC			Decreased												Elevated	Elevated	Elevated			Elevated		Elevated
CLINT1			Decreased												Elevated					Elevated		Elevated
MBTPS1			Decreased																			Elevated
ACOX1			Decreased																Decreased			Elevated
RALGAPA2			Decreased												Decreased
PDCD4			Decreased												Decreased		Decreased		Decreased	Decreased
TP53I3			Decreased												Elevated			Decreased	Decreased			Decreased
PPM1L			Decreased														Elevated	Elevated
CDC42BPA			Decreased												Decreased			Decreased
RNF123			Decreased												Decreased	Decreased
ACAD10			Decreased																Decreased
ARSK			Decreased																			Elevated
TAX1BP1			Decreased														Elevated		Elevated
PHYKPL			Decreased												Decreased	Decreased			Decreased	Decreased
MMAA			Decreased														Elevated
EHBP1L1			Decreased																Elevated
GPATCH11			Decreased												Decreased
WDSUB1			Decreased												Decreased				Decreased
ATP11C			Decreased													Elevated
MROH1			Decreased																			Elevated
MYRIP			Decreased														Decreased
FAM172A			Decreased																Decreased
SEC14L1			Decreased																Decreased
USP6NL			Decreased												Decreased	Elevated
DLG3			Decreased													Elevated
USP13			Decreased												Decreased	Decreased
TBRG4			Decreased												Elevated	Elevated	Elevated
ANAPC16			Decreased														Elevated
S100A16			Decreased												Elevated
TMEM19			Decreased													Elevated
ZNF512			Decreased												Decreased
ZFYVE21			Decreased												Decreased
ACE2			Decreased																Decreased
CDC42EP4			Decreased															Elevated	Elevated			Elevated
NT5DC2			Decreased																Elevated
TRPV4			Decreased																Decreased
PHPT1			Decreased													Decreased	Decreased
HOMER2			Decreased																			Elevated
TDP1			Decreased														Elevated
TRMT112			Decreased														Elevated	Elevated
MYO5B			Decreased																Elevated	Elevated
MGAT4B			Decreased														Elevated		Elevated	Elevated
PIN4			Decreased														Decreased
TMA7			Decreased													Decreased		Decreased
SCIN			Decreased												Elevated
LRBA				Decreased												Decreased
DYNC1LI2				Decreased	Decreased			Decreased				Decreased
LPGAT1				Elevated							Decreased								Elevated
SYAP1				Elevated							Decreased				Elevated	Elevated
PAWR				Decreased								Elevated
C11orf54					Elevated														Decreased
ATAD3A					Elevated								Decreased		Elevated	Elevated
POR					Decreased										Elevated	Elevated	Elevated		Elevated	Elevated
ADSS					Decreased
ADSL					Decreased											Decreased
LCN2					Decreased											Decreased
CAV1					Decreased			Decreased				Decreased	Elevated									Elevated
PTGR1					Elevated			Elevated
LARS					Elevated
APPL1					Decreased							Decreased	Decreased						Decreased	Decreased
PLEKHA2						Decreased
VCPIP1						Decreased																Elevated
NCEH1							Elevated					Elevated			Elevated			Elevated				Elevated
MAEA							Elevated
FARP1							Decreased					Decreased	Elevated				Elevated	Decreased
ACSF2							Decreased								Elevated
TANC2							Elevated
ANXA2							Decreased					Decreased	Decreased			Elevated
MAP2K6							Decreased								Decreased	Decreased			Decreased			Decreased
FILIP1L								Decreased								Elevated
TBC1D15								Elevated					Elevated				Elevated					Elevated
ATP6V1A									Elevated			Decreased				Elevated
CDK18									Elevated
CYP51A1										Decreased		Decreased				Elevated			Elevated	Elevated		Elevated
ALDOB											Decreased		Elevated				Decreased		Decreased
GALT											Decreased	Decreased			Decreased	Decreased	Decreased		Decreased
IQGAP1											Elevated					Elevated			Elevated			Elevated
HSPA2											Elevated	Elevated	Decreased			Elevated
F11R												Decreased					Elevated					Elevated
SEC23A												Elevated			Elevated							Elevated
ANKRD17												Elevated
KIAA0368												Elevated
PARVA												Decreased			Decreased
ANXA4												Decreased
CYBA												Decreased	Decreased						Elevated			Elevated
CANX												Elevated			Elevated	Elevated			Elevated	Elevated
LMAN1												Elevated	Elevated		Elevated
SERPINB9												Decreased			Decreased	Decreased		Decreased	Decreased	Decreased
RPS6												Decreased			Elevated		Elevated
MOV10												Elevated
MPRIP												Elevated				Elevated			Elevated
IRAK1													Decreased
STX17													Decreased
CLUH													Elevated		Elevated					Elevated		Elevated
PEPD													Decreased			Decreased
CCT2													Decreased
SURF1													Decreased		Elevated	Elevated	Elevated
SMARCC1													Elevated
RNF31													Elevated
FAM129A													Decreased
DOPEY2													Decreased
NEMP1															Decreased
CHD2																			Elevated
ARPC2																						Elevated
SPTLC1															Elevated	Elevated						Elevated
DAPK3																Elevated			Elevated
HTATSF1																Elevated
GSDME															Elevated				Decreased	Decreased		Decreased
MRPS14															Elevated
DNAJA2																	Elevated					Elevated
EFCAB14																			Decreased
MICAL2															Elevated
RASAL1																			Elevated
CRYZL1																						Elevated
ASL																			Decreased			Decreased
SNRPA1															Elevated		Elevated
XRCC5																	Elevated					Elevated
MYL6B																		Decreased
FOSL2															Elevated	Elevated	Elevated	Elevated	Elevated	Elevated
PTGS2																	Elevated
LRPPRC															Elevated	Elevated
EMD																Elevated			Elevated
METAP2															Elevated		Elevated
HSD17B7															Elevated	Elevated
GMFB																Decreased
RAB10																Elevated						Elevated
ARG2																			Elevated
ASPH															Elevated	Elevated
TMEM115															Elevated	Elevated	Elevated		Elevated	Elevated
PPIG																	Elevated
OS9															Elevated	Elevated			Elevated	Elevated
CAMK2D															Elevated
ENDOG																		Elevated	Elevated
COG2																	Elevated
TAF5																						Elevated
HKDC1															Elevated				Elevated
C2orf76																Decreased						Decreased
CEP170																			Elevated
ZDHHC20																Elevated			Elevated
DIEXF															Elevated		Elevated		Elevated
LMBRD2																Elevated	Elevated
NADSYN1																Decreased
EDC4																						Elevated
ATG9A																		Elevated
PHLDB2																			Elevated
OXR1																Decreased	Decreased
LZTR1																	Elevated
SCCPDH															Elevated	Elevated						Elevated
NEDD1																						Elevated
NPLOC4															Elevated		Elevated
BRK1																			Elevated	Elevated
BLNK																Decreased
SNX33																	Elevated
SLC39A7															Elevated	Elevated		Decreased
ATP6V0A1															Elevated	Elevated		Elevated				Elevated
NSUN4															Elevated		Elevated		Elevated
SCLY																			Decreased
EAF1																			Elevated
VPS25																		Elevated
DCUN1D5																				Elevated
OSBPL1A																	Decreased					Decreased
MAK16																				Elevated
WDR61															Elevated		Elevated					Elevated
SCAF1																		Elevated
NMNAT1																	Elevated
UPF2																						Elevated
SLC25A19																			Elevated
PNPLA8																Elevated
ACP6																	Elevated		Decreased
IMPAD1																	Elevated		Elevated			Elevated
USE1																Elevated						Elevated
NDUFAF4																Elevated	Elevated		Elevated
HEATR5B															Decreased							Elevated
BAZ2A																Elevated	Elevated
FBXO3																	Elevated
DIMT1																	Elevated
POLDIP2															Elevated					Elevated		Elevated
YARS2																	Elevated
PRKAB1																Elevated
TIMM13															Elevated	Elevated
