# Supplementary material for: Comprehensive proteomics and meta-analysis of COVID-19 host response
Source: Nat Commun. 2023 Sep 22;14:5921. doi: 10.1038/s41467-023-41159-z (PMC10516886; doi:10.1038/s41467-023-41159-z)
Supplement: Supplementary file 11 — Supplementary Dataset 8 [file 41467_2023_41159_MOESM11_ESM.xlsx]

## Sheet: Sheet1
	Serum	Inf_day3	Inf_day7	SL_Adrenal	SL_Blood.vessels	SL_Brain..M..oblongata.	SL_Brain..Bas..Ganglia.	SL_Blood.vessels..walls	SL_Heart	SL_Kidney	SL_Liver	SL_Lung	SL_Lymph.Nodes	SL_Spleen	XN_Lung	XN_Spleen..White.pulp.	XN_Liver	XN_Heart	XN_Renal.cortex	XN_Renal.medulla	XN_Testis	XN_Thyroid
ISG15	Elevated	Elevated	Elevated	Elevated		Elevated		Elevated	Elevated		Elevated	Elevated	Elevated
PDIA4	Elevated		Elevated	Elevated	Elevated							Elevated			Elevated	Elevated
TXNRD1	Elevated		Elevated						Elevated								Elevated
TOR1B	Elevated		Elevated																			Elevated
EIF2S2	Elevated		Elevated												Elevated		Elevated					Elevated
SERPINA3	Elevated			Elevated	Elevated			Elevated				Elevated	Elevated				Elevated
C5	Elevated			Elevated				Elevated				Elevated	Elevated
C9	Elevated			Elevated	Elevated		Elevated	Elevated					Elevated			Elevated
LSM8	Elevated				Elevated
AK2	Elevated				Elevated			Elevated							Elevated		Elevated
SNX3	Elevated				Elevated															Elevated
LDHA	Elevated				Elevated							Elevated			Elevated		Elevated		Elevated
SAA1	Elevated				Elevated			Elevated				Elevated			Elevated		Elevated	Elevated	Elevated	Elevated
ARF4	Elevated				Elevated							Elevated	Elevated		Elevated	Elevated	Elevated		Elevated	Elevated		Elevated
ITM2B	Elevated				Elevated			Elevated										Elevated
IGHV4-34	Elevated					Elevated	Elevated	Elevated	Elevated	Elevated	Elevated	Elevated	Elevated				Elevated
MSN	Elevated						Elevated										Elevated
ATP6AP1	Elevated						Elevated					Elevated				Elevated				Elevated		Elevated
RASGRP2	Elevated						Elevated
PDLIM5	Elevated						Elevated												Elevated
MYL9	Elevated							Elevated				Elevated
OAF	Elevated							Elevated
DENR	Elevated								Elevated
KIF2A	Elevated										Elevated								Elevated			Elevated
VIM	Elevated										Elevated
FGL1	Elevated										Elevated
AHSA1	Elevated											Elevated
HSPA8	Elevated											Elevated
VCL	Elevated											Elevated
EEF1G	Elevated											Elevated			Elevated		Elevated		Elevated	Elevated		Elevated
HSPA13	Elevated											Elevated	Elevated				Elevated		Elevated
PARVG	Elevated											Elevated
IGLV6-57	Elevated												Elevated
GPSM3	Elevated												Elevated
VAPB	Elevated												Elevated			Elevated
RNH1	Elevated												Elevated
LILRA5	Elevated															Elevated
TPD52L2	Elevated														Elevated	Elevated
SEC22B	Elevated															Elevated	Elevated		Elevated	Elevated		Elevated
SEC31A	Elevated														Elevated		Elevated
TXNDC12	Elevated														Elevated
FTH1	Elevated															Elevated		Elevated
EIF4E	Elevated														Elevated
FH	Elevated														Elevated
SFTPB	Elevated														Elevated							Elevated
FURIN	Elevated																		Elevated	Elevated
PLA2G2A	Elevated																Elevated	Elevated	Elevated			Elevated
EFNA1	Elevated																Elevated					Elevated
HNRNPA2B1	Elevated														Elevated
RPS12	Elevated														Elevated	Elevated	Elevated	Elevated		Elevated		Elevated
MGAT1	Elevated															Elevated	Elevated	Elevated	Elevated	Elevated
RAB7A	Elevated																					Elevated
PPP1CA	Elevated																Elevated
NUCB2	Elevated														Elevated		Elevated		Elevated
CLTC	Elevated															Elevated	Elevated					Elevated
NUCB1	Elevated														Elevated		Elevated
AOX1	Elevated															Elevated						Elevated
ILF2	Elevated																Elevated
PDAP1	Elevated														Elevated
SLC39A14	Elevated														Elevated	Elevated	Elevated	Elevated	Elevated
EIF4H	Elevated														Elevated
PCBP1	Elevated																Elevated			Elevated
CLUL1	Elevated																					Elevated
MIA3	Elevated														Elevated	Elevated
ACBD5	Elevated														Elevated	Elevated						Elevated
GOLM1	Elevated														Elevated		Elevated		Elevated	Elevated
ANP32B	Elevated																		Elevated	Elevated
ART4	Elevated															Elevated
FAM20A	Elevated														Elevated				Elevated	Elevated
CDHR2	Elevated																Elevated
ATRN	Decreased	Decreased													Decreased			Decreased
CYB5R2	Decreased		Decreased									Decreased					Decreased		Decreased	Decreased		Decreased
AHSG	Decreased			Decreased	Decreased												Decreased	Decreased	Decreased	Decreased		Decreased
APOC1	Decreased			Decreased
APOM	Decreased			Decreased	Decreased												Decreased	Decreased	Decreased			Decreased
APOA1	Decreased			Decreased	Decreased												Decreased	Decreased	Decreased	Decreased		Decreased
ITIH2	Decreased				Decreased												Decreased			Decreased		Decreased
HMCN2	Decreased				Decreased								Decreased					Decreased
ABI3BP	Decreased				Decreased							Decreased						Decreased
CAMP	Decreased				Decreased											Decreased
APOH	Decreased				Decreased													Decreased	Decreased
ALB	Decreased				Decreased													Decreased		Decreased
TF	Decreased				Decreased						Decreased	Decreased			Decreased		Decreased	Decreased	Decreased	Decreased		Decreased
PON1	Decreased				Decreased						Decreased							Decreased	Decreased			Decreased
AFM	Decreased				Decreased													Decreased		Decreased		Decreased
PGLYRP2	Decreased				Decreased			Decreased										Decreased	Decreased	Decreased		Decreased
MRC2	Decreased				Decreased												Decreased	Decreased
CHL1	Decreased											Decreased					Decreased		Decreased
GSTM2	Decreased											Decreased					Decreased		Decreased
LSAMP	Decreased											Decreased
CDH11	Decreased											Decreased			Decreased
EXT1	Decreased											Decreased
AOC3	Decreased											Decreased					Decreased
ANTXR1	Decreased											Decreased
LILRB1	Decreased												Decreased
ISLR	Decreased															Decreased			Decreased
CFD	Decreased																		Decreased
THBS4	Decreased																	Decreased
PPM1A	Decreased																		Decreased
GPX4	Decreased																Decreased		Decreased
BTD	Decreased															Decreased			Decreased	Decreased
CRISP3	Decreased															Decreased
HGFAC	Decreased														Decreased
HYAL1	Decreased																		Decreased
PON3	Decreased																Decreased			Decreased
STAB2	Decreased																Decreased
MYOC	Decreased																	Decreased				Decreased
COLEC11	Decreased																	Decreased				Decreased
PCDH18	Decreased														Decreased
PCDH12	Decreased														Decreased
