# Supplementary material for: Comprehensive proteomics and meta-analysis of COVID-19 host response
Source: Nat Commun. 2023 Sep 22;14:5921. doi: 10.1038/s41467-023-41159-z (PMC10516886; doi:10.1038/s41467-023-41159-z)
Supplement: Supplementary file 12 — Supplementary Dataset 9 [file 41467_2023_41159_MOESM12_ESM.xlsx]

## Sheet: supplementary_dataset_9a
ID	setSize	enrichmentScore	NES	pvalue	p.adjust	qvalue	rank	leading_edge	core_enrichment
XN Spleen (White pulp) DOWN	197	0.498014	2.38854	1e-10	3e-09	1.79e-09	499	tags=51%, list=28%, signal=41%	NPL/GNPDA1/PSMA7/LAP3/RAD23B/UBE2L6/CNDP2/PSME1/PSMB3/WARS1/PSMA5/MAPRE2/GABARAPL2/YWHAH/LZIC/PSME2/YWHAG/MIEN1/SNX6/TYMP/ALDH9A1/CPPED1/ABRACL/YWHAE/PSMA6/GPI/H1-5/LGALSL/PSMB10/BID/PPIA/CYRIB/PSMA1/RPIA/S100A4/RANBP1/SH3BGRL2/SERPINB1/ENSA/TBCA/GLOD4/PGK1/CRKL/TKT/PSMB4/ADSS2/AK1/USP14/NAP1L4/HSPA4/PRDX6/COTL1/PARK7/AMPD2/PSMB1/NAXE/ARHGDIB/THOP1/CAPN1/ELOC/NPEPPS/PGM1/ADH5/NSFL1C/PSMB8/SLC9A3R…
SL Lungs UP	65	0.506469	2.03938	1.97e-05	0.00029511	0.00017603	400	tags=45%, list=23%, signal=36%	ISG15/MX1/NPL/ARF4/PTX3/LAP3/PARVG/UBE2L6/ISG20/GABARAPL2/VSIG4/TYMP/NCF4/HK3/ATP6AP1/STAT1/SAR1B/NCF2/ATP6V1A/IGHV5-51/FKBP5/NAMPT/IGLV1-51/CHI3L1/TRAP1/NAGK/PLEK/HSPA13/DNAJB11
SL Lymph Nodes UP	37	0.544071	1.95559	0.00067749	0.00508118	0.00303088	400	tags=49%, list=23%, signal=38%	ISG15/MX1/CAB39L/ARF4/LAP3/ISG20/STAT1/BOD1L1/SAR1B/PLCH1/PRTN3/IGHV5-51/FKBP5/NAMPT/IGLV1-51/TRAP1/HSPA13/DNAJB11
SL Blood Vessels UP	54	0.492466	1.927	0.00065571	0.00508118	0.00303088	324	tags=37%, list=18%, signal=31%	MX1/ARF4/BHMT/PTX3/ACAA1/MAT2B/LAP3/CNDP2/VSIG4/ALDH9A1/AK2/STAT1/SNX3/LSM8/ABAT/NAMPT/PGM1/HMGB2/ITM2B/CHI3L1
SL Liver UP	21	0.600184	1.86189	0.0023166	0.0138996	0.00829097	373	tags=62%, list=21%, signal=49%	ISG15/KIF2A/MX1/LAP3/UBE2L6/PSMB10/IGKV3-20/STAT1/VAMP8/PSMB8/IFIT2/NCSTN/MFN2
SL Heart UP	10	0.733304	1.81852	0.00520359	0.026018	0.0155195	229	tags=60%, list=13%, signal=53%	ISG15/LAP3/TYMP/DENR/ATP6V1A/TXNRD1

## Sheet: supplementary_dataset_9b
ID	setSize	enrichmentScore	NES	pvalue	p.adjust	qvalue	rank	leading_edge	core_enrichment
XN Spleen (White pulp) DOWN	88	0.490215	2.0745	4.49e-06	8.53e-05	8.03e-05	467	tags=51%, list=26%, signal=40%	5688/5887/9246/55748/5691/7453/5686/10982/11345/7533/7532/58533/1890/58527/5687/2821/5699/637/5478/5682/22934/6275/2029/1399/7086/5692/159/5689/823/6921/5696/9368/92241/3145/5510/5341/5690/6451/7791/833/831/11313/2745/51379/23526

## Sheet: supplementary_dataset_9c
ID	Description	setSize	enrichmentScore	NES	p value	adjusted p value	q values	rank	leading_edge	core_enrichment
HALLMARK_MYC_TARGETS_V1	HALLMARK_MYC_TARGETS_V1	48	0.612386	2.33209	3.2e-07	1.41e-05	1.08e-05	240	tags=44%, list=13%, signal=39%	3608/5688/5887/10728/5691/3251/5685/3181/7531/5687/7332/5093/10935/5478/5682/3326/5902/8894/4673/5230/3939
HALLMARK_INTERFERON_GAMMA_RESPONSE	HALLMARK_INTERFERON_GAMMA_RESPONSE	46	0.608192	2.29607	9.05e-07	1.99e-05	1.52e-05	402	tags=52%, list=23%, signal=41%	9636/4599/51056/9246/27348/5720/7453/3669/3959/5721/5699/5684/3937/6772/10437/972/8673/10135/4860/5696/3433/5690/710/3105
HALLMARK_INTERFERON_ALPHA_RESPONSE	HALLMARK_INTERFERON_ALPHA_RESPONSE	23	0.696314	2.23007	2.19e-05	0.00032176	0.00024632	236	tags=57%, list=13%, signal=50%	9636/4599/51056/9246/5720/7453/3669/3959/5721/2766/5684/10437/972
HALLMARK_MTORC1_SIGNALING	HALLMARK_MTORC1_SIGNALING	65	0.480299	1.92711	0.00010631	0.00116936	0.0008952	377	tags=43%, list=21%, signal=35%	3251/5685/7453/4048/2821/29968/5052/5684/5478/2597/2023/2805/5693/10437/8894/5230/7296/3939/3417/3308/27101/10135/4860/5236/9368/3145/2729/120
HALLMARK_ANGIOGENESIS	HALLMARK_ANGIOGENESIS	19	-0.594907	-1.76388	0.00506433	0.0445661	0.0341176	261	tags=37%, list=15%, signal=32%	2260/350/10631/4023/5104/5553/4060

## Sheet: supplementary_dataset_9d
ID	Description	setSize	enrichmentScore	NES	p value	adjusted p value	q values	rank	leading_edge	core_enrichment
KEGG_PROTEASOME	KEGG_PROTEASOME	20	0.735098	2.24901	9.02e-06	0.00061316	0.00050306	319	tags=75%, list=18%, signal=62%	PSMA7/PSME1/PSMB3/PSMA4/PSMA5/PSME2/PSMB6/PSMA6/PSMB10/PSMA3/PSMA1/PSMB5/PSMB4/PSMB1/PSMB8
KEGG_PURINE_METABOLISM	KEGG_PURINE_METABOLISM	19	0.641534	1.93343	0.00173814	0.0250164	0.0205243	420	tags=58%, list=24%, signal=45%	HPRT1/GMPR/AK2/ADSS2/AK1/AMPD2/GDA/PNP/APRT/ITPA/NT5E
KEGG_GLYCOLYSIS_GLUCONEOGENESIS	KEGG_GLYCOLYSIS_GLUCONEOGENESIS	28	0.555304	1.84294	0.00299251	0.0339151	0.0278251	491	tags=61%, list=28%, signal=45%	FBP1/ALDH9A1/GPI/HK3/GAPDH/ENO1/PGK1/PCK2/LDHA/PGAM1/PGM1/ADH5/LDHB/ALDOB/ADH4/FBP2/PGM2
KEGG_FOCAL_ADHESION	KEGG_FOCAL_ADHESION	74	-0.419255	-1.69397	0.00183944	0.0250164	0.0205243	364	tags=46%, list=20%, signal=38%	THBS2/PDGFB/LAMA2/COL6A1/GRB2/COL6A3/ITGA6/EGFR/ITGA11/COL6A2/COL1A2/ITGA1/ITGB1/COL5A1/PDGFRB/ITGB5/LAMA3/ITGA2B/ITGA2/COL1A1/ARHGAP35/PDGFD/ITGA7/FLNB/FN1/TNXB/COL4A2/COL2A1/SRC/IGF1/CHAD/THBS4/COMP/FLNC
KEGG_CELL_ADHESION_MOLECULES_CAMS	KEGG_CELL_ADHESION_MOLECULES_CAMS	49	-0.493142	-1.85603	0.00048774	0.0110554	0.00907025	429	tags=49%, list=24%, signal=38%	PECAM1/ITGA6/CD58/CDH1/ALCAM/JAM3/ITGAL/PTPRM/SDC4/CD40LG/L1CAM/ITGB1/NEO1/CADM1/NCAM1/CD34/CD99/CDH5/NCAM2/CNTN1/NECTIN1/NECTIN2/NEGR1/MADCAM1
KEGG_ECM_RECEPTOR_INTERACTION	KEGG_ECM_RECEPTOR_INTERACTION	47	-0.511367	-1.90502	0.00038062	0.0110554	0.00907025	509	tags=60%, list=29%, signal=44%	THBS2/LAMA2/COL6A1/COL6A3/GP5/ITGA6/ITGA11/SDC4/COL6A2/COL1A2/ITGA1/CD36/HSPG2/ITGB1/COL5A1/ITGB5/LAMA3/ITGA2B/ITGA2/COL1A1/ITGA7/FN1/TNXB/COL4A2/COL2A1/CHAD/THBS4/COMP

## Sheet: supplementary_dataset_9e
ID	Description	setSize	enrichmentScore	NES	p value	adjusted p value	q values	rank	leading_edge	core_enrichment
REACTOME_FCERI_MEDIATED_NF_KB_ACTIVATION	REACTOME_FCERI_MEDIATED_NF_KB_ACTIVATION	45	0.656067	2.44929	3.97344e-08	3.59596e-06	1.97626e-06	391	tags=60%, list=22%, signal=48%	PSMA7/PSME1/PSMB3/PSMA4/PSMA5/IGLV3-25/PSME2/PSMB6/IGLV1-40/PSMA6/IGHV4-34/PSMB10/PSMA3/IGLV6-57/PSMA1/IGKV3-20/PSMB5/PSMB4/SKP1/IGLV2-8/PSMB1/IGLV1-51/RASGRP2/PSMB8/IGHV2-70/IGKV4-1/PSMB2
REACTOME_CELLULAR_RESPONSE_TO_CHEMICAL_STRESS	REACTOME_CELLULAR_RESPONSE_TO_CHEMICAL_STRESS	47	0.645337	2.44473	1.84192e-08	2.22258e-06	1.22148e-06	280	tags=55%, list=16%, signal=48%	PSMA7/TXN/PSME1/PSMB3/PSMA4/PSMA5/PSME2/PSMB6/PSMA6/NCF4/PRDX1/PSMB10/PSMA3/PRDX3/PSMA1/CAT/PSMB5/GPX1/NCF2/TXNRD1/PSMB4/SKP1/PRDX6/PRDX2/PSMB1/PRDX5
REACTOME_BETA_CATENIN_INDEPENDENT_WNT_SIGNALING	REACTOME_BETA_CATENIN_INDEPENDENT_WNT_SIGNALING	25	0.736428	2.40219	6.88588e-07	1.64544e-05	9.04297e-06	319	tags=68%, list=18%, signal=57%	PSMA7/PSME1/PSMB3/PSMA4/PSMA5/PSME2/PSMB6/PSMA6/PSMB10/PSMA3/PSMA1/PSMB5/PFN1/PSMB4/CLTC/PSMB1/PSMB8
REACTOME_PCP_CE_PATHWAY	REACTOME_PCP_CE_PATHWAY	25	0.736428	2.40219	6.88588e-07	1.64544e-05	9.04297e-06	319	tags=68%, list=18%, signal=57%	PSMA7/PSME1/PSMB3/PSMA4/PSMA5/PSME2/PSMB6/PSMA6/PSMB10/PSMA3/PSMA1/PSMB5/PFN1/PSMB4/CLTC/PSMB1/PSMB8
REACTOME_CELLULAR_RESPONSES_TO_EXTERNAL_STIMULI	REACTOME_CELLULAR_RESPONSES_TO_EXTERNAL_STIMULI	94	0.559943	2.39888	1.75361e-10	6.34808e-08	3.48876e-08	391	tags=53%, list=22%, signal=44%	PSMA7/PTGES3/TXN/PSME1/PSMB3/PSMA4/PSMA5/PSME2/LMNB1/PSMB6/RPL10A/YWHAE/PSMA6/TUBA4B/H1-5/NCF4/PRDX1/PSMB10/PSMA3/ST13/RPS12/PRDX3/PSMA1/EEF1A1/HSP90AB1/CAT/PSMB5/GPX1/EIF2S2/NCF2/ATP6V1A/HSP90AA1/TXNRD1/PSMB4/SKP1/DYNLL2/HSPA4/PRDX6/PRDX2/PSMB1/PRDX5/FKBP5/HSPA8/ELOC/PSMB8/LAMTOR3/DYNLL1/HSPA13/HBB/PSMB2
REACTOME_UB_SPECIFIC_PROCESSING_PROTEASES	REACTOME_UB_SPECIFIC_PROCESSING_PROTEASES	26	0.720358	2.3764	7.27265e-07	1.64544e-05	9.04297e-06	319	tags=69%, list=18%, signal=58%	PSMA7/MAT2B/PSME1/PSMB3/PSMA4/PSMA5/PSME2/PSMB6/PSMA6/PSMB10/PSMA3/PSMA1/PSMB5/SNX3/PSMB4/USP14/PSMB1/PSMB8
REACTOME_THE_ROLE_OF_GTSE1_IN_G2_M_PROGRESSION_AFTER_G2_CHECKPOINT	REACTOME_THE_ROLE_OF_GTSE1_IN_G2_M_PROGRESSION_AFTER_G2_CHECKPOINT	28	0.705864	2.36625	7.0286e-07	1.64544e-05	9.04297e-06	319	tags=64%, list=18%, signal=54%	PSMA7/PSME1/PSMB3/PSMA4/PSMA5/PSME2/PSMB6/PSMA6/TUBA4B/PSMB10/PSMA3/PSMA1/HSP90AB1/PSMB5/HSP90AA1/PSMB4/PSMB1/PSMB8
REACTOME_FC_EPSILON_RECEPTOR_FCERI_SIGNALING	REACTOME_FC_EPSILON_RECEPTOR_FCERI_SIGNALING	51	0.619328	2.36495	5.70939e-08	4.1336e-06	2.27174e-06	359	tags=53%, list=20%, signal=43%	PSMA7/PSME1/PSMB3/PSMA4/PSMA5/IGLV3-25/PSME2/PSMB6/IGLV1-40/PSMA6/IGHV4-34/PSMB10/PSMA3/LCP2/IGLV6-57/PSMA1/IGKV3-20/PSMB5/PSMB4/SKP1/IGLV2-8/PSMB1/IGLV1-51/RASGRP2/PSMB8/IGHV2-70/IGKV4-1
REACTOME_DOWNSTREAM_SIGNALING_EVENTS_OF_B_CELL_RECEPTOR_BCR	REACTOME_DOWNSTREAM_SIGNALING_EVENTS_OF_B_CELL_RECEPTOR_BCR	24	0.728303	2.36334	7.82792e-07	1.66689e-05	9.16085e-06	319	tags=71%, list=18%, signal=59%	PSMA7/PSME1/PSMB3/PSMA4/PSMA5/PSME2/PSMB6/PSMA6/PSMB10/PSMA3/PPIA/PSMA1/PSMB5/PSMB4/SKP1/PSMB1/PSMB8
REACTOME_HEDGEHOG_OFF_STATE	REACTOME_HEDGEHOG_OFF_STATE	25	0.722806	2.35776	1.65013e-06	2.13338e-05	1.17246e-05	319	tags=64%, list=18%, signal=53%	PSMA7/PSME1/PSMB3/PSMA4/PSMA5/PSME2/PSMB6/PSMA6/PSMB10/PSMA3/PSMA1/PSMB5/PSMB4/SKP1/PSMB1/PSMB8
REACTOME_HOST_INTERACTIONS_OF_HIV_FACTORS	REACTOME_HOST_INTERACTIONS_OF_HIV_FACTORS	33	0.67675	2.35492	1.67446e-07	1.01026e-05	5.55217e-06	402	tags=64%, list=23%, signal=50%	PSMA7/PSME1/PSMB3/PSMA4/PSMA5/PSME2/PSMB6/PSMA6/PSMB10/PSMA3/PPIA/PSMA1/RANBP1/PSMB5/PSMB4/SKP1/PSMB1/ELOC/PSMB8/PSMB2/HLA-A
REACTOME_CELL_CYCLE_CHECKPOINTS	REACTOME_CELL_CYCLE_CHECKPOINTS	38	0.649006	2.34267	5.49837e-07	1.64544e-05	9.04297e-06	410	tags=63%, list=23%, signal=50%	KIF2A/PSMA7/PSME1/PSMB3/PSMA4/PSMA5/YWHAH/PSME2/YWHAG/PSMB6/INCENP/YWHAE/PSMA6/PSMB10/PSMA3/PSMA1/PSMB5/PSMB4/DYNLL2/PSMB1/PSMB8/DYNLL1/PSMB2/YWHAB
REACTOME_MITOTIC_G2_G2_M_PHASES	REACTOME_MITOTIC_G2_G2_M_PHASES	39	0.64247	2.34126	5.29079e-07	1.64544e-05	9.04297e-06	391	tags=62%, list=22%, signal=49%	PSMA7/PSME1/PSMB3/PSMA4/PSMA5/PSME2/YWHAG/PSMB6/YWHAE/PSMA6/TUBA4B/PSMB10/PSMA3/PSMA1/HSP90AB1/PSMB5/HSP90AA1/PSMB4/SKP1/PSMB1/PSMB8/DYNLL1/CEP290/PSMB2
REACTOME_SIGNALING_BY_THE_B_CELL_RECEPTOR_BCR	REACTOME_SIGNALING_BY_THE_B_CELL_RECEPTOR_BCR	50	0.613194	2.33632	2.30199e-07	1.19046e-05	6.5425e-06	359	tags=52%, list=20%, signal=43%	PSMA7/PSME1/PSMB3/PSMA4/PSMA5/IGLV3-25/PSME2/PSMB6/IGLV1-40/PSMA6/IGHV4-34/PSMB10/PSMA3/IGLV6-57/PPIA/PSMA1/IGKV3-20/PSMB5/PSMB4/SKP1/IGLV2-8/PSMB1/IGLV1-51/PSMB8/IGHV2-70/IGKV4-1
REACTOME_APC_C_MEDIATED_DEGRADATION_OF_CELL_CYCLE_PROTEINS	REACTOME_APC_C_MEDIATED_DEGRADATION_OF_CELL_CYCLE_PROTEINS	22	0.735837	2.31937	1.61611e-06	2.13338e-05	1.17246e-05	319	tags=73%, list=18%, signal=60%	PSMA7/PSME1/PSMB3/PSMA4/PSMA5/PSME2/PSMB6/PSMA6/PSMB10/PSMA3/PSMA1/PSMB5/PSMB4/SKP1/PSMB1/PSMB8
REACTOME_CYCLIN_A_CDK2_ASSOCIATED_EVENTS_AT_S_PHASE_ENTRY	REACTOME_CYCLIN_A_CDK2_ASSOCIATED_EVENTS_AT_S_PHASE_ENTRY	22	0.735837	2.31937	1.61611e-06	2.13338e-05	1.17246e-05	319	tags=73%, list=18%, signal=60%	PSMA7/PSME1/PSMB3/PSMA4/PSMA5/PSME2/PSMB6/PSMA6/PSMB10/PSMA3/PSMA1/PSMB5/PSMB4/SKP1/PSMB1/PSMB8
REACTOME_DECTIN_1_MEDIATED_NONCANONICAL_NF_KB_SIGNALING	REACTOME_DECTIN_1_MEDIATED_NONCANONICAL_NF_KB_SIGNALING	22	0.735837	2.31937	1.61611e-06	2.13338e-05	1.17246e-05	319	tags=73%, list=18%, signal=60%	PSMA7/PSME1/PSMB3/PSMA4/PSMA5/PSME2/PSMB6/PSMA6/PSMB10/PSMA3/PSMA1/PSMB5/PSMB4/SKP1/PSMB1/PSMB8
REACTOME_DEGRADATION_OF_GLI1_BY_THE_PROTEASOME	REACTOME_DEGRADATION_OF_GLI1_BY_THE_PROTEASOME	22	0.735837	2.31937	1.61611e-06	2.13338e-05	1.17246e-05	319	tags=73%, list=18%, signal=60%	PSMA7/PSME1/PSMB3/PSMA4/PSMA5/PSME2/PSMB6/PSMA6/PSMB10/PSMA3/PSMA1/PSMB5/PSMB4/SKP1/PSMB1/PSMB8
REACTOME_ORC1_REMOVAL_FROM_CHROMATIN	REACTOME_ORC1_REMOVAL_FROM_CHROMATIN	22	0.735837	2.31937	1.61611e-06	2.13338e-05	1.17246e-05	319	tags=73%, list=18%, signal=60%	PSMA7/PSME1/PSMB3/PSMA4/PSMA5/PSME2/PSMB6/PSMA6/PSMB10/PSMA3/PSMA1/PSMB5/PSMB4/SKP1/PSMB1/PSMB8
REACTOME_REGULATION_OF_HMOX1_EXPRESSION_AND_ACTIVITY	REACTOME_REGULATION_OF_HMOX1_EXPRESSION_AND_ACTIVITY	22	0.735837	2.31937	1.61611e-06	2.13338e-05	1.17246e-05	319	tags=73%, list=18%, signal=60%	PSMA7/PSME1/PSMB3/PSMA4/PSMA5/PSME2/PSMB6/PSMA6/PSMB10/PSMA3/PSMA1/PSMB5/PSMB4/SKP1/PSMB1/PSMB8
REACTOME_SCF_SKP2_MEDIATED_DEGRADATION_OF_P27_P21	REACTOME_SCF_SKP2_MEDIATED_DEGRADATION_OF_P27_P21	22	0.735837	2.31937	1.61611e-06	2.13338e-05	1.17246e-05	319	tags=73%, list=18%, signal=60%	PSMA7/PSME1/PSMB3/PSMA4/PSMA5/PSME2/PSMB6/PSMA6/PSMB10/PSMA3/PSMA1/PSMB5/PSMB4/SKP1/PSMB1/PSMB8
REACTOME_SWITCHING_OF_ORIGINS_TO_A_POST_REPLICATIVE_STATE	REACTOME_SWITCHING_OF_ORIGINS_TO_A_POST_REPLICATIVE_STATE	22	0.735837	2.31937	1.61611e-06	2.13338e-05	1.17246e-05	319	tags=73%, list=18%, signal=60%	PSMA7/PSME1/PSMB3/PSMA4/PSMA5/PSME2/PSMB6/PSMA6/PSMB10/PSMA3/PSMA1/PSMB5/PSMB4/SKP1/PSMB1/PSMB8
REACTOME_CELLULAR_RESPONSE_TO_HYPOXIA	REACTOME_CELLULAR_RESPONSE_TO_HYPOXIA	22	0.735347	2.31783	1.61611e-06	2.13338e-05	1.17246e-05	319	tags=73%, list=18%, signal=60%	PSMA7/PSME1/PSMB3/PSMA4/PSMA5/PSME2/PSMB6/PSMA6/PSMB10/PSMA3/PSMA1/PSMB5/PSMB4/PSMB1/ELOC/PSMB8
REACTOME_DEFECTIVE_CFTR_CAUSES_CYSTIC_FIBROSIS	REACTOME_DEFECTIVE_CFTR_CAUSES_CYSTIC_FIBROSIS	22	0.731303	2.30508	2.27859e-06	2.7495e-05	1.51106e-05	319	tags=68%, list=18%, signal=57%	PSMA7/PSME1/PSMB3/PSMA4/PSMA5/PSME2/PSMB6/PSMA6/PSMB10/PSMA3/PSMA1/PSMB5/PSMB4/PSMB1/PSMB8
REACTOME_G2_M_CHECKPOINTS	REACTOME_G2_M_CHECKPOINTS	30	0.675874	2.30498	1.82064e-06	2.27267e-05	1.24901e-05	319	tags=60%, list=18%, signal=50%	PSMA7/PSME1/PSMB3/PSMA4/PSMA5/YWHAH/PSME2/YWHAG/PSMB6/YWHAE/PSMA6/PSMB10/PSMA3/PSMA1/PSMB5/PSMB4/PSMB1/PSMB8
REACTOME_DEUBIQUITINATION	REACTOME_DEUBIQUITINATION	33	0.659879	2.29622	6.28949e-07	1.64544e-05	9.04297e-06	351	tags=61%, list=20%, signal=50%	PSMA7/MAT2B/RAD23B/PSME1/PSMB3/PSMA4/PSMA5/PSME2/PSMB6/PSMA6/PSMB10/PSMA3/PSMA1/PSMB5/SNX3/PSMB4/USP14/PSMB1/PSMB8/RAD23A
REACTOME_APC_C_CDH1_MEDIATED_DEGRADATION_OF_CDC20_AND_OTHER_APC_C_CDH1_TARGETED_PROTEINS_IN_LATE_MITOSIS_EARLY_G1	REACTOME_APC_C_CDH1_MEDIATED_DEGRADATION_OF_CDC20_AND_OTHER_APC_C_CDH1_TARGETED_PROTEINS_IN_LATE_MITOSIS_EARLY_G1	21	0.731439	2.29218	8.11419e-06	5.24524e-05	2.88267e-05	319	tags=71%, list=18%, signal=59%	PSMA7/PSME1/PSMB3/PSMA4/PSMA5/PSME2/PSMB6/PSMA6/PSMB10/PSMA3/PSMA1/PSMB5/PSMB4/PSMB1/PSMB8
REACTOME_ASSEMBLY_OF_THE_PRE_REPLICATIVE_COMPLEX	REACTOME_ASSEMBLY_OF_THE_PRE_REPLICATIVE_COMPLEX	21	0.731439	2.29218	8.11419e-06	5.24524e-05	2.88267e-05	319	tags=71%, list=18%, signal=59%	PSMA7/PSME1/PSMB3/PSMA4/PSMA5/PSME2/PSMB6/PSMA6/PSMB10/PSMA3/PSMA1/PSMB5/PSMB4/PSMB1/PSMB8
REACTOME_ASYMMETRIC_LOCALIZATION_OF_PCP_PROTEINS	REACTOME_ASYMMETRIC_LOCALIZATION_OF_PCP_PROTEINS	21	0.731439	2.29218	8.11419e-06	5.24524e-05	2.88267e-05	319	tags=71%, list=18%, signal=59%	PSMA7/PSME1/PSMB3/PSMA4/PSMA5/PSME2/PSMB6/PSMA6/PSMB10/PSMA3/PSMA1/PSMB5/PSMB4/PSMB1/PSMB8
REACTOME_DEGRADATION_OF_AXIN	REACTOME_DEGRADATION_OF_AXIN	21	0.731439	2.29218	8.11419e-06	5.24524e-05	2.88267e-05	319	tags=71%, list=18%, signal=59%	PSMA7/PSME1/PSMB3/PSMA4/PSMA5/PSME2/PSMB6/PSMA6/PSMB10/PSMA3/PSMA1/PSMB5/PSMB4/PSMB1/PSMB8
REACTOME_DEGRADATION_OF_DVL	REACTOME_DEGRADATION_OF_DVL	21	0.731439	2.29218	8.11419e-06	5.24524e-05	2.88267e-05	319	tags=71%, list=18%, signal=59%	PSMA7/PSME1/PSMB3/PSMA4/PSMA5/PSME2/PSMB6/PSMA6/PSMB10/PSMA3/PSMA1/PSMB5/PSMB4/PSMB1/PSMB8
REACTOME_DNA_REPLICATION_PRE_INITIATION	REACTOME_DNA_REPLICATION_PRE_INITIATION	21	0.731439	2.29218	8.11419e-06	5.24524e-05	2.88267e-05	319	tags=71%, list=18%, signal=59%	PSMA7/PSME1/PSMB3/PSMA4/PSMA5/PSME2/PSMB6/PSMA6/PSMB10/PSMA3/PSMA1/PSMB5/PSMB4/PSMB1/PSMB8
REACTOME_G1_S_DNA_DAMAGE_CHECKPOINTS	REACTOME_G1_S_DNA_DAMAGE_CHECKPOINTS	21	0.731439	2.29218	8.11419e-06	5.24524e-05	2.88267e-05	319	tags=71%, list=18%, signal=59%	PSMA7/PSME1/PSMB3/PSMA4/PSMA5/PSME2/PSMB6/PSMA6/PSMB10/PSMA3/PSMA1/PSMB5/PSMB4/PSMB1/PSMB8
REACTOME_REGULATION_OF_PTEN_STABILITY_AND_ACTIVITY	REACTOME_REGULATION_OF_PTEN_STABILITY_AND_ACTIVITY	21	0.731439	2.29218	8.11419e-06	5.24524e-05	2.88267e-05	319	tags=71%, list=18%, signal=59%	PSMA7/PSME1/PSMB3/PSMA4/PSMA5/PSME2/PSMB6/PSMA6/PSMB10/PSMA3/PSMA1/PSMB5/PSMB4/PSMB1/PSMB8
REACTOME_RUNX1_REGULATES_TRANSCRIPTION_OF_GENES_INVOLVED_IN_DIFFERENTIATION_OF_HSCS	REACTOME_RUNX1_REGULATES_TRANSCRIPTION_OF_GENES_INVOLVED_IN_DIFFERENTIATION_OF_HSCS	21	0.731439	2.29218	8.11419e-06	5.24524e-05	2.88267e-05	319	tags=71%, list=18%, signal=59%	PSMA7/PSME1/PSMB3/PSMA4/PSMA5/PSME2/PSMB6/PSMA6/PSMB10/PSMA3/PSMA1/PSMB5/PSMB4/PSMB1/PSMB8
REACTOME_STABILIZATION_OF_P53	REACTOME_STABILIZATION_OF_P53	21	0.731439	2.29218	8.11419e-06	5.24524e-05	2.88267e-05	319	tags=71%, list=18%, signal=59%	PSMA7/PSME1/PSMB3/PSMA4/PSMA5/PSME2/PSMB6/PSMA6/PSMB10/PSMA3/PSMA1/PSMB5/PSMB4/PSMB1/PSMB8
REACTOME_TNFR2_NON_CANONICAL_NF_KB_PATHWAY	REACTOME_TNFR2_NON_CANONICAL_NF_KB_PATHWAY	24	0.70361	2.28321	5.01421e-06	4.53786e-05	2.49391e-05	319	tags=67%, list=18%, signal=55%	PSMA7/PSME1/PSMB3/PSMA4/PSMA5/PSME2/PSMB6/PSMA6/PSMB10/PSMA3/PSMA1/PSMB5/PSMB4/SKP1/PSMB1/PSMB8
REACTOME_PTEN_REGULATION	REACTOME_PTEN_REGULATION	23	0.70947	2.27429	5.70588e-06	4.59006e-05	2.5226e-05	421	tags=78%, list=24%, signal=61%	PSMA7/PSME1/PSMB3/PSMA4/PSMA5/PSME2/PSMB6/PSMA6/PSMB10/PSMA3/PSMA1/PSMB5/PSMB4/PSMB1/PSMB8/LAMTOR3/PSMB2/MAPK1
REACTOME_METABOLISM_OF_POLYAMINES	REACTOME_METABOLISM_OF_POLYAMINES	22	0.718891	2.26596	5.61903e-06	4.59006e-05	2.5226e-05	319	tags=68%, list=18%, signal=57%	PSMA7/PSME1/PSMB3/PSMA4/PSMA5/PSME2/PSMB6/PSMA6/PSMB10/PSMA3/PSMA1/PSMB5/PSMB4/PSMB1/PSMB8
REACTOME_REGULATION_OF_RAS_BY_GAPS	REACTOME_REGULATION_OF_RAS_BY_GAPS	22	0.718151	2.26363	5.68399e-06	4.59006e-05	2.5226e-05	319	tags=68%, list=18%, signal=57%	PSMA7/PSME1/PSMB3/PSMA4/PSMA5/PSME2/PSMB6/PSMA6/PSMB10/PSMA3/PSMA1/PSMB5/PSMB4/PSMB1/PSMB8
REACTOME_AUF1_HNRNP_D0_BINDS_AND_DESTABILIZES_MRNA	REACTOME_AUF1_HNRNP_D0_BINDS_AND_DESTABILIZES_MRNA	25	0.693663	2.26269	1.06018e-05	6.73308e-05	3.70036e-05	319	tags=64%, list=18%, signal=53%	PSMA7/PSME1/PSMB3/PSMA4/PSMA5/PSME2/PSMB6/PSMA6/PSMB10/PSMA3/PSMA1/PSMB5/PSMB4/PSMB1/HSPA8/PSMB8
REACTOME_METABOLISM_OF_AMINO_ACIDS_AND_DERIVATIVES	REACTOME_METABOLISM_OF_AMINO_ACIDS_AND_DERIVATIVES	58	0.576168	2.25694	4.2247e-07	1.64544e-05	9.04297e-06	330	tags=50%, list=19%, signal=42%	PSMA7/BHMT/PSME1/PSMB3/PSMA4/PSMA5/PSME2/PSMB6/ALDH9A1/RPL10A/PSMA6/PSAT1/PSMB10/PSMA3/RPS12/PSMA1/UROC1/GOT1/PSMB5/CPS1/FAH/HPD/KYNU/TXNRD1/PSMB4/PSMB1/AMDHD1/PSMB8/ASL
REACTOME_REGULATION_OF_MRNA_STABILITY_BY_PROTEINS_THAT_BIND_AU_RICH_ELEMENTS	REACTOME_REGULATION_OF_MRNA_STABILITY_BY_PROTEINS_THAT_BIND_AU_RICH_ELEMENTS	30	0.661176	2.25485	4.35929e-06	4.04631e-05	2.22377e-05	319	tags=57%, list=18%, signal=47%	PSMA7/PSME1/PSMB3/PSMA4/PSMA5/PSME2/PSMB6/PSMA6/PSMB10/PSMA3/ANP32A/PSMA1/PSMB5/PSMB4/PSMB1/HSPA8/PSMB8
REACTOME_SEPARATION_OF_SISTER_CHROMATIDS	REACTOME_SEPARATION_OF_SISTER_CHROMATIDS	35	0.638125	2.24777	3.21587e-06	3.63795e-05	1.99934e-05	353	tags=60%, list=20%, signal=49%	KIF2A/PSMA7/PSME1/PSMB3/PSMA4/PSMA5/STAG2/PSME2/PSMB6/INCENP/PSMA6/TUBA4B/PSMB10/PSMA3/PSMA1/PSMB5/PSMB4/DYNLL2/PSMB1/PSMB8/DYNLL1
REACTOME_ABC_TRANSPORTER_DISORDERS	REACTOME_ABC_TRANSPORTER_DISORDERS	23	0.70079	2.24647	1.17273e-05	7.19538e-05	3.95443e-05	319	tags=65%, list=18%, signal=54%	PSMA7/PSME1/PSMB3/PSMA4/PSMA5/PSME2/PSMB6/PSMA6/PSMB10/PSMA3/PSMA1/PSMB5/PSMB4/PSMB1/PSMB8
REACTOME_M_PHASE	REACTOME_M_PHASE	52	0.590079	2.24545	3.95589e-07	1.64544e-05	9.04297e-06	274	tags=48%, list=15%, signal=42%	KIF2A/PSMA7/PSME1/PSMB3/PSMA4/PSMA5/STAG2/PSME2/LMNB1/YWHAG/PSMB6/INCENP/YWHAE/PSMA6/TUBA4B/PSMB10/PSMA3/EMD/PSMA1/PSMB5/ENSA/HSP90AA1/PSMB4/DYNLL2/PSMB1
REACTOME_METABOLISM_OF_RNA	REACTOME_METABOLISM_OF_RNA	48	0.591738	2.24402	8.49113e-07	1.70766e-05	9.38494e-06	319	tags=48%, list=18%, signal=40%	PSMA7/PSME1/PSMB3/PSMA4/PSMA5/PSME2/HNRNPA2B1/PSMB6/RPL10A/PSMA6/PSMB10/PSMA3/PCBP1/ANP32A/RPS12/PSMA1/PSMB5/LSM8/PTBP1/PSMB4/PSMB1/HSPA8/PSMB8
REACTOME_NEDDYLATION	REACTOME_NEDDYLATION	27	0.678987	2.24401	4.32729e-06	4.04631e-05	2.22377e-05	391	tags=74%, list=22%, signal=59%	PSMA7/PSME1/PSMB3/PSMA4/PSMA5/PSME2/PSMB6/PSMA6/PSMB10/PSMA3/PSMA1/PSMB5/PSMB4/SKP1/PSMB1/ELOC/CAND1/PSMB8/DCAF4/PSMB2
REACTOME_ANTIGEN_PROCESSING_UBIQUITINATION_PROTEASOME_DEGRADATION	REACTOME_ANTIGEN_PROCESSING_UBIQUITINATION_PROTEASOME_DEGRADATION	35	0.634901	2.23641	3.99505e-06	4.01725e-05	2.20779e-05	391	tags=66%, list=22%, signal=52%	PSMA7/UBE2L6/PSME1/PSMB3/PSMA4/PSMA5/PSME2/PSMB6/PSMA6/UBE2L3/PSMB10/PSMA3/PSMA1/PSMB5/PSMB4/SKP1/PSMB1/THOP1/ELOC/NPEPPS/PSMB8/UBA1/PSMB2
REACTOME_TCR_SIGNALING	REACTOME_TCR_SIGNALING	31	0.646963	2.22092	4.2242e-06	4.04631e-05	2.22377e-05	319	tags=58%, list=18%, signal=48%	PSMA7/PSME1/PSMB3/PSMA4/PSMA5/PSME2/PSMB6/VASP/PSMA6/PSMB10/PSMA3/LCP2/PSMA1/PSMB5/PSMB4/SKP1/PSMB1/PSMB8
REACTOME_REGULATION_OF_EXPRESSION_OF_SLITS_AND_ROBOS	REACTOME_REGULATION_OF_EXPRESSION_OF_SLITS_AND_ROBOS	31	0.644471	2.21236	5.36758e-06	4.59006e-05	2.5226e-05	319	tags=58%, list=18%, signal=48%	PSMA7/PSME1/PSMB3/PSMA4/PSMA5/PSME2/PSMB6/RPL10A/PSMA6/PSMB10/PSMA3/RPS12/PSMA1/PSMB5/PSMB4/PSMB1/ELOC/PSMB8
REACTOME_DEGRADATION_OF_BETA_CATENIN_BY_THE_DESTRUCTION_COMPLEX	REACTOME_DEGRADATION_OF_BETA_CATENIN_BY_THE_DESTRUCTION_COMPLEX	23	0.685463	2.19734	2.80056e-05	0.000163517	8.98652e-05	319	tags=70%, list=18%, signal=58%	PSMA7/PSME1/PSMB3/PSMA4/PSMA5/PSME2/PSMB6/PSMA6/PSMB10/PSMA3/PSMA1/PSMB5/PSMB4/SKP1/PSMB1/PSMB8
REACTOME_MITOTIC_METAPHASE_AND_ANAPHASE	REACTOME_MITOTIC_METAPHASE_AND_ANAPHASE	42	0.598705	2.19123	3.4877e-06	3.8259e-05	2.10263e-05	274	tags=50%, list=15%, signal=43%	KIF2A/PSMA7/PSME1/PSMB3/PSMA4/PSMA5/STAG2/PSME2/LMNB1/PSMB6/INCENP/PSMA6/TUBA4B/PSMB10/PSMA3/EMD/PSMA1/PSMB5/PSMB4/DYNLL2/PSMB1
REACTOME_MITOTIC_G1_PHASE_AND_G1_S_TRANSITION	REACTOME_MITOTIC_G1_PHASE_AND_G1_S_TRANSITION	23	0.683531	2.19114	3.06229e-05	0.000173606	9.54099e-05	319	tags=70%, list=18%, signal=58%	PSMA7/PSME1/PSMB3/PSMA4/PSMA5/PSME2/PSMB6/PSMA6/PSMB10/PSMA3/PSMA1/PSMB5/PSMB4/SKP1/PSMB1/PSMB8
REACTOME_CLEC7A_DECTIN_1_SIGNALING	REACTOME_CLEC7A_DECTIN_1_SIGNALING	26	0.66101	2.18062	3.06927e-05	0.000173606	9.54099e-05	319	tags=65%, list=18%, signal=54%	PSMA7/PSME1/PSMB3/PSMA4/PSMA5/PSME2/PSMB6/PYCARD/PSMA6/PSMB10/PSMA3/PSMA1/PSMB5/PSMB4/SKP1/PSMB1/PSMB8
REACTOME_NEGATIVE_REGULATION_OF_NOTCH4_SIGNALING	REACTOME_NEGATIVE_REGULATION_OF_NOTCH4_SIGNALING	24	0.671918	2.18037	3.50062e-05	0.000189138	0.000103946	319	tags=67%, list=18%, signal=55%	PSMA7/PSME1/PSMB3/PSMA4/PSMA5/PSME2/PSMB6/PSMA6/PSMB10/PSMA3/PSMA1/PSMB5/PSMB4/SKP1/PSMB1/PSMB8
REACTOME_ABC_FAMILY_PROTEINS_MEDIATED_TRANSPORT	REACTOME_ABC_FAMILY_PROTEINS_MEDIATED_TRANSPORT	25	0.667347	2.17686	4.53916e-05	0.000228219	0.000125424	319	tags=64%, list=18%, signal=53%	PSMA7/PSME1/PSMB3/PSMA4/PSMA5/PSME2/PSMB6/PSMA6/PSMB10/PSMA3/PSMA1/PSMB5/EIF2S2/PSMB4/PSMB1/PSMB8
REACTOME_APOPTOSIS	REACTOME_APOPTOSIS	53	0.566098	2.17515	5.39362e-06	4.59006e-05	2.5226e-05	433	tags=55%, list=24%, signal=43%	PSMA7/PSME1/PSMB3/PSMA4/PSMA5/YWHAH/PSME2/LMNB1/YWHAG/PSMB6/YWHAE/PSMA6/H1-5/PSMB10/PSMA3/BID/PSMA1/PSMB5/VIM/PSMB4/DYNLL2/PSMB1/PSMB8/HMGB2/DYNLL1/PSMB2/YWHAB/MAPK1/DBNL
REACTOME_DNA_REPLICATION	REACTOME_DNA_REPLICATION	23	0.677213	2.17089	4.37093e-05	0.000222856	0.000122477	319	tags=70%, list=18%, signal=58%	PSMA7/PSME1/PSMB3/PSMA4/PSMA5/PSME2/PSMB6/PSMA6/PSMB10/PSMA3/PSMA1/PSMB5/PSMB4/SKP1/PSMB1/PSMB8
REACTOME_UCH_PROTEINASES	REACTOME_UCH_PROTEINASES	24	0.666304	2.16215	4.74527e-05	0.000235313	0.000129323	319	tags=62%, list=18%, signal=52%	PSMA7/PSME1/PSMB3/PSMA4/PSMA5/PSME2/PSMB6/PSMA6/PSMB10/PSMA3/PSMA1/PSMB5/PSMB4/PSMB1/PSMB8
REACTOME_DETOXIFICATION_OF_REACTIVE_OXYGEN_SPECIES	REACTOME_DETOXIFICATION_OF_REACTIVE_OXYGEN_SPECIES	22	0.685932	2.16207	4.2457e-05	0.000219563	0.000120667	280	tags=50%, list=16%, signal=43%	TXN/NCF4/PRDX1/PRDX3/CAT/GPX1/NCF2/TXNRD1/PRDX6/PRDX2/PRDX5
REACTOME_REGULATION_OF_RUNX3_EXPRESSION_AND_ACTIVITY	REACTOME_REGULATION_OF_RUNX3_EXPRESSION_AND_ACTIVITY	23	0.67441	2.1619	5.10378e-05	0.000249063	0.00013688	319	tags=65%, list=18%, signal=54%	PSMA7/PSME1/PSMB3/PSMA4/PSMA5/PSME2/PSMB6/PSMA6/PSMB10/PSMA3/PSMA1/PSMB5/PSMB4/PSMB1/PSMB8
REACTOME_METABOLISM_OF_NUCLEOTIDES	REACTOME_METABOLISM_OF_NUCLEOTIDES	24	0.664669	2.15685	5.16015e-05	0.000249063	0.00013688	449	tags=67%, list=25%, signal=51%	TXN/HPRT1/CMPK1/TYMP/GMPR/AK2/TXNRD1/ADSS2/AK1/AMPD2/GDA/PNP/APRT/ITPA/NT5E/GLRX
REACTOME_CELL_CYCLE_MITOTIC	REACTOME_CELL_CYCLE_MITOTIC	57	0.546873	2.14038	1.16835e-05	7.19538e-05	3.95443e-05	274	tags=47%, list=15%, signal=41%	KIF2A/PSMA7/PSME1/PSMB3/PSMA4/PSMA5/STAG2/PSME2/LMNB1/YWHAG/PSMB6/INCENP/YWHAE/PSMA6/TUBA4B/PSMB10/PSMA3/EMD/PSMA1/HSP90AB1/PSMB5/ENSA/HSP90AA1/PSMB4/SKP1/DYNLL2/PSMB1
REACTOME_PROGRAMMED_CELL_DEATH	REACTOME_PROGRAMMED_CELL_DEATH	57	0.545833	2.13631	1.24581e-05	7.51639e-05	4.13085e-05	442	tags=54%, list=25%, signal=42%	PSMA7/PSME1/PSMB3/PSMA4/PSMA5/YWHAH/PSME2/LMNB1/YWHAG/PSMB6/YWHAE/PSMA6/H1-5/PSMB10/PSMA3/BID/PSMA1/PSMB5/VIM/HSP90AA1/PSMB4/DYNLL2/PSMB1/PSMB8/HMGB2/DYNLL1/PSMB2/YWHAB/MAPK1/DBNL/PDCD6IP
REACTOME_MAPK6_MAPK4_SIGNALING	REACTOME_MAPK6_MAPK4_SIGNALING	27	0.644625	2.13044	2.74404e-05	0.000162843	8.94949e-05	319	tags=56%, list=18%, signal=46%	PSMA7/PSME1/PSMB3/PSMA4/PSMA5/PSME2/PSMB6/PSMA6/PSMB10/PSMA3/PSMA1/PSMB5/PSMB4/PSMB1/PSMB8
REACTOME_C_TYPE_LECTIN_RECEPTORS_CLRS	REACTOME_C_TYPE_LECTIN_RECEPTORS_CLRS	32	0.617646	2.12883	4.17481e-05	0.000219026	0.000120372	319	tags=56%, list=18%, signal=47%	PSMA7/PSME1/PSMB3/PSMA4/PSMA5/PSME2/PSMB6/PYCARD/PSMA6/PSMB10/PSMA3/PSMA1/PSMB5/PSMB4/SKP1/PSMB1/MUC6/PSMB8
REACTOME_HIV_INFECTION	REACTOME_HIV_INFECTION	38	0.589334	2.12727	3.46807e-05	0.000189138	0.000103946	319	tags=53%, list=18%, signal=44%	PSMA7/PSME1/PSMB3/PSMA4/PSMA5/PSME2/PSMB6/PSMA6/PSMB10/PSMA3/PPIA/PSMA1/RANBP1/PSMB5/PSMB4/SKP1/PSMB1/ELOC/FURIN/PSMB8
REACTOME_CLASS_I_MHC_MEDIATED_ANTIGEN_PROCESSING_PRESENTATION	REACTOME_CLASS_I_MHC_MEDIATED_ANTIGEN_PROCESSING_PRESENTATION	67	0.530588	2.11761	2.57279e-06	3.00435e-05	1.65113e-05	536	tags=64%, list=30%, signal=47%	PSMA7/UBE2L6/S100A8/PSME1/PSMB3/SEC22B/PSMA4/PSMA5/PSME2/S100A9/PSMB6/PSMA6/NCF4/UBE2L3/PSMB10/PSMA3/TLR2/PSMA1/PSMB5/SAR1B/NCF2/PSMB4/SKP1/VAMP8/PSMB1/THOP1/ELOC/NPEPPS/PSMB8/UBA1/SEC31A/SNAP23/PSMB2/HLA-A/BLMH/CALR/TRIM36/ERAP1/HLA-B/UBE2N/B2M/CD14/HLA-C
REACTOME_CROSS_PRESENTATION_OF_SOLUBLE_EXOGENOUS_ANTIGENS_ENDOSOMES	REACTOME_CROSS_PRESENTATION_OF_SOLUBLE_EXOGENOUS_ANTIGENS_ENDOSOMES	23	0.657558	2.10788	0.000108902	0.000499022	0.000274251	319	tags=65%, list=18%, signal=54%	PSMA7/PSME1/PSMB3/PSMA4/PSMA5/PSME2/PSMB6/PSMA6/PSMB10/PSMA3/PSMA1/PSMB5/PSMB4/PSMB1/PSMB8
REACTOME_S_PHASE	REACTOME_S_PHASE	25	0.639144	2.08486	0.00017922	0.000772354	0.000424469	319	tags=68%, list=18%, signal=57%	PSMA7/PSME1/PSMB3/PSMA4/PSMA5/STAG2/PSME2/PSMB6/PSMA6/PSMB10/PSMA3/PSMA1/PSMB5/PSMB4/SKP1/PSMB1/PSMB8
REACTOME_CELL_CYCLE	REACTOME_CELL_CYCLE	65	0.523728	2.07903	3.78521e-06	3.99566e-05	2.19593e-05	274	tags=43%, list=15%, signal=38%	KIF2A/PSMA7/PSME1/PSMB3/PSMA4/PSMA5/STAG2/YWHAH/PSME2/LMNB1/YWHAG/PSMB6/INCENP/YWHAE/PSMA6/TUBA4B/PSMB10/PSMA3/EMD/PSMA1/HSP90AB1/PSMB5/ENSA/HSP90AA1/PSMB4/SKP1/DYNLL2/PSMB1
REACTOME_CYTOPROTECTION_BY_HMOX1	REACTOME_CYTOPROTECTION_BY_HMOX1	26	0.630139	2.07878	0.000140381	0.000625405	0.000343709	391	tags=69%, list=22%, signal=55%	PSMA7/PSME1/PSMB3/PSMA4/PSMA5/PSME2/PSMB6/PSMA6/PSMB10/PSMA3/PSMA1/PSMB5/PSMB4/SKP1/PSMB1/PSMB8/HBB/PSMB2
REACTOME_ANTIGEN_PROCESSING_CROSS_PRESENTATION	REACTOME_ANTIGEN_PROCESSING_CROSS_PRESENTATION	47	0.547421	2.07379	4.03367e-05	0.000214733	0.000118013	274	tags=45%, list=15%, signal=39%	PSMA7/S100A8/PSME1/PSMB3/SEC22B/PSMA4/PSMA5/PSME2/S100A9/PSMB6/PSMA6/NCF4/PSMB10/PSMA3/TLR2/PSMA1/PSMB5/NCF2/PSMB4/VAMP8/PSMB1
REACTOME_DISORDERS_OF_TRANSMEMBRANE_TRANSPORTERS	REACTOME_DISORDERS_OF_TRANSMEMBRANE_TRANSPORTERS	28	0.618213	2.07242	0.000141666	0.000625405	0.000343709	403	tags=61%, list=23%, signal=48%	PSMA7/PSME1/PSMB3/PSMA4/PSMA5/PSME2/PSMB6/PSMA6/PSMB10/PSMA3/PSMA1/PSMB5/PSMB4/PSMB1/PSMB8/PSMB2/SLC4A1
REACTOME_SIGNALING_BY_NOTCH4	REACTOME_SIGNALING_BY_NOTCH4	30	0.604352	2.06106	0.000104368	0.000484373	0.000266201	391	tags=60%, list=22%, signal=48%	PSMA7/PSME1/PSMB3/PSMA4/PSMA5/PSME2/PSMB6/PSMA6/PSMB10/PSMA3/PSMA1/PSMB5/PSMB4/SKP1/PSMB1/PSMB8/NCSTN/PSMB2
REACTOME_REGULATION_OF_RUNX2_EXPRESSION_AND_ACTIVITY	REACTOME_REGULATION_OF_RUNX2_EXPRESSION_AND_ACTIVITY	25	0.631412	2.05964	0.000218627	0.000931094	0.000511709	319	tags=68%, list=18%, signal=57%	PSMA7/PSME1/PSMB3/PSMA4/PSMA5/PSME2/PSMB6/PSMA6/PSMB10/PSMA3/PSMA1/PSMB5/STAT1/PSMB4/SKP1/PSMB1/PSMB8
REACTOME_INTERLEUKIN_1_SIGNALING	REACTOME_INTERLEUKIN_1_SIGNALING	31	0.596985	2.04935	8.13709e-05	0.000382549	0.000210241	319	tags=58%, list=18%, signal=48%	PSMA7/PSME1/PSMB3/PSMA4/PSMA5/PSME2/PSMB6/PSMA6/PSMB10/PSMA3/PSMA1/S100A12/PSMB5/PSMB4/SKP1/PSMB1/SAA1/PSMB8
REACTOME_TRANSCRIPTIONAL_REGULATION_BY_RUNX3	REACTOME_TRANSCRIPTIONAL_REGULATION_BY_RUNX3	29	0.605819	2.0371	0.000241665	0.00101724	0.000559054	319	tags=55%, list=18%, signal=46%	PSMA7/PSME1/PSMB3/PSMA4/PSMA5/PSME2/PSMB6/PSMA6/PSMB10/PSMA3/PSMA1/ZFHX3/PSMB5/PSMB4/PSMB1/PSMB8
REACTOME_TRANSCRIPTIONAL_REGULATION_BY_RUNX1	REACTOME_TRANSCRIPTIONAL_REGULATION_BY_RUNX1	30	0.579756	1.97718	0.000350289	0.00145752	0.000801023	338	tags=53%, list=19%, signal=44%	PSMA7/PSME1/PSMB3/PSMA4/PSMA5/PSME2/PSMB6/PSMA6/PSMB10/PSMA3/PSMA1/PSMB5/PSMB4/PSMB1/PSMB8/MYL9
REACTOME_TP53_REGULATES_METABOLIC_GENES	REACTOME_TP53_REGULATES_METABOLIC_GENES	17	0.677751	1.96361	0.000173303	0.00075585	0.000415399	410	tags=65%, list=23%, signal=50%	TXN/YWHAH/YWHAG/YWHAE/GPI/PRDX1/TXNRD1/PRDX2/PRDX5/LAMTOR3/YWHAB
REACTOME_INTERLEUKIN_1_FAMILY_SIGNALING	REACTOME_INTERLEUKIN_1_FAMILY_SIGNALING	36	0.542276	1.92682	0.000787196	0.00306414	0.00168398	319	tags=50%, list=18%, signal=42%	PSMA7/PSME1/PSMB3/PSMA4/PSMA5/PSME2/PSMB6/PSMA6/PSMB10/PSMA3/PSMA1/S100A12/PSMB5/PSMB4/SKP1/PSMB1/SAA1/PSMB8
REACTOME_SIGNALING_BY_ROBO_RECEPTORS	REACTOME_SIGNALING_BY_ROBO_RECEPTORS	43	0.519918	1.91327	0.000388881	0.00158174	0.00086929	319	tags=47%, list=18%, signal=39%	PSMA7/PSME1/PSMB3/PSMA4/PSMA5/PSME2/PSMB6/VASP/RPL10A/PSMA6/PSMB10/PSMA3/RPS12/PSMA1/PSMB5/PFN1/PSMB4/PSMB1/ELOC/PSMB8
REACTOME_SIGNALING_BY_NOTCH	REACTOME_SIGNALING_BY_NOTCH	41	0.524815	1.91321	0.000475873	0.00191407	0.00105193	391	tags=49%, list=22%, signal=39%	PSMA7/PSME1/PSMB3/PSMA4/PSMA5/PSME2/PSMB6/PSMA6/PSMB10/PSMA3/PSMA1/PSMB5/STAT1/PSMB4/SKP1/PSMB1/FURIN/PSMB8/NCSTN/PSMB2
REACTOME_INNATE_IMMUNE_SYSTEM	REACTOME_INNATE_IMMUNE_SYSTEM	385	0.369777	1.90777	3.0389e-09	5.5004e-07	3.0229e-07	397	tags=30%, list=22%, signal=30%	ISG15/ILF2/CRP/FCGR3A/LBP/PSMA7/ORM2/HP/PTX3/ACAA1/ORM1/SERPINA3/UBE2L6/S100A8/LILRA3/TXN/PSME1/SERPINA1/PSMB3/PSMA4/PSMA5/IGLV3-25/PSME2/PLA2G2A/S100A9/PSMB6/C9/MMP8/PYGL/CPPED1/IGLV1-40/LRG1/FTL/PYCARD/C4BPB/PSMA6/CFHR3/MME/LTA4H/GPI/IGHV4-34/NCF4/HK3/PSMB10/PSMA3/TLR2/LCP2/IGLV6-57/MNDA/DUSP3/PPIA/CNN2/HPSE/PSMA1/S100A12/RAB10/EEF1A1/HSP90AB1/FTH1/CAT/IGKV3-20/PSMB5/SERPINB1/NCF2/GDI2/ATP6V1A/…
REACTOME_INFECTIOUS_DISEASE	REACTOME_INFECTIOUS_DISEASE	152	0.406599	1.88596	3.86321e-06	3.99566e-05	2.19593e-05	360	tags=34%, list=20%, signal=29%	ISG15/FCGR3A/PSMA7/PTGES3/TXN/PSME1/PSMB3/PSMA4/PSMA5/IGLV3-25/PSME2/PSMB6/IGLV1-40/RPL10A/PYCARD/PSMA6/TUBA4B/IGHV4-34/PSMB10/PSMA3/TLR2/IGLV6-57/RPS12/PPIA/PSMA1/ENO1/HSP90AB1/IGKV3-20/RANBP1/PSMB5/MGAT1/PGK1/HSP90AA1/TXNRD1/PSMB4/CLTC/SKP1/EEF2/DYNLL2/IGLV2-8/PSMB1/IGLV1-51/ELOC/RAB7A/FURIN/PSMB8/IGHV2-70/MAN2A1/DYNLL1/IGKV4-1/MYH2
REACTOME_SIGNALING_BY_WNT	REACTOME_SIGNALING_BY_WNT	34	0.540792	1.8852	0.000892548	0.00340108	0.00186916	274	tags=53%, list=15%, signal=46%	PSMA7/PSME1/PSMB3/PSMA4/PSMA5/PSME2/PSMB6/PSMA6/PSMB10/PSMA3/PSMA1/PSMB5/SNX3/PFN1/PSMB4/CLTC/SKP1/PSMB1
REACTOME_GLUCOSE_METABOLISM	REACTOME_GLUCOSE_METABOLISM	21	0.595542	1.86631	0.00378693	0.013573	0.0074594	382	tags=57%, list=21%, signal=45%	GNPDA1/FBP1/GPI/HK3/GAPDH/ENO1/GOT1/PGK1/PCK2/PGAM1/ALDOB/MDH2
REACTOME_HEDGEHOG_LIGAND_BIOGENESIS	REACTOME_HEDGEHOG_LIGAND_BIOGENESIS	26	0.558817	1.84349	0.00249144	0.00920307	0.00505781	319	tags=58%, list=18%, signal=48%	PSMA7/PSME1/PSMB3/PSMA4/PSMA5/PSME2/PSMB6/PSMA6/PSMB10/PSMA3/PSMA1/PSMB5/PSMB4/PSMB1/PSMB8
REACTOME_TCF_DEPENDENT_SIGNALING_IN_RESPONSE_TO_WNT	REACTOME_TCF_DEPENDENT_SIGNALING_IN_RESPONSE_TO_WNT	26	0.544472	1.79617	0.00373043	0.0135042	0.00742159	319	tags=58%, list=18%, signal=48%	PSMA7/PSME1/PSMB3/PSMA4/PSMA5/PSME2/PSMB6/PSMA6/PSMB10/PSMA3/PSMA1/PSMB5/PSMB4/PSMB1/PSMB8
REACTOME_INTRINSIC_PATHWAY_FOR_APOPTOSIS	REACTOME_INTRINSIC_PATHWAY_FOR_APOPTOSIS	13	0.656493	1.77513	0.00383249	0.0136016	0.00747514	421	tags=62%, list=24%, signal=47%	YWHAH/YWHAG/YWHAE/BID/DYNLL2/DYNLL1/YWHAB/MAPK1
REACTOME_TRANSCRIPTIONAL_REGULATION_BY_TP53	REACTOME_TRANSCRIPTIONAL_REGULATION_BY_TP53	26	0.536287	1.76917	0.00500748	0.0164792	0.0090566	443	tags=54%, list=25%, signal=41%	TXN/YWHAH/YWHAG/YWHAE/GPI/PRDX1/BID/TXNRD1/PRDX2/PRDX5/ELOC/LAMTOR3/YWHAB/RGCC
REACTOME_TRANSCRIPTIONAL_REGULATION_BY_RUNX2	REACTOME_TRANSCRIPTIONAL_REGULATION_BY_RUNX2	30	0.516872	1.76272	0.00462085	0.0156332	0.00859165	274	tags=53%, list=15%, signal=46%	PSMA7/PSME1/PSMB3/PSMA4/PSMA5/PSME2/PSMB6/PSMA6/PSMB10/PSMA3/PSMA1/PSMB5/STAT1/PSMB4/SKP1/PSMB1
REACTOME_DDX58_IFIH1_MEDIATED_INDUCTION_OF_INTERFERON_ALPHA_BETA	REACTOME_DDX58_IFIH1_MEDIATED_INDUCTION_OF_INTERFERON_ALPHA_BETA	10	0.701156	1.75867	0.00703884	0.021966	0.0120721	277	tags=60%, list=16%, signal=51%	ISG15/UBE2L6/S100A12/HSP90AB1/HSP90AA1/SAA1
REACTOME_CYTOKINE_SIGNALING_IN_IMMUNE_SYSTEM	REACTOME_CYTOKINE_SIGNALING_IN_IMMUNE_SYSTEM	135	0.383863	1.75364	0.00011292	0.000510963	0.000280814	348	tags=33%, list=20%, signal=28%	ISG15/MX1/LBP/PSMA7/UBE2L6/PSME1/PSMB3/PSMA4/PSMA5/ISG20/PSME2/LMNB1/HNRNPA2B1/SDC1/PSMB6/PSMA6/LCP1/TALDO1/PSMB10/PSMA3/GSTO1/DUSP3/PPIA/CNN2/PSMA1/S100A12/PSMB5/STAT1/IFI30/CRKL/VIM/HSP90AA1/ANXA1/PSMB4/SKP1/PRTN3/PSMB1/SAA1/HSPA8/ELOC/PSMB8/MSN/IFIT2/CA1
REACTOME_ADAPTIVE_IMMUNE_SYSTEM	REACTOME_ADAPTIVE_IMMUNE_SYSTEM	168	0.373947	1.75005	6.41938e-05	0.000305765	0.000168042	375	tags=33%, list=21%, signal=29%	KIF2A/FCGR3A/PSMA7/UBE2L6/S100A8/LILRA3/PSME1/PSMB3/SEC22B/PSMA4/PSMA5/IGLV3-25/PSME2/S100A9/PSMB6/VASP/IGLV1-40/PSMA6/TUBA4B/IGHV4-34/NCF4/UBE2L3/PSMB10/PSMA3/TLR2/LCP2/IGLV6-57/PPIA/PSMA1/IGKV3-20/PSMB5/IFI30/SAR1B/NCF2/PSMB4/CLTC/CD74/SKP1/VAMP8/DYNLL2/IGLV2-8/PSMB1/THOP1/IGLV1-51/RASGRP2/ELOC/NPEPPS/RAB7A/PSMB8/IGHV2-70/DYNLL1/IGKV4-1/UBA1/SEC31A/SNAP23
REACTOME_INFLUENZA_INFECTION	REACTOME_INFLUENZA_INFECTION	15	0.617471	1.7407	0.00673049	0.0213722	0.0117457	235	tags=33%, list=13%, signal=29%	ISG15/RPL10A/RPS12/HSP90AA1/CLTC
REACTOME_CHAPERONE_MEDIATED_AUTOPHAGY	REACTOME_CHAPERONE_MEDIATED_AUTOPHAGY	10	0.69254	1.73706	0.00921387	0.0280287	0.015404	448	tags=80%, list=25%, signal=60%	EEF1A1/HSP90AB1/VIM/HSP90AA1/PARK7/HSPA8/HBB/PLIN3
REACTOME_ACTIVATION_OF_BH3_ONLY_PROTEINS	REACTOME_ACTIVATION_OF_BH3_ONLY_PROTEINS	10	0.686385	1.72162	0.0102295	0.0301065	0.0165459	410	tags=70%, list=23%, signal=54%	YWHAH/YWHAG/YWHAE/BID/DYNLL2/DYNLL1/YWHAB
REACTOME_INTERFERON_SIGNALING	REACTOME_INTERFERON_SIGNALING	27	0.52023	1.71933	0.00438308	0.0152229	0.00836618	599	tags=67%, list=34%, signal=45%	ISG15/MX1/UBE2L6/ISG20/STAT1/IFI30/PSMB8/IFIT2/HLA-A/EIF4G1/HLA-B/UBE2N/B2M/HLA-C/EIF4E/EIF4A1/ICAM1/VCAM1
REACTOME_RHO_GTPASES_ACTIVATE_PKNS	REACTOME_RHO_GTPASES_ACTIVATE_PKNS	13	0.635677	1.71885	0.00727091	0.0224963	0.0123635	484	tags=62%, list=27%, signal=45%	PPP1R14A/YWHAH/YWHAG/YWHAE/MYL9/YWHAB/MYH9/MYL6
REACTOME_COPI_DEPENDENT_GOLGI_TO_ER_RETROGRADE_TRAFFIC	REACTOME_COPI_DEPENDENT_GOLGI_TO_ER_RETROGRADE_TRAFFIC	12	0.650763	1.71527	0.0141678	0.0379787	0.0208723	103	tags=33%, list=6%, signal=32%	KIF2A/ARF4/SEC22B/TUBA4B
REACTOME_FCERI_MEDIATED_CA_2_MOBILIZATION	REACTOME_FCERI_MEDIATED_CA_2_MOBILIZATION	25	0.524952	1.71237	0.0133165	0.0367778	0.0202123	359	tags=40%, list=20%, signal=32%	IGLV3-25/IGLV1-40/IGHV4-34/LCP2/IGLV6-57/IGKV3-20/IGLV2-8/IGLV1-51/IGHV2-70/IGKV4-1
REACTOME_REGULATION_OF_TLR_BY_ENDOGENOUS_LIGAND	REACTOME_REGULATION_OF_TLR_BY_ENDOGENOUS_LIGAND	11	0.667754	1.71152	0.0104974	0.0303445	0.0166767	131	tags=36%, list=7%, signal=34%	LBP/S100A8/S100A9/TLR2
REACTOME_INTRACELLULAR_SIGNALING_BY_SECOND_MESSENGERS	REACTOME_INTRACELLULAR_SIGNALING_BY_SECOND_MESSENGERS	41	0.469073	1.71	0.00588246	0.0191843	0.0105433	421	tags=49%, list=24%, signal=38%	PSMA7/PSME1/PSMB3/PSMA4/PSMA5/PSME2/PSMB6/PSMA6/PSMB10/PSMA3/PSMA1/FGFR2/PSMB5/PSMB4/PSMB1/PSMB8/LAMTOR3/PSMB2/FGFR4/MAPK1
REACTOME_SIGNALING_BY_INTERLEUKINS	REACTOME_SIGNALING_BY_INTERLEUKINS	107	0.386174	1.69833	0.00100646	0.00379519	0.00208575	290	tags=32%, list=16%, signal=28%	LBP/PSMA7/PSME1/PSMB3/PSMA4/PSMA5/PSME2/LMNB1/HNRNPA2B1/SDC1/PSMB6/PSMA6/LCP1/TALDO1/PSMB10/PSMA3/GSTO1/DUSP3/PPIA/CNN2/PSMA1/S100A12/PSMB5/STAT1/CRKL/VIM/HSP90AA1/ANXA1/PSMB4/SKP1/PRTN3/PSMB1/SAA1/HSPA8
REACTOME_INTERFERON_ALPHA_BETA_SIGNALING	REACTOME_INTERFERON_ALPHA_BETA_SIGNALING	13	0.627189	1.6959	0.00986245	0.0293797	0.0161464	402	tags=54%, list=23%, signal=42%	ISG15/MX1/ISG20/STAT1/PSMB8/IFIT2/HLA-A
REACTOME_HSF1_ACTIVATION	REACTOME_HSF1_ACTIVATION	10	0.674768	1.69248	0.0134217	0.0367778	0.0202123	225	tags=50%, list=13%, signal=44%	PTGES3/YWHAE/EEF1A1/HSP90AB1/HSP90AA1
REACTOME_MITOTIC_PROMETAPHASE	REACTOME_MITOTIC_PROMETAPHASE	20	0.552741	1.68957	0.0104384	0.0303445	0.0166767	362	tags=50%, list=20%, signal=40%	KIF2A/STAG2/YWHAG/INCENP/YWHAE/TUBA4B/HSP90AA1/DYNLL2/DYNLL1/CEP290
REACTOME_HSP90_CHAPERONE_CYCLE_FOR_STEROID_HORMONE_RECEPTORS_SHR	REACTOME_HSP90_CHAPERONE_CYCLE_FOR_STEROID_HORMONE_RECEPTORS_SHR	16	0.590191	1.68006	0.0155117	0.0402476	0.0221192	353	tags=50%, list=20%, signal=40%	PTGES3/TUBA4B/HSP90AB1/HSP90AA1/DYNLL2/FKBP5/HSPA8/DYNLL1
REACTOME_GLYCOLYSIS	REACTOME_GLYCOLYSIS	15	0.593889	1.67422	0.0107239	0.0305672	0.0167991	369	tags=53%, list=21%, signal=43%	GNPDA1/GPI/HK3/GAPDH/ENO1/PGK1/PGAM1/ALDOB
REACTOME_BIOLOGICAL_OXIDATIONS	REACTOME_BIOLOGICAL_OXIDATIONS	35	0.472228	1.66341	0.00990143	0.0293797	0.0161464	473	tags=49%, list=27%, signal=36%	MAT2B/PTGES3/CNDP2/UGP2/GSTO1/ALDH1A1/HSP90AB1/MAT2A/ESD/ADH5/CYP3A43/ABHD14B/GCLC/GSS/ADH4/CES1/AHCY
REACTOME_RHO_GTPASE_EFFECTORS	REACTOME_RHO_GTPASE_EFFECTORS	55	0.42643	1.65232	0.00460345	0.0156332	0.00859165	542	tags=49%, list=30%, signal=35%	KIF2A/PPP1R14A/S100A8/YWHAH/YWHAG/S100A9/INCENP/YWHAE/TUBA4B/NCF4/NCF2/PFN1/DYNLL2/MYL9/DYNLL1/CTTN/IQGAP2/YWHAB/MAPK1/ABI1/MYH9/MYL6/MAPRE1/CENPF/IQGAP1/CFL1/CDC42
REACTOME_AGGREPHAGY	REACTOME_AGGREPHAGY	11	0.643002	1.64808	0.0187379	0.0474344	0.0260689	353	tags=55%, list=20%, signal=44%	TUBA4B/VIM/HSP90AA1/DYNLL2/PARK7/DYNLL1
REACTOME_DEREGULATED_CDK5_TRIGGERS_MULTIPLE_NEURODEGENERATIVE_PATHWAYS_IN_ALZHEIMER_S_DISEASE_MODELS	REACTOME_DEREGULATED_CDK5_TRIGGERS_MULTIPLE_NEURODEGENERATIVE_PATHWAYS_IN_ALZHEIMER_S_DISEASE_MODELS	10	0.655203	1.64341	0.0205601	0.0496184	0.0272692	561	tags=80%, list=32%, signal=55%	LMNB1/YWHAE/PRDX1/PRDX2/CAPN1/CAST/CAPN2/SOD2
REACTOME_DISEASES_OF_PROGRAMMED_CELL_DEATH	REACTOME_DISEASES_OF_PROGRAMMED_CELL_DEATH	10	0.655203	1.64341	0.0205601	0.0496184	0.0272692	561	tags=80%, list=32%, signal=55%	LMNB1/YWHAE/PRDX1/PRDX2/CAPN1/CAST/CAPN2/SOD2
REACTOME_ANTIVIRAL_MECHANISM_BY_IFN_STIMULATED_GENES	REACTOME_ANTIVIRAL_MECHANISM_BY_IFN_STIMULATED_GENES	11	0.639339	1.63869	0.0199182	0.0496184	0.0272692	37	tags=27%, list=2%, signal=27%	ISG15/MX1/UBE2L6
REACTOME_ROLE_OF_PHOSPHOLIPIDS_IN_PHAGOCYTOSIS	REACTOME_ROLE_OF_PHOSPHOLIPIDS_IN_PHAGOCYTOSIS	29	0.486791	1.63686	0.0142682	0.0379787	0.0208723	359	tags=38%, list=20%, signal=31%	FCGR3A/IGLV3-25/IGLV1-40/IGHV4-34/IGLV6-57/IGKV3-20/IGLV2-8/IGLV1-51/IGHV2-70/PLD1/IGKV4-1
REACTOME_ROLE_OF_LAT2_NTAL_LAB_ON_CALCIUM_MOBILIZATION	REACTOME_ROLE_OF_LAT2_NTAL_LAB_ON_CALCIUM_MOBILIZATION	23	0.510553	1.63664	0.0177905	0.0456748	0.0251019	359	tags=39%, list=20%, signal=32%	IGLV3-25/IGLV1-40/IGHV4-34/IGLV6-57/IGKV3-20/IGLV2-8/IGLV1-51/IGHV2-70/IGKV4-1
REACTOME_INTERLEUKIN_12_SIGNALING	REACTOME_INTERLEUKIN_12_SIGNALING	23	0.509763	1.63411	0.0183508	0.0467816	0.0257101	151	tags=35%, list=8%, signal=32%	PSME2/LMNB1/HNRNPA2B1/LCP1/TALDO1/GSTO1/PPIA/CNN2
REACTOME_FCERI_MEDIATED_MAPK_ACTIVATION	REACTOME_FCERI_MEDIATED_MAPK_ACTIVATION	27	0.49143	1.62414	0.0109947	0.0310944	0.0170888	421	tags=41%, list=24%, signal=32%	IGLV3-25/IGLV1-40/IGHV4-34/LCP2/IGLV6-57/IGKV3-20/IGLV2-8/IGLV1-51/IGHV2-70/IGKV4-1/MAPK1
REACTOME_GLUCONEOGENESIS	REACTOME_GLUCONEOGENESIS	17	0.560533	1.624	0.0105619	0.0303445	0.0166767	457	tags=65%, list=26%, signal=49%	FBP1/GPI/GAPDH/ENO1/GOT1/PGK1/PCK2/PGAM1/ALDOB/MDH2/FBP2
REACTOME_INTERLEUKIN_12_FAMILY_SIGNALING	REACTOME_INTERLEUKIN_12_FAMILY_SIGNALING	26	0.491864	1.62262	0.0194137	0.0488039	0.0268216	190	tags=35%, list=11%, signal=31%	PSME2/LMNB1/HNRNPA2B1/LCP1/TALDO1/GSTO1/PPIA/CNN2/STAT1
REACTOME_SIGNALING_BY_HEDGEHOG	REACTOME_SIGNALING_BY_HEDGEHOG	34	0.462595	1.61261	0.0145649	0.0384602	0.0211369	274	tags=44%, list=15%, signal=38%	PSMA7/PSME1/PSMB3/PSMA4/PSMA5/PSME2/PSMB6/PSMA6/PSMB10/PSMA3/PSMA1/PSMB5/PSMB4/SKP1/PSMB1
REACTOME_CELLULAR_RESPONSE_TO_HEAT_STRESS	REACTOME_CELLULAR_RESPONSE_TO_HEAT_STRESS	17	0.553278	1.60298	0.0119989	0.0336712	0.018505	421	tags=59%, list=24%, signal=45%	PTGES3/YWHAE/ST13/EEF1A1/HSP90AB1/HSP90AA1/HSPA4/HSPA8/HSPA13/MAPK1
REACTOME_RNA_POLYMERASE_II_TRANSCRIPTION	REACTOME_RNA_POLYMERASE_II_TRANSCRIPTION	93	0.372501	1.59528	0.00441549	0.0152229	0.00836618	342	tags=37%, list=19%, signal=31%	PSMA7/TXN/PSME1/PSMB3/PSMA4/PSMA5/YWHAH/PSME2/YWHAG/PSMB6/YWHAE/PSMA6/GPI/PRDX1/PSMB10/PSMA3/BID/PSMA1/CAT/ZFHX3/PSMB5/STAT1/TXNRD1/PSMB4/SKP1/HTT/PRDX2/PSMB1/PRDX5/FKBP5/ELOC/PSMB8/MYL9/LAMTOR3
REACTOME_CREATION_OF_C4_AND_C2_ACTIVATORS	REACTOME_CREATION_OF_C4_AND_C2_ACTIVATORS	37	0.434538	1.56216	0.020401	0.0496184	0.0272692	359	tags=27%, list=20%, signal=22%	CRP/IGLV3-25/IGLV1-40/IGHV4-34/IGLV6-57/IGKV3-20/IGLV2-8/IGLV1-51/IGHV2-70/IGKV4-1
REACTOME_NEUTROPHIL_DEGRANULATION	REACTOME_NEUTROPHIL_DEGRANULATION	242	0.318485	1.56001	0.000539311	0.00212207	0.00116625	435	tags=31%, list=24%, signal=27%	ILF2/ORM2/HP/PTX3/ACAA1/ORM1/SERPINA3/S100A8/LILRA3/SERPINA1/PSMA5/S100A9/MMP8/PYGL/CPPED1/LRG1/FTL/PYCARD/MME/LTA4H/GPI/HK3/TLR2/MNDA/PPIA/CNN2/HPSE/S100A12/RAB10/EEF1A1/HSP90AB1/FTH1/CAT/SERPINB1/GDI2/HSP90AA1/EEF2/VAMP8/PRTN3/IDH1/PRDX6/COTL1/PSMB1/ENPP4/S100P/HSPA8/PGAM1/CAPN1/RAB7A/PNP/PGM1/FCGR3B/FABP5/CAND1/CHI3L1/GGH/LAMTOR3/CAB39/DYNLL1/NCSTN/PLD1/S100A11/CEP290/APRT/SNAP23/HBB/IQGAP2/AL…
REACTOME_FCGR_ACTIVATION	REACTOME_FCGR_ACTIVATION	27	0.464818	1.53619	0.0204509	0.0496184	0.0272692	359	tags=37%, list=20%, signal=30%	FCGR3A/IGLV3-25/IGLV1-40/IGHV4-34/IGLV6-57/IGKV3-20/IGLV2-8/IGLV1-51/IGHV2-70/IGKV4-1
REACTOME_HEDGEHOG_ON_STATE	REACTOME_HEDGEHOG_ON_STATE	27	0.46398	1.53342	0.0207254	0.0496862	0.0273064	319	tags=56%, list=18%, signal=46%	PSMA7/PSME1/PSMB3/PSMA4/PSMA5/PSME2/PSMB6/PSMA6/PSMB10/PSMA3/PSMA1/PSMB5/PSMB4/PSMB1/PSMB8
REACTOME_COLLAGEN_CHAIN_TRIMERIZATION	REACTOME_COLLAGEN_CHAIN_TRIMERIZATION	12	-0.6074	-1.60958	0.0155654	0.0402476	0.0221192	492	tags=75%, list=28%, signal=55%	COL12A1/COL6A1/COL6A3/COL6A2/COL1A2/COL5A1/COL1A1/COL4A2/COL2A1
REACTOME_PLASMA_LIPOPROTEIN_ASSEMBLY	REACTOME_PLASMA_LIPOPROTEIN_ASSEMBLY	12	-0.613124	-1.62475	0.0146616	0.0384602	0.0211369	93	tags=58%, list=5%, signal=56%	BMP1/A2M/APOA1/APOC3/APOA2/APOA4/APOC1
REACTOME_COLLAGEN_BIOSYNTHESIS_AND_MODIFYING_ENZYMES	REACTOME_COLLAGEN_BIOSYNTHESIS_AND_MODIFYING_ENZYMES	20	-0.520474	-1.62871	0.0202048	0.0496184	0.0272692	492	tags=55%, list=28%, signal=40%	COL6A1/COL6A3/BMP1/PCOLCE2/COL6A2/COL1A2/COL5A1/COL1A1/PCOLCE/COL4A2/COL2A1
REACTOME_LAMININ_INTERACTIONS	REACTOME_LAMININ_INTERACTIONS	15	-0.588459	-1.65267	0.0135123	0.0367778	0.0202123	502	tags=60%, list=28%, signal=43%	LAMA2/ITGA6/ITGA1/HSPG2/ITGB1/LAMA3/ITGA2/ITGA7/COL4A2
REACTOME_EXTRACELLULAR_MATRIX_ORGANIZATION	REACTOME_EXTRACELLULAR_MATRIX_ORGANIZATION	129	-0.363747	-1.67096	0.000374902	0.00154221	0.000847565	508	tags=40%, list=29%, signal=31%	PDGFB/MMP3/LAMA2/COL6A1/COL6A3/EFEMP1/FBLN1/PECAM1/ITGA6/CDH1/BMP1/DDR1/JAM3/ITGAL/KLKB1/ITGA11/SDC4/ACAN/PCOLCE2/CTSB/COL6A2/TIMP2/COL1A2/TTR/A2M/BSG/ITGA1/PLEC/HSPG2/FMOD/ITGB1/COL5A1/ITGB5/LAMA3/ITGA2B/CTSS/MMP2/NCAM1/ITGA2/COL1A1/PCOLCE/PTPRS/ITGA7/FN1/TNXB/LOXL3/COL4A2/COL2A1/MMP11/LUM/MADCAM1/COMP
REACTOME_SIGNALING_BY_MET	REACTOME_SIGNALING_BY_MET	22	-0.535703	-1.69666	0.0141145	0.0379787	0.0208723	338	tags=64%, list=19%, signal=52%	MUC20/LAMA2/GRB2/PTPRJ/COL1A2/ITGB1/COL5A1/LAMA3/ITGA2/COL1A1/HGFAC/FN1/COL2A1/SRC
REACTOME_ADHERENS_JUNCTIONS_INTERACTIONS	REACTOME_ADHERENS_JUNCTIONS_INTERACTIONS	13	-0.63202	-1.71227	0.0132757	0.0367778	0.0202123	535	tags=77%, list=30%, signal=54%	PVR/CDH11/CDH1/CDH17/CADM1/CDH5/NECTIN1/CDH6/NECTIN2/CDH13
REACTOME_CELL_CELL_JUNCTION_ORGANIZATION	REACTOME_CELL_CELL_JUNCTION_ORGANIZATION	15	-0.610009	-1.71319	0.00956138	0.0288435	0.0158518	535	tags=73%, list=30%, signal=52%	PVR/CDH11/CDH1/CDH17/CADM1/CDH5/SDK1/NECTIN1/CDH6/NECTIN2/CDH13
REACTOME_NON_INTEGRIN_MEMBRANE_ECM_INTERACTIONS	REACTOME_NON_INTEGRIN_MEMBRANE_ECM_INTERACTIONS	30	-0.498291	-1.71447	0.00896146	0.0274919	0.015109	508	tags=57%, list=29%, signal=41%	PDGFB/LAMA2/ITGA6/DDR1/SDC4/COL1A2/TTR/HSPG2/ITGB1/COL5A1/ITGB5/LAMA3/ITGA2/COL1A1/FN1/COL4A2/COL2A1
REACTOME_PLASMA_LIPOPROTEIN_ASSEMBLY_REMODELING_AND_CLEARANCE	REACTOME_PLASMA_LIPOPROTEIN_ASSEMBLY_REMODELING_AND_CLEARANCE	36	-0.476402	-1.7267	0.00647718	0.0207499	0.0114037	411	tags=44%, list=23%, signal=35%	BMP1/ANGPTL4/LSR/APOF/A2M/APOA1/CETP/LPA/PLTP/LIPC/LPL/APOC3/APOA2/APOA4/ALB/APOC1
REACTOME_SENSORY_PERCEPTION	REACTOME_SENSORY_PERCEPTION	33	-0.494028	-1.73821	0.00607981	0.0196508	0.0107997	361	tags=45%, list=20%, signal=37%	SDC4/TTR/HSPG2/APOA1/APOM/SPTBN1/CAPZA2/LPL/APOC3/APOA2/CTBP2/RBP4/GSN/APOA4/LRP2
REACTOME_METABOLISM_OF_FAT_SOLUBLE_VITAMINS	REACTOME_METABOLISM_OF_FAT_SOLUBLE_VITAMINS	20	-0.573555	-1.79481	0.00492531	0.0163575	0.00898971	361	tags=55%, list=20%, signal=44%	SDC4/TTR/HSPG2/APOA1/APOM/LPL/APOC3/APOA2/RBP4/APOA4/LRP2
REACTOME_VISUAL_PHOTOTRANSDUCTION	REACTOME_VISUAL_PHOTOTRANSDUCTION	20	-0.573555	-1.79481	0.00492531	0.0163575	0.00898971	361	tags=55%, list=20%, signal=44%	SDC4/TTR/HSPG2/APOA1/APOM/LPL/APOC3/APOA2/RBP4/APOA4/LRP2
REACTOME_PLASMA_LIPOPROTEIN_REMODELING	REACTOME_PLASMA_LIPOPROTEIN_REMODELING	21	-0.574958	-1.79891	0.00698851	0.021966	0.0120721	379	tags=57%, list=21%, signal=45%	ANGPTL4/APOF/APOA1/CETP/LPA/PLTP/LIPC/LPL/APOC3/APOA2/APOA4/ALB
REACTOME_MET_ACTIVATES_PTK2_SIGNALING	REACTOME_MET_ACTIVATES_PTK2_SIGNALING	15	-0.643033	-1.80593	0.00420679	0.014785	0.00812553	336	tags=60%, list=19%, signal=49%	COL1A2/ITGB1/COL5A1/LAMA3/ITGA2/COL1A1/FN1/COL2A1/SRC
REACTOME_COLLAGEN_FORMATION	REACTOME_COLLAGEN_FORMATION	32	-0.529216	-1.84155	0.002567	0.00938639	0.00515856	504	tags=66%, list=28%, signal=48%	CTSL/COL12A1/MMP7/MMP3/COL6A1/COL6A3/ITGA6/BMP1/PCOLCE2/CTSB/COL6A2/COL1A2/PLEC/COL5A1/LAMA3/CTSS/COL1A1/PCOLCE/LOXL3/COL4A2/COL2A1
REACTOME_CELL_CELL_COMMUNICATION	REACTOME_CELL_CELL_COMMUNICATION	41	-0.511396	-1.90244	0.00119965	0.00447705	0.00246049	423	tags=44%, list=24%, signal=34%	ITGA6/CDH1/RSU1/CDH17/PLEC/ITGB1/SIRPA/SPTBN1/CADM1/LAMA3/CDH5/SDK1/NECTIN1/CDH6/NECTIN2/SRC/CDH13/FLNC
REACTOME_CELL_JUNCTION_ORGANIZATION	REACTOME_CELL_JUNCTION_ORGANIZATION	29	-0.567659	-1.93183	0.000804678	0.00309887	0.00170307	423	tags=52%, list=24%, signal=40%	ITGA6/CDH1/RSU1/CDH17/PLEC/ITGB1/CADM1/LAMA3/CDH5/SDK1/NECTIN1/CDH6/NECTIN2/CDH13/FLNC
REACTOME_ASSEMBLY_OF_COLLAGEN_FIBRILS_AND_OTHER_MULTIMERIC_STRUCTURES	REACTOME_ASSEMBLY_OF_COLLAGEN_FIBRILS_AND_OTHER_MULTIMERIC_STRUCTURES	26	-0.601367	-1.96852	0.000485609	0.00193176	0.00106166	605	tags=77%, list=34%, signal=52%	CTSL/COL12A1/MMP7/MMP3/COL6A1/COL6A3/ITGA6/BMP1/CTSB/COL6A2/COL1A2/PLEC/COL5A1/LAMA3/CTSS/COL1A1/PCOLCE/LOXL3/COL4A2/COL2A1
REACTOME_INTEGRIN_CELL_SURFACE_INTERACTIONS	REACTOME_INTEGRIN_CELL_SURFACE_INTERACTIONS	47	-0.550914	-2.099	3.44838e-05	0.000189138	0.000103946	429	tags=55%, list=24%, signal=43%	COL6A1/COL6A3/PECAM1/ITGA6/CDH1/JAM3/ITGAL/ITGA11/COL6A2/COL1A2/BSG/ITGA1/HSPG2/ITGB1/COL5A1/ITGB5/ITGA2B/ITGA2/COL1A1/ITGA7/FN1/COL4A2/COL2A1/LUM/MADCAM1/COMP
REACTOME_ECM_PROTEOGLYCANS	REACTOME_ECM_PROTEOGLYCANS	41	-0.607102	-2.25847	6.99562e-06	5.24524e-05	2.88267e-05	356	tags=51%, list=20%, signal=42%	ACAN/COL6A2/COL1A2/HSPG2/FMOD/ITGB1/COL5A1/ITGB5/LAMA3/ITGA2B/NCAM1/ITGA2/COL1A1/PTPRS/ITGA7/FN1/TNXB/COL4A2/COL2A1/LUM/COMP
