# Supplementary material for: Comprehensive proteomics and meta-analysis of COVID-19 host response
Source: Nat Commun. 2023 Sep 22;14:5921. doi: 10.1038/s41467-023-41159-z (PMC10516886; doi:10.1038/s41467-023-41159-z)
Supplement: Supplementary file 13 — Supplementary Dataset 10 [file 41467_2023_41159_MOESM13_ESM.xlsx]

## Sheet: Sheet1
Protein (Gene name)	Sex	Age	Hypertension	Type II diabetes	Asthma	O2 max liters/minute	ICU treatment (days)	Symptom onset to sampling (days)	Hospitalization duration (days)	BAFF (pg/mL)	IL-6 (pg/mL)	% of antibody secreting cells of all B cells	Antibody secreting cell numbers/uL blood	% of activated CD4	% of activated CD8	IgA against S1 (OD ratio) Euroimmun	IgG against S1 (OD ratio) Euroimmun	IgM against N (OD450nm) EDI	IgG against whole SARS-CoV-2 (titer) immunofluorescence	Neutralizing antibodies (titers)	Hb	LPK	Eosinophils	Neutrophils	Monocytes	Lymphocytes	TPK	CRP	Pro-calcitonin	D-dimer	Ferritin	ASAT	ALAT	LDH	troponin T	NLR
A1BG	0.450564	-0.143934	0.303549	0.0650332	0.144518	-0.16365	-0.268762	0.0169276	0.0619812	-0.180451	0.0406015	-0.0661903	0.133835	-0.237594	-0.0421053	-0.0586466	0.0451128	0.0857143	-0.0330338	0.19096	-0.211003	-0.137958	0.334363	-0.245575	-0.0952804	0.058335	0.281203	0.0105263	-0.415011	0.010989	-0.186791	-0.0210685	-0.0676946	-0.012806	-0.230046	-0.227068
A2M	0.390488	-0.0173324	0.18213	-0.151744	0.0578073	-0.122074	0.257867	-0.220059	0.371887	-0.147368	-0.0165414	-0.207597	-0.129323	-0.13985	-0.0360902	-0.0721805	-0.0977444	-0.225564	-0.20358	-0.0699935	-0.134891	-0.0866946	0.347476	-0.120528	0.0952804	0.0446983	0.0541353	-0.0315789	0.238411	-0.0274725	-0.405573	-0.190369	-0.327191	-0.206403	-0.120024	-0.210526
A2ML1	-0.113961	-0.0547115	-0.406181	NA	-0.406181	-0.343099	-0.0449467	-0.0437714	-0.0121581	0.309091	-0.10303	0.0787879	-0.0787879	-0.309091	-0.00606061	-0.260606	-0.030303	-0.2	-0.271652	-0.300147	0.00606061	0.10303	0.210819	-0.030303	0.0755255	0.435616	-0.563636	0.2	-0.233333	-0.309524	-0.10303	-0.260606	-0.0790277	-0.455929	-0.472805	-0.490909
AARS1	0.130163	-0.0339112	-0.133562	-0.0650332	-0.260133	0.233533	0.09443	0.575538	0.171582	0.126316	0.0285714	0.23994	0.136842	0.16391	0.377444	0.353383	0.347368	0.317293	0.437889	0.218349	-0.192917	-0.0836791	-0.452374	-0.0489643	-0.187462	-0.209097	-0.0736842	0.157895	0.400294	0.203297	0.572755	0.332581	0.216623	0.365349	-0.325065	0.0586466
ABAT	0.0300376	-0.148456	0.0364259	-0.0650332	-0.202326	-0.192842	-0.176754	0.338552	-0.236587	-0.0360902	-0.309774	0.0534035	-0.132331	0.306767	0.416541	0.354887	0.372932	0.583459	0.460936	0.301276	0.186888	-0.55183	-0.150791	-0.543127	-0.0433797	-0.247734	0.0180451	-0.33985	-0.0294334	0.357143	0.572755	0.772009	0.71982	0.329191	-0.111272	-0.278195
ABCC10	0.350438	0.041447	-0.109278	0.281811	-0.0578073	-0.468836	-0.231232	-0.0261608	-0.117915	0.0285714	-0.145865	-0.0661903	0.0947368	-0.371429	-0.249624	-0.314286	-0.0421053	-0.0105263	-0.103711	-0.194764	-0.0489828	-0.0814175	0.465486	-0.353296	0.308306	0.357586	0.141353	-0.237594	-0.216336	-0.032967	-0.172343	-0.0579383	-0.153441	-0.2742	0.0487598	-0.572932
ABHD14A	0.189934	0.0303953	-0.406181	NA	-0.406181	-0.142261	0	0.0437714	0.0729487	0.29697	-0.030303	0.163636	0.163636	-0.175758	0.224242	-0.115152	0.175758	0.00606061	-0.0493912	-0.137567	-0.151515	-0.151515	0.210819	-0.284848	0.151051	0.325178	-0.248485	0.0666667	-0.483333	-0.119048	-0.00606061	-0.10303	-0.0182372	-0.279637	-0.509175	-0.660606
ABHD14B	-0.0500626	0.200453	0.352117	0.130066	0.462459	-0.274225	-0.334137	-0.182356	-0.403634	-0.0947368	0.00300752	-0.200827	-0.174436	0.169925	-0.216541	0.130827	-0.0300752	-0.0105263	0.074518	0.0935782	-0.0949513	-0.11308	0.150791	0.0308852	-0.121618	-0.380314	0.160902	-0.147368	-0.0647535	0.0989011	-0.302374	0.020316	-0.0473862	0.0225989	0.356321	0.341353
ABI1	0.0700877	0.144688	0.157846	0.0650332	0.31794	0.270686	0.365614	-0.030008	0.0166291	-0.138346	0.102256	0.0112824	0.0345865	0.410526	0.136842	0.198496	0.0842105	-0.132331	0.117539	0.0776014	-0.344387	0.275915	-0.137679	0.416573	-0.00154928	-0.379556	0.315789	0.180451	-0.0971303	0.423077	-0.122807	-0.401054	-0.289583	-0.126554	0.0537608	0.568421
ABI3BP	0.0901127	0.122834	-0.012142	0.303488	0	-0.233533	0.0883768	-0.2039	-0.0491315	-0.0526316	-0.145865	-0.106055	-0.221053	-0.0345865	-0.180451	-0.26015	-0.0601504	-0.0571429	-0.0699086	-0.165854	0.055765	-0.180174	-0.321251	-0.266667	-0.0418304	0.269705	-0.0406015	-0.157895	-0.14128	0.153846	-0.372549	-0.340858	-0.305378	-0.339737	0.128776	-0.378947
ABRACL	-0.110138	0.227582	0.206413	0.0433555	0.404651	-0.217611	-0.204598	0.0730964	-0.290253	0.0721805	0.0496241	0.0526514	-0.0315789	0.0135338	-0.198496	0.0150376	-0.0165414	-0.0225564	0.117539	0.079123	0.0836475	-0.0248776	-0.0590053	0.0790962	-0.0309855	-0.2144	-0.136842	-0.181955	-0.232524	-0.115385	-0.20743	0.0165538	-0.105303	0.0180791	0.0925185	0.135338
ABTB2	0.341882	-0.0121581	-0.174078	NA	-0.174078	-0.19247	-0.359573	0.125061	-0.401218	0.163636	0.00606061	0.345455	0.624242	-0.224242	0.260606	0.175758	0.212121	0.345455	0.351912	0.181339	-0.29697	-0.333333	0.737865	-0.466667	-0.0566441	-0.0920315	0.224242	-0.00606061	-0.483333	0.238095	0.272727	0.224242	0.200609	-0.0121581	-0.545545	-0.393939
ACAA1	-0.0500626	-0.281839	0.012142	0.108389	-0.202326	-0.140651	-0.249392	0.385487	-0.309906	-0.266165	-0.452632	-0.137646	-0.219549	0.193985	0.390977	0.535338	0.512782	0.627068	0.585389	0.512778	0.227582	-0.65511	-0.321251	-0.601884	-0.181265	-0.203794	0	-0.589474	-0.0485651	0.247253	0.389061	0.669677	0.631817	0.375895	-0.0587618	-0.347368
ACAN	-0.450564	-0.27355	-0.327833	0.216777	-0.346844	0.191073	0.064164	0.0438578	-0.0627371	-0.0947368	-0.234586	0.0707033	0.115789	-0.112782	0.103759	0.043609	0.0541353	0.249624	0.141354	0.0235848	-0.0519971	0.129665	0.150791	-0.00753297	0.102252	0.193187	0.12782	-0.118797	-0.161884	0.0989011	0.395253	-0.223476	-0.0992855	0.0195857	0.302561	-0.0766917
ACAT2	-0.0379869	0.121581	-0.406181	NA	-0.406181	0.234312	-0.26968	0.625305	-0.206688	0.212121	0.00606061	0.260606	0.381818	0.139394	0.309091	0.321212	0.345455	0.612121	0.679129	0.362677	0.466667	-0.406061	-0.105409	-0.418182	-0.245458	-0.141115	0.284848	-0.0424242	0.266667	0.333333	0.806061	0.830303	0.808514	0.595747	0.109109	-0.187879
ACBD5	0.110138	-0.13037	0.0607098	0.0433555	-0.202326	0.458221	0.00968513	0.0977183	-0.0211643	-0.148872	0.13985	0.00526514	0.15188	0.416541	0.415038	0.33985	0.156391	0.0481203	0.296536	0.36214	-0.255464	-0.208067	-0.583497	-0.083616	-0.47098	-0.165914	0.0390977	0.180451	-0.0779985	0.153846	0.195046	-0.0714823	-0.000752163	0.21695	-0.363823	0.147368
ACE	0.110138	0.0346647	-0.0607098	-0.130066	-0.115615	-0.045999	0.081113	-0.547838	0.190479	0.103759	0.087218	-0.271531	-0.150376	-0.35188	-0.35188	-0.478195	-0.427068	-0.451128	-0.566951	-0.353771	0.0926905	-0.0248776	0.281914	-0.0858759	0.0642949	0.397739	-0.233083	-0.00300752	-0.16777	-0.313187	-0.578947	-0.337096	-0.391877	-0.367609	-0.105021	-0.348872
ACLY	-0.290363	-0.250189	-0.230697	0.0216777	-0.289037	0.145074	-0.0665853	0.28623	-0.133789	-0.2	-0.0857143	0.107559	0.263158	0.228571	0.37594	0.136842	0.114286	-0.0255639	0.178997	0.192482	0.485306	0.237468	0.452374	0.118268	0.296686	0.222734	0.0451128	-0.0330827	0.125092	-0.39011	0.597523	0.194883	0.494923	-0.00903956	0.0187538	0.0330827
ACO1	0.0300376	-0.119819	0.18213	-0.108389	0	-0.154804	-0.15012	0.271611	-0.237343	-0.0721805	-0.335338	0.15645	-0.0165414	0.273684	0.324812	0.398496	0.36391	0.553383	0.527772	0.332469	0.231349	-0.539014	0.137679	-0.510735	0.0565486	-0.313645	0.138346	-0.326316	-0.0809419	0.362637	0.517028	0.842739	0.756675	0.293786	-0.0212543	-0.240602
ACO2	0.417855	0.158055	-0.0580259	NA	-0.0580259	0.24268	-0.13484	0.14382	-0.0729487	-0.163636	-0.187879	0.224242	-0.151515	0.236364	0.527273	0.369697	0.478788	0.781818	0.47539	0.36893	-0.333333	-0.769697	0.105409	-0.636364	-0.560147	-0.816012	0.612121	0.030303	0.1	0.880952	0.466667	0.575758	0.419455	0.541036	-0.0242464	0.0787879
ACOT7	-0.113961	-0.206688	0.0580259	NA	0.0580259	-0.24268	-0.584307	0.0187592	-0.64438	0.10303	-0.00606061	0.430303	0.648485	-0.50303	-0.151515	0.224242	-0.0666667	0.345455	0.388956	0.318906	-0.0666667	-0.236364	0.737865	-0.393939	-0.13217	-0.153386	0.115152	-0.175758	-0.366667	0.119048	0.321212	0.406061	0.176293	0.212767	-0.351573	-0.175758
ACP1	0.0300376	0.046722	-0.352117	0.173422	-0.173422	-0.236187	-0.285711	-0.200053	-0.512479	-0.0300752	-0.157895	0.296352	0.267669	-0.0631579	0.0406015	-0.124812	-0.210526	-0.0887218	-0.0376431	-0.132379	0.153731	-0.315116	0.308139	-0.441432	-0.0162674	0.144701	-0.192481	-0.192481	-0.16777	0.148352	0.149639	0.0406321	0.0188041	-0.0919022	-0.060012	-0.449624
ACP2	0.189934	-0.188451	-0.290129	NA	-0.290129	-0.234312	0.0224733	0.0250122	-0.176293	0.10303	-0.187879	0.418182	0.442424	-0.030303	0.333333	0.115152	0.2	0.0424242	0.117304	0.0125061	-0.115152	-0.10303	0.210819	-0.248485	0.176226	0.251553	-0.175758	0.0424242	-0.5	0.119048	0.10303	-0.0424242	0.151976	-0.291795	-0.788009	-0.612121
ACTBL2	-0.265908	0.0425534	0.0580259	NA	0.0580259	0.29289	-0.06742	-0.150073	0.0182372	-0.0181818	-0.00606061	0.187879	-0.127273	0.115152	-0.10303	0.151515	-0.127273	0.333333	0.209913	0.156326	0.139394	-0.369697	-0.210819	-0.248485	-0.516091	-0.411074	0.163636	-0.0666667	0.366667	0.428571	0.284848	0.515152	0.176293	0.735566	0.351573	0.236364
ACTN1	-0.250313	-0.349662	0.18213	0.216777	0.346844	-0.214957	-0.123485	0.190051	-0.500385	-0.560902	-0.512782	0.0782249	0.162406	0.0571429	0.109774	0.443609	0.273684	0.284211	0.454022	0.434416	0.358705	0.000753866	0.399925	-0.0587572	0.280419	-0.105306	0.360902	-0.490226	-0.325239	0.0164835	0.164087	0.0790068	0.261753	-0.167985	0.0725145	0.0330827
ACTN4	-0.430539	-0.204221	-0.012142	-0.0433555	-0.144518	0.115882	0.139224	0.270841	0.0566901	-0.0796992	-0.0796992	-0.0135389	-0.0736842	0.344361	0.315789	0.198496	0.269173	0.0616541	0.225859	0.156724	0.327808	0.351302	0.242577	0.308852	0.535275	0.0992453	0.0586466	-0.00451128	0.155997	-0.291209	0.527348	0.27991	0.534035	-0.0376649	0.228796	0.180451
ACTR2	-0.0300376	0.152223	-0.109278	-0.216777	-0.115615	0.339685	0.403144	0.27315	0.56539	0.276692	0.362406	0.346747	0.23609	0.0992481	0.135338	-0.165414	-0.0481203	-0.227068	-0.0760545	-0.145312	0.00678223	0.560123	-0.045893	0.503202	0.233166	0.108336	-0.112782	0.512782	0.481236	-0.241758	0.318885	-0.0519188	-0.0308387	0.0851226	-0.0512603	0.258647
ACTR3	-0.450564	-0.235871	-0.109278	-0.0433555	-0.173422	0.0760752	0.0895875	0.269302	-0.0907042	-0.135338	-0.118797	0.120346	0.135338	0.284211	0.278195	0.15188	0.0736842	-0.0120301	0.192057	0.136944	0.535796	0.334717	0.177016	0.240302	0.36408	0.206824	-0.0691729	-0.0466165	0.225166	-0.43956	0.506708	0.118134	0.374577	-0.0949154	0.060012	0.124812
ADA2	0.170213	-0.335344	-0.206413	0.0650332	-0.231229	0.204342	0.303871	-0.31393	-0.218446	-0.511278	-0.479699	-0.161715	-0.117293	0.209023	0.33985	0.452632	0.142857	0.00150376	0.150572	0.278452	0.0301433	-0.480967	-0.20324	-0.402261	-0.191336	-0.1197	0.0451128	-0.36391	-0.0721119	0.296703	-0.0773994	-0.0451467	0.0458819	-0.147646	-0.420084	-0.249624
ADAM10	-0.0700877	0.177092	0.0364259	0.1951	0.231229	-0.0734214	-0.0895875	0.133882	-0.360549	-0.0586466	-0.147368	-0.0428733	-0.0977444	0.147368	-0.118797	0.156391	0.148872	-0.0661654	0.288853	0.213784	0.280332	-0.045232	-0.216353	0.0414313	-0.0061971	-0.155307	-0.0842105	-0.251128	-0.229581	-0.186813	-0.0918473	0.0887886	0.0789771	-0.128814	-0.00375075	0.100752
ADAM15	0.0700877	0.398645	0.279265	0.0216777	0.404651	-0.145958	-0.249392	0.137729	-0.0619812	0.165414	0.106767	-0.0714554	-0.168421	-0.0631579	-0.237594	0.124812	0.108271	0.124812	0.218176	-0.0890134	-0.422006	-0.0527706	0.295026	0.13936	-0.238588	-0.584865	0.291729	0.300752	0.373804	0.318681	-0.0629515	0.0797592	-0.103046	0.0429379	0.383827	0.547368
ADAM17	-0.0700877	0.287115	0.0849938	-0.455233	0.173422	0.083152	0.153751	-0.175431	0.24339	0.536842	0.384962	0.639338	0.535338	-0.124812	-0.209023	-0.47218	-0.533835	-0.0932331	-0.301913	-0.550818	0.0173324	0.162835	0.334363	0.120528	0.0735906	0.0689414	-0.102256	0.467669	0.0500368	0.467033	0.133127	-0.00978179	-0.165476	0.0738231	0.075015	0.0285714
ADAMDEC1	0.0100125	0.046722	0.206413	0.411877	0.375748	-0.593564	-0.438252	-0.318546	-0.377178	-0.145865	-0.178947	-0.25047	-0.243609	-0.409023	-0.568421	-0.183459	-0.0917293	-0.0481203	-0.148268	-0.015216	-0.0753581	-0.0791559	0.229465	-0.166479	0.0549993	0.13258	0.0466165	-0.350376	-0.473878	-0.307692	-0.628483	-0.23702	-0.342986	-0.247835	0.271304	-0.231579
ADAMTS13	0.170213	-0.382819	0.0849938	0.216777	0.0289037	-0.400722	-0.346243	-0.335474	-0.402878	-0.398496	-0.342857	0.0714554	0.174436	-0.306767	-0.100752	-0.0180451	-0.195489	0.231579	-0.0998695	0.147595	0.0444613	-0.48172	0.0327807	-0.665161	-0.295912	0.243189	0.0421053	-0.422556	-0.518028	0.197802	-0.256966	-0.164786	-0.200827	-0.0248588	-0.285057	-0.607519
ADAMTS17	0.113961	0.0121581	-0.0580259	NA	-0.0580259	-0.43515	-0.112367	0.193845	-0.212767	0.163636	0.10303	0.29697	0.527273	-0.0545455	0.030303	-0.0909091	-0.00606061	-0.272727	-0.0679129	-0.118808	0.248485	0.345455	0.210819	0.175758	0.333571	0.484699	-0.309091	0.309091	-0.0833333	-0.333333	-0.0545455	-0.0424242	0.231004	-0.291795	-0.484929	-0.369697
ADAMTSL2	0.330413	-0.128862	-0.0364259	0.433555	-0.0289037	-0.0539603	-0.0217915	-0.485514	-0.328803	-0.440602	-0.21203	-0.206845	-0.192481	0.0962406	-0.0165414	0.114286	-0.0406015	-0.21203	-0.0829685	0.200851	-0.282593	-0.293254	-0.386812	-0.301319	-0.40591	0.0219703	0.0180451	-0.121805	-0.331126	0.214286	-0.50258	-0.501881	-0.428733	-0.296046	-0.420084	-0.183459
ADAMTSL4	0.630789	0.397137	-0.0607098	0	0.115615	-0.0840366	0.064164	-0.065402	-0.18292	0.102256	0.00601504	0.0955246	0.0511278	0.108271	0	-0.00601504	-0.0691729	-0.21203	0.0583852	-0.149877	-0.352676	-0.217113	0.124567	-0.158946	-0.217673	-0.437134	0.138346	0.251128	-0.0191317	0.516484	-0.0773994	-0.100075	-0.260248	-0.329191	-0.388828	0.129323
ADD1	0.569803	-0.206688	0.0580259	NA	0.0580259	0	0.26968	0.28764	-0.0486324	-0.345455	-0.260606	0.418182	0.490909	0.418182	0.684848	0.478788	0.6	0.260606	0.419825	0.412702	-0.139394	-0.2	0.210819	-0.260606	0.459447	-0.0674897	0.369697	-0.175758	-0.433333	0.380952	0.175758	0.127273	0.358664	-0.121581	-0.751639	-0.442424
ADD3	-0.130163	0.11153	0.352117	0.216777	0.433555	-0.00884596	-0.0895875	0.0646326	-0.260019	-0.160902	-0.0075188	-0.0947725	-0.0827068	0.276692	-0.0345865	0.276692	0.189474	0.109774	0.332642	0.247259	-0.204221	0.00829253	-0.190128	0.168739	-0.123167	-0.366677	0.255639	-0.0766917	-0.178072	0.21978	-0.180599	-0.163281	-0.136141	0.00376649	0.262553	0.410526
ADGRD1	-0.113961	-0.0911858	-0.290129	NA	-0.290129	0.72804	0.561833	-0.250122	0.346506	-0.0181818	-0.0545455	-0.454545	-0.151515	0.50303	0.115152	-0.0181818	-0.175758	-0.248485	-0.0679129	-0.268881	-0.127273	0.115152	-0.737865	0.284848	-0.0881131	0.116573	0.10303	-0.212121	0	0.357143	-0.0424242	-0.490909	-0.328269	-0.19453	0.0484929	0.29697
ADGRE5	-0.190238	-0.232103	-0.230697	0.0216777	-0.520266	0.0583833	-0.125907	-0.427037	-0.110357	0.0210526	-0.0075188	-0.0376081	-0.0105263	0.00300752	-0.0857143	-0.204511	-0.422556	-0.227068	-0.309595	-0.0928174	0.348155	-0.170374	-0.281914	-0.291526	-0.344714	0.536379	-0.514286	0.0315789	0.103017	-0.417582	-0.0546956	-0.134688	-0.0940203	-0.0451978	-0.365073	-0.377444
ADGRF5	0.0901127	-0.109269	-0.376401	0.0433555	-0.346844	-0.037153	0.00605321	-0.268533	0.0521549	-0.0781955	0.00601504	-0.207597	0.150376	-0.245113	-0.169925	-0.41203	-0.440602	-0.335338	-0.533918	-0.260193	0.385834	0.119865	-0.0721176	-0.0881357	-0.0371826	0.581835	-0.168421	-0.193985	0.125092	-0.450549	-0.285862	-0.368698	-0.273035	-0.120528	-0.0887678	-0.329323
ADGRG2	-0.190238	0.283347	-0.0849938	-0.151744	-0.0578073	0.198149	0.134381	-0.0461661	0.306127	0.609023	0.392481	0.352012	0.16391	-0.169925	-0.324812	-0.326316	-0.297744	-0.111278	-0.181302	-0.419961	-0.242653	0.274407	-0.3737	0.288513	-0.113097	0.125004	-0.330827	0.511278	0.233996	0.120879	0.0319917	-0.150489	-0.356525	0.123541	0.00375075	0.135338
ADGRG6	-0.270338	-0.465713	-0.109278	0.108389	-0.173422	-0.00973055	-0.081113	0.0261608	-0.266066	-0.344361	-0.401504	0.0338473	0.132331	0.0571429	0.192481	0.186466	0.0796992	0.487218	0.114466	0.242695	0.404673	-0.198267	-0.0983422	-0.320905	-0.0488022	0.181823	0.172932	-0.488722	-0.273731	0.186813	0.335397	0.201655	0.403911	0.265914	0.0562613	-0.249624
ADGRL4	0.0300376	-0.396384	-0.0607098	0.260133	-0.202326	0.120305	0.35835	-0.125418	0.0105822	-0.446617	-0.403008	-0.375329	-0.0947368	0.193985	0.153383	0.150376	0.174436	0.114286	0.0775909	0.248781	0.197438	-0.0384472	-0.386812	-0.172505	0.210701	0.315918	0.287218	-0.559398	-0.434143	0.0604396	-0.131063	-0.238525	-0.0270779	-0.167985	-0.060012	-0.317293
ADH1B	0.130163	0.0542579	0.303549	-0.0216777	0.144518	-0.281301	-0.0399512	0.213903	-0.011338	0.00300752	-0.2	-0.120346	-0.323308	0.221053	0.114286	0.183459	0.389474	0.324812	0.332642	0.184874	0.120573	-0.287223	0.0590053	-0.257628	0.269574	-0.212885	0.160902	-0.240602	-0.0573952	0.0769231	0.145511	0.617758	0.555096	0.0451978	0.167534	-0.160902
ADH1C	0.130163	-0.0768653	0.303549	0.0650332	0.115615	-0.346761	-0.222758	0.301619	-0.200305	-0.112782	-0.285714	-0.00150433	-0.171429	0.251128	0.239098	0.282707	0.428571	0.532331	0.450949	0.332469	0.104748	-0.396534	0.0983422	-0.433899	0.187462	-0.245462	0.242105	-0.357895	-0.178072	0.21978	0.362229	0.69827	0.643851	0.20113	0.0537608	-0.240602
ADH4	0.0100125	-0.0904298	0.254981	0	0.144518	-0.183996	-0.146488	0.187742	-0.234319	-0.0736842	-0.314286	0.163971	-0.0736842	0.254135	0.201504	0.37594	0.401504	0.556391	0.486288	0.339316	0.113791	-0.41915	0.0983422	-0.390961	0.130914	-0.3341	0.22406	-0.296241	-0.211921	0.379121	0.486068	0.805869	0.732606	0.305839	0.0637628	-0.157895
ADH5	-0.150188	-0.288622	0.0607098	0.151744	-0.173422	-0.0406914	-0.0205809	0.537066	-0.0778545	-0.180451	-0.378947	-0.0188041	-0.181955	0.290226	0.422556	0.53985	0.667669	0.601504	0.679113	0.483868	0.121327	-0.248022	-0.190128	-0.264407	0.22387	-0.114397	0.132331	-0.365414	0.0603385	0.0604396	0.572755	0.650113	0.689733	0.270434	0.0475095	-0.2
ADIPOQ	0.190238	0.690281	0.254981	-0.628655	0.375748	-0.00176919	0.257867	-0.126187	0.407413	0.699248	0.475188	0.36179	0.0150376	0.112782	-0.225564	-0.360902	-0.369925	-0.138346	-0.285012	-0.557665	-0.0904298	0.00603093	0.0983422	0.19887	-0.0340841	-0.465922	-0.153383	0.499248	0.485651	0.489011	-0.0299278	0.351392	0.0120346	0.220716	0.143779	0.357895
ADSS2	-0.270338	0.014318	-0.0364259	-0.346844	-0.173422	0.220264	-0.0629533	0.00923323	0.226761	0.0962406	0.246617	-0.0541557	0.0481203	0.136842	0.121805	-0.102256	-0.198496	-0.102256	-0.217408	-0.0760798	0.46496	0.0753866	0.0852299	0.144633	-0.0797877	0.0848509	-0.16391	0.112782	0.467991	-0.28022	0.219814	0.306245	0.400903	0.363089	0.288808	0.186466
AEBP1	0.113961	0.455929	-0.406181	NA	-0.406181	-0.209207	-0.26968	0.437714	0.0243162	0.575758	0.442424	-0.139394	0.345455	-0.127273	-0.0545455	-0.345455	-0.030303	-0.151515	-0.0432173	-0.293894	0.333333	0.2	-0.316228	0.0909091	0.0755255	0.509241	-0.187879	0.381818	0.233333	-0.357143	0.115152	0.10303	0.249241	-0.0547115	0.109109	-0.272727
AFM	0.190238	-0.18086	-0.133562	0.47691	-0.086711	-0.454682	0.0895875	-0.0992572	-0.178385	-0.297744	-0.362406	-0.542309	-0.368421	-0.132331	-0.16391	-0.129323	0.117293	-0.111278	-0.13444	-0.0669503	-0.0452149	0.134942	0.0852299	-0.0821094	0.381122	0.414406	0.148872	-0.449624	-0.288447	-0.324176	-0.525284	-0.547028	-0.385859	-0.653862	-0.0325065	-0.354887
AGA	-0.417855	0.437692	-0.522233	NA	-0.522233	0.00836827	0	-0.131314	0.44985	0.745455	0.478788	-0.612121	-0.369697	-0.29697	-0.551515	-0.793939	-0.563636	-0.612121	-0.642085	-0.794138	0.260606	0.406061	-0.632456	0.393939	-0.119582	0.730116	-0.672727	0.321212	0.4	-0.738095	-0.321212	-0.442424	-0.44985	-0.224925	0.691023	-0.0424242
AGL	0.113961	0.0303953	-0.406181	NA	-0.406181	0.301258	0.359573	0.45022	0.328269	0.139394	-0.0181818	0.163636	0.284848	0.393939	0.418182	0.127273	0.369697	0.030303	0.240782	0.0812897	0.430303	-0.030303	-0.316228	-0.0909091	0.427978	0.460157	-0.0787879	-0.0909091	-0.116667	-0.0238095	0.260606	0.2	0.407297	0.0425534	-0.315204	-0.6
AGMAT	-0.0379869	-0.352585	-0.406181	NA	-0.406181	0.184102	-0.13484	0.787885	-0.38906	-0.163636	-0.478788	0.29697	0.284848	0.10303	0.6	0.660606	0.721212	0.781818	0.889041	0.700342	0.357576	-0.430303	0.210819	-0.490909	0.0944069	-0.227011	0.345455	-0.418182	-0.283333	0.238095	0.915152	0.672727	0.869305	0.158055	-0.509175	-0.321212
AGRN	0.0500626	0.229842	-0.497821	0.0650332	-0.404651	0.225572	0.0205809	-0.137729	0.201817	0.294737	0.206015	-0.137646	-0.0691729	-0.338346	-0.369925	-0.431579	-0.357895	-0.415038	-0.428671	-0.307363	0.246421	0.0595554	-0.858855	0.040678	-0.446191	0.434103	-0.547368	0.133835	0.288447	-0.428571	-0.314757	-0.294206	-0.370816	0.00828627	-0.220044	-0.168421
AGT	0.0700877	-0.235117	-0.157846	-0.086711	-0.086711	0.300762	0.43341	-0.413187	0.263042	-0.147368	-0.0646617	0.273035	0.157895	-0.0781955	0.120301	0.0571429	-0.12782	0.106767	-0.257356	-0.0989038	-0.378298	-0.0580477	-0.045893	-0.0595105	-0.151829	-0.0189399	0.100752	0.0917293	0.0147167	0.631868	-0.0237358	-0.220467	-0.215118	0.235782	-0.181286	-0.087218
AGXT	0.0379869	0.224925	-0.522233	NA	-0.522233	0.251048	0.13484	0.687836	0.145897	0.175758	0.00606061	-0.151515	0.00606061	0.466667	0.406061	0.0909091	0.357576	0.187879	0.327217	0.0250122	0.551515	0.00606061	-0.632456	0.0666667	-0.0251752	0.165657	0.0909091	0.163636	0.55	0	0.527273	0.321212	0.668696	0.121581	0.181848	-0.0424242
AHCY	-0.290363	0.00226074	-0.133562	-0.281811	-0.346844	0.237072	-0.119853	0.142346	-0.0914601	0.136842	0.0255639	0.166228	0.0887218	0.433083	0.419549	0.165414	0.0135338	0.297744	0.204348	0.098143	0.428034	-0.401811	-0.163904	-0.292279	-0.260278	-0.160611	-0.180451	-0.0736842	0.329654	0.236264	0.659443	0.68623	0.713802	0.576272	0.168784	-0.0120301
AHNAK	0.0300376	0.629994	0.0607098	-0.173422	0.260133	0.00707676	0.314767	-0.180817	0.409681	0.449624	0.44812	-0.214366	-0.209023	0.0406015	-0.368421	-0.566917	-0.305263	-0.568421	-0.460936	-0.651243	-0.0640544	0.550322	0.399925	0.61695	0.401262	0.00378799	0.0556391	0.415038	0.322296	-0.148352	-0.463364	-0.358917	-0.35126	-0.392468	0.537608	0.445113
AHSA1	-0.0700877	-0.100226	0.0364259	0.1951	0.202326	0.0672293	-0.0193703	0.276227	-0.446718	-0.294737	-0.233083	-0.0473862	-0.0255639	0.341353	0.293233	0.523308	0.392481	0.239098	0.470923	0.416157	-0.177092	-0.00904639	-0.25569	0.125801	-0.0263377	-0.487135	0.278195	-0.222556	-0.400294	0.373626	0.223942	-0.00225734	0.121098	-0.00602638	-0.0987698	0.4
AHSG	0.0100125	-0.455917	0.0364259	0.606977	0	-0.287494	-0.158594	-0.166968	-0.315197	-0.559398	-0.515789	-0.376833	-0.190977	-0.306767	-0.198496	0.0827068	0.2	0.121805	0.0921872	0.264758	-0.0610401	-0.0158312	0.137679	-0.239548	0.146407	0.386375	0.33985	-0.430075	-0.656365	-0.153846	-0.384933	-0.473288	-0.2783	-0.506969	-0.0262553	-0.380451
AK1	-0.210263	0.0211003	0.0607098	0.086711	0.260133	-0.266263	-0.277237	-0.189281	-0.527596	-0.171429	-0.201504	-0.140654	-0.0135338	0.0511278	-0.145865	0.150376	-0.0857143	0.0150376	0.0530077	-0.01902	0.170309	-0.154543	0.439262	-0.0730698	0.0131688	-0.170459	0.112782	-0.320301	-0.013245	-0.032967	-0.159959	0.0323552	0.064686	-0.0775896	0.383827	0.136842
AK2	-0.150188	0.290129	0.352117	-0.325166	0.173422	0.0389222	-0.199756	0.17774	-0.00755868	0.21203	0.136842	-0.0804814	-0.147368	0.377444	0.111278	0.154887	0.0977444	0.215038	0.281171	0.0935782	0.263	-0.321901	0.0721176	-0.0866292	-0.142533	-0.462892	0.0481203	-0.00300752	0.314938	0.148352	0.27967	0.686983	0.576156	0.390961	0.395079	0.297744
AKAP12	-0.265908	0.182372	0.0580259	NA	0.0580259	-0.200839	-0.314627	-0.837909	-0.0243162	0.478788	0.345455	0.369697	0.163636	-0.490909	-0.6	-0.430303	-0.733333	-0.224242	-0.438347	-0.443967	-0.272727	-0.175758	0.105409	-0.236364	-0.54756	0.0797606	-0.442424	0.284848	-0.0166667	0.166667	-0.345455	0.030303	-0.504562	0.407297	0.0848625	-0.187879
AKR1A1	-0.341882	0.0972649	-0.522233	NA	-0.522233	0.669462	0.516887	-0.131314	0.735566	0.236364	-0.115152	0.030303	-0.587879	0.333333	0.139394	-0.0909091	0.0424242	0.10303	-0.0802607	-0.168832	0.29697	-0.393939	-0.948683	-0.272727	-0.245458	0.141115	-0.321212	-0.10303	0.25	0.261905	0.151515	0.224242	0.0364743	0.480245	0.33945	-0.381818
ALAD	-0.290363	-0.441599	-0.279265	0.173422	-0.289037	0.120305	-0.100483	0.0400107	-0.276648	-0.33985	-0.427068	-0.0466341	0.136842	-0.12782	0.130827	0.407519	0.172932	0.180451	0.281171	0.248781	0.0979656	-0.0459858	0.399925	-0.12806	0.106125	0.0886389	0.133835	-0.269173	0.0779985	-0.115385	0.358101	0.0933033	0.178263	0.00225989	0.055011	-0.0932331
ALB	-0.250313	-0.263	0.230697	0.0433555	0	-0.178688	-0.0375299	-0.407801	0.0408169	-0.169925	-0.126316	-0.377586	-0.296241	-0.0842105	-0.186466	-0.136842	-0.100752	-0.0195489	-0.228932	0.00760798	0.195931	-0.0753866	0.216353	-0.133334	0.204504	0.363647	-0.0210526	-0.32782	-0.285504	-0.285714	-0.426213	-0.0948082	-0.0188041	-0.127307	0.283807	-0.312782
ALCAM	0.290363	0.140166	-0.0607098	-0.0216777	0.0578073	-0.0442298	0.177964	-0.240064	0.259263	0.0511278	-0.0571429	-0.17375	-0.162406	-0.341353	-0.338346	-0.21203	-0.130827	-0.0646617	-0.287317	-0.191721	0.0082894	-0.184697	-0.229465	-0.167232	-0.164998	0.0871237	-0.0496241	-0.177444	0.0470935	0.0824176	-0.527348	-0.0775019	-0.25047	0.040678	-0.0025005	-0.255639
ALDH16A1	-0.265908	0.285716	-0.522233	NA	-0.522233	0	-0.359573	0.550269	-0.133739	0.551515	0.248485	0.175758	0.369697	-0.0787879	-0.0424242	-0.0787879	0.00606061	0.2	0.302521	-0.0250122	0.709091	-0.0545455	-0.316228	-0.139394	-0.201401	0.325178	-0.2	0.248485	0.533333	-0.238095	0.575758	0.648485	0.668696	0.443771	0.290957	-0.284848
ALDH1A1	-0.150188	-0.064808	0.133562	0	-0.0578073	-0.0672293	-0.196124	0.166968	-0.18292	0.00451128	-0.288722	0.0729598	-0.108271	0.22406	0.16391	0.293233	0.332331	0.503759	0.460936	0.27617	0.263	-0.437996	0.0721176	-0.41808	0.0805623	-0.199248	0.124812	-0.288722	-0.0470935	0.258242	0.568627	0.832205	0.764949	0.34501	0.241298	-0.204511
ALDH9A1	-0.0300376	-0.00904298	0.012142	0.108389	-0.173422	0.0964209	0.15133	0.0276997	-0.0294789	-0.111278	-0.275188	-0.262505	-0.329323	0.482707	0.293233	0.332331	0.4	0.312782	0.362603	0.182592	0.079126	-0.375425	-0.0721176	-0.288513	0.117745	-0.188642	0.228571	-0.32782	0.211921	0.395604	0.234262	0.503386	0.5566	0.200377	0.35007	-0.103759
ALDOA	-0.0901127	-0.0422006	-0.206413	0.0433555	-0.086711	0.0548449	0.18886	0.135421	0.191235	0.0300752	-0.195489	0.215871	0.0150376	-0.210526	0.0526316	0.111278	0.270677	0.196992	0.178997	-0.0372791	-0.088169	0.0150773	0.281914	-0.0301319	0.340841	0.00681838	0.0917293	-0.0345865	0.233996	0.175824	0.250774	0.2769	0.226401	0.0934088	0.233797	-0.195489
ALDOB	-0.0300376	-0.209496	0.0849938	-0.0433555	-0.086711	-0.00707676	-0.134381	0.418573	-0.233563	-0.195489	-0.335338	0.0172997	-0.0556391	0.345865	0.524812	0.496241	0.560902	0.545865	0.60229	0.472456	0.211756	-0.435735	0.0327807	-0.378908	0.17197	-0.321221	0.239098	-0.37594	-0.172185	0.274725	0.618163	0.813394	0.882287	0.281733	0.0712643	-0.156391
ALDOC	-0.0379869	-0.632222	-0.174078	NA	-0.174078	0.00836827	-0.13484	0.59404	-0.534957	-0.478788	-0.769697	0.248485	-0.0181818	-0.0909091	0.587879	0.745455	0.781818	0.793939	0.777911	0.806644	0.030303	-0.418182	0.210819	-0.478788	0.157345	-0.460157	0.345455	-0.563636	-0.55	0.142857	0.721212	0.393939	0.620064	-0.182372	-0.618284	-0.187879
ALOX12	-0.190238	-0.596836	-0.109278	0.411877	-0.173422	0.177804	0.148909	0.186973	-0.464859	-0.736842	-0.675188	-0.192554	0.0135338	0.416541	0.544361	0.733835	0.559398	0.457143	0.647615	0.637549	0.0482292	-0.174897	-0.0852299	-0.211676	0.11697	-0.123488	0.518797	-0.584962	-0.387049	0.285714	0.413829	-0.0361174	0.300113	-0.0919022	-0.0887678	-0.0195489
ALPL	0.230288	0.241146	0.230697	-0.606977	0.0289037	0.198149	0.0375299	0.0392412	0.269089	0.309774	0.356391	0.0383603	-0.00451128	0.246617	0.207519	-0.0135338	-0.16391	-0.0270677	-0.105247	-0.165093	-0.139413	-0.121372	0.295026	0.0783429	-0.285841	-0.496226	0.0406015	0.52782	0.376748	0.32967	0.252838	0.322799	0.220384	0.171752	-0.176285	0.464662
AMBP	0.170213	-0.0527507	0.327833	-0.130066	0.433555	-0.122074	0.20823	-0.234678	0.306883	-0.154887	0.132331	-0.0127868	0.209023	-0.311278	-0.269173	-0.345865	-0.305263	-0.215038	-0.414074	-0.203133	-0.0376791	0.352056	0.452374	0.250848	0.221546	0.206824	0.302256	0.0661654	-0.284032	-0.0659341	-0.583075	-0.563582	-0.495675	-0.304332	0.112523	0.037594
AMDHD1	-0.150188	-0.325547	0.0364259	-0.0433555	-0.173422	0.0291917	-0.0653746	0.461661	-0.164023	-0.114286	-0.362406	0.225649	0.0586466	0.287218	0.503759	0.529323	0.535338	0.723308	0.639165	0.45724	0.105501	-0.333209	-0.00655614	-0.345763	0.137111	-0.275008	0.218045	-0.276692	-0.144224	0.412088	0.841073	0.808879	0.829635	0.41808	-0.0762653	-0.13985
AMIGO2	0.310388	0.388094	-0.0364259	-0.368522	-0.173422	0.245033	0.242128	0.141576	0.549516	0.520301	0.621053	0.186536	0.0586466	0.124812	0.135338	-0.390977	-0.213534	-0.377444	-0.282707	-0.292907	-0.214017	0.211083	-0.334363	0.256121	-0.104576	0.00757597	-0.377444	0.616541	0.284032	-0.0934066	0.0196078	-0.103085	-0.231666	0.0414313	-0.426335	0.111278
AMPD1	0.0379869	0.528878	-0.174078	NA	-0.174078	-0.343099	-0.516887	0.400195	-0.12766	0.6	0.636364	-0.248485	0.430303	-0.345455	-0.357576	-0.430303	-0.236364	-0.212121	-0.0864346	-0.28764	0.333333	0.321212	0.737865	0.2	0.0377627	0.447886	-0.115152	0.381818	0.333333	-0.52381	0.030303	0.127273	0.133739	0.0303953	0.460682	-0.0181818
AMPD2	-0.110138	-0.261493	0.352117	0.238455	0.375748	-0.03273	-0.180386	0.223136	-0.456545	-0.509774	-0.303759	-0.069199	-0.0390977	0.300752	0.279699	0.654135	0.479699	0.336842	0.594608	0.633745	-0.170309	-0.110064	0.0590053	0.0158192	-0.00929565	-0.490166	0.419549	-0.27218	-0.45769	0.263736	0.170279	0.089541	0.213614	0.0210923	0.0025005	0.333835
AMY2A	-0.510639	-0.170309	-0.0607098	0.281811	0.0578073	-0.0132689	-0.128328	-0.0100027	-0.30008	-0.157895	-0.266165	0.0195562	-0.0932331	-0.087218	-0.115789	0.0857143	0.156391	0.141353	0.188984	0.251063	0.309722	0.0361856	-0.137679	0.00677967	0.192885	0.159853	-0.0977444	-0.407519	-0.470935	-0.203297	0.0546956	0.0564334	0.152689	0.0173258	0.277556	-0.154887
AMY2B	-0.650814	0.000753581	-0.012142	0.130066	-0.0578073	0.156573	0.0581108	-0.185434	0.0952394	0.0706767	-0.0240602	-0.170741	-0.37594	-0.00601504	-0.222556	-0.0842105	0.0165414	-0.0210526	-0.0307291	0.0129336	0.255464	0.127403	-0.25569	0.196611	0.081337	0.206824	-0.251128	-0.12782	0.0117734	-0.346154	-0.116615	-0.0195636	0.0451298	0.0881357	0.535107	0.0270677
ANG	-0.0100125	-0.170309	0.522105	0.281811	0.462459	-0.0919979	-0.09443	0.140807	0.108845	-0.218045	0.0210526	0.172245	0.0706767	0.0105263	-0.0496241	0.218045	0.366917	0.396992	0.291158	0.419961	-0.281839	0.0550322	-0.242577	0.0421846	0.0557739	-0.0393951	0.32782	-0.0917293	-0.389993	0.208791	-0.104231	0.0993228	0.0940203	0.360076	0.113773	-0.0225564
ANGPT1	0.0901127	0.204221	-0.0364259	0.173422	0.202326	0.0274225	0.0460044	0.0738658	0.00302347	0.00451128	-0.0451128	-0.3129	-0.276692	-0.0526316	-0.112782	0.00150376	0.243609	0.135338	0.00921872	-0.00684719	-0.272043	0.0701096	-0.124567	0.174012	0.0681681	-0.303797	0.348872	-0.172932	-0.206034	0.236264	-0.155831	-0.048909	-0.0248214	0.0467044	0.355071	0.261654
ANGPTL3	-0.0500626	0.207988	0.327833	-0.260133	0.231229	-0.183996	0.0133171	-0.212364	0.222225	0.378947	0.198496	-0.0977811	-0.114286	-0.157895	-0.467669	-0.251128	-0.344361	-0.0120301	-0.253515	-0.388768	-0.149963	0.105541	0.150791	0.140867	-0.0627457	-0.0530318	-0.0195489	0.22406	0.272259	0.0989011	-0.318885	-0.0865313	-0.327943	-0.020339	0.233797	0.225564
ANGPTL4	0.110138	0.46722	0.352117	-0.281811	0.31794	0.0114997	-0.0532682	0.17697	0.453521	0.559398	0.640602	0.291087	0.087218	-0.102256	-0.254135	-0.311278	-0.15188	-0.240602	-0.122148	-0.263997	-0.270536	0.295516	-0.0327807	0.393221	-0.0402812	-0.0962149	-0.23609	0.681203	0.354673	-0.197802	-0.131063	0.0376223	-0.20158	0.109228	0.0537608	0.294737
ANGPTL6	0.0500626	0.103994	-0.230697	-0.0216777	-0.346844	0.160996	0.0617427	-0.0107721	0.355258	0.374436	0.37594	0.18428	0.0466165	-0.121805	-0.0631579	-0.407519	-0.206015	-0.190977	-0.325728	-0.245738	-0.11153	0.194497	-0.413037	0.0994352	-0.16035	0.378799	-0.404511	0.413534	0.139809	-0.192308	0.0237358	-0.167043	-0.198571	0.103202	-0.277556	-0.168421
ANGPTL8	0.330413	-0.159759	-0.254981	0.693688	-0.31794	-0.380376	-0.119853	-0.212364	-0.271357	-0.296241	-0.452632	-0.279052	-0.332331	-0.126316	-0.081203	0.0511278	0.172932	0.169925	0.0637628	0.0479303	-0.490582	-0.244253	0.124567	-0.491903	-0.0859848	0.159853	0.213534	-0.255639	-0.0235467	0.28022	-0.0856553	-0.332581	-0.364799	-0.273447	-0.10002	-0.439098
ANK1	-0.0700877	-0.0821404	-0.0849938	0.1951	-0.231229	0.0698831	-0.259077	-0.156195	-0.187455	-0.22406	0.0781955	-0.137646	0.157895	0.284211	0.192481	-0.0601504	-0.087218	-0.168421	-0.0599217	0.0897742	0.323286	-0.129665	0.0590053	-0.192091	-0.0542246	0.326525	0.0270677	-0.136842	0.0838852	-0.274725	0.0340557	0.0195636	0.249718	0.106968	0.241298	-0.203008
ANKRD26	0.0379869	0.522799	-0.522233	NA	-0.522233	0.276153	0.157313	0.100049	0.480245	0.515152	0.406061	-0.769697	-0.345455	0.127273	-0.0909091	-0.551515	-0.2	-0.369697	-0.370434	-0.625305	0.030303	0.248485	-0.948683	0.345455	-0.144757	0.398803	-0.139394	0.29697	0.4	-0.333333	-0.151515	-0.442424	-0.267478	-0.261399	0.521298	0.175758
ANKRD31	0.0379869	-0.0243162	-0.406181	NA	-0.406181	0.0836827	0.314627	0.281387	0.267478	0.212121	0.00606061	0.00606061	0.224242	0.163636	0.224242	-0.0787879	0.175758	-0.248485	-0.0308695	-0.137567	0.29697	0.212121	-0.316228	0.10303	0.509797	0.656491	-0.309091	-0.030303	-0.266667	-0.309524	0.00606061	-0.175758	0.109423	-0.340427	-0.363696	-0.575758
ANP32A	-0.330413	-0.0120573	0.109278	-0.238455	-0.0578073	0.173381	0.0133171	0.166198	0.275892	0.0210526	0.246617	-0.0797292	-0.0270677	0.278195	0.21203	0.0165414	0.0105263	-0.0736842	-0.0430207	0.0418439	0.328562	0.287223	0.177016	0.344257	0.164998	0.0295463	-0.0165414	0.160902	0.522443	-0.395604	0.267286	0.243792	0.405416	0.259887	0.366323	0.336842
ANP32B	-0.341882	0.218846	0.174078	NA	0.174078	-0.00836827	0.0449467	0.14382	0.170214	0.030303	0.248485	-0.284848	-0.272727	0.163636	-0.381818	-0.236364	-0.29697	-0.345455	-0.240782	-0.193845	0.587879	0.478788	-0.210819	0.563636	-0.00629379	0.190198	-0.2	0.248485	0.766667	-0.357143	-0.10303	0.0424242	0.103344	0.182372	0.557668	0.478788
ANPEP	0.0901127	-0.179352	0.0364259	-0.0650332	-0.115615	-0.00619217	0.00363192	0.0792519	-0.147394	-0.184962	-0.243609	-0.394885	-0.315789	0.270677	0.35188	0.287218	0.312782	0.377444	0.166705	0.215306	-0.0497364	-0.394272	-0.00655614	-0.277967	-0.0580978	-0.296978	0.245113	-0.377444	-0.264901	0.32967	0.104231	0.290444	0.388868	0.121281	0.00125025	-0.0165414
ANTXR1	0.250313	0.146195	0.157846	0.216777	0.231229	-0.453798	0.0581108	-0.410109	-0.040061	-0.043609	-0.174436	-0.421211	-0.416541	-0.318797	-0.497744	-0.281203	-0.133835	-0.300752	-0.249674	-0.277691	-0.180106	-0.045232	0.190128	-0.109981	0.219222	0.174247	0.0345865	-0.177444	-0.216336	-0.214286	-0.783282	-0.480813	-0.593456	-0.686254	0.0712643	-0.273684
ANTXR2	-0.130163	0.0821404	-0.0607098	0.173422	0	-0.401606	-0.115011	-0.397029	-0.10431	0.156391	-0.0902256	-0.112824	-0.275188	-0.314286	-0.428571	-0.356391	-0.215038	-0.0721805	-0.30345	-0.312688	0.0572722	-0.178666	0.0327807	-0.259134	0.106125	0.366677	-0.324812	-0.285714	-0.15011	-0.236264	-0.448916	-0.123401	-0.254983	-0.14388	0.246299	-0.512782
ANXA1	-0.330413	-0.235871	0.0849938	0.0433555	-0.0578073	0.0628063	0.119853	0.0453967	0.0158732	-0.323308	-0.12782	-0.294096	-0.183459	0.324812	0.177444	0.148872	0.117293	-0.114286	0.0591535	0.214545	0.522232	0.223144	0.0721176	0.204897	0.291264	0.229552	0.0165414	-0.222556	0.206034	-0.538462	-0.00309598	0.0082769	0.297856	-0.125801	0.230046	0.0977444
ANXA2	0.0700877	0.262246	-0.206413	-0.0433555	-0.202326	0.357377	0.483046	0.0792519	0.560854	0.270677	0.336842	0.00376081	-0.0932331	0.204511	0.0977444	-0.216541	0.0496241	-0.392481	-0.173619	-0.224436	-0.144688	0.535245	-0.111454	0.515255	0.367178	0.126519	-0.0661654	0.431579	0.373804	-0.153846	0.106295	-0.133935	-0.0616773	-0.0896423	0.070014	0.219549
ANXA3	-0.290363	-0.11153	0.0607098	-0.130066	-0.086711	0.0681139	0.0932194	0.152348	0.106577	-0.117293	0.0451128	-0.136141	-0.0736842	0.315789	0.22406	0.0345865	0.0511278	-0.216541	0.0153645	0.112598	0.520725	0.337732	0.308139	0.301319	0.421403	0.191672	-0.075188	-0.0180451	0.272259	-0.648352	0.19711	0.142212	0.373073	-0.120528	0.152531	0.148872
ANXA5	-0.0300376	-0.0565186	0.206413	-0.0650332	0.173422	-0.0778444	0.0593214	0.584771	0.340897	0.0541353	0.100752	0.088003	0.0691729	-0.129323	-0.106767	0.0526316	0.177444	0.0225564	0.151341	0.149116	0.269782	0.517906	-0.20324	0.42034	0.252532	0.172732	-0.0721805	0.133835	0.391464	-0.60989	0.112487	0.105342	0.0842422	0.0195857	-0.123775	0.189474
ANXA6	-0.341882	0	0.290129	NA	0.290129	-0.142261	0.0449467	0.3064	0.0364743	-0.151515	0.10303	-0.236364	-0.175758	0.0787879	-0.333333	-0.0909091	-0.139394	-0.345455	-0.148174	0.00625305	0.648485	0.6	-0.210819	0.612121	0.333571	0.263824	-0.2	0.0666667	0.566667	-0.666667	-0.10303	-0.00606061	0.158055	-0.0425534	0.400066	0.381818
AOC3	0.210263	0.177092	-0.206413	0.086711	-0.115615	0.234418	0.254235	-0.0892545	0.177629	0.0360902	-0.037594	-0.300865	-0.311278	-0.159398	-0.141353	-0.0842105	0.0511278	-0.13985	-0.0806638	-0.0464087	-0.0602865	-0.24576	-0.701507	-0.100189	-0.374925	0.0121216	-0.184962	-0.115789	-0.10596	0.0879121	-0.457172	-0.272385	-0.336217	-0.105462	-0.19754	-0.148872
AOX1	0.189934	-0.158055	0.0580259	NA	0.0580259	-0.267785	-0.3371	0.581534	-0.528878	-0.309091	-0.345455	0.539394	0.284848	0.115152	0.490909	0.612121	0.6	0.769697	0.734694	0.681583	0.212121	-0.430303	-0.105409	-0.454545	-0.144757	-0.558324	0.442424	-0.030303	0.15	0.380952	0.709091	0.818182	0.8997	0.401218	-0.315204	-0.0545455
AP1M1	-0.113961	-0.328269	-0.0580259	NA	-0.0580259	-0.410045	-0.53936	0.387689	-0.680854	-0.163636	-0.454545	0.636364	0.187879	-0.333333	0.260606	0.515152	0.442424	0.781818	0.629738	0.631558	0.151515	-0.50303	0.210819	-0.612121	-0.245458	-0.484699	0.127273	-0.115152	-0.166667	0.261905	0.684848	0.781818	0.729487	0.310032	-0.37582	-0.248485
AP2B1	0.113961	-0.346506	0.174078	NA	0.174078	-0.125524	0.0449467	-0.0375183	-0.267478	-0.175758	-0.175758	0.757576	0.733333	0.0787879	0.212121	0.357576	0.139394	0.0666667	0.271652	0.312653	0.0787879	-0.0666667	0.210819	-0.224242	0.352452	0.141115	-0.0424242	-0.127273	-0.4	0.309524	0.0909091	0.248485	0.261399	0.0790277	-0.666777	-0.539394
APCS	-0.210263	-0.220046	-0.254981	-0.086711	-0.289037	0.44849	0.349875	-0.0892545	0.37869	0.0932331	0.148872	0.204588	0.233083	-0.115789	-0.00451128	-0.174436	-0.183459	-0.075188	-0.268879	-0.0555383	0.0474756	0.381456	-0.321251	0.287759	-0.0271123	0.363647	-0.160902	0.192481	-0.153054	-0.153846	0.145511	-0.260346	-0.164724	0.174765	-0.203791	0
APEH	0.0500626	0.234364	-0.376401	-0.173422	-0.202326	0.260956	0.280869	-0.156195	0.0831455	0.114286	0.135338	-0.143663	0.0646617	0.276692	0.123308	-0.171429	-0.171429	-0.4	-0.295767	-0.336273	0.305954	0.153789	0.295026	0.204897	0.25718	0.0780325	-0.00902256	0.00451128	0.344371	-0.131868	0.0113519	0.0617005	0.221888	-0.055744	0.246299	0.120301
APLP1	-0.0100125	-0.0263753	0.012142	-0.086711	0	-0.0274225	-0.0399512	-0.307774	-0.0619812	-0.0902256	0.0646617	-0.144415	0.00902256	0.037594	0.0526316	-0.251128	-0.245113	-0.0360902	-0.321887	-0.0616247	0.171817	-0.232191	-0.0590053	-0.21695	-0.110773	0.118185	-0.0421053	-0.323308	-0.410596	0.164835	-0.281734	-0.139955	-0.0676946	0.119774	0.128776	-0.240602
APLP2	-0.0700877	0.0482292	0.327833	0.173422	0.31794	0.199919	0.0799023	0.140037	-0.100531	-0.222556	-0.00451128	-0.318165	-0.24812	0.464662	0.218045	0.406015	0.428571	0.189474	0.389491	0.378117	-0.365487	0.0399549	-0.242577	0.268174	-0.0193659	-0.529561	0.469173	-0.0902256	-0.303164	0.384615	-0.0423117	-0.0714823	0.0594208	0.0753297	0.307562	0.556391
APMAP	-0.330413	-0.605126	-0.109278	0.216777	0.0289037	-0.0840366	-0.0423724	0.0469356	-0.395319	-0.46015	-0.706767	0.154945	0.154887	-0.341353	0.0300752	0.416541	0.279699	0.613534	0.356457	0.336273	0.0693295	-0.137958	0.334363	-0.265161	0.164223	-0.00984877	0.37594	-0.512782	-0.601913	0.362637	0.316821	0.0955606	0.200075	-0.0143126	0.0175035	-0.222556
APOA1	0.250313	0.415223	0.18213	-0.0433555	0.289037	-0.395414	0.047215	-0.178509	0.324268	0.374436	0.321805	-0.293343	-0.192481	-0.323308	-0.590977	-0.621053	-0.357895	-0.303759	-0.537759	-0.573642	-0.146195	0.288731	0.0852299	0.227496	0.161125	0.225764	-0.0240602	0.0977444	0.148639	-0.153846	-0.770898	-0.422874	-0.588191	-0.266667	0.303811	0.00601504
APOA2	0.0300376	0.20196	-0.157846	0.0433555	-0.086711	-0.322877	-0.0980619	-0.291616	0.147394	0.342857	0.154887	0.0112824	0.0195489	-0.413534	-0.46015	-0.633083	-0.476692	-0.0285714	-0.546209	-0.577446	-0.0369255	0.0128157	0.0852299	-0.164219	-0.0751399	0.407587	-0.171429	-0.0285714	0.154525	0.115385	-0.368421	-0.280662	-0.437759	0.0632769	0.302561	-0.348872
APOA4	-0.0500626	0.222307	0.012142	0.346844	0.231229	-0.289263	-0.0108958	-0.223906	-0.00377934	0.168421	-0.0255639	-0.208349	-0.38797	-0.368421	-0.625564	-0.227068	-0.0556391	-0.120301	-0.192057	-0.227479	-0.255464	0.13645	-0.426149	0.131827	0.0131688	0.150762	-0.190977	-0.111278	-0.0603385	-0.21978	-0.647059	-0.373965	-0.555848	-0.191337	0.230046	-0.075188
APOA5	-0.230288	0.0406934	-0.254981	-0.0650332	-0.346844	0.265379	-0.253024	0.241603	-0.125474	0.252632	0.0902256	-0.293343	-0.305263	0.00451128	0.0496241	0.207519	0.162406	0	0.142122	0.0410831	-0.175584	0.0474936	-0.150791	0.229756	-0.280419	-0.265159	-0.193985	0.311278	0.233996	-0.324176	0.30031	0.176072	0.180519	0.0286253	-0.111272	0.467669
APOB	-0.330413	0.00602865	0.0849938	-0.0216777	0.173422	-0.24061	-0.0956407	-0.460892	-0.281183	0.00451128	0.0556391	-0.0910117	-0.162406	0.129323	-0.154887	-0.216541	-0.285714	-0.228571	-0.362603	-0.197808	0.203467	0.0889562	0.124567	0.107721	0.244786	0.152277	-0.201504	-0.166917	-0.270787	-0.274725	-0.323013	-0.119639	0	-0.151413	0.261302	-0.00902256
APOBR	-0.330413	-0.0188395	-0.0364259	-0.325166	-0.231229	0.377722	0.107747	0.105413	0.355258	0.230075	0.342857	0.531779	0.383459	0.154887	0.326316	-0.172932	-0.156391	0.0721805	-0.0230468	-0.0319535	0.247175	0.00829253	-0.150791	0.00225989	-0.0743652	0.189399	-0.279699	0.278195	0.153054	0.0549451	0.496388	0.225734	0.265513	0.473824	0.0762653	-0.132331
APOC1	0.0901127	-0.338358	0.230697	0.260133	0.0578073	-0.26184	0.0181596	0.142346	-0.285718	-0.347368	-0.550376	-0.0684468	-0.157895	0.166917	0.270677	0.493233	0.493233	0.696241	0.576938	0.384203	-0.311983	-0.493782	-0.190128	-0.529568	0.0426051	-0.262129	0.430075	-0.485714	-0.400294	0.637363	0.21775	0.183597	0.152689	0.00828627	-0.0475095	-0.296241
APOC3	0.0500626	-0.543332	-0.0607098	0.346844	-0.173422	-0.041576	0.030266	0.128496	-0.226005	-0.505263	-0.613534	-0.135389	-0.138346	-0.0676692	0.326316	0.604511	0.57594	0.508271	0.52009	0.486911	-0.463453	-0.243499	0.281914	-0.329191	0.167322	-0.189399	0.446617	-0.360902	-0.366446	0.291209	0.353973	0.0564334	0.100038	-0.096422	-0.205041	-0.216541
APOD	-0.190238	0.20196	-0.230697	-0.151744	-0.086711	-0.0566141	-0.0145277	-0.10926	0.0665164	0.457143	0.0601504	0.279052	-0.114286	-0.312782	-0.192481	-0.162406	-0.118797	0.240602	-0.139817	-0.375834	-0.248682	-0.263099	-0.190128	-0.164219	-0.219222	-0.110609	-0.359398	0.0917293	0.203091	0.379121	0.0423117	0.196388	-0.0609252	0.321658	0.176285	-0.159398
APOE	-0.530664	-0.348908	-0.012142	-0.0650332	-0.231229	0.138882	-0.308714	-0.0800213	-0.0778545	0.153383	-0.0255639	0.297104	0.0466165	-0.222556	-0.00300752	0.138346	0.0195489	0.475188	0.101406	0.151399	-0.117559	-0.264607	-0.268802	-0.235029	-0.294362	0.0742446	-0.293233	0.0330827	-0.260486	0.126374	0.399381	0.359669	0.25724	0.540867	-0.00375075	-0.204511
APOF	-0.230288	0.12208	0.012142	-0.325166	0	-0.0132689	-0.0133171	-0.260069	0.0589577	0.329323	0.166917	0.334712	0.330827	-0.112782	-0.126316	-0.430075	-0.502256	0.112782	-0.296536	-0.440502	0.134137	-0.0980026	0.163904	-0.157439	-0.05345	0.103033	-0.037594	0.081203	-0.0632818	0.494505	0.110423	-0.0158014	-0.100038	0.170245	0.303811	-0.12782
APOH	0.0100125	-0.317258	0.400685	0.411877	0.346844	-0.368876	0.15133	0.0815602	-0.0128498	-0.470677	-0.410526	-0.300113	-0.166917	0.0150376	0.00300752	0.240602	0.443609	0.389474	0.318814	0.254107	-0.278072	0.102526	0.439262	-0.0436912	0.567035	0.0628806	0.676692	-0.502256	-0.385578	0.192308	-0.22807	-0.24906	-0.132381	-0.258381	0.445089	-0.162406
APOL1	0.230288	0.329315	-0.157846	-0.303488	0	0.0176919	0.121064	0.0115415	0.149662	0.33985	0.222556	0.326439	0.503759	-0.126316	-0.0796992	-0.52782	-0.42406	-0.117293	-0.275025	-0.427569	0.344387	-0.0723712	0.124567	-0.162712	0.00852101	0.184854	-0.0466165	-0.0075188	-0.189846	0.39011	0.00515996	-0.0120391	-0.0992855	0.0459511	0.0487598	-0.282707
APOL3	-0.0500626	-0.179352	-0.327833	-0.0433555	-0.231229	0.248571	0.0968513	0.0607854	0.207108	0.0481203	0.162406	0.53554	0.667669	-0.326316	0.0586466	-0.326316	-0.264662	-0.0781955	-0.225859	-0.159007	0.142427	0.275161	0.045893	0.0542374	0.0356333	0.509106	-0.0766917	0.222556	-0.242826	-0.0659341	0.232198	-0.274643	-0.151937	0.06855	-0.20129	-0.293233
APOM	-0.390488	-0.663152	-0.109278	0.130066	-0.231229	0.0504219	-0.0581108	0.216211	-0.169315	-0.344361	-0.439098	0.22941	0.239098	-0.114286	0.354887	0.309774	0.302256	0.679699	0.320351	0.319535	0.00226074	-0.0429704	0.190128	-0.229002	0.206828	0.137883	0.336842	-0.297744	-0.500368	0.307692	0.644995	0.153499	0.364047	0.192844	0.0512603	-0.249624
APP	0.230288	-0.082894	0.157846	0.520266	0.346844	-0.156573	0.0496363	0.277766	-0.107333	-0.488722	-0.242105	-0.261	0.0721805	0.0511278	0.0496241	0.2	0.428571	0.135338	0.314205	0.289864	-0.236625	0.290992	0.268802	0.167985	0.406685	-0.0568198	0.77594	-0.332331	-0.347314	0.131868	-0.137255	-0.355907	-0.154193	-0.248588	0.381326	0.130827
APPL2	0.250313	0.121327	0.303549	-0.108389	0.173422	0.0716522	-0.0714278	0.345477	0.319732	0.136842	0.481203	0.189545	0.209023	0.0601504	0.195489	-0.0857143	0.112782	-0.0661654	0.057617	0.113359	-0.326301	0.173389	0.0196684	0.204897	-0.0271123	-0.0515166	0.00601504	0.389474	-0.0941869	-0.0989011	0.00928793	-0.0714823	-0.0992855	0.1371	-0.153781	0.106767
APRT	-0.0700877	-0.0836475	0.230697	-0.1951	0.231229	-0.138882	0.158594	-0.0377023	-0.149662	-0.120301	-0.285714	0.108311	0.0541353	0.136842	0.0827068	0.231579	0.100752	0.00300752	0.271952	0.0707543	0.192163	-0.022616	0.675283	-0.0256121	0.525979	-0.187884	0.209023	-0.117293	-0.101545	0.0384615	0.221878	0.2769	0.269274	-0.355556	0.0275055	0.00300752
ARF4	0.110138	0.229842	0.352117	0.086711	0.491362	-0.162766	0.0447937	-0.00846379	-0.278915	-0.0676692	-0.0571429	-0.17375	-0.234586	0.342857	-0.0180451	0.254135	0.18797	0.0511278	0.247369	0.0973822	-0.354937	-0.0120619	0.0196684	0.164219	0.0681681	-0.574259	0.323308	-0.0676692	-0.213392	0.472527	-0.195046	-0.0925508	-0.131628	-0.195857	0.136277	0.461654
ARG1	0.0300376	0.153731	-0.230697	-0.173422	-0.202326	0.0964209	0.406775	-0.0938712	0.154953	0.153383	0.0270677	0.0722076	-0.166917	0.374436	0.326316	-0.0315789	0.0526316	-0.112782	-0.0937237	-0.254107	-0.108516	0.0942333	0.190128	0.124294	0.360207	-0.165156	0.0180451	0.189474	0.298749	0.296703	0.318885	0.151994	0.246709	-0.107721	0.0825165	0.109774
ARHGAP1	-0.130163	-0.242653	-0.352117	0.260133	-0.31794	0.220264	-0.146488	0.255453	-0.365084	-0.312782	-0.314286	0.14968	0.150376	0.190977	0.374436	0.481203	0.294737	0.267669	0.436353	0.33323	0.0889226	-0.191482	-0.229465	-0.187571	-0.281193	-0.128034	0.0992481	-0.0541353	0.275202	0.203297	0.578947	0.21219	0.382099	0.186064	-0.107522	0.0691729
ARHGAP18	0.0700877	0.343633	0.157846	0.0216777	0.433555	-0.0990747	-0.231232	0.284691	-0.209376	0.16391	0.196992	0.242948	0.126316	0.00300752	-0.0406015	0.0526316	0.133835	0.0345865	0.21664	-0.0022824	-0.267521	0.067848	0.0721176	0.20565	-0.0294362	-0.427285	0.115789	0.22406	-0.144224	0.274725	0.0257998	0.0609481	-0.00526514	0.0120528	0.0987698	0.362406
ARHGAP35	0.0700877	-0.00150716	0.279265	0.520266	0.520266	-0.42726	-0.0823236	-0.0877157	-0.227516	-0.330827	-0.240602	-0.142911	-0.177444	-0.141353	-0.43609	0.0466165	0.121805	0.00300752	0.0599217	0.180309	-0.055765	0.221637	-0.00655614	0.128814	0.120843	0.0484862	0.257143	-0.279699	-0.259014	-0.241758	-0.521156	-0.34763	-0.327943	-0.250848	0.155031	0.0601504
ARHGAP45	0.0300376	0.22306	0.18213	0.1951	0.346844	-0.179573	-0.0786917	-0.0677103	-0.161756	-0.0255639	0.0902256	-0.0240692	0.0992481	-0.0255639	-0.359398	-0.174436	-0.181955	-0.42406	-0.0291926	-0.0281495	0.15147	0.346025	0.20324	0.282486	0.169646	0.11364	0.0135338	0.0571429	-0.194261	-0.450549	-0.386997	-0.373213	-0.376833	-0.425613	0.0137528	0.169925
ARHGDIA	-0.0379869	-0.0547115	0.406181	NA	0.406181	-0.234312	-0.13484	0.562775	-0.231004	-0.272727	0.0666667	0.139394	0.333333	0.115152	-0.0545455	0.248485	0.175758	0.0181818	0.283999	0.400195	0.612121	0.345455	0.105409	0.284848	0.453153	0.0674897	0.151515	-0.0424242	0.35	-0.404762	0.175758	0.393939	0.51672	0.170214	0.157602	0.163636
ARHGDIB	-0.230288	0.247928	0.254981	-0.0650332	0.462459	-0.113228	-0.0738491	0.176201	-0.117915	0.0300752	0.108271	-0.0391125	-0.0075188	0.150376	-0.129323	0.043609	-0.00902256	-0.0360902	0.0937237	0.00760798	0.188395	0.251037	0.111454	0.369869	0.139435	-0.278038	0.105263	-0.081203	0.142752	-0.120879	-0.0773994	0.0180587	0.0210606	0.0474577	0.493849	0.481203
ARHGEF7	-0.130163	-0.50716	-0.206413	0.281811	-0.375748	0.248571	0.144066	0.110799	0.120183	-0.333835	-0.255639	-0.129372	0.103759	-0.228571	0.0616541	0.105263	0.132331	0.0917293	0.114466	0.313449	0.0911834	0.139465	-0.399925	-0.0444445	-0.0519007	0.483347	0.0255639	-0.204511	-0.362031	-0.296703	0.0319917	-0.394282	-0.242196	-0.107721	-0.336317	-0.296241
ARID3A	0.341882	-0.0668696	-0.0580259	NA	-0.0580259	-0.502096	-0.3371	0.150073	-0.38298	-0.0424242	-0.248485	0.418182	0.115152	-0.272727	0.333333	0.151515	0.381818	0.357576	0.154347	0.193845	-0.272727	-0.29697	0.737865	-0.418182	-0.0629379	-0.227011	0.00606061	0.2	-0.3	0.0714286	0.151515	0.187879	0.291795	-0.182372	-0.703147	-0.381818
ARMC2	0.265908	0.0607906	-0.290129	NA	-0.290129	-0.217575	0.0224733	0.0812897	-0.0425534	0.236364	0.0424242	0.248485	0.418182	0.0424242	0.248485	-0.0787879	0.10303	-0.127273	-0.0308695	-0.175086	-0.030303	0.0545455	0.210819	-0.0666667	0.169932	0.374261	-0.2	0.248485	-0.216667	-0.047619	-0.00606061	-0.10303	0.12766	-0.279637	-0.557668	-0.50303
ARPC2	-0.410513	-0.133384	-0.0849938	-0.151744	-0.289037	0.235302	0.0932194	0.144654	-0.0105822	-0.0721805	-0.0135338	-0.0992855	-0.0481203	0.470677	0.353383	0.130827	0.0676692	-0.108271	0.132903	0.141509	0.625473	0.123634	-0.00655614	0.146893	0.231617	0.159853	-0.157895	-0.0601504	0.281089	-0.428571	0.401445	0.289692	0.549079	0.00903956	0.141278	0.106767
ARPC3	-0.290363	-0.0889226	-0.133562	-0.1951	-0.231229	0.172496	0.119853	0.266225	0.247925	0.130827	0.081203	0.218879	0.103759	0.0992481	0.168421	0.0225564	0.0451128	-0.0466165	0.0468618	-0.011412	0.366994	0.341501	0.163904	0.268174	0.312179	0.191672	-0.186466	0.221053	0.45769	-0.32967	0.508772	0.332581	0.422715	0.114501	0.0337568	0.0902256
ARPC5	-0.430539	-0.176338	-0.0364259	0.0216777	0.086711	-0.0698831	-0.0932194	0.106182	-0.41346	-0.251128	-0.344361	-0.00526514	0.0285714	0.124812	0.0481203	0.252632	0.0496241	0.15188	0.232773	0.142269	0.545593	0.00527706	0.0983422	0.0263654	0.0890833	-0.0477286	0.0676692	-0.300752	0.0618102	-0.137363	0.219814	0.145222	0.333208	-0.0956687	0.242549	0.166917
ARRB1	-0.189934	-0.401218	0.290129	NA	0.290129	0.343099	0.06742	-0.125061	-0.237083	-0.454545	-0.309091	0.0666667	-0.00606061	0.139394	0.030303	0.442424	0.030303	0.284848	0.345738	0.412702	-0.0909091	-0.163636	-0.210819	-0.0666667	-0.119582	-0.484699	0.381818	-0.442424	-0.0833333	0.333333	0.212121	0.139394	0.0243162	0.212767	0.0848625	0.406061
ARSA	-0.0300376	0.261493	0.376401	0	0.31794	0.105267	0.064164	0.469356	0.140592	0.0315789	0.270677	-0.248966	-0.0781955	0.434586	0.0601504	0.0315789	0.183459	-0.0691729	0.23815	0.172701	0.204974	0.360348	-0.347476	0.470811	0.0519007	-0.160611	0.204511	0.081203	0.0338484	-0.208791	-0.0608875	-0.0940557	0.0458819	-0.040678	0.231296	0.554887
ARSG	0.493829	0.455929	0.0580259	NA	0.0580259	0.167365	0.20226	-0.525257	0.613985	0.151515	0.248485	-0.151515	-0.478788	0.0181818	0.0545455	-0.369697	-0.0424242	-0.0666667	-0.469216	-0.362677	-0.69697	-0.381818	-0.210819	-0.284848	-0.239164	-0.202469	0.0666667	0.212121	-0.166667	0.309524	-0.527273	-0.272727	-0.595747	0.109423	0.181848	-0.151515
ART3	-0.250313	0.131877	0.0364259	0.0433555	0.202326	-0.113228	0.0387405	0.0946406	0.371887	0.303759	0.0541353	0.280557	-0.00601504	-0.637594	-0.577444	-0.198496	-0.0691729	0.0947368	-0.0522394	-0.230522	-0.0572722	0.23596	-0.0983422	0.188324	0.00852101	0.212885	-0.243609	0.157895	0.353201	-0.203297	-0.172343	-0.0579383	-0.33396	0.143126	0.296309	-0.087218
ART4	0.0500626	-0.490582	-0.0607098	0.346844	-0.144518	-0.19638	-0.153751	-0.293924	-0.59638	-0.610526	-0.73985	-0.18428	-0.17594	0.0917293	0.22406	0.502256	0.281203	0.452632	0.327265	0.383442	-0.0776189	-0.613647	0.150791	-0.669681	-0.11852	-0.169702	0.395489	-0.535338	-0.370861	0.428571	0.151703	0.167043	0.284317	-0.111488	-0.127526	-0.333835
ASAH1	0.0300376	0.276564	0.157846	0.260133	0.086711	-0.037153	0.147698	0.280075	0.0188967	-0.00150376	-0.0586466	-0.355021	-0.482707	0.347368	0.0330827	0.0781955	0.33985	0.0105263	0.348007	0.150638	-0.00527507	0.000753866	-0.399925	0.100189	-0.0209152	-0.180308	0.0796992	-0.0646617	-0.0250184	-0.0549451	-0.135191	-0.134688	-0.0789771	-0.2742	0.15003	0.196992
ASAH2	0.189934	-0.218846	0.290129	NA	0.290129	0.552306	0.584307	0.131314	0.291795	-0.527273	-0.10303	-0.50303	-0.0666667	0.551515	0.224242	0.284848	0.212121	-0.151515	0.142	0.231363	-0.0909091	0.260606	-0.210819	0.393939	0.54756	-0.0552189	0.515152	-0.527273	-0.183333	0	-0.139394	-0.418182	-0.224925	-0.285716	0.218218	0.418182
ASGR2	0.170213	0.478524	0.206413	-0.498588	0.0578073	0.202572	0.165858	-0.0623243	0.393052	0.562406	0.421053	0.0112824	-0.13985	0.00601504	-0.102256	-0.196992	-0.216541	-0.186466	-0.0829685	-0.346924	-0.321779	-0.215606	-0.0983422	0.0369116	-0.317601	-0.352283	-0.258647	0.491729	0.254599	0.32967	-0.195046	0.0225734	-0.300113	-0.00979286	-0.0737648	0.203008
ASL	-0.230288	-0.229842	0.0849938	-0.1951	-0.086711	0.140651	-0.184017	0.397798	-0.227516	-0.109774	-0.227068	0.141407	0.0736842	0.338346	0.536842	0.490226	0.452632	0.615038	0.562342	0.440502	0.261493	-0.434981	0.0327807	-0.308098	0.0061971	-0.375011	0.193985	-0.261654	-0.145695	0.401099	0.70485	0.865313	0.954494	0.476084	0.122525	-0.0075188
ASPH	0.569803	0.212767	-0.0580259	NA	-0.0580259	-0.142261	-0.06742	0.0750366	-0.212767	-0.0545455	0.0181818	-0.139394	0.115152	0.272727	0.381818	0.00606061	0.163636	0.0424242	0.0246956	-0.150073	-0.418182	0.0181818	0.632456	0.0909091	-0.251752	-0.263824	0.345455	0.418182	0.0666667	0.309524	0.0181818	-0.236364	0.109423	-0.328269	-0.33945	0.29697
ASPN	0.450564	0.0406934	-0.303549	0.1951	-0.404651	0.0840366	0.153751	-0.152348	-0.00226761	-0.0300752	-0.0255639	-0.321926	-0.311278	0.13985	0.0481203	-0.0225564	0.00300752	-0.317293	-0.1475	-0.022824	-0.082894	-0.219375	-0.662171	-0.20565	-0.367953	0.190915	-0.324812	0.037594	0.135394	-0.142857	-0.331269	-0.248307	-0.228657	-0.262901	-0.632627	-0.242105
ASS1	0.0100125	-0.174831	0.109278	-0.0650332	-0.086711	-0.107921	-0.134381	0.352402	-0.229028	-0.129323	-0.33985	0.0962768	0.0135338	0.315789	0.439098	0.369925	0.42406	0.536842	0.533918	0.369748	0.276564	-0.443273	0.229465	-0.464031	0.20373	-0.23334	0.216541	-0.380451	-0.175129	0.357143	0.644995	0.800602	0.81384	0.243315	0.0162533	-0.264662
ATE1	0.265908	0.0121581	-0.174078	NA	-0.174078	0.142261	-0.13484	0.744113	-0.145897	-0.0424242	-0.0424242	0.10303	0.418182	0.127273	0.442424	0.406061	0.587879	0.527273	0.666781	0.519003	0.248485	-0.272727	0.210819	-0.333333	0.270633	-0.0920315	0.466667	-0.272727	-0.2	0.0952381	0.575758	0.539394	0.620064	0.206688	-0.109109	-0.260606
ATF6	-0.0700877	0.317258	-0.206413	-0.368522	-0.260133	0.319339	0.0423724	-0.285461	0.383981	0.595489	0.615038	0.329447	0.157895	-0.144361	-0.181955	-0.542857	-0.566917	-0.496241	-0.550819	-0.505931	-0.0926905	0.256314	0.0590053	0.286253	-0.262602	0.187127	-0.533835	0.793985	0.400294	-0.203297	0.0216718	-0.158766	-0.264009	0.0617704	-0.191288	0.15188
ATF6B	-0.0100125	0.115298	-0.133562	-0.151744	-0.289037	0.393645	-0.0750598	-0.072327	0.293277	0.24812	0.428571	0.0503949	0.0992481	-0.0661654	-0.0165414	-0.201504	-0.276692	-0.210526	-0.255051	-0.198568	-0.177092	0.0686018	-0.321251	0.149153	-0.558514	0.0765173	-0.210526	0.619549	0.442973	-0.153846	0.0361197	-0.209932	-0.20158	0.177025	-0.111272	0.249624
ATIC	-0.113961	0.0911858	-0.174078	NA	-0.174078	0.368204	0.179787	0.200098	0.0364743	-0.00606061	-0.00606061	0.139394	0.139394	0.6	0.212121	0.2	0.0181818	0.139394	0.296347	0.0437714	0.454545	-0.0424242	-0.737865	0.0909091	-0.31469	-0.0920315	0.151515	0.163636	0.616667	0.309524	0.430303	0.406061	0.534957	0.480245	0.181848	0.236364
ATP5F1A	-0.0700877	-0.495103	0.012142	0.47691	-0.231229	-0.29457	-0.521786	0.09541	-0.497361	-0.466165	-0.440602	-0.345995	-0.147368	-0.0541353	0.124812	0.282707	0.335338	0.403008	0.314973	0.464848	0.14318	-0.429704	-0.124567	-0.563466	-0.113872	0.280311	0.124812	-0.57594	-0.490066	-0.21978	0.0299278	0.133183	0.285822	0.0112995	-0.0312563	-0.508271
ATP5F1B	-0.0700877	0.199699	0.012142	0.0216777	-0.0578073	0.328185	0.407986	-0.017697	0.297056	0.0195489	0.169925	-0.497179	-0.425564	0.428571	0.0631579	0.111278	0.105263	-0.333835	-0.016901	-0.0235848	-0.207988	0.404826	-0.268802	0.567986	0.0650696	-0.212885	0.103759	0.230075	0.413539	-0.181319	-0.168215	-0.332581	-0.224897	-0.182298	0.216293	0.646617
ATP6AP1	0.0100125	0.173324	-0.254981	-0.216777	-0.144518	0.268032	-0.0205809	0.0261608	0.342408	0.41203	0.245113	0.209853	0.0390977	-0.515789	-0.312782	-0.157895	-0.209023	-0.0451128	-0.241223	-0.291386	-0.282593	0.122126	-0.229465	0.199624	-0.450839	-0.0954573	-0.269173	0.554887	0.488595	0.032967	0.0773994	-0.00752446	-0.239188	0.239548	-0.175035	0.24812
ATP6AP2	0.417855	-0.188451	0.174078	NA	0.174078	-0.376572	-0.47194	0.106302	-0.589668	-0.272727	-0.333333	0.6	0.29697	-0.248485	0.418182	0.50303	0.490909	0.781818	0.543303	0.587787	-0.466667	-0.672727	0.737865	-0.745455	-0.251752	-0.730116	0.478788	-0.0909091	-0.466667	0.690476	0.393939	0.539394	0.38906	0.224925	-0.545545	-0.212121
ATP6V1A	-0.250313	-0.279579	-0.206413	0.281811	-0.346844	-0.0513065	-0.116222	0.268533	-0.169315	-0.258647	-0.342857	-0.123355	-0.0541353	0.0616541	0.16391	0.281203	0.252632	0.114286	0.353384	0.232044	0.263	0.0716173	0.229465	-0.0783429	0.180491	0.209855	0.0511278	-0.160902	0.316409	-0.450549	0.417957	0.112114	0.246709	-0.125047	0.133777	-0.0902256
ATRN	0.0700877	-0.0889226	-0.327833	0.108389	-0.289037	0.0194611	0.107747	-0.333935	0.0597136	-0.0240602	-0.0225564	-0.427228	-0.216541	-0.294737	-0.269173	-0.288722	-0.231579	-0.428571	-0.462473	-0.222914	0.131123	0.0723712	-0.137679	0.0143126	-0.00852101	0.511378	-0.326316	-0.169925	-0.0838852	-0.538462	-0.640867	-0.459744	-0.398646	-0.352543	-0.282557	-0.315789
AXL	-0.110138	-0.145441	-0.0607098	0.0216777	-0.144518	-0.322877	-0.101694	-0.266225	-0.181408	0.0646617	-0.294737	-0.127115	-0.311278	-0.216541	-0.141353	0.00451128	-0.0481203	0.321805	-0.0668357	-0.111077	-0.135645	-0.456843	-0.0721176	-0.474577	-0.0976044	0.0250007	-0.206015	-0.38797	-0.125092	0.263736	-0.133127	0.112867	-0.0887552	0.0806028	0.045009	-0.434586
AZGP1	-0.290363	-0.203467	0.230697	-0.151744	0.144518	0.188419	0.410407	0.00923323	0.322	0.00451128	0.0511278	0.304626	0.165414	0.037594	0.142857	-0.0285714	0.0511278	0.123308	0.0645311	0.0266279	-0.174077	0.336224	0.137679	0.28098	0.414431	0.069699	0.156391	0.144361	-0.423841	0.241758	0.141383	-0.224981	-0.139902	-0.0949154	0.0625125	0.0421053
B2M	0.130163	0.296911	0.303549	-0.108389	0.520266	-0.398068	-0.262709	-0.398568	0.0967512	0.242105	0.324812	0.0135389	0.118797	-0.568421	-0.774436	-0.548872	-0.610526	-0.311278	-0.609972	-0.494519	-0.0934441	0.224652	0.268802	0.180791	-0.126266	0.145459	-0.0511278	0.213534	0.107432	-0.131868	-0.779154	-0.399549	-0.627304	-0.106215	0.292559	0.108271
B3GNT2	0.290363	-0.332329	-0.327833	0.0433555	-0.260133	-0.0336146	0.257867	-0.285461	0.028723	-0.288722	-0.336842	-0.14592	-0.0631579	-0.312782	-0.0075188	0.037594	-0.0766917	-0.109774	-0.267343	-0.0601031	-0.0595329	-0.119865	0.045893	-0.231262	-0.0139435	0.240916	-0.0631579	-0.216541	-0.01766	-0.0494505	-0.31063	-0.284424	-0.26777	-0.273447	-0.458842	-0.386466
B3GNT7	0.0700877	0.0595329	-0.327833	-0.0650332	-0.404651	0.0858058	-0.197335	-0.320855	-0.123962	0.13985	-0.0165414	-0.0586687	-0.296241	-0.100752	0.0526316	0.0195489	-0.130827	0.100752	-0.16901	-0.0760798	-0.194424	-0.701096	-0.583497	-0.529568	-0.75837	-0.170459	-0.467669	-0.0150376	0.195732	0.296703	-0.0670795	0.193379	0.00150433	0.374389	-0.260052	-0.264662
B3GNT8	0.170213	-0.418991	0.109278	0.130066	0.115615	-0.10969	0.346243	-0.115415	0.03477	-0.538346	-0.392481	-0.336969	-0.198496	0.0526316	0.190977	0.37594	0.311278	0.132331	0.0614581	0.244216	-0.234364	0.00829253	0.281914	-0.0143126	0.328446	-0.046971	0.390977	-0.419549	-0.192789	0.0989011	-0.306502	-0.207675	-0.0797292	-0.195104	-0.0712643	-0.081203
B4GALT1	0.150188	0.43557	0.279265	-0.47691	0.31794	0.252994	-0.0399512	0.165429	0.341653	0.458647	0.593985	0.22264	0.0526316	-0.00300752	0.0150376	-0.0285714	-0.0706767	-0.0481203	-0.0560806	-0.178788	-0.543332	0.0474936	-0.0327807	0.358569	-0.382671	-0.622745	-0.0421053	0.712782	0.394408	0.417582	-0.00309598	0.112867	-0.103798	0.315631	0.0337568	0.643609
B4GAT1	0.390488	-0.100226	-0.327833	0.1951	-0.289037	-0.0141535	-0.0968513	-0.0246219	-0.0831455	-0.117293	-0.0240602	-0.0639338	0.0857143	-0.26015	-0.0270677	-0.0842105	-0.153383	-0.12782	-0.201275	-0.0578207	-0.251696	-0.045232	-0.137679	-0.150659	-0.48105	0.149247	-0.0766917	0.159398	0.0397351	-0.0494505	-0.170279	-0.474793	-0.460323	-0.176271	-0.532607	-0.0962406
BAG6	0.0379869	-0.109423	-0.174078	NA	-0.174078	-0.418414	-0.26968	-0.181339	-0.218846	0.175758	-0.212121	0.733333	0.163636	-0.369697	0.139394	0.0545455	0.127273	0.29697	0.0432173	0.0750366	-0.151515	-0.454545	0.210819	-0.612121	-0.195108	-0.042948	-0.333333	0.163636	-0.366667	0.190476	0.115152	0.345455	0.182372	0.145897	-0.739516	-0.721212
BASP1	0.210263	0.362473	0.303549	-0.086711	0.491362	-0.372415	-0.107747	-0.0169276	0.122451	0.169925	0.180451	-0.403911	-0.308271	-0.210526	-0.446617	-0.242105	-0.100752	-0.0947368	-0.298072	-0.288343	-0.173324	0.211836	0.150791	0.301319	0.0859848	-0.250007	0.231579	0.0135338	0.244297	-0.0934066	-0.545924	-0.119639	-0.240692	-0.104708	0.411332	0.396992
BCAM	0.0500626	-0.0715902	-0.424969	0.086711	-0.491362	0.185765	-0.064164	-0.0546299	0.255484	0.114286	0.0556391	0.11132	0.177444	-0.503759	-0.150376	-0.287218	-0.183459	-0.160902	-0.201275	-0.15292	0.109269	-0.107803	-0.190128	-0.247835	-0.266475	0.544713	-0.356391	0.12782	0.222222	-0.335165	-0.0340557	-0.134688	-0.209101	0.0527308	-0.226295	-0.529323
BCHE	0.0700877	-0.413716	-0.376401	0.47691	-0.404651	-0.0212303	0.105326	-0.180048	-0.116404	-0.497744	-0.384962	-0.500188	-0.239098	-0.115789	0.0781955	0.00601504	0.12782	-0.087218	-0.1475	0.141509	0.05049	0.0105541	-0.190128	-0.174765	0.0875341	0.487893	0.0977444	-0.452632	-0.289919	-0.291209	-0.316821	-0.505643	-0.226401	-0.351036	-0.113773	-0.409023
BGN	0.0300376	0.310476	-0.303549	-0.086711	-0.433555	0.515719	0.0750598	0.146962	0.267577	0.245113	0.209023	-0.112072	-0.120301	0.108271	0.0992481	0.00902256	-0.0195489	-0.160902	0.104479	-0.0639071	0.0369255	-0.217113	-0.675283	-0.0323918	-0.625907	-0.118943	-0.275188	0.354887	0.752024	-0.021978	0.147575	0.0413845	-0.0376081	0.192091	-0.0475095	0.180451
BHMT	-0.210263	-0.152977	0.0607098	-0.238455	-0.0289037	-0.00707676	-0.222758	0.387026	-0.247169	0.00150376	-0.2	0.343738	0.198496	0.221053	0.395489	0.36391	0.281203	0.596992	0.470155	0.303559	0.370762	-0.430458	-0.0196684	-0.362336	-0.0294362	-0.29016	0.0345865	-0.251128	-0.0294334	0.373626	0.684211	0.881114	0.868748	0.518268	0.0787658	-0.111278
BID	-0.270338	-0.0542579	0.109278	0.086711	0.260133	0.0106151	-0.0435831	0.182356	-0.353746	-0.157895	-0.203008	0.106807	-0.0421053	0.213534	0.081203	0.484211	0.270677	0.192481	0.437889	0.356814	0.0256218	-0.0271392	-0.268802	0.127307	-0.0395065	-0.394708	0.00300752	-0.180451	-0.135394	0.115385	0.168215	0.186607	0.169989	0.117514	-0.0112523	0.321805
BIN2	0.130163	0.369255	0.279265	0.0433555	0.520266	-0.235302	-0.00605321	-0.042319	-0.181408	0.105263	0.18797	0.00150433	0.0225564	0.135338	-0.252632	-0.159398	-0.121805	-0.333835	-0.0468618	-0.108794	-0.0391862	0.269884	0.25569	0.320151	0.221546	-0.167429	0.0571429	0.0556391	-0.292862	-0.104396	-0.403509	-0.261099	-0.299361	-0.348777	0.0637628	0.293233
BLMH	-0.310388	-0.128109	-0.327833	-0.0216777	-0.31794	0.426375	0.0835343	0.00615549	-0.0430845	-0.0105263	-0.160902	0.260248	0.174436	0.221053	0.393985	0.300752	0.207519	0.494737	0.255051	0.102708	-0.100226	-0.281946	0.0721176	-0.207157	-0.098379	-0.262886	0.222556	-0.111278	0.126564	0.703297	0.72549	0.483823	0.537044	0.643316	0.392579	0.0195489
BLVRB	-0.290363	-0.0813868	-0.327833	0.216777	-0.173422	-0.164535	-0.323241	-0.390104	-0.411948	-0.0947368	-0.227068	-0.232418	-0.103759	-0.2	-0.279699	0.00451128	-0.210526	-0.0315789	-0.208189	-0.169658	0.13037	-0.147004	0.190128	-0.163465	-0.123167	0.136368	-0.081203	-0.285714	0.238411	-0.115385	-0.143447	-0.00225734	0.00752163	0.0745764	0.413833	-0.0706767
BMP1	0.130163	-0.192917	-0.327833	0.585299	-0.260133	-0.041576	-0.154962	0.325471	-0.189723	-0.251128	-0.263158	-0.124107	-0.0631579	-0.165414	0.0360902	0.115789	0.393985	0.133835	0.246601	0.268562	-0.00452149	0	-0.439262	-0.149153	-0.0565486	0.325767	0.0406015	-0.210526	-0.266372	-0.241758	0.00928793	-0.136193	0.02783	-0.125047	-0.216293	-0.321805
BOD1L1	0.113961	-0.486324	0.290129	NA	0.290129	-0.393309	-0.06742	0.0625305	-0.455929	-0.612121	-0.6	0.0181818	-0.333333	-0.127273	0.260606	0.357576	0.369697	0.224242	0.11113	0.362677	-0.345455	0.0181818	0.948683	0.0181818	0.106994	-0.472428	0.163636	-0.151515	-0.383333	0	0.00606061	-0.236364	0.0486324	-0.565352	-0.569791	0.260606
BPGM	-0.110138	0.0369255	-0.352117	0.0216777	-0.433555	0.223803	-0.269973	-0.102335	-0.125474	0.0571429	0.207519	-0.00526514	0.267669	0.0571429	0.213534	-0.239098	-0.192481	-0.251128	-0.141354	-0.112598	0.19141	-0.119111	0.347476	-0.161959	-0.0666188	0.290917	-0.120301	0.0706767	-0.0412068	-0.164835	0.215686	-0.0105342	0.147424	0.0534841	0.195039	-0.222556
BPIFA1	0.0379869	0.170214	-0.290129	NA	-0.290129	-0.543938	-0.719147	0.0750366	-0.571431	0.430303	0.0787879	0.418182	0.369697	-0.50303	-0.030303	-0.0787879	-0.0424242	0.345455	0.160521	-0.0437714	-0.0787879	-0.309091	0.737865	-0.442424	-0.534972	-0.128844	-0.127273	0.418182	0.0333333	0.190476	0.345455	0.430303	0.352585	0.170214	-0.400066	-0.260606
BPIFB1	-0.130163	-0.05049	0.0607098	-0.0216777	0	-0.149497	-0.361982	-0.227753	-0.148906	0.0661654	0.0150376	0.254231	0.266165	-0.251128	-0.087218	-0.263158	-0.216541	0.255639	-0.0991013	-0.0471695	0.158252	-0.472674	0.177016	-0.540867	-0.158801	0.216673	-0.0932331	-0.279699	-0.47535	0.258242	-0.0319917	0.210685	0.106807	0.35179	0.222545	-0.583459
BPNT2	-0.150188	0.0226074	0.206413	0.0433555	0.31794	-0.348531	-0.445516	-0.377793	-0.24339	-0.0526316	0.117293	0.023317	0.243609	-0.270677	-0.372932	-0.449624	-0.457143	-0.043609	-0.420988	-0.213784	0.246421	0.0150773	0.517935	-0.100189	-0.00464783	0.25531	0.148872	-0.160902	-0.354673	-0.0274725	-0.327141	-0.177577	-0.110568	0.0414313	0.470094	-0.120301
BRK1	-0.265908	-0.249241	-0.0580259	NA	-0.0580259	0.460255	0.74162	0.106302	0.480245	-0.272727	-0.175758	-0.527273	-0.393939	0.50303	0.0424242	-0.0181818	0.00606061	-0.515152	-0.216086	-0.137567	0.357576	0.575758	-0.737865	0.672727	0.566441	0.460157	-0.187879	-0.284848	0.0666667	-0.5	-0.224242	-0.587879	-0.200609	-0.498483	0.121232	0.212121
BSG	0.417855	-0.00607906	0.290129	NA	0.290129	-0.092051	0.20226	-0.0562775	0.164134	-0.139394	0.175758	-0.272727	0.224242	-0.0181818	0.00606061	-0.10303	0.0424242	-0.381818	-0.216086	-0.0625305	-0.357576	0.321212	0.737865	0.248485	0.654554	0.276094	0.139394	-0.175758	-0.483333	-0.285714	-0.50303	-0.575758	-0.480245	-0.547115	-0.133355	-0.0909091
BST1	0.270338	0.360212	-0.327833	-0.0433555	-0.260133	-0.141535	0.0665853	-0.105413	0.213911	0.503759	0.103759	-0.0872509	-0.422556	-0.335338	-0.396992	-0.269173	-0.207519	-0.193985	-0.326496	-0.450393	-0.310476	-0.0407088	-0.531048	-0.0256121	-0.313728	-0.0265159	-0.515789	0.306767	0.618102	-0.0714286	-0.199174	-0.0586908	-0.409176	-0.0723165	-0.337568	-0.037594
BST2	0.170213	0.174831	-0.0364259	-0.216777	-0.086711	0.154804	-0.077481	0.159273	-0.0362817	0.160902	0.17594	0.10079	0.282707	0.246617	0.196992	-0.145865	-0.121805	0.112782	-0.00153645	-0.0524951	0.346647	-0.294762	-0.295026	-0.244068	-0.291264	-0.0287887	0.00300752	-0.0631579	-0.110375	0.324176	0.147575	0.275395	0.313652	0.296799	-0.0475095	-0.0857143
BTBD11	-0.189934	0.0425534	-0.406181	NA	-0.406181	-0.460255	-0.60678	-0.131314	-0.455929	0.490909	-0.030303	0.527273	0.236364	-0.575758	-0.10303	-0.115152	-0.139394	0.309091	0.0679129	-0.106302	-0.0545455	-0.393939	0.210819	-0.539394	-0.579029	-0.0306772	-0.369697	0.321212	-0.0666667	0.238095	0.309091	0.406061	0.231004	0.212767	-0.37582	-0.454545
BTD	-0.130163	-0.495857	-0.230697	0.303488	-0.31794	-0.123843	0.0823236	-0.363943	-0.251704	-0.445113	-0.482707	-0.269274	-0.0902256	-0.0556391	0.00150376	-0.0180451	-0.0827068	0.0330827	-0.159023	0.0730366	0.279579	-0.0459858	0.0590053	-0.281733	0.158801	0.487893	0.103759	-0.470677	-0.394408	-0.120879	-0.116615	-0.317532	-0.0707033	-0.331451	-0.0987698	-0.433083
C14orf180	-0.0300376	-0.146195	0.0849938	0.173422	0.115615	-0.0477682	-0.116222	-0.0500133	-0.0816338	-0.258647	-0.150376	-0.322678	0.0992481	-0.21203	-0.166917	-0.0526316	0.0135338	0.0857143	-0.00307291	0.0677111	0.206481	-0.122126	0.0196684	-0.157439	0.025563	0.262129	0.279699	-0.457143	-0.367918	-0.0494505	-0.393189	-0.200903	-0.104551	-0.0459511	0.34757	-0.243609
C16orf89	-0.0500626	-0.234364	0.279265	0.346844	0.260133	-0.101728	0.064164	0.00384718	-0.0325023	-0.374436	-0.458647	-0.192554	-0.297744	-0.178947	-0.081203	0.410526	0.445113	0.524812	0.427134	0.343881	-0.459685	-0.248022	-0.0983422	-0.20791	-0.0441544	-0.281826	0.47218	-0.344361	-0.279617	0.368132	-0.137255	-0.103085	-0.18428	0.0165725	0.276305	-0.0451128
C17orf75	-0.113961	-0.133739	-0.290129	NA	-0.290129	0.267785	0.359573	0.425208	0.340427	-0.0787879	-0.163636	-0.709091	-0.490909	0.0424242	0.115152	-0.0666667	0.284848	-0.187879	-0.0740868	-0.0187592	0.163636	0.321212	-0.316228	0.333333	0.560147	0.36199	-0.0787879	-0.369697	-0.25	-0.547619	-0.0545455	-0.490909	-0.158055	-0.650459	-0.0242464	0.00606061
C19orf18	0.113961	-0.0243162	0.290129	NA	0.290129	0.493728	0.26968	0.0875428	0.0729487	-0.381818	0.0181818	-0.284848	0.030303	0.539394	0.127273	0.284848	0.0545455	0.0666667	0.259304	0.218857	0.00606061	0.0666667	-0.210819	0.248485	0.00629379	-0.337449	0.587879	-0.236364	0.2	0.380952	0.10303	0.00606061	0.0486324	0.200609	0.351573	0.624242
C1GALT1	0.341882	-0.237083	-0.0580259	NA	-0.0580259	-0.343099	-0.40452	0.193845	-0.656538	-0.2	-0.357576	0.2	0.236364	-0.224242	0.406061	0.369697	0.406061	0.527273	0.425999	0.356424	-0.466667	-0.333333	0.737865	-0.393939	-0.188814	-0.49697	0.381818	-0.0424242	-0.433333	0.404762	0.357576	0.10303	0.273557	-0.285716	-0.545545	-0.00606061
C1orf56	-0.290363	-0.403166	0.012142	0.455233	-0.115615	-0.38303	-0.388616	-0.180048	-0.550272	-0.332331	-0.452632	-0.0947725	0.0721805	-0.00902256	-0.0842105	0.0857143	0.0270677	0.38797	0.172083	0.184874	0.287868	-0.321901	0.137679	-0.54614	0.0844355	0.420467	0.129323	-0.66015	-0.444445	0.0384615	0.0216718	0.062453	0.160963	0.0467044	0.331316	-0.571429
C1QA	0.0300376	-0.220046	-0.230697	0.281811	-0.346844	-0.133574	-0.257867	-0.206209	-0.371131	-0.257143	-0.16391	-0.367807	0.0571429	-0.0120301	-0.0270677	-0.177444	-0.23609	-0.147368	-0.181302	0.00684719	0.332329	-0.183943	-0.0327807	-0.351036	-0.181265	0.491681	-0.0631579	-0.390977	-0.338484	-0.274725	-0.256966	-0.373213	-0.197067	-0.247081	-0.080016	-0.398496
C1QB	0.0500626	-0.182367	-0.206413	0.260133	-0.346844	-0.0610371	-0.135592	-0.284691	-0.253972	-0.222556	-0.075188	-0.353516	0.0586466	0.111278	0.0345865	-0.264662	-0.251128	-0.2	-0.269648	-0.0532559	0.266014	-0.0723712	-0.0327807	-0.260641	-0.0271123	0.509106	0.0240602	-0.320301	-0.388521	-0.197802	-0.263158	-0.395034	-0.16698	-0.243315	-0.040008	-0.36391
C1QC	0.130163	0.178599	-0.254981	0.130066	-0.260133	0.0495374	0.142856	-0.343938	0.0544225	0.0691729	0.166917	-0.448289	-0.172932	0.0390977	-0.245113	-0.463158	-0.416541	-0.571429	-0.505493	-0.347685	0.186888	0.174143	-0.334363	0.110735	-0.144857	0.443952	-0.237594	0.0075188	0.0912436	-0.335165	-0.545924	-0.656885	-0.540805	-0.41808	-0.121274	-0.0601504
C1QTNF1	0.510639	0.293897	-0.279265	0.0433555	-0.115615	-0.0424606	-0.0823236	-0.523986	-0.15193	-0.0165414	0.0842105	-0.0849944	-0.0601504	-0.0947368	-0.160902	-0.293233	-0.41203	-0.557895	-0.463241	-0.294429	-0.0987192	-0.202036	0.190128	-0.195104	-0.381122	-0.0431831	-0.135338	0.257143	0.169242	-0.00549451	-0.391125	-0.286682	-0.326439	-0.321658	-0.357572	-0.0481203
C1R	0.0901127	0.215524	0.0607098	-0.1951	-0.0289037	-0.0106151	-0.0823236	-0.276997	0.166291	0.249624	0.291729	-0.272283	-0.0466165	-0.159398	-0.320301	-0.538346	-0.44812	-0.345865	-0.487824	-0.374313	0.22306	0.0376933	0.0983422	0.0256121	-0.119294	0.281069	-0.124812	0.132331	-0.0647535	-0.230769	-0.436533	-0.24003	-0.23994	-0.20113	0.0287558	-0.0511278
C1RL	-0.0901127	-0.492842	-0.279265	0.216777	-0.491362	0.206995	0.0665853	-0.263147	-0.15193	-0.291729	-0.169925	-0.0737119	0.230075	0.154887	0.233083	-0.00451128	-0.0977444	-0.0270677	-0.12138	0.100425	0.119819	0.0369394	-0.00655614	-0.180791	0.0766891	0.525015	0.075188	-0.169925	-0.410596	-0.021978	0.172343	-0.264861	0.0210606	-0.108475	-0.231296	-0.347368
C1S	-0.0500626	0.0655616	0.109278	-0.151744	-0.115615	0.0504219	-0.13196	-0.247758	0.0952394	0.145865	0.221053	-0.266266	0.0270677	-0.0466165	-0.198496	-0.41203	-0.38797	-0.237594	-0.322655	-0.21911	0.291636	-0.0354317	0.124567	-0.0670434	-0.130139	0.329555	-0.075188	0.0511278	-0.172185	-0.197802	-0.254902	-0.190369	-0.142911	-0.140113	0.0962693	-0.106767
C2	0.170213	0.13263	-0.133562	0	-0.0289037	-0.0168073	0.0435831	-0.257761	0.179897	0.190977	0.234586	-0.00150433	0.145865	-0.323308	-0.452632	-0.517293	-0.496241	-0.380451	-0.547746	-0.349206	0.147702	0.268376	-0.321251	0.138607	-0.183589	0.434103	-0.23609	0.16391	0.013245	-0.335165	-0.486068	-0.451467	-0.494923	-0.140113	-0.240048	-0.0917293
C2orf88	0.341882	0.249241	-0.174078	NA	-0.174078	-0.217575	0.0898933	0.0562775	0.279637	0.272727	0.2	0.0909091	0.151515	-0.030303	0.139394	-0.248485	0.115152	-0.2	-0.22226	-0.231363	-0.0666667	0.030303	0.210819	-0.0787879	0.302102	0.411074	-0.224242	0.224242	-0.2	-0.190476	-0.236364	-0.139394	-0.0729487	-0.200609	-0.278834	-0.563636
C3	-0.0100125	-0.303693	-0.254981	0.173422	-0.231229	0.274225	0.384984	-0.0169276	0.280427	-0.296241	-0.196992	-0.239188	0.0270677	-0.218045	-0.0541353	-0.0421053	-0.00451128	-0.0857143	-0.145195	0.0715151	0.176338	0.245007	-0.386812	0.111488	0.0294362	0.438649	0.0601504	-0.258647	-0.0794702	-0.241758	-0.254902	-0.497367	-0.349003	-0.135593	-0.127526	-0.177444
C4A	0.150188	0.240392	-0.0607098	0.0216777	0.086711	-0.102613	-0.135592	-0.253914	0.13908	0.269173	0.24812	0.132381	0.136842	-0.393985	-0.518797	-0.535338	-0.446617	-0.231579	-0.490129	-0.319535	0.0806332	0.175651	-0.0852299	0.0572506	-0.196758	0.27122	-0.16391	0.189474	-0.0456218	-0.164835	-0.30031	-0.188111	-0.318165	0.0602638	-0.0825165	-0.0827068
C4B	-0.0100125	0.200453	-0.254981	-0.325166	-0.115615	0.117651	0.289343	0.216211	0.106577	0.409023	-0.0496241	0.220384	-0.0631579	0.0706767	0.118797	0.106767	0.115789	0.323308	0.117539	-0.182592	-0.018086	-0.234452	-0.3737	-0.0851226	-0.0480275	-0.337131	-0.209023	-0.081203	0.250184	0.532967	0.341589	0.497367	0.28883	0.366102	-0.0812663	0.00451128
C4BPA	-0.110138	-0.186888	-0.254981	-0.216777	-0.346844	0.278648	0.0133171	-0.0361635	-0.0158732	-0.0270677	0.0917293	-0.0541557	0.222556	0.00150376	0.213534	-0.0421053	-0.190977	-0.285714	-0.152109	-0.129336	0.120573	0.175651	0.452374	0.157439	0.0317601	0.175763	-0.0315789	0.290226	0.0485651	-0.203297	0.176471	-0.201655	0.0150433	-0.288513	-0.163783	0.135338
C4BPB	-0.210263	-0.326301	-0.133562	0	-0.260133	0.237956	-0.0508469	-0.147732	-0.13908	-0.302256	-0.120301	-0.342234	-0.0120301	0.0977444	0.215038	0.195489	-0.0075188	-0.0195489	-0.033802	0.0783622	0.00452149	0.00527706	0.216353	0.0474577	-0.089858	0.0257583	0.23609	-0.0165414	0.0235467	-0.0824176	0.0443756	-0.193379	0.0722076	-0.106215	0.125025	0.210526
C5	-0.270338	-0.710627	0.0607098	0.260133	-0.086711	0.0858058	-0.00484257	0.0515522	-0.349967	-0.696241	-0.470677	-0.182775	0.075188	0.240602	0.481203	0.478195	0.380451	0.46015	0.334179	0.52419	0.0482292	-0.0987565	0.0852299	-0.167232	0.147181	0.0666686	0.509774	-0.487218	-0.646063	0.214286	0.213622	-0.11061	0.303121	-0.0331451	0.0637628	-0.087218
C6	-0.0100125	-0.258478	0.133562	0.216777	0.202326	-0.137997	-0.165858	-0.484744	-0.216934	-0.353383	-0.0932331	-0.126363	0.239098	-0.15188	-0.198496	-0.156391	-0.252632	-0.0481203	-0.314973	-0.0669503	-0.118312	0.162835	0.662171	-0.000753297	0.173519	0.215915	0.514286	-0.136842	-0.472406	0.131868	-0.304438	-0.414598	-0.218127	-0.174765	0.325065	-0.0135338
C6orf120	0.265908	-0.407297	-0.174078	NA	-0.174078	-0.167365	-0.0449467	-0.0500244	-0.352585	-0.248485	-0.563636	0.357576	0.030303	-0.115152	0.527273	0.381818	0.454545	0.454545	0.290173	0.300147	-0.527273	-0.454545	0.210819	-0.515152	-0.0755255	-0.36199	0.139394	-0.175758	-0.683333	0.47619	0.224242	-0.030303	0.109423	-0.340427	-0.800132	-0.357576
C7	0.470589	0.276564	0.0849938	0.173422	0.346844	-0.18488	-0.257867	-0.127726	-0.207864	-0.147368	0.111278	-0.261	-0.0962406	-0.171429	-0.206015	-0.115789	-0.0421053	-0.279699	-0.176692	0.0167376	-0.169556	-0.181682	-0.0721176	-0.0617704	-0.307531	-0.183339	0.0827068	-0.0766917	-0.306108	0.0164835	-0.640867	-0.2769	-0.303874	-0.167985	-0.060012	0.0451128
C8A	0.130163	-0.175584	-0.0607098	0.368522	-0.115615	-0.147727	-0.139224	-0.304697	-0.375667	-0.33985	-0.203008	-0.404663	-0.0240602	0.0766917	-0.13985	-0.103759	-0.193985	-0.228571	-0.160559	0.0334751	0.177845	-0.0045232	0.0721176	-0.164972	-0.0720413	0.355313	0.13985	-0.282707	-0.341428	-0.208791	-0.386997	-0.494357	-0.300865	-0.435406	-0.140028	-0.162406
C8B	0.0700877	-0.139413	-0.254981	0.346844	-0.260133	-0.160996	-0.135592	-0.365482	-0.342408	-0.261654	-0.186466	-0.37232	-0.0661654	-0.0796992	-0.172932	-0.261654	-0.303759	-0.311278	-0.307291	-0.0958606	0.214771	-0.0180928	0.045893	-0.19887	-0.120843	0.454558	-0.043609	-0.254135	-0.331126	-0.302198	-0.403509	-0.58465	-0.402407	-0.476084	-0.146279	-0.275188
C8G	0.0100125	-0.0663152	-0.327833	0.0650332	-0.346844	0.0955363	0.158594	-0.310852	-0.0770986	0.0360902	0.0466165	-0.110568	0.15188	0.0857143	-0.0571429	-0.350376	-0.371429	-0.490226	-0.381041	-0.254107	0.209496	0.35884	0.242577	0.146893	0.291264	0.48259	-0.106767	0.0496241	-0.219279	-0.307692	-0.0423117	-0.428894	-0.251974	-0.463278	-0.260052	-0.118797
C9	-0.130163	-0.30294	0.352117	-0.173422	0.231229	0.0132689	-0.0665853	-0.386257	-0.0468638	-0.192481	0.0150376	0.166228	0.257143	-0.00902256	0.0225564	0.0105263	-0.231579	0.171429	-0.167473	0.00760798	-0.216278	0.0294008	0.596609	-0.00301319	-0.0108449	-0.0939421	0.392481	0.157895	-0.360559	0.423077	0.0546956	-0.128668	-0.0285822	0.0512242	0.10002	0.168421
CA1	-0.0500626	0.097212	-0.400685	0.260133	-0.231229	-0.165419	-0.312345	-0.425498	-0.338629	-0.0075188	-0.0541353	-0.134637	0.0541353	-0.114286	-0.237594	-0.231579	-0.312782	-0.184962	-0.334179	-0.279213	0.192163	-0.202036	0.0590053	-0.280226	-0.123167	0.298493	-0.12782	-0.263158	0.208977	0.00549451	-0.199174	-0.0165538	-0.00526514	0.122034	0.362573	-0.294737
CA13	-0.110138	-0.220046	0.230697	0.455233	0.260133	-0.355607	-0.296607	-0.112338	-0.532131	-0.466165	-0.32782	-0.290335	-0.0917293	0.132331	-0.0616541	0.180451	0.166917	0.198496	0.196666	0.323339	0.171063	-0.220129	-0.0852299	-0.262901	0.0418304	0.112882	0.254135	-0.634586	-0.506255	-0.0824176	-0.366357	-0.127163	0.0338473	-0.0858759	0.29756	-0.213534
CA2	-0.0700877	0.0941977	0.012142	0.238455	0.202326	-0.339685	-0.361982	-0.271611	-0.548761	-0.156391	-0.129323	-0.15645	0.0180451	0.0466165	-0.196992	-0.0180451	-0.165414	-0.0631579	-0.0591535	-0.0912958	0.149209	-0.219375	0.360588	-0.209417	-0.0426051	0.0106064	0.0616541	-0.36391	-0.0515085	0.0604396	-0.308566	-0.0722348	-0.0466341	-0.0677967	0.390078	-0.075188
CA3	0.230288	0.123587	0.279265	0.0650332	0.520266	-0.303416	0.0254235	-0.440887	-0.114892	-0.193985	-0.156391	-0.130876	-0.00601504	-0.231579	-0.341353	-0.112782	-0.171429	-0.0541353	-0.185911	-0.191721	-0.267521	-0.0874485	0.583497	-0.088889	0.166547	-0.201521	0.466165	-0.206015	-0.260486	0.39011	-0.521156	-0.300978	-0.394885	-0.2742	0.395079	0.0075188
CA6	0.230288	0.224567	-0.133562	-0.0650332	-0.115615	-0.124728	0.295396	0.0646326	0.160244	0.314286	0.0736842	0.0609252	-0.00451128	-0.0466165	-0.190977	-0.374436	-0.24812	-0.230075	-0.182838	-0.360618	0.174077	0.106295	-0.465486	-0.00753297	0.0139435	0.310615	-0.329323	0.087218	0.0779985	-0.131868	-0.267286	-0.308503	-0.40015	-0.382675	-0.395079	-0.231579
CAB39	-0.450564	0.0286361	0.157846	-0.238455	0.144518	-0.0477682	-0.0399512	0.194667	-0.0536667	0.0541353	0.0240602	-0.0707033	-0.12782	0.177444	0.0481203	0.087218	0.0390977	-0.102256	0.114466	0.0349967	0.398645	0.318885	0.452374	0.386441	0.408234	-0.120458	-0.0631579	0.0300752	0.219279	-0.521978	0.246646	0.239278	0.335464	-0.1371	0.331316	0.389474
CAB39L	-0.417855	-0.243162	0.290129	NA	0.290129	0.167365	0.20226	0	-0.0425534	-0.284848	-0.0545455	-0.0909091	0.00606061	0.260606	-0.248485	0.139394	-0.236364	-0.236364	0.0308695	0.100049	0.442424	0.406061	-0.210819	0.478788	0.144757	0.0674897	-0.0181818	-0.175758	0.35	-0.166667	0.00606061	-0.0181818	0.0547115	0.0972649	0.290957	0.466667
CABCOCO1	0.113961	0.729487	-0.290129	NA	-0.290129	-0.142261	-0.47194	-0.387689	0.0668696	0.769697	0.612121	0.0181818	0.0666667	-0.284848	-0.333333	-0.6	-0.515152	-0.0545455	-0.351912	-0.625305	-0.248485	-0.260606	0.105409	-0.236364	-0.849662	-0.0184063	-0.175758	0.709091	0.45	0.261905	-0.10303	0.163636	-0.176293	0.462008	0.497052	-0.00606061
CACHD1	0.290363	0.0489828	-0.327833	0	-0.202326	0.468836	0.374088	0.437809	0.30915	-0.156391	0.087218	-0.140654	0.186466	0.201504	0.401504	0.0842105	0.228571	-0.0105263	0.0652993	0.0897742	0.146948	0.0670941	-0.531048	0.131074	-0.143308	0.0272735	0.172932	-0.126316	0.217807	0.137363	0.0381837	-0.13544	0.0684468	0.209417	-0.0212543	0.0781955
CACNA2D1	-0.310388	-0.117559	-0.157846	0.0216777	-0.0289037	-0.150381	-0.374088	-0.443964	-0.370376	0.0270677	-0.160902	0.530275	0.341353	-0.430075	-0.210526	-0.192481	-0.362406	0.2	-0.139049	-0.170419	0.112284	-0.425181	0.3737	-0.506969	-0.25563	0.160611	-0.169925	-0.0646617	-0.316409	0.340659	0.116615	0.115124	0.0263257	0.185311	0.112523	-0.469173
CACYBP	-0.170213	-0.046722	0.012142	0.325166	0.173422	-0.12119	-0.319609	-0.0661715	-0.63493	-0.183459	-0.261654	-0.0571644	-0.105263	0.0406015	-0.136842	0.293233	0.124812	0.0962406	0.284244	0.276931	0.0391862	-0.265361	-0.242577	-0.164219	-0.247109	-0.158338	-0.106767	-0.326316	-0.437086	0.032967	-0.166151	-0.00300978	-0.0165476	-0.0549907	-0.117524	0.00451128
CADM1	0.190238	0.105501	-0.230697	0.086711	-0.31794	0.0477682	0.193703	0.00461661	0.284962	0.0586466	-0.0676692	-0.565626	-0.511278	-0.130827	-0.0977444	-0.087218	0.0887218	-0.0511278	-0.12983	-0.0836878	-0.0519971	-0.21636	-0.622834	-0.1484	-0.25718	0.104548	-0.203008	-0.245113	0.257542	-0.159341	-0.420021	-0.168548	-0.272283	-0.0105462	-0.0562613	-0.204511
CALD1	-0.130163	0.0346647	0.206413	0.1951	0.404651	-0.185765	-0.254235	0.0992572	-0.480732	-0.141353	-0.142857	0.0406168	-0.075188	0.0511278	-0.087218	0.297744	0.193985	0.106767	0.32496	0.286821	-0.0813868	-0.0738789	-0.0852299	0.0489643	-0.061971	-0.337888	0.0135338	-0.186466	-0.387049	0.010989	-0.0980392	0.0173063	-0.0225649	-0.0632769	-0.0825165	0.210526
CALML5	0.190238	0.0248682	-0.18213	0.238455	-0.289037	-0.116767	0.0278448	0.0223136	-0.0982629	-0.0195489	-0.0390977	-0.139902	-0.218045	0.204511	0.209023	-0.13985	0.123308	-0.159398	-0.00921872	-0.0524951	-0.0806332	0.00980026	-0.0327807	-0.107721	0.187462	0.193945	-0.0390977	0.0706767	-0.129507	-0.0824176	0.0423117	-0.164033	0.00752163	-0.423353	-0.207542	-0.22406
CALR	-0.170213	0.14318	0.303549	-0.238455	0.375748	0.223803	0.135592	-0.114646	0.379446	0.12782	0.240602	0.192554	0.0210526	-0.221053	-0.312782	-0.0210526	-0.190977	-0.0240602	-0.118307	-0.0707543	-0.162774	0.183189	-0.163904	0.346517	-0.3207	-0.237128	-0.0345865	0.377444	0.348786	0.0604396	-0.21775	-0.139202	-0.306882	0.247081	0.15003	0.446617
CALU	-0.0901127	-0.0346647	0.18213	0.260133	0.346844	0.176919	0.168279	0.233908	-0.0551784	-0.288722	-0.129323	-0.172245	-0.0541353	0.221053	0.117293	0.396992	0.442105	0.210526	0.391796	0.318775	-0.35569	0.289485	0.0590053	0.395481	0.199857	-0.412133	0.613534	-0.0977444	-0.269316	0.346154	0.0629515	-0.176072	-0.0255735	-0.00979286	0.367574	0.547368
CAMP	-0.510639	-0.360966	0.0849938	-0.1951	0.0578073	-0.0884596	-0.0871662	-0.12311	-0.116404	0.081203	-0.109774	0.341482	0.206015	-0.230075	-0.103759	-0.0180451	-0.142857	0.314286	-0.0722133	-0.118685	0.097212	0.119865	0.360588	0.0429379	0.208378	0.171217	-0.0180451	0.0556391	-0.231052	0.032967	0.23839	0.128668	0.197067	0.0459511	0.105021	-0.0466165
CAND1	-0.170213	-0.339865	-0.18213	0.086711	-0.346844	-0.0150381	-0.249392	0.170045	-0.319732	-0.240602	-0.410526	0.122602	0.12782	0.120301	0.317293	0.4	0.239098	0.392481	0.412538	0.315731	0.297665	-0.330193	0.242577	-0.426366	0.0061971	-0.0204551	0.112782	-0.242105	0.211921	0.0769231	0.675955	0.594432	0.653629	0.235029	0.0337568	-0.22406
CANT1	-0.0300376	-0.198192	0.0849938	0.130066	0.173422	0.0539603	0.0738491	-0.302388	0.119427	-0.204511	-0.123308	-0.103798	0.0285714	-0.446617	-0.338346	-0.0120301	-0.075188	0.0300752	-0.150572	-0.0616247	-0.234364	0.0165851	0.0983422	0.0195857	-0.137886	0.156065	0.216541	-0.0135338	-0.192789	0.115385	-0.49226	-0.41836	-0.410681	-0.114501	0.0737648	-0.0556391
CANX	-0.0700877	-0.351923	0.18213	0.563621	0.0578073	-0.0442298	-0.00847449	0.0938712	-0.306883	-0.559398	-0.580451	-0.377586	-0.482707	0.218045	0.130827	0.744361	0.655639	0.475188	0.654529	0.655808	-0.365487	-0.273653	-0.531048	-0.200377	-0.157251	-0.3341	0.362406	-0.422556	-0.160412	0.225275	0.0196078	0.00601957	0.0398646	0.00677967	0.00875175	0.0857143
CAP1	-0.0500626	0.0693295	0.133562	0.108389	0.433555	-0.286609	0.0556895	0.107721	-0.298568	-0.245113	-0.219549	-0.0812336	-0.043609	0.117293	-0.0075188	0.112782	0.157895	-0.0150376	0.156718	0.111077	0.256218	0.0836791	0.229465	0.116008	0.38577	-0.148489	0.193985	-0.434586	-0.335541	-0.142857	-0.201238	-0.0413845	0.0616773	-0.245575	0.240048	0.0766917
CAPG	-0.270338	0.186888	-0.18213	-0.498588	-0.115615	0.138882	0.119853	0.0915628	0.454277	0.458647	0.377444	0.282813	0.183459	-0.186466	-0.103759	-0.383459	-0.336842	-0.240602	-0.394869	-0.396376	0.418991	0.39578	0.281914	0.376649	0.239363	0.2144	-0.393985	0.318797	0.49301	-0.379121	0.24871	0.275395	0.215118	0.250848	0.177536	0.111278
CAPN1	-0.270338	-0.0218539	0.157846	0.0216777	0.0578073	0.194611	-0.104115	0.239294	-0.086169	-0.126316	-0.0796992	-0.0270779	-0.0195489	0.410526	0.372932	0.42406	0.416541	0.47218	0.488592	0.312688	-0.0195931	-0.258576	-0.0590053	-0.0896423	-0.00309855	-0.404557	0.377444	-0.178947	0.130979	0.450549	0.465428	0.531227	0.615269	0.507722	0.543859	0.22406
CAPN2	-0.350438	0.345894	-0.303549	-0.281811	-0.173422	0.31757	-0.0835343	-0.328549	0.120939	0.485714	0.407519	0.405416	0.371429	-0.136842	-0.196992	-0.518797	-0.553383	-0.269173	-0.406392	-0.531798	0.285607	0.0203544	0.321251	0.0632769	-0.164998	0.209855	-0.306767	0.384962	0.320824	0.153846	0.137255	0.0910459	0.0699511	0.27194	0.441338	-0.0075188
CAPZA1	-0.0901127	-0.383573	-0.18213	0.1951	-0.346844	0.181342	0.0217915	0.529372	-0.0907042	-0.386466	-0.284211	-0.02783	0.0962406	0.296241	0.642105	0.378947	0.562406	0.279699	0.513944	0.497562	0.275057	-0.0369394	0.177016	-0.135593	0.311404	0.127276	0.221053	-0.291729	-0.189846	-0.153846	0.595459	0.291196	0.605491	0.027872	-0.05001	-0.222556
CAPZA2	0.110138	-0.0482292	-0.012142	0.238455	0.086711	-0.0221149	0.190071	0.451659	0.0680282	-0.178947	-0.126316	0.247461	0.366917	0.145865	0.178947	0.108271	0.269173	0.117293	0.341861	0.15292	0.115298	0.36261	0.124567	0.150659	0.464783	0.126519	0.393985	-0.0766917	0.0309051	0.032967	0.364293	-0.0112867	0.113577	-0.0790962	0.152531	-0.0120301
CAPZB	-0.290363	-0.354183	0.206413	0.173422	0.173422	-0.148612	-0.077481	0.265455	-0.354502	-0.469173	-0.431579	-0.135389	-0.0406015	0.228571	0.209023	0.56391	0.377444	0.300752	0.518553	0.427569	0.164281	0.0603093	0.268802	0.0549907	0.263377	-0.188642	0.366917	-0.326316	0.00883002	-0.0879121	0.265222	0.126411	0.297856	-0.127307	0.186287	0.234586
CARHSP1	-0.417855	-0.32219	0.174078	NA	0.174078	0.0669462	-0.247207	0.0750366	-0.443771	-0.260606	-0.236364	0.00606061	-0.0424242	-0.127273	-0.175758	0.309091	-0.0666667	0.284848	0.327217	0.350171	0.175758	-0.030303	0.105409	0.0181818	-0.239164	-0.386532	0.187879	-0.272727	0.133333	0.0952381	0.345455	0.272727	0.200609	0.206688	0.181848	0.478788
CARS1	0.113961	0.121581	0.406181	NA	0.406181	0.0585779	0.13484	-0.0187592	0.109423	-0.236364	0.10303	0.357576	0.151515	0.442424	0.0545455	0.187879	0.00606061	0.0666667	0.117304	0.181339	0.248485	-0.0545455	-0.210819	0.030303	-0.0566441	-0.227011	0.212121	0.139394	0.5	0.333333	0.030303	0.430303	0.297874	0.601826	0.266711	0.163636
CASP14	0.0700877	0.170309	-0.157846	0	-0.173422	0.083152	0.268762	-0.202362	-0.0362817	0.0676692	0.0541353	-0.135389	-0.130827	0.409023	0.215038	-0.218045	-0.0842105	-0.178947	-0.162096	-0.280735	0.0308968	-0.039201	0.00655614	-0.020339	0.119294	0.0575774	0.0721805	0.0586466	-0.11479	0.313187	-0.0567595	-0.202408	0.023317	-0.309605	0.090018	-0.0165414
CASP3	-0.493829	-0.589668	0.0580259	NA	0.0580259	0.24268	0	0.206351	-0.376901	-0.345455	-0.406061	0.212121	0.224242	0.030303	0.0181818	0.551515	0.115152	0.333333	0.561825	0.562775	0.369697	-0.0666667	-0.105409	-0.0787879	0.113288	-0.165657	0.163636	-0.6	-0.133333	0.119048	0.50303	0.357576	0.340427	0.200609	-0.0727393	0.115152
CASS4	0.265908	0.19453	-0.174078	NA	-0.174078	-0.0585779	0.0898933	0.0312653	0.25532	0.321212	0.272727	0.127273	0.393939	-0.0424242	0.0666667	-0.2	0.030303	-0.212121	-0.123478	-0.181339	-0.0181818	0.030303	0.210819	-0.10303	0.371334	0.49697	-0.175758	0.0666667	-0.333333	-0.190476	-0.187879	-0.0909091	-0.109423	-0.103344	-0.181848	-0.612121
CAST	-0.370463	0.147702	-0.0607098	-0.173422	-0.115615	0.3273	-0.0484257	-0.0869462	0.107333	0.156391	0.24812	0.130876	0.177444	0.225564	0.121805	-0.0135338	-0.114286	-0.0661654	0.00921872	-0.0890134	0.190656	-0.0248776	0.242577	0.0971753	-0.0495768	-0.0348495	-0.0496241	0.165414	0.375276	0.142857	0.296182	0.280662	0.322678	0.398494	0.511352	0.17594
CAT	-0.390488	-0.0715902	-0.327833	-0.130066	-0.346844	0.277763	-0.314767	0.0338552	-0.207864	0.0676692	0.081203	0.309891	0.421053	0.121805	0.230075	0.00451128	-0.195489	0.184962	0.00768227	0.00836878	0.443859	-0.19299	0.137679	-0.185311	-0.319151	0.0674262	-0.120301	-0.00451128	0.217807	0.0824176	0.587203	0.422874	0.530275	0.596611	0.237548	-0.00300752
CAVIN2	0.0100125	-0.0625473	0.109278	0.260133	0.289037	0.0645755	0.110168	0.250067	-0.351479	-0.342857	-0.245113	-0.113577	-0.0766917	0.362406	0.245113	0.490226	0.452632	0.141353	0.477837	0.439741	-0.147702	0.0467397	-0.242577	0.166479	0.132463	-0.40683	0.318797	-0.296241	-0.463576	0.230769	0.0526316	-0.0684726	0.0631817	-0.121281	-0.0925185	0.315789
CBLN1	0.341882	0.224925	-0.174078	NA	-0.174078	-0.0167365	0.3371	-0.0312653	0.370822	0.212121	0.224242	-0.0545455	0.2	0.260606	0.163636	-0.272727	-0.00606061	-0.442424	-0.308695	-0.381436	-0.0424242	0.260606	-0.105409	0.212121	0.352452	0.533783	-0.212121	0.260606	-0.116667	-0.119048	-0.333333	-0.393939	-0.164134	-0.346506	-0.206095	-0.369697
CBLN4	0.250313	0.097212	-0.400685	0.433555	-0.260133	-0.19638	0.176754	-0.254683	-0.0438404	-0.075188	-0.144361	-0.290335	-0.193985	-0.172932	-0.228571	-0.38797	-0.165414	-0.318797	-0.318046	-0.272366	0.0406934	-0.0241237	-0.334363	-0.200377	-0.00697174	0.518954	-0.184962	-0.294737	-0.139809	-0.10989	-0.537668	-0.640331	-0.586687	-0.443692	-0.0925185	-0.511278
CBR1	0.0901127	0.632255	0.0364259	-0.130066	0.202326	0.0928825	0.0556895	-0.0500133	0.142103	0.359398	0.296241	0.0188041	-0.133835	0.221053	-0.130827	-0.0992481	-0.0842105	-0.16391	-0.0253515	-0.263236	-0.11153	-0.0701096	-0.0590053	0.14614	-0.156477	-0.436376	-0.0255639	0.230075	0.544518	0.313187	-0.0567595	0.222724	0.0248214	0.251601	0.427586	0.377444
CBX3	-0.270338	0.0248682	0.109278	-0.0650332	0.144518	-0.0141535	0.135592	0.417034	0.375667	0.136842	0.291729	0.0496427	0.124812	0.0526316	-0.0796992	-0.148872	-0.0135338	-0.0330827	-0.104479	-0.0555383	0.287115	0.691295	-0.25569	0.598871	0.333869	0.275008	-0.0646617	0.0631579	0.379691	-0.516484	0.0732714	-0.0744921	0.0112824	0.219963	0.290058	0.303759
CCDC125	-0.250313	-0.370008	0.109278	0.086711	-0.144518	0.00530757	0.249392	-0.206209	0.0816338	-0.302256	-0.294737	-0.421963	-0.335338	0.165414	-0.00601504	0.117293	0.0887218	-0.0255639	-0.0145963	0.167376	0.397137	0.0331701	-0.111454	-0.0263654	0.266475	0.38486	-0.0315789	-0.38797	-0.0397351	-0.39011	-0.234262	-0.0571859	0.11809	-0.20791	0.0387578	-0.222556
CCDC126	0.130163	0.231349	0.0364259	-0.0433555	0.144518	-0.429029	-0.105326	-0.133882	0.129254	0.342857	0.204511	-0.179767	0.0285714	-0.481203	-0.622556	-0.62406	-0.469173	-0.308271	-0.520858	-0.542449	0.0670687	0.340748	0.426149	0.158946	0.218448	0.415163	-0.120301	0.0240602	0.0397351	-0.362637	-0.566563	-0.410083	-0.56337	-0.350283	0.162533	-0.126316
CCDC18	-0.110138	-0.173324	0.254981	0.303488	0.0578073	-0.130036	-0.116222	-0.00307774	-0.0234319	-0.192481	-0.117293	-0.259496	0.00902256	0.0150376	-0.157895	-0.0451128	0.0526316	0.206015	0.119075	0.208459	0.175584	-0.0557861	-0.321251	-0.186064	0.036408	0.340161	0.192481	-0.44812	-0.320824	-0.159341	-0.234262	-0.142965	-0.114329	0.0881357	0.312563	-0.288722
CCDC40	-0.490614	-0.239639	-0.0849938	-0.108389	-0.31794	0.110574	-0.381352	0	-0.0597136	0.278195	0.0511278	0.303121	-0.00902256	-0.240602	-0.0120301	0.0736842	-0.00451128	0.368421	0.0783591	0.082927	-0.088169	-0.221637	-0.216353	-0.194351	-0.307531	0.0606078	-0.415038	0.193985	0.00147167	-0.0164835	0.457172	0.433409	0.302369	0.478344	-0.090018	-0.153383
CCL14	0.250313	-0.0286361	0.473537	0.0650332	0.520266	-0.133574	0.193703	0.0561688	0.0612253	-0.409023	-0.160902	-0.324182	-0.0075188	0.0481203	-0.043609	0.132331	0.218045	-0.160902	0.19513	0.20922	0.0587794	0.16962	0.531048	0.169492	0.483374	-0.0818205	0.569925	-0.239098	-0.379691	-0.0494505	-0.403509	-0.245297	-0.133885	-0.515255	0.205041	0.102256
CCL18	0.290363	0.185381	0.303549	-0.216777	0.462459	-0.114997	0.0145277	0.077713	0.0566901	-0.0646617	0.177444	-0.37909	-0.0075188	-0.0421053	-0.102256	-0.0421053	-0.0586466	-0.172932	-0.154414	-0.0958606	-0.088169	0.107049	0.163904	0.259134	0.0457036	-0.265159	0.293233	-0.0932331	-0.0338484	-0.0494505	-0.519092	-0.258089	-0.259496	-0.173258	0.187538	0.359398
CCL5	0.190238	0.0354183	0.109278	0.390199	0.31794	-0.168958	0.0217915	0.224675	0.0702958	-0.135338	-0.201504	0.176758	0.0992481	-0.279699	-0.230075	0.0105263	0.323308	0.2	0.252747	0.167376	-0.12208	0.193744	0.111454	0.0323918	0.319925	0.0424255	0.407519	-0.109774	-0.295806	0.148352	-0.0134159	0.0255832	-0.00827379	-0.0670434	0.138778	-0.138346
CCN2	-0.110138	-0.288622	0.0364259	0.628655	0.231229	-0.283071	-0.138013	0.175431	-0.315197	-0.535338	-0.536842	-0.192554	0.0285714	-0.257143	-0.156391	0.207519	0.380451	0.330827	0.363371	0.34312	0.0437077	0.106295	0.0983422	-0.0941621	0.358657	0.162883	0.569925	-0.619549	-0.462105	-0.0604396	-0.0670795	-0.224981	-0.0804814	-0.197364	0.442589	-0.201504
CCS	-0.417855	-0.425534	-0.0580259	NA	-0.0580259	0.368204	-0.0224733	0.36893	-0.273557	-0.187879	-0.236364	0.0909091	0.321212	0.0424242	0.030303	0.478788	0.151515	0.333333	0.605042	0.525257	0.442424	-0.0666667	-0.105409	-0.0909091	0.18252	-0.042948	0.224242	-0.6	-0.116667	0	0.551515	0.406061	0.376901	0.249241	0.0606161	0.0424242
CCT2	-0.0100125	0.159759	-0.18213	-0.433555	-0.173422	0.387453	0.360771	0.263916	0.454277	0.26015	0.384962	0.185784	0.22406	0.225564	0.333835	-0.0992481	-0.0270677	-0.323308	-0.113698	-0.176505	0.190656	0.376933	0.0983422	0.442185	0.305982	0.0280311	-0.153383	0.38797	0.44003	-0.241758	0.323013	0.162528	0.265513	0.0700566	-0.0425085	0.242105
CCT3	-0.265908	-0.425534	0.0580259	NA	0.0580259	-0.0585779	-0.179787	0.687836	-0.607906	-0.357576	-0.321212	0.139394	0.418182	0.151515	0.175758	0.575758	0.309091	0.333333	0.685303	0.600293	0.6	0.187879	-0.105409	0.151515	0.220283	-0.116573	0.284848	-0.29697	0.216667	-0.190476	0.660606	0.442424	0.753803	0.0303953	-0.121232	0.272727
CCT4	-0.341882	-0.38906	0.174078	NA	0.174078	0.00836827	-0.112367	0.406449	-0.480245	-0.406061	-0.284848	-0.151515	0.0666667	0.10303	-0.0181818	0.418182	0.10303	0.187879	0.438347	0.431461	0.381818	0.248485	0.105409	0.29697	0.0692317	-0.239282	0.284848	-0.309091	0.216667	-0.166667	0.418182	0.163636	0.38906	-0.0486324	0.0848625	0.587879
CCT5	-0.0700877	-0.227582	-0.522105	0.130066	-0.346844	0.208765	0.277237	0.206209	-0.0438404	-0.156391	-0.350376	0.0338473	0.0360902	-0.0165414	0.227068	0.225564	0.318797	0.037594	0.16901	0.0958606	0.259232	0.110818	0.0983422	0.0346517	0.366404	0.185611	0.00300752	-0.228571	0.0235467	-0.126374	0.314757	0.203913	0.386612	-0.0971753	-0.120024	-0.195489
CCT6A	-0.350438	-0.530521	-0.0849938	0.260133	-0.231229	0.0513065	-0.146488	0.196976	-0.411192	-0.518797	-0.401504	0.0180519	0.18797	0.33985	0.439098	0.503759	0.302256	0.273684	0.450949	0.502127	0.31349	0.0150773	0.308139	-0.111488	0.201406	0.100003	0.240602	-0.332331	-0.0485651	-0.120879	0.616099	0.195636	0.488153	0.0610171	0.020004	-0.0255639
CCT7	-0.330413	-0.427281	-0.012142	0.151744	-0.115615	-0.140651	-0.203388	0.166198	-0.447474	-0.359398	-0.419549	-0.0361038	0.0646617	0.24812	0.254135	0.458647	0.249624	0.276692	0.389491	0.367466	0.283347	0.0580477	0.399925	-0.0572506	0.321475	-0.0265159	0.239098	-0.302256	-0.00588668	-0.230769	0.595459	0.336343	0.517488	-0.0188324	0.0912683	0.0796992
CCT8	-0.470589	-0.481539	-0.133562	0.281811	-0.173422	0.0433452	-0.016949	0.0961795	-0.256239	-0.384962	-0.321805	0.139902	0.209023	0.196992	0.201504	0.345865	0.145865	0.204511	0.25582	0.316492	0.256971	0.3023	0.045893	0.118268	0.271898	0.227279	0.153383	-0.209023	0.0824136	-0.247253	0.494324	0.0240783	0.26777	0.0919022	0.117524	0.0631579
CD109	-0.150188	-0.0489828	-0.230697	0.238455	-0.144518	-0.0849212	-0.00726385	-0.620165	-0.097507	0	-0.166917	-0.106055	-0.12782	-0.421053	-0.584962	-0.353383	-0.443609	-0.288722	-0.428671	-0.273887	0.207988	-0.045232	-0.242577	-0.167232	-0.196758	0.517439	-0.336842	-0.133835	-0.0956586	-0.263736	-0.500516	-0.426637	-0.485897	-0.263654	-0.0637628	-0.381955
CD14	0.330413	0.447627	-0.109278	-0.303488	-0.086711	-0.041576	-0.0871662	-0.500133	0.198793	0.497744	0.461654	0.169989	-0.00601504	-0.278195	-0.4	-0.584962	-0.711278	-0.517293	-0.672967	-0.587336	-0.178599	-0.0912178	0.00655614	-0.0580039	-0.54612	0.0348495	-0.515789	0.615038	0.438558	-0.0164835	-0.370485	-0.245297	-0.526514	-0.0670434	-0.346319	0.0075188
CD151	0.417855	0.0243162	0.406181	NA	0.406181	-0.43515	-0.112367	0.350171	-0.285716	-0.175758	0.248485	-0.0909091	0.660606	0.0424242	0.00606061	0.0424242	0.0787879	-0.321212	0.0432173	0.100049	0.0424242	0.563636	0.737865	0.442424	0.660848	0.276094	0.236364	0.0666667	-0.0833333	-0.452381	-0.212121	-0.248485	0.0547115	-0.455929	-0.157602	0.115152
CD163	0.390488	-0.141673	-0.0364259	-0.108389	-0.0289037	-0.0168073	0.483046	-0.373176	0.0430845	-0.318797	-0.245113	-0.197819	-0.105263	0.234586	0.221053	0.0691729	-0.0270677	-0.249624	-0.187447	-0.0441263	0.0602865	-0.144742	0.177016	-0.164219	0.28894	0.0333343	0.135338	-0.249624	-0.0883002	0.208791	-0.265222	-0.13845	-0.0285822	-0.393221	-0.322565	-0.24812
CD177	-0.0379869	-0.364743	-0.174078	NA	-0.174078	0.175734	-0.0224733	0.0250122	-0.455929	-0.030303	-0.163636	0.29697	0.769697	0.127273	0.2	0.345455	-0.00606061	0.0909091	0.419825	0.175086	-0.00606061	0.00606061	0.210819	-0.0666667	0.0440565	0.0920315	0.151515	-0.212121	-0.283333	0.285714	0.345455	0.030303	0.206688	-0.115502	-0.412189	-0.115152
CD226	0.270338	0.431802	0.0849938	0.173422	0.260133	0.129151	0.299028	-0.143115	0.205596	0.0781955	0.168421	-0.279804	-0.378947	0.18797	-0.144361	0.00902256	0.177444	-0.243609	-0.0199739	-0.0844486	-0.379805	-0.0248776	-0.478598	0.20339	-0.0844355	-0.254553	0.0496241	0.0556391	0.110375	0.263736	-0.585139	-0.20617	-0.276796	-0.0497176	0.162533	0.206015
CD248	0.310388	0.254711	-0.0849938	0.130066	-0.086711	0.0734214	0.158594	-0.133882	0.269845	0.230075	0.0120301	0.0518992	-0.193985	-0.213534	-0.228571	-0.075188	-0.00451128	0.162406	-0.0084505	-0.173462	-0.512435	-0.350548	-0.662171	-0.289266	-0.52443	-0.141671	-0.0827068	0.150376	0.225166	0.571429	-0.211558	-0.116629	-0.425724	0.200377	-0.085017	-0.169925
CD34	-0.230288	-0.198945	0.0364259	0.108389	-0.086711	-0.208765	-0.168279	-0.464739	-0.0438404	-0.075188	-0.102256	-0.165476	-0.142857	-0.261654	-0.318797	-0.287218	-0.242105	-0.0947368	-0.330338	-0.106512	0.321779	-0.123634	0.124567	-0.241808	0.0805623	0.534106	-0.203008	-0.252632	-0.228109	-0.340659	-0.391125	-0.0549285	-0.00977811	-0.0896423	0.142529	-0.491729
CD36	0.250313	0.0316504	0.0364259	0.0650332	0.260133	-0.252994	0.295396	-0.246219	-0.0959953	-0.0902256	-0.0796992	-0.069199	-0.0345865	0.21203	-0.0330827	-0.0706767	-0.00150376	-0.171429	-0.228163	-0.158246	-0.0422006	0.204298	0.25569	0.136347	0.556965	0.0522742	0.186466	-0.24812	-0.342899	0.203297	-0.281734	-0.0902935	0.00376081	-0.259887	-0.005001	-0.0676692
CD40LG	0.341882	0.19453	-0.174078	NA	-0.174078	-0.0418414	0.06742	0.156326	0.164134	0.272727	0.272727	0.0424242	0.478788	0.030303	0.139394	-0.139394	0.0909091	-0.187879	-0.0308695	-0.137567	-0.0181818	0.0909091	0.210819	-0.030303	0.396509	0.460157	-0.0424242	0.0666667	-0.3	-0.214286	-0.115152	-0.115152	-0.0303953	-0.182372	-0.206095	-0.490909
CD44	-0.110138	-0.0150716	-0.206413	0.130066	-0.0578073	-0.147727	0.153751	-0.584771	0.0529108	0	-0.181955	-0.227905	-0.300752	-0.389474	-0.475188	-0.302256	-0.302256	-0.174436	-0.474764	-0.344642	0.0293897	-0.0294008	0.045893	-0.0851226	0.00464783	0.320464	-0.180451	-0.222556	0	-0.0549451	-0.564499	-0.340105	-0.40015	-0.183804	0.191288	-0.288722
CD46	0.390488	0.391862	0.0607098	0.0216777	0.289037	-0.130036	-0.108958	0.0207748	-0.102798	0.132331	0.0451128	-0.130124	-0.16391	-0.210526	-0.258647	-0.0932331	0.0842105	-0.287218	0.0353384	-0.0776014	-0.116052	-0.114588	0.190128	0.012806	0.00309855	-0.247734	0.0150376	0.109774	-0.201619	-0.0824176	-0.353973	0.0188111	-0.106807	-0.390208	-0.128776	0.0451128
CD48	0.410513	0.18312	0.157846	-0.346844	0.0578073	-0.114997	-0.1138	-0.170045	0.26531	0.227068	0.386466	0.163219	0.150376	-0.222556	-0.0857143	-0.461654	-0.353383	-0.406015	-0.424829	-0.211502	0.0572722	-0.0331701	0.439262	-0.0896423	0.0061971	0.163641	-0.26015	0.336842	-0.0809419	-0.252747	-0.203302	0.0300978	-0.0955246	-0.136347	-0.392579	-0.261654
CD55	0.190238	0.3052	0.279265	-0.173422	0.346844	0.0796136	0.426146	-0.0569382	0.615277	0.183459	0.353383	-0.287326	-0.254135	-0.12782	-0.333835	-0.27218	-0.141353	-0.332331	-0.34647	-0.291386	-0.289375	0.445535	-0.163904	0.558193	0.0240138	-0.0568198	0.0586466	0.315789	0.286976	-0.104396	-0.651187	-0.536494	-0.618278	-0.204143	0.165033	0.42406
CD58	0.0500626	0.0580258	0.230697	0.0433555	0.202326	-0.221149	0	-0.456275	0.114136	-0.043609	0.075188	-0.185032	-0.0706767	-0.245113	-0.42406	-0.338346	-0.357895	-0.275188	-0.361835	-0.180309	0.135645	-0.116095	-0.0590053	-0.149153	-0.0836609	0.369708	-0.183459	-0.207519	-0.104489	-0.175824	-0.748194	-0.379233	-0.49041	-0.142373	0.138778	-0.357895
CD5L	0.130163	-0.211756	0.0849938	0.216777	0.173422	-0.211418	0.331716	0.0815602	-0.046108	-0.401504	-0.535338	-0.281309	-0.240602	-0.105263	-0.00451128	0.317293	0.357895	0.0992481	0.308059	0.14303	-0.182367	0.0964949	0.229465	0.0256121	0.454712	-0.121216	0.46015	-0.288722	-0.104489	0.0164835	-0.137255	-0.270128	-0.216623	-0.604144	0.005001	-0.00451128
CD74	0.113961	0.261399	0.290129	NA	0.290129	-0.301258	-0.449467	-0.212604	-0.437692	0.0424242	0.29697	-0.260606	0.10303	-0.127273	-0.321212	-0.2	-0.418182	-0.127273	-0.154347	-0.243869	-0.29697	0.224242	0.316228	0.309091	-0.528678	-0.34972	0.248485	0.430303	0.466667	0.0714286	-0.127273	-0.163636	-0.151976	-0.0303953	0.290957	0.793939
CD84	0.270338	0.362473	0.109278	-0.238455	0.173422	0.0813828	0.161015	0.161581	0.560854	0.344361	0.643609	0.115833	0.126316	-0.157895	-0.103759	-0.463158	-0.216541	-0.490226	-0.381041	-0.302798	-0.178599	0.451566	-0.137679	0.476084	0.0549993	0.155307	-0.251128	0.526316	0.233996	-0.401099	-0.403509	-0.388262	-0.449041	-0.100189	-0.0887678	0.156391
CD9	0.0300376	0.315751	0.303549	0.0650332	0.491362	-0.167189	0.116222	-0.017697	-0.0793662	0.081203	0.156391	0.0135389	-0.0120301	0.218045	-0.221053	-0.126316	-0.0541353	-0.300752	0.00768227	-0.0464087	0.0399398	0.36261	0.229465	0.390961	0.326897	-0.105306	0.0766917	0.0421053	-0.263429	-0.197802	-0.318885	-0.220467	-0.216623	-0.320151	0.0912683	0.300752
CD93	-0.0100125	0.202713	0.0607098	-0.0216777	0.231229	-0.00707676	0.238496	-0.0623243	0.326535	0.251128	0.00601504	-0.0541557	-0.284211	-0.485714	-0.554887	-0.0676692	-0.0586466	-0.0661654	-0.0929554	-0.226718	-0.312736	0.153035	-0.347476	0.250848	-0.153378	-0.0893965	-0.18797	0.17594	0.244297	-0.0604396	-0.455108	-0.288187	-0.588943	-0.122034	0.00625125	0.162406
CD99	0.110138	0.35343	0.303549	0.0433555	0.491362	-0.268032	0.242128	-0.0346246	0.383225	0.178947	0.193985	-0.0895073	-0.136842	-0.2	-0.509774	-0.323308	-0.147368	-0.169925	-0.235846	-0.268562	-0.0670687	0.333963	-0.137679	0.317138	0.191336	0.0924269	-0.00451128	-0.0586466	0.200147	-0.0989011	-0.624355	-0.342363	-0.543061	-0.055744	0.35132	0.0781955
CD99L2	0.190238	0.388848	0.327833	-0.216777	0.462459	-0.0557295	0.222758	-0.298541	0.341653	0.222556	0.356391	-0.270779	-0.156391	-0.118797	-0.404511	-0.336842	-0.275188	-0.36391	-0.40716	-0.365183	-0.202713	0.143235	0.0196684	0.305839	0.0418304	-0.0757597	0.00902256	0.0827068	0.0206034	-0.00549451	-0.793602	-0.37848	-0.52877	-0.143126	0.272555	0.203008
CDA	-0.130163	-0.0241146	0.012142	-0.1951	0.0289037	0.122959	0.0859555	0.268533	0.0967512	0.0180451	0.00150376	0.0586687	-0.183459	0.174436	0.22406	0.230075	0.288722	0.0360902	0.145195	0.168136	0.183874	0.161327	-0.0196684	0.27194	0.216124	-0.220461	-0.0676692	0.144361	0.195732	-0.203297	0.316821	0.462754	0.564874	0.0851226	-0.0712643	0.281203
CDC42	-0.270338	-0.105501	-0.109278	0.0650332	-0.0289037	-0.158343	-0.199756	0.241603	-0.455033	-0.117293	-0.303759	0.283565	0.237594	0.21203	0.198496	0.239098	0.105263	0.299248	0.363371	0.146073	0.402412	-0.0701096	0.216353	-0.156686	0.162674	-0.103791	0.126316	-0.215038	0.0588668	0.142857	0.661507	0.41234	0.509214	0.0873825	0.15003	0.0210526
CDH1	0.130163	0.236625	0.109278	0.151744	0.202326	-0.172496	0.181596	-0.103104	0.213911	0.0571429	-0.00300752	-0.254231	-0.329323	-0.198496	-0.430075	-0.210526	-0.0932331	-0.150376	-0.157486	-0.098143	0.000753581	0.0474936	-0.583497	0.0595105	-0.134012	0.0893965	-0.156391	-0.169925	0.0426785	-0.120879	-0.593395	-0.353649	-0.531779	-0.124294	0.0362573	-0.0631579
CDH11	0.170213	-0.424266	0.352117	0.433555	0.144518	-0.185765	-0.161015	0.0400107	-0.173094	-0.56391	-0.410526	-0.337721	-0.293233	-0.0902256	0.0586466	0.451128	0.445113	0.353383	0.388723	0.548536	-0.512435	-0.149266	0.0327807	-0.20565	-0.0952804	-0.19243	0.490226	-0.201504	-0.459161	0.10989	-0.116615	-0.23702	-0.20158	-0.210923	-0.173785	-0.00601504
CDH13	-0.0300376	0.20196	-0.279265	0.130066	-0.0578073	-0.185765	-0.122275	-0.505519	-0.0136056	0.293233	0.106767	0.329447	0.222556	-0.491729	-0.565414	-0.622556	-0.589474	-0.157895	-0.546209	-0.513539	0.126602	-0.0995103	-0.111454	-0.266667	-0.23549	0.500772	-0.372932	-0.0135338	-0.00588668	0.148352	-0.366357	-0.248307	-0.42422	0.112995	0.126275	-0.514286
CDH17	0.370463	-0.277318	-0.012142	0.455233	-0.202326	-0.170727	-0.15133	-0.115415	-0.181408	-0.368421	-0.145865	-0.264761	-0.196992	0.100752	0.148872	0.13985	0.168421	0.0977444	0.00614581	0.31421	-0.33459	-0.275915	-0.399925	-0.376649	-0.338517	0.161368	0.0165414	-0.227068	-0.220751	-0.0164835	-0.283798	-0.278405	-0.218127	0.00753297	-0.433837	-0.344361
CDH2	0.0300376	0.267521	-0.133562	-0.498588	-0.289037	0.223803	-0.253024	0.0561688	0.136056	0.445113	0.377444	0.212862	0.171429	-0.0330827	0.0842105	-0.299248	-0.344361	-0.12782	-0.196666	-0.155203	0.311229	-0.225406	0.0983422	-0.144633	-0.411333	-0.103791	-0.386466	0.365414	0.238411	-0.21978	0.366357	0.445448	0.303874	0.330697	-0.222545	0.0300752
CDH23	-0.150188	-0.163527	-0.230697	0.303488	-0.346844	0.198149	-0.0726385	-0.153887	0.063493	0.0240602	0	0.253479	0.0496241	-0.189474	-0.0781955	-0.130827	-0.0180451	0.0315789	-0.0307291	0.111077	0.0165788	-0.12665	-0.54416	-0.244068	-0.266475	0.461377	-0.366917	0.0481203	-0.223694	-0.021978	0.0278638	-0.0601957	-0.0661903	0.196611	-0.266303	-0.496241
CDH5	-0.130163	-0.168802	-0.012142	0.390199	-0.0289037	-0.367992	-0.0266341	-0.346246	0.0181408	-0.0601504	-0.190977	-0.0819857	-0.17594	-0.43609	-0.55188	-0.308271	-0.204511	-0.138346	-0.265806	-0.0882526	0.116805	0.152281	-0.268802	-0.109228	0.159575	0.648503	-0.287218	-0.264662	-0.189846	-0.5	-0.510836	-0.391272	-0.488906	-0.256874	-0.030006	-0.533835
CDH6	0.390488	0.20196	0.206413	-0.108389	0.115615	-0.188419	0.199756	-0.208517	0.176117	-0.0210526	0.0827068	-0.345243	-0.296241	0.0315789	-0.0390977	-0.18797	-0.121805	-0.378947	-0.201275	-0.275409	-0.24416	-0.0414626	0.216353	0.00376649	0.0712667	-0.0568198	0.087218	0.209023	0.139809	0.00549451	-0.529412	-0.437171	-0.443024	-0.629756	-0.0812663	0.0270677
CDHR2	-0.0901127	-0.417484	-0.206413	0.108389	-0.462459	0.357377	0.118643	0.374715	-0.19577	-0.344361	-0.335338	-0.270779	-0.115789	0.548872	0.685714	0.618045	0.52782	0.484211	0.522394	0.567556	0.0926905	-0.336978	-0.54416	-0.249341	-0.205279	-0.180308	0.144361	-0.440602	-0.13245	0.208791	0.517028	0.305493	0.522001	0.332957	-0.258802	-0.0075188
CDHR5	0.0700877	-0.224567	0.206413	0.151744	0.115615	-0.412222	-0.337769	-0.0330857	-0.325023	-0.239098	-0.189474	-0.221888	0.106767	-0.0195489	-0.111278	-0.0270677	-0.087218	0.228571	-0.0361067	0.0570599	0.232857	-0.143988	0.190128	-0.297552	0.0185913	0.21743	0.255639	-0.425564	-0.186902	-0.0769231	-0.190918	-0.0082769	0.0639338	-0.0135593	0.153781	-0.221053
CDON	0.113961	0.0851068	-0.406181	NA	-0.406181	-0.158997	0.0224733	0.0750366	0.0790277	0.381818	0.10303	0.139394	0.321212	-0.10303	0.115152	-0.2	0.030303	-0.187879	-0.11113	-0.250122	0.0424242	0.0666667	0.210819	-0.0787879	0.220283	0.533783	-0.345455	0.163636	-0.283333	-0.261905	-0.0424242	-0.139394	0.0121581	-0.285716	-0.400066	-0.612121
CDSN	0.150188	0.40618	-0.279265	-0.1951	-0.173422	-0.0566141	0.230022	-0.248528	0.111869	0.44812	0.258647	0.0887552	-0.0180451	0.111278	0.00300752	-0.514286	-0.323308	-0.321805	-0.412538	-0.627659	-0.0663152	0.0263853	0.281914	0.00301319	0.234715	0.106821	-0.186466	0.219549	0.108904	0.230769	-0.0794634	-0.115124	-0.125611	-0.244822	0.111272	-0.145865
CDV3	-0.170213	0.000753581	0.327833	-0.0216777	0.289037	0.178688	-0.0968513	0.4909	0.0808779	-0.075188	0.168421	0.175254	0.196992	0.174436	0.160902	0.318797	0.278195	0.145865	0.436353	0.420722	0.0286361	0.198267	-0.190128	0.299059	-0.0348587	-0.243946	0.0902256	0.087218	0.0676969	-0.214286	0.244582	0.164033	0.151185	0.314878	0.0875175	0.37594
CEMIP	0.110138	0.104748	-0.254981	-0.303488	-0.404651	0.321108	-0.0786917	0.219289	0.216178	0.273684	0.285714	-0.0699511	0.00150376	-0.169925	0.130827	-0.154887	-0.0781955	-0.267669	-0.0860414	-0.0821662	0.135645	-0.13645	-0.177016	-0.0180791	-0.381896	0.10076	-0.430075	0.369925	0.10596	-0.351648	0.0567595	0.0323552	0.0225649	-0.0738231	-0.50135	-0.0511278
CENPF	0.341882	0.723408	0.290129	NA	0.290129	-0.811723	-0.719147	-0.0250122	-0.206688	0.418182	0.660606	-0.175758	0.0181818	-0.515152	-0.478788	-0.624242	-0.357576	-0.260606	-0.493912	-0.45022	-0.175758	0.260606	0.948683	0.2	-0.31469	-0.0184063	-0.10303	0.830303	0.466667	-0.452381	-0.406061	-0.030303	-0.139818	-0.00607906	0.448559	0.29697
CEP290	-0.265908	-0.364743	0.522233	NA	0.522233	-0.100419	-0.13484	0.168832	-0.38906	-0.418182	-0.10303	0.0909091	0.272727	-0.0666667	-0.236364	0.333333	-0.0424242	0.0181818	0.265478	0.443967	0.309091	0.284848	0.632456	0.248485	0.320983	-0.116573	0.187879	-0.345455	0.0333333	-0.261905	0.0909091	0.175758	0.151976	0.0790277	0.109109	0.357576
CES1	0.270338	-0.0218539	-0.206413	-0.130066	-0.404651	-0.0539603	-0.116222	0.269302	-0.0650047	-0.0120301	-0.109774	-0.194058	-0.168421	0.156391	0.284211	0.165414	0.105263	0.0406015	0.125989	0.15216	0.370762	-0.465135	-0.3737	-0.425613	-0.331545	0.00227279	-0.365414	-0.215038	0.409124	-0.236264	0.151703	0.422874	0.348251	0.1484	-0.396329	-0.290226
CES2	0.0901127	0.204974	-0.109278	-0.433555	-0.086711	0.473259	0.197335	-0.077713	0.349211	0.240602	0.488722	0.206093	0.23609	0.0541353	0.142857	-0.213534	-0.377444	-0.287218	-0.357994	-0.247259	-0.152977	0.147758	-0.242577	0.296799	-0.44929	-0.181066	-0.168421	0.581955	0.279617	0.104396	0.0196078	-0.263356	-0.260248	0.180038	-0.246299	0.42406
CES3	0.310388	-0.274304	-0.133562	0.151744	-0.289037	-0.105267	-0.105326	0.310083	0.063493	-0.169925	-0.0451128	0.106807	0.159398	-0.177444	0.245113	-0.0406015	0.123308	0.0736842	0.0437889	0.177266	-0.0361719	-0.0346778	-0.0852299	-0.249341	-0.0635203	0.337131	-0.0902256	0.0075188	-0.0912436	-0.236264	0.112487	-0.13845	-0.0744641	-0.0919022	-0.545109	-0.434586
CETP	-0.270338	-0.298418	0.109278	0.0216777	0.202326	-0.0291917	0.330505	-0.233908	-0.0952394	-0.190977	-0.300752	0.0714554	-0.0781955	0.118797	0.0481203	0.239098	0.142857	0.2	0.0499347	-0.022824	-0.274304	0.2925	0.465486	0.262901	0.519007	-0.153035	0.410526	-0.0075188	-0.228109	0.296703	0.135191	-0.0948082	0.0759684	-0.255368	0.152531	0.254135
CFD	0.470589	0.490582	0.376401	0.0650332	0.520266	-0.482989	-0.0290554	-0.0877157	0.332582	0.302256	0.281203	-0.225649	-0.204511	-0.401504	-0.664662	-0.451128	-0.169925	-0.282707	-0.323423	-0.413874	-0.390355	0.268376	0.281914	0.222223	0.187462	0.00833357	0.141353	0.198496	0.239882	-0.0714286	-0.754386	-0.323552	-0.614517	-0.304332	0.24755	0.075188
CFH	-0.0100125	-0.519218	0.0607098	0.260133	-0.0289037	-0.00796136	-0.00484257	0.190051	-0.103554	-0.63609	-0.371429	-0.51824	-0.087218	-0.0646617	0.228571	0.357895	0.418045	0.0676692	0.24276	0.421482	0.0489828	0.116849	0.504823	0.0467044	0.345488	0.171217	0.461654	-0.404511	-0.322296	-0.521978	-0.126935	-0.247555	0.064686	-0.367609	0.0262553	-0.0601504
CFHR1	-0.110138	0.330069	0.0849938	-0.325166	0.115615	0.420183	0.146488	0.0192359	0.414216	0.317293	0.661654	-0.0421211	0.0421053	0.120301	0.0330827	-0.251128	-0.160902	-0.53985	-0.278098	-0.165093	-0.134891	0.478705	0.0590053	0.675707	0.0906326	-0.0818205	-0.183459	0.521805	0.0927153	-0.494505	-0.188854	-0.235515	-0.18428	0.0105462	0.146279	0.517293
CFHR2	-0.0300376	-0.0429541	0.497821	0	0.404651	-0.145074	-0.0399512	-0.438578	0.0597136	-0.129323	-0.0225564	-0.291839	-0.4	-0.0255639	-0.177444	0.112782	0.0992481	0.087218	-0.0768227	0.090535	-0.524493	-0.0550322	0.439262	0.0730698	0.144083	-0.359101	0.357895	0.00150376	-0.310523	0.197802	-0.335397	-0.00225734	-0.0782249	-0.0158192	0.416333	0.225564
CFHR3	-0.230288	-0.176338	0.109278	-0.1951	-0.144518	0.194611	0.0980619	0.160043	0.149662	0.0661654	-0.0285714	-0.0654381	-0.142857	0.103759	0.0270677	0.178947	0.0902256	-0.081203	0.15595	0.143791	0.173324	0.341501	0.229465	0.33597	0.178167	-0.0121216	-0.0526316	0.347368	0.225166	-0.478022	0.316821	0.182092	0.247461	-0.228249	-0.265053	0.353383
CFHR4	0.0300376	0.131123	0.352117	0	0.260133	-0.139766	-0.0484257	-0.242372	0.173094	0.130827	0.132331	-0.260248	-0.52782	-0.0721805	-0.183459	0.100752	0.159398	0.0421053	-0.0483983	-0.0395615	-0.751321	-0.0331701	0.20324	0.144633	0.0100703	-0.401527	0.0827068	0.231579	0.0868286	0.17033	-0.327141	-0.00225734	-0.203836	0.027872	0.243799	0.273684
CFHR5	-0.190238	0.0610401	0.424969	-0.238455	0.433555	0.145958	-0.016949	-0.0530911	0.249437	0.133835	0.4	-0.12185	0.0631579	-0.0360902	-0.209023	-0.0842105	-0.111278	-0.0917293	-0.202812	-0.119445	-0.278825	0.493028	0.439262	0.62599	0.130914	-0.17349	0.311278	0.381955	-0.0794702	-0.0989011	-0.192982	-0.200151	-0.133133	0.0421846	0.376325	0.663158
CFI	-0.210263	-0.550868	0.0364259	0.216777	-0.0578073	0.107921	0.266341	-0.276227	-0.103554	-0.550376	-0.449624	-0.15645	-0.00902256	0.141353	0.18797	0.306767	0.174436	0.156391	0.105247	0.224436	-0.0836475	0.185451	0.413037	0.0512242	0.397389	0.101518	0.556391	-0.193985	-0.323768	0.164835	0.166151	-0.23702	0.0759684	-0.292279	0.135027	0.0421053
CFL1	-0.170213	0.0376791	0.157846	-0.0433555	0.375748	-0.217611	-0.100483	0.0646326	-0.443695	-0.144361	-0.273684	0.0398646	-0.0120301	0.124812	-0.0255639	0.315789	0.103759	0.114286	0.297304	0.150638	0.200453	-0.0836791	0.308139	0.0248588	0.152604	-0.400769	0.133835	-0.273684	-0.100074	-0.010989	0.0939112	0.234763	0.208349	-0.102448	0.158782	0.252632
CFP	0.0700877	-0.0331576	-0.18213	-0.0216777	-0.144518	0.0265379	0.24576	-0.417034	0.263042	0.109774	0.0135338	-0.182775	-0.240602	-0.422556	-0.44812	-0.281203	-0.336842	-0.416541	-0.495506	-0.308884	-0.12208	0.262345	-0.0590053	0.198117	-0.0627457	0.306827	-0.308271	0.222556	0.148639	-0.395604	-0.517028	-0.490595	-0.58443	-0.380415	-0.367574	-0.0406015
CGREF1	0.189934	-0.0303953	-0.522233	NA	-0.522233	0.0251048	-0.247207	0.500244	-0.346506	0.175758	-0.175758	0.212121	0.393939	0.00606061	0.490909	0.284848	0.442424	0.515152	0.549477	0.243869	0.0424242	-0.357576	-0.316228	-0.430303	-0.138463	-0.0797606	0.212121	-0.00606061	-0.216667	0.309524	0.636364	0.381818	0.583589	0	-0.569791	-0.345455
CHAD	0.330413	0.206481	0.254981	-0.0216777	0.202326	-0.267148	0.0823236	-0.283152	0.386249	0.0932331	0.278195	-0.47311	-0.258647	-0.245113	-0.451128	-0.469173	-0.315789	-0.496241	-0.544673	-0.348446	-0.217785	0.41915	0.413037	0.326931	0.208378	0.21137	0.105263	0.210526	0.191317	-0.483516	-0.696594	-0.5538	-0.620534	-0.444445	0.106271	0.141353
CHD8	-0.189934	-0.328269	-0.522233	NA	-0.522233	0.0585779	-0.314627	0.443967	-0.583589	0.127273	-0.309091	0.175758	0.454545	-0.175758	0.272727	0.345455	0.260606	0.430303	0.58652	0.293894	0.175758	-0.175758	-0.316228	-0.284848	-0.0944069	0.0184063	0.0666667	-0.212121	-0.3	0.0714286	0.69697	0.284848	0.51672	-0.145897	-0.533422	-0.224242
CHGA	-0.190238	0.290129	0.012142	0.216777	0.260133	-0.278648	-0.0835343	-0.500133	0.00755868	0.16391	0.118797	0.0699511	-0.172932	-0.22406	-0.520301	-0.445113	-0.341353	-0.121805	-0.456327	-0.420722	-0.127355	0.162835	0.177016	0.111488	0.0240138	0.125761	-0.037594	0.0691729	0.16777	0.230769	-0.399381	-0.256584	-0.315908	0.0474577	0.54886	0.0225564
CHGB	0.189934	0.231004	-0.0580259	NA	-0.0580259	-0.29289	-0.0224733	-0.275134	0.285716	0.309091	0.163636	0.381818	-0.00606061	-0.248485	-0.0424242	-0.309091	-0.0424242	-0.127273	-0.358086	-0.250122	-0.151515	-0.187879	-0.105409	-0.309091	0.0566441	0.263824	-0.418182	0.284848	-0.25	-0.047619	-0.333333	0.030303	-0.182372	0.0790277	-0.278834	-0.684848
CHI3L1	0.690864	0.69857	0.012142	-0.108389	0.115615	-0.0689985	0.0629533	-0.174662	0.293277	0.406015	0.46015	-0.259496	-0.242105	-0.106767	-0.348872	-0.482707	-0.329323	-0.6	-0.434816	-0.520386	-0.380559	0.0256314	-0.111454	0.14162	-0.35246	-0.178793	-0.108271	0.565414	0.382634	0.0549451	-0.583075	-0.407073	-0.607747	-0.385688	-0.166283	0.249624
CHIT1	0.170213	0.000753581	0.254981	0	0.289037	-0.176919	0.0932194	-0.430115	0.268333	-0.0255639	0.0255639	-0.0451298	-0.0360902	-0.410526	-0.446617	-0.366917	-0.264662	-0.109774	-0.405624	-0.187156	-0.0904298	0.0595554	0.163904	-0.040678	0.0875341	0.23031	0.117293	-0.037594	-0.328183	0.032967	-0.605779	-0.283672	-0.385107	-0.134087	0.080016	-0.242105
CHL1	0.0100125	0.137152	-0.570673	-0.216777	-0.404651	0.133574	0.0883768	-0.276227	-0.028723	0.320301	0.254135	-0.0669425	0.106767	-0.100752	-0.103759	-0.452632	-0.512782	-0.511278	-0.623032	-0.50517	0.318765	0.0663402	-0.177016	0.0662901	-0.11697	0.42577	-0.592481	0.0270677	0.135394	-0.395604	-0.302374	-0.251317	-0.200075	-0.107721	-0.285057	-0.193985
CHMP2A	-0.113961	-0.243162	0.522233	NA	0.522233	0	-0.224733	-0.0562775	-0.437692	-0.345455	-0.00606061	0.0181818	0.29697	-0.0909091	-0.248485	0.260606	-0.163636	0.0545455	0.216086	0.318906	-0.030303	0.151515	0.632456	0.163636	0.031469	-0.312907	0.345455	-0.248485	0	0.0714286	0.030303	0.0787879	-0.0303953	0.109423	0.157602	0.515152
CHMP4B	0.0100125	0.0866619	0.012142	-0.281811	0.0289037	0.176919	-0.181596	0.250836	0.197282	0.336842	0.264662	0.404663	0.204511	-0.228571	-0.0706767	0.132331	0.0120301	0.12782	0.0722133	0.0296711	-0.174077	0.022616	-0.124567	0.128814	-0.295912	-0.245462	-0.245113	0.43609	0.412068	-0.00549451	0.351909	0.463507	0.206845	0.506216	-0.2488	0.228571
CHRD	0.113961	0.680854	-0.174078	NA	-0.174078	-0.092051	-0.494413	-0.350171	-0.0364743	0.684848	0.660606	-0.151515	0.175758	-0.272727	-0.406061	-0.563636	-0.575758	-0.127273	-0.308695	-0.587787	-0.272727	-0.10303	0.632456	-0.0666667	-0.761549	-0.0306772	-0.030303	0.612121	0.416667	0.190476	-0.127273	0.0424242	-0.249241	0.352585	0.424313	0.224242
CHRDL1	0.493829	0.200609	-0.0580259	NA	-0.0580259	-0.100419	0	-0.0937958	0.133739	0.212121	0.212121	0.260606	0.430303	-0.0424242	0.2	-0.0909091	0.115152	-0.0181818	-0.0432173	-0.0875428	-0.333333	-0.2	0.210819	-0.309091	0.188814	0.177928	0.0424242	0.10303	-0.4	0.166667	-0.175758	-0.030303	-0.121581	-0.0303953	-0.37582	-0.563636
CHRDL2	0.113961	-0.0607906	0.0580259	NA	0.0580259	-0.251048	-0.382047	-0.131314	-0.285716	0.10303	-0.0666667	0.866667	0.466667	-0.321212	0.10303	0.236364	0.139394	0.50303	0.308695	0.331412	-0.127273	-0.624242	0.737865	-0.769697	-0.207695	-0.251553	0.00606061	-0.00606061	-0.333333	0.428571	0.248485	0.684848	0.285716	0.571431	-0.448559	-0.636364
CHST10	-0.0379869	-0.38298	0.0580259	NA	0.0580259	-0.0418414	0.40452	-0.475232	0.109423	-0.260606	-0.321212	-0.212121	-0.333333	-0.00606061	0.00606061	-0.0787879	-0.115152	-0.406061	-0.401303	-0.22511	-0.442424	0.260606	0.105409	0.272727	0.239164	0.141115	-0.248485	-0.163636	-0.466667	-0.166667	-0.478788	-0.818182	-0.607906	-0.747724	-0.472805	0.030303
CHST12	-0.0500626	-0.0384327	-0.0849938	0.086711	-0.0289037	-0.266263	-0.368035	0.00384718	-0.535155	-0.180451	-0.275188	-0.315908	-0.0285714	-0.043609	-0.136842	0.0315789	-0.147368	-0.0240602	0.040716	-0.000760798	0.493596	-0.24953	0.242577	-0.263654	-0.196758	0.0666686	-0.0135338	-0.368421	-0.00735835	-0.247253	-0.135191	-0.020316	0.0534035	-0.256874	0.0337568	-0.0526316
CHST3	-0.150188	-0.27355	0.012142	0.108389	-0.260133	0.128266	-0.181596	0.195437	-0.118671	-0.216541	-0.0556391	-0.261753	-0.0225564	0.109774	0.326316	0.207519	0.181955	0.261654	0.254283	0.254107	-0.0602865	-0.324916	-0.229465	-0.265914	-0.336193	0.0787901	0.0255639	-0.210526	-0.1766	0.0714286	0.0278638	-0.164033	-0.036856	0.106968	0.0362573	-0.145865
CILP	0.0379869	0.32219	-0.406181	NA	-0.406181	0.0334731	0.13484	-0.381436	0.486324	0.6	0.309091	0.139394	0.030303	-0.151515	-0.115152	-0.490909	-0.260606	-0.309091	-0.444521	-0.537763	-0.115152	-0.127273	-0.105409	-0.212121	-0.0503503	0.533783	-0.527273	0.260606	-0.183333	-0.047619	-0.321212	-0.163636	-0.358664	0.0425534	0	-0.69697
CILP2	-0.270338	-0.0994727	-0.0849938	0	-0.289037	-0.00884596	-0.0605321	0.0230831	0.163268	0.261654	0.105263	-0.140654	-0.218045	-0.150376	-0.21203	-0.203008	-0.0661654	-0.0827068	-0.157486	-0.0136944	0.271289	0.120619	-0.504823	0.0489643	0.0596471	0.474256	-0.544361	-0.0932331	-0.00883002	-0.769231	-0.108359	0.082769	0.00977811	0.0843693	-0.155031	-0.293233
CKAP4	-0.210263	-0.596083	0.0607098	0.563621	-0.173422	-0.154804	-0.0932194	-0.0238525	-0.433869	-0.637594	-0.690226	-0.221888	-0.147368	0.23609	0.183459	0.533835	0.410526	0.536842	0.510871	0.608639	0.186135	-0.370148	-0.413037	-0.526555	0.00929565	0.196218	0.251128	-0.772932	-0.344371	0.131868	0.164087	0.118134	0.25047	0.106968	0.0175035	-0.449624
CKAP5	-0.417855	-0.0303953	0.174078	NA	0.174078	-0.184102	-0.0898933	-0.550269	0.133739	0.29697	0.284848	-0.0424242	-0.0181818	-0.587879	-0.733333	-0.490909	-0.636364	-0.587879	-0.598868	-0.393942	-0.0181818	0.345455	-0.105409	0.212121	0.201401	0.521512	-0.624242	-0.030303	-0.166667	-0.619048	-0.6	-0.393939	-0.699091	-0.164134	0.230341	-0.2
CKM	-0.110138	0.311229	0.230697	-0.1951	0.462459	0.0406914	0.0786917	-0.0400107	0.299324	0.344361	0.315789	0.0263257	-0.0135338	-0.302256	-0.4	-0.145865	-0.0917293	-0.0736842	-0.169778	-0.334751	-0.497364	0.424427	0.386812	0.565726	0.177392	-0.315918	0.219549	0.396992	0.178072	0.0934066	-0.226006	-0.17231	-0.334712	0.0105462	0.472595	0.568421
CLC	-0.0901127	-0.411455	0.279265	0.173422	0.231229	-0.162766	0.0145277	0.495517	-0.0884366	-0.547368	-0.37594	-0.133133	-0.0105263	0.144361	0.415038	0.488722	0.649624	0.38797	0.548514	0.568316	0.0911834	0.111572	0.557272	0.0459511	0.606541	-0.108336	0.536842	-0.458647	-0.389993	-0.104396	0.281734	0.219714	0.449793	-0.076083	0.218794	-0.0210526
CLEC11A	-0.0100125	0.250189	-0.206413	-0.108389	-0.31794	0.399837	0.292975	-0.0384718	0.278915	0.303759	0.231579	0.215118	0.111278	0.378947	0.126316	-0.147368	-0.190977	-0.0466165	-0.0660675	-0.21911	0.0339112	0.0738789	-0.242577	0.0806028	-0.265701	-0.0250007	-0.0631579	0.395489	0.529801	0.351648	0.393189	0.0526712	0.0586687	0.258381	-0.0375075	0.215038
CLEC1B	0.265908	-0.0182372	-0.0580259	NA	-0.0580259	-0.175734	0.0224733	-0.187592	0.151976	0.127273	-0.030303	0.454545	0.187879	-0.224242	0.163636	-0.0181818	0.175758	0.0909091	-0.061739	0.0375183	-0.284848	-0.345455	0.210819	-0.490909	0.213989	0.141115	-0.175758	-0.0545455	-0.583333	0.119048	-0.163636	0.0666667	-0.133739	0.0121581	-0.472805	-0.781818
CLEC3B	0.150188	0.104748	-0.0849938	0.325166	0.144518	-0.356492	0.16949	-0.379332	-0.0937277	-0.0135338	-0.299248	-0.329447	-0.368421	-0.333835	-0.569925	-0.141353	-0.111278	-0.121805	-0.219713	-0.336273	-0.25245	0.0361856	0.0327807	-0.0308852	0.0875341	0.127276	0.0556391	-0.209023	0.00441501	0.10989	-0.669763	-0.476298	-0.605491	-0.476837	0.0862673	-0.12782
CLIC1	-0.0901127	-0.45441	0.109278	0.238455	0.202326	-0.198149	-0.0351086	0.239294	-0.371131	-0.586466	-0.571429	-0.154945	0.0285714	0.0195489	0.15188	0.601504	0.427068	0.329323	0.465545	0.438981	0.0836475	0.0316624	0.334363	-0.027872	0.34239	-0.141671	0.464662	-0.493233	-0.129507	-0.120879	0.176471	0.0910459	0.230914	-0.161206	0.0675135	0.0676692
CLIC4	-0.110138	-0.348155	0.18213	0.130066	0.260133	-0.112344	-0.0617427	0.226214	-0.301592	-0.43609	-0.466165	-0.036856	0.124812	-0.0285714	0.0390977	0.57594	0.326316	0.374436	0.484751	0.39105	0.0678223	-0.0444781	0.20324	-0.0391714	0.109224	-0.229552	0.422556	-0.35188	-0.0470935	0.0989011	0.195046	0.155004	0.188793	-0.00602638	0.102521	0.156391
CLINT1	-0.265908	-0.462008	0.0580259	NA	0.0580259	-0.0502096	-0.40452	0.231363	-0.571431	-0.236364	-0.406061	0.466667	0.236364	-0.345455	0.0909091	0.563636	0.29697	0.709091	0.660607	0.700342	0.0909091	-0.478788	0.210819	-0.563636	-0.106994	-0.460157	0.248485	-0.490909	-0.316667	0.285714	0.6	0.660606	0.437692	0.364743	-0.327327	-0.139394
CLN5	-0.0700877	0.322533	-0.157846	0.108389	-0.086711	0.0229995	-0.159805	-0.377023	-0.057446	0.181955	0.129323	-0.292591	-0.347368	-0.136842	-0.410526	-0.350376	-0.285714	-0.37594	-0.341093	-0.244216	0.236625	-0.153035	-0.321251	-0.0474577	-0.371051	0.175763	-0.377444	0.0406015	0.0706402	-0.247253	-0.496388	-0.147479	-0.175254	-0.109228	0.116273	-0.0571429
CLPX	0.110138	0.286361	-0.206413	-0.216777	-0.086711	0.166304	0.391037	-0.187742	0.495094	0.365414	0.303759	-0.154945	-0.172932	-0.186466	-0.406015	-0.430075	-0.359398	-0.578947	-0.56311	-0.423004	0.203467	0.440258	-0.25569	0.445952	0.0689428	0.306827	-0.439098	0.249624	0.413539	-0.532967	-0.438596	-0.246802	-0.343738	-0.158192	-0.19754	0.106767
CLSTN1	0.0500626	-0.055765	-0.157846	0.368522	-0.0289037	0.0132689	-0.196124	-0.214673	-0.171582	-0.207519	-0.0135338	-0.300113	-0.0225564	-0.269173	-0.254135	-0.189474	-0.160902	-0.138346	-0.258892	-0.0464087	-0.164281	0.0987565	-0.0721176	0.0369116	-0.302883	0.200763	0.150376	-0.0556391	-0.294334	-0.0494505	-0.44066	-0.623025	-0.487401	-0.178531	0.075015	0.0451128
CLTC	-0.390488	-0.629994	-0.0364259	0.47691	-0.173422	-0.169842	-0.24576	0.13619	-0.56539	-0.661654	-0.687218	-0.206845	-0.0496241	0.215038	0.281203	0.529323	0.437594	0.523308	0.513176	0.598748	0.436324	-0.235206	0.111454	-0.390961	0.201406	0.196975	0.303759	-0.783459	-0.310523	-0.10989	0.378741	0.27088	0.552087	0.0790962	0.232547	-0.323308
CLU	-0.250313	-0.59759	-0.18213	0.238455	-0.144518	-0.0858058	0.133171	-0.0438578	-0.493582	-0.481203	-0.691729	0.0669425	0.106767	0.154887	0.330827	0.428571	0.278195	0.547368	0.325728	0.277691	0.0542579	-0.147758	0.190128	-0.303579	0.326122	0.00227279	0.418045	-0.577444	-0.559235	0.472527	0.4613	0.0654628	0.304626	-0.0956687	-0.00625125	-0.233083
CLUL1	0.341882	0.328269	-0.174078	NA	-0.174078	-0.092051	-0.47194	-0.156326	-0.285716	0.260606	0.127273	0.0909091	0.0787879	-0.187879	0.127273	-0.0545455	-0.00606061	0.430303	0.129652	-0.0875428	-0.539394	-0.527273	0.948683	-0.478788	-0.761549	-0.533783	0.321212	0.333333	-0.0333333	0.738095	0.212121	0.236364	0.0547115	0.267478	-0.0363696	0.115152
CMPK1	0.0300376	0.204221	0.254981	0.151744	0.462459	-0.127382	0.00242128	0.162351	-0.24339	-0.123308	-0.12782	-0.0503949	-0.103759	0.169925	-0.0601504	0.306767	0.254135	0.0526316	0.382577	0.180309	-0.141673	-0.00301546	0.0721176	0.13936	0.0712667	-0.443952	0.237594	-0.12782	-0.0367918	0.230769	-0.137255	-0.0112867	-0.0744641	-0.134087	0.175035	0.335338
CNDP1	-0.230288	-0.218539	-0.133562	0.260133	-0.0289037	-0.154804	-0.318399	-0.0446273	-0.403634	-0.336842	-0.230075	-0.218879	0.0210526	-0.0796992	0.00300752	-0.0390977	-0.0240602	0.177444	-0.0637628	0.131618	0.36398	-0.141727	-0.00655614	-0.206403	-0.104576	0.206824	0.120301	-0.514286	-0.364974	-0.131868	-0.112487	-0.116629	0.115081	0.0708099	0.307562	-0.174436
CNDP2	-0.190238	0.358705	-0.18213	-0.520266	-0.144518	0.0486528	-0.307503	-0.0369329	0.0582019	0.610526	0.318797	0.412937	0.246617	-0.221053	-0.166917	-0.326316	-0.47218	0.0631579	-0.247369	-0.431373	0.284854	-0.27893	0.137679	-0.182298	-0.409009	-0.13258	-0.431579	0.297744	0.518028	0.203297	0.368421	0.555305	0.276044	0.539361	0.186287	0.0195489
CNN2	-0.150188	0.118312	0.206413	0.0216777	0.433555	-0.0645755	-0.146488	-0.00153887	-0.417239	-0.0406015	-0.0977444	0.113577	-0.0300752	0.124812	-0.081203	0.294737	0.0932331	0.144361	0.265038	0.177266	-0.121327	-0.0912178	-0.00655614	0.0956687	-0.127815	-0.522742	0.0932331	-0.0796992	-0.282561	0.296703	0.0113519	0.106847	0.032343	0.0542374	0.030006	0.392481
CNTFR	0.170213	0.179352	0.0607098	0.0433555	0.086711	-0.0247687	0.153751	-0.23237	0.220714	0.0556391	0.0210526	-0.281309	-0.323308	-0.243609	-0.285714	-0.252632	-0.0601504	-0.160902	-0.205885	-0.15216	-0.0391862	-0.213344	-0.25569	-0.131074	-0.157251	0.134095	-0.145865	-0.124812	-0.178072	0.021978	-0.634675	-0.271633	-0.365551	-0.187571	0.00875175	-0.275188
CNTN1	0.270338	0.249435	-0.230697	0.0216777	-0.0289037	-0.164535	0.0423724	-0.458584	0.057446	0.141353	0.114286	-0.0564122	0.0360902	-0.410526	-0.457143	-0.613534	-0.542857	-0.491729	-0.608436	-0.501366	0.192917	-0.0655864	-0.00655614	-0.158192	-0.164223	0.453043	-0.320301	-0.0120301	-0.0573952	-0.186813	-0.698658	-0.492099	-0.562618	-0.348023	-0.155031	-0.415038
CNTN3	0.0500626	-0.133384	0.0364259	0.086711	0.0578073	0.087575	0.236075	-0.166968	-0.272869	-0.356391	-0.377444	-0.23317	-0.258647	0.275188	0.184962	0.258647	0.174436	0.0466165	0.184374	0.232044	0.0670687	-0.229175	-0.321251	-0.13258	-0.0488022	-0.246219	0.225564	-0.254135	-0.467991	0.285714	-0.0959752	-0.13544	0.0443776	-0.365349	-0.223795	0.0661654
CNTN4	0.170213	-0.0301433	-0.254981	0.173422	-0.173422	-0.197265	0.0121064	-0.604007	-0.260775	-0.172932	-0.258647	-0.355773	-0.372932	-0.228571	-0.231579	-0.15188	-0.242105	-0.35188	-0.35108	-0.184113	-0.0301433	-0.346025	-0.0590053	-0.34049	-0.201406	0.181823	-0.270677	-0.228571	-0.229581	-0.0824176	-0.628483	-0.413093	-0.430989	-0.48889	-0.307562	-0.384962
COBLL1	0.0379869	0.0911858	-0.406181	NA	-0.406181	-0.167365	-0.13484	0.156326	-0.145897	0.442424	0.187879	0.2	0.612121	-0.0909091	0.0424242	-0.151515	-0.0787879	-0.175758	0.0246956	-0.22511	0.187879	0.151515	0.210819	-0.00606061	0.125876	0.546053	-0.284848	0.224242	-0.1	-0.190476	0.115152	-0.00606061	0.176293	-0.182372	-0.351573	-0.478788
COG4	0.0500626	-0.428034	-0.0364259	0.411877	-0.289037	-0.289263	-0.445516	0.211595	-0.47015	-0.386466	-0.395489	-0.0481384	0.0225564	0.0270677	0.338346	0.254135	0.353383	0.439098	0.419452	0.463326	0.0678223	-0.529214	-0.111454	-0.704333	-0.0681681	0.228037	0.0466165	-0.515789	-0.58131	0.043956	0.230134	0.195636	0.283565	0.0391714	-0.208792	-0.682707
COL12A1	-0.310388	-0.244914	-0.157846	0.1951	-0.433555	0.160996	-0.179175	-0.150809	0.046108	0.138346	0.0676692	0.170741	-0.0180451	-0.136842	-0.0827068	0.00601504	-0.0947368	0.145865	-0.0215104	0.0418439	-0.266768	-0.0444781	-0.426149	-0.12806	-0.400488	0.299251	-0.365414	0.257143	0.166299	-0.0659341	0.180599	-0.0880361	-0.172245	0.290773	-0.182537	-0.174436
COL15A1	0.190238	0.291636	0.400685	-0.47691	0.260133	-0.0574987	0.253024	-0.0800213	0.646268	0.433083	0.556391	0.00376081	-0.0240602	-0.112782	-0.17594	-0.512782	-0.300752	-0.378947	-0.443267	-0.435177	-0.220046	0.39578	0.295026	0.397741	0.365629	0.0886389	-0.0796992	0.490226	0.101545	-0.225275	-0.393189	-0.223476	-0.355021	-0.236535	0.0612623	0.124812
COL18A1	0.0700877	-0.518464	-0.012142	-0.108389	0	0.206995	0.1138	0.197745	0.0370376	-0.368421	-0.263158	0.131628	0.22406	-0.186466	0.281203	0.487218	0.299248	0.296241	0.217408	0.370509	-0.18086	0.0143235	0.216353	0.0195857	0.027887	-0.152277	0.254135	-0.0541353	-0.120677	0.0989011	0.271414	0.116629	0.18428	0.119021	-0.431336	0.0511278
COL1A1	0.0700877	0.119819	-0.012142	-0.0216777	-0.0578073	0.389222	0.199756	-0.182356	0.523061	0.209023	0.362406	0.202332	0.239098	-0.203008	-0.203008	-0.413534	-0.227068	-0.184962	-0.306523	-0.178027	-0.055765	0.176405	-0.281914	0.122034	-0.139435	0.361374	-0.0571429	0.324812	-0.111847	0.21978	-0.182663	-0.232506	-0.249718	0.185311	0.060012	-0.15188
COL1A2	-0.0100125	-0.479278	-0.230697	0.541944	-0.31794	-0.251225	-0.403144	-0.0161581	-0.633418	-0.479699	-0.645113	-0.0797292	-0.126316	-0.0481203	0.254135	0.515789	0.418045	0.645113	0.45479	0.437459	-0.214771	-0.743312	-0.20324	-0.816574	-0.327672	-0.0318191	0.135338	-0.607519	-0.366446	0.423077	0.252838	0.232506	0.251222	0.222223	-0.108772	-0.571429
COL2A1	0.265908	0.431613	-0.174078	NA	-0.174078	-0.451887	-0.247207	0.150073	0.164134	0.430303	0.333333	-0.030303	-0.00606061	-0.333333	-0.0666667	-0.406061	0.0424242	-0.115152	-0.277825	-0.275134	-0.030303	0.00606061	0.210819	-0.115152	0.100701	0.312907	-0.260606	0.369697	0	-0.357143	-0.2	-0.00606061	-0.0425534	-0.109423	0.0363696	-0.430303
COL3A1	-0.150188	-0.079126	0.303549	-0.260133	0.173422	-0.0513065	-0.177964	-0.199284	0.0839014	0.0902256	-0.141353	0.364047	0.0255639	-0.32782	-0.180451	0.111278	-0.0451128	0.433083	0.136744	0.094339	-0.000753581	-0.523937	0.111454	-0.443692	-0.295137	-0.23031	-0.0616541	0.00451128	-0.0382634	0.368132	0.147575	0.564334	0.256487	0.436912	0.0825165	-0.243609
COL4A2	-0.0300376	0.13037	0.012142	0.390199	-0.0289037	-0.0707676	-0.209441	0.0469356	0.181408	0.144361	0.087218	-0.0819857	-0.081203	-0.338346	-0.469173	-0.237594	0.00451128	0.0766917	-0.0153645	-0.0532559	0.00753581	-0.0120619	-0.596609	-0.0971753	-0.27887	0.402284	-0.118797	-0.0135338	0.154525	-0.137363	-0.312693	-0.115877	-0.236179	0.195857	0.2488	-0.266165
COL5A1	0.290363	-0.0587794	0.61924	-0.0216777	0.462459	-0.164535	0.0133171	-0.0992572	0.159488	-0.169925	-0.0781955	-0.151937	-0.27218	-0.0721805	-0.0586466	0.264662	0.282707	0.294737	0.201275	0.230522	-0.57649	-0.305316	0.150791	-0.171752	-0.0681681	-0.408345	0.360902	-0.0285714	-0.244297	0.379121	-0.347781	0.0586908	-0.130124	0.0286253	0.0137528	0.0180451
COL6A1	0.190238	0.147702	-0.012142	0.108389	-0.0578073	-0.29457	-0.271184	-0.639401	-0.0158732	0.0646617	0.105263	-0.236179	-0.245113	-0.404511	-0.568421	-0.451128	-0.532331	-0.512782	-0.574634	-0.311167	0.0278825	-0.133434	0.111454	-0.210923	-0.327672	0.353798	-0.392481	0.124812	0.208977	-0.373626	-0.638803	-0.35064	-0.522753	-0.280226	-0.137528	-0.291729
COL6A2	0.210263	-0.018086	-0.109278	0.216777	-0.375748	-0.03273	-0.1138	-0.113876	0.245657	0.0691729	0.0902256	-0.103046	-0.0902256	-0.240602	-0.138346	-0.266165	-0.124812	-0.0315789	-0.161328	-0.0509735	-0.0979656	-0.268376	-0.295026	-0.396988	-0.412107	0.440164	-0.287218	0.0195489	0.144224	-0.197802	-0.267286	-0.199398	-0.336217	0.118268	-0.211292	-0.538346
COL6A3	0.0100125	-0.0889226	0.0849938	0.216777	-0.115615	0.0114997	-0.1138	-0.331627	0.144371	0.0075188	-0.0616541	-0.191049	-0.237594	-0.384962	-0.419549	-0.0586466	-0.0992481	0.00601504	-0.0822003	-0.0311927	-0.287115	-0.199775	-0.0983422	-0.213936	-0.429149	0.209855	-0.103759	0.13985	0.0824136	-0.104396	-0.378741	-0.255832	-0.42422	-0.0519775	-0.0775155	-0.201504
COLEC10	0.130163	-0.396384	-0.0607098	0.606977	0.0578073	-0.274225	-0.289343	-0.411648	-0.557831	-0.652632	-0.430075	-0.171493	-0.0360902	-0.121805	-0.0451128	0.222556	0.0842105	0.132331	-0.0122916	0.311927	-0.186135	-0.350548	-0.163904	-0.451978	-0.23549	0.159095	0.206015	-0.523308	-0.485651	0.291209	-0.457172	-0.34161	-0.206093	-0.0564973	-0.0612623	-0.398496
COLEC11	0.190238	-0.177845	-0.206413	0.47691	-0.144518	-0.311378	-0.388616	-0.324702	-0.479221	-0.454135	-0.243609	-0.283565	-0.0571429	-0.087218	-0.0330827	-0.0481203	-0.0842105	-0.0827068	-0.175156	0.136183	0.137152	-0.386733	-0.0983422	-0.499436	-0.289715	0.3091	-0.0240602	-0.487218	-0.183959	-0.148352	-0.438596	-0.248307	-0.116585	-0.0580039	-0.005001	-0.485714
COMP	0.0901127	0.264507	0.279265	0.1951	0.202326	-0.335262	0.0460044	-0.465509	0.0340141	0.203008	-0.00300752	-0.318165	-0.589474	0.00601504	-0.44812	-0.150376	-0.0481203	-0.0827068	-0.151341	-0.254107	-0.432556	-0.142481	-0.137679	-0.0813561	0.0178167	-0.0598502	-0.0646617	0.0165414	0.0956586	0.181319	-0.583075	-0.154251	-0.369312	-0.229756	0.232547	-0.0661654
COPB1	-0.341882	-0.443771	0.290129	NA	0.290129	-0.184102	-0.13484	0.550269	-0.474166	-0.406061	-0.272727	0.175758	0.272727	-0.00606061	-0.0424242	0.430303	0.2	0.10303	0.413651	0.537763	0.648485	0.357576	-0.105409	0.272727	0.453153	0.042948	0.0424242	-0.284848	0.2	-0.428571	0.345455	0.321212	0.547115	-0.0425534	-0.0484929	0.175758
CORO1A	-0.390488	-0.31349	0.0849938	-0.151744	0.0289037	-0.0256533	0.0133171	0.196976	-0.247169	-0.240602	-0.215038	0.107559	0.0526316	0.314286	0.357895	0.368421	0.184962	0.0947368	0.287317	0.299755	0.391109	0.137958	0.386812	0.13936	0.407459	-0.0878813	-0.0075188	-0.17594	0	-0.28022	0.446852	0.315275	0.498684	-0.0610171	-0.0125025	0.148872
CORO1B	-0.130163	0.0625473	0.18213	0.151744	0.31794	-0.177804	-0.135592	0.0730964	-0.467883	-0.112782	-0.230075	0.0932682	-0.0466165	0.234586	0.0225564	0.318797	0.215038	0.206015	0.413306	0.269323	0.055765	-0.229175	-0.137679	-0.126554	0.0309855	-0.339404	0.0526316	-0.326316	-0.297277	0.241758	0.0732714	0.225734	0.166228	0.0263654	0.0762653	0.0586466
CORO1C	-0.210263	-0.124341	0.0849938	0.303488	0.231229	-0.211418	-0.196124	0.100027	-0.567657	-0.309774	-0.442105	0.0534035	-0.0526316	0.142857	0.0270677	0.454135	0.291729	0.335338	0.496275	0.397137	0.110776	-0.240483	-0.25569	-0.20113	-0.0100703	-0.287129	0.138346	-0.461654	-0.254599	0.120879	0.176471	0.214447	0.203836	0.0512242	0.105021	0.0195489
COTL1	-0.0700877	0.168049	0.303549	-0.0650332	0.462459	-0.0902287	-0.0205809	0.150809	-0.251704	-0.00300752	-0.00300752	0.10079	-0.0586466	0.267669	0.0406015	0.305263	0.168421	0.108271	0.308059	0.206176	-0.0994727	-0.0241237	-0.111454	0.169492	0.00309855	-0.528803	0.0496241	-0.0781955	-0.16777	0.203297	-0.0154799	0.153499	0.0609252	0.0730698	0.0325065	0.393985
CP	0.290363	-0.320272	0.0849938	0.216777	0.0289037	-0.0663447	0.105326	-0.261608	-0.0317465	-0.479699	-0.0962406	-0.313652	0.0496241	0.0556391	0.0827068	0	-0.0571429	-0.135338	-0.228932	0.17118	-0.0889226	0.0437242	-0.0590053	-0.076083	0.025563	0.259856	0.242105	-0.317293	-0.350258	-0.137363	-0.473684	-0.513168	-0.337721	-0.173258	-0.203791	-0.192481
CPA1	-0.110138	-0.167295	0.012142	0.1951	0.0289037	-0.475028	-0.506048	0.110799	-0.483756	-0.225564	-0.329323	0.123355	0.0766917	-0.218045	-0.0240602	-0.0586466	0.0120301	0.189474	0.146731	0.129336	0.386587	-0.165097	0.557272	-0.367609	0.130139	0.143186	0.081203	-0.23609	-0.288447	-0.285714	0.256966	0.181339	0.277548	-0.234275	0.0562613	-0.317293
CPA3	0.0300376	-0.419745	0.0607098	0.1951	-0.173422	0.0168073	0.0205809	0.346246	-0.0513991	-0.227068	-0.239098	0.12185	0.0496241	0.172932	0.452632	0.360902	0.52782	0.494737	0.461704	0.435937	-0.164281	-0.197513	-0.413037	-0.288513	0.180491	0.0810629	0.154887	-0.239098	-0.434143	0.153846	0.364293	0.261099	0.367055	0.145386	-0.253801	-0.384962
CPA4	0.189934	0.273557	-0.406181	NA	-0.406181	-0.309626	-0.157313	0.125061	0.0668696	0.454545	0.175758	0.0424242	0.115152	-0.224242	0.0787879	-0.309091	0.0545455	-0.0909091	-0.172869	-0.300147	-0.030303	-0.0181818	0.210819	-0.139394	0.0251752	0.374261	-0.309091	0.333333	-0.116667	-0.238095	-0.0424242	-0.0666667	0.0364743	-0.224925	-0.278834	-0.50303
CPB1	-0.210263	-0.376791	0.303549	0.585299	0.289037	-0.479451	-0.391037	-0.0238525	-0.362817	-0.571429	-0.419549	-0.217375	-0.181955	-0.123308	-0.133835	0.195489	0.27218	0.434586	0.201275	0.367466	-0.0783725	0.0414626	0.295026	-0.135593	0.127041	0.073487	0.529323	-0.41203	-0.341428	-0.0714286	-0.104231	-0.153499	0.0315908	-0.0384181	0.502601	-0.0406015
CPB2	0.0100125	-0.65863	0.133562	0.281811	0.115615	-0.137997	0.135592	0.0192359	-0.132277	-0.569925	-0.369925	0.169989	0.281203	-0.0496241	0.284211	0.302256	0.27218	0.395489	0.171315	0.318014	-0.337604	0.150773	0.334363	-0.0768363	0.380347	0.168944	0.509774	-0.278195	-0.632818	0.274725	0.114551	-0.322047	-0.0947725	-0.126554	-0.182537	-0.233083
CPD	-0.0901127	-0.0768653	-0.497821	-0.0650332	-0.520266	0.194611	0.0121064	-0.253144	-0.028723	0.108271	0.142857	0.262505	0.377444	0.0406015	0.148872	-0.416541	-0.415038	-0.276692	-0.409465	-0.279974	0.440092	0.0180928	-0.0196684	-0.160452	-0.00852101	0.571229	-0.320301	0.0781955	-0.0382634	-0.120879	0.215686	-0.0601957	0.137646	0.0293786	-0.177536	-0.409023
CPM	0.190238	-0.234364	-0.109278	-0.0650332	-0.231229	-0.00353838	-0.0399512	-0.172354	-0.242634	-0.156391	-0.27218	0.139902	0.150376	0.0947368	0.326316	0.0511278	0.0601504	0.17594	0.0760545	0.103469	0.12208	-0.46212	0.452374	-0.55066	0.11852	0.0378799	0.132331	-0.218045	-0.534216	0.406593	0.287926	0.345373	0.430237	-0.0715632	-0.311312	-0.506767
CPN1	0.0500626	-0.0859083	-0.352117	-0.0433555	-0.462459	0.145958	-0.0460044	0.0184665	-0.127742	-0.043609	-0.075188	-0.516736	-0.206015	0.126316	0.169925	-0.0315789	-0.0165414	-0.203008	-0.14289	-0.0388007	0.23361	0.0248776	0.20324	0.0173258	0.0108449	0.0954573	0	-0.0766917	0.0250184	-0.357143	0.155831	-0.020316	0.18428	-0.261394	-0.140028	0.087218
CPN2	0.150188	-0.110776	-0.109278	0.0433555	0	-0.176919	-0.0230022	-0.236217	-0.291009	-0.251128	-0.290226	-0.409176	-0.177444	-0.0255639	-0.0857143	0.0180451	-0.0917293	-0.114286	-0.198203	-0.0593423	0.113037	0.0173389	0.517935	-0.0248588	0.111548	-0.0651534	0.263158	-0.240602	-0.138337	-0.0824176	-0.155831	-0.139202	-0.00752163	-0.373635	-0.0862673	0.115789
CPNE1	-0.569803	-0.480245	-0.0580259	NA	-0.0580259	0.267785	0.26968	0.45022	-0.121581	-0.236364	-0.248485	-0.127273	0.163636	0.224242	-0.0666667	0.272727	0.030303	-0.212121	0.25313	0.243869	0.781818	0.551515	-0.632456	0.515152	0.553854	0.447886	-0.175758	-0.406061	0.116667	-0.452381	0.272727	-0.030303	0.32219	-0.237083	-0.0242464	0.127273
CPPED1	-0.510639	-0.316504	-0.012142	0.0216777	-0.0289037	0.0353838	-0.0133171	-0.197745	-0.0907042	-0.207519	-0.154887	0.0225649	0.0977444	0.0661654	-0.043609	0.0962406	-0.118797	0.0165414	-0.0891143	0.022824	0.299172	0.367887	0.399925	0.252354	0.337742	0.189399	0.15188	-0.0571429	0.226637	-0.247253	0.275542	0.0534236	0.246709	0.0497176	0.371324	0.209023
CPQ	0.0901127	-0.219292	-0.18213	0.47691	-0.144518	-0.416645	-0.26513	-0.00153887	-0.424042	-0.389474	-0.371429	-0.655134	-0.320301	-0.154887	-0.184962	-0.0120301	0.0661654	-0.133835	-0.074518	0.0745582	0.226074	0.0497552	0.137679	-0.110735	0.0681681	0.361374	0.0857143	-0.457143	-0.211921	-0.576923	-0.407637	-0.413093	-0.203836	-0.5484	-0.0462593	-0.177444
CPS1	0.0700877	-0.179352	0.0364259	-0.086711	-0.202326	-0.138882	-0.0847449	0.362404	-0.173094	-0.0285714	-0.333835	0.157202	0.0180451	0.267669	0.409023	0.359398	0.357895	0.590977	0.50703	0.289103	0.163527	-0.487751	0.045893	-0.530321	0.0418304	-0.212885	0.100752	-0.302256	-0.0309051	0.417582	0.653251	0.744169	0.666416	0.289266	-0.171284	-0.306767
CPVL	0.290363	0.409948	-0.230697	-0.455233	-0.202326	0.308724	0.243339	0.117724	0.424042	0.505263	0.416541	0.248214	0.210526	-0.037594	0.0120301	-0.255639	-0.300752	-0.395489	-0.214335	-0.388768	-0.0746046	0.187713	0.0721176	0.241055	-0.126266	-0.134852	-0.27218	0.62406	0.629875	0.010989	0.23839	0.0368698	-0.163219	-0.012806	-0.358822	0.251128
CPXM1	0.417855	0.0607906	-0.0580259	NA	-0.0580259	-0.225943	0.13484	0.181339	0.145897	0.030303	0.0545455	-0.0666667	0.163636	-0.00606061	0.236364	-0.0909091	0.260606	-0.187879	-0.117304	-0.0687836	-0.163636	0.151515	0.210819	0.0424242	0.522385	0.337449	-0.0424242	0.030303	-0.416667	-0.333333	-0.236364	-0.321212	-0.103344	-0.492403	-0.278834	-0.406061
CR1	0.230288	-0.104748	-0.0364259	-0.0433555	-0.0578073	0.210534	0.368035	0.146962	0.471662	-0.0586466	0.156391	0.0376081	-0.00300752	-0.0406015	0.172932	-0.00150376	0.190977	-0.215038	-0.0967966	0.0540167	-0.208742	0.380702	-0.163904	0.34049	0.271898	0.146974	0.0165414	0.293233	0.0735835	-0.28022	-0.0567595	-0.168548	-0.0624295	-0.13936	-0.332567	0.0300752
CR2	0.290363	-0.345894	-0.18213	0.346844	-0.144518	-0.155689	0.00968513	-0.0615549	-0.158732	-0.395489	-0.428571	-0.176758	-0.0842105	-0.290226	0	0.0571429	0.21203	0.0135338	0.0153645	0.140748	-0.0580258	-0.0414626	0.308139	-0.243315	0.220772	0.278038	0.234586	-0.227068	-0.462105	-0.0494505	-0.141383	-0.20617	-0.0503949	-0.480603	-0.336317	-0.416541
CRACD	-0.189934	-0.109423	0.522233	NA	0.522233	-0.560674	-0.26968	0.275134	-0.328269	-0.187879	0.187879	-0.272727	0.187879	-0.321212	-0.490909	-0.0909091	-0.2	-0.406061	-0.135826	0.0937958	0.345455	0.733333	0.948683	0.624242	0.560147	0.276094	-0.0787879	-0.0545455	0.133333	-0.880952	-0.260606	-0.212121	-0.0729487	-0.370822	0.254588	0.393939
CRELD1	-0.110138	0.152223	0.0849938	-0.0650332	0.144518	-0.0265379	0.253024	-0.50475	0.349967	0.239098	0.124812	-0.0285822	-0.273684	-0.243609	-0.596992	-0.237594	-0.357895	-0.342857	-0.449413	-0.36214	-0.155991	0.393518	0.0721176	0.386441	0.0441544	0.102276	-0.203008	0.36391	0.535688	-0.269231	-0.391125	-0.234763	-0.418202	-0.121281	0.0875175	0.255639
CRHBP	-0.130163	-0.397891	0.522105	0	0.491362	-0.254764	-0.284501	-0.0330857	-0.319732	-0.416541	-0.279699	0.223392	0.344361	-0.206015	-0.0330827	0.305263	0.081203	0.266165	0.316509	0.340077	-0.0550114	-0.0354317	0.871967	-0.109228	0.240138	-0.140913	0.469173	-0.121805	-0.578367	0.0934066	0.0650155	0.0285929	0.0503949	-0.183804	0.0637628	0.00601504
CRISP3	0.0500626	0.214771	0.254981	-0.433555	0.260133	0.200803	0.20702	-0.364713	0.319732	0.246617	0.457143	0.0864987	0.0150376	0.00150376	-0.0857143	-0.338346	-0.371429	-0.281203	-0.454022	-0.286821	-0.163527	0.0256314	-0.0590053	0.21469	-0.192885	-0.104548	-0.162406	0.356391	-0.217807	0.208791	-0.484004	-0.261851	-0.294096	0.0112995	-0.0637628	0.186466
CRKL	-0.0901127	0.256218	0.18213	0.130066	0.404651	-0.0919979	-0.0326873	-0.0584771	-0.303103	-0.00451128	0.0240602	-0.0503949	-0.0706767	0.231579	-0.166917	0.0721805	0.00300752	-0.114286	0.116002	0.0517343	0.0391862	0.0482474	-0.137679	0.181545	0.0116196	-0.241674	0.0195489	-0.153383	-0.151582	0.0604396	-0.281734	-0.102333	-0.119594	-0.0806028	0.173785	0.279699
CRLF3	-0.189934	-0.765961	0.290129	NA	0.290129	-0.00836827	-0.0449467	0.150073	-0.595747	-0.551515	-0.527273	0.478788	0.515152	-0.0545455	0.175758	0.69697	0.272727	0.333333	0.592694	0.712848	0.0909091	-0.0545455	0.737865	-0.163636	0.383921	-0.202469	0.236364	-0.624242	-0.516667	0.142857	0.357576	0.236364	0.297874	-0.0729487	-0.618284	-0.0909091
CROCC	-0.265908	0.765961	-0.0580259	NA	-0.0580259	-0.284521	-0.359573	-0.337665	0.316111	0.757576	0.769697	-0.224242	-0.248485	-0.369697	-0.781818	-0.866667	-0.769697	-0.50303	-0.716172	-0.775379	0.236364	0.248485	-0.210819	0.260606	-0.509797	0.36199	-0.563636	0.733333	0.766667	-0.380952	-0.418182	0.0181818	-0.32219	0.401218	0.800132	0.151515
CRP	0.0100125	0.562172	0.230697	-0.563621	0.231229	0.236187	0.0508469	-0.263147	0.46108	0.664662	0.736842	0.197067	0.0195489	-0.0601504	-0.344361	-0.469173	-0.550376	-0.506767	-0.505493	-0.556904	-0.256971	0.364117	0.268802	0.554427	-0.209927	-0.257583	-0.251128	0.956391	0.551877	0	-0.180599	-0.102333	-0.298609	0	0.0337568	0.657143
CRTAC1	0.130163	0.0761117	-0.109278	0.411877	0.0578073	-0.25211	0.0157383	-0.473203	-0.246413	-0.0270677	-0.165414	-0.232418	-0.215038	-0.156391	-0.521805	-0.198496	-0.218045	-0.218045	-0.273489	-0.249542	-0.102487	-0.00376933	-0.268802	-0.083616	-0.11697	0.288645	-0.075188	-0.142857	-0.148639	0	-0.647059	-0.474041	-0.50094	-0.369869	-0.0625125	-0.180451
CRYL1	-0.110138	-0.14318	-0.157846	0.1951	-0.375748	-0.145958	-0.119853	0.333935	-0.0551784	0.0225564	-0.255639	0.0699511	-0.196992	0.153383	0.242105	0.178947	0.350376	0.413534	0.344934	0.233565	0.14318	-0.171881	-0.229465	-0.314878	0.121618	0.0742446	-0.108271	-0.209023	0.222222	0.0164835	0.595459	0.542513	0.509214	0.26742	-0.0312563	-0.315789
CRYZ	-0.110138	0.137905	-0.18213	-0.0650332	-0.404651	0.237072	0.108958	0.195437	0.229784	0.275188	0.0496241	-0.0541557	-0.189474	0.26015	0.198496	0.0315789	0.221053	0.0541353	0.210494	0.0890134	0.249435	-0.178666	-0.321251	-0.14162	0.116196	0.0712142	-0.290226	-0.112782	0.254599	-0.115385	0.378741	0.563582	0.465589	0.323164	0.080016	-0.246617
CSF1	0.170213	0.541825	-0.0849938	-0.455233	-0.202326	0.279532	0.0121064	-0.263916	0.401366	0.687218	0.622556	0.0744641	-0.0781955	-0.0225564	-0.240602	-0.395489	-0.508271	-0.415038	-0.443267	-0.493758	-0.13263	-0.160573	-0.491711	0.055744	-0.646048	-0.0962149	-0.604511	0.663158	0.641648	0.021978	-0.195046	0.0647103	-0.245957	0.265914	-0.188788	0.183459
CSF1R	0.290363	-0.123587	-0.157846	0.086711	-0.0578073	-0.000884596	0.368035	-0.352402	0.179897	-0.258647	-0.154887	-0.312147	-0.284211	-0.13985	-0.105263	-0.0330827	-0.043609	-0.341353	-0.349543	-0.0798838	-0.0753581	0.084433	-0.0983422	0.0640302	0.0728159	0.187884	-0.0526316	-0.0977444	0.113319	-0.164835	-0.560372	-0.385252	-0.317413	-0.34727	-0.321314	-0.138346
CSF2RA	-0.265908	-0.534957	-0.290129	NA	-0.290129	0.418414	0.74162	-0.118808	0.395139	-0.333333	-0.587879	-0.284848	-0.6	0.29697	0.29697	0.163636	0.224242	-0.151515	-0.0987824	0.00625305	-0.0545455	0.0787879	-0.948683	0.151515	0.358746	0.190198	-0.224242	-0.50303	-0.366667	-0.0952381	-0.0909091	-0.575758	-0.285716	-0.583589	-0.37582	-0.139394
CSPG4	0.110138	0.29239	-0.230697	-0.173422	-0.260133	0.0477682	0.0314767	-0.311621	0.134545	0.508271	0.186466	0.400903	0.0135338	-0.196992	-0.2	-0.390977	-0.386466	-0.0977444	-0.278866	-0.400941	-0.157499	-0.265361	-0.347476	-0.28098	-0.377249	0.0424255	-0.47218	0.396992	0.144224	0.351648	0.0897833	0.0617005	-0.212862	0.083616	-0.357572	-0.275188
CST3	0.150188	-0.0610401	0.352117	0	0.520266	-0.379492	-0.288133	-0.199284	-0.12623	-0.129323	-0.130827	-0.0992855	-0.0360902	-0.618045	-0.46015	-0.0315789	-0.0541353	0.0330827	-0.105247	0.0106512	-0.278825	-0.0542784	0.557272	-0.0504709	0.081337	-0.151519	0.233083	-0.115789	-0.454746	-0.104396	-0.490196	-0.130173	-0.317413	-0.231262	0.0425085	-0.037594
CST6	0.0901127	0.149209	0.400685	0.0216777	0.462459	-0.736868	-0.399512	-0.263916	-0.242634	0.103759	-0.0481203	-0.00902595	-0.237594	-0.333835	-0.452632	-0.281203	-0.2	-0.0180451	-0.217408	-0.260954	-0.259986	0.084433	0.767069	-0.0316385	0.290489	-0.158338	0.174436	0.15188	-0.195732	-0.0494505	-0.209494	-0.0346125	-0.182775	-0.434652	0.155031	0.0631579
CSTA	0.0901127	0.113791	-0.206413	-0.1951	-0.086711	0.198149	0.429778	0.10926	0.285718	0.0902256	0.257143	0.131628	0.130827	0.344361	0.345865	-0.156391	-0.037594	-0.240602	-0.245833	-0.263236	-0.00376791	0.468151	0.281914	0.443692	0.370277	0.0196975	0.0962406	0.309774	0.288447	0.0274725	0.203302	-0.130926	0.118842	-0.0896423	0.015003	0.293233
CSTB	-0.0300376	0.345894	0.522105	-0.086711	0.491362	-0.0283071	0.0435831	0.230831	0.23961	0.171429	0.22406	-0.166228	-0.38797	0.23609	-0.120301	0.136842	0.330827	-0.0616541	0.248137	0.12401	-0.113037	0.232191	0.124567	0.448965	0.244011	-0.40683	0.135338	0.258647	0.185431	-0.208791	-0.116615	0.294959	0.23317	-0.0308852	0.321314	0.523308
CTBP2	0.493829	0.571431	0.0580259	NA	0.0580259	-0.259416	-0.314627	0.0437714	-0.0972649	0.236364	0.478788	-0.587879	-0.0181818	-0.0666667	-0.115152	-0.442424	-0.187879	-0.272727	-0.327217	-0.456473	-0.393939	0.309091	0.948683	0.369697	-0.245458	-0.0674897	0.236364	0.575758	0.266667	-0.119048	-0.29697	-0.430303	-0.237083	-0.370822	0.230341	0.551515
CTBS	0.0700877	-0.336097	0.0849938	0.498588	0.0289037	-0.594448	-0.254235	-0.175431	-0.389272	-0.520301	-0.485714	-0.561865	-0.37594	-0.148872	-0.190977	0.037594	0.112782	0.0586466	-0.0345702	0.178027	0.157499	-0.110818	0.25569	-0.306592	0.165772	0.337888	0.195489	-0.598496	-0.291391	-0.434066	-0.488132	-0.293454	-0.139902	-0.445952	0.0737648	-0.374436
CTCFL	0.250313	0.196685	-0.206413	-0.281811	-0.144518	0.234418	0.334137	0.128496	0.408925	0.338346	0.36391	0.488906	0.439098	-0.0511278	0.0962406	-0.284211	-0.273684	-0.266165	-0.205885	-0.319535	-0.135645	0.303054	-0.0983422	0.219963	-0.00232391	0.103033	-0.186466	0.533835	0.300221	0.137363	0.223942	-0.203913	-0.291087	-0.0143126	-0.375075	0.0421053
CTHRC1	0.170213	-0.357951	0.157846	0.585299	0	-0.444952	-0.399512	-0.0438578	-0.585798	-0.530827	-0.553383	-0.398646	-0.314286	0.0526316	0.0646617	0.365414	0.434586	0.354887	0.396405	0.458761	-0.117559	-0.49529	-0.00655614	-0.592091	-0.0100703	0.0386375	0.314286	-0.57594	-0.609272	0.0714286	-0.137255	0.0632054	0.160211	-0.238795	-0.0637628	-0.445113
CTSA	0.110138	0.238885	0.157846	0.086711	0.289037	-0.0592679	0.193703	0.10926	0.00604695	-0.117293	0.0240602	-0.625799	-0.320301	0.192481	-0.105263	-0.0285714	0.118797	-0.341353	-0.00537759	-0.100425	0.0376791	0.333209	0.177016	0.442185	0.29901	-0.106064	0.323308	-0.0781955	-0.0382634	-0.225275	-0.531476	-0.441686	-0.251222	-0.592091	0.333817	0.445113
CTSB	0.0500626	0.416731	0.18213	-0.0216777	0.0578073	0.190188	0.475782	-0.0284691	0.521549	0.231579	0.159398	-0.36856	-0.606015	0.240602	-0.141353	-0.0571429	0.148872	-0.314286	0.0468618	-0.14303	-0.235117	0.248022	-0.268802	0.403014	0.134012	-0.21137	0.00601504	0.360902	0.441501	-0.142857	-0.24871	-0.168548	-0.248966	-0.320151	0.19754	0.398496
CTSC	0.470589	0.255464	-0.303549	-0.1951	-0.231229	0.223803	0.00242128	0.0938712	0.219202	0.315789	0.282707	0.136141	0.193985	-0.276692	-0.081203	-0.157895	-0.198496	-0.323308	-0.185911	-0.220632	-0.22306	-0.0022616	-0.25569	0.0301319	-0.38422	-0.0590926	-0.257143	0.485714	0.363503	-0.0494505	0.0134159	-0.0647103	-0.268522	-0.020339	-0.576365	0.0571429
CTSD	0.350438	0.115298	-0.473537	0.173422	-0.462459	-0.0477682	0.0665853	0.0923323	-0.114136	0.00601504	-0.0781955	-0.349003	-0.234586	0.102256	0.166917	-0.118797	0.0902256	-0.413534	-0.0706769	-0.120206	0.124341	-0.022616	-0.045893	-0.096422	0.149505	0.234855	-0.204511	-0.037594	0.0927153	-0.412088	-0.0650155	-0.134688	-0.00676946	-0.526555	-0.365073	-0.252632
CTSF	0.0500626	-0.392616	-0.424969	0.47691	-0.404651	-0.337031	-0.276026	0.0484744	-0.544981	-0.369925	-0.56391	-0.397142	-0.257143	-0.237594	0.0300752	0.198496	0.165414	0.234586	0.0960284	0.118685	-0.0874154	-0.235206	0.0196684	-0.401507	-0.162674	0.179551	0.0406015	-0.44812	-0.188374	-0.263736	0.00928793	-0.286682	-0.171493	-0.334464	-0.276305	-0.311278
CTSG	-0.450564	-0.201206	-0.206413	-0.260133	-0.115615	0.0619217	0.173122	0.10849	-0.0393052	0.0421053	0.0616541	0.202332	0.243609	0.142857	0.148872	-0.0616541	-0.206015	-0.198496	-0.186679	-0.127814	0.520725	0.522429	0.242577	0.436159	0.429924	0.290917	-0.269173	0.0210526	0.120677	-0.417582	0.265222	-0.0285929	0.197067	-0.0971753	-0.065013	0.174436
CTSH	0.130163	0.376791	-0.012142	-0.281811	-0.0289037	0.332608	0.307503	0.130804	0.544981	0.427068	0.37594	0.0345995	-0.150376	-0.0180451	-0.160902	-0.0917293	-0.109774	-0.228571	-0.120612	-0.294429	-0.235117	0.246514	-0.478598	0.414313	-0.334643	-0.205309	-0.21203	0.676692	0.794702	-0.043956	-0.0464396	-0.0917984	-0.257992	0.0474577	-0.125025	0.502256
CTSL	0.130163	0.142427	-0.0607098	-0.260133	-0.0289037	0.251225	0.15012	0.0338552	0.433113	0.193985	0.584962	0.112824	0.315789	-0.108271	-0.0360902	-0.416541	-0.403008	-0.578947	-0.483215	-0.279974	0	0.557107	0.0196684	0.528814	-0.0650696	0.287887	-0.23609	0.568421	0.236939	-0.5	-0.28999	-0.536494	-0.449041	-0.13484	-0.253801	0.269173
CTSS	-0.150188	-0.56594	-0.18213	0.520266	-0.231229	0.0114997	0.0726385	0.270072	-0.340141	-0.618045	-0.771429	-0.210606	-0.0661654	0.102256	0.323308	0.62406	0.6	0.708271	0.629946	0.527994	0.0158252	-0.30607	-0.25569	-0.421846	0.0580978	0.0121216	0.491729	-0.750376	-0.263429	0.428571	0.358101	0.0805117	0.257992	0.105462	0.128776	-0.299248
CTSW	-0.110138	-0.245668	0.157846	0.281811	0.202326	0.110574	0.159805	0.51783	-0.10431	-0.44812	-0.305263	-0.123355	0.0135338	0.166917	0.228571	0.383459	0.542857	0.100752	0.566951	0.528755	0.217031	0.32567	-0.0327807	0.288513	0.401262	-0.0189399	0.398496	-0.22406	-0.481236	-0.203297	0.162023	-0.131678	0.157202	-0.382675	-0.0462593	0.186466
CTSZ	0.210263	0.37453	-0.0849938	-0.151744	-0.173422	0.0725368	-0.300239	0.20467	0.346944	0.419549	0.485714	-0.206845	-0.178947	-0.37594	-0.266165	-0.38797	-0.169925	-0.384962	-0.271184	-0.178027	0.0211003	0.039201	-0.321251	0.122034	-0.412882	0.124246	-0.482707	0.419549	0.332598	-0.549451	-0.281734	-0.0285929	-0.214366	0.0384181	-0.186287	0.0406015
CTTN	-0.0500626	0.216278	0.206413	0.0433555	0.462459	-0.0344992	0.0665853	0.113876	-0.165535	-0.0120301	0.0571429	0.0699511	-0.00601504	0.168421	-0.0601504	0.118797	0.144361	-0.118797	0.19052	0.142269	0.0248682	0.150773	0.0983422	0.293033	0.175068	-0.265917	0.0225564	-0.0887218	-0.341428	-0.0714286	-0.211558	-0.0316027	-0.0315908	-0.103202	0.0537608	0.270677
CUTA	0.0300376	-0.161266	-0.254981	0.368522	-0.260133	-0.187534	-0.383773	-0.320085	-0.275892	-0.221053	-0.102256	-0.325686	-0.0646617	-0.296241	-0.26015	-0.251128	-0.297744	-0.130827	-0.367981	-0.0760798	0.0670687	-0.0670941	0.0327807	-0.234275	-0.353235	0.400011	-0.0541353	-0.177444	-0.0588668	-0.274725	-0.331269	-0.439428	-0.342234	-0.106968	-0.0025005	-0.227068
CXCL12	0.417855	-0.0790277	-0.174078	NA	-0.174078	-0.100419	-0.0898933	0	-0.25532	0.0666667	-0.0909091	0.478788	0.624242	0.030303	0.418182	0.224242	0.248485	0.248485	0.290173	0.131314	-0.321212	-0.321212	0.210819	-0.430303	0.0125876	-0.0306772	0.163636	0.030303	-0.483333	0.357143	0.187879	0.127273	0.188451	-0.0547115	-0.739516	-0.50303
CXCL16	0.265908	0.200609	-0.406181	NA	-0.406181	-0.0167365	0.112367	0.456473	0.176293	0.248485	0.10303	-0.0909091	0.187879	0.163636	0.321212	-0.0909091	0.29697	-0.0666667	0.0555651	-0.112555	0.2	0.10303	-0.316228	0.030303	0.31469	0.423345	-0.0787879	0.151515	-0.0833333	-0.190476	0.115152	-0.0424242	0.261399	-0.261399	-0.315204	-0.406061
CYB5A	-0.370463	0.00979656	0.012142	0.0216777	-0.173422	-0.12119	-0.430988	0.263916	-0.100531	0.246617	0.118797	0.0406168	-0.115789	0.0165414	0.0601504	-0.043609	0.145865	0.225564	0.156718	0.0106512	0.114544	-0.0414626	0.124567	-0.0474577	0.0611964	0.0916693	-0.17594	0.109774	0.117734	-0.225275	0.368421	0.425132	0.459571	0.209417	0.312563	-0.0451128
CYB5R2	0.0100125	0.0926905	0.0364259	0.260133	-0.173422	-0.0132689	-0.0799023	0.146193	0.152685	0.190977	0.0631579	0.0443776	-0.192481	-0.0466165	-0.0646617	-0.0781955	0.218045	0.0902256	0.219713	0.0920566	-0.146195	-0.147758	-0.439262	-0.194351	-0.0759145	0.212127	-0.233083	0.0827068	-0.01766	-0.10989	0.0216718	0.0812641	-0.0376081	0.0429379	-0.025005	-0.359398
CYCS	-0.130163	0.20196	-0.109278	-0.281811	-0.289037	0.130036	-0.176754	-0.169276	-0.0325023	0.344361	0.0195489	0.193306	0.0075188	0.108271	0.0210526	-0.0691729	-0.206015	0.17594	0.0299608	-0.154442	0.198945	-0.450812	0.150791	-0.387948	-0.30908	-0.212885	-0.148872	0.142857	0.388521	0.412088	0.529412	0.633559	0.443776	0.388701	0.126275	-0.0601504
CYFIP1	0.0379869	-0.693012	0.174078	NA	0.174078	0.184102	0.26968	0.625305	-0.352585	-0.709091	-0.551515	-0.0424242	0.321212	0.321212	0.478788	0.745455	0.612121	0.248485	0.666781	0.744113	0.212121	0.2	0.210819	0.163636	0.761549	-0.0797606	0.478788	-0.721212	-0.433333	-0.166667	0.393939	-0.030303	0.401218	-0.44985	-0.484929	0.10303
CYP27C1	0.265908	0.462008	-0.290129	NA	-0.290129	-0.19247	0.0898933	0.0500244	0.340427	0.430303	0.357576	-0.175758	-0.00606061	0.0787879	0.0181818	-0.478788	-0.0909091	-0.406061	-0.413651	-0.53151	0.0424242	0.248485	-0.105409	0.212121	0.0818193	0.49697	-0.321212	0.515152	0.216667	-0.261905	-0.284848	-0.284848	-0.0911858	-0.25532	-0.0121232	-0.260606
CYP3A43	-0.0379869	-0.0668696	-0.290129	NA	-0.290129	-0.150629	-0.359573	-0.243869	-0.401218	0.357576	-0.00606061	0.684848	0.648485	-0.260606	0.0424242	0.0787879	-0.139394	0.260606	0.22226	-0.00625305	-0.127273	-0.406061	0.210819	-0.539394	-0.402803	0.00613543	-0.151515	0.139394	-0.216667	0.452381	0.29697	0.381818	0.19453	0.303953	-0.509175	-0.515152
CYRIB	-0.410513	0.0640544	0.0849938	-0.411877	0	0.145074	0.119853	0.0961795	0.363573	0.237594	0.342857	0.160211	0.106767	0.138346	0.0676692	-0.126316	-0.21203	-0.135338	-0.182838	-0.173462	0.299172	0.398795	0.177016	0.437666	0.20373	0.0598502	-0.206015	0.279699	0.61663	-0.368132	0.201238	0.16629	0.195562	0.265914	0.35007	0.33985
DAB1	0.341882	0.273557	-0.0580259	NA	-0.0580259	-0.0836827	-0.426993	-0.393942	-0.237083	0.284848	0.187879	0.333333	0.29697	-0.236364	0.0424242	-0.0545455	-0.127273	0.357576	0.0802607	-0.0875428	-0.612121	-0.587879	0.948683	-0.587879	-0.679729	-0.447886	0.248485	0.260606	-0.2	0.714286	0.0787879	0.260606	-0.0911858	0.395139	-0.121232	-0.10303
DAG1	0.0500626	0.326301	0.327833	-0.0216777	0.462459	-0.0539603	0.0786917	-0.0830991	0.30008	0.157895	0.166917	-0.194058	-0.252632	-0.36391	-0.574436	-0.138346	-0.124812	-0.249624	-0.12138	-0.204655	-0.332329	0.330193	0.0721176	0.439172	-0.0797877	-0.215158	0.0992481	0.353383	0.295806	-0.17033	-0.531476	-0.41535	-0.622791	-0.288513	0.256301	0.482707
DARS1	0.0379869	0.231004	-0.290129	NA	-0.290129	-0.24268	-0.0449467	0.175086	0.0972649	0.466667	0.333333	0.0787879	0.442424	-0.0909091	-0.0909091	-0.321212	-0.127273	-0.369697	-0.185217	-0.325159	0.309091	0.309091	0.210819	0.151515	0.308396	0.705575	-0.406061	0.284848	0	-0.47619	-0.10303	-0.0787879	0.0668696	-0.182372	-0.133355	-0.490909
DBH	-0.0901127	-0.046722	0.0607098	-0.325166	0.0289037	0.0238841	-0.153751	0.0569382	0.0264554	0.00601504	0.348872	-0.05566	0.21203	0.13985	0.255639	-0.166917	-0.249624	-0.0421053	-0.327265	-0.108794	0.0489828	0.198267	0.321251	0.236535	-0.0519007	-0.0689414	0.0902256	0.117293	-0.00735835	-0.0714286	0.0526316	-0.119639	0.0624295	0.204897	0.160032	0.342857
DBI	-0.150188	0.344387	0.327833	-0.108389	0.520266	0.126497	0.223969	0.105413	0.213155	0.0736842	0.252632	-0.140654	-0.159398	0.206015	-0.115789	0.0646617	0.087218	-0.136842	0.0522394	-0.0692327	-0.161266	0.394272	0.0590053	0.632016	0.114646	-0.418951	0.263158	0.234586	0.301693	0.0384615	-0.261094	-0.182844	-0.13915	-0.0346517	0.560112	0.75188
DBN1	-0.0901127	0.142427	0.206413	0.173422	0.31794	-0.245918	-0.330505	0.0523216	-0.529108	-0.0406015	-0.121805	-0.0180519	-0.16391	0.133835	-0.0917293	0.225564	0.133835	0.0796992	0.319582	0.217588	-0.055765	-0.19299	-0.00655614	-0.0693033	-0.123942	-0.372738	-0.0330827	-0.144361	-0.288447	0.032967	-0.0588235	0.0978179	0.0172997	-0.104708	0.00125025	0.181955
DBNL	-0.110138	-0.192917	0.206413	0.173422	0.404651	-0.209649	-0.130749	0.140037	-0.485268	-0.356391	-0.481203	0.15645	0.0766917	-0.0421053	-0.0451128	0.500752	0.291729	0.318797	0.514712	0.42909	0.0851547	-0.140973	0.137679	-0.112995	0.0883087	-0.351525	0.255639	-0.369925	-0.351729	0.10989	0.135191	0.20918	0.159458	-0.0745764	-0.0862673	0.0827068
DCAF4	0.0500626	0.165788	-0.0607098	-0.260133	-0.086711	0.225572	-0.0145277	-0.141576	0.289498	0.381955	0.458647	0.383603	0.266165	-0.172932	-0.136842	-0.294737	-0.381955	-0.296241	-0.33802	-0.349206	-0.265261	0.281192	0.137679	0.27646	-0.226969	0.0515166	-0.213534	0.798496	0.389993	0.0384615	0.102167	-0.146727	-0.223392	0.0248588	-0.2513	0.257143
DCBLD1	0.210263	0.0489828	0.012142	0	-0.173422	0.245033	0.0593214	0.17774	0.218446	0.168421	0.270677	0.092516	0.0481203	0.2	0.246617	0.106767	0.117293	0.198496	0.105247	0.0273887	-0.571968	-0.0882023	-0.622834	-0.0105462	-0.420628	-0.188642	0.0270677	0.357895	0.186902	0.450549	0.135191	-0.0797592	-0.146672	0.325424	-0.217544	0.160902
DCD	0.290363	0.457424	0.206413	-0.151744	0.173422	-0.252994	0.0968513	-0.130035	0.219202	0.396992	0.300752	-0.133133	-0.293233	0.102256	-0.189474	-0.431579	-0.157895	-0.318797	-0.296536	-0.480825	-0.249435	0.236714	0.491711	0.227496	0.324573	-0.0977301	0.0827068	0.457143	0.201619	-0.010989	-0.209494	-0.0925508	-0.136141	-0.459511	0.14753	0.207519
DCN	-0.341882	0.425534	-0.522233	NA	-0.522233	-0.184102	-0.382047	0.268881	-0.0303953	0.793939	0.490909	0.0424242	0.369697	-0.260606	-0.357576	-0.442424	-0.357576	-0.2	-0.0926085	-0.406449	0.636364	0.2	-0.316228	0.0787879	-0.195108	0.631949	-0.50303	0.442424	0.566667	-0.452381	0.224242	0.321212	0.303953	0.261399	0.351573	-0.29697
DCPS	-0.210263	-0.354937	0.0607098	-0.086711	-0.086711	0.155689	-0.357139	0.180048	-0.136056	-0.130827	0.0150376	0.537044	0.530827	0.0150376	0.422556	0.257143	0.121805	0.586466	0.27733	0.329426	-0.0723438	-0.333963	0.177016	-0.357063	-0.246335	-0.0992453	0.147368	-0.0210526	-0.214864	0.445055	0.655315	0.465011	0.494923	0.720152	0.0612623	-0.180451
DCTN1	0.113961	-0.0243162	0.406181	NA	0.406181	-0.644357	-0.40452	-0.118808	-0.425534	0.0545455	0.2	0.648485	0.733333	-0.333333	-0.236364	-0.00606061	-0.187879	-0.127273	-0.0308695	0.0812897	0.0545455	0.139394	0.737865	-0.0666667	0.195108	0.165657	-0.175758	0.236364	-0.0833333	-0.0952381	-0.163636	0.236364	0.103344	0.115502	-0.315204	-0.321212
DCXR	-0.210263	-0.0293897	0.133562	-0.1951	-0.086711	0.00530757	-0.11259	0.158504	-0.164023	0.115789	-0.133835	0.224897	-0.0601504	0.427068	0.35188	0.293233	0.254135	0.482707	0.40716	0.229761	0.239639	-0.456843	-0.00655614	-0.363089	0.0123942	-0.300766	-0.0421053	-0.168421	-0.0147167	0.318681	0.607843	0.871332	0.815344	0.458758	0.0862673	-0.112782
DDI2	-0.330413	-0.280332	-0.157846	0.390199	-0.231229	-0.158343	-0.506048	-0.100796	-0.60016	-0.317293	-0.336842	-0.168484	0.0300752	0.0586466	0.0721805	0.257143	0.0616541	0.308271	0.235077	0.225196	0.108516	-0.36261	0.137679	-0.424106	-0.213025	0.0795477	0.114286	-0.445113	-0.0647535	0.032967	0.215686	0.0940557	0.186536	0.201884	0.336317	-0.189474
DDR1	-0.110138	-0.280332	-0.230697	0.47691	-0.520266	0.206111	-0.133171	-0.0146193	-0.145883	-0.252632	-0.124812	-0.40015	-0.324812	0.192481	0.16391	0.242105	0.258647	-0.00300752	0.186679	0.388768	0.000753581	-0.260838	-0.740844	-0.247835	-0.414431	0.341676	-0.312782	-0.233083	-0.0500368	-0.406593	-0.131063	-0.158766	-0.0315908	0.0903956	-0.258802	-0.303759
DENND4C	-0.341882	0.115502	0.406181	NA	0.406181	-0.694567	-0.60678	-0.337665	-0.370822	0.151515	0.248485	-0.0787879	-0.212121	-0.733333	-0.781818	-0.442424	-0.587879	-0.321212	-0.50626	-0.281387	-0.030303	0.357576	0.948683	0.284848	-0.264339	-0.0184063	-0.406061	0.369697	0.283333	-0.47619	-0.406061	-0.139394	-0.346506	-0.0851068	0.315204	0.393939
DENR	-0.265908	-0.0364743	0.522233	NA	0.522233	-0.217575	-0.224733	0.206351	-0.231004	-0.248485	0.139394	-0.284848	-0.0787879	-0.151515	-0.454545	-0.0181818	-0.2	-0.2	-0.0555651	0.14382	0.357576	0.50303	0.632456	0.515152	0.207695	-0.042948	0.0666667	-0.0424242	0.45	-0.571429	-0.115152	0.00606061	0.0182372	-0.0121581	0.606161	0.624242
DERA	-0.265908	0.261399	-0.522233	NA	-0.522233	0.200839	-0.292153	0.312653	-0.0911858	0.490909	0.163636	0.309091	0.29697	0.0545455	0.0424242	0.0424242	-0.0181818	0.406061	0.401303	0.0312653	0.527273	-0.369697	-0.632456	-0.369697	-0.528678	0.0184063	-0.0424242	0.187879	0.55	0.357143	0.672727	0.793939	0.64438	0.747724	0.351573	-0.212121
DHX8	0.0901127	-0.0113037	-0.279265	-0.086711	-0.375748	0.337031	0.165858	0.12234	0.322	0.177444	0.371429	0.127115	0.282707	-0.00601504	0.145865	-0.359398	-0.22406	-0.317293	-0.29039	-0.114881	0.116805	0.300039	-0.413037	0.185311	-0.089858	0.452286	-0.312782	0.276692	-0.142752	-0.241758	0.0299278	-0.346877	-0.230914	-0.00979286	-0.40008	-0.130827
DIAPH1	-0.0300376	-0.109269	-0.352117	0.216777	-0.173422	-0.078729	0.162226	0.153887	-0.263042	-0.242105	-0.356391	0.209853	0.189474	0.100752	0.189474	0.0962406	0.0827068	-0.0556391	0.202812	0.0585815	0.402412	0.0512629	0.163904	-0.117514	0.268799	0.2144	-0.0255639	-0.246617	-0.00588668	-0.104396	0.30031	-0.0496614	0.107559	-0.296799	-0.136277	-0.257143
DIAPH3	0.265908	0.38906	0.0580259	NA	0.0580259	-0.652725	-0.651727	0.137567	-0.237083	0.381818	0.369697	0.0787879	0.187879	-0.648485	-0.236364	-0.333333	-0.030303	0.0424242	-0.160521	-0.112555	-0.151515	-0.0424242	0.737865	-0.212121	-0.031469	0.0674897	-0.115152	0.369697	-0.133333	-0.333333	-0.139394	0.151515	-0.0121581	-0.0303953	0.0363696	-0.260606
DISP1	0.797724	0.0243162	0.290129	NA	0.290129	-0.0418414	0.20226	-0.243869	0.0911858	-0.333333	-0.127273	0.381818	0.175758	0.29697	0.551515	0.260606	0.393939	0.248485	0.0926085	0.193845	-0.709091	-0.442424	0.632456	-0.418182	0.0566441	-0.435616	0.454545	0.030303	-0.533333	0.714286	-0.187879	-0.030303	-0.0851068	0.0121581	-0.64253	-0.260606
DKK3	0.0700877	0.483799	-0.157846	-0.173422	-0.144518	0.0751906	-0.1707	-0.273919	0.157221	0.532331	0.434586	0.133885	0.0541353	-0.195489	-0.396992	-0.565414	-0.596992	-0.264662	-0.461704	-0.484629	0.0964584	-0.180174	-0.570385	-0.124294	-0.664639	0.125761	-0.487218	0.360902	0.394408	-0.0714286	-0.236326	-0.11061	-0.345243	0.236535	-0.0337568	-0.0406015
DLD	-0.0700877	0.279579	0.254981	-0.346844	0.173422	0.222918	-0.115011	0.0961795	0.0899483	0.216541	0.222556	0.176006	0.0165414	0.303759	0.240602	0.21203	0.0902256	0.338346	0.233541	0.0631463	-0.232103	-0.324916	0.111454	-0.0564973	-0.311404	-0.706838	0.195489	0.219549	0.286976	0.642857	0.436533	0.570354	0.409176	0.62373	0.375075	0.434586
DLG1	0.265908	0.279637	-0.290129	NA	-0.290129	-0.0251048	0.0224733	0	0.188451	0.442424	0.321212	0.139394	0.442424	-0.0181818	0.0666667	-0.272727	-0.0545455	-0.236364	-0.154347	-0.312653	-0.0181818	0.0424242	0.210819	-0.0787879	0.18252	0.509241	-0.224242	0.248485	-0.216667	-0.0238095	-0.139394	-0.0909091	-0.0547115	-0.0972649	-0.30308	-0.563636
DMTN	0.0901127	0.13263	0.376401	0.0650332	0.520266	-0.320224	-0.314767	0.276227	-0.269089	-0.0225564	-0.0135338	0.00526514	-0.0120301	-0.132331	-0.221053	0.17594	0.153383	0.0827068	0.286549	0.253346	-0.0617937	-0.0263853	0.0983422	0.0580039	-0.0371826	-0.311373	0.0195489	-0.150376	-0.266372	-0.175824	-0.236326	0.075997	-0.112824	-0.0369116	-0.0587618	0.166917
DNAJB11	0.0300376	-0.023361	0.327833	0.238455	0.404651	-0.0362684	0.133171	0.216211	-0.255484	-0.416541	-0.243609	-0.273787	-0.0917293	0.466165	0.203008	0.406015	0.396992	0.183459	0.458631	0.394094	0.0369255	-0.0105541	-0.137679	0.0903956	0.17197	-0.32804	0.505263	-0.428571	-0.329654	0.186813	-0.118679	-0.0850264	0.0842422	-0.122034	0.230046	0.278195
DNAJC3	-0.270338	-0.192917	0.133562	-0.0650332	0.202326	0.159227	0.0907981	-0.0661715	0.0733192	-0.0706767	0.0180451	0.32343	0.452632	-0.118797	-0.0225564	0.0466165	-0.121805	0.240602	0.0268879	0.0015216	-0.211756	0.229175	0.426149	0.167985	0.109224	-0.0462134	0.344361	0.0300752	-0.204562	0.412088	0.188854	-0.189616	-0.191049	0.232015	0.332567	0.174436
DNM1L	-0.110138	-0.0271289	0.206413	0.238455	0.346844	-0.0911133	-0.0629533	0.0700186	-0.416484	-0.290226	-0.296241	-0.0518992	-0.210526	0.181955	0.043609	0.434586	0.330827	0.213534	0.443267	0.406266	-0.0535043	-0.254807	-0.347476	-0.0851226	-0.140984	-0.391678	0.0781955	-0.33985	-0.417954	0.175824	-0.128999	0.0300978	0.0255735	-0.0316385	-0.0525105	0.12782
DNPEP	-0.170213	-0.262246	-0.012142	-0.173422	0.0289037	-0.0106151	-0.222758	-0.0892545	-0.299324	-0.118797	-0.186466	0.23994	0.213534	-0.00451128	0.186466	0.252632	0	0.541353	0.0668357	0.169658	0.0821404	-0.48172	-0.00655614	-0.396234	-0.302109	-0.246977	0.0631579	-0.345865	-0.239882	0.648352	0.306502	0.476298	0.443024	0.61921	0.0125025	-0.124812
DOCK5	-0.341882	-0.486324	-0.522233	NA	-0.522233	0.276153	-0.179787	0.500244	-0.547115	-0.030303	-0.478788	0.236364	0.369697	-0.0181818	0.357576	0.551515	0.357576	0.587879	0.771737	0.487738	0.321212	-0.284848	-0.316228	-0.345455	-0.106994	-0.104302	0.151515	-0.418182	-0.25	0.238095	0.878788	0.454545	0.656538	0.0364743	-0.484929	-0.175758
DPEP1	-0.493829	-0.12766	-0.290129	NA	-0.290129	0.351468	0.3371	-0.443967	0.334348	0.10303	-0.236364	0.248485	-0.454545	0.175758	-0.0545455	-0.0545455	-0.224242	-0.00606061	-0.172869	-0.200098	0.175758	-0.248485	-0.737865	-0.151515	-0.427978	0.0184063	-0.442424	0.0181818	0.166667	0.333333	0.0545455	0.115152	-0.0486324	0.364743	-0.0363696	-0.163636
DPEP2	0.230288	-0.2841	-0.0364259	0.173422	0.0289037	-0.108805	0.0569001	-0.100796	-0.0733192	-0.403008	-0.221053	-0.203836	0.118797	-0.121805	-0.0255639	0.00150376	-0.0661654	0.0270677	-0.167473	0.141509	0.0964584	0.0346778	-0.124567	-0.116008	-0.00852101	0.204551	0.233083	-0.41203	-0.266372	-0.0604396	-0.292054	-0.326561	-0.230162	-0.055744	-0.131276	-0.183459
DPM3	0.569803	0.0364743	-0.0580259	NA	-0.0580259	-0.142261	-0.20226	0.0750366	-0.346506	0.0181818	0.00606061	0.333333	0.648485	0.0545455	0.418182	0.224242	0.260606	0.284848	0.327217	0.150073	-0.418182	-0.284848	0.737865	-0.357576	-0.0566441	-0.190198	0.381818	0.10303	-0.383333	0.452381	0.187879	0.115152	0.200609	-0.0607906	-0.606161	-0.248485
DPP3	0.113961	0.328269	0.0580259	NA	0.0580259	0.100419	0.13484	-0.125061	0.583589	0.151515	0.187879	0.212121	-0.321212	-0.00606061	-0.0181818	-0.163636	0.0909091	0.115152	-0.172869	-0.0187592	0.030303	-0.393939	-0.737865	-0.381818	-0.00629379	-0.0184063	-0.115152	0.0424242	0	0	-0.175758	0.345455	-0.0729487	0.559273	0.278834	-0.442424
DPP4	0.210263	0.200453	-0.449253	-0.086711	-0.289037	0.114997	0.15133	-0.168506	-0.0438404	0.0977444	0.037594	-0.268522	-0.118797	0.0947368	0.0556391	-0.290226	-0.178947	-0.359398	-0.379504	-0.320296	0.286361	-0.0241237	0.045893	-0.00225989	0.0371826	0.128034	-0.114286	-0.0601504	0.0544518	-0.153846	-0.159959	-0.0586908	0.105303	-0.235782	-0.080016	-0.0646617
DPP7	0.0100125	0.145441	0.279265	0.260133	0.375748	-0.281301	-0.162226	0.130804	-0.177629	-0.124812	-0.109774	-0.480632	-0.499248	-0.0225564	-0.372932	0.166917	0.184962	-0.103759	0.13444	0.120206	-0.00979656	0.191482	-0.163904	0.300566	-0.0797877	-0.196218	0.0827068	-0.0240602	0.142752	-0.423077	-0.45098	-0.188864	-0.182775	-0.350283	0.131276	0.454135
DPT	0.645777	0.44985	0.174078	NA	0.174078	-0.0502096	0.314627	-0.275134	0.571431	0.0666667	0.321212	-0.030303	-0.10303	0.260606	0.163636	-0.309091	0.0424242	-0.284848	-0.432173	-0.331412	-0.418182	-0.0424242	0.105409	-0.00606061	0.157345	0.0920315	0.0424242	0.333333	-0.05	0.047619	-0.563636	-0.29697	-0.364743	-0.0425534	0.0969857	-0.236364
DPYD	-0.0901127	-0.293897	0.206413	0.325166	0	-0.161881	-0.276026	0.61324	-0.123962	-0.335338	-0.303759	-0.154945	-0.153383	0.162406	0.342857	0.535338	0.696241	0.661654	0.67604	0.622333	-0.00904298	-0.245007	-0.439262	-0.263654	0.0511261	-0.137883	0.273684	-0.473684	-0.00735835	-0.0714286	0.389061	0.471783	0.502445	0.412053	0.268804	-0.142857
DPYSL2	0.113961	0.364743	-0.406181	NA	-0.406181	-0.142261	-0.314627	0.0375183	-0.0243162	0.648485	0.418182	0.187879	0.551515	-0.248485	-0.0787879	-0.284848	-0.163636	-0.0181818	0	-0.275134	0.030303	-0.139394	0.210819	-0.272727	-0.144757	0.374261	-0.175758	0.272727	-0.0666667	0.0238095	0.10303	0.2	0.0668696	0.182372	-0.0121232	-0.50303
DSC1	0.250313	0.0685759	-0.230697	0.130066	-0.115615	-0.133574	0.230022	-0.240833	0.0120939	0.145865	-0.111278	0.0428733	-0.111278	-0.148872	-0.181955	-0.258647	-0.0902256	-0.105263	-0.237382	-0.34312	-0.177845	0.00603093	0.0721176	-0.112995	0.153378	0.224249	-0.0616541	0.0571429	-0.142752	0.236264	-0.203302	-0.215199	-0.226401	-0.371375	-0.246299	-0.309774
DSC2	0.510639	0.137905	0.546389	0.130066	0.462459	-0.460874	0.123485	0.0400107	0.171582	-0.111278	-0.0736842	-0.285822	-0.418045	0.0511278	-0.126316	0.081203	0.312782	0.0240602	0.135976	0.0897742	-0.381312	-0.0753866	-0.0196684	-0.0625237	0.275771	-0.193187	0.267669	-0.0902256	-0.0588668	0.0879121	-0.477812	-0.0353649	-0.181271	-0.327684	-0.025005	-0.0857143
DSC3	0.230288	0.402412	-0.0607098	-0.216777	0.202326	-0.305185	0.0121064	-0.102335	0.140592	0.586466	0.257143	0.470102	0.230075	-0.42406	-0.493233	-0.497744	-0.418045	-0.174436	-0.374126	-0.618529	-0.142427	0.181682	0.308139	0.083616	0.100703	0.0840933	-0.255639	0.396992	0.222222	0.131868	-0.124871	-0.00752446	-0.309139	-0.113748	-0.120024	-0.0902256
DSG1	-0.0300376	0.118312	-0.352117	0	-0.31794	0.0557295	0.20702	-0.174662	0.216178	0.297744	0.201504	0.105303	0.0210526	-0.0225564	0.0345865	-0.46015	-0.193985	-0.168421	-0.391796	-0.464087	-0.119819	0.204298	0.177016	0.0745764	0.274996	0.35304	-0.130827	0.192481	0.0367918	0.164835	0.0278638	-0.205418	-0.106807	-0.101695	0.170034	-0.227068
DSG2	0.510639	0.333837	0.18213	0.130066	0.433555	-0.298109	0.0278448	-0.207748	0.0385493	0.108271	0.0601504	0.0203084	-0.121805	-0.227068	-0.421053	-0.121805	-0.0766917	-0.0195489	-0.173619	-0.197808	-0.415977	-0.195251	-0.295026	-0.125047	-0.276546	-0.19243	0.0240602	-0.00150376	0.0515085	0.571429	-0.651187	-0.164033	-0.440015	0.0225989	-0.080016	-0.0676692
DSP	-0.0500626	0.046722	-0.206413	0.0650332	-0.260133	-0.0132689	0.134381	-0.212364	0.0362817	0.115789	0.0586466	-0.151937	-0.263158	0.171429	0.12782	-0.237594	0	-0.153383	-0.235846	-0.260193	-0.107009	0.0761405	0.190128	0.0361583	0.292038	0.184854	-0.0466165	0.0932331	-0.113319	-0.010989	-0.0175439	-0.100075	0.0819857	-0.247835	0.142529	-0.124812
DSTN	0.250313	0.196685	0.157846	0.130066	0.260133	-0.201688	-0.0581108	0.304697	-0.377178	-0.123308	-0.234586	0.0534035	-0.12782	0.433083	0.297744	0.366917	0.427068	0.309774	0.525467	0.266279	-0.079126	-0.337732	-0.150791	-0.225236	0.0193659	-0.571986	0.303759	-0.192481	-0.195732	0.554945	0.28999	0.392024	0.391125	-0.0135593	-0.0462593	0.12782
DUSP3	0.0500626	0.0633008	0.254981	0.238455	0.31794	-0.245033	-0.219126	0.100027	-0.557831	-0.230075	-0.263158	-0.230914	-0.216541	0.285714	0.0300752	0.372932	0.269173	0.124812	0.437121	0.318775	-0.0512435	-0.266869	-0.0721176	-0.14162	-0.0627457	-0.403799	0.169925	-0.335338	-0.338484	0.126374	-0.131063	0.0413845	0.0263257	-0.213183	0.005001	0.160902
DYNLL1	-0.110138	0.195931	0.254981	0.0650332	0.433555	-0.0689985	0.123485	-0.275458	-0.202573	-0.043609	-0.0105263	0.0172997	-0.218045	0.263158	-0.130827	0.15188	-0.0210526	-0.0827068	0.0460936	-0.00912958	-0.24416	0.039201	0.0852299	0.213183	-0.0379572	-0.399254	0.0571429	0.0526316	-0.0161884	0.313187	-0.292054	-0.179835	-0.213614	-0.117514	0.143779	0.404511
DYNLL2	-0.170213	0.0527507	0.400685	0.130066	0.404651	-0.116767	-0.0835343	0.0461661	-0.222981	-0.0962406	0.0300752	0.069199	0.00300752	0.333835	-0.00451128	0.153383	0.166917	-0.00601504	0.280403	0.268562	0.15147	0.0497552	-0.111454	0.115254	0.220772	-0.0712142	0.0390977	-0.15188	-0.339956	-0.175824	-0.120743	0.115877	0.169989	-0.0263654	0.142529	0.0827068
ECI1	-0.0700877	-0.282593	-0.157846	-0.0650332	-0.404651	0.42549	0.0690066	0.160812	-0.0513991	-0.222556	-0.254135	-0.145167	-0.228571	0.398496	0.652632	0.584962	0.47218	0.514286	0.416379	0.418439	-0.229842	-0.471166	-0.124567	-0.289266	-0.305207	-0.48865	0.213534	-0.118797	0.0721119	0.483516	0.587203	0.480813	0.578413	0.448212	-0.0937688	0.12782
ECM1	-0.470589	-0.257725	0.109278	0.151744	-0.086711	-0.0574987	-0.257867	0.21852	-0.105822	-0.102256	-0.278195	-0.334712	-0.4	-0.0601504	-0.0390977	0.324812	0.35188	0.512782	0.331106	0.234326	0.088169	-0.186959	-0.150791	-0.109228	-0.115421	-0.0295463	0.0511278	-0.275188	0.210449	-0.159341	0.135191	0.300978	0.338473	0.237289	0.417584	0.043609
ECM2	-0.150188	-0.66692	-0.303549	0.216777	-0.462459	0.321993	0.238496	-0.120801	0.057446	-0.467669	-0.38797	0.0406168	0.222556	-0.124812	0.320301	0.245113	0.171429	0.251128	0.109856	0.26704	-0.014318	-0.140219	-0.150791	-0.305085	0.0410558	0.438649	0.142857	-0.311278	-0.362031	0.164835	0.153767	-0.200903	0.00752163	0.0564973	-0.140028	-0.521805
EEF1A1	-0.150188	0.0708367	-0.0364259	-0.086711	-0.144518	0.0689985	0.153751	0.31316	0.249437	0.100752	0.123308	0.032343	0.00150376	0.245113	0.24812	-0.0526316	0.154887	-0.0857143	0.115234	-0.0296711	0.316504	0.20279	0.137679	0.160452	0.416755	0.201521	-0.0977444	0.0300752	0.334069	-0.335165	0.252838	0.218962	0.330952	0.00376649	0.275055	-0.0661654
EEF1B2	-0.0300376	0.0354183	0.0364259	-0.303488	0.0289037	0.270686	0.1707	0.482436	0.288742	0.209023	0.257143	0.377586	0.206015	0.162406	0.24812	0.231579	0.130827	0.118797	0.189752	0.108033	-0.112284	0.304562	-0.281914	0.393221	-0.0890833	-0.292433	-0.111278	0.427068	0.460633	-0.010989	0.496388	0.236268	0.170741	0.350283	-0.292559	0.469173
EEF1D	0.0700877	0.118312	0.012142	-0.108389	0.0578073	0.3388	-0.0230022	0.213134	0.0582019	0.0932331	0.23609	0.113577	0.136842	0.174436	0.222556	0.264662	0.13985	0.103759	0.174387	0.127814	-0.488321	0.102526	-0.0983422	0.268174	-0.242462	-0.527288	0.201504	0.345865	0.169242	0.340659	0.27967	0.0775019	0.0195562	0.34275	-0.0212543	0.568421
EEF1G	-0.0300376	0.267521	0.254981	0.1951	0.375748	-0.188419	-0.139224	0.0838685	-0.310662	-0.0285714	-0.0195489	-0.206093	-0.308271	0.269173	-0.111278	0.183459	0.168421	0.0195489	0.245064	0.167376	-0.0776189	-0.0686018	-0.242577	0.100942	-0.11852	-0.383344	0.0240602	-0.166917	-0.0279617	0.0164835	-0.246646	-0.0180587	-0.0767206	-0.0391714	0.168784	0.326316
EEF2	-0.190238	-0.347401	-0.18213	0.108389	-0.375748	0.0840366	0.0399512	-0.113876	-0.139836	-0.237594	-0.446617	0.160963	-0.0150376	0.183459	0.252632	0.32782	0.16391	0.415038	0.269648	0.225957	0.27355	-0.434981	-0.163904	-0.509229	-0.11697	0.0818205	0.0135338	-0.266165	0.207506	0.274725	0.453044	0.489842	0.540805	0.306592	-0.010002	-0.371429
EFCAB14	-0.0300376	-0.25245	0.327833	0.108389	0.462459	-0.0884596	-0.0230022	-0.0784824	-0.272869	-0.359398	-0.308271	0.0864987	0.0451128	0.0255639	0.0601504	0.38797	0.24812	0.503759	0.248905	0.308884	-0.391862	-0.0919717	0.163904	-0.0361583	0.0271123	-0.487135	0.603008	-0.225564	-0.568065	0.56044	0.0794634	0.0308503	0.0699511	0.1371	0.136277	0.257143
EFEMP1	0.310388	0.35569	0.133562	-0.130066	0.31794	-0.113228	0.104115	-0.387796	0.211643	0.227068	0.189474	-0.0503949	-0.0631579	-0.415038	-0.535338	-0.309774	-0.386466	-0.299248	-0.377968	-0.443545	-0.335344	-0.084433	0.0327807	0.0225989	-0.312954	-0.0810629	-0.0902256	0.242105	0.185431	0.186813	-0.723426	-0.430399	-0.709289	-0.207157	-0.0162533	0.0451128
EFHD2	0.417855	-0.0182372	-0.0580259	NA	-0.0580259	-0.0418414	-0.0224733	0.75662	-0.237083	-0.151515	-0.0181818	0.00606061	0.575758	0.29697	0.478788	0.345455	0.527273	0.187879	0.50626	0.362677	0.236364	0.139394	0.210819	0.0666667	0.490916	0.104302	0.418182	-0.0787879	-0.116667	-0.0714286	0.369697	0.175758	0.571431	-0.212767	-0.30308	-0.10303
EFNA1	0.0379869	0.328269	0.522233	NA	0.522233	-0.276153	-0.26968	-0.431461	-0.0243162	0.0545455	0.478788	-0.539394	-0.224242	-0.333333	-0.660606	-0.50303	-0.6	-0.50303	-0.58652	-0.418955	-0.357576	0.442424	0.316228	0.50303	-0.157345	-0.0797606	0.0181818	0.284848	0.3	-0.357143	-0.648485	-0.515152	-0.686933	-0.188451	0.739516	0.721212
EFNB1	0.310388	0.370008	0.206413	-0.0650332	0.520266	-0.0946517	0.174332	-0.137729	0.209376	0.0556391	0.181955	-0.206093	0.0210526	-0.258647	-0.466165	-0.24812	-0.22406	-0.354887	-0.285012	-0.265519	-0.0821404	0.219375	0.0327807	0.303579	0.036408	-0.0901541	0.16391	-0.0165414	0.0264901	-0.032967	-0.713106	-0.419112	-0.558857	-0.21469	0.226295	0.231579
EFNB2	0.417855	0.0668696	0.522233	NA	0.522233	-0.19247	0.247207	-0.262628	0.188451	-0.175758	0.309091	-0.187879	0.29697	0.0909091	-0.151515	-0.2	-0.187879	-0.612121	-0.401303	-0.200098	-0.321212	0.50303	0.632456	0.454545	0.616792	0.312907	0.0666667	0.0181818	-0.333333	-0.309524	-0.709091	-0.636364	-0.565352	-0.462008	-0.109109	0.0666667
EFNB3	0.0500626	0.538811	0.230697	-0.520266	0.520266	0.176035	0.227601	-0.0323163	0.256239	0.503759	0.395489	0.277548	0.0390977	-0.0315789	-0.278195	-0.0947368	-0.222556	-0.181955	-0.146731	-0.3241	-0.195931	0.165097	-0.00655614	0.455745	-0.0952804	-0.574259	-0.12782	0.43609	0.272259	0.335165	-0.151703	0.13544	-0.151937	0.149153	0.055011	0.606015
EGF	-0.150188	-0.0730974	0.449253	0.281811	0.404651	0.00353838	-0.173122	0.130804	-0.244901	-0.279699	-0.0300752	-0.179015	-0.100752	0.267669	0.0766917	0.356391	0.350376	0.195489	0.415611	0.414635	-0.358705	0.107049	-0.00655614	0.219209	0.0271123	-0.359859	0.458647	-0.0330827	-0.438558	0.225275	-0.0608875	-0.161776	-0.0428733	-0.0504709	0.265053	0.445113
EGFR	-0.150188	-0.0301433	-0.400685	-0.151744	-0.289037	0.0495374	-0.133171	-0.160812	0.097507	0.257143	0.178947	0.0940203	0.184962	-0.502256	-0.252632	-0.494737	-0.38797	-0.302256	-0.522394	-0.372791	0.338358	0.164343	0.229465	0.0467044	0.0712667	0.553804	-0.425564	0.087218	-0.0500368	-0.412088	-0.116615	-0.0790068	-0.0436254	-0.0527308	-0.0837668	-0.332331
EHD1	-0.230288	-0.236625	0.206413	0.216777	0.115615	-0.0822674	-0.203388	0.0461661	-0.306883	-0.467669	-0.245113	-0.223392	-0.0406015	0.275188	0.218045	0.371429	0.237594	0.16391	0.33341	0.444306	0.150716	-0.0814175	0.25569	-0.0715632	0.110773	-0.13864	0.315789	-0.392481	-0.129507	-0.142857	0.137255	0.0910459	0.238436	0.0828627	0.368824	0.106767
EHD3	-0.0300376	0.182367	0.18213	0	0.404651	-0.0274225	0.0254235	0.168506	-0.262286	0.0285714	0.00451128	0.0827379	-0.00601504	0.210526	0.0285714	0.183459	0.181955	0.0135338	0.261197	0.154442	-0.0889226	0.0897101	-0.00655614	0.230509	0.161899	-0.403799	0.0902256	-0.081203	-0.406181	0.192308	-0.0134159	0.0436418	0.0248214	-0.0979286	-0.0287558	0.320301
EIF2S2	-0.265908	-0.176293	0.406181	NA	0.406181	-0.00836827	0.20226	-0.243869	0.0668696	-0.127273	0.139394	0.248485	0.357576	0.115152	-0.345455	0.00606061	-0.357576	-0.418182	-0.142	0	0.333333	0.381818	-0.210819	0.333333	0.36504	0.337449	-0.212121	-0.115152	0.116667	-0.238095	-0.272727	-0.030303	-0.139818	0.158055	0.157602	-0.00606061
EIF3G	-0.170213	0.171817	0.18213	0.0216777	0.289037	0.0636909	0.0290554	0.0146193	-0.229028	-0.0195489	-0.0406015	-0.0857465	-0.221053	0.329323	0.0255639	0.362406	0.190977	0.0526316	0.307291	0.194004	-0.146195	-0.0753866	-0.268802	0.172505	-0.100703	-0.518197	0.0360902	-0.0676692	0.00735835	0.252747	-0.0154799	0.109857	0.0451298	0.0858759	0.131276	0.446617
EIF4A1	0.0100125	-0.0663152	-0.109278	0.130066	-0.086711	-0.0477682	0.24576	0.165429	-0.0279671	-0.243609	-0.118797	-0.0767206	0.0676692	0.281203	0.218045	0.0315789	0.0902256	-0.309774	0.100638	0.0631463	0.399398	0.290992	0.229465	0.158192	0.476402	0.296978	0.0120301	-0.153383	0.0986019	-0.494505	0.0257998	-0.181339	0.0466341	-0.4226	-0.0237548	-0.0917293
EIF4E	-0.113961	-0.328269	0.290129	NA	0.290129	-0.158997	-0.20226	0.481485	-0.455929	-0.29697	-0.151515	0.490909	0.612121	0.0181818	0.0787879	0.50303	0.260606	0.284848	0.561825	0.619052	0.515152	0.0545455	0.210819	-0.0666667	0.383921	-0.0306772	0.187879	-0.272727	0.0166667	-0.142857	0.418182	0.587879	0.620064	0.273557	-0.230341	-0.115152
EIF4G1	0.265908	-0.103344	0.406181	NA	0.406181	-0.301258	-0.449467	0.0875428	-0.376901	-0.187879	-0.0424242	0.490909	0.369697	-0.406061	0.0424242	0.309091	0.272727	0.478788	0.345738	0.53151	-0.236364	-0.406061	0.737865	-0.539394	0.113288	-0.398803	0.321212	-0.212121	-0.466667	0.214286	0.115152	0.490909	0.158055	0.303953	-0.242464	-0.272727
EIF4H	-0.250313	-0.0693295	0.109278	0.216777	0.144518	0.0406914	-0.173122	0.369329	-0.410437	-0.193985	-0.215038	-0.0353516	-0.109774	0.26015	0.183459	0.499248	0.431579	0.225564	0.606131	0.493758	0.0354183	-0.0723712	-0.321251	0.0610171	-0.0472529	-0.34698	0.0526316	-0.204511	-0.319353	-0.0659341	0.281734	0.176072	0.227153	0.0143126	-0.015003	0.261654
EIF5A	-0.170213	-0.2841	0.254981	0.238455	0.144518	-0.283071	-0.199756	0.012311	-0.452765	-0.482707	-0.406015	-0.262505	-0.210526	0.369925	0.22406	0.502256	0.311278	0.297744	0.391796	0.437459	0.0678223	-0.183943	0.25569	-0.176271	0.15028	-0.25531	0.32782	-0.464662	-0.0765269	0.032967	0.166151	0.212942	0.32343	0.0165725	0.256301	0.100752
ELF5	0.417855	0.19453	-0.0580259	NA	-0.0580259	-0.29289	0.0224733	-0.00625305	0.12766	0.187879	0.163636	0.175758	0.248485	-0.0545455	0.151515	-0.2	0.10303	-0.2	-0.216086	-0.200098	-0.175758	0.0545455	0.210819	-0.0666667	0.283221	0.325178	-0.175758	0.272727	-0.25	-0.119048	-0.272727	-0.175758	-0.0790277	-0.267478	-0.37582	-0.50303
ELOC	-0.189934	-0.44985	0.174078	NA	0.174078	0.142261	0.314627	-0.0750366	-0.0243162	-0.406061	-0.418182	0.672727	0.175758	0.369697	0.260606	0.527273	0.2	0.272727	0.36426	0.456473	0.272727	-0.260606	-0.737865	-0.248485	0.0944069	-0.177928	0.030303	-0.309091	-0.0333333	0.428571	0.272727	0.454545	0.370822	0.443771	-0.254588	-0.248485
EMD	-0.190238	-0.0082894	0.279265	0.260133	0.404651	-0.0353838	-0.211862	0.28623	-0.335606	-0.227068	-0.153383	-0.0120346	-0.0992481	0.0676692	-0.0225564	0.409023	0.380451	0.18797	0.513944	0.445828	-0.0730974	-0.0158312	-0.111454	0.128814	-0.0797877	-0.346222	0.138346	-0.142857	-0.354673	-0.0274725	-0.0216718	0.0225734	0.036856	-0.0225989	0.0762653	0.294737
EMILIN2	0.113961	0.413376	-0.522233	NA	-0.522233	0.175734	-0.314627	0.156326	-0.145897	0.478788	0.224242	-0.030303	0.187879	0.0787879	0.151515	-0.115152	-0.0424242	0.284848	0.203739	-0.218857	-0.00606061	-0.29697	-0.632456	-0.236364	-0.686023	-0.141115	0.151515	0.406061	0.45	0.5	0.442424	0.321212	0.346506	0.316111	0.193971	0.0787879
ENDOD1	0.190238	-0.123587	0.473537	0.108389	0.462459	0.131805	0.193703	0.0384718	-0.0491315	-0.451128	-0.0360902	-0.221888	-0.00601504	0.368421	0.221053	0.336842	0.303759	0.0165414	0.26427	0.453436	-0.184627	0.0376933	-0.0852299	0.171752	0.0611964	-0.287887	0.469173	-0.193985	-0.632818	0.197802	-0.31063	-0.266366	-0.0940203	-0.134087	-0.0825165	0.273684
ENG	-0.130163	-0.136398	-0.18213	0.108389	-0.144518	0.0592679	0.123485	-0.361635	-0.046108	-0.0496241	-0.0195489	-0.245205	-0.075188	-0.00150376	-0.123308	-0.198496	-0.2	-0.087218	-0.361835	-0.132379	0.118312	0.000753866	-0.465486	-0.0301319	-0.0154928	0.362889	-0.136842	-0.341353	-0.363503	-0.010989	-0.399381	-0.300978	-0.190297	0.0361583	0.085017	-0.233083
ENO1	-0.230288	0.101733	-0.279265	-0.281811	-0.173422	0.18488	0.0665853	-0.194667	0.0650047	0.121805	0.0827068	0.127868	0.0827068	0.0120301	-0.0165414	-0.141353	-0.296241	-0.297744	-0.275793	-0.250303	0.441599	0.130419	0.281914	0.163465	0.0503515	0.062123	-0.215038	0.2	0.441501	-0.236264	0.203302	0.21219	0.28507	0.048211	0.123775	0.156391
ENO2	-0.130163	0.207235	0.0364259	0	0.115615	0.0990747	-0.0217915	-0.380871	0.0725634	0	0.296241	-0.440015	-0.132331	0.0120301	-0.218045	-0.282707	-0.284211	-0.509774	-0.412538	-0.285299	-0.0316504	0.255561	0.439262	0.360829	0.079013	0.109094	0.0676692	0.100752	0.0897719	-0.28022	-0.572755	-0.465764	-0.329447	-0.225989	0.528856	0.297744
ENO3	0.210263	0.318011	-0.109278	-0.130066	-0.0578073	0.165419	0.0871662	0.376254	0.322756	0.378947	0.293233	0.230914	0.257143	0.0481203	0.0451128	-0.136842	0.0421053	0.0676692	0.0560806	-0.0814054	0.0105501	0.0829253	-0.360588	0.0670434	0.027887	-0.046971	-0.0661654	0.0661654	0.204562	0.175824	0.283798	0.325809	0.131628	0.460264	0.0625125	-0.0180451
ENOPH1	-0.0379869	-0.0607906	0.406181	NA	0.406181	-0.334731	-0.06742	0.231363	-0.139818	-0.0787879	0.248485	0.163636	0.587879	-0.0424242	-0.260606	0.0181818	-0.115152	-0.345455	0.0061739	0.131314	0.442424	0.515152	0.737865	0.369697	0.635673	0.435616	-0.0909091	-0.0424242	0.1	-0.5	-0.163636	0.0545455	0.109423	-0.0425534	0.109109	-0.0787879
ENPEP	-0.130163	-0.329315	-0.0849938	0.108389	-0.0578073	-0.0566141	-0.0738491	-0.203131	-0.362817	-0.333835	-0.437594	-0.320421	-0.245113	-0.0255639	0.0992481	0.257143	0.184962	0.317293	0.0629946	0.157485	0.0218539	-0.367133	0.0196684	-0.303579	-0.0302109	-0.100003	0.216541	-0.485714	-0.435615	0.28022	-0.0753354	0.0857788	0.23317	-0.0369116	0.0962693	-0.148872
ENPP1	0.290363	-0.205728	-0.230697	-0.325166	-0.231229	0.166304	0.205809	0.0638632	0.0650047	-0.0270677	-0.0766917	0.431741	0.415038	0.00601504	0.396992	0.0676692	-0.0526316	0.0917293	-0.0299608	0.0357575	0.0128109	-0.0949871	0.163904	-0.195104	0.0712667	-0.0833357	0.0345865	0.0902256	-0.153054	0.296703	0.531476	0.252069	0.245957	0.096422	-0.586367	-0.189474
ENPP2	0.630789	0.149963	0.0364259	0.151744	-0.0289037	-0.0557295	0.0133171	-0.370868	0.0982629	-0.0781955	0.0887218	-0.244453	-0.162406	-0.0586466	-0.162406	-0.0962406	-0.145865	-0.315789	-0.245064	-0.0159768	-0.382819	-0.253299	-0.426149	-0.246328	-0.388094	-0.0242431	-0.0466165	0.0736842	0.0485651	0.032967	-0.514964	-0.285929	-0.470102	-0.0986819	-0.408832	-0.174436
ENPP4	0.0379869	0.103344	0.522233	NA	0.522233	0.108788	0.0449467	0	0.109423	-0.321212	0.175758	-0.515152	-0.309091	0.0909091	-0.260606	-0.030303	-0.115152	-0.139394	-0.11113	0.0750366	-0.0666667	0.260606	0.316228	0.393939	0.100701	-0.276094	0.369697	-0.139394	0.283333	-0.166667	-0.260606	-0.187879	-0.273557	0.0243162	0.788009	0.721212
ENSA	-0.265908	-0.522799	0.522233	NA	0.522233	-0.326363	-0.359573	0.125061	-0.656538	-0.454545	-0.284848	0.272727	0.272727	-0.369697	-0.212121	0.406061	0.0424242	0.187879	0.314869	0.556522	0.127273	0.139394	0.948683	0.030303	0.258045	-0.251553	0.127273	-0.369697	-0.266667	-0.166667	0.139394	0.212121	0.164134	-0.0486324	-0.30308	0.212121
ENTPD5	-0.0700877	0.125848	-0.012142	-0.151744	-0.115615	0.0698831	-0.135592	-0.241603	0.10431	0.371429	0.24812	-0.032343	-0.0796992	-0.153383	-0.336842	-0.336842	-0.356391	-0.115789	-0.362603	-0.289103	-0.0165788	0.101772	-0.242577	0.100942	-0.265701	0.106064	-0.201504	0.357895	0.0676969	-0.131868	-0.0712074	-0.0263356	-0.103046	0.0414313	-0.105021	0.148872
ENTPD7	0.341882	0.00607906	-0.290129	NA	-0.290129	-0.0502096	-0.179787	0.0437714	-0.25532	0.212121	-0.00606061	0.406061	0.624242	-0.0424242	0.345455	0.151515	0.187879	0.272727	0.302521	0.0750366	-0.260606	-0.345455	0.210819	-0.454545	-0.0881131	0.00613543	0.139394	0.0545455	-0.4	0.357143	0.260606	0.187879	0.206688	0.0182372	-0.654654	-0.490909
EPB41	-0.130163	-0.471742	0.0849938	0.303488	-0.115615	0.0194611	-0.0145277	-0.130804	-0.236587	-0.57594	-0.193985	-0.25047	0.100752	0.342857	0.302256	0.18797	0.130827	-0.144361	0.098333	0.363662	0.278825	0.108557	0.229465	-0.0369116	0.345488	0.423497	0.21203	-0.338346	-0.332598	-0.401099	-0.0815273	-0.237773	0.141407	-0.272694	0.025005	-0.221053
EPHA1	0.330413	0.0316504	0.522105	0.0433555	0.404651	-0.146843	-0.180386	0.512444	0.12623	-0.135338	0.0120301	-0.234675	-0.166917	-0.0781955	0.0691729	0.255639	0.530827	0.246617	0.448644	0.446589	-0.23361	-0.123634	-0.045893	-0.020339	0.0611964	-0.322737	0.324812	-0.109774	-0.362031	-0.0274725	-0.159959	0.206923	0.112072	-0.00677967	0	0.0526316
EPHA4	0.190238	-0.103241	-0.012142	0.238455	-0.173422	-0.122959	0.119853	-0.0792519	0.107333	-0.0796992	-0.189474	-0.207597	-0.297744	-0.221053	-0.168421	-0.0781955	0.0676692	-0.133835	0.023815	0.141509	-0.0361719	-0.124388	-0.478598	-0.241808	-0.0154928	0.314403	-0.281203	-0.206015	-0.294334	-0.379121	-0.351909	-0.276148	-0.412937	-0.33597	-0.44759	-0.499248
EPHA7	0.113961	-0.103344	-0.406181	NA	-0.406181	-0.0502096	-0.247207	-0.0500244	-0.237083	0.284848	-0.139394	0.478788	0.393939	-0.309091	0.248485	0.115152	0.175758	0.369697	0.25313	0.0937958	-0.260606	-0.50303	0.210819	-0.648485	-0.163639	0.00613543	-0.0787879	-0.0545455	-0.616667	0.309524	0.284848	0.248485	0.133739	0.0486324	-0.654654	-0.684848
EPHB4	-0.0300376	0.290882	0.327833	-0.0650332	0.144518	-0.0592679	-0.357139	-0.117724	0.138324	0.36391	0.302256	0.118842	-0.0180451	-0.159398	-0.378947	-0.218045	-0.251128	0.165414	-0.0522394	-0.119445	-0.202713	-0.213344	-0.3737	-0.1484	-0.557739	-0.148489	-0.0766917	0.330827	0.186902	0.164835	-0.0443756	0.136945	-0.158706	0.400001	0.186287	0.118797
EPHX4	0.265908	0.188451	-0.290129	NA	-0.290129	-0.225943	-0.0898933	0.22511	0.0121581	0.321212	0.175758	-0.0424242	0.272727	-0.139394	0.115152	-0.224242	0.10303	-0.175758	-0.11113	-0.218857	-0.0181818	0.151515	0.210819	0.0181818	0.264339	0.435616	-0.187879	0.224242	-0.25	-0.261905	-0.0787879	-0.187879	0.0243162	-0.38906	-0.351573	-0.418182
EPS15L1	0.0300376	-0.142427	0.18213	0.0216777	0.346844	-0.156573	-0.139224	-0.210825	-0.149662	-0.0541353	-0.109774	0.279804	0.275188	-0.407519	-0.430075	-0.0496241	-0.219549	0.0541353	-0.115234	0.0684719	0.0361719	0.0693557	0.045893	-0.0331451	-0.0371826	0.073487	0.00451128	-0.102256	-0.476821	0.0494505	-0.182663	-0.0443943	-0.209853	0.0331451	-0.272555	-0.105263
EPX	0.0300376	-0.434063	0.230697	0.346844	0.260133	-0.370646	-0.192492	0.260069	-0.450498	-0.663158	-0.485714	-0.097029	0.0631579	0.132331	0.336842	0.463158	0.517293	0.335338	0.481678	0.566795	0.0979656	-0.106295	0.688395	-0.224483	0.486472	-0.0477286	0.487218	-0.628571	-0.569537	-0.0274725	0.108359	0.145974	0.359534	-0.155932	0.0962693	-0.240602
ERAP1	-0.150188	-0.333083	-0.133562	-0.130066	-0.260133	0.348531	0.410407	-0.0315469	0.167803	-0.162406	-0.213534	0.0481384	0.0225564	0.0255639	0.177444	0.169925	0.0120301	0.100752	0.0660675	0.0882526	0.19367	-0.0964949	-0.504823	-0.0708099	-0.200631	0.170459	-0.121805	-0.0300752	-0.0309051	0.104396	0.0299278	-0.164033	-0.0458819	-0.0753297	-0.423835	-0.121805
ERAP2	0.270338	0.0866619	-0.0364259	-0.216777	-0.173422	-0.108805	-0.121064	-0.0646326	0.0302347	0.0616541	0.293233	-0.236931	0.177444	0.0390977	0.00150376	-0.43609	-0.451128	-0.499248	-0.431743	-0.274648	0.431802	0.0512629	0.137679	-0.0436912	-0.0565486	0.424255	-0.22406	0.0616541	0.0779985	-0.538462	-0.333333	-0.289692	-0.181271	-0.321658	-0.162533	-0.168421
ERBB3	-0.341882	-0.291795	-0.406181	NA	-0.406181	0.301258	-0.26968	0.51275	-0.474166	0.0909091	-0.187879	0.0181818	0.430303	-0.10303	0.115152	0.369697	0.175758	0.418182	0.654433	0.375183	0.369697	-0.115152	0.210819	-0.175758	-0.0440565	0.00613543	0.187879	-0.381818	-0.133333	0	0.733333	0.393939	0.504562	0.0851068	-0.157602	-0.0181818
ERBIN	0.0379869	-0.346506	0.290129	NA	0.290129	-0.276153	-0.13484	0.0812897	-0.547115	-0.187879	-0.030303	0.406061	0.890909	-0.00606061	-0.0181818	0.272727	-0.0666667	-0.163636	0.234608	0.22511	0.139394	0.357576	0.737865	0.2	0.41539	0.227011	0.0424242	-0.0787879	-0.266667	0.0714286	0.0424242	-0.00606061	0.188451	-0.218846	-0.557668	-0.0787879
ERP29	-0.417855	-0.528878	0.0580259	NA	0.0580259	-0.00836827	-0.0224733	0.381436	-0.468087	-0.466667	-0.50303	-0.0909091	-0.127273	0.10303	0.0909091	0.466667	0.2	0.236364	0.419825	0.443967	0.369697	0.187879	0.105409	0.236364	0.0503503	-0.251553	0.151515	-0.333333	0.0833333	-0.0952381	0.454545	0.115152	0.419455	-0.170214	-0.193971	0.478788
ERP44	0.250313	-0.171063	-0.400685	0.325166	-0.289037	-0.133574	-0.0363192	0.0323163	-0.313685	-0.180451	-0.377444	0.0917638	-0.0105263	-0.183459	-0.0962406	0.0917293	-0.0150376	0.0135338	0.0414842	0.098143	0.17257	-0.172635	-0.635946	-0.327684	-0.370277	0.225764	-0.275188	-0.145865	0.0500368	-0.164835	-0.0134159	-0.14146	-0.157202	-0.19887	-0.711392	-0.330827
ESAM	0.0500626	-0.367748	0.327833	0.455233	0.260133	-0.373299	-0.268762	-0.0907934	-0.436892	-0.621053	-0.515789	-0.433998	-0.210526	-0.0421053	-0.0887218	0.276692	0.287218	0.284211	0.267343	0.417678	0.0693295	-0.246514	0.229465	-0.331451	0.0658442	0.0492438	0.493233	-0.583459	-0.5195	-0.0164835	-0.314757	-0.131678	0.0308387	-0.290773	0.138778	-0.209023
ESD	0.170213	0.0768653	-0.157846	-0.0216777	-0.144518	0.0548449	-0.165858	-0.148501	-0.143615	-0.183459	-0.0601504	-0.0534035	0.0631579	0.108271	0.162406	0.0721805	-0.0766917	-0.142857	-0.0222786	0.0342359	0.211003	-0.324162	0.295026	-0.282486	-0.209152	-0.109852	0.0466165	-0.0451128	0.334069	0.021978	0.0939112	0.230248	0.261	0.103202	0.0737648	-0.0631579
EVC2	-0.0379869	-0.0243162	-0.290129	NA	-0.290129	-0.343099	-0.651727	0.0812897	-0.601826	0.369697	0.0181818	0.418182	0.551515	-0.539394	-0.030303	0.0545455	-0.0181818	0.369697	0.302521	0.100049	-0.0909091	-0.321212	0.737865	-0.490909	-0.333571	-0.0552189	-0.0545455	0.10303	-0.3	0.190476	0.393939	0.393939	0.273557	0.121581	-0.351573	-0.357576
EXT1	0.490614	-0.272796	-0.109278	0.303488	-0.231229	-0.136228	0.0677959	-0.0169276	0.017385	-0.473684	-0.342857	-0.435502	-0.189474	-0.0571429	0.18797	0.105263	0.267669	-0.0210526	0.0245833	0.216067	-0.0670687	-0.177912	0.308139	-0.335217	0.131688	0.198491	0.317293	-0.324812	-0.133922	-0.142857	-0.184727	-0.152746	-0.0157954	-0.321658	-0.226295	-0.409023
EXT2	0.450564	-0.19367	-0.0364259	0.216777	-0.173422	0.0495374	0.197335	-0.113107	0.191235	-0.257143	-0.133835	-0.311395	-0.180451	-0.0827068	0.0105263	0.075188	0.154887	-0.166917	-0.0522394	0.219871	-0.232103	-0.0165851	-0.229465	-0.110735	0.00464783	0.17349	0.0631579	-0.109774	-0.204562	-0.164835	-0.320949	-0.241535	-0.261	-0.213183	-0.446339	-0.266165
EXTL2	0.490614	0.0218539	-0.0607098	0.1951	-0.231229	-0.213188	-0.0290554	-0.0430884	0.114136	0.0165414	-0.00601504	-0.261	-0.166917	-0.123308	-0.0180451	-0.190977	0.0451128	-0.0466165	-0.109856	-0.0327143	-0.22306	-0.290992	-0.321251	-0.4113	-0.0650696	0.265917	-0.103759	-0.204511	-0.14128	-0.00549451	-0.314757	-0.14146	-0.274539	-0.102448	-0.2488	-0.574436
EZR	-0.110138	0.362473	-0.0607098	-0.390199	-0.086711	0.326416	-0.0145277	-0.0638632	0.490559	0.529323	0.634586	0.297104	0.115789	-0.0646617	-0.138346	-0.299248	-0.38797	-0.218045	-0.38565	-0.354532	-0.0723438	0.14625	-0.321251	0.296046	-0.458586	-0.0439407	-0.44812	0.649624	0.759382	-0.021978	0.0423117	0.123401	-0.0609252	0.563466	0.090018	0.330827
F10	-0.250313	-0.458178	-0.230697	0.086711	-0.115615	0.208765	0.209441	-0.154657	-0.138324	-0.4	-0.273684	0.0120346	0.16391	0.0691729	0.285714	0.230075	0.0496241	0.278195	-0.0645311	0.0874918	-0.128109	0.117603	0.0590053	0.0715632	0.0697174	-0.00606078	0.369925	-0.222556	-0.222222	0.362637	0.174407	-0.256584	0.032343	0.115254	0.153781	0.124812
F11	-0.150188	-0.24416	-0.133562	0.1951	0.0289037	0.244148	0.345033	-0.213134	0.0740751	-0.345865	0.00902256	-0.106055	0.0195489	0.148872	0.0827068	0.0150376	-0.0240602	-0.207519	-0.268111	0.0958606	0.0572722	0.382964	-0.386812	0.363842	0.116196	0.275008	0.0195489	-0.172932	-0.154525	-0.247253	-0.351909	-0.507901	-0.211358	-0.00979286	0.040008	0.0992481
F11R	0.0300376	0.156745	0.18213	0.281811	0.375748	-0.202572	-0.231232	-0.0238525	-0.328803	-0.201504	-0.0932331	-0.0699511	-0.0120301	-0.0105263	-0.245113	-0.00902256	0.0195489	-0.126316	0.123685	0.200851	0.275811	-0.05654	-0.0852299	-0.0369116	-0.0580978	-0.0212127	0.0526316	-0.269173	-0.325239	-0.159341	-0.353973	-0.0850264	-0.0676946	-0.14388	0.125025	-0.00902256
F12	0.0901127	0.0339112	0.400685	-0.563621	0.289037	0.179573	0.124696	0.0469356	0.421775	0.124812	0.312782	0.206093	0.264662	-0.130827	0.0300752	-0.204511	-0.198496	-0.124812	-0.165169	-0.111077	0.0602865	0.214098	0.635946	0.261394	0.11852	-0.117428	0.186466	0.475188	-0.160412	-0.0164835	0.0175439	0.0195636	0.0406168	-0.129567	-0.10127	0.263158
F13A1	0.210263	0.143934	-0.230697	0.108389	0	-0.237956	0.18886	-0.343168	0.114892	0.126316	-0.227068	0.0112824	-0.0646617	-0.496241	-0.475188	-0.323308	-0.216541	-0.0105263	-0.292694	-0.403223	-0.0203467	-0.17942	-0.00655614	-0.294539	0.0317601	0.23637	-0.0421053	-0.233083	0.0426785	0.373626	-0.420021	-0.140707	-0.355021	-0.126554	0.112523	-0.479699
F13B	0.190238	0.00301433	0.303549	0.108389	0.404651	-0.488297	0.016949	-0.536297	-0.176117	-0.195489	-0.230075	-0.194058	-0.12782	-0.189474	-0.318797	-0.210526	-0.192481	-0.0721805	-0.246601	-0.223675	-0.214017	-0.0949871	0.675283	-0.198117	0.364854	0.00909117	0.372932	-0.281203	-0.442973	0.274725	-0.558308	-0.334838	-0.380594	-0.48437	0.29881	-0.228571
F2	-0.350438	-0.711381	-0.109278	0.1951	-0.086711	0.0698831	0.140434	-0.0838685	-0.175361	-0.515789	-0.433083	0.185784	0.264662	-0.0676692	0.230075	0.257143	0.130827	0.37594	0.0637628	0.29519	0.0203467	0.246514	0.281914	0.027872	0.324573	0.225006	0.374436	-0.297744	-0.556292	0.148352	0.360165	-0.177577	0.126363	0.0105462	-0.0425085	-0.102256
F5	-0.230288	0.0376791	-0.0849938	-0.0216777	-0.289037	0.083152	-0.242128	0.0861768	0.222981	0.282707	0.281203	-0.245205	-0.133835	-0.136842	-0.0661654	-0.269173	-0.087218	0.168421	-0.204348	-0.170419	-0.112284	0.0218621	-0.25569	0.0256121	-0.233166	0.17349	-0.0902256	0.0857143	0.189846	-0.10989	0.0340557	-0.0218209	-0.0285822	0.363089	0.378826	0.0270677
F7	0.0901127	-0.602865	-0.012142	0.368522	-0.231229	-0.217611	-0.00121064	-0.126957	-0.332582	-0.568421	-0.676692	-0.200827	-0.181955	0.00601504	0.178947	0.404511	0.275188	0.428571	0.280403	0.364422	-0.105501	-0.356579	-0.00655614	-0.532581	-0.0495768	0.102276	0.302256	-0.430075	-0.347314	0.241758	0.114551	-0.0805117	0.036856	-0.235782	-0.333817	-0.398496
F8	0.0700877	-0.39337	0.012142	0.086711	0.115615	0.217611	0.427356	0.149271	-0.109601	-0.607519	-0.427068	-0.188793	-0.0827068	0.311278	0.533835	0.621053	0.560902	0.177444	0.391796	0.456479	-0.175584	0.0263853	0.111454	0.122787	0.364854	-0.337131	0.515789	-0.336842	-0.419426	0.236264	0.0897833	-0.0699774	0.215871	-0.225989	-0.133777	0.178947
F9	-0.0500626	-0.448381	0.424969	0.151744	0.404651	-0.166304	-0.0508469	-0.137729	-0.0891925	-0.464662	-0.323308	-0.0729598	0.0270677	-0.222556	-0.0105263	0.299248	0.267669	0.393985	0.173619	0.273887	-0.455163	0.0331701	0.819518	-0.0248588	0.322249	-0.164399	0.684211	-0.198496	-0.649007	0.368132	-0.106295	-0.139202	-0.0564122	-0.119021	0.258802	0.0330827
FABP3	0.113961	0.19453	0.406181	NA	0.406181	0.234312	0.224733	-0.187592	0.425534	-0.151515	0.29697	-0.624242	-0.369697	0.0424242	-0.29697	-0.236364	-0.187879	-0.333333	-0.339564	-0.137567	-0.236364	0.248485	0.316228	0.357576	0.245458	-0.0306772	0.224242	-0.187879	0	-0.238095	-0.515152	-0.442424	-0.607906	-0.103344	0.71527	0.454545
FABP4	0.330413	-0.0376791	0.424969	0.346844	0.346844	-0.435221	0.0895875	-0.206978	-0.00302347	-0.33985	-0.227068	-0.581422	-0.487218	0.102256	-0.207519	0.118797	0.243609	-0.0466165	0.0276562	0.148356	-0.260739	-0.00301546	0.0983422	-0.0384181	0.302883	-0.0143944	0.365414	-0.359398	-0.154525	-0.0824176	-0.678019	-0.230248	-0.242948	-0.358569	0.122525	-0.0736842
FABP5	0.0901127	0.286361	0.0364259	-0.130066	0.260133	-0.20788	0.249392	-0.148501	-0.0151174	0.166917	0.109774	-0.136141	-0.159398	0.198496	-0.0421053	-0.198496	-0.0601504	-0.288722	-0.241223	-0.393333	-0.0844011	0.263099	0.281914	0.313372	0.567809	-0.106064	0.117293	0.0285714	0.0662252	0.0549451	-0.273478	-0.108352	-0.0263257	-0.399247	0.266303	0.190977
FAH	-0.0700877	-0.179352	0.109278	-0.0216777	-0.086711	-0.00884596	-0.111379	0.357018	-0.148906	-0.157895	-0.362406	-0.218127	-0.32782	0.264662	0.383459	0.55188	0.603008	0.58797	0.569256	0.41007	0.0399398	-0.461366	0.0590053	-0.321658	0.0395065	-0.414406	0.245113	-0.342857	0.0191317	0.291209	0.448916	0.751693	0.764949	0.286253	0.183787	-0.0150376
FAM111B	0.0901127	0.226074	0.18213	-0.325166	0	0.309608	0.0205809	-0.149271	0.357526	0.350376	0.562406	-0.00977811	-0.0360902	0.105263	0.0315789	-0.112782	-0.145865	-0.344361	-0.208958	-0.098143	-0.464206	0.160573	-0.0327807	0.332957	-0.111548	-0.222734	-0.165414	0.590977	0.111847	-0.0879121	-0.0918473	-0.0240783	-0.160211	0.125047	-0.143779	0.36391
FAM20A	0.0500626	0.0844011	0.206413	-0.0433555	0.0578073	-0.000884596	-0.387405	0.00615549	-0.0340141	0.136842	0.305263	0.0436254	0.0796992	-0.0180451	-0.0345865	-0.0120301	-0.0842105	-0.0932331	-0.00998695	-0.00760798	-0.428034	0.171128	0.399925	0.186064	-0.13866	-0.232582	0.150376	0.566917	0.147167	-0.0384615	0.180599	-0.0082769	-0.0541557	-0.00451978	-0.0137528	0.421053
FAM20C	0.170213	0.271289	-0.0364259	-0.173422	-0.144518	0.0919979	-0.173122	-0.0884851	0.174606	0.290226	0.317293	-0.152689	-0.0857143	-0.118797	-0.0511278	-0.192481	-0.178947	-0.174436	-0.19513	-0.327904	-0.469481	0.00150773	0.701507	0.0866292	-0.252532	-0.238643	0.106767	0.578947	0.379691	0.192308	0.0402477	-0.115124	-0.199323	-0.0851226	0.127526	0.336842
FAM234A	0.190238	-0.113037	-0.18213	-0.0216777	-0.260133	-0.0902287	-0.033898	-0.0607854	0.118671	0.0902256	0.00150376	0.0842422	0.103759	-0.296241	-0.0541353	-0.281203	-0.103759	-0.0917293	-0.220481	-0.13314	0.165034	-0.115342	0.0852299	-0.27872	0.104576	0.470468	-0.249624	-0.0541353	-0.160412	-0.203297	-0.114551	0.0549285	0.0300865	-0.0956687	-0.353821	-0.6
FAM3C	0.150188	-0.0278825	0.133562	0.173422	0.346844	-0.0495374	0.09443	0.239294	0.10431	-0.203008	-0.190977	-0.138398	-0.087218	-0.345865	-0.0857143	0.177444	0.42406	0.177444	0.257356	0.222914	-0.271289	-0.00527706	0.0983422	0.0497176	0.243236	-0.159853	0.323308	-0.302256	-0.412068	0.131868	-0.27967	-0.0812641	-0.142159	-0.0881357	0.15128	-0.0887218
FAM71C	-0.0379869	-0.212767	0.174078	NA	0.174078	0.0836827	-0.0224733	-0.67533	-0.0790277	-0.0909091	-0.10303	-0.030303	-0.127273	-0.29697	-0.2	-0.0424242	-0.284848	-0.030303	-0.197565	-0.0875428	-0.672727	-0.2	0.632456	-0.175758	-0.239164	-0.276094	0.0424242	-0.224242	-0.466667	0.214286	-0.309091	-0.369697	-0.64438	-0.133739	-0.157602	0.115152
FAP	0.130163	0.27355	-0.352117	-0.108389	-0.260133	0	-0.00363192	-0.288538	-0.0128498	0.261654	0.172932	-0.0864987	0.112782	-0.157895	-0.270677	-0.530827	-0.488722	-0.609023	-0.457095	-0.467891	0.508667	-0.033924	0.045893	-0.0979286	-0.00464783	0.505318	-0.440602	0.0330827	0.13245	-0.467033	-0.360165	-0.17532	-0.171493	-0.356309	-0.142529	-0.362406
FASN	0.190238	0.232103	0.0364259	-0.47691	0.0289037	0.444952	0.533893	0.117724	0.582775	0.324812	0.398496	0.277548	0.181955	0.177444	0.112782	-0.0691729	-0.16391	-0.255639	-0.145963	-0.189439	-0.157499	0.392764	-0.281914	0.488136	-0.0294362	-0.229552	-0.0796992	0.603008	0.506255	0.137363	0.172343	-0.0639579	-0.158706	0.076083	-0.363823	0.482707
FAT1	0.350438	-0.152977	-0.279265	0.130066	-0.491362	0.19638	0.312345	0.31393	0.11338	-0.219549	-0.245113	-0.249718	-0.13985	0.281203	0.524812	0.195489	0.430075	-0.043609	0.318046	0.288343	0.103241	-0.173389	-0.150791	-0.256121	0.233941	0.137125	0.0421053	-0.23609	-0.104489	-0.131868	0.223942	0.0850264	0.221136	-0.275707	-0.426335	-0.401504
FAT4	0.250313	-0.202713	-0.109278	0.130066	-0.31794	-0.161881	-0.250603	0.186973	-0.295545	-0.192481	-0.154887	0.0383603	0.0977444	0.114286	0.41203	0.0300752	0.157895	0.102256	0.205885	0.260954	0.158252	-0.420657	-0.0590053	-0.551413	-0.0495768	0.189399	-0.0992481	-0.234586	-0.444445	-0.0769231	0.205366	0.130173	0.22941	-0.137853	-0.481346	-0.577444
FBLN1	0.250313	0.418991	-0.254981	0.0650332	-0.115615	-0.104382	0.184017	-0.356249	0.155709	0.409023	0.0977444	-0.00902595	-0.162406	-0.330827	-0.515789	-0.500752	-0.409023	-0.33985	-0.38565	-0.57136	-0.138659	-0.102526	-0.360588	-0.1371	-0.264926	0.234855	-0.378947	0.178947	0.198676	0.126374	-0.510836	-0.420617	-0.673938	-0.309605	-0.138778	-0.278195
FBLN2	-0.0379869	0.285716	-0.406181	NA	-0.406181	-0.326363	-0.629253	-0.0125061	-0.279637	0.648485	0.248485	0.381818	0.357576	-0.575758	-0.151515	-0.236364	-0.139394	0.260606	0.0555651	-0.156326	-0.030303	-0.381818	0.210819	-0.539394	-0.453153	0.0920315	-0.260606	0.321212	-0.0666667	0.0952381	0.248485	0.442424	0.176293	0.316111	-0.121232	-0.515152
FBLN5	0.330413	0.185381	0.012142	-0.086711	0.231229	0.116767	-0.134381	-0.120801	-0.0544225	0.00451128	0.0706767	0.146672	0.0616541	-0.23609	-0.0406015	0.0721805	-0.0315789	0.166917	-0.0522394	-0.0281495	-0.506407	-0.361102	-0.0327807	-0.161206	-0.611189	-0.551531	0.201504	0.222556	-0.0912436	0.631868	-0.0980392	-0.0180587	-0.160963	0.250095	-0.115023	0.228571
FBN1	0.190238	0.0949513	0.279265	-0.108389	0.260133	0.00973055	0.0847449	-0.246219	0.129254	0.0661654	0.0285714	0.0398646	-0.117293	-0.333835	-0.321805	-0.0586466	-0.118797	-0.203008	-0.0307291	-0.0570599	-0.274304	-0.151527	-0.045893	-0.0459511	-0.237039	-0.100003	-0.126316	0.281203	-0.242826	0.153846	-0.467492	-0.287434	-0.488906	-0.383428	-0.345069	-0.043609
FBP1	0.0500626	-0.11153	0.0849938	0.0216777	-0.086711	-0.173381	-0.157383	0.32701	-0.248681	-0.135338	-0.38797	-0.0684468	-0.15188	0.275188	0.314286	0.366917	0.428571	0.511278	0.507798	0.336273	0.29465	-0.497552	0.124567	-0.49341	0.0921819	-0.224249	0.168421	-0.44812	-0.0529801	0.186813	0.477812	0.750941	0.731854	0.209417	0.0912683	-0.261654
FBP2	-0.113961	0.0607906	-0.522233	NA	-0.522233	-0.117156	0.0224733	0.51275	0.0182372	0.29697	0.0424242	-0.418182	0.00606061	-0.030303	0.0666667	-0.2	0.10303	-0.236364	-0.0370434	-0.22511	0.369697	0.406061	-0.316228	0.333333	0.295808	0.570595	-0.272727	0.0909091	0.0833333	-0.714286	0.139394	-0.272727	0.170214	-0.553194	-0.0848625	-0.127273
FBXO46	-0.189934	-0.0425534	-0.174078	NA	-0.174078	0.602516	0.224733	-0.36893	0.279637	0.0545455	-0.0181818	-0.393939	-0.345455	0.030303	-0.10303	-0.0666667	-0.2	0.0181818	-0.0679129	-0.137567	-0.321212	-0.212121	-0.737865	-0.0787879	-0.276927	-0.153386	0.127273	-0.333333	-0.166667	0.214286	-0.0545455	-0.260606	-0.474166	0.0607906	0.37582	0.224242
FBXW7	0.130163	0.302186	-0.352117	-0.390199	-0.289037	0.495374	0.353507	0.149271	0.511723	0.490226	0.547368	0.315156	0.27218	0.00451128	0.129323	-0.392481	-0.276692	-0.398496	-0.343397	-0.309645	0.0293897	0.322655	-0.491711	0.365349	-0.121618	0.118943	-0.428571	0.529323	0.147167	-0.0934066	0.137255	-0.127916	-0.160211	0.13484	-0.403831	0.12782
FCAMR	0.170213	-0.0949513	-0.0849938	0.216777	-0.346844	0.083152	0.147698	0.413956	0.201817	-0.0255639	-0.0827068	-0.352764	-0.293233	0.240602	0.171429	0.222556	0.380451	0.177444	0.275793	0.291386	0.0527507	-0.073125	-0.858855	-0.0979286	-0.130914	0.161368	-0.148872	-0.257143	0.279617	-0.313187	0.0485036	0.115124	0.0849944	0.189831	-0.277556	-0.172932
FCF1	0.417855	0.0182372	-0.174078	NA	-0.174078	-0.259416	-0.40452	0.168832	-0.38906	-0.0181818	-0.248485	0.309091	0.0545455	-0.212121	0.454545	0.260606	0.466667	0.672727	0.376608	0.293894	-0.454545	-0.624242	0.737865	-0.660606	-0.377627	-0.558324	0.333333	0.0909091	-0.3	0.595238	0.381818	0.357576	0.334348	0.0607906	-0.557668	-0.224242
FCGBP	-0.150188	-0.0278825	-0.303549	-0.1951	-0.173422	0.20788	0.383773	-0.38241	0.0143615	0.165414	-0.22406	0.0345995	-0.115789	-0.147368	-0.254135	-0.0345865	-0.263158	-0.0781955	-0.217408	-0.264758	0.19367	-0.120619	-0.386812	-0.0580039	-0.127815	0.069699	-0.333835	-0.106767	0.0515085	0.214286	-0.139319	-0.0300978	-0.14592	-0.0881357	-0.308812	-0.109774
FCGR2A	0.490614	-0.18086	0.18213	0.173422	0	-0.221149	0.0520576	-0.198514	-0.160244	-0.416541	-0.279699	-0.608499	-0.386466	0.180451	0.0977444	0.249624	0.168421	-0.153383	0.0314973	0.166615	-0.267521	-0.181682	0.229465	-0.190584	0.0519007	-0.106064	0.299248	-0.180451	-0.0588668	-0.0714286	-0.376677	-0.255079	-0.186536	-0.537854	-0.340068	-0.0330827
FCGR3A	0.110138	-0.321779	-0.18213	-0.0650332	0.0289037	0.305185	0.351086	0.131574	-0.057446	-0.409023	-0.369925	-0.0105303	0.0300752	0.0240602	0.37594	0.581955	0.416541	0.206015	0.278866	0.329426	-0.180106	-0.095741	-0.045893	0.0549907	0.044929	-0.391678	0.303759	-0.198496	-0.183959	0.291209	0.162023	0.0887886	0.212862	0.0135593	-0.281306	0.169925
FCGR3B	-0.0100125	0.114544	0.18213	-0.281811	0.086711	-0.0513065	-0.460044	-0.178509	0.0385493	0.206015	0.342857	0.0270779	0.0631579	-0.270677	-0.192481	-0.160902	-0.333835	-0.115789	-0.283476	-0.206937	-0.288622	0.0444781	0.806406	0.115254	-0.316827	-0.239401	0.0360902	0.574436	0.354673	-0.142857	0.0381837	0.0466516	-0.0669425	0.106968	0.140028	0.407519
FCGRT	0.290363	-0.0391862	0.157846	-0.108389	0	0.183996	0.487888	0.178509	0.491315	-0.037594	0.0947368	-0.22264	-0.335338	0.254135	0.266165	0.281203	0.329323	0.0180451	0.081432	0.165854	-0.501132	0.168866	-0.321251	0.279473	0.0635203	-0.281069	0.0706767	0.145865	0.322296	0.0879121	-0.102167	-0.0865313	-0.151185	0.0625237	-0.280056	0.270677
FCMR	0.290363	-0.199699	-0.0364259	0.108389	0.231229	-0.183111	-0.0847449	0.186973	-0.12623	-0.350376	-0.0902256	0.0767206	0.372932	-0.258647	0.075188	-0.0586466	0.0526316	-0.0676692	-0.10832	0.0479303	-0.0188395	0.379195	0.767069	0.186818	0.383446	0.0924269	0.478195	-0.0225564	-0.406181	-0.115385	-0.0113519	-0.273138	-0.032343	-0.333711	-0.103771	0.0541353
FCN1	0.0300376	0.308215	0.254981	-0.455233	0.404651	0.160112	0.158594	0.0384718	0.432357	0.308271	0.508271	0.45205	0.526316	-0.0180451	-0.162406	-0.377444	-0.409023	-0.141353	-0.328033	-0.365944	0.192917	0.412365	0.190128	0.435406	0.0123942	-0.0280311	0.154887	0.502256	0.326711	0.159341	0.00722394	0.00451467	0.00902595	0.246328	0.237548	0.418045
FCN2	-0.0901127	-0.203467	0.424969	0.0433555	0.404651	0.237072	0.16949	-0.214673	0.00982629	-0.368421	-0.0511278	-0.17375	-0.159398	0.240602	0.109774	0.42406	0.296241	0.0631579	0.176692	0.348446	-0.34288	0.0294008	0.045893	0.246328	0.0519007	-0.337131	0.390977	0.00300752	-0.360559	0.351648	-0.263158	-0.0880361	0.0594208	0.00150659	0.080016	0.374436
FCN3	0.0100125	0.0293897	0.0849938	0.130066	0.144518	0.0583833	0.197335	0.0607854	0.0143615	-0.00150376	0.00451128	-0.241444	-0.341353	0.225564	0.0150376	0.282707	0.291729	-0.0360902	0.114466	0.0197808	-0.577997	0.419903	0.0983422	0.519022	0.230067	-0.36592	0.285714	0.299248	0.211921	-0.0164835	0.0175439	-0.182092	-0.104551	-0.250095	0.0125025	0.634586
FCRL5	0.310388	-0.246421	0.157846	0.216777	0	0.259187	0.0762704	0.352402	0.0944836	-0.503759	-0.0857143	-0.373825	-0.0691729	0.27218	0.415038	0.517293	0.505263	0.130827	0.390259	0.557665	-0.296911	-0.0105541	-0.25569	0.076083	-0.182815	-0.246219	0.454135	-0.0736842	-0.0220751	0.0164835	-0.00928793	-0.140707	0.0293343	0.0610171	-0.166283	0.269173
FDPS	-0.0300376	-0.535796	-0.206413	0.498588	-0.520266	0.0866904	-0.284501	0.215442	-0.349967	-0.515789	-0.466165	-0.147424	-0.126316	0.195489	0.52782	0.56391	0.569925	0.538346	0.56311	0.670263	-0.0633008	-0.59857	-0.413037	-0.659888	-0.323799	0.0840933	0.0691729	-0.47218	-0.285504	0.0824176	0.434469	0.286682	0.427228	0.320905	-0.207542	-0.509774
FEN1	0.130163	0.23361	-0.0849938	0.0216777	-0.086711	0.0353838	-0.139224	-0.130804	0.229028	0.251128	0.273684	-0.0549079	0.00150376	-0.278195	-0.378947	-0.470677	-0.333835	-0.196992	-0.395637	-0.229	0.141673	0.0648325	-0.531048	0.00301319	-0.340066	0.278038	-0.203008	0.172932	0.0912436	-0.148352	-0.254902	-0.134688	-0.221888	0.134087	-0.0025005	-0.081203
FERMT3	-0.170213	-0.409195	0.012142	0.368522	0.144518	-0.0513065	-0.00847449	0.343168	-0.546493	-0.596992	-0.609023	0.0180519	0.112782	0.177444	0.297744	0.634586	0.517293	0.36391	0.686027	0.601031	0.187642	-0.0949871	-0.268802	-0.129567	0.222321	-0.146216	0.345865	-0.57594	-0.472406	0.0164835	0.30031	0.0474041	0.241444	-0.177025	-0.113773	-0.0466165
FES	0.341882	-0.0607906	0.406181	NA	0.406181	0.301258	0.0898933	0.0500244	-0.0364743	-0.563636	-0.224242	-0.030303	-0.236364	0.357576	0.345455	0.454545	0.369697	0.50303	0.370434	0.475232	-0.333333	-0.393939	-0.210819	-0.212121	-0.195108	-0.828283	0.745455	-0.236364	0.0166667	0.738095	0.175758	0.248485	0.139818	0.328269	0.157602	0.490909
FETUB	-0.0100125	-0.228335	0.230697	-0.216777	0.173422	-0.0468836	0.182807	-0.0107721	0.046108	-0.174436	-0.166917	0.0428733	0.255639	0.0135338	0	-0.0706767	-0.129323	0.087218	-0.0391796	0.0730366	0.474003	0.0934794	0.295026	-0.0346517	0.299785	0.170459	0.233083	-0.287218	-0.42237	0.00549451	0.0196078	0.0316027	0.124107	-0.128814	-0.095019	-0.129323
FEZ2	0.350438	-0.458178	-0.0607098	0.433555	-0.202326	-0.168073	0.00968513	0.161581	-0.188211	-0.511278	-0.350376	-0.245957	-0.0766917	0.103759	0.263158	0.27218	0.350376	0.141353	0.186679	0.470934	-0.00678223	-0.122126	-0.478598	-0.308098	0.027887	0.298493	0.0781955	-0.475188	-0.385578	-0.186813	-0.139319	-0.1693	-0.0188041	-0.140867	-0.540108	-0.458647
FGA	-0.270338	-0.155238	-0.230697	-0.303488	-0.0289037	0.251225	0.185228	-0.171584	-0.00302347	0.0255639	0.0451128	0.273035	0.464662	-0.264662	-0.0285714	-0.162406	-0.377444	-0.255639	-0.267343	-0.279213	0.143934	0.32567	0.71462	0.28098	0.211476	0.175005	-0.0300752	0.168421	-0.170714	0.021978	0.0815273	-0.351392	-0.236931	-0.263654	-0.0625125	0.106767
FGB	0.0300376	0.44612	-0.0364259	-0.650332	0.115615	-0.00353838	-0.147698	-0.35471	0.197282	0.618045	0.463158	0.436254	0.371429	-0.396992	-0.324812	-0.646617	-0.72782	-0.219549	-0.599985	-0.693087	0.14318	-0.160573	0.478598	-0.0941621	-0.199857	-0.0386375	-0.297744	0.395489	0.191317	0.346154	-0.0650155	0.192626	-0.0722076	0.217703	0.185037	-0.0601504
FGFBP2	-0.493829	0.267478	-0.522233	NA	-0.522233	0.175734	0.13484	-0.393942	0.486324	0.757576	0.418182	-0.284848	-0.127273	-0.272727	-0.551515	-0.721212	-0.660606	-0.660606	-0.635912	-0.781632	0.224242	0.309091	-0.632456	0.248485	-0.0566441	0.852825	-0.806061	0.2	0.133333	-0.642857	-0.369697	-0.418182	-0.541036	-0.121581	0.400066	-0.345455
FGFR1	0.270338	0.189903	-0.157846	0	-0.086711	0.0689985	0.414039	-0.236986	0.390028	0.13985	-0.0075188	-0.220384	-0.369925	-0.237594	-0.240602	-0.193985	-0.0601504	-0.148872	-0.269648	-0.256389	-0.217785	-0.155296	-0.452374	-0.076083	-0.216124	0.0712142	-0.22406	-0.0285714	0.138337	0.0824176	-0.564499	-0.294959	-0.464836	-0.0986819	-0.14753	-0.221053
FGFR2	-0.0100125	0.134891	-0.157846	-0.216777	0.0578073	0.037153	0.00605321	-0.241603	0.0521549	0.24812	0.218045	-0.0707033	0.0150376	-0.222556	-0.321805	-0.23609	-0.386466	-0.169925	-0.503189	-0.414635	-0.0987192	0.222391	0.0327807	0.302072	-0.226969	-0.0454558	-0.0917293	0.240602	0.275202	-0.0164835	-0.26935	-0.206923	-0.236179	0.0640302	0.030006	0.368421
FGFR4	-0.0100125	0.0211003	-0.012142	0.238455	-0.115615	-0.0804982	-0.449148	-0.0115415	-0.0385493	0.0285714	0.296241	-0.265513	-0.075188	-0.0421053	-0.148872	-0.215038	-0.138346	-0.0526316	-0.280403	-0.0311927	-0.0851547	0.13645	-0.0852299	0.0881357	-0.354784	0.218946	-0.0451128	0.133835	0.155997	-0.379121	-0.166151	-0.185854	-0.0932682	0.245575	0.173785	0.141353
FGG	-0.0500626	0.481539	0.0364259	-0.650332	0.086711	0.00973055	-0.15133	-0.352402	0.247925	0.670677	0.517293	0.277548	0.302256	-0.318797	-0.384962	-0.687218	-0.757895	-0.296241	-0.596144	-0.727323	0.189903	-0.0459858	0.583497	0.012806	-0.125491	0.0159095	-0.261654	0.442105	0.306108	0.175824	-0.0918473	0.14447	-0.102294	0.131074	0.312563	0.0481203
FGL1	-0.0300376	0.553129	0.0364259	-0.563621	0.0289037	0.130036	-0.205809	-0.464739	0.225249	0.655639	0.690226	0.183528	0.0977444	-0.160902	-0.377444	-0.652632	-0.789474	-0.524812	-0.669894	-0.613964	0.113037	-0.0625709	0.216353	0.113748	-0.509712	-0.0265159	-0.535338	0.657143	0.338484	-0.0714286	-0.28999	-0.0105342	-0.221888	0.1484	0.045009	0.221053
FGL2	0.0901127	0.569708	0.18213	-0.563621	0.202326	0.041576	-0.0145277	-0.240064	0.336361	0.748872	0.596992	0.410681	0.130827	-0.171429	-0.371429	-0.57594	-0.590977	-0.251128	-0.454022	-0.611682	-0.0926905	-0.0045232	0.111454	0.122787	-0.319151	-0.151519	-0.371429	0.702256	0.288447	0.291209	-0.145511	0.0797592	-0.219631	0.111488	-0.0362573	0.2
FH	-0.170213	0.105501	0.109278	-0.498588	-0.0289037	-0.0283071	-0.26513	0.21775	-0.086169	0.329323	0.145865	0.423467	0.23609	0.207519	0.296241	0.0676692	-0.0646617	0.392481	0.169778	-0.0174984	0.236625	-0.39578	0.216353	-0.289266	-0.149505	-0.345464	-0.154887	0.0601504	0.182487	0.406593	0.675955	0.813394	0.659647	0.586065	0.0937688	0.00601504
FHL1	0.530664	0.654109	0.157846	-0.151744	0.462459	-0.283071	0.0326873	-0.0207748	0.0869249	0.345865	0.309774	-0.0752163	-0.156391	-0.147368	-0.32782	-0.332331	-0.15188	-0.428571	-0.227395	-0.334751	-0.270536	0.0535245	0.229465	0.184558	0.0511261	-0.35001	-0.0736842	0.2	-0.0235467	0.0164835	-0.55418	-0.163281	-0.425724	-0.328437	-0.0675135	0.189474
FHOD1	0.113961	-0.273557	-0.0580259	NA	-0.0580259	0.100419	-0.0449467	0.869175	-0.401218	-0.29697	-0.224242	0.115152	0.587879	0.309091	0.466667	0.6	0.575758	0.393939	0.777911	0.631558	0.478788	0.0666667	0.210819	0.00606061	0.453153	-0.0184063	0.466667	-0.333333	-0.0666667	-0.0952381	0.660606	0.430303	0.790277	-0.0243162	-0.351573	-0.0181818
FKBP1A	-0.265908	-0.455929	0.522233	NA	0.522233	-0.259416	0	-0.0312653	-0.182372	-0.406061	-0.212121	0.357576	0.151515	-0.2	-0.212121	0.284848	0.0181818	-0.0181818	0.0987824	0.431461	0.224242	0.139394	0.948683	0.030303	0.490916	0.0184063	-0.0909091	-0.406061	-0.316667	-0.285714	-0.10303	0.151515	0	0.0607906	-0.218218	-0.115152
FKBP2	-0.265908	-0.0425534	-0.0580259	NA	-0.0580259	-0.401677	-0.719147	0.193845	-0.668696	0.309091	0.127273	0.515152	0.69697	-0.515152	-0.260606	0.10303	-0.151515	0.29697	0.36426	0.218857	0.309091	-0.127273	0.737865	-0.309091	-0.226576	0.0184063	-0.0909091	0.0787879	0.0333333	-0.0714286	0.442424	0.636364	0.443771	0.38906	-0.0727393	-0.212121
FKBP5	-0.341882	-0.401218	0.0580259	NA	0.0580259	-0.418414	-0.47194	0.393942	-0.723408	-0.284848	-0.454545	0.236364	-0.0424242	-0.29697	0.030303	0.406061	0.236364	0.478788	0.444521	0.493991	0.284848	-0.0666667	-0.105409	-0.115152	-0.18252	-0.398803	0.0545455	-0.10303	0.166667	-0.0952381	0.539394	0.442424	0.57751	0.0121581	-0.206095	0.236364
FLG	0.330413	0.416731	-0.0849938	-0.0433555	0.086711	-0.254764	0.161015	-0.253144	0	0.267669	0.233083	-0.02783	-0.0195489	0.136842	-0.109774	-0.503759	-0.291729	-0.487218	-0.413306	-0.540928	-0.0369255	0.184697	0.478598	0.106968	0.411333	0.144701	-0.0315789	0.156391	-0.00441501	0.0384615	-0.323013	-0.259594	-0.218879	-0.496423	0.0762653	-0.0902256
FLG2	0.0901127	0.34514	-0.327833	0.0216777	-0.144518	0.0362684	0.15012	-0.2039	0.00302347	0.285714	0.246617	0.125611	0.13985	0.15188	0.0240602	-0.433083	-0.288722	-0.239098	-0.342629	-0.553861	-0.146948	0.128911	0.137679	0.0851226	0.079013	0.109852	0.037594	0.269173	0.104489	0.296703	-0.0361197	-0.302483	-0.181271	-0.162712	0.267554	0.0315789
FLNA	-0.0300376	0.126602	0.109278	0.130066	0.375748	-0.0610371	0.0750598	0.149271	-0.332582	-0.102256	-0.168421	0.141407	0.0541353	0.210526	-0.0120301	0.234586	0.177444	0.0135338	0.328033	0.183352	0.0715902	0.0972487	-0.00655614	0.158192	0.188237	-0.300009	0.132331	-0.166917	-0.250184	0.186813	0.0443756	0.0210685	0.0308387	-0.174012	-0.0537608	0.234586
FLNB	0.189934	0.103344	-0.406181	NA	-0.406181	0.108788	0.292153	0.3064	0.370822	0.2	-0.00606061	0.0787879	0.0666667	0.2	0.357576	-0.0424242	0.333333	-0.030303	0.0246956	-0.0625305	0.2	-0.0545455	-0.316228	-0.127273	0.36504	0.435616	-0.187879	0.0181818	-0.233333	-0.119048	0.0666667	0.0181818	0.19453	-0.12766	-0.37582	-0.636364
FLNC	-0.0379869	-0.358664	0.174078	NA	0.174078	-0.0669462	0.0449467	0.443967	-0.231004	-0.369697	-0.333333	0.636364	0.393939	0.224242	0.333333	0.575758	0.454545	0.381818	0.555651	0.637812	0.490909	-0.139394	-0.105409	-0.224242	0.36504	-0.0797606	0.127273	-0.260606	-0.05	0.0714286	0.442424	0.636364	0.699091	0.328269	-0.363696	-0.333333
FLT4	-0.0300376	-0.666166	-0.0849938	0.390199	-0.115615	-0.0291917	0.185228	-0.220828	-0.161756	-0.628571	-0.667669	0.115833	0.145865	-0.215038	0.0706767	0.365414	0.193985	0.449624	0.222786	0.358336	-0.0376791	-0.297023	-0.137679	-0.496423	-0.0379572	0.284857	0.269173	-0.541353	-0.423841	0.379121	0.0154799	-0.183597	-0.107559	0.0165725	-0.226295	-0.581955
FMOD	0.170213	0.231349	-0.376401	-0.108389	-0.404651	0.314031	0.197335	-0.0623243	0.318976	0.33985	0.166917	-0.259496	-0.23609	-0.261654	-0.237594	-0.196992	-0.222556	-0.324812	-0.252747	-0.281495	-0.144688	-0.0263853	-0.793293	0.0677967	-0.494994	0.073487	-0.437594	0.275188	0.398823	-0.21978	-0.263158	-0.31678	-0.515983	-0.096422	-0.308812	0.0511278
FN1	-0.0500626	-0.539564	-0.0364259	0.498588	-0.173422	0.074306	0.175543	0.433192	-0.057446	-0.584962	-0.572932	-0.413689	-0.198496	0.0511278	0.279699	0.470677	0.691729	0.449624	0.556196	0.631463	0.0889226	-0.0301546	-0.557272	-0.151413	0.241687	0.209097	0.381955	-0.682707	-0.504783	-0.115385	0.0691434	-0.0948082	0.136894	-0.109228	-0.075015	-0.305263
FOLR2	0.470589	0.582518	0.157846	-0.0216777	0.346844	-0.376838	-0.231232	-0.262378	0.213911	0.372932	0.421053	-0.170741	-0.0902256	-0.523308	-0.742857	-0.664662	-0.517293	-0.56391	-0.586925	-0.538645	-0.222307	0.244253	0.360588	0.199624	-0.155702	0.0643958	-0.0887218	0.415038	0.253127	-0.373626	-0.708978	-0.446953	-0.722076	-0.34501	0.0525105	0.144361
FOLR3	0.170213	-0.217031	-0.157846	0.216777	-0.202326	-0.3273	-0.24576	0.222367	-0.192746	-0.15188	-0.183459	-0.301617	-0.087218	-0.290226	-0.0225564	-0.160902	0.0691729	-0.0120301	-0.0652993	0.0540167	0.137905	0.0550322	0.124567	-0.152919	0.140984	0.360616	-0.0075188	-0.249624	-0.398823	-0.5	-0.143447	-0.236268	-0.112824	-0.412807	-0.258802	-0.335338
FRMPD1	0.0379869	0.279637	-0.522233	NA	-0.522233	0.284521	0.112367	-0.525257	0.334348	0.539394	0.139394	0.333333	0.030303	0.0666667	0.0909091	-0.272727	-0.236364	0.030303	-0.197565	-0.45022	-0.260606	-0.490909	-0.632456	-0.466667	-0.585323	0.104302	-0.29697	0.309091	-0.0166667	0.666667	-0.00606061	0.0909091	-0.158055	0.370822	-0.121232	-0.515152
FRMPD4	0.265908	0.662617	-0.290129	NA	-0.290129	0.175734	-0.0224733	-0.281387	0.310032	0.612121	0.648485	-0.393939	0.151515	0.115152	-0.187879	-0.587879	-0.466667	-0.406061	-0.407477	-0.719101	-0.248485	0.127273	0.105409	0.2	-0.390215	0.276094	-0.030303	0.527273	0.333333	0.0714286	-0.284848	-0.333333	-0.370822	0.0243162	0.460682	0.151515
FSCN1	-0.265908	0.212767	-0.522233	NA	-0.522233	0.0669462	-0.26968	-0.268881	-0.0851068	0.648485	0.187879	0.551515	0.381818	-0.139394	-0.115152	-0.187879	-0.345455	0.127273	0.0308695	-0.300147	0.175758	-0.369697	-0.632456	-0.430303	-0.654554	0.177928	-0.393939	0.369697	0.266667	0.357143	0.309091	0.478788	0.231004	0.57751	-0.0727393	-0.466667
FSD1	-0.0500626	-0.42502	-0.0849938	0.67201	-0.144518	-0.24061	-0.18886	-0.0661715	-0.421019	-0.595489	-0.548872	-0.421211	-0.178947	-0.0496241	-0.00451128	0.171429	0.284211	0.26015	0.218945	0.39029	0.161266	-0.252545	-0.281914	-0.434652	0.00852101	0.385617	0.255639	-0.738346	-0.600442	-0.126374	-0.250774	-0.269376	-0.0518992	-0.183804	0.103771	-0.514286
FSTL1	0.310388	0.573475	0.18213	0.0216777	0.375748	-0.107036	-0.0351086	-0.161581	0.129254	0.222556	0.154887	-0.360286	-0.395489	-0.230075	-0.482707	-0.189474	-0.0827068	-0.261654	-0.137513	-0.310406	-0.442352	0.022616	0.124567	0.204897	-0.195209	-0.450771	0.222556	0.309774	0.228109	0.104396	-0.53354	-0.255832	-0.469349	-0.300566	0.337568	0.46015
FSTL3	-0.341882	0.0547115	0.174078	NA	0.174078	-0.384941	-0.426993	-0.400195	-0.176293	0.393939	0.393939	0.0181818	0.272727	-0.733333	-0.757576	-0.442424	-0.636364	-0.418182	-0.407477	-0.3064	-0.030303	0.284848	0.737865	0.115152	0.0503503	0.398803	-0.454545	0.0545455	-0.2	-0.404762	-0.406061	-0.187879	-0.51672	-0.0607906	0.169725	-0.115152
FTH1	-0.170213	0.064808	-0.230697	-0.325166	-0.231229	0.353838	-0.0544789	0.205439	0.0219202	0.315789	0.081203	0.560361	0.302256	-0.0150376	0.154887	0.0225564	-0.0992481	0.27218	0.12983	0.0319535	0.269782	-0.24576	-0.465486	-0.173258	-0.442318	-0.174247	-0.317293	0.213534	0.0956586	0.406593	0.663571	0.521445	0.401655	0.522788	-0.316313	0.00300752
FTL	-0.230288	-0.125095	-0.303549	-0.325166	-0.346844	0.601525	0.102905	0.290077	0.0430845	0.147368	0.0390977	0.456563	0.308271	0.162406	0.457143	0.231579	0.087218	0.32782	0.235846	0.203133	0.137152	-0.168866	-0.295026	-0.0542374	-0.35246	-0.254553	-0.169925	0.159398	-0.0779985	0.434066	0.79773	0.438676	0.464836	0.538607	-0.356321	0.12782
FUCA1	-0.250313	-0.122834	-0.157846	0.411877	-0.260133	-0.342338	-0.1138	0.0377023	-0.1353	-0.037594	-0.2	-0.376833	-0.263158	-0.100752	-0.366917	-0.16391	-0.103759	-0.121805	-0.0760545	-0.0912958	0.409195	0.240483	-0.399925	0.012806	0.0952804	0.642443	-0.293233	-0.296241	0.300221	-0.67033	-0.234262	-0.328819	-0.273035	-0.307345	0.127526	-0.243609
FUCA2	-0.250313	-0.168049	-0.109278	0.390199	-0.260133	-0.435221	-0.269973	0.158504	-0.220714	-0.0195489	-0.230075	-0.409929	-0.291729	-0.16391	-0.332331	-0.126316	-0.0225564	-0.0255639	0.00921872	-0.0342359	0.354183	0.213344	-0.0852299	-0.0256121	0.145632	0.570471	-0.243609	-0.290226	0.172185	-0.708791	-0.149639	-0.230248	-0.185032	-0.355556	0.095019	-0.233083
FUOM	0.0379869	-0.200609	-0.522233	NA	-0.522233	0.158997	-0.112367	0.67533	-0.261399	-0.0181818	-0.418182	0.357576	0.2	0.127273	0.636364	0.527273	0.684848	0.757576	0.759389	0.53151	0.284848	-0.527273	-0.316228	-0.575758	-0.0629379	-0.202469	0.236364	-0.224242	-0.183333	0.357143	0.854545	0.672727	0.83891	0.218846	-0.545545	-0.442424
FURIN	0.110138	0.411455	0.012142	-0.151744	-0.0289037	0.307839	0.134381	-0.291616	0.524573	0.396992	0.721805	0.0300865	0.0300752	0.0676692	-0.189474	-0.464662	-0.44812	-0.482707	-0.558501	-0.404745	-0.327054	0.311347	-0.439262	0.410547	-0.390417	0.0893965	-0.254135	0.664662	0.507726	-0.0659341	-0.366357	-0.423627	-0.488906	0.231262	0.0337568	0.353383
G6PD	-0.330413	-0.256218	-0.012142	-0.0433555	-0.086711	-0.0344992	0.0629533	0.242372	-0.157977	-0.252632	-0.184962	-0.163219	-0.144361	0.335338	0.323308	0.315789	0.219549	-0.037594	0.211262	0.240412	0.389602	0.233699	0.229465	0.236535	0.376474	0.0143944	-0.0421053	-0.166917	0.213392	-0.543956	0.275542	0.14146	0.381346	-0.177778	0.0425085	0.203008
GAA	0.0901127	0.24416	-0.0849938	-0.086711	-0.202326	0.3388	0.0363192	0.295463	0.3477	0.288722	0.586466	-0.0624295	0.0541353	0.243609	0.172932	-0.24812	-0.0541353	-0.359398	-0.171315	-0.101186	-0.103994	0.463628	-0.321251	0.498683	-0.0999283	0.0931845	-0.142857	0.572932	0.279617	-0.368132	0.0918473	-0.225734	-0.08349	0.0263654	-0.15003	0.409023
GABARAP	-0.0100125	0.401659	0.157846	-0.520266	0.260133	-0.0274225	0.0738491	0.290847	0.461836	0.532331	0.518797	0.415194	0.303759	-0.150376	-0.17594	-0.335338	-0.288722	-0.252632	-0.202812	-0.375074	0.177845	0.426688	0.295026	0.449718	0.209927	-0.0265159	-0.264662	0.499248	0.618102	-0.296703	0.118679	0.195636	-0.00752163	0.140113	0.15003	0.284211
GABARAPL2	-0.189934	-0.352585	0.522233	NA	0.522233	0.108788	-0.0449467	-0.281387	-0.243162	-0.430303	-0.187879	0.2	0.030303	-0.0666667	-0.187879	0.309091	-0.115152	0.139394	0.148174	0.356424	-0.115152	-0.0787879	0.316228	-0.0424242	-0.031469	-0.411074	0.224242	-0.345455	-0.133333	0.261905	-0.030303	0.127273	-0.121581	0.243162	0.0606161	0.321212
GALNS	0.170213	-0.0987192	-0.012142	0.390199	-0.086711	-0.342338	-0.00605321	-0.343168	0.0793662	-0.264662	-0.203008	-0.508462	-0.482707	-0.252632	-0.285714	-0.111278	-0.0421053	-0.160902	-0.268879	-0.109555	-0.314997	0.0550322	0.163904	-0.0866292	0.0178167	0.232582	0.0932331	-0.111278	0.279617	-0.181319	-0.527348	-0.512415	-0.52877	-0.359323	0.160032	-0.159398
GALNT1	0.417855	0.693012	-0.0580259	NA	-0.0580259	0.00836827	-0.292153	-0.212604	0.0303953	0.454545	0.624242	-0.224242	0.248485	0.0787879	-0.127273	-0.393939	-0.357576	-0.0909091	-0.179043	-0.468979	-0.357576	-0.0787879	0.316228	0.0181818	-0.610498	-0.153386	0.284848	0.575758	0.466667	0.333333	-0.115152	-0.0181818	-0.158055	0.285716	0.460682	0.357576
GALNT10	0.210263	0.146948	0.0364259	-0.260133	-0.0578073	0.0849212	0.0605321	0.330857	0.284207	0.121805	0.311278	-0.0895073	0.0781955	0.087218	0.228571	-0.0706767	-0.0451128	-0.162406	-0.0553123	-0.155203	-0.219292	0.286469	0.386812	0.309605	-0.00852101	-0.182581	0.144361	0.451128	0.473878	-0.115385	0.118679	-0.204665	-0.163219	-0.143126	-0.0512603	0.430075
GALNT2	0.410513	0.290882	0.0607098	-0.108389	0.0578073	0.122959	0.00121064	0.130804	0.27816	0.18797	0.433083	-0.122602	-0.0481203	-0.0616541	-0.0616541	-0.0947368	-0.0766917	-0.380451	-0.159023	-0.17194	-0.410702	0.16962	-0.124567	0.303579	-0.35246	-0.142428	-0.100752	0.6	0.435615	-0.159341	-0.358101	-0.346125	-0.412185	-0.173258	-0.34757	0.377444
GALNT5	0.417855	0.0425534	0.0580259	NA	0.0580259	0.0585779	0.3371	-0.206351	0.261399	0.030303	0.163636	0.0181818	0.357576	0.175758	0.139394	-0.139394	-0.0181818	-0.418182	-0.25313	-0.231363	-0.29697	0.212121	-0.105409	0.139394	0.478328	0.411074	-0.0545455	0.030303	-0.383333	-0.0714286	-0.442424	-0.490909	-0.364743	-0.407297	-0.206095	-0.357576
GALNT6	-0.230288	-0.108516	-0.157846	-0.130066	-0.404651	0.289263	0.11259	-0.12234	0.155709	0.171429	0.221053	-0.202332	-0.18797	0.129323	0.13985	-0.0887218	-0.165414	-0.108271	-0.220481	-0.10499	-0.208742	0.095741	-0.360588	0.156686	-0.248659	0.103791	-0.305263	0.221053	0.0382634	-0.126374	0.0175439	-0.324304	-0.268522	0.0256121	-0.177536	0.148872
GALNT7	-0.0379869	0.413376	0.406181	NA	0.406181	-0.376572	-0.157313	-0.412702	0.0911858	0.151515	0.515152	-0.587879	-0.333333	-0.212121	-0.684848	-0.660606	-0.684848	-0.721212	-0.771737	-0.637812	-0.163636	0.648485	0.316228	0.721212	-0.157345	0.141115	-0.224242	0.515152	0.55	-0.380952	-0.721212	-0.624242	-0.638301	-0.291795	0.666777	0.721212
GANAB	0.0300376	-0.110023	-0.449253	0.0433555	-0.462459	0.465297	0.296607	0.36856	0.102042	-0.00601504	-0.148872	0.191049	-0.0075188	0.0781955	0.362406	0.323308	0.314286	0.043609	0.34647	0.199329	-0.0730974	-0.0045232	-0.491711	0.0316385	-0.198307	-0.0787901	-0.210526	0.233083	0.225166	0.0714286	0.49226	0.0504139	0.0962768	-0.0361583	-0.580116	0.0345865
GAPDH	-0.150188	-0.244914	-0.012142	-0.0433555	-0.173422	0.0928825	-0.0895875	0.220828	-0.204084	-0.263158	-0.252632	-0.00526514	-0.0676692	0.345865	0.476692	0.494737	0.386466	0.201504	0.436353	0.395615	0.217031	-0.217113	0.216353	-0.149906	0.132463	-0.218946	0.087218	-0.120301	0.100074	-0.0384615	0.583075	0.561324	0.700263	0.109981	-0.0325065	0.0330827
GARS1	0.110138	0.247928	-0.0607098	-0.411877	0	0.3503	0.319609	0.346246	0.501897	0.403008	0.374436	0.360286	0.115789	0.0511278	0.126316	0.0526316	0.0240602	-0.0451128	-0.00384113	-0.128575	-0.228335	0.300793	-0.281914	0.437666	-0.11697	-0.329555	-0.184962	0.592481	0.618102	0.0879121	0.364293	0.203913	0.0458819	0.312618	-0.295059	0.473684
GAS6	0.170213	0.29465	-0.157846	-0.303488	-0.0578073	0.398953	-0.0290554	0.035394	0.356014	0.287218	0.583459	0.0992855	0.207519	-0.209023	-0.0932331	-0.246617	-0.333835	-0.46015	-0.371822	-0.203133	-0.082894	0.171128	-0.268802	0.341997	-0.554641	-0.0272735	-0.372932	0.578947	0.401766	-0.28022	-0.283798	-0.241535	-0.321926	0.204897	-0.303811	0.33985
GASK1A	0.0500626	0.0889226	0.0849938	-0.086711	0.0578073	-0.0973055	-0.262709	0.0877157	0.258507	0.303759	0.227068	0.207597	-0.112782	-0.509774	-0.264662	-0.0992481	0.00451128	0.0631579	-0.0967966	-0.118685	-0.452902	0.0610632	0.177016	0.088889	-0.216124	-0.0992453	-0.201504	0.52782	0.270787	-0.0934066	0.0113519	0.111362	-0.125611	0.1371	-0.160032	0.0827068
GBA	-0.0700877	-0.415977	-0.254981	0.108389	-0.491362	0.440529	0.273605	0.40857	0.068784	-0.198496	-0.0857143	0.0496427	0.18797	0.46015	0.694737	0.345865	0.437594	0.318797	0.366444	0.415396	0.0361719	-0.0294008	-0.583497	-0.076083	0.0681681	0.184854	0.0466165	-0.216541	-0.295806	0.104396	0.50258	0.117382	0.382099	0.290019	-0.35132	-0.209023
GBE1	-0.110138	0.0376791	-0.0849938	0.0433555	-0.0289037	-0.168958	-0.230022	0.220059	-0.26153	0.114286	-0.258647	0.0864987	-0.12782	0.0496241	-0.0150376	0.222556	0.257143	0.366917	0.291926	0.094339	0.165788	-0.134942	0.229465	-0.140867	0.129365	-0.24925	0.0781955	-0.130827	0.166299	0.0769231	0.537668	0.709556	0.637834	0.225236	0.14753	0.0526316
GC	-0.0901127	-0.153731	0.133562	0.130066	0.144518	-0.274225	0.0435831	-0.362404	-0.0778545	-0.043609	-0.0766917	0.0910117	0.0902256	-0.135338	-0.246617	-0.278195	-0.296241	0.118797	-0.287317	-0.233565	-0.168802	0.137204	0.20324	-0.048211	0.103027	0.243189	0.178947	-0.0631579	-0.338484	0.236264	-0.215686	-0.445448	-0.402407	-0.170998	0.128776	-0.133835
GCA	-0.113961	-0.419455	0.174078	NA	0.174078	-0.234312	-0.06742	0.637812	-0.38298	-0.478788	-0.466667	0.29697	0.0424242	0.0666667	0.284848	0.515152	0.527273	0.333333	0.463042	0.619052	0.50303	0.0909091	-0.105409	0.0181818	0.402803	-0.128844	0.0787879	-0.212121	0.0333333	-0.238095	0.418182	0.406061	0.693012	-0.0729487	-0.412189	-0.0424242
GCLC	-0.330413	-0.205728	-0.18213	0.0433555	-0.346844	0.213188	-0.219126	0.0153887	-0.222225	-0.162406	-0.216541	0.0443776	0.0917293	0.264662	0.332331	0.287218	0.16391	0.372932	0.288853	0.249542	0.343633	-0.410103	-0.0196684	-0.375895	-0.173519	-0.0378799	0.103759	-0.242105	0.126564	0.28022	0.566563	0.588413	0.716811	0.497929	0.346319	-0.132331
GCLM	-0.0379869	-0.170214	-0.406181	NA	-0.406181	0.317994	-0.13484	0.637812	-0.279637	-0.0666667	-0.345455	0.345455	0.248485	0.224242	0.551515	0.6	0.587879	0.830303	0.864346	0.606546	0.345455	-0.575758	-0.105409	-0.563636	-0.207695	-0.36199	0.406061	-0.284848	0	0.571429	0.939394	0.830303	0.875384	0.498483	-0.266711	-0.212121
GCNT2	0.341882	0.407297	-0.406181	NA	-0.406181	0.0251048	-0.292153	-0.0250122	-0.103344	0.478788	0.29697	0.00606061	0.345455	-0.0424242	0.151515	-0.175758	-0.0545455	0.175758	0.0864346	-0.262628	-0.321212	-0.309091	0.210819	-0.309091	-0.490916	-0.0674897	0.175758	0.345455	0.0333333	0.547619	0.187879	0.10303	0.0607906	0.133739	-0.0242464	-0.115152
GDA	-0.250313	-0.0346647	-0.109278	-0.173422	-0.173422	0.169842	-0.222758	0.125418	-0.338629	0.0511278	-0.162406	0.22264	-0.0255639	0.314286	0.362406	0.354887	0.234586	0.330827	0.374126	0.265519	0.247928	-0.410103	0.0983422	-0.256874	-0.130139	-0.410618	-0.0631579	-0.0345865	-0.0588668	0.307692	0.73581	0.823176	0.851448	0.366856	-0.0575115	0.081203
GDF2	0.290363	-0.0572722	-0.303549	0.1951	-0.202326	-0.114113	-0.242128	-0.161581	-0.322	-0.0781955	-0.284211	-0.239188	-0.21203	-0.330827	-0.12782	0.0736842	0.0556391	0.12782	-0.0476301	-0.0403223	-0.249435	-0.468151	-0.045893	-0.430886	-0.41753	-0.0939421	0.00150376	-0.148872	-0.164827	0.225275	-0.201238	-0.0173063	-0.0849944	-0.106968	-0.265053	-0.23609
GDI1	-0.130163	0.214017	-0.157846	-0.173422	-0.115615	0.241495	-0.0932194	0.173892	0.166291	0.207519	0.269173	0.0609252	0.0330827	-0.0210526	-0.0210526	0.0360902	-0.13985	-0.0150376	-0.0468618	-0.0715151	0.0610401	-0.0331701	-0.478598	0.138607	-0.579429	-0.178035	-0.296241	0.243609	0.685799	-0.0659341	0.108359	0.0857788	-0.0338473	0.48437	0.106271	0.347368
GDI2	-0.170213	0.142427	-0.206413	-0.130066	-0.289037	0.0964209	-0.192492	-0.104643	-0.0249437	0.0781955	0.0556391	-0.168484	-0.0646617	0.0736842	-0.00601504	-0.105263	-0.218045	-0.180451	-0.12983	-0.147595	0.419745	-0.115342	0.163904	-0.0753297	-0.183589	0.0393951	-0.130827	0.075188	0.531273	-0.258242	0.186791	0.245297	0.283565	0.112995	0.320064	0.0977444
GGH	0.0700877	-0.101733	0.0607098	0.455233	0.0289037	-0.301647	-0.337769	-0.00538605	-0.2963	-0.294737	-0.221053	-0.672433	-0.350376	-0.153383	-0.333835	0.0315789	0.105263	-0.120301	0.0130599	0.15216	0.116052	0.0520168	0.0327807	-0.012806	-0.0642949	0.229552	0.144361	-0.299248	-0.133922	-0.56044	-0.508772	-0.31076	-0.197819	-0.390208	0.090018	0.00451128
GGT5	-0.0700877	-0.251696	0.012142	0.216777	0.0289037	-0.313147	-0.342611	-0.306235	-0.257751	-0.279699	-0.120301	-0.0714554	0.081203	-0.258647	-0.147368	-0.225564	-0.233083	0.121805	-0.302681	0.0106512	0.176338	-0.206559	0.045893	-0.352543	-0.161899	0.362889	0.00902256	-0.4	-0.353201	-0.043956	-0.339525	-0.216704	-0.120346	0.103955	0.175035	-0.42406
GGT7	-0.417855	0.310032	-0.406181	NA	-0.406181	0.100419	-0.13484	-0.606546	0.279637	0.587879	0.175758	0.0545455	-0.490909	-0.309091	-0.393939	-0.50303	-0.527273	-0.0545455	-0.444521	-0.556522	-0.0909091	-0.333333	-0.737865	-0.272727	-0.818193	0.0184063	-0.539394	0.357576	0.3	0.190476	-0.10303	0.0787879	-0.316111	0.425534	0.387943	-0.127273
GHR	0.0500626	-0.10098	-0.254981	0.260133	-0.086711	0.137997	0.257867	-0.065402	-0.0393052	-0.2	-0.21203	-0.437006	-0.258647	-0.0285714	-0.132331	0.103759	0.145865	-0.130827	-0.0729815	0.0745582	0.119819	0.0542784	-0.753957	0.102448	-0.017042	0.204551	-0.0676692	-0.401504	-0.138337	-0.230769	-0.496388	-0.285929	-0.174502	-0.149153	-0.173785	-0.0781955
GIP	-0.341882	-0.790277	-0.406181	NA	-0.406181	0.627621	0.314627	0.200098	-0.133739	-0.29697	-0.733333	0.357576	0.151515	0.0909091	0.490909	0.69697	0.50303	0.551515	0.691477	0.631558	0.115152	-0.466667	-0.316228	-0.527273	0.270633	-0.0552189	0.0909091	-0.878788	-0.816667	0.238095	0.624242	0.260606	0.303953	-0.0182372	-0.763763	-0.551515
GKN1	0.189934	0.32219	-0.174078	NA	-0.174078	0.0167365	0.13484	-0.519003	0.522799	0.272727	0.127273	-0.284848	-0.660606	-0.212121	-0.0787879	-0.478788	-0.139394	-0.151515	-0.567999	-0.481485	-0.6	-0.260606	0.105409	-0.2	-0.276927	-0.0306772	-0.224242	0.187879	-0.216667	0.0952381	-0.490909	-0.430303	-0.656538	-0.145897	0.133355	-0.175758
GLB1	0.0100125	0.299172	-0.012142	0.086711	-0.0578073	-0.345877	-0.429778	0.0915628	-0.182164	0.257143	0.147368	-0.103046	0.0496241	-0.120301	-0.281203	-0.488722	-0.305263	-0.135338	-0.144427	-0.311167	0.343633	0.00829253	0.163904	-0.136347	-0.0627457	0.278796	-0.0706767	0.0646617	0.0897719	-0.357143	-0.0464396	-0.0850264	-0.0827379	-0.239548	0.283807	-0.114286
GLCE	0.0300376	-0.249435	0.449253	0.411877	0.404651	-0.167189	0.00605321	0.00538605	-0.154197	-0.508271	-0.189474	-0.292591	-0.0240602	0.17594	0.0721805	0.23609	0.326316	0.17594	0.268879	0.287582	-0.378298	0.192236	0.386812	0.126554	0.344714	-0.0500014	0.741353	-0.21203	-0.535688	0.197802	-0.267286	-0.451467	-0.211358	-0.327684	0.365073	0.159398
GLDN	0.493829	0.425534	-0.0580259	NA	-0.0580259	0.0167365	0.247207	-0.250122	0.553194	0.284848	0.357576	0.0181818	0.0424242	0.115152	0.10303	-0.357576	-0.0181818	-0.272727	-0.382782	-0.375183	-0.321212	-0.0909091	-0.105409	-0.115152	0.157345	0.288365	-0.10303	0.260606	-0.116667	0.0238095	-0.454545	-0.236364	-0.352585	-0.0182372	0.0363696	-0.466667
GLG1	-0.0700877	0.0293897	0.157846	0.130066	0.231229	0.31757	-0.0460044	0.168506	0.0952394	-0.189474	0.168421	-0.15645	0.189474	0.0255639	0.0390977	0.0661654	0.117293	0.0766917	0.119843	0.215306	-0.14092	0.159066	-0.111454	0.255368	-0.163449	-0.139398	0.416541	-0.0481203	-0.222222	0.115385	-0.0980392	-0.288939	-0.165476	0.225989	0.396329	0.35188
GLIPR2	-0.0500626	0.00150716	0.0364259	-0.151744	-0.0289037	-0.148612	-0.00121064	-0.363943	-0.119427	0.0676692	-0.165414	-0.140654	-0.242105	0.141353	-0.0165414	0.145865	-0.0691729	0.215038	-0.074518	-0.127053	-0.18086	-0.323409	0.295026	-0.242562	0.00309855	-0.315918	0.0796992	-0.190977	0.256071	0.445055	0.0877193	0.352897	0.187288	0.241055	0.208792	0.0270677
GLOD4	-0.290363	0.168802	0.0849938	-0.0650332	0.086711	-0.0654601	-0.194913	-0.364713	-0.0128498	0.156391	0.245113	0.176758	0.138346	-0.0451128	-0.221053	-0.264662	-0.395489	-0.222556	-0.253515	-0.340077	0.0120573	0.0904639	0.557272	0.0911489	-0.0356333	0.108336	-0.0646617	0.33985	0.369389	0.0274725	-0.0959752	-0.112114	-0.115081	0.00753297	0.438838	0.12782
GLRX	-0.410513	-0.238132	0.012142	0.0433555	-0.0578073	0.0973055	-0.173122	0.0538605	-0.306127	-0.368421	-0.178947	-0.300113	-0.087218	0.305263	0.257143	0.314286	0.126316	0.0736842	0.186679	0.296711	0.391109	-0.0316624	0.268802	0.0580039	-0.0108449	-0.0772749	0.141353	-0.284211	0.0485651	-0.285714	0.190918	0.103838	0.376833	0.0662901	0.328816	0.258647
GLUD1	-0.150188	-0.0474756	-0.109278	-0.303488	-0.346844	0.497143	0.15133	0.350093	0.47393	0.324812	0.357895	0.144415	0.123308	0.172932	0.323308	0.0496241	0.166917	0.108271	0.0652993	0.0844486	-0.0271289	0.198267	-0.25569	0.266667	0.0162674	0.0227279	-0.154887	0.333835	0.232524	-0.115385	0.537668	0.394282	0.415194	0.500189	-0.0962693	0.159398
GLUL	-0.113961	0.310032	-0.522233	NA	-0.522233	-0.276153	-0.20226	0.0750366	0.12766	0.660606	0.260606	0.163636	0.127273	-0.309091	-0.127273	-0.418182	-0.139394	-0.151515	-0.228434	-0.393942	0.260606	-0.00606061	-0.316228	-0.151515	-0.0755255	0.558324	-0.575758	0.381818	0.0833333	-0.357143	0.0181818	0.115152	0.0972649	0.0182372	-0.0848625	-0.624242
GM2A	-0.0500626	-0.0286361	0.18213	0.151744	0.404651	-0.183111	-0.0435831	-0.277766	-0.092216	-0.22406	-0.142857	-0.176006	-0.24812	-0.23609	-0.24812	0.0210526	0.0466165	0.0631579	-0.149036	-0.0814054	-0.373023	0.153035	0.517935	0.206403	0.0937312	-0.250765	0.440602	0.0631579	-0.163355	0.247253	-0.325077	-0.282167	-0.180519	-0.232769	0.361322	0.336842
GMFG	-0.310388	-0.0301433	0.400685	-0.303488	0.462459	-0.151266	0.16949	0.0892545	0.0272113	0.0120301	0.00601504	0.41745	0.309774	0.135338	-0.0285714	0.0285714	-0.135338	0.0706767	0.109856	-0.00608639	0.372269	0.270638	0.308139	0.238795	0.408234	-0.046971	0.0481203	-0.0300752	-0.00883002	0.0384615	0.153767	0.130173	0.117337	-0.0120528	0.177536	0.16391
GMPPA	0.645777	-0.121581	0.0580259	NA	0.0580259	-0.175734	-0.20226	0.481485	-0.443771	-0.369697	-0.321212	0.284848	0.333333	0.151515	0.709091	0.563636	0.733333	0.672727	0.635912	0.581534	-0.333333	-0.430303	0.737865	-0.454545	0.0440565	-0.570595	0.672727	-0.0909091	-0.3	0.5	0.454545	0.345455	0.547115	-0.0607906	-0.594038	-0.0909091
GMPR	-0.170213	-0.356444	-0.254981	0.368522	-0.115615	-0.0866904	-0.077481	-0.111568	-0.597136	-0.535338	-0.550376	-0.0812336	0.147368	0.166917	0.168421	0.381955	0.100752	0.216541	0.249674	0.265519	0.25245	-0.223898	0.111454	-0.313372	0.00232391	0.0484862	0.240602	-0.618045	-0.182487	0.197802	0.155831	-0.0541761	0.126363	-0.0112995	0.125025	-0.168421
GNAI2	-0.210263	-0.119066	-0.0364259	-0.0216777	-0.115615	0.159227	-0.0544789	0.365482	-0.0997746	-0.103759	0.106767	0.12185	0.231579	0.439098	0.389474	0.168421	0.111278	-0.0240602	0.194361	0.261715	0.311983	0.355825	-0.0983422	0.299812	0.191336	0.00227279	0.0466165	0.0827068	0.108904	-0.296703	0.556244	0.163281	0.40015	0.125047	-0.045009	0.323308
GNAQ	-0.189934	-0.492403	0.290129	NA	0.290129	-0.092051	0.13484	0.637812	-0.267478	-0.575758	-0.345455	-0.248485	0.0181818	0.127273	0.0909091	0.418182	0.357576	-0.030303	0.327217	0.51275	0.478788	0.515152	-0.105409	0.478788	0.742667	0.0920315	0.175758	-0.466667	-0.0166667	-0.571429	0.175758	-0.0909091	0.316111	-0.455929	-0.0969857	0.309091
GNPDA1	-0.113961	0.474166	-0.174078	NA	-0.174078	-0.234312	-0.561833	-0.206351	-0.139818	0.50303	0.284848	0.345455	-0.0666667	-0.29697	-0.248485	-0.272727	-0.29697	0.29697	-0.0679129	-0.231363	0.030303	-0.442424	-0.210819	-0.418182	-0.9126	-0.300636	-0.163636	0.575758	0.5	0.380952	0.212121	0.612121	0.231004	0.741645	0.315204	-0.00606061
GNPTG	0.130163	-0.388848	-0.18213	0.130066	-0.31794	0.0309608	0.156173	0.0238525	-0.163268	-0.42406	-0.550376	-0.403159	-0.308271	0.0556391	0.324812	0.407519	0.342857	0.332331	0.255051	0.247259	-0.0746046	-0.437996	-0.190128	-0.421093	-0.120069	-0.105306	0.23609	-0.42406	-0.144224	0.307692	0.0485036	-0.0082769	0.108311	-0.175518	-0.266303	-0.231579
GNS	-0.113961	0.0729487	0.406181	NA	0.406181	-0.326363	-0.3371	0.125061	-0.224925	-0.236364	0.0181818	-0.393939	-0.50303	-0.272727	-0.321212	-0.0787879	-0.0666667	0.030303	-0.123478	0.0875428	0.00606061	0.212121	0.632456	0.284848	-0.144757	-0.386532	0.139394	0.0909091	0.366667	-0.333333	-0.10303	-0.030303	-0.0486324	-0.0668696	0.509175	0.69697
GOLIM4	0.250313	0.041447	-0.18213	0.1951	-0.115615	0.0194611	0.0242128	0.2039	0.325023	0.0736842	0.135338	0.0774727	0.12782	-0.440602	-0.0857143	-0.288722	0.0691729	-0.0225564	-0.107552	-0.115641	-0.239639	0.0904639	-0.216353	-0.040678	-0.0116196	0.344707	-0.0240602	0.0917293	-0.0456218	-0.032967	-0.195046	-0.31377	-0.345243	-0.0308852	-0.040008	-0.36391
GOLM1	-0.110138	0.295404	-0.0849938	-0.173422	-0.144518	-0.0265379	-0.221547	-0.583232	0.123207	0.464662	0.365414	-0.0203084	-0.186466	-0.270677	-0.548872	-0.406015	-0.630075	-0.37594	-0.586157	-0.501366	-0.101733	-0.05654	-0.0590053	0.0233522	-0.543796	0.1197	-0.556391	0.475188	0.556292	-0.115385	-0.337461	-0.108352	-0.370816	0.143126	0.0212543	0.106767
GOLM2	-0.0100125	-0.145441	-0.230697	0.260133	-0.289037	0.104382	-0.483046	0.0230831	-0.43916	-0.237594	-0.103759	-0.109816	-0.0466165	-0.0526316	0.147368	0.240602	0.0586466	0.0556391	0.162096	0.244977	-0.149209	-0.32944	-0.0327807	-0.257628	-0.687104	-0.136368	-0.0601504	0.136842	-0.01766	-0.0549451	0.133127	-0.116629	-0.0142911	0.0120528	-0.246299	0.102256
GOT1	-0.170213	0.152223	0.18213	-0.303488	0	0.0521911	-0.249392	0.106182	-0.111113	0.221053	-0.0135338	0.127115	-0.111278	0.290226	0.196992	0.269173	0.165414	0.406015	0.347239	0.142269	0.12208	-0.499059	0.111454	-0.294539	-0.197533	-0.524257	0.0105263	0.0180451	0.235467	0.324176	0.564499	0.908954	0.749906	0.523541	0.233797	0.138346
GP1BA	-0.0300376	0.00150716	0.230697	0.346844	0.520266	-0.131805	-0.119853	-0.17697	-0.198793	-0.306767	-0.135338	-0.182023	-0.123308	-0.189474	-0.335338	0.114286	0.130827	0.0390977	0.016901	0.181831	-0.222307	0.124388	0.045893	0.190584	0.00464783	-0.182581	0.368421	-0.210526	-0.388521	0.0549451	-0.459236	-0.269376	-0.226401	-0.0497176	0.316313	0.245113
GP1BB	-0.0700877	-0.0776189	0.206413	0.346844	0.231229	-0.0398068	0.0254235	0.00615549	-0.349211	-0.336842	-0.23609	-0.212862	-0.102256	0.443609	0.0195489	0.32782	0.233083	0.0496241	0.322655	0.378878	0.160513	0.0572938	-0.242577	0.076083	0.098379	-0.0992453	0.249624	-0.360902	-0.313466	0.0274725	-0.0712074	-0.0346125	0.104551	-0.0828627	0.0412583	0.186466
GP5	0.150188	0.145441	0.230697	-0.086711	0.462459	0.147727	0.388616	-0.0861768	0.291765	-0.0315789	0.103759	0.183528	0.213534	-0.0075188	-0.0796992	-0.153383	0.0360902	-0.169925	-0.0852732	-0.0646679	-0.103241	0.425181	0.491711	0.400754	0.559288	-0.104548	0.469173	0.132331	-0.437086	0.186813	-0.0835913	-0.122649	-0.0406168	-0.20565	0.212543	0.203008
GP6	0.210263	0.241146	0.352117	0.130066	0.520266	-0.0185765	0.223969	0.000769436	-0.0196526	-0.189474	-0.0150376	-0.320421	-0.278195	0.216541	-0.0691729	0.203008	0.252632	-0.154887	0.198971	0.177266	-0.25245	0.0414626	0.045893	0.250095	0.0712667	-0.405315	0.287218	-0.12782	-0.292862	0.186813	-0.550052	-0.27991	-0.282813	-0.280226	0.111272	0.350376
GPC1	-0.341882	0.237083	-0.522233	NA	-0.522233	0.184102	-0.449467	-0.0187592	-0.0851068	0.575758	0.127273	0.260606	0.0181818	-0.345455	-0.139394	-0.0909091	-0.139394	0.490909	0.234608	-0.0375183	0.151515	-0.612121	-0.632456	-0.624242	-0.742667	-0.153386	-0.127273	0.0909091	0.216667	0.404762	0.515152	0.684848	0.273557	0.729487	0.363696	-0.272727
GPD1	0.0100125	-0.119819	-0.012142	0	-0.202326	0.0221149	-0.15012	0.20467	-0.14815	-0.0796992	-0.180451	-0.100038	-0.174436	0.353383	0.359398	0.421053	0.392481	0.314286	0.360298	0.347685	0.0768653	-0.316624	-0.0196684	-0.258381	0.0658442	-0.253795	0.0421053	-0.243609	0.16777	0.0384615	0.484004	0.735139	0.709289	0.384181	-0.0025005	-0.0601504
GPI	-0.250313	0.113037	0.0849938	-0.47691	0.0289037	0.161881	-0.18886	0.164659	0.139836	0.24812	0.308271	0.419707	0.314286	0.0857143	0.190977	-0.0270677	-0.18797	0.166917	-0.0253515	-0.100425	0.209496	-0.0316624	0.321251	0.06855	-0.19211	-0.246977	-0.0721805	0.35188	0.485651	0.192308	0.529412	0.498119	0.458067	0.545387	0.267554	0.302256
GPLD1	-0.270338	-0.381312	0.18213	0.086711	0.0578073	-0.178688	-0.11259	0.0630937	-0.124718	-0.368421	-0.249624	-0.237683	-0.0451128	-0.0360902	0.075188	0.0195489	0.0962406	0.246617	0.0491665	0.248781	0.44612	-0.0686018	-0.045893	-0.157439	0.161125	0.301524	0.13985	-0.524812	-0.416483	-0.296703	-0.128999	-0.0466516	0.17751	-0.0384181	0.206291	-0.27218
GPNMB	0.0300376	0.101733	-0.327833	0.1951	-0.346844	0.0937671	0.337769	-0.247758	0.302347	0.0887218	-0.108271	-0.463332	-0.455639	-0.252632	-0.390977	-0.258647	-0.148872	-0.347368	-0.28578	-0.273127	0.082894	0.0836791	-0.426149	0.0414313	-0.127815	0.406072	-0.311278	-0.0556391	0.356144	-0.32967	-0.486068	-0.476298	-0.536292	-0.356309	-0.090018	-0.195489
GPR34	0.189934	0.212767	-0.290129	NA	-0.290129	-0.326363	-0.157313	0.22511	-0.0182372	0.369697	0.2	-0.030303	0.236364	-0.212121	0.030303	-0.284848	0.0424242	-0.212121	-0.166695	-0.262628	0.0545455	0.2	0.210819	0.0545455	0.226576	0.472428	-0.284848	0.29697	-0.15	-0.380952	-0.0909091	-0.163636	0.0425534	-0.376901	-0.30308	-0.406061
GPSM3	-0.417855	-0.802435	0.174078	NA	0.174078	0.0334731	0.0898933	0.381436	-0.486324	-0.6	-0.624242	0.272727	0.224242	0.0787879	0.175758	0.69697	0.333333	0.284848	0.592694	0.712848	0.430303	0.115152	-0.105409	0.0545455	0.446859	-0.104302	0.127273	-0.648485	-0.216667	-0.190476	0.466667	0.236364	0.455929	-0.12766	-0.436436	0.0545455
GPT	-0.210263	-0.274304	0.0607098	-0.0216777	-0.115615	0.189303	-0.0581108	0.349324	-0.222981	-0.225564	-0.338346	0.109816	0.0360902	0.421053	0.541353	0.568421	0.509774	0.709774	0.633787	0.496041	0.219292	-0.523183	-0.242577	-0.408287	-0.113097	-0.321221	0.239098	-0.398496	-0.129507	0.505495	0.609907	0.738902	0.838661	0.533334	0.127526	-0.0977444
GPX1	-0.0100125	-0.131123	-0.0849938	0.238455	0.115615	-0.237956	-0.0544789	-0.0569382	-0.494338	-0.377444	-0.419549	-0.279804	-0.0360902	0.174436	0.037594	0.275188	0.121805	0.0887218	0.142122	0.114881	0.207988	-0.100264	0.321251	-0.13032	0.240912	-0.0787901	0.290226	-0.598496	-0.147167	0.0879121	-0.0712074	0.020316	0.136141	-0.13936	0.246299	-0.0165414
GPX3	0.150188	0.00226074	-0.546389	0.086711	-0.375748	0.36003	0.168279	-0.132343	-0.215423	-0.138346	-0.21203	-0.146672	-0.0902256	0.0977444	0.193985	0.177444	0.00902256	-0.087218	-0.0161328	0.0707543	-0.0429541	-0.243499	-0.399925	-0.13936	-0.423727	-0.221976	-0.0676692	-0.118797	-0.0809419	0.28022	0.0980392	-0.119639	-0.0624295	0.00602638	-0.385077	0.0781955
GPX4	0.190238	0.145441	-0.279265	0.0216777	-0.202326	0.157458	0.0544789	0.164659	0.320488	0.251128	0.454135	0.270026	0.299248	-0.154887	0.0150376	-0.359398	-0.195489	-0.300752	-0.310364	-0.243455	-0.211003	0.397287	-0.150791	0.289266	-0.115421	0.305312	-0.242105	0.485714	0.179544	-0.159341	0.0175439	-0.38149	-0.353516	0.0489643	-0.273805	0.0210526
GPX5	0.0379869	-0.188451	-0.522233	NA	-0.522233	0.72804	0.314627	0.619052	0.0729487	-0.0787879	-0.248485	-0.2	0.212121	0.490909	0.587879	0.466667	0.527273	0.418182	0.685303	0.375183	0.248485	-0.224242	-0.632456	-0.163636	0.188814	0.00613543	0.454545	-0.50303	-0.2	0.238095	0.672727	0.212121	0.474166	0.0182372	-0.0848625	-0.10303
GRAP2	-0.0100125	0.219292	0.352117	0	0.520266	-0.138882	-0.158594	0.191589	-0.17007	0.0255639	0.0917293	-0.0458819	-0.00300752	-0.0225564	-0.219549	0.162406	0.0887218	-0.0977444	0.235846	0.119445	-0.088169	0.122126	0.124567	0.272694	0.0294362	-0.322737	0.0541353	0.0120301	-0.0941869	-0.159341	-0.261094	-0.0609481	-0.188041	-0.133334	0.106271	0.372932
GRB2	0.110138	0.389602	-0.0364259	0	0.173422	-0.0654601	0.00605321	0.196976	-0.0801221	0.26015	0.171429	0.0421211	0.0210526	0.118797	-0.16391	-0.0556391	-0.0315789	-0.279699	0.0560806	-0.0783622	0.0889226	0.229929	0.0196684	0.27646	0.120843	-0.142428	-0.184962	0.0571429	0.119205	-0.142857	-0.0340557	0.0511663	-0.0872509	-0.0783429	-0.05001	0.239098
GRHPR	-0.113961	-0.0729487	-0.174078	NA	-0.174078	-0.175734	-0.382047	0.59404	-0.443771	0.0181818	-0.175758	0.551515	0.381818	0.00606061	0.260606	0.418182	0.369697	0.612121	0.648259	0.493991	0.539394	-0.321212	-0.105409	-0.393939	-0.169932	-0.202469	0.127273	0.030303	0.216667	0.238095	0.757576	0.90303	0.924016	0.528878	-0.169725	-0.224242
GRN	0.0901127	0.27355	-0.18213	-0.303488	0	-0.190188	-0.388616	-0.497825	-0.219958	0.308271	0.330827	0.367807	0.4	-0.249624	-0.296241	-0.604511	-0.806015	-0.416541	-0.682954	-0.547775	0.272796	-0.0309085	0.71462	-0.117514	-0.23549	0.148489	-0.293233	0.350376	0.126564	-0.043956	-0.0588235	-0.00376223	-0.0699511	0.000753297	-0.0425085	-0.0511278
GSDMA	0.0500626	0.250943	-0.230697	-0.216777	-0.289037	0.118536	0.26513	0.017697	0.0377934	0.254135	0.13985	-0.166228	-0.228571	0.4	0.291729	-0.166917	-0.0315789	-0.332331	-0.101406	-0.304319	0.0821404	0.0716173	0.163904	0.142373	0.247884	-0.046971	-0.15188	0.234586	0.188374	-0.043956	0.139319	-0.020316	0.133133	-0.421846	-0.0525105	0.123308
GSN	0.110138	0.250943	0.109278	0.368522	0.231229	-0.438759	-0.0605321	-0.2316	0.0566901	0.15188	0.0646617	-0.330952	-0.276692	-0.354887	-0.699248	-0.43609	-0.221053	-0.246617	-0.328033	-0.350728	-0.14092	0.232191	-0.229465	0.110735	0.0658442	0.378799	-0.075188	-0.0902256	0.0220751	-0.32967	-0.816305	-0.563582	-0.696502	-0.354803	0.253801	-0.142857
GSR	-0.0500626	-0.197438	0.0607098	-0.0433555	0.115615	0.0840366	-0.0920087	0.116185	0.108845	-0.246617	-0.124812	-0.0263257	0.0466165	-0.15188	0.180451	0.189474	0.275188	0.42406	0.0822003	0.206176	-0.0670687	-0.127403	0.347476	-0.0790962	0.0480275	-0.212127	0.437594	-0.207519	-0.0868286	0.32967	0.219814	0.335591	0.421211	0.436912	0.415083	0.0345865
GSS	-0.230288	-0.391862	0.157846	-0.108389	-0.086711	0.168958	-0.249392	0.130035	-0.100531	-0.275188	-0.21203	-0.0902595	-0.0766917	0.0962406	0.4	0.491729	0.439098	0.44812	0.383345	0.483107	-0.00527507	-0.330193	0.360588	-0.213183	0.0488022	-0.284099	0.276692	-0.165414	-0.191317	0.186813	0.49226	0.649361	0.75141	0.363089	0.172535	0.00902256
GSTM2	-0.0500626	0.3052	-0.012142	-0.0216777	0.260133	0.0424606	-0.238496	-0.00615549	-0.103554	0.344361	0.297744	0.325686	0.255639	-0.184962	-0.198496	-0.159398	-0.132331	0.162406	-0.0791274	-0.218349	-0.422006	0.00527706	0.00655614	0.112995	-0.254856	-0.297736	0.075188	0.237594	-0.210449	0.505495	-0.00928793	-0.00677201	-0.14968	0.361583	0.227546	0.26015
GSTO1	-0.0300376	0.14092	0.400685	-0.346844	0.31794	-0.221149	-0.381352	-0.262378	-0.0211643	0.222556	0.287218	0.265513	0.12782	-0.0285714	-0.120301	-0.0556391	-0.273684	0.154887	-0.173619	-0.195525	-0.206481	-0.245007	0.491711	-0.125801	-0.233941	-0.318949	0.0345865	0.318797	0.351729	0.269231	0.0423117	0.401806	0.210606	0.421846	0.342569	0.184962
GSTP1	-0.130163	0.304447	-0.0849938	-0.281811	0.173422	-0.0256533	0.276026	0.111568	0.222225	0.254135	0.183459	0.124859	0.0766917	-0.0285714	-0.115789	-0.323308	-0.172932	-0.345865	-0.223554	-0.374313	0.459685	0.381456	0.20324	0.393974	0.465557	0.150004	-0.177444	0.081203	0.278146	-0.351648	-0.104231	0.00677201	0.0676946	-0.224483	0.256301	0.100752
GSTT1	0.265908	0.237083	0.290129	NA	0.290129	-0.426782	-0.53936	0.544016	-0.376901	0.00606061	0.236364	0.333333	0.490909	-0.163636	0.0181818	0.163636	0.248485	0.333333	0.36426	0.381436	0.29697	-0.0666667	0.737865	-0.175758	0.100701	-0.165657	0.284848	0.187879	0.266667	-0.142857	0.284848	0.672727	0.589668	0.401218	0.181848	-0.0545455
GTF3C3	0.265908	-0.316111	0.522233	NA	0.522233	-0.443519	-0.179787	-0.0750366	-0.534957	-0.369697	-0.0424242	-0.0424242	0.490909	-0.212121	-0.0909091	0.139394	-0.0545455	-0.248485	-0.0123478	0.150073	-0.381818	0.430303	0.948683	0.321212	0.446859	-0.0184063	0.224242	-0.127273	-0.533333	-0.261905	-0.309091	-0.478788	-0.273557	-0.64438	-0.581914	0.260606
GTPBP6	0.265908	0.291795	-0.174078	NA	-0.174078	-0.401677	-0.13484	0.0375183	0.109423	0.357576	0.224242	0.10303	0.10303	-0.236364	0.00606061	-0.345455	0.0181818	-0.2	-0.296347	-0.300147	-0.0666667	0.0666667	0.210819	-0.0666667	0.144757	0.374261	-0.333333	0.381818	-0.0833333	-0.238095	-0.236364	-0.115152	-0.0547115	-0.231004	-0.278834	-0.490909
GUCA2A	-0.270338	-0.0293897	0.352117	0.0650332	0.520266	0.0406914	-0.124696	-0.185434	-0.074831	-0.087218	0.16391	0.245957	0.177444	-0.106767	-0.154887	-0.0120301	-0.0075188	0.0240602	-0.0199739	0.104229	-0.307461	0.288731	0.439262	0.352543	0.13866	-0.174247	0.293233	0.201504	-0.610743	0.186813	-0.100103	-0.197893	-0.110568	0.0331451	0.287558	0.338346
GUSB	0.0901127	0.0700831	-0.0364259	0.086711	-0.173422	0.0283071	0.0544789	-0.0746353	0.146638	0.0180451	0.153383	-0.414442	-0.178947	-0.108271	-0.278195	-0.330827	-0.255639	-0.631579	-0.263502	-0.114881	0.300679	0.297023	-0.137679	0.218456	-0.0395065	0.498499	-0.323308	0.150376	0.0676969	-0.802198	-0.5129	-0.580136	-0.498684	-0.61695	-0.288808	-0.0466165
GXYLT1	-0.0500626	0.155238	-0.376401	-0.086711	-0.289037	0	-0.52905	-0.0792519	-0.349967	0.184962	0.0571429	-0.0338473	0.087218	-0.37594	-0.192481	-0.169925	-0.35188	-0.172932	-0.163632	-0.233565	0.173324	-0.324162	0.25569	-0.252354	-0.606541	-0.00681838	-0.330827	0.186466	0.239882	-0.214286	0.00722394	0.00451467	-0.0752163	-0.0399247	-0.107522	-0.00150376
H1-5	-0.189934	-0.164134	0.406181	NA	0.406181	-0.117156	0.224733	0.22511	0.0851068	-0.345455	-0.0545455	0.0424242	-0.0545455	0.212121	-0.127273	0.10303	0.030303	-0.272727	-0.061739	0.175086	0.539394	0.466667	-0.210819	0.454545	0.516091	0.21474	-0.139394	-0.0666667	0.316667	-0.619048	-0.139394	0.030303	0.176293	-0.0243162	0.133355	0.139394
H6PD	-0.110138	-0.166541	-0.133562	-0.0650332	-0.231229	0.0840366	-0.1707	-0.133112	0.0415728	0.102256	0.156391	-0.0661903	-0.148872	-0.206015	-0.0706767	-0.087218	-0.12782	-0.0736842	-0.289622	0.0562991	-0.0512435	-0.0128157	-0.465486	0.0173258	-0.295912	0.167429	-0.458647	0.0601504	-0.101545	-0.412088	-0.145511	-0.0233258	-0.0699511	0.21695	-0.333817	-0.0917293
HABP2	-0.190238	-0.288622	0.206413	0.0433555	0.346844	-0.406914	-0.403144	-0.293155	-0.281939	-0.147368	-0.145865	0.517488	0.475188	-0.505263	-0.24812	-0.150376	-0.278195	0.37594	-0.156718	-0.0897742	-0.177092	-0.00603093	0.71462	-0.21695	0.0875341	0.0568198	0.35188	-0.0075188	-0.465048	0.379121	0.118679	-0.0428894	-0.0714554	0.121281	0.242549	-0.171429
HAGH	-0.189934	0.206688	-0.174078	NA	-0.174078	-0.393309	-0.494413	-0.0625305	-0.231004	0.6	0.381818	0.527273	0.660606	-0.466667	-0.357576	-0.248485	-0.345455	-0.0545455	-0.0246956	-0.168832	0.284848	-0.0545455	0.210819	-0.260606	-0.13217	0.411074	-0.418182	0.284848	0.05	-0.190476	0.0909091	0.430303	0.158055	0.38298	0.0363696	-0.551515
HBB	-0.510639	-0.445367	0.0607098	0.216777	0.0289037	-0.0291917	-0.185228	-0.0461661	-0.529108	-0.485714	-0.548872	-0.0353516	0.0225564	0.159398	0.157895	0.470677	0.245113	0.46015	0.437889	0.418439	0.40618	-0.334717	0.216353	-0.317138	0.00852101	-0.0196975	0.23609	-0.572932	-0.337013	0.186813	0.246646	0.269376	0.47311	0.117514	0.303811	-0.12782
HBD	-0.550689	-0.482292	-0.18213	0.260133	-0.086711	-0.0442298	-0.261499	0.00846379	-0.654582	-0.43609	-0.596992	0.00752163	0.0962406	0.00150376	0.111278	0.419549	0.210526	0.451128	0.370285	0.34312	0.459685	-0.269884	0.242577	-0.299812	0.0302109	0.0772749	0.145865	-0.61203	-0.359088	0.0494505	0.312693	0.251317	0.479128	0.0873825	0.2488	-0.180451
HCLS1	0.0700877	0.436324	0.133562	-0.346844	0.404651	0.0203457	0.0290554	0.373946	0.202573	0.368421	0.356391	0.515231	0.276692	-0.0195489	-0.0105263	-0.0736842	-0.0330827	0.0315789	0.0637628	-0.113359	0.00226074	0.147758	-0.0721176	0.282486	-0.0286616	-0.40683	-0.103759	0.300752	0.291391	0.252747	0.236326	0.315275	0.113577	0.360829	0.060012	0.344361
HDGF	0.265908	0.334348	0.522233	NA	0.522233	-0.284521	-0.0898933	0.181339	-0.0121581	-0.115152	0.369697	0.2	0.321212	0.284848	-0.10303	-0.030303	-0.0666667	-0.175758	-0.0432173	0.0375183	0.333333	0.29697	0.316228	0.309091	0.138463	-0.00613543	0.151515	0.406061	0.666667	-0.142857	-0.139394	0.29697	0.303953	0.358664	0.387943	0.248485
HDHD2	-0.341882	0.19453	-0.522233	NA	-0.522233	0.585779	0.0898933	0.168832	0.206688	0.345455	0.0787879	0.10303	0.0181818	0.357576	0.0909091	0.0545455	-0.0545455	0.272727	0.302521	-0.0437714	0.515152	-0.309091	-0.948683	-0.2	-0.497209	0.0184063	-0.0181818	0.0545455	0.633333	0.333333	0.563636	0.575758	0.468087	0.711249	0.460682	-0.0424242
HEBP2	0.265908	0.19453	0.174078	NA	0.174078	-0.443519	0.179787	0	0.267478	-0.030303	0.115152	-0.0545455	-0.2	0.0787879	0.00606061	-0.284848	0.030303	-0.418182	-0.450695	-0.268881	0.0181818	0.357576	0.105409	0.321212	0.346159	0.300636	-0.284848	0.369697	0.0666667	-0.404762	-0.466667	-0.333333	-0.12766	-0.358664	-0.133355	-0.127273
HEG1	0.210263	0.189149	-0.012142	-0.216777	0	0.0778444	0.138013	-0.156965	0.331826	0.320301	0.309774	0.223392	0.12782	-0.22406	-0.181955	-0.469173	-0.273684	-0.285714	-0.369517	-0.273127	0.0859083	0.045232	-0.216353	0.00602638	0.0154928	0.289402	-0.303759	0.243609	-0.198676	-0.010989	-0.244582	-0.0601957	-0.14592	-0.0677967	-0.290058	-0.299248
HEXA	0.330413	0.302186	0.0849938	0.108389	0.144518	-0.26184	-0.238496	0.139268	-0.133789	0.0165414	0.0150376	-0.248966	-0.239098	-0.144361	-0.278195	-0.157895	-0.0225564	-0.390977	0.0138281	0.0296711	0.245668	0.0218621	0.0196684	0.0248588	-0.115421	-0.0181823	-0.133835	0.121805	-0.0220751	-0.626374	-0.30031	-0.0925508	-0.137646	-0.515255	-0.268804	0.0661654
HEXB	0.330413	0.338358	-0.230697	0.0433555	-0.115615	-0.0999593	-0.268762	0.293155	-0.229028	0.0616541	0.184962	-0.409929	-0.144361	0.0827068	0.00300752	-0.157895	-0.0616541	-0.485714	-0.100638	-0.0730366	0.299172	0.061817	-0.163904	0.125801	-0.206828	-0.00151519	-0.221053	0.0706767	0.145695	-0.587912	-0.221878	-0.159518	-0.0609252	-0.373635	-0.183787	0.204511
HGFAC	0.0500626	-0.163527	-0.0364259	0.1951	0	-0.161881	0.15133	0.0107721	-0.0340141	-0.153383	-0.165414	-0.182775	0.0721805	-0.00451128	-0.102256	-0.190977	-0.0541353	0.0676692	-0.139817	-0.0874918	0.250189	0.187713	-0.20324	-0.00527308	0.229293	0.408345	0.210526	-0.341353	-0.332598	-0.010989	-0.236326	-0.319789	-0.132381	-0.222223	0.0662633	-0.209023
HK3	-0.493829	-0.486324	0.174078	NA	0.174078	-0.158997	0.0449467	0.131314	-0.25532	-0.418182	-0.478788	0.151515	-0.309091	-0.00606061	-0.0545455	0.309091	0.0909091	0.10303	0.142	0.331412	0.406061	0.151515	-0.210819	0.163636	0.0818193	-0.141115	-0.175758	-0.212121	0.166667	-0.309524	0.2	0.151515	0.285716	-0.0364743	-0.157602	0.212121
HLA-A	0.190238	0.159759	0.109278	0.0216777	0.086711	-0.221149	-0.249392	0.213903	0.0793662	0.0842105	0.311278	-0.5566	-0.233083	-0.15188	-0.201504	-0.221053	-0.0962406	-0.314286	-0.268879	-0.134661	-0.173324	0.373164	0.177016	0.378908	-0.0302109	0.0424255	-0.00902256	0.133835	0.0927153	-0.653846	-0.434469	-0.447705	-0.437006	-0.273447	0.0612623	0.360902
HLA-B	0.130163	0.127355	-0.133562	0.0650332	0	-0.323762	-0.567791	-0.0884851	-0.36962	-0.0195489	0.081203	0.218879	0.321805	-0.309774	-0.130827	-0.369925	-0.416541	-0.0601504	-0.250442	-0.184113	0.250189	-0.306824	0.281914	-0.41356	-0.457036	0.163641	-0.144361	-0.00601504	-0.0868286	-0.043956	-0.0732714	-0.127163	-0.136141	0.0271187	-0.010002	-0.282707
HLA-C	-0.250313	-0.357198	-0.0607098	-0.0650332	0.0578073	0.263609	0.15133	0.196976	-0.0249437	-0.166917	-0.264662	0.661151	0.649624	-0.24812	0.153383	0.16391	0.0721805	0.44812	0.321887	0.182592	0.177845	-0.0595554	0.0983422	-0.165725	0.0503515	0.102276	0.203008	-0.121805	-0.587197	0.582418	0.465428	0.0767495	0.131628	0.186064	-0.108772	-0.261654
HLA-DPB1	0.0500626	0.0150716	-0.18213	-0.0216777	-0.0578073	0.145958	0.20702	-0.28623	0.31293	0.117293	0.0917293	0.345995	0.371429	-0.415038	-0.184962	-0.287218	-0.264662	-0.0285714	-0.261965	-0.365183	-0.257725	-0.00904639	0.177016	-0.0986819	-0.0426051	0.271978	0.0541353	0.186466	0.0779985	0.510989	-0.137255	-0.294206	-0.384355	0.0790962	0.163783	-0.308271
HLA-G	-0.310388	-0.371516	0.109278	-0.216777	-0.115615	0.257417	0.0980619	0.273919	-0.152685	-0.0917293	-0.249624	0.328695	0.16391	0.297744	0.529323	0.43609	0.344361	0.535338	0.549282	0.461805	0.152223	-0.346778	-0.163904	-0.28098	0.0712667	-0.207582	-0.00902256	-0.26015	-0.587197	0.296703	0.640867	0.505643	0.543061	0.26968	-0.257552	-0.192481
HMBS	-0.250313	-0.486814	-0.157846	0.541944	-0.31794	-0.135343	-0.380141	-0.0884851	-0.63493	-0.556391	-0.569925	-0.298609	-0.124812	0.154887	0.263158	0.404511	0.318797	0.461654	0.382577	0.450393	0.123587	-0.563892	0.0327807	-0.644822	-0.14873	0.156823	0.186466	-0.732331	-0.389993	0.164835	0.155831	0.1076	0.299361	0.129567	0.20129	-0.479699
HMCN1	0.430539	-0.170309	0.012142	0	-0.0578073	0.24061	0.289343	-0.047705	-0.161	-0.36391	-0.314286	-0.122602	-0.106767	0.333835	0.342857	0.556391	0.273684	-0.0255639	0.33802	0.379638	-0.19141	-0.353563	-0.399925	-0.21469	-0.249433	-0.393193	0.12782	-0.0631579	-0.139809	0.285714	-0.00309598	0.0255832	0.0270779	-0.217703	-0.695139	0.0646617
HMCN2	0.150188	-0.0278825	-0.376401	0.151744	-0.231229	0.200803	0.20702	-0.376254	0.133033	0.0616541	0.0616541	0.327943	0.215038	-0.252632	-0.106767	-0.257143	-0.204511	-0.27218	-0.321119	-0.230522	-0.284854	0.154543	0.0852299	0.0188324	0.00309855	0.295463	-0.0947368	0.329323	-0.144224	0.197802	-0.0650155	-0.326561	-0.297856	-0.144633	-0.338818	-0.239098
HMGB2	-0.341882	-0.243162	0.290129	NA	0.290129	-0.217575	-0.0449467	0.500244	-0.158055	-0.260606	-0.0787879	-0.0181818	0.0545455	-0.0666667	-0.2	0.163636	0.10303	-0.115152	0.135826	0.331412	0.684848	0.466667	-0.105409	0.381818	0.572735	0.251553	-0.127273	-0.212121	0.266667	-0.666667	0.0909091	0.175758	0.328269	-0.0729487	0.121232	0.10303
HNRNPA2B1	-0.550689	-0.239639	0.0607098	-0.108389	-0.086711	0.110574	-0.0133171	0.0830991	-0.00982629	-0.154887	-0.0135338	-0.154945	-0.0541353	0.276692	0.178947	0.133835	0.043609	-0.075188	0.0476301	0.17194	0.490582	0.357333	0.360588	0.348023	0.371826	0.142428	-0.00601504	-0.0706767	0.157469	-0.554945	0.287926	0.1693	0.426476	0.0173258	0.321314	0.276692
HNRNPK	-0.170213	0.253957	0.230697	-0.1951	0.202326	0.110574	-0.0399512	0.428576	0.155709	0.288722	0.249624	0.193306	-0.0721805	0.273684	0.105263	0.190977	0.267669	0.087218	0.315741	0.135422	0.0128109	0.228421	-0.111454	0.378908	0.147956	-0.382587	-0.0451128	0.329323	0.359088	-0.159341	0.426213	0.533484	0.459571	0.280226	0.20004	0.485714
HNRNPU	-0.450564	0.0082894	-0.254981	-0.086711	-0.173422	0.108805	0.123485	-0.00384718	-0.0279671	0.0631579	0.0932331	0.144415	0.106767	0.27218	0.181955	-0.109774	-0.13985	-0.17594	-0.12983	-0.143791	0.407688	0.327178	0.137679	0.287006	0.329221	0.191672	-0.18797	0	0.248712	-0.285714	0.314757	0.0436418	0.248966	0.0580039	0.291308	0.124812
HP	-0.270338	-0.260739	0.327833	-0.238455	0.260133	0.0778444	0.227601	-0.0884851	-0.0944836	-0.210526	-0.166917	0.0729598	0.0857143	0.314286	0.294737	0.278195	0.145865	0.148872	0.205117	0.108794	-0.0422006	0.143235	0.819518	0.191337	0.547669	-0.261371	0.457143	-0.00150376	-0.354673	0.335165	0.27967	0.103085	0.307634	-0.243315	0.183787	0.276692
HPD	-0.190238	-0.220799	-0.0364259	0.0216777	0	-0.000884596	-0.180386	0.36779	-0.291009	-0.2	-0.341353	0.152689	0.0977444	0.147368	0.326316	0.368421	0.418045	0.554887	0.44634	0.37127	0.382066	-0.284208	-0.00655614	-0.268174	0.127815	-0.175005	0.218045	-0.416541	-0.242826	0.17033	0.578947	0.711814	0.837157	0.371375	0.188788	-0.126316
HPR	-0.270338	-0.381312	0.230697	0.260133	0.115615	-0.154804	-0.403144	0.0100027	-0.27438	-0.356391	-0.0796992	-0.259496	-0.136842	0.0345865	0.0706767	0.189474	0.203008	0.251128	0.0430207	0.283778	-0.139413	0.153035	0.268802	0.124294	0.0379572	0.0174247	0.342857	-0.0571429	-0.362031	-0.142857	0.00928793	-0.0767495	0.210606	0.0286253	0.2513	0.239098
HPRT1	-0.210263	-0.073851	-0.424969	0.086711	-0.404651	-0.0159227	-0.548421	-0.23237	-0.49585	-0.0481203	-0.126316	-0.0203084	0.0481203	-0.0962406	0.0466165	0.0105263	-0.18797	0.0511278	-0.0991013	-0.0631463	0.216278	-0.420657	0.137679	-0.407534	-0.418304	0.0318191	-0.159398	-0.0631579	0.13245	-0.00549451	0.298246	0.275395	0.346747	0.219963	0.162533	-0.135338
HPSE	0.0700877	0.209496	0.230697	0.130066	0.375748	0.114113	0.133171	0.27315	0.0362817	-0.0932331	0.0601504	-0.319669	-0.0887218	0.196992	-0.0902256	0.196992	0.231579	-0.0180451	0.245064	0.18107	-0.0482292	0.174897	-0.399925	0.34049	-0.0402812	-0.265159	0.273684	-0.165414	-0.0470935	0.010989	-0.294118	-0.196388	-0.182775	0.00602638	0.263803	0.440602
HPX	0.170213	-0.082894	-0.109278	0.151744	0.0289037	-0.0955363	0.0363192	-0.440117	-0.0219202	-0.222556	-0.133835	-0.348251	-0.136842	-0.378947	-0.27218	-0.231579	-0.209023	-0.18797	-0.404087	-0.179548	-0.127355	-0.0859407	0.229465	-0.127307	-0.0774638	0.209097	0.103759	-0.237594	-0.298749	0.0384615	-0.632611	-0.525207	-0.485145	-0.289266	0.0312563	-0.233083
HRG	-0.150188	-0.678223	-0.012142	0.498588	-0.202326	0.231764	0.117432	0.0623243	-0.23054	-0.661654	-0.634586	-0.243701	-0.135338	0.126316	0.354887	0.655639	0.643609	0.571429	0.584621	0.660373	-0.228335	-0.281946	-0.413037	-0.320151	0.0116196	0.0204551	0.481203	-0.517293	-0.68727	0.313187	0.22807	-0.0428894	0.19481	0.0120528	-0.0875175	-0.257143
HRNR	0.189934	0.0303953	-0.406181	NA	-0.406181	-0.142261	0.0224733	-0.0437714	0.0547115	0.29697	-0.0545455	0.321212	0.212121	-0.0909091	0.260606	-0.0909091	0.139394	0.0181818	-0.0493912	-0.162579	-0.139394	-0.2	0.210819	-0.321212	0.0377627	0.288365	-0.284848	0.163636	-0.383333	0.0952381	0.0181818	-0.030303	0.0486324	-0.176293	-0.666777	-0.684848
HSCB	-0.290363	-0.180106	0.0849938	0.086711	0.0578073	-0.165419	-0.156173	-0.483206	-0.437648	-0.245113	-0.0571429	-0.127115	-0.075188	0.323308	0.111278	-0.0406015	-0.18797	-0.106767	-0.215872	0.0213024	0.152977	-0.0836791	0.216353	-0.0858759	0.147956	0.108336	-0.0135338	-0.281203	-0.4312	-0.0714286	-0.182663	-0.129421	0.101542	-0.0979286	0.226295	-0.0706767
HSD11B1	0.250313	0.13263	-0.157846	-0.086711	-0.086711	-0.272455	-0.142856	0.0892545	-0.0181408	0.215038	-0.189474	-0.0361038	-0.227068	-0.536842	-0.317293	-0.177444	-0.0541353	0.00451128	-0.0614581	-0.180309	0.102487	-0.254807	0.00655614	-0.293786	-0.151829	0.0121216	-0.275188	0.00300752	0.0161884	-0.241758	-0.110423	0.146727	-0.0910117	-0.277213	-0.391328	-0.302256
HSP90AA1	-0.410513	-0.201206	-0.012142	-0.151744	-0.231229	0.397183	-0.0629533	-0.00769436	0.0884366	0.0195489	-0.129323	0.293343	0.0691729	0.0932331	0.246617	0.336842	0.209023	0.526316	0.341861	0.271605	0.113791	-0.457597	-0.0590053	-0.332957	-0.263377	-0.178793	-0.00902256	-0.0421053	0.147167	0.417582	0.601651	0.733635	0.671681	0.723918	0.227546	-0.123308
HSP90AB1	-0.450564	-0.0904298	-0.133562	-0.1951	-0.31794	0.278648	-0.146488	0.168506	0.092216	0.133835	-0.00902256	0.223392	0.0691729	0.0601504	0.22406	0.13985	0.0827068	0.302256	0.208958	0.0669503	0.223814	-0.0964949	0.177016	-0.0617704	-0.0774638	-0.0924269	-0.0330827	0.189474	0.46652	0.0934066	0.727554	0.576373	0.604739	0.441432	0.307562	0.108271
HSP90B1	0.170213	-0.0241146	-0.303549	0.0216777	-0.404651	0.231764	0.392248	0.0807907	0.25246	0.087218	-0.192481	-0.301617	-0.392481	-0.0736842	-0.0496241	0.147368	0.130827	-0.0796992	0.0622264	-0.0654287	-0.143934	-0.0173389	-0.426149	0.0241055	-0.222321	0.0181823	-0.207519	0.129323	0.432671	-0.0824176	-0.0650155	-0.173815	-0.261	-0.2742	-0.503851	0.0270677
HSPA13	0.190238	-0.0715902	-0.0364259	0.238455	-0.115615	-0.270686	-0.387405	-0.0784824	-0.316709	-0.213534	-0.218045	-0.655134	-0.407519	-0.168421	-0.216541	0.043609	0.0360902	-0.129323	-0.0645311	0.0631463	0.0964584	-0.202036	0.177016	-0.201884	-0.218448	0.0825781	0.0210526	-0.206015	0.0912436	-0.368132	-0.384933	-0.106095	-0.05566	-0.357063	-0.132527	-0.0481203
HSPA4	-0.410513	-0.333837	-0.18213	-0.0650332	-0.375748	0.389222	-0.0895875	0.178509	-0.0166291	-0.118797	-0.178947	0.218879	0.0887218	0.180451	0.476692	0.443609	0.354887	0.529323	0.399478	0.39105	0.164281	-0.394272	-0.20324	-0.300566	-0.167322	-0.110609	-0.0255639	-0.172932	0.0868286	0.247253	0.696594	0.709556	0.77924	0.710359	0.153781	-0.156391
HSPA5	0.0300376	-0.750567	-0.230697	0.520266	-0.289037	-0.215841	0.0254235	-0.0469356	-0.541202	-0.768421	-0.851128	-0.167732	-0.0421053	0.0255639	0.305263	0.542857	0.365414	0.475188	0.363371	0.505931	0.0625473	-0.40558	-0.295026	-0.619963	0.0379572	0.224249	0.228571	-0.834586	-0.48418	0.142857	0.102167	-0.112114	0.0631817	-0.144633	-0.388828	-0.61203
HSPA6	0.0901127	-0.41447	-0.424969	0.390199	-0.404651	0.03273	0.315977	0.386257	-0.0151174	-0.378947	-0.443609	0.140654	0.230075	0.0360902	0.374436	0.234586	0.354887	0.216541	0.325728	0.244216	0.0979656	0.157558	-0.229465	-0.140867	0.336967	0.378799	0.172932	-0.321805	-0.0941869	-0.032967	0.413829	-0.16629	0.0293343	-0.159699	-0.286307	-0.413534
HSPA8	-0.210263	-0.323286	-0.133562	0.086711	-0.289037	0.210534	0.0133171	0.195437	-0.162512	-0.312782	-0.366917	0.0571644	-0.0390977	0.276692	0.464662	0.56391	0.437594	0.311278	0.521626	0.425286	0.155991	-0.30607	-0.045893	-0.258381	0.0209152	-0.128792	0.0646617	-0.195489	0.1766	0.126374	0.574819	0.482318	0.594961	0.195104	-0.010002	-0.114286
HSPA9	0.190238	0.250189	-0.230697	-0.130066	-0.260133	0.46972	0.475782	0.447042	0.733192	0.344361	0.354887	0.0293343	0.0105263	-0.0330827	0.0857143	-0.166917	0.148872	-0.225564	-0.0107552	-0.108794	-0.0339112	0.346025	-0.570385	0.369116	0.0557739	0.186369	-0.246617	0.321805	0.373804	-0.153846	0.0650155	-0.0775019	-0.145167	0.104708	-0.19754	0.0300752
HSPB1	-0.0500626	0.450642	0.0364259	-0.216777	0.260133	-0.0238841	-0.09443	-0.201592	-0.0891925	0.4	0.356391	0.136894	-0.13985	0.00150376	-0.242105	-0.174436	-0.267669	-0.4	-0.245064	-0.334751	-0.279579	0.229929	0.20324	0.414313	-0.061971	-0.387132	-0.249624	0.554887	0.223694	0.00549451	-0.137255	-0.0714823	-0.196314	-0.180038	-0.0425085	0.550376
HSPG2	0.290363	0.501132	-0.327833	-0.130066	-0.231229	0.214957	0.123485	-0.0230831	0.398343	0.565414	0.396992	0.0631817	-0.0075188	-0.360902	-0.309774	-0.506767	-0.309774	-0.365414	-0.336483	-0.515821	-0.192163	-0.0158312	-0.452374	0.0391714	-0.387319	0.141671	-0.415038	0.467669	0.347314	0.0274725	-0.294118	-0.278405	-0.509214	-0.0806028	-0.186287	-0.0962406
HSPH1	-0.0700877	0.293143	-0.0849938	-0.281811	-0.144518	0.298993	0.119853	0.00923323	0.505676	0.515789	0.413534	0.350508	0.0285714	-0.108271	-0.166917	-0.144361	-0.230075	-0.0661654	-0.170546	-0.249542	-0.196685	0.112326	-0.413037	0.20565	-0.398164	-0.0992453	-0.42406	0.584962	0.693157	0.0824176	0.211558	0.173063	-0.122602	0.497929	-0.10002	0.237594
HTRA1	0.110138	0.501885	-0.133562	-0.693688	-0.115615	0.366223	0.146488	0.00538605	0.501141	0.718797	0.72782	0.279052	0.201504	-0.0646617	-0.0406015	-0.467669	-0.467669	-0.550376	-0.458631	-0.54321	-0.0256218	0.271392	0.268802	0.432392	-0.130139	-0.0992453	-0.464662	0.837594	0.47535	-0.153846	0.0794634	0.0594432	-0.092516	0.0361583	-0.261302	0.368421
HTT	0.189934	-0.316111	0.522233	NA	0.522233	0.092051	0.13484	0.206351	-0.291795	-0.575758	-0.0787879	-0.260606	0.369697	0.284848	0.0787879	0.381818	0.115152	-0.10303	0.277825	0.36893	-0.0666667	0.406061	0.632456	0.442424	0.497209	-0.153386	0.563636	-0.381818	-0.183333	-0.0714286	-0.0424242	-0.272727	-0.0303953	-0.334348	-0.0727393	0.563636
HYAL1	0.310388	0.171817	-0.376401	-0.1951	-0.173422	-0.0336146	-0.0387405	-0.140037	-0.0158732	0.0992481	0.0947368	-0.242196	-0.0150376	-0.279699	-0.0451128	-0.282707	-0.318797	-0.213534	-0.462473	-0.354532	-0.0580258	-0.168112	0.0852299	-0.117514	-0.285067	-0.054547	-0.126316	-0.081203	0.148639	0.0274725	-0.296182	-0.247555	-0.309891	-0.0399247	-0.0662633	-0.0451128
HYOU1	-0.250313	-0.214771	-0.157846	0.108389	-0.0289037	0.037153	0.00121064	-0.322394	0.0294789	-0.0857143	-0.168421	0.218127	0.118797	-0.529323	-0.421053	-0.0917293	-0.309774	0.0661654	-0.230468	-0.103469	0.0625473	0.0022616	-0.399925	-0.0730698	-0.397389	0.279553	-0.192481	0.0165414	0.0691685	0.021978	-0.219814	-0.31377	-0.392629	0.103955	-0.0875175	-0.142857
ICAM1	0.0901127	-0.127355	-0.109278	0	-0.346844	0.528988	0.347454	0.288538	0.250948	-0.169925	-0.0661654	-0.50094	-0.410526	0.454135	0.44812	0.488722	0.488722	0.102256	0.309595	0.363662	-0.14318	-0.067848	-0.609721	0.149153	-0.24556	-0.278796	0.109774	0.00601504	0.297277	-0.0274725	0.116615	0.0993228	0.248214	0.137853	-0.203791	0.350376
ICAM2	-0.0300376	-0.678977	-0.0849938	0.411877	-0.173422	0.0884596	0.124696	-0.244681	-0.308394	-0.754887	-0.670677	-0.168484	-0.0781955	0.0255639	0.288722	0.57594	0.356391	0.396992	0.315741	0.494519	-0.226828	-0.364871	-0.0852299	-0.4226	-0.119294	0.00606078	0.4	-0.481203	-0.428256	0.351648	0.0237358	-0.197141	0.000752163	-0.0730698	-0.211292	-0.294737
ICAM3	0.0100125	-0.174077	-0.0607098	-0.151744	0.144518	-0.194611	0.0738491	-0.224675	-0.00377934	-0.130827	-0.0827068	-0.088003	0.0616541	-0.314286	-0.267669	-0.129323	-0.269173	-0.261654	-0.422525	-0.155203	0.337604	0.227668	0.281914	0.158946	0.22542	0.279553	-0.145865	-0.207519	0.100074	-0.598901	-0.426213	-0.137698	-0.103798	-0.174765	-0.146279	-0.087218
IDH1	-0.190238	0.0693295	0.109278	-0.303488	-0.0578073	0.133574	-0.249392	0.256992	-0.0551784	0.245113	-0.0255639	0.157954	-0.075188	0.147368	0.162406	0.300752	0.228571	0.470677	0.381809	0.220632	0.196685	-0.477951	-0.045893	-0.275707	-0.281968	-0.426527	-0.114286	-0.0225564	0.182487	0.263736	0.550052	0.9383	0.761188	0.609417	0.0625125	0.0676692
IFI30	-0.189934	0.279637	-0.522233	NA	-0.522233	-0.158997	-0.26968	0.0875428	-0.0364743	0.709091	0.333333	0.284848	0.466667	-0.236364	-0.175758	-0.345455	-0.260606	-0.163636	-0.0926085	-0.36893	0.393939	0.0545455	-0.316228	-0.10303	-0.13217	0.607408	-0.527273	0.393939	0.2	-0.285714	0.151515	0.236364	0.224925	0.151976	-0.0848625	-0.563636
IFIT2	-0.189934	0.352585	0.0580259	NA	0.0580259	-0.778249	-0.60678	0.268881	-0.310032	0.454545	0.478788	-0.0424242	0.260606	-0.527273	-0.563636	-0.478788	-0.369697	-0.381818	-0.308695	-0.312653	0.478788	0.551515	0.737865	0.381818	0.0692317	0.484699	-0.466667	0.551515	0.45	-0.809524	-0.139394	0.0787879	0.145897	-0.103344	0.278834	0.030303
IFT81	0.170213	0.135645	-0.0607098	0.0433555	0.0578073	0.15392	0.140434	-0.180048	0.312174	0.075188	0.22406	-0.0767206	0.190977	-0.270677	-0.347368	-0.42406	-0.335338	-0.254135	-0.420988	-0.243455	0.00452149	0.306824	-0.0721176	0.208663	-0.0960551	0.286372	0.103759	0.0917293	-0.0309051	-0.043956	-0.393189	-0.468021	-0.471606	-0.0120528	0.065013	0.0330827
IGDCC4	-0.630789	0.0512435	-0.133562	-0.0650332	-0.0289037	0.168073	-0.145277	-0.194667	-0.0211643	0.284211	0.206015	0.280557	0.26015	-0.230075	-0.23609	-0.294737	-0.300752	-0.00451128	-0.175924	-0.281495	0.197438	0.0716173	0.00655614	0.0994352	-0.0116196	0.305312	-0.261654	0.0511278	-0.110375	-0.0604396	-0.00722394	-0.0526712	-0.0353516	0.243315	0.54761	-0.0932331
IGF1	-0.290363	-0.565186	-0.0849938	0.1951	0	-0.0106151	0.268762	-0.0484744	-0.213911	-0.393985	-0.545865	0.227153	0.228571	-0.0857143	0.135338	0.261654	0.190977	0.496241	0.225859	0.194764	0.138659	-0.13268	-0.111454	-0.272694	0.254856	0.277281	0.196992	-0.584962	-0.613687	0.467033	0.0918473	-0.0978179	0.0624295	-0.00150659	-0.0462593	-0.47218
IGF2	-0.150188	-0.424266	-0.109278	0.281811	-0.086711	0.0884596	0.175543	-0.153118	-0.272869	-0.445113	-0.615038	-0.164724	-0.043609	0.0120301	0.0270677	0.333835	0.218045	0.356391	0.252747	0.291386	0.147702	-0.174897	-0.177016	-0.253861	0.0782384	0.0477286	0.374436	-0.53985	-0.51067	0.368132	0.120743	-0.0165538	0.12862	-0.0858759	0.0212543	-0.184962
IGF2R	-0.0700877	-0.142427	-0.206413	0.325166	0	0.078729	0.134381	-0.414726	0.00982629	-0.075188	-0.169925	0.172997	0.0075188	-0.409023	-0.291729	-0.037594	-0.0511278	0.153383	-0.161328	-0.156724	-0.510928	-0.0595554	-0.308139	-0.0956687	-0.210701	0.13258	0.0721805	0.0315789	-0.211921	0.527473	-0.292054	-0.414598	-0.454306	0.0384181	0.0525105	-0.195489
IGFALS	0.0500626	-0.103241	-0.0849938	0.0650332	-0.086711	-0.309608	0.139224	-0.0369329	-0.000755868	0.00601504	-0.183459	-0.330199	-0.154887	-0.193985	-0.227068	-0.278195	-0.0977444	-0.117293	-0.218176	-0.217588	0.276564	0.140219	0.0983422	-0.0293786	0.359432	0.458346	-0.0586466	-0.32782	-0.297277	-0.379121	-0.370485	-0.285177	-0.215871	-0.485877	-0.065013	-0.342857
IGFBP1	0.490614	0.650341	-0.157846	-0.238455	0.0578073	-0.0318454	-0.0556895	-0.257761	0.314441	0.556391	0.571429	0.0759684	0.0616541	-0.415038	-0.476692	-0.675188	-0.613534	-0.6	-0.662212	-0.693848	-0.320272	0.141727	0.150791	0.182298	-0.400488	-0.0310615	-0.290226	0.679699	0.442973	-0.0604396	-0.463364	-0.411588	-0.678451	-0.174012	-0.188788	0.189474
IGFBP2	0.310388	0.458178	0.352117	-0.47691	0.202326	0.237072	0.0484257	0.166968	0.433113	0.439098	0.478195	0.130124	-0.00902256	0.0451128	0.00150376	-0.0541353	-0.0721805	-0.111278	0.0614581	-0.149877	-0.403166	-0.0663402	0.0721176	0.172505	-0.360207	-0.543197	0	0.720301	0.401766	0.417582	0.0691434	0.14146	-0.126363	0.0813561	-0.127526	0.479699
IGFBP3	-0.0300376	-0.25245	-0.0607098	0.260133	0	-0.26184	0.231232	0.127726	-0.112624	-0.171429	-0.378947	-0.05566	-0.00150376	-0.0887218	-0.0962406	-0.0466165	0.118797	0.16391	0.0944919	0.0654287	0.278825	0.122126	-0.308139	-0.0986819	0.379572	0.412891	0.0390977	-0.514286	-0.532745	-0.10989	-0.139319	-0.234763	-0.143663	-0.329191	-0.175035	-0.42406
IGFBP4	0.290363	0.321779	0.352117	-0.173422	0.520266	-0.0663447	-0.00968513	-0.130035	0.418751	0.251128	0.409023	0.00150433	0.0451128	-0.532331	-0.57594	-0.398496	-0.284211	-0.311278	-0.399478	-0.296711	-0.337604	0.334717	-0.0327807	0.387948	-0.0828862	-0.0522742	0.0766917	0.445113	-0.0294334	-0.126374	-0.671827	-0.377728	-0.581422	-0.147646	0.0675135	0.279699
IGFBP5	-0.0700877	-0.229842	-0.18213	0.260133	-0.0289037	-0.306955	0.142856	0.00153887	-0.150418	-0.0857143	-0.342857	0.150433	0.0827068	-0.148872	-0.00601504	-0.0857143	0.136842	0.278195	0.0122916	-0.119445	-0.046722	0.111572	0.308139	-0.135593	0.57633	0.304554	0.198496	-0.368421	-0.416483	0.269231	0.116615	-0.0752446	0.0218127	-0.196611	0.130026	-0.440602
IGFBP6	0.350438	0.470235	0.254981	-0.086711	0.491362	-0.305185	-0.0677959	-0.035394	0.342408	0.425564	0.406015	0.171493	0.0511278	-0.509774	-0.595489	-0.494737	-0.230075	-0.284211	-0.349543	-0.378878	-0.286361	0.287977	0.0721176	0.265914	0.114646	0.0234855	-0.0796992	0.357895	-0.00735835	-0.148352	-0.527348	-0.151994	-0.447537	-0.103955	0.0525105	0.0315789
IGFBP7	0.0700877	0.278072	0.303549	0.130066	0.433555	-0.24061	-0.236075	-0.296233	0.0650047	0.075188	0.210526	-0.200827	-0.16391	-0.422556	-0.715789	-0.308271	-0.321805	-0.395489	-0.317278	-0.146073	-0.0211003	0.160573	-0.0852299	0.19887	-0.239363	0.118185	-0.162406	0.129323	0.0367918	-0.434066	-0.729618	-0.395786	-0.585182	-0.186818	0.131276	0.12782
IGHA1	0.230288	-0.0203467	0.109278	-0.086711	0.173422	-0.151266	0.234864	-0.0546299	-0.0340141	-0.290226	-0.0887218	-0.33396	-0.0195489	0.177444	0.0075188	0.0285714	-0.114286	-0.42406	-0.127526	-0.0395615	0.349662	0.195251	0.334363	0.179285	0.268025	0.105306	0.0932331	-0.174436	0.155997	-0.428571	-0.411765	-0.305493	-0.163971	-0.516762	-0.106271	0.108271
IGHA2	0.170213	0.0896762	-0.012142	-0.0216777	0.202326	-0.0928825	0.364403	0.0584771	0.138324	-0.108271	0.037594	-0.271531	-0.0421053	0.157895	0	-0.0165414	0.043609	-0.342857	-0.163632	-0.157485	0.114544	0.400303	0.190128	0.400754	0.515909	0.102276	0.121805	-0.169925	0.248712	-0.340659	-0.384933	-0.242288	-0.116585	-0.301319	0.153781	0.153383
IGHD	0.0700877	-0.367748	0.0607098	0.0650332	0	-0.0247687	-0.00726385	-0.303927	-0.246413	-0.356391	-0.193985	-0.112072	-0.112782	0.129323	0.102256	0.390977	0.0766917	-0.0902256	-0.00921872	0.262475	-0.114544	-0.125142	0.0196684	-0.0693033	-0.0728159	-0.0265159	-0.081203	-0.0917293	-0.0250184	-0.153846	-0.178535	0.00150489	0.0684468	-0.0798495	-0.460092	-0.0210526
IGHE	-0.265908	-0.413376	0.290129	NA	0.290129	0.092051	0.40452	-0.375183	0.243162	-0.418182	-0.406061	0.345455	-0.393939	0.115152	0.00606061	0.224242	0.0424242	0.0181818	-0.0926085	0.218857	0.0181818	-0.151515	-0.737865	-0.115152	0.144757	-0.141115	-0.2	-0.321212	-0.2	0.166667	-0.175758	0.030303	-0.151976	0.164134	-0.145479	-0.163636
IGHG1	0.230288	-0.064808	0.279265	0.086711	0.0578073	-0.0760752	0.45278	-0.00307774	0.327291	-0.192481	-0.142857	-0.403911	-0.348872	0.371429	0.126316	0.209023	0.302256	0.00300752	0.140586	0.111837	-0.14318	0.0814175	-0.0983422	0.0564973	0.425276	0.00454558	0.279699	-0.222556	0.273731	0.115385	-0.20743	-0.0195636	-0.0142911	-0.158192	0.117524	-0.037594
IGHG2	0.0100125	-0.0926905	0.522105	-0.0650332	0.404651	-0.32907	0.161015	-0.0561688	0.247925	-0.141353	-0.00150376	-0.303874	-0.276692	0.0195489	-0.203008	-0.0105263	0.0601504	-0.0992481	-0.0991013	0.0129336	0.0987192	0.260838	0.229465	0.244822	0.424501	0.144701	0.117293	-0.114286	0.0706402	-0.423077	-0.500516	-0.103838	-0.0744641	-0.268174	0.217544	0.0496241
IGHG3	0.450564	0.0271289	0.352117	-0.151744	0.144518	-0.496258	-0.0786917	-0.210825	-0.0415728	0.0225564	-0.0451128	-0.0819857	-0.174436	0.121805	0.0496241	-0.037594	-0.0345865	0.0120301	-0.0937237	-0.130857	-0.297665	-0.210329	0.753957	-0.293786	0.294362	-0.17652	0.186466	0.0511278	0.0691685	0.21978	-0.0732714	0.217457	0.0759684	-0.258381	-0.163783	-0.172932
IGHG4	0.0300376	0.0693295	-0.279265	0.216777	-0.086711	0.213188	0.230022	-0.192359	-0.0839014	-0.115789	0.075188	-0.0165476	0.213534	0.0992481	0.0285714	-0.087218	-0.172932	-0.320301	-0.12138	-0.130097	-0.0753581	0.0490013	-0.399925	0.0655368	-0.143308	0.21743	-0.0827068	-0.0857143	-0.100074	0.115385	-0.382869	-0.630549	-0.522753	-0.158192	0.0025005	-0.075188
IGHM	0.250313	-0.0406934	0.352117	-0.0216777	0.173422	-0.0654601	0.353507	-0.210825	0.133789	-0.100752	-0.0421053	-0.107559	-0.166917	0.473684	0.16391	0.166917	0.171429	-0.0736842	0.0645311	0.0677111	-0.321779	0.17942	0.439262	0.142373	0.536824	-0.188642	0.383459	0.0887218	-0.0676969	0.313187	0.0773994	0.0820166	0.11809	-0.244822	-0.065013	0.150376
IGHV1-18	0.0700877	-0.282593	0.400685	0	0.231229	-0.160996	0.403144	-0.0569382	0.0695399	-0.380451	-0.338346	-0.21211	-0.165414	0.380451	0.206015	0.323308	0.270677	0.189474	0.226627	0.258671	0.0851547	-0.0482474	0.0983422	-0.0881357	0.494994	-0.0303039	0.335338	-0.479699	-0.210449	0.263736	-0.0939112	0.0775019	0.140654	-0.14388	0.0612623	-0.147368
IGHV1-2	0.645777	-0.0303953	0.522233	NA	0.522233	-0.493728	-0.0898933	0.14382	-0.328269	-0.333333	0.0787879	0.212121	0.612121	0.0909091	0.212121	0.163636	0.212121	-0.151515	0.0493912	0.181339	-0.260606	0.29697	0.948683	0.187879	0.516091	-0.00613543	0.309091	0.151515	-0.316667	-0.0952381	-0.260606	-0.187879	0.0607906	-0.395139	-0.581914	-0.00606061
IGHV1-24	-0.0100125	-0.356444	0.279265	0.130066	0.0578073	0.0344992	0.251813	0.352402	0.192746	-0.369925	-0.333835	-0.394885	-0.300752	0.154887	0.315789	0.533835	0.651128	0.43609	0.506261	0.478542	-0.278825	-0.0248776	-0.0590053	0.00527308	0.360981	-0.193945	0.442105	-0.419549	-0.154525	0.0659341	0.0629515	0.103085	0.136894	0.0384181	0.170034	0.00150376
IGHV1-3	0.417855	-0.38906	0.406181	NA	0.406181	0.259416	0.629253	0.218857	0.170214	-0.806061	-0.454545	0.175758	0.00606061	0.721212	0.648485	0.624242	0.624242	0.175758	0.351912	0.556522	-0.0545455	-0.0424242	-0.210819	0.0424242	0.585323	-0.288365	0.50303	-0.406061	-0.316667	0.404762	0.030303	-0.0181818	0.237083	-0.109423	-0.497052	0.0181818
IGHV1-45	0.0379869	-0.267478	-0.174078	NA	-0.174078	-0.100419	-0.0224733	-0.343918	-0.32219	0.0787879	-0.2	0.660606	0.575758	0.0181818	0.2	0.175758	-0.0787879	0.0666667	0.129652	-0.0187592	-0.2	-0.212121	-0.105409	-0.309091	-0.18252	0.0552189	-0.163636	0.0909091	-0.3	0.428571	0.127273	0.0666667	0.0972649	0	-0.71527	-0.442424
IGHV1-46	0.330413	-0.266768	0.352117	-0.0650332	0.144518	-0.140651	0.064164	0.471664	0.127742	-0.377444	-0.147368	-0.134637	0.0526316	0.225564	0.466165	0.368421	0.476692	0.261654	0.392564	0.490715	0.0685759	-0.110818	0.242577	-0.149906	0.334643	-0.11667	0.338346	-0.359398	-0.198676	-0.0549451	0.139319	0.31076	0.362542	0.0730698	-0.120024	-0.172932
IGHV2-5	0.270338	0.0753581	0.230697	-0.216777	0.0289037	-0.00353838	0.475782	0.130804	0.409681	0.00451128	0.102256	-0.337721	-0.174436	0.410526	0.156391	0.00601504	0.0857143	-0.297744	-0.0245833	-0.0205416	0.192163	0.266869	-0.00655614	0.250848	0.49267	0.0916693	0.0451128	-0.0661654	0.342899	-0.340659	-0.159959	0.00601957	0.0300865	-0.260641	-0.0837668	0.0601504
IGHV2-70	-0.0500626	-0.00226074	0.109278	0.0433555	-0.115615	0.137112	0.414039	-0.0615549	0.216934	-0.133835	-0.162406	-0.449041	-0.353383	0.384962	0.147368	0.111278	0.225564	-0.0721805	0.181302	0.106512	0.255464	-0.162835	-0.281914	-0.0994352	0.281968	0.145459	0.0300752	-0.404511	0.0544518	-0.0384615	-0.230134	0.0255832	0.0887552	-0.152919	0.218794	-0.23609
IGHV3-13	0.0901127	-0.0218539	0.0607098	-0.390199	-0.0289037	0.410452	0.552052	-0.320855	0.318221	-0.0857143	0.130827	0.0774727	0.18797	0.47218	0.369925	0.0270677	-0.121805	-0.284211	-0.161328	-0.0456479	0.135645	0.0588016	0.111454	0.131074	0.316827	-0.0606078	0.145865	0.075188	0	0.296703	0.0650155	0.0902935	0.219631	0.0165725	-0.0375075	0.0691729
IGHV3-15	0.341882	-0.291795	0.522233	NA	0.522233	0.125524	0.53936	0.106302	0.0729487	-0.769697	-0.260606	-0.381818	-0.151515	0.6	0.309091	0.321212	0.272727	-0.236364	0.0185217	0.22511	-0.175758	0.442424	0.316228	0.575758	0.54756	-0.190198	0.466667	-0.248485	-0.0666667	-0.047619	-0.272727	-0.551515	-0.133739	-0.547115	-0.0848625	0.587879
IGHV3-20	-0.189934	-0.310032	-0.522233	NA	-0.522233	0.48536	0.112367	0.0750366	-0.237083	0.139394	-0.2	0.127273	0.527273	0.2	0.260606	0.272727	0.0181818	0.139394	0.419825	0.0625305	0.0909091	-0.10303	-0.316228	-0.127273	-0.0881131	0.177928	0.0545455	-0.260606	-0.266667	0.380952	0.478788	0.030303	0.218846	-0.0729487	-0.363696	-0.187879
IGHV3-35	0.265908	0.492403	0.174078	NA	0.174078	0.267785	0.314627	-0.400195	0.753803	0.224242	0.478788	-0.00606061	-0.139394	0.187879	-0.151515	-0.369697	-0.212121	-0.272727	-0.419825	-0.325159	-0.151515	-0.139394	-0.210819	-0.0787879	0.0377627	0.153386	-0.0545455	0.151515	0.0833333	0.166667	-0.50303	-0.030303	-0.431613	0.443771	0.533422	-0.236364
IGHV3-43	0.569803	0.0668696	0.522233	NA	0.522233	0.200839	0.561833	0.0687836	0.32219	-0.515152	0.115152	-0.357576	0.0666667	0.69697	0.260606	0.10303	0.163636	-0.393939	-0.117304	0.0187592	-0.163636	0.454545	0.316228	0.575758	0.579029	0.00613543	0.466667	-0.030303	0.0666667	0	-0.430303	-0.50303	-0.19453	-0.346506	0.0606161	0.430303
IGHV3-49	0.290363	0.0700831	-0.0364259	0.0650332	0.144518	-0.171612	0.261499	0.252375	0.343164	-0.0406015	-0.0421053	-0.0180519	0.103759	-0.23609	-0.081203	-0.100752	0.159398	-0.0180451	-0.0284244	-0.157485	0	0.221637	0.163904	0.101695	0.435346	0.204551	0.221053	-0.141353	0.247241	-0.0989011	-0.201238	-0.0707299	-0.092516	-0.100942	0.243799	-0.204511
IGHV3-7	0.390488	0.0226074	0.376401	-0.1951	0.231229	-0.15392	0.364403	-0.103104	0.240366	-0.210526	0.00300752	-0.136141	0.0616541	0.255639	0.141353	-0.12782	-0.0691729	-0.306767	-0.0699086	-0.0121728	0.261493	0.011308	0.3737	-0.0640302	0.443093	0.146974	0.201504	-0.150376	-0.16777	-0.043956	-0.347781	-0.145222	-0.0804814	-0.447458	-0.090018	-0.237594
IGHV3-72	0.510639	0.0836475	0.254981	-0.130066	0.231229	-0.256533	0.380141	-0.114646	0.412704	-0.0827068	0.075188	-0.239188	-0.0210526	0	-0.0857143	-0.23609	-0.112782	-0.278195	-0.306523	-0.24802	-0.0610401	0.225406	0.439262	0.108475	0.438445	0.159853	0.282707	-0.0345865	0.239882	-0.021978	-0.48194	-0.281415	-0.296352	-0.357816	0.045009	-0.102256
IGHV3OR16-12	0.0700877	0.082894	0.376401	-0.216777	0.231229	-0.139766	0.242128	-0.13619	0.18292	-0.0285714	0.144361	-0.34073	-0.0977444	0.380451	0.0406015	-0.0947368	-0.0736842	-0.32782	-0.141354	-0.111837	0.186888	0.251791	0.557272	0.252354	0.604217	0.0719718	0.183459	-0.109774	0.0588668	-0.274725	-0.271414	-0.0285929	0.0511471	-0.295292	0.29756	0.112782
IGHV4-28	0.210263	0.0550114	0.157846	-0.0216777	-0.0289037	0.0698831	0.414039	-0.00923323	0.438404	0.174436	0.0691729	0.00676946	-0.0541353	0.184962	-0.0315789	-0.0496241	0.114286	-0.0706767	0.0284244	-0.098143	-0.165034	0.243499	0.0721176	0.135593	0.458586	0.152277	0.123308	0.15188	0.173657	0.120879	0.0588235	0.0955606	0.0120346	-0.100942	-0.0425085	-0.0962406
IGHV4-34	0.417855	-0.261399	-0.0580259	NA	-0.0580259	0.577411	0.584307	0.53151	0.231004	-0.490909	-0.357576	0.10303	0.224242	0.757576	0.818182	0.648485	0.769697	0.381818	0.629738	0.575281	0.10303	-0.236364	-0.632456	-0.175758	0.541266	-0.128844	0.587879	-0.50303	-0.283333	0.404762	0.393939	0.2	0.468087	0.0243162	-0.315204	-0.236364
IGHV4-4	0.569803	-0.206688	0.406181	NA	0.406181	0.092051	0.359573	0.500244	0.0243162	-0.733333	-0.345455	0.139394	0.0666667	0.612121	0.684848	0.612121	0.757576	0.333333	0.463042	0.631558	-0.00606061	-0.0787879	0.105409	-0.0181818	0.534972	-0.386532	0.636364	-0.260606	-0.183333	0.261905	0.163636	0.175758	0.455929	-0.0547115	-0.448559	0.0666667
IGHV5-51	0.210263	-0.275057	0.327833	0.1951	0.115615	-0.125613	0.289343	0.0961795	0.0740751	-0.484211	-0.290226	-0.497932	-0.293233	0.430075	0.284211	0.41203	0.428571	0.172932	0.27733	0.375834	-0.10098	-0.00980026	-0.0852299	-0.0301319	0.333094	-0.0750022	0.449624	-0.46015	-0.0279617	0.0879121	-0.174407	-0.0504139	0.0737119	-0.108475	0.0762653	-0.00300752
IGHV6-1	0.170213	0.0497364	0.0607098	-0.151744	0.115615	0.074306	0.254235	-0.233908	0.179141	-0.118797	0.0766917	-0.0744641	0.201504	0.169925	0.00150376	-0.132331	-0.180451	-0.383459	-0.248905	-0.134661	0.276564	0.269884	0.596609	0.200377	0.453938	0.142428	0.245113	-0.0150376	0.155997	-0.120879	-0.131063	-0.00225734	0.112824	-0.165725	0.183787	0.0541353
IGKC	0.230288	-0.00150716	0.230697	0.0216777	0.173422	-0.245033	0.249392	-0.21852	0.0128498	-0.249624	-0.0556391	-0.460323	-0.21203	0.299248	-0.0075188	-0.0180451	-0.037594	-0.427068	-0.151341	-0.0365183	0.169556	0.163589	0.347476	0.12806	0.470205	0.160611	0.114286	-0.251128	-0.00294334	-0.472527	-0.521156	-0.264861	-0.153441	-0.512995	0.00875175	-0.0330827
IGKV1-27	0.0500626	-0.354937	0.400685	0.303488	0.202326	-0.309608	0.135592	-0.0507828	-0.0264554	-0.574436	-0.416541	-0.52877	-0.406015	0.198496	0.106767	0.336842	0.406015	0.189474	0.239687	0.354532	-0.0519971	-0.0520168	0.3737	-0.111488	0.399713	0.0462134	0.455639	-0.511278	-0.16777	-0.032967	-0.333333	-0.119639	0.0345995	-0.283993	0.267554	-0.141353
IGKV1-33	0.170213	-0.101733	0.327833	0.108389	0.173422	-0.230879	0.299028	-0.243142	0.0702958	-0.326316	-0.120301	-0.460323	-0.288722	0.377444	0.0526316	0.0676692	0.0796992	-0.242105	-0.0614581	0.0806446	0.0708367	0.0995103	0.216353	0.0534841	0.465557	0.153792	0.198496	-0.329323	-0.0603385	-0.225275	-0.477812	-0.224229	-0.106055	-0.378155	0.108772	-0.0962406
IGKV1-5	0.341882	-0.291795	0.522233	NA	0.522233	0.0502096	0.516887	0.0125061	0.285716	-0.624242	-0.248485	0.151515	-0.0424242	0.357576	0.309091	0.333333	0.393939	-0.0666667	0.0308695	0.375183	-0.115152	0.0666667	0.316228	0.0666667	0.723786	-0.0552189	0.224242	-0.369697	-0.466667	0.0238095	-0.309091	-0.163636	-0.103344	-0.170214	-0.254588	-0.163636
IGKV1-8	0.189934	-0.38298	0.522233	NA	0.522233	0.0334731	0.449467	0.137567	-0.0121581	-0.612121	-0.175758	0.163636	0.406061	0.50303	0.224242	0.418182	0.212121	-0.212121	0.185217	0.36893	0.163636	0.381818	0.316228	0.369697	0.742667	0.104302	0.260606	-0.321212	-0.2	-0.047619	-0.139394	-0.151515	0.0972649	-0.206688	-0.33945	0.0787879
IGKV1D-8	0.290363	-0.126602	0.449253	-0.0650332	0.31794	-0.29634	-0.107747	0.47782	0.00755868	-0.321805	-0.108271	-0.131628	0.0135338	0.198496	0.389474	0.279699	0.47218	0.228571	0.390259	0.399419	0.055765	-0.0407088	0.596609	-0.06855	0.477951	-0.237886	0.478195	-0.245113	-0.226637	-0.120879	0.155831	0.369451	0.460323	-0.076083	0.110022	-0.0210526
IGKV2D-29	0.270338	-0.088169	0.0849938	0.130066	0.260133	-0.613909	0.0823236	0.0907934	0.0370376	-0.115789	-0.336842	-0.0406168	-0.111278	-0.478195	-0.324812	-0.0796992	0.0736842	0.0315789	-0.0514712	-0.106512	-0.046722	0.190728	0.413037	-0.0421846	0.530627	0.162883	0.115789	-0.278195	0.0382634	-0.175824	-0.27967	-0.127163	-0.282061	-0.436159	-0.0775155	-0.314286
IGKV3-20	0.390488	0.0911834	0.449253	-0.151744	0.260133	-0.178688	0.39588	0.0115415	0.417995	-0.0736842	0.0661654	-0.270779	-0.126316	0.306767	0.121805	-0.0330827	0.111278	-0.0556391	-0.0138281	-0.0456479	-0.125095	0.0927255	0.334363	0.0549907	0.493444	-0.0575774	0.378947	-0.12782	0.129507	0.164835	-0.23839	-0.0248307	-0.064686	-0.161206	0.195039	-0.0315789
IGKV3-7	0.569803	0.0486324	0.522233	NA	0.522233	0.317994	0.561833	-0.0875428	0.370822	-0.478788	0.127273	-0.212121	0.151515	0.660606	0.260606	0.163636	0.139394	-0.260606	-0.0370434	0.0875428	-0.284848	0.212121	0.316228	0.333333	0.484622	-0.0920315	0.539394	-0.163636	-0.116667	0.309524	-0.393939	-0.369697	-0.267478	-0.115502	0.0848625	0.29697
IGKV3D-20	0.210263	-0.0587794	0.327833	0.0433555	0.173422	-0.189303	0.368035	-0.357788	0.288742	-0.183459	-0.0240602	-0.403159	-0.242105	0.157895	-0.138346	-0.0932331	-0.075188	-0.252632	-0.23815	-0.0821662	-0.0911834	0.173389	0.163904	0.0941621	0.399713	0.212885	0.186466	-0.196992	0.0573952	-0.104396	-0.568627	-0.336343	-0.336217	-0.302825	0.126275	-0.109774
IGKV4-1	0.0901127	-0.0399398	0.279265	0	0.202326	-0.198149	0.24576	-0.203131	0.0627371	-0.246617	-0.0962406	-0.313652	-0.126316	0.299248	0.0135338	0.0466165	0.00300752	-0.210526	-0.050703	0.0334751	0.220046	0.061817	0.347476	0.0316385	0.446966	0.124246	0.156391	-0.353383	0.0161884	-0.159341	-0.368421	-0.062453	-0.00526514	-0.219209	0.205041	-0.100752
IGLC7	-0.0700877	0.0489828	0.449253	-0.108389	0.491362	-0.170727	0.123485	0.147732	-0.00680282	0.00451128	0.0977444	0.0782249	0.0451128	0.329323	0.0225564	0.0857143	0.156391	-0.0631579	0.139049	0.124771	0.149209	0.367887	0.321251	0.380415	0.62978	-0.0939421	0.156391	-0.0661654	-0.248712	-0.137363	-0.00722394	0.193379	0.25724	-0.122034	0.110022	0.227068
IGLL1	0.210263	0.0474756	0.376401	-0.173422	0.231229	-0.167189	0.303871	0.173892	0.302347	-0.075188	0.0541353	-0.275291	-0.0511278	0.240602	0.0706767	0.0075188	0.0902256	-0.23609	0.0583852	-0.00989038	0.142427	0.305316	0.439262	0.249341	0.617386	0.0606078	0.228571	-0.0827068	0.276674	-0.291209	-0.166151	-0.0511663	-0.0345995	-0.366102	0.120024	0.075188
IGLL5	0.230288	0.0730974	0.327833	-0.151744	0.144518	0.03273	0.475782	-0.100027	0.376423	-0.0857143	0.100752	-0.440767	-0.27218	0.41203	0.0932331	0.075188	0.0496241	-0.261654	-0.0722133	-0.0441263	-0.116052	0.201282	0.045893	0.270434	0.318376	-0.0787901	0.2	-0.0180451	0.328183	0.0164835	-0.345717	-0.20316	-0.185032	-0.236535	0.0762653	0.233083
IGLV1-40	0.645777	-0.0486324	0.522233	NA	0.522233	0.209207	0.449467	0.200098	0.267478	-0.624242	-0.0909091	0.030303	0.10303	0.6	0.50303	0.430303	0.527273	0.151515	0.265478	0.456473	-0.212121	-0.0909091	0.316228	-0.00606061	0.534972	-0.325178	0.672727	-0.29697	-0.266667	0.333333	-0.115152	0.0181818	0.0790277	0.0547115	-0.0848625	0.0787879
IGLV1-51	0.330413	-0.0580258	0.254981	0.0433555	0.260133	-0.29457	0.319609	-0.0607854	0.119427	-0.323308	-0.177444	-0.440015	-0.2	0.196992	0.0345865	0.0676692	0.124812	-0.0977444	-0.0699086	0.0327143	0.0444613	0.101772	0.229465	0.0474577	0.466332	0.0250007	0.353383	-0.427068	0.00735835	-0.120879	-0.45098	-0.167795	-0.102294	-0.28324	0.111272	-0.0586466
IGLV2-11	0.170213	-0.0700831	0.449253	-0.0433555	0.260133	-0.231764	0.186439	-0.0907934	0.201817	-0.234586	-0.0827068	-0.33396	-0.0827068	0.172932	0.0180451	0	0.0360902	0.0330827	0.00614581	0.082927	0.0173324	0.0286469	0.399925	-0.0467044	0.394291	0.00757597	0.415038	-0.341353	-0.0941869	0.0769231	-0.236326	-0.0842739	-0.100038	-0.116761	0.317564	-0.0766917
IGLV2-8	0.150188	0.00150716	0.449253	-0.151744	0.260133	-0.213188	0.319609	-0.19082	0.305371	-0.0676692	-0.0661654	-0.254983	-0.196992	0.209023	-0.0210526	0.00300752	0.0481203	0.0135338	-0.0361067	-0.0798838	-0.126602	0.106295	0.557272	0.0572506	0.560838	-0.0931845	0.415038	-0.120301	0.128035	0.214286	-0.155831	0.0684726	0.0112824	-0.176271	0.352571	0.0300752
IGLV3-1	0.310388	-0.229842	0.497821	0.108389	0.31794	-0.306955	0.0714278	0.434731	0.0241878	-0.386466	-0.293233	-0.263257	-0.227068	0.221053	0.275188	0.482707	0.618045	0.360902	0.521626	0.53332	-0.0934441	-0.143988	-0.0983422	-0.142373	0.34239	-0.227279	0.369925	-0.440602	-0.281089	0.0769231	-0.0505676	0.270128	0.252727	-0.0564973	-0.10002	-0.117293
IGLV3-16	0.341882	-0.316111	0.174078	NA	0.174078	-0.610884	-0.40452	-0.0312653	-0.70517	-0.248485	-0.345455	0.6	0.454545	-0.272727	0.309091	0.369697	0.284848	0.393939	0.308695	0.356424	-0.442424	-0.284848	0.737865	-0.418182	-0.0818193	-0.398803	0.187879	0.0545455	-0.5	0.333333	0.175758	0.163636	0.243162	-0.19453	-0.836502	-0.224242
IGLV3-19	0.170213	0.0218539	0.376401	-0.0433555	0.202326	0.0159227	0.39588	0.290847	0.362817	-0.166917	0.0481203	-0.212862	0.0300752	0.395489	0.196992	0.0917293	0.228571	-0.144361	0.228163	0.139226	0.157499	0.344517	0.268802	0.282486	0.574007	0.0742446	0.360902	-0.0781955	0.232524	-0.230769	-0.0340557	-0.075997	0.0308387	-0.260641	0.185037	0.115789
IGLV3-21	0.310388	0.0542579	0.594956	-0.47691	0.462459	-0.122959	0.223969	0.270072	0.263798	0.0556391	0.138346	0.215871	0.2	0.24812	0.266165	0.123308	0.162406	0.0992481	0.218945	0.0882526	-0.0783725	0.0610632	0.622834	0.106968	0.474853	-0.356828	0.336842	0.145865	-0.191317	0.181319	0.164087	0.34462	0.26777	-0.0934088	-0.127526	0.142857
IGLV3-25	0.230288	0.0776189	0.327833	-0.455233	0.115615	-0.0291917	0.255445	0.376254	0.340141	0.145865	0.0406015	0.116585	0.106767	0.231579	0.321805	0.132331	0.192481	0.216541	0.29039	0.0235848	0.0120573	-0.0716173	0.386812	-0.0444445	0.340841	-0.308342	0.257143	0.0781955	0.225166	0.28022	0.442724	0.45523	0.33396	0.0376649	-0.045009	0.0511278
IGLV3-9	0.645777	0.00607906	0.522233	NA	0.522233	-0.493728	0.0449467	0.262628	-0.0972649	-0.393939	0.0424242	0.0909091	0.333333	0.139394	0.260606	0.151515	0.357576	-0.127273	0.0123478	0.231363	-0.175758	0.272727	0.948683	0.187879	0.654554	0.00613543	0.29697	0.0666667	-0.3	-0.261905	-0.29697	-0.175758	0.0607906	-0.38298	-0.400066	-0.0545455
IGLV4-69	0.110138	-0.0422006	0.352117	-0.325166	0.173422	-0.0380376	0.246971	0.113107	0.125474	-0.0556391	0.00150376	-0.0218127	0.0195489	0.362406	0.35188	0.195489	0.154887	0	0.198203	0.0319535	-0.129616	0.106295	0.819518	0.135593	0.515909	-0.297736	0.35188	0.126316	0.0147167	0.175824	0.240454	0.156509	0.206845	-0.274953	0.0112523	0.222556
IGLV6-57	0.250313	-0.0964584	0.424969	0.1951	0.289037	-0.345877	0.147698	0.132343	0.130009	-0.276692	-0.115789	-0.489658	-0.203008	0.181955	-0.100752	0.109774	0.207519	-0.0481203	0.0921872	0.148356	-0.0120573	0.308331	0.20324	0.189831	0.466332	0.115912	0.401504	-0.281203	0.0544518	-0.39011	-0.351909	-0.204665	-0.154193	-0.316385	0.137528	0.0796992
IGLV8-61	-0.110138	-0.0158252	0.546389	-0.216777	0.462459	-0.514835	-0.45278	-0.0592465	-0.163268	0.0255639	0.0315789	-0.172245	-0.103759	-0.227068	-0.246617	0.00601504	-0.0917293	0.166917	-0.0299608	-0.0464087	-0.119066	-0.0912178	0.71462	-0.0391714	0.145632	-0.240916	0.17594	-0.0857143	-0.0367918	-0.120879	-0.209494	0.168548	0.00676946	-0.0225989	0.446339	0.142857
IHH	0.0100125	-0.15147	-0.18213	0.1951	-0.31794	0.166304	0.0665853	0.15004	0.0385493	-0.0676692	-0.0541353	-0.14592	-0.209023	-0.0285714	0.189474	0.106767	0.227068	0.075188	0.155182	0.274648	-0.159006	-0.227668	-0.767069	-0.192091	-0.285067	0.131822	-0.336842	-0.210526	-0.348786	-0.159341	-0.122807	-0.21219	-0.242196	0.0580039	-0.391328	-0.32782
IL13RA1	0.110138	0.221553	-0.206413	-0.346844	-0.260133	0.485643	0.242128	0.137729	0.543469	0.457143	0.407519	0.198571	0.0330827	-0.219549	0.0195489	-0.181955	-0.0721805	-0.225564	-0.133671	-0.198568	-0.229842	0.0723712	-0.452374	0.213183	-0.29901	-0.0250007	-0.390977	0.609023	0.192789	-0.010989	0.0629515	-0.0248307	-0.170741	0.0926555	-0.440088	0.0932331
IL1R1	0.290363	0.152977	0.18213	-0.455233	0.231229	0.222033	0.0980619	0.0230831	0.364329	0.114286	0.291729	0.132381	0.0917293	-0.297744	0.0135338	-0.0827068	-0.112782	-0.190977	-0.159791	-0.0996646	-0.308215	0.0218621	0.334363	0.195104	-0.227743	-0.359101	0.0496241	0.529323	-0.0103017	0.148352	-0.176471	-0.117382	-0.219631	-0.106968	-0.303811	0.308271
IL1R2	-0.0901127	-0.154484	-0.400685	-0.086711	-0.462459	0.605948	0.312345	0.175431	0.162512	-0.0586466	-0.121805	-0.0361038	-0.184962	0.195489	0.413534	0.401504	0.281203	0.24812	0.202044	0.207698	-0.0678223	-0.25933	-0.767069	-0.0512242	-0.526754	-0.240916	-0.16391	0.0571429	0.342899	0.302198	0.335397	0.170053	0.245205	0.383428	-0.328816	0.154887
IL1RAP	-0.110138	-0.323286	-0.012142	0.1951	-0.260133	0.482105	0.171911	0.238525	0.0808779	-0.33985	-0.21203	-0.388116	-0.0481203	0.279699	0.335338	0.421053	0.431579	0.299248	0.434048	0.478542	0.023361	-0.131927	-0.675283	-0.0655368	-0.123942	0.00454558	0.33985	-0.333835	-0.229581	0.0769231	0.162023	-0.00451467	0.17751	0.193597	0.0925185	0.0240602
IL1RL1	-0.270338	0.0474756	-0.0607098	-0.47691	-0.115615	0.477682	-0.117432	0.165429	0.15193	0.314286	0.494737	0.386612	0.294737	0.0451128	0.225564	-0.0571429	-0.184962	-0.126316	-0.10832	-0.0220632	0.119066	0.107803	-0.124567	0.296799	-0.359432	-0.102276	-0.398496	0.57594	0.113319	-0.197802	0.318885	0.187359	0.248214	0.33823	-0.221294	0.350376
IL1RN	-0.189934	-0.0851068	-0.522233	NA	-0.522233	0.820091	0.494413	0.431461	0.534957	0.0666667	-0.115152	-0.418182	-0.224242	0.321212	0.284848	0.151515	0.345455	0.151515	0.302521	0.156326	0.333333	-0.139394	-0.632456	-0.0787879	0.346159	0.276094	0.115152	-0.587879	-0.216667	-0.0714286	0.333333	0.030303	0.0911858	0.0303953	0.315204	-0.248485
IL6R	-0.470589	-0.581765	0.0364259	-0.325166	-0.202326	0.475912	0.277237	0.128496	0.0990188	-0.17594	-0.0917293	0.261753	0.384962	0.18797	0.484211	0.288722	0.117293	0.228571	0.224322	0.328665	0.250943	0.129665	0.0983422	0.109228	0.307531	0.153035	0.0360902	-0.0977444	-0.491538	-0.0164835	0.510836	0.14447	0.360286	0.1371	-0.241298	-0.0586466
IL6ST	0.350438	0.21251	0.109278	-0.411877	0.115615	0.336146	0.391037	-0.2593	0.455033	0.114286	0.270677	0.179015	0.150376	-0.0766917	0.0330827	-0.15188	-0.243609	-0.258647	-0.224322	-0.185635	-0.173324	-0.228421	-0.0983422	-0.0512242	-0.33232	-0.159853	-0.087218	0.320301	0.00294334	0.412088	-0.395253	-0.180587	-0.322678	0.0150659	-0.256301	-0.0300752
ILF2	-0.270338	-0.064808	0.18213	-0.455233	0	0.232649	-0.11259	0.0315469	0.21769	0.196992	0.166917	0.388116	0.183459	0.0661654	0.230075	0.162406	0.00601504	0.442105	0.091419	0.0562991	-0.0195931	-0.280438	0.295026	-0.135593	-0.197533	-0.318949	0.00150376	0.190977	0.288447	0.412088	0.539732	0.708051	0.582174	0.76535	0.25005	0.106767
ILF3	-0.290363	-0.0429541	0.109278	-0.303488	-0.086711	0.0636909	-0.429778	0.201592	0.102042	0.312782	0.27218	0.364799	0.2	-0.153383	0.126316	0.0240602	-0.00601504	0.381955	0.0829685	0.011412	-0.181613	-0.115342	0.426149	-0.0640302	-0.186688	-0.198491	-0.0736842	0.357895	0.200147	0.120879	0.572755	0.545523	0.408424	0.605651	0.193789	0.115789
ILK	0.210263	-0.133384	0.0364259	0.368522	0.289037	-0.16365	0.0532682	0.190051	-0.482244	-0.535338	-0.496241	0.00902595	0.118797	0.215038	0.23609	0.463158	0.386466	0.269173	0.492433	0.378878	-0.0670687	-0.151527	-0.0721176	-0.181545	0.14873	-0.32804	0.535338	-0.476692	-0.376748	0.362637	0.0897833	-0.0684726	0.0488906	-0.192091	0.0025005	0.0210526
INCENP	-0.350438	0.064808	0.0607098	-0.563621	-0.0578073	0.652832	0.361982	0.280075	0.505676	0.233083	0.413534	-0.142911	-0.0796992	0.213534	0.296241	0.0120301	0.0616541	-0.203008	-0.033802	0.0311927	0.150716	0.371656	-0.150791	0.643316	0.0828862	-0.187127	-0.13985	0.345865	0.0441501	-0.307692	0.118679	0.0180587	0.169989	0.0806028	0.00375075	0.578947
INF2	-0.0300376	0.109269	0.157846	0.260133	0.289037	-0.172496	-0.174332	0.0769436	-0.450498	-0.0706767	-0.136842	0.0263257	-0.043609	0.145865	-0.118797	0.183459	0.141353	-0.0180451	0.326496	0.211502	0.0301433	-0.0610632	-0.0327807	-0.0173258	0.0247884	-0.156065	-0.0300752	-0.181955	-0.326711	-0.00549451	-0.120743	-0.0180587	-0.0609252	-0.21017	-0.10002	0.0541353
INHBC	0.0700877	-0.168802	0.206413	0.650332	0.144518	-0.308724	-0.130749	-0.0307774	-0.183676	-0.427068	-0.393985	-0.592704	-0.496241	-0.0992481	-0.239098	0.174436	0.365414	0.21203	0.22509	0.296711	-0.306708	-0.0135696	-0.111454	-0.096422	0.0116196	0.0295463	0.446617	-0.369925	-0.328183	-0.0494505	-0.428277	-0.391272	-0.310643	-0.317138	0.261302	-0.0285714
INHBE	0.570714	0.152223	-0.109278	0.433555	0.086711	-0.314031	-0.165858	0.0546299	-0.263798	-0.0932331	-0.0736842	-0.188041	-0.0360902	-0.0887218	-0.172932	-0.0827068	0.0766917	-0.0210526	-0.040716	-0.0174984	-0.257725	-0.119865	-0.347476	-0.204897	-0.204504	0.0401527	0.141353	-0.186466	-0.250184	0.131868	-0.382869	-0.282167	-0.313652	-0.164972	-0.217544	-0.177444
INPP5D	0.0901127	-0.420498	-0.424969	0.520266	-0.462459	0.0477682	0.162226	-0.129265	-0.0695399	-0.430075	-0.359398	-0.332456	-0.136842	-0.130827	0.0586466	-0.0210526	0.12782	-0.105263	-0.105247	0.156724	0.0595329	0.0738789	-0.452374	-0.162712	0.081337	0.596229	0.00451128	-0.357895	-0.410596	-0.313187	-0.21775	-0.514673	-0.256487	-0.354803	-0.305061	-0.488722
IPO5	-0.645777	-0.595747	-0.0580259	NA	-0.0580259	0.209207	0.112367	0.256375	-0.32219	-0.260606	-0.381818	0.163636	0.236364	0.127273	-0.0424242	0.442424	0.00606061	0.0909091	0.438347	0.393942	0.624242	0.2	-0.632456	0.175758	0.207695	0.128844	-0.0787879	-0.478788	0.1	-0.190476	0.466667	0.236364	0.38906	0.0607906	-0.0606161	0.10303
IQCE	0.0100125	-0.0301433	-0.18213	0.0433555	-0.433555	0.370646	0.13196	0.234678	0.283451	0.138346	0.198496	0.214366	0.171429	0.16391	0.276692	-0.0315789	0.0466165	-0.0105263	0.135976	0.0677111	-0.13263	0.122126	-0.426149	0.0384181	-0.183589	0.164399	-0.120301	0.393985	0.15894	0.0879121	0.428277	-0.0955606	-0.0564122	0.111488	-0.310062	-0.0165414
IQGAP1	-0.190238	-0.231349	0.157846	-0.260133	0	0.0636909	0.249392	0.0969489	0.289498	-0.124812	0.123308	0.0571644	0.0496241	0.254135	0.342857	-0.043609	0.0421053	-0.0917293	-0.116002	0.0912958	0.336097	0.321901	0.321251	0.261394	0.495768	0.226522	-0.0330827	-0.0105263	-0.0235467	-0.373626	0.0815273	0.0887886	0.324182	-0.00677967	0.0637628	-0.0165414
IQGAP2	-0.0300376	0.0241146	0.0607098	0.173422	0.202326	0.0707676	0.177964	0.21852	-0.249437	-0.114286	-0.189474	0.214366	0.00150376	0.326316	0.258647	0.362406	0.383459	0.209023	0.483215	0.271605	-0.220799	-0.0286469	-0.163904	0.0512242	0.155702	-0.369708	0.178947	-0.0932331	-0.350258	0.417582	0.26935	0.0504139	0.0917638	-0.0821094	-0.090018	0.147368
ISG15	-0.0700877	0.138659	-0.012142	-0.216777	0.086711	-0.260071	-0.487888	-0.263916	-0.277404	0.190977	0.193985	0.175254	0.231579	-0.130827	-0.177444	-0.357895	-0.466165	0.0285714	-0.41177	-0.294429	0.346647	-0.270638	0.268802	-0.27194	-0.254856	0.0757597	-0.180451	-0.0721805	0.0338484	0.0824176	-0.0505676	0.288939	0.249718	0.35179	0.231296	-0.144361
ISG20	-0.341882	0.139818	-0.406181	NA	-0.406181	-0.100419	-0.247207	-0.500244	-0.0182372	0.551515	0.0545455	0.6	0.030303	-0.284848	-0.2	-0.248485	-0.381818	0.115152	-0.166695	-0.331412	0.030303	-0.442424	-0.632456	-0.490909	-0.73008	0.0552189	-0.551515	0.381818	0.15	0.333333	0.127273	0.393939	0.0486324	0.541036	-0.0727393	-0.478788
ISLR	0.370463	0.445367	-0.206413	0.0433555	0.0289037	-0.158343	-0.0823236	0.0461661	0.228272	0.442105	0.246617	0.103046	0.0390977	-0.619549	-0.502256	-0.511278	-0.252632	-0.261654	-0.29884	-0.451153	-0.259232	0.0851869	-0.0721176	0.0173258	-0.178167	0.13864	-0.23609	0.305263	0.120677	-0.0989011	-0.339525	-0.301731	-0.588943	-0.186818	-0.107522	-0.16391
ISOC1	-0.113961	-0.352585	-0.522233	NA	-0.522233	0.29289	0.13484	0.650318	-0.121581	-0.163636	-0.587879	0.369697	0.00606061	0.29697	0.684848	0.6	0.721212	0.69697	0.72852	0.562775	0.430303	-0.466667	-0.632456	-0.478788	0.031469	-0.153386	0.127273	-0.321212	-0.116667	0.261905	0.842424	0.624242	0.857147	0.19453	-0.594038	-0.442424
ISOC2	0.0379869	-0.19453	-0.0580259	NA	-0.0580259	-0.133892	-0.40452	0.256375	-0.425534	-0.163636	-0.406061	0.636364	0.0545455	-0.187879	0.369697	0.527273	0.50303	0.915152	0.642085	0.637812	-0.030303	-0.781818	-0.105409	-0.818182	-0.383921	-0.668762	0.29697	-0.163636	-0.15	0.595238	0.660606	0.866667	0.638301	0.565352	-0.30308	-0.284848
ITFG1	0.341882	0.0607906	-0.406181	NA	-0.406181	-0.150629	-0.20226	0.0937958	-0.273557	0.2	-0.10303	0.2	0.284848	-0.030303	0.406061	0.0787879	0.236364	0.29697	0.216086	-0.0312653	-0.321212	-0.321212	0.210819	-0.369697	-0.283221	-0.116573	0.115152	0.212121	-0.25	0.47619	0.284848	0.0666667	0.231004	-0.151976	-0.654654	-0.284848
ITGA1	0.230288	0.246421	-0.0849938	-0.0216777	-0.202326	0.0583833	-0.105326	-0.128496	0.222225	0.221053	0.178947	-0.300113	-0.371429	-0.23609	-0.225564	-0.317293	-0.111278	-0.251128	-0.256588	-0.116402	0.0195931	-0.231437	-0.504823	-0.158192	-0.384995	0.11364	-0.344361	0.136842	-0.00147167	-0.263736	-0.362229	-0.0383747	-0.161715	-0.0640302	-0.203791	-0.193985
ITGA11	0.0379869	0.0668696	-0.522233	NA	-0.522233	0.29289	0.20226	-0.168832	0.419455	0.369697	0.00606061	-0.175758	-0.212121	-0.187879	0.10303	-0.248485	0.0545455	-0.0424242	-0.191391	-0.268881	-0.29697	-0.260606	-0.316228	-0.309091	0.0629379	0.312907	-0.248485	-0.163636	-0.6	0	-0.127273	-0.29697	-0.38906	-0.237083	-0.133355	-0.575758
ITGA2	0.330413	0.321779	0.0364259	0.303488	0.173422	-0.353838	0.00484257	-0.427806	0.00453521	-0.0270677	0.0195489	-0.345243	-0.305263	-0.239098	-0.428571	-0.44812	-0.233083	-0.4	-0.362603	-0.303559	-0.168802	-0.0708634	-0.045893	-0.128814	-0.0100703	0.19546	0.00300752	-0.111278	-0.16777	-0.0659341	-0.803922	-0.58465	-0.656638	-0.485123	0.180036	-0.267669
ITGA2B	0.0100125	0.0806332	-0.230697	0.1951	-0.086711	0.159227	0.326873	-0.00538605	-0.0642488	-0.0511278	0.00601504	-0.103046	-0.0270677	0.299248	0.0345865	-0.0631579	-0.00451128	-0.425564	-0.0491665	0.0273887	0.19367	0.418396	-0.268802	0.355556	0.299785	0.187884	-0.111278	-0.0631579	-0.173657	-0.368132	-0.0588235	-0.34161	-0.172997	-0.364596	-0.2513	0.114286
ITGA6	0.0300376	0.0587794	0.0364259	0.0650332	0.173422	0.0574987	0.0157383	-0.199284	-0.176873	-0.0842105	0.160902	0.269274	0.330827	0.216541	0.0887218	-0.206015	-0.148872	-0.296241	-0.132903	-0.011412	0.18312	0.145496	0.0721176	0.0896423	0.232391	0.181066	0.043609	0.0511278	-0.518028	-0.0384615	-0.0856553	-0.149737	0.0609252	-0.177025	-0.0362573	-0.0887218
ITGA7	-0.189934	0.285716	-0.522233	NA	-0.522233	0.175734	0.26968	-0.519003	0.583589	0.551515	0.175758	-0.236364	-0.50303	-0.0909091	-0.2	-0.612121	-0.393939	-0.418182	-0.642085	-0.73786	-0.163636	-0.0181818	-0.632456	0.0181818	-0.302102	0.435616	-0.624242	0.29697	0.0666667	-0.119048	-0.381818	-0.454545	-0.541036	-0.145897	0.133355	-0.309091
ITGAL	-0.113961	-0.413376	-0.522233	NA	-0.522233	0.175734	0.382047	0.137567	0.139818	-0.00606061	-0.466667	0.127273	-0.0666667	0.0545455	0.406061	0.163636	0.357576	0.030303	0.0987824	0.0625305	0.0666667	-0.0787879	-0.316228	-0.175758	0.383921	0.386532	-0.333333	-0.309091	-0.633333	-0.119048	0.151515	-0.212121	0.0729487	-0.480245	-0.763763	-0.672727
ITGAM	-0.190238	-0.188395	-0.109278	-0.0216777	-0.346844	0.083152	0.203388	-0.0961795	0.218446	-0.102256	-0.0962406	-0.292591	-0.350376	0.150376	0.0992481	-0.0285714	0.0406015	-0.189474	-0.126757	0.0509735	0.430295	0.0851869	-0.20324	0.0323918	0.211476	0.372738	-0.267669	-0.112782	0.310523	-0.565934	-0.0485036	0.0917984	0.245205	-0.122787	-0.0137528	-0.193985
ITGB1	0.0901127	0.27355	-0.133562	0.108389	0.0578073	-0.277763	-0.0799023	-0.514752	-0.0702958	0.169925	-0.0315789	-0.206845	-0.329323	-0.443609	-0.533835	-0.422556	-0.311278	-0.312782	-0.423293	-0.407788	-0.0452149	-0.217113	0.0852299	-0.197364	-0.1069	0.179551	-0.285714	-0.0902256	-0.13245	-0.021978	-0.642931	-0.27991	-0.440767	-0.326178	0.146279	-0.332331
ITGB2	-0.170213	-0.160513	-0.133562	-0.0433555	-0.202326	-0.0300762	0.20702	-0.32778	0.15193	-0.0917293	-0.106767	-0.0127868	-0.0556391	-0.0255639	-0.0736842	-0.255639	-0.228571	-0.273684	-0.328801	-0.130857	0.520725	0.159066	0.20324	-0.00979286	0.350911	0.50153	-0.203008	-0.120301	0.0912436	-0.456044	-0.0588235	-0.00300978	0.130876	-0.189078	0.0312563	-0.335338
ITGB5	-0.0901127	0.0105501	-0.254981	0.0650332	-0.231229	-0.164535	-0.271184	-0.458584	-0.205596	0.231579	-0.0706767	0.303874	0.13985	-0.324812	-0.315789	-0.333835	-0.330827	-0.0902256	-0.265038	-0.289864	0.153731	-0.21259	0.308139	-0.379662	0.05345	0.365162	-0.281203	0.0406015	-0.151582	0.0824176	0.0794634	0.244545	0.127115	-0.012806	-0.0387578	-0.535338
ITIH1	-0.0901127	-0.556143	0.0849938	0.47691	0	-0.309608	-0.0823236	-0.246989	-0.323512	-0.670677	-0.598496	-0.248966	-0.0406015	-0.0962406	-0.0270677	0.184962	0.148872	0.287218	0.122916	0.359097	0.254711	-0.251791	0.0852299	-0.473071	0.165772	0.412133	0.296241	-0.77594	-0.526858	-0.0604396	-0.263158	-0.171558	-0.00225649	-0.125801	0.140028	-0.595489
ITIH2	-0.130163	-0.550114	-0.0364259	0.563621	-0.173422	-0.283071	-0.0786917	-0.124649	-0.357526	-0.61203	-0.655639	-0.25047	-0.0917293	-0.00902256	0.0165414	0.308271	0.249624	0.35188	0.28578	0.424526	0.284854	-0.334717	-0.242577	-0.55292	0.0859848	0.438649	0.141353	-0.840602	-0.339956	-0.0549451	-0.116615	-0.0511663	0.0541557	-0.0173258	0.0525105	-0.669173
ITIH3	0.150188	-0.224567	0.0364259	-0.0216777	-0.0578073	0.16365	0.0556895	-0.0877157	-0.126986	-0.350376	-0.178947	0.13915	0.22406	0.118797	0.43609	0.233083	0.0842105	0.273684	0.213567	0.215306	-0.192163	-0.542784	0.00655614	-0.482863	-0.333094	-0.186369	0.242105	-0.162406	-0.354673	0.582418	0.0897833	-0.10459	-0.0361038	0.0934088	-0.122525	-0.254135
ITIH4	-0.210263	-0.211003	0.012142	-0.260133	0	0.337916	0.177964	-0.348554	0.0332582	-0.16391	0.0526316	-0.0361038	0.0390977	0.0842105	0.195489	0.112782	-0.13985	-0.153383	-0.196666	-0.0357575	-0.220046	0.152281	0.54416	0.270434	0.0426051	-0.199248	0.177444	0.252632	-0.129507	0.043956	0.0278638	-0.232506	-0.0526514	-0.122034	0.0262553	0.384962
ITLN1	-0.113961	0.218846	-0.406181	NA	-0.406181	0.476992	0.20226	-0.606546	0.443771	0.393939	0.139394	-0.309091	-0.418182	-0.030303	-0.139394	-0.381818	-0.369697	-0.127273	-0.36426	-0.519003	-0.442424	-0.284848	-0.737865	-0.163636	-0.534972	0.00613543	-0.163636	0.0424242	-0.133333	0.285714	-0.212121	-0.345455	-0.595747	0.0729487	0.242464	-0.00606061
ITM2B	0.330413	0.504146	0.0607098	-0.498588	0.0578073	0.277763	0.303871	-0.156965	0.492826	0.55188	0.538346	0.253479	0.0857143	0.120301	-0.129323	-0.291729	-0.393985	-0.4	-0.354921	-0.458001	-0.248682	0.219375	0.0196684	0.346517	-0.209152	-0.287129	-0.162406	0.804511	0.619573	0.236264	0.0134159	0.0285929	-0.185784	0.0497176	-0.286307	0.475188
ITPA	-0.189934	-0.0790277	0.0580259	NA	0.0580259	0.29289	-0.20226	0	-0.212767	-0.151515	-0.139394	-0.0666667	-0.2	-0.030303	-0.030303	0.248485	0.0181818	0.454545	0.327217	0.281387	-0.0666667	-0.345455	0.105409	-0.224242	-0.478328	-0.582866	0.369697	-0.212121	0.133333	0.452381	0.357576	0.345455	0.133739	0.413376	0.206095	0.442424
IVL	-0.170213	-0.0519971	-0.0607098	0.130066	-0.289037	0.0955363	-0.0920087	-0.118493	0.143615	0.0646617	0.144361	0.0488906	-0.0962406	-0.0165414	0.0511278	-0.231579	-0.0165414	-0.150376	-0.0868096	0.00912958	0.0813868	-0.022616	-0.045893	-0.103955	0.0340841	0.408345	-0.287218	0.15188	-0.0353201	-0.269231	-0.0154799	-0.0278405	0.0579165	-0.0346517	0.0287558	-0.357895
JAG1	0.0500626	-0.0406934	-0.0607098	0.0433555	0	-0.170727	0.0399512	-0.160043	0.0302347	-0.0526316	-0.291729	0.0466341	-0.0721805	-0.395489	-0.332331	-0.159398	-0.138346	0.0646617	-0.0921872	-0.0418439	0.381312	-0.274407	-0.20324	-0.365349	-0.147181	0.254553	-0.196992	-0.303759	-0.0809419	-0.021978	-0.265222	0.042137	-0.0977811	-0.0580039	-0.163783	-0.482707
JAM3	0.189934	0.170214	-0.290129	NA	-0.290129	-0.158997	0.0898933	0.118808	0.243162	0.333333	0.175758	0.0424242	0.2	-0.0787879	0.0909091	-0.248485	0.0787879	-0.236364	-0.185217	-0.237616	0.0545455	0.10303	0.210819	-0.030303	0.358746	0.546053	-0.309091	0.139394	-0.3	-0.309524	-0.163636	-0.163636	-0.0547115	-0.267478	-0.278834	-0.6
JAML	0.417855	0.243162	-0.174078	NA	-0.174078	-0.200839	0	0.0375183	0.170214	0.260606	0.175758	0.0787879	0.175758	-0.0909091	0.175758	-0.224242	0.139394	-0.127273	-0.185217	-0.212604	-0.212121	-0.030303	0.210819	-0.139394	0.220283	0.300636	-0.139394	0.236364	-0.283333	-0.119048	-0.212121	-0.163636	-0.0911858	-0.25532	-0.37582	-0.515152
JCHAIN	0.230288	-0.259232	0.352117	0.108389	0.173422	-0.0221149	0.441884	-0.202362	0.040061	-0.442105	-0.317293	-0.290335	-0.237594	0.466165	0.218045	0.409023	0.288722	0.0210526	0.213567	0.29519	-0.219292	0.0437242	0.124567	0.0286253	0.386544	-0.181066	0.467669	-0.204511	-0.133922	0.241758	-0.126935	-0.0887886	0.0127868	-0.311865	-0.140028	0.0962406
JPT2	0.417855	0.00607906	0.406181	NA	0.406181	-0.368204	-0.0898933	0.22511	-0.218846	-0.151515	0.212121	0.309091	0.793939	0.0909091	0.0909091	0.175758	0.127273	-0.10303	0.185217	0.237616	0.0545455	0.224242	0.737865	0.0909091	0.541266	0.165657	0.248485	0.00606061	-0.166667	0	-0.0909091	0.10303	0.176293	-0.0364743	-0.193971	-0.175758
JUP	-0.0100125	-0.041447	-0.279265	0.108389	-0.433555	0.326416	0.16949	0.0638632	0.152685	0.0962406	0.162406	-0.0127868	-0.0270677	0.258647	0.291729	-0.0406015	0.111278	-0.157895	-0.0122916	-0.0578207	-0.224567	0.254807	-0.0590053	0.201884	0.102252	0.165914	-0.0105263	0.390977	0.0779985	-0.0769231	0.306502	-0.150489	0.0586687	-0.140113	-0.155031	0.0932331
KCTD12	-0.150188	0.144688	-0.352117	-0.151744	-0.346844	0.136228	-0.156173	-0.410109	0.122451	0.44812	0.263158	0.315156	0.147368	-0.305263	-0.299248	-0.366917	-0.53985	-0.0135338	-0.476301	-0.477021	-0.0663152	-0.21259	-0.321251	-0.21017	-0.593372	0.208339	-0.481203	0.323308	0.491538	0.214286	0.0113519	0.0526712	-0.159458	0.491903	0.0225045	-0.168421
KDR	0.130163	-0.489074	-0.012142	0.325166	0	-0.112344	-0.268762	-0.0977183	-0.328047	-0.550376	-0.299248	-0.269274	0.0511278	-0.242105	0.0887218	0.309774	0.177444	0.204511	0.0522394	0.328665	-0.348155	-0.16962	0.177016	-0.225236	-0.153378	0.0265159	0.333835	-0.336842	-0.45769	0.0714286	-0.24871	-0.309255	-0.188793	-0.0391714	-0.121274	-0.142857
KHK	0.341882	0.206688	-0.174078	NA	-0.174078	-0.217575	0.0224733	0.0812897	0.0790277	0.272727	0.212121	0.127273	0.381818	0.0181818	0.139394	-0.212121	0.0424242	-0.260606	-0.166695	-0.256375	-0.030303	0.163636	0.210819	0.0424242	0.270633	0.447886	-0.2	0.309091	-0.183333	-0.142857	-0.175758	-0.175758	0.0121581	-0.285716	-0.400066	-0.454545
KIAA0319L	-0.0100125	0.0934441	0.012142	-0.173422	-0.144518	0.0468836	0.0387405	0.0346246	0.436136	0.329323	0.369925	0.226401	0.141353	-0.209023	-0.037594	-0.503759	-0.207519	-0.147368	-0.284244	-0.24802	0.0444613	0.163589	0.0196684	0.0384181	0.137111	0.409103	-0.263158	0.288722	0.013245	-0.247253	0.00928793	-0.0880361	-0.120346	0.0158192	0.0125025	-0.315789
KIF21A	0.189934	0.474166	-0.174078	NA	-0.174078	-0.309626	-0.157313	-0.0187592	0.370822	0.478788	0.357576	0.0424242	-0.151515	-0.333333	-0.127273	-0.454545	-0.0181818	-0.0909091	-0.351912	-0.3064	-0.0424242	-0.151515	0.210819	-0.248485	0.0188814	0.288365	-0.333333	0.321212	0	-0.190476	-0.260606	0.0787879	-0.145897	0.115502	0.218218	-0.539394
KIF2A	-0.0901127	0.152223	0.279265	0.0650332	0.462459	-0.172496	-0.124696	-0.0369329	-0.385493	0.00451128	-0.0270677	0.0293343	-0.0466165	0.160902	-0.184962	0.162406	0.043609	-0.0781955	0.18207	0.110316	-0.00602865	0.061817	0.150791	0.175518	0.125491	-0.281069	0.00601504	-0.0932331	-0.292862	-0.0659341	-0.184727	0.0323552	-0.0255735	-0.165725	-0.020004	0.270677
KIT	0.190238	0.187642	-0.0364259	0.130066	0.086711	-0.398953	-0.0532682	-0.470895	0.155709	0.150376	0.0842105	-0.00526514	0.0270677	-0.533835	-0.63609	-0.645113	-0.52782	-0.300752	-0.589998	-0.478542	0.116052	0.000753866	0.0196684	-0.200377	-0.0371826	0.553046	-0.233083	-0.0932331	0.0397351	-0.21978	-0.702786	-0.408578	-0.589695	-0.170998	0.125025	-0.520301
KITLG	-0.0500626	0.198192	0.012142	0.238455	0.0289037	-0.323762	-0.239707	-0.236217	-0.0997746	0.123308	0.0285714	-0.3129	-0.123308	-0.203008	-0.475188	-0.372932	-0.270677	-0.087218	-0.236614	-0.265519	0.190656	-0.148512	-0.124567	-0.21695	-0.115421	0.36895	-0.129323	-0.333835	-0.013245	-0.142857	-0.514964	-0.218209	-0.325686	-0.0165725	0.428836	-0.321805
KLHL18	-0.189934	-0.115502	0.290129	NA	0.290129	-0.384941	0.13484	-0.412702	0.145897	-0.0181818	0.0909091	-0.248485	-0.248485	-0.333333	-0.490909	-0.430303	-0.418182	-0.733333	-0.69765	-0.400195	-0.10303	0.612121	0.105409	0.527273	0.427978	0.484699	-0.551515	0.0666667	-0.233333	-0.785714	-0.745455	-0.745455	-0.680854	-0.638301	-0.0727393	0.0181818
KLK6	0.310388	0.217785	-0.0849938	-0.0216777	-0.202326	0.136228	0.0859555	0.392412	0.366596	0.287218	0.443609	-0.0714554	0.0075188	0.0721805	0.106767	-0.267669	0.00451128	-0.245113	-0.119843	-0.12401	-0.18312	0.323409	-0.478598	0.284746	-0.105351	0.165914	-0.181955	0.416541	0.151582	-0.236264	-0.0526316	-0.294959	-0.270026	-0.0903956	-0.333817	0.124812
KLKB1	0.150188	-0.23361	-0.230697	0.325166	-0.0578073	-0.197265	0.124696	-0.125418	-0.290253	-0.55188	-0.41203	-0.407672	-0.0661654	-0.0330827	0.0225564	-0.0105263	-0.0075188	-0.245113	-0.117539	0.0646679	0.360212	0.061817	0.137679	-0.0911489	0.216124	0.331828	0.189474	-0.515789	-0.260486	-0.351648	-0.403509	-0.512415	-0.223392	-0.580039	-0.030006	-0.240602
KNG1	0.170213	-0.227582	0.352117	0.0650332	0.433555	-0.269802	-0.00121064	-0.21852	-0.0536667	-0.378947	-0.315789	-0.221136	-0.0586466	-0.306767	-0.240602	0.138346	0.0706767	0.181955	-0.0138281	0.135422	-0.115298	-0.13645	0.281914	-0.152166	0.124717	-0.0833357	0.425564	-0.38797	-0.347314	0.115385	-0.484004	-0.115124	-0.164724	-0.13258	0.120024	-0.118797
KPNB1	-0.0379869	0.0911858	-0.174078	NA	-0.174078	-0.234312	-0.13484	0.393942	-0.19453	0.248485	0.163636	0.357576	0.612121	0.10303	0.0424242	-0.00606061	0.00606061	-0.127273	0.142	-0.0312653	0.587879	0.272727	-0.316228	0.139394	0.201401	0.472428	-0.248485	0.309091	0.25	-0.214286	0.236364	0.309091	0.541036	0.0729487	-0.266711	-0.321212
KPRP	0.113961	0.413376	-0.522233	NA	-0.522233	-0.24268	-0.26968	0.250122	0.0729487	0.575758	0.260606	-0.127273	-0.00606061	-0.260606	0.0181818	-0.381818	0.030303	-0.0181818	-0.142	-0.343918	0.0666667	-0.0424242	-0.316228	-0.127273	-0.144757	0.325178	-0.272727	0.393939	0.1	-0.261905	0.0787879	0.030303	0.115502	-0.121581	0.0121232	-0.357576
KREMEN1	0.113961	0.0182372	-0.406181	NA	-0.406181	-0.158997	0.0224733	-0.0250122	0.103344	0.333333	-0.0181818	0.236364	0.175758	-0.187879	0.163636	-0.151515	0.10303	-0.0545455	-0.104956	-0.181339	-0.0909091	-0.127273	0.210819	-0.272727	0.151051	0.398803	-0.357576	0.0909091	-0.45	-0.119048	-0.0424242	-0.0909091	-0.0364743	-0.237083	-0.509175	-0.721212
KRT1	0.0901127	0.200453	-0.230697	-0.130066	-0.115615	-0.087575	0.176754	-0.0577077	0.175361	0.378947	0.230075	0.193306	0.102256	-0.0390977	-0.0075188	-0.446617	-0.213534	-0.0736842	-0.374895	-0.53408	-0.14318	0.198267	0.25569	0.0956687	0.274222	0.191672	-0.0601504	0.216541	0.0515085	0.21978	0.0257998	-0.112114	-0.0789771	-0.0813561	0.0925185	-0.117293
KRT10	0.0100125	0.14092	-0.352117	0.130066	-0.202326	0.0132689	0.0932194	-0.140037	-0.0559343	0.162406	0.0842105	0.234675	0.230075	0.0225564	0.0586466	-0.353383	-0.201504	-0.0496241	-0.217408	-0.40931	-0.16202	0.109311	0.137679	-0.0263654	0.105351	0.186369	0.114286	0.180451	-0.110375	0.412088	0.137255	-0.295711	-0.157954	-0.1371	0.240048	-0.111278
KRT14	-0.170213	0.123587	-0.327833	0.0650332	-0.231229	0.0804982	0.180386	-0.205439	0.133789	0.276692	0.168421	0.0661903	-0.100752	0.0300752	-0.0180451	-0.285714	-0.102256	-0.15188	-0.313437	-0.42833	-0.290129	0.337732	0.229465	0.279473	0.288165	0.153035	-0.0345865	0.326316	0.1766	0.137363	0.135191	-0.183597	-0.0631817	-0.106968	0.246299	0.0977444
KRT16	-0.190238	0.0301433	-0.449253	0.0216777	-0.31794	0.193726	0.253024	-0.244681	0.161756	0.221053	0.169925	0.00150433	-0.106767	0.0195489	0.0165414	-0.230075	-0.133835	-0.218045	-0.418684	-0.413874	-0.256218	0.393518	0.124567	0.362336	0.226969	0.191672	-0.123308	0.294737	0.238411	0.0494505	0.102167	-0.237773	-0.0797292	-0.0467044	0.120024	0.148872
KRT17	-0.150188	-0.139413	-0.230697	0.281811	-0.375748	0.00353838	-0.0266341	-0.0130804	-0.0959953	-0.037594	-0.0601504	-0.161715	-0.294737	0.174436	0.181955	-0.0180451	0.189474	-0.0481203	0.0107552	0.0289103	-0.018086	0.0286469	-0.137679	-0.0391714	0.137111	0.300766	-0.180451	0.00902256	-0.0853569	-0.269231	0.0629515	-0.0601957	0.152689	-0.187571	-0.0625125	-0.21203
KRT18	0.0901127	0.0195931	-0.303549	-0.0650332	-0.31794	0.582064	0.52905	0.404723	0.6183	0.157895	0.169925	0.0631817	0.0721805	0.00150376	0.222556	0.0225564	0.282707	-0.0556391	0.0998695	0.0585815	0.0158252	0.204298	-0.635946	0.239548	0.0681681	0.225764	-0.192481	0.0902256	0.217807	-0.0549451	0.116615	0.000752446	0.0165476	0.211676	-0.240048	-0.124812
KRT19	0.230288	-0.102487	-0.279265	0	-0.346844	0.198149	-0.215494	0.201592	0.0763427	0.0345865	0.132331	0.0857465	0.251128	-0.278195	0.222556	-0.0345865	0.0781955	0.0766917	0.0122916	0.109555	-0.204974	-0.254053	-0.0721176	-0.274953	-0.297461	0.107579	-0.112782	0.0390977	-0.195732	-0.0164835	0.172343	0.0406321	-0.00977811	0.258381	-0.280056	-0.336842
KRT2	0.190238	0.160513	-0.230697	-0.1951	-0.0289037	-0.0804982	0.139224	-0.0623243	-0.00151174	0.27218	0.135338	0.509214	0.500752	-0.120301	0.043609	-0.353383	-0.365414	0.0541353	-0.241991	-0.448871	-0.107009	-0.0897101	0.045893	-0.191337	-0.0542246	0.073487	-0.0451128	0.0992481	-0.16777	0.626374	0.112487	-0.182092	-0.265513	0.0467044	-0.0987698	-0.249624
KRT5	-0.0700877	0.0904298	-0.279265	0.108389	-0.144518	-0.0601525	0.20702	-0.266225	0.0279671	0.17594	0.0796992	0.0639338	-0.0150376	0.0390977	-0.0360902	-0.378947	-0.172932	-0.172932	-0.361067	-0.456479	-0.158252	0.297023	0.268802	0.160452	0.404361	0.275765	0.0360902	0.135338	-0.0573952	0.181319	-0.0154799	-0.299473	-0.136141	-0.27194	0.218794	-0.0887218
KRT6A	-0.330413	-0.417484	-0.230697	0.303488	-0.289037	-0.107921	0.0387405	-0.212364	-0.289498	-0.252632	-0.314286	-0.187288	-0.273684	0.0842105	0.132331	0.112782	0.117293	0.0917293	-0.0522394	0.0159768	-0.0957048	0.0942333	0.0327807	-0.0120528	0.22387	0.275765	-0.0120301	-0.16391	-0.200147	-0.00549451	0.0505676	-0.270128	0.0127868	-0.305085	0.0312563	-0.135338
KRT6B	-0.270338	-0.156745	-0.522105	0.151744	-0.520266	0.229995	0.268762	-0.0661715	0.011338	0.0451128	-0.15188	-0.0300865	-0.196992	0.17594	0.201504	0.0586466	0.106767	0.0360902	-0.0652993	-0.169658	-0.0610401	0.178666	-0.0983422	0.121281	0.147956	0.184096	-0.0947368	0.105263	0.363503	0.115385	0.420021	-0.0323552	0.182023	-0.0497176	0.0137528	0.0240602
KRT77	0.0100125	0.390355	-0.230697	-0.238455	-0.115615	0.342338	0.157383	-0.260069	0.193502	0.4	0.530827	0.163219	0.160902	0.132331	-0.0315789	-0.398496	-0.393985	-0.642105	-0.424829	-0.453436	-0.100226	0.377687	0.216353	0.454991	0.0395065	0.0378799	-0.221053	0.670677	0.206034	-0.120879	-0.0361197	-0.250564	-0.176006	-0.194351	-0.0312563	0.35188
KRT78	0.110138	0.203467	-0.279265	-0.0650332	-0.31794	0.0840366	0.203388	-0.0915628	0.0491315	0.227068	0.18797	-0.0511471	-0.043609	0.312782	0.22406	-0.348872	-0.129323	-0.299248	-0.24276	-0.344642	0.0979656	0.0542784	0.0590053	0.00979286	0.226194	0.221976	-0.133835	0.142857	-0.0426785	-0.010989	0.0340557	-0.109857	0.0699511	-0.2855	-0.0212543	-0.150376
KRT8	0.150188	0.192917	-0.230697	-0.173422	-0.202326	0.475028	0.52905	0.394721	0.684061	0.312782	0.359398	0.172997	0.184962	0.0466165	0.17594	-0.0932331	0.120301	-0.145865	-0.00998695	-0.134661	-0.118312	0.346025	-0.504823	0.372882	0.117745	0.134095	-0.166917	0.278195	0.413539	0	0.120743	-0.0632054	-0.123355	0.236535	-0.10002	0.0496241
KRT80	-0.0100125	0.18086	-0.254981	0.108389	-0.31794	0.0336146	0.180386	-0.345477	0.0854131	0.206015	0.150376	-0.221888	-0.275188	0.27218	0.0676692	-0.342857	-0.124812	-0.196992	-0.348007	-0.413114	-0.198192	0.061817	0.0852299	0.0263654	0.182815	0.19243	-0.0135338	0.126316	0.0691685	0.236264	-0.0918473	-0.202408	-0.0496427	-0.160452	0.335067	-0.075188
KRT84	0.0379869	0.0972649	-0.406181	NA	-0.406181	-0.376572	-0.157313	0.193845	-0.115502	0.345455	0.0424242	-0.0666667	0.0909091	-0.224242	0.0424242	-0.260606	0.0181818	-0.187879	-0.166695	-0.293894	0.0666667	0.212121	0.210819	0.0909091	0.0818193	0.423345	-0.369697	0.309091	-0.05	-0.452381	-0.00606061	-0.224242	0.0729487	-0.480245	-0.363696	-0.309091
KRT9	0.0500626	0.219292	-0.0849938	-0.325166	-0.086711	-0.103498	0.081113	-0.0323163	0.312174	0.461654	0.360902	0.15645	0.0571429	-0.0977444	-0.0180451	-0.494737	-0.273684	-0.0541353	-0.434816	-0.530277	-0.073851	0.114588	0.216353	0.0708099	0.168096	0.162126	-0.169925	0.264662	0.15011	0.153846	0.0154799	0.0233258	-0.0127868	0.0693033	0.15128	-0.109774
KYNU	-0.170213	-0.260739	-0.0849938	-0.0650332	-0.289037	0.0380376	-0.20702	0.396259	-0.220714	-0.0571429	-0.357895	0.109816	-0.0616541	0.162406	0.407519	0.511278	0.479699	0.58797	0.583852	0.435937	0.203467	-0.465889	0.045893	-0.421093	-0.0139435	-0.262129	0	-0.282707	-0.0220751	0.148352	0.74613	0.894658	0.847687	0.416573	-0.116273	-0.193985
L1CAM	0.250313	-0.168802	-0.352117	0.346844	-0.31794	-0.237072	-0.0532682	-0.366251	-0.114892	-0.17594	-0.216541	-0.0255735	0.0796992	-0.383459	-0.231579	-0.344361	-0.27218	-0.221053	-0.341861	-0.155964	0.185381	-0.206559	-0.045893	-0.479097	-0.079013	0.685626	-0.263158	-0.300752	-0.226637	-0.186813	-0.407637	-0.382242	-0.381346	-0.274953	-0.312563	-0.816541
LAMA2	0.0300376	0.397891	-0.012142	0.0433555	0.0289037	-0.000884596	-0.152541	-0.0854074	0.145883	0.428571	0.276692	0.175254	-0.0992481	-0.282707	-0.384962	-0.27218	-0.203008	0.0105263	-0.105247	-0.269323	-0.244914	-0.271392	-0.478598	-0.153673	-0.630555	-0.0159095	-0.4	0.288722	0.204562	0.252747	-0.312693	-0.096313	-0.391877	0.250848	0.0362573	-0.0917293
LAMA3	-0.569803	0.139818	-0.406181	NA	-0.406181	0.209207	0.247207	-0.356424	0.553194	0.527273	0.272727	-0.551515	-0.466667	-0.260606	-0.563636	-0.648485	-0.575758	-0.636364	-0.642085	-0.669077	0.175758	0.357576	-0.632456	0.357576	0.0377627	0.705575	-0.69697	-0.0181818	0.116667	-0.690476	-0.418182	-0.563636	-0.662617	-0.25532	0.618284	-0.10303
LAMB1	0.0100125	0.311983	-0.109278	-0.0433555	-0.0578073	-0.0283071	-0.285711	-0.343938	-0.134545	0.32782	0.100752	0.225649	-0.0541353	-0.249624	-0.33985	-0.215038	-0.353383	0.0481203	-0.164401	-0.234326	-0.0429541	-0.572938	-0.531048	-0.443692	-0.783933	-0.109852	-0.43609	0.136842	0.11479	0.428571	-0.159959	0.124154	-0.175254	0.320151	-0.0837668	-0.2
LAMB2	-0.0100125	-0.0542579	-0.109278	-0.151744	-0.375748	0.283955	-0.0254235	0.0261608	0.25246	0.275188	0.239098	0.11132	0.0992481	-0.0406015	-0.0631579	-0.132331	-0.186466	-0.15188	-0.128294	-0.0403223	0.139413	0.106295	-0.531048	0.0519775	-0.263377	0.292433	-0.371429	0.398496	0.225166	-0.32967	0.201238	0.106095	0.0503949	0.124294	-0.422585	-0.0360902
LAMC1	-0.0700877	0.396384	-0.0607098	-0.0650332	-0.173422	0.188419	-0.152541	-0.167737	0.31293	0.515789	0.512782	0.157202	0.0586466	-0.156391	-0.348872	-0.506767	-0.434586	-0.225564	-0.326496	-0.386486	-0.00904298	-0.0241237	-0.478598	0.0150659	-0.565486	0.250765	-0.421053	0.520301	0.445916	-0.0769231	-0.149639	-0.14447	-0.301617	0.254614	0.112523	-0.00601504
LAMP1	-0.0700877	-0.0384327	-0.133562	0.108389	0	-0.233533	-0.064164	-0.508597	-0.108089	-0.171429	-0.103759	-0.287326	-0.160902	-0.315789	-0.330827	-0.348872	-0.36391	-0.320301	-0.494738	-0.250303	0.260739	-0.0490013	0.242577	-0.116008	-0.000774638	0.379556	-0.15188	-0.279699	-0.135394	-0.225275	-0.589267	-0.407073	-0.331704	-0.287006	0.171284	-0.296241
LAMP2	0.0901127	-0.194424	-0.254981	0.086711	-0.289037	0.110574	0.105326	-0.281613	-0.108089	-0.141353	-0.180451	-0.453554	-0.454135	-0.00601504	0.0466165	0.23609	0.0827068	-0.0360902	-0.140586	0.0661895	-0.348908	-0.223144	-0.413037	-0.0866292	-0.328446	-0.122731	-0.162406	-0.138346	-0.0103017	0.021978	-0.27967	-0.20316	-0.203836	-0.0572506	-0.378826	0.0285714
LAMTOR3	-0.417855	-0.0668696	-0.0580259	NA	-0.0580259	0.443519	0.112367	-0.200098	0.0911858	0.00606061	-0.0545455	0.163636	-0.0909091	0.224242	-0.115152	0.139394	-0.212121	0.175758	0.166695	0.0687836	0.260606	-0.236364	-0.737865	-0.115152	-0.427978	-0.202469	0.0181818	-0.127273	0.383333	0.404762	0.272727	0.381818	0.133739	0.632222	0.327327	0.187879
LAP3	-0.270338	0.0821404	0.012142	-0.563621	-0.115615	0.107921	-0.219126	0.329318	0.0589577	0.381955	0.186466	0.38962	0.195489	0.0691729	0.278195	0.0511278	-0.0421053	0.369925	0.139817	-0.0464087	0.267521	-0.27893	0.163904	-0.145386	-0.187462	-0.303039	-0.230075	0.168421	0.345843	0.208791	0.713106	0.771257	0.642347	0.586818	0.0937688	0.0962406
LASP1	-0.0300376	0.332329	0.157846	-0.325166	0.375748	0.194611	-0.0133171	0.428576	0.167047	0.357895	0.359398	0.482888	0.198496	-0.037594	0.0496241	0.0827068	0.117293	0.124812	0.192057	0.0197808	-0.179352	0.0987565	-0.163904	0.325424	-0.161899	-0.493196	-0.130827	0.386466	0.125092	0.269231	0.250774	0.299473	0.127115	0.378155	-0.0712643	0.430075
LBP	-0.290363	0.348908	0.279265	-0.498588	0.404651	0.247687	0.047215	-0.253144	0.131521	0.395489	0.445113	0.125611	0.0195489	0.0601504	-0.234586	-0.0947368	-0.330827	-0.261654	-0.232773	-0.318014	-0.156745	0.242745	0.295026	0.540114	-0.0867594	-0.437134	-0.075188	0.541353	0.225166	0.115385	-0.128999	0.0127916	-0.0842422	0.0730698	0.308812	0.735338
LBR	-0.417855	-0.0668696	-0.406181	NA	-0.406181	-0.0418414	-0.157313	0.487738	-0.200609	0.345455	0.0545455	0.345455	0.551515	-0.0181818	-0.0424242	0.0787879	-0.00606061	0.030303	0.321043	0.0875428	0.830303	0.151515	-0.316228	0.00606061	0.151051	0.533783	-0.345455	0.030303	0.233333	-0.380952	0.50303	0.50303	0.632222	0.237083	-0.109109	-0.418182
LCAT	0.110138	-0.477771	0.0607098	0.260133	0.086711	-0.362684	-0.13196	-0.147732	-0.23054	-0.511278	-0.252632	-0.204588	0.0781955	-0.255639	-0.0706767	-0.0706767	-0.0766917	-0.0902256	-0.245833	0.126293	0.0904298	0.242745	0.491711	-0.0150659	0.26725	0.424255	0.216541	-0.287218	-0.498896	-0.401099	-0.362229	-0.495862	-0.249718	-0.448965	-0.261302	-0.23609
LCN1	0.113961	-0.224925	-0.522233	NA	-0.522233	0.552306	0.584307	0.162579	0.316111	0.030303	-0.212121	0.030303	0.29697	0.490909	0.539394	0.236364	0.321212	0.00606061	0.271652	0.0437714	0.0545455	-0.10303	-0.632456	-0.115152	0.377627	0.386532	0.0424242	-0.357576	-0.5	0.238095	0.224242	-0.163636	0.0972649	-0.224925	-0.424313	-0.527273
LCN2	-0.430539	0.136398	0.109278	-0.325166	0.375748	-0.0937671	0.0242128	0.0823296	0.0438404	0.23609	0.174436	0.189545	0.165414	-0.153383	-0.33985	-0.174436	-0.287218	-0.186466	-0.211262	-0.292907	0.443106	0.543538	0.360588	0.579285	0.314503	0.0454558	-0.141353	0.160902	0.304636	-0.406593	-0.0712074	0.027088	0.0518992	-0.0662901	0.321314	0.446617
LCP1	-0.370463	-0.154484	-0.0849938	-0.281811	-0.086711	0.25211	-0.154962	-0.292386	0.0589577	0.102256	0.148872	0.218127	0.210526	-0.181955	-0.0887218	0.0105263	-0.323308	0.133835	-0.279635	-0.111077	0.0195931	-0.0648325	0.111454	0.0263654	-0.373375	-0.0340919	-0.160902	0.150376	0.334069	0.142857	0.176471	0.186607	0.124107	0.587572	0.137528	0.165414
LCP2	-0.0100125	0.157499	0.230697	0.0433555	0.491362	-0.222918	-0.158594	0.141576	-0.396831	-0.0345865	0	0.12185	0.12782	0.103759	-0.075188	0.12782	0.0466165	-0.0105263	0.198971	0.10499	0.00301433	0.0588016	0.0196684	0.14162	0.109224	-0.290917	0.0661654	-0.148872	-0.348786	0.021978	-0.151703	-0.0338601	-0.0714554	-0.117514	0.005001	0.231579
LDHA	-0.150188	0.198945	0.109278	-0.368522	0.173422	0.0451144	-0.249392	0.110029	0.111113	0.281203	0.172932	0.390372	0.252632	-0.141353	-0.0451128	0.0210526	-0.106767	0.37594	0.0453254	-0.101186	0.0535043	-0.251791	0.177016	-0.115254	-0.302883	-0.381072	0.0406015	0.153383	0.375276	0.450549	0.405573	0.626787	0.405416	0.720905	0.39758	0.18797
LDHB	-0.290363	-0.211756	0.133562	-0.0216777	0.202326	-0.00176919	-0.22639	-0.262378	-0.187455	-0.178947	-0.218045	0.248214	0.240602	-0.22406	-0.153383	0.169925	-0.105263	0.42406	0.0652993	0.160528	0.0633008	-0.300039	0.137679	-0.275707	-0.252532	-0.162883	0.206015	-0.258647	-0.135394	0.368132	0.135191	0.271633	0.168484	0.507722	0.278806	-0.0496241
LDLR	0.170213	-0.423513	-0.18213	0.086711	-0.404651	0.13092	-0.115011	0.357788	-0.20484	-0.284211	-0.413534	0.0481384	-0.043609	0.0601504	0.569925	0.57594	0.547368	0.545865	0.553892	0.511257	-0.247175	-0.517906	-0.177016	-0.512242	-0.215349	-0.277281	0.13985	-0.160902	-0.181016	0.340659	0.609907	0.441686	0.457315	0.177025	-0.530106	-0.261654
LECT2	0.0700877	-0.285607	0.279265	0.108389	0.202326	-0.167189	-0.0363192	0.174662	-0.0808779	-0.317293	-0.252632	-0.350508	-0.0631579	-0.0661654	-0.0165414	0.207519	0.297744	0.181955	0.218176	0.285299	0.174077	-0.084433	0.045893	-0.100942	0.236265	0.145459	0.263158	-0.469173	-0.394408	-0.175824	-0.31063	0.0180587	0.113577	-0.171752	0.060012	-0.210526
LEP	0.430539	0.274304	0.0849938	0.151744	0.260133	-0.454682	0.077481	-0.0761741	0.120939	0.162406	0.0721805	-0.313652	-0.437594	-0.254135	-0.457143	-0.198496	-0.00451128	-0.341353	-0.285012	-0.253346	-0.354937	0.272146	-0.0852299	0.245575	0.204504	0.0143944	-0.129323	0.087218	0.197204	-0.395604	-0.671827	-0.299473	-0.485145	-0.433899	-0.226295	0.0526316
LEPR	-0.0100125	0.170309	-0.449253	-0.47691	-0.404651	0.26184	0.0133171	-0.221597	0.143615	0.413534	0.317293	0.288078	0.324812	-0.0887218	0.0631579	-0.421053	-0.560902	-0.165414	-0.526235	-0.524951	0.23361	-0.124388	-0.124567	-0.107721	-0.33077	0.124246	-0.35188	0.311278	0.367918	0.186813	0.267286	0.130926	0.103798	0.298306	-0.10127	-0.0631579
LGALS1	0.150188	0.376037	0.18213	-0.0216777	0.433555	-0.326416	-0.1138	-0.0715575	-0.319732	0.193985	0.0781955	0.194058	-0.0315789	0.124812	-0.142857	-0.0285714	-0.0466165	-0.0827068	0.0468618	-0.135422	-0.141673	-0.12665	0.0983422	-0.0165725	0.0697174	-0.345464	-0.087218	0	-0.160412	0.32967	-0.19711	0.114372	-0.0503949	-0.106215	0.0312563	0.0902256
LGALS3	-0.210263	-0.0120573	-0.230697	0.108389	-0.086711	-0.274225	-0.374088	-0.139268	-0.235831	0.267669	-0.0902256	0.399398	0.159398	-0.508271	-0.428571	-0.231579	-0.234586	0.0932331	-0.144427	-0.30508	0.0595329	0.0218621	0.321251	-0.14162	-0.0271123	0.262886	-0.216541	0.221053	0.12362	-0.032967	0.170279	0.173063	0.0669425	-0.0218456	0.0262553	-0.222556
LGALS3BP	0.610764	-0.0542579	-0.206413	-0.0216777	-0.231229	-0.211418	-0.116222	-0.0669409	-0.226005	-0.111278	-0.106767	0.113577	0.341353	-0.0842105	0.156391	-0.148872	-0.221053	-0.141353	-0.123685	-0.101947	0.0587794	-0.336224	0.281914	-0.519022	-0.140209	0.164399	0.00902256	-0.0481203	-0.161884	0.181319	-0.00928793	-0.0933033	-0.116585	-0.292279	-0.578866	-0.479699
LGALSL	0.170213	0.152223	0.303549	0.0650332	0.520266	-0.188419	0.0447937	0.140037	-0.310662	-0.166917	-0.133835	-0.0263257	-0.0135338	0.216541	-0.0225564	0.219549	0.181955	-0.0691729	0.291926	0.219871	0.0293897	0.0670941	0.25569	0.1484	0.230067	-0.37198	0.230075	-0.193985	-0.434143	0.0604396	-0.159959	-0.0278405	-0.0345995	-0.318645	-0.123775	0.257143
LGMN	-0.210263	-0.23361	-0.0607098	0.086711	-0.086711	0.204342	0.205809	0.271611	0.214667	-0.206015	0.0857143	-0.244453	0.180451	0.159398	0.192481	0.0135338	0.0631579	0.0736842	-0.0522394	0.0555383	0.0844011	0.493028	-0.190128	0.405274	0.202955	0.253038	0.311278	-0.159398	0.107432	-0.208791	0.0485036	-0.393529	-0.110568	0.121281	0.381326	0.26015
LILRA2	0.390488	0.097212	0.0607098	-0.47691	-0.115615	0.229995	0.192492	-0.143884	0.256239	0.156391	0.386466	0.265513	0.4	0.207519	0.314286	-0.309774	-0.356391	-0.354887	-0.291926	-0.174984	0.0896762	-0.0851869	0.216353	-0.0986819	-0.0379572	0.0833357	-0.120301	0.345865	-0.178072	0.153846	0.0278638	-0.0428894	-0.0195562	-0.0941621	-0.487598	-0.160902
LILRA3	-0.170213	-0.340619	0.0849938	0.151744	0	-0.325531	-0.537525	-0.221597	-0.122451	-0.227068	-0.0646617	-0.0308387	0.0917293	-0.589474	-0.368421	-0.181955	-0.281203	-0.0706767	-0.288085	0.0426047	0.140166	0.120619	0.596609	-0.0934088	-0.0859848	0.421224	-0.0691729	0.0240602	-0.0117734	-0.675824	-0.192982	-0.179835	-0.169989	-0.0745764	0.0387578	-0.2
LILRA5	-0.250313	-0.269782	0.012142	-0.151744	0	0.0477682	0.0508469	-0.072327	0.196526	-0.0315789	0.0601504	0.317413	0.177444	-0.105263	-0.037594	-0.0315789	-0.133835	-0.0075188	-0.2297	-0.00304319	0.205728	0.407088	0.216353	0.286253	0.205279	0.221218	-0.0781955	0.237594	0.248712	-0.263736	0.24871	0.158766	0.258744	0.186064	-0.0725145	0.112782
LILRB1	-0.230288	-0.124341	-0.109278	0.260133	-0.375748	0.17515	0.0508469	0.0769436	0.231296	0.150376	0.0511278	0.0225649	-0.227068	0.0300752	0.0225564	0.0255639	0.138346	0.293233	0.0952601	0.0464087	-0.351923	0.0143235	-0.806406	-0.0361583	-0.304433	0.186369	-0.195489	0.178947	0.248712	0.0879121	0.168215	-0.124154	-0.163219	0.294539	-0.0275055	-0.0781955
LILRB2	-0.210263	-0.430295	0.012142	0.173422	-0.144518	0.134459	0.15012	-0.396259	0.0355258	-0.315789	-0.124812	-0.160963	-0.129323	0.00150376	-0.0556391	0.081203	-0.108271	-0.0977444	-0.209726	0.0897742	-0.125095	0.239729	-0.111454	0.159699	-0.0689428	0.276523	0.0390977	0.105263	-0.101545	-0.181319	-0.19711	-0.462002	-0.259496	-0.190584	-0.155031	0.0887218
LILRB5	0.510639	0.217785	0.327833	0.238455	0.173422	-0.461759	-0.22639	0.261608	-0.185188	-0.133835	-0.0511278	-0.489658	-0.303759	0.284211	0.132331	0.0240602	0.275188	0.12782	0.245833	0.127053	-0.170309	-0.338486	-0.0983422	-0.336724	-0.0162674	-0.200763	0.326316	-0.311278	-0.110375	0.021978	-0.294118	-0.0368698	-0.0586687	-0.222223	0.163783	-0.118797
LIPA	0.170213	0.239639	-0.0364259	0.303488	0.115615	-0.417529	-0.0895875	0.0530911	-0.225249	-0.081203	-0.087218	-0.58443	-0.267669	0.0842105	-0.239098	-0.159398	-0.00451128	-0.242105	-0.0967966	-0.225196	0.162774	0.158312	0.268802	0.103955	0.232391	0.141671	0.195489	-0.293233	0.225166	-0.241758	-0.488132	-0.322799	-0.208349	-0.461771	0.391328	0.0857143
LIPC	0.0500626	-0.0994727	-0.279265	0.585299	-0.202326	-0.0973055	0.00121064	-0.156965	-0.138324	-0.0631579	-0.216541	0.164724	0.0300752	-0.168421	-0.153383	-0.0781955	0.0917293	0.138346	0.0476301	-0.0623855	-0.409948	0.0580477	-0.045893	-0.167985	0.0224645	0.282584	0.150376	0.0390977	-0.245769	0.428571	0.0546956	-0.324304	-0.286574	-0.144633	-0.0437588	-0.305263
LIPG	-0.0300376	0.296911	-0.0849938	-0.151744	0.0578073	-0.00442298	-0.124696	-0.487822	0.057446	0.469173	0.269173	0.284317	0.230075	-0.308271	-0.497744	-0.452632	-0.557895	-0.0616541	-0.474764	-0.601792	-0.22306	0.00904639	0.3737	-0.00376649	-0.256405	0.0265159	-0.0195489	0.409023	0.192789	0.406593	-0.0918473	-0.0496614	-0.236179	0.184558	0.228796	0.0932331
LMAN1	-0.493829	-0.0303953	-0.522233	NA	-0.522233	0.393309	-0.0898933	0.0750366	-0.0121581	0.2	-0.236364	-0.0424242	-0.454545	-0.0181818	0.030303	0.0666667	0.00606061	0.418182	0.22226	0.0187592	0.248485	-0.393939	-0.948683	-0.284848	-0.654554	-0.251553	-0.10303	-0.0424242	0.4	0.238095	0.539394	0.393939	0.303953	0.395139	0.206095	0.10303
LMAN2	0.110138	-0.0957048	0.133562	0.151744	0.231229	-0.0937671	-0.100483	-0.113876	0.0566901	-0.258647	-0.0992481	-0.203084	-0.0120301	-0.502256	-0.33985	-0.0917293	-0.106767	-0.0451128	-0.140586	-0.0159768	-0.17257	0.0821714	0.308139	0.0429379	-0.215349	0.0590926	0.270677	0.0315789	-0.12362	-0.137363	-0.442724	-0.529722	-0.521249	-0.272694	0.0462593	0.0766917
LMNA	0.0100125	0.309722	-0.18213	-0.108389	-0.289037	0.314916	0.00847449	-0.210056	0.24339	0.384962	0.431579	0.0105303	-0.13985	0.0345865	-0.0165414	-0.279699	-0.181955	-0.466165	-0.245064	-0.263236	-0.297665	0.13645	0.124567	0.228249	-0.139435	-0.00681838	-0.291729	0.667669	0.204562	-0.142857	0.0485036	-0.119639	-0.145167	-0.129567	-0.10002	0.195489
LMNB1	-0.130163	0.217785	-0.0849938	-0.281811	-0.086711	0.129151	-0.0786917	-0.38164	0.192746	0.189474	0.335338	0.14968	0.168421	-0.0345865	-0.0631579	-0.384962	-0.454135	-0.384962	-0.440194	-0.349206	0.159006	0.134188	0.583497	0.129567	0.0387319	0.0681838	-0.0676692	0.395489	0.381163	-0.131868	0.0980392	0.0609481	0.088003	0.0866292	0.330066	0.135338
LOXL3	0.290363	0.300679	0.254981	-0.108389	0.115615	-0.174265	-0.13196	0.235447	0.341653	0.26015	0.404511	-0.225649	-0.309774	-0.0210526	0.0315789	-0.201504	0.154887	-0.193985	-0.0952601	-0.101947	-0.413716	0.211836	0.321251	0.257628	0.223096	-0.168944	0.0330827	0.401504	0.189846	-0.285714	-0.133127	0.0361174	-0.0391125	-0.137853	0.113773	0.204511
LPA	0.0300376	0.0293897	-0.230697	0.325166	-0.115615	-0.166304	0.138013	-0.323932	0.0967512	-0.0315789	-0.12782	-0.22941	-0.203008	-0.302256	-0.263158	-0.326316	-0.0360902	-0.184962	-0.272721	-0.302798	-0.125848	0.0572938	0.137679	-0.0813561	0.329221	0.4288	0.043609	-0.181955	-0.125092	-0.0384615	-0.463364	-0.377728	-0.324934	-0.348777	0.341318	-0.433083
LPL	0.189934	0.638301	0.174078	NA	0.174078	-0.376572	-0.584307	-0.418955	-0.145897	0.587879	0.721212	0.345455	0.527273	-0.321212	-0.478788	-0.478788	-0.6	-0.163636	-0.302521	-0.437714	-0.151515	-0.0787879	0.632456	-0.139394	-0.566441	0.0184063	-0.115152	0.69697	0.35	0.166667	-0.236364	0.29697	-0.121581	0.57751	0.278834	-0.0181818
LRG1	-0.0901127	0.415223	0.424969	-0.520266	0.289037	0.198149	-0.0871662	-0.307005	0.346188	0.521805	0.598496	0.284317	0.0496241	-0.0195489	-0.18797	-0.290226	-0.384962	-0.153383	-0.248137	-0.349206	-0.351169	-0.0535245	0.334363	0.183804	-0.313728	-0.363647	-0.112782	0.753383	0.244297	0.313187	-0.0505676	0.103085	-0.119594	0.215443	0.190038	0.409023
LRIG2	0.341882	-0.0364743	-0.290129	NA	-0.290129	0.108788	0.382047	-0.268881	0.310032	-0.00606061	-0.236364	0.0424242	-0.248485	0.187879	0.430303	-0.0424242	0.224242	-0.0181818	-0.185217	-0.200098	-0.490909	-0.248485	-0.105409	-0.224242	-0.00629379	0.0184063	-0.0909091	0.0545455	-0.383333	0.333333	-0.187879	-0.381818	-0.243162	-0.358664	-0.509175	-0.393939
LRP1	0.310388	0.350415	-0.352117	-0.260133	-0.433555	0.413991	0.185228	-0.0115415	0.49207	0.458647	0.478195	-0.0406168	0.0210526	-0.117293	-0.0631579	-0.433083	-0.338346	-0.464662	-0.405624	-0.382682	-0.0346647	0.0610632	-0.635946	0.115254	-0.440769	0.187884	-0.43609	0.536842	0.425313	-0.137363	-0.126935	-0.221971	-0.324182	0.00451978	-0.356321	0.0195489
LRP11	-0.189934	0.243162	-0.406181	NA	-0.406181	-0.108788	-0.426993	-0.475232	-0.151976	0.660606	0.224242	0.50303	0.284848	-0.393939	-0.236364	-0.284848	-0.430303	0.139394	-0.0987824	-0.350171	-0.139394	-0.454545	-0.105409	-0.527273	-0.761549	0.0306772	-0.369697	0.381818	0.0833333	0.428571	0.139394	0.357576	-0.0243162	0.504562	0.0121232	-0.418182
LRP2	0.0379869	0	0.522233	NA	0.522233	-0.00836827	0.0449467	-0.0437714	0.0972649	-0.430303	-0.030303	-0.454545	-0.575758	-0.00606061	-0.175758	0.0181818	0.0181818	-0.0181818	-0.142	0.14382	-0.187879	0.127273	0.316228	0.260606	0.0566441	-0.423345	0.309091	-0.163636	0.15	-0.142857	-0.272727	-0.2	-0.285716	-0.0607906	0.581914	0.648485
LRP8	-0.265908	-0.243162	-0.406181	NA	-0.406181	0.585779	0.449467	0.131314	0.44985	0.030303	-0.175758	-0.50303	-0.333333	0.0181818	0.0787879	0.0181818	0.163636	-0.0545455	0.0432173	0.0312653	0.0545455	-0.00606061	-0.316228	0.00606061	0.421684	0.337449	-0.0666667	-0.648485	-0.516667	-0.261905	0.030303	-0.345455	-0.310032	-0.32219	0.145479	-0.236364
LRRC4B	-0.189934	-0.395139	-0.174078	NA	-0.174078	-0.100419	0.179787	-0.36893	0.145897	0.030303	-0.309091	0.163636	-0.175758	-0.406061	-0.030303	-0.0424242	0.0181818	-0.0787879	-0.203739	-0.0250122	-0.29697	-0.163636	0.210819	-0.29697	0.289514	0.263824	-0.430303	-0.381818	-0.8	-0.0952381	-0.248485	-0.333333	-0.462008	-0.376901	-0.472805	-0.648485
LRRFIP2	-0.341882	-0.565352	0.174078	NA	0.174078	-0.0251048	-0.112367	-0.156326	-0.237083	-0.248485	-0.381818	0.321212	0.0181818	-0.478788	-0.127273	0.321212	0.0909091	0.284848	0.22226	0.462726	-0.10303	-0.272727	0.737865	-0.393939	0.226576	-0.141115	-0.0666667	-0.636364	-0.683333	-0.0714286	0.0787879	0.151515	-0.145897	0.0303953	-0.327327	-0.321212
LRRN4	0.113961	-0.0182372	-0.522233	NA	-0.522233	-0.00836827	0.0898933	0.0875428	0.0486324	0.29697	-0.10303	0.29697	0.260606	0.030303	0.333333	-0.0181818	0.187879	0.0424242	0.061739	-0.125061	0.0181818	-0.163636	-0.316228	-0.272727	0.0629379	0.34972	-0.272727	0.115152	-0.316667	0.0714286	0.163636	0.0181818	0.188451	-0.170214	-0.691023	-0.672727
LSAMP	0.0100125	0.238885	-0.157846	0.0650332	-0.0578073	-0.116767	-0.0907981	-0.344707	-0.0211643	0.145865	0.0932331	-0.208349	-0.2	-0.267669	-0.348872	-0.44812	-0.35188	-0.23609	-0.407928	-0.318014	0.146948	-0.227668	-0.399925	-0.195857	-0.33077	0.253038	-0.333835	-0.13985	-0.110375	-0.0714286	-0.556244	-0.330324	-0.395637	-0.0956687	0.130026	-0.287218
LSM8	-0.0379869	0.133739	-0.406181	NA	-0.406181	0.0753145	-0.26968	0.694089	-0.0607906	0.272727	0.0545455	0.0787879	0.224242	-0.115152	0.2	0.163636	0.393939	0.478788	0.50626	0.318906	0.442424	-0.29697	0.210819	-0.381818	0.0692317	0.0797606	0.127273	-0.151515	-0.0166667	-0.166667	0.6	0.636364	0.595747	0.340427	0.206095	-0.381818
LSP1	-0.290363	-0.0768653	0.0849938	-0.281811	-0.115615	0.16365	0.0786917	0.298541	0.263798	0.0180451	0.207519	-0.0639338	0.00902256	0.320301	0.362406	0.0451128	0.114286	-0.102256	0.0499347	0.122489	0.336851	0.355825	0.308139	0.362336	0.433797	0.0462134	-0.0195489	0.0932331	0.331126	-0.461538	0.395253	0.28292	0.459571	0.113748	0.211292	0.243609
LSR	0.170213	0.314243	0.18213	-0.086711	0.144518	0.0760752	-0.134381	0.24545	0.350723	0.320301	0.514286	0.148176	0.162406	-0.0511278	-0.0631579	-0.209023	-0.081203	-0.0270677	-0.084505	-0.0989038	-0.446874	0.310593	-0.0852299	0.322411	-0.169646	-0.209855	0.112782	0.512782	0.207506	0.0604396	0.102167	-0.0948082	-0.242948	0.299812	0.0912683	0.410526
LTA4H	-0.190238	0.348155	-0.0607098	-0.606977	-0.0578073	0.319339	-0.0181596	-0.274689	0.430845	0.596992	0.593985	0.37232	0.230075	-0.183459	-0.233083	-0.4	-0.607519	-0.267669	-0.518553	-0.512778	0.0580258	0.0821714	0.163904	0.233522	-0.392741	-0.0530318	-0.442105	0.657143	0.629875	0.0494505	0.0588235	0.185102	-0.0308387	0.471564	0.142529	0.297744
LTBP1	0.150188	0.0617937	0.133562	0.47691	0.346844	-0.153035	0.0956407	0.325471	-0.0325023	-0.329323	-0.258647	-0.300865	-0.115789	0.0330827	-0.0240602	0.18797	0.488722	0.257143	0.35953	0.222153	-0.215524	0.171881	-0.0327807	0.128814	0.335418	-0.165156	0.684211	-0.390977	-0.178072	0.186813	-0.139319	-0.191874	-0.0842422	-0.112241	0.535107	0.135338
LTBP2	0.0379869	0.316111	-0.406181	NA	-0.406181	-0.334731	-0.292153	-0.0875428	0.115502	0.6	0.224242	0.224242	0.030303	-0.466667	-0.10303	-0.393939	-0.0787879	0.00606061	-0.240782	-0.318906	-0.0666667	-0.248485	0.210819	-0.393939	-0.169932	0.312907	-0.454545	0.321212	-0.166667	-0.0952381	-0.0666667	0.127273	-0.0607906	0.0668696	-0.133355	-0.672727
LTBP4	-0.0100125	0.366994	0.012142	-0.108389	-0.115615	-0.0451144	-0.342611	-0.239294	0.017385	0.484211	0.380451	0.251974	0.0270677	-0.129323	-0.288722	-0.467669	-0.463158	-0.189474	-0.271184	-0.28606	-0.0399398	-0.141727	-0.0590053	-0.155932	-0.450065	0.0439407	-0.419549	0.452632	0.135394	-0.0164835	0.0402477	0.0285929	-0.202332	0.125047	-0.120024	-0.0526316
LTF	-0.370463	-0.0293897	0.157846	-0.216777	0	0.120305	0.111379	0.200053	0.272869	0.169925	0.395489	0.0503949	0.0932331	0.308271	0.105263	-0.166917	-0.109774	-0.267669	-0.150572	-0.0669503	0.339865	0.649833	0.0196684	0.604144	0.401262	0.303039	-0.186466	0.305263	0.244297	-0.532967	0.110423	-0.0406321	0.172997	-0.0241055	0.14878	0.332331
LTN1	-0.390488	-0.350415	-0.0607098	0.1951	-0.260133	0.263609	-0.196124	-0.196206	-0.262286	-0.353383	-0.281203	-0.236931	-0.109774	0.0616541	0.154887	0.378947	0.121805	0.213534	0.258892	0.330187	-0.0663152	-0.307577	0.0721176	-0.229756	-0.321475	-0.0810629	0.133835	-0.184962	-0.0662252	0.032967	0.155831	-0.0300978	0.0707033	0.138607	0.213793	0.0360902
LUM	0.230288	0.12208	0.133562	0.390199	0.115615	-0.330839	0.100483	-0.305466	-0.0332582	-0.0977444	-0.150376	-0.495675	-0.378947	-0.0481203	-0.347368	-0.201504	-0.0210526	-0.132331	-0.119075	-0.166615	-0.205728	-0.095741	-0.216353	-0.164972	0.0844355	0.224249	0.141353	-0.306767	-0.208977	0.032967	-0.698658	-0.51392	-0.552839	-0.445199	0.177536	-0.276692
LXN	-0.490614	0.0663152	-0.352117	0.108389	-0.289037	0.168073	-0.0181596	-0.213134	-0.174606	0.0300752	0	-0.20534	-0.0857143	0.174436	-0.0481203	-0.114286	-0.201504	-0.204511	-0.145963	-0.164332	0.448381	0.00301546	-0.0852299	0.0512242	-0.0542246	0.280311	-0.282707	-0.233083	0.241354	-0.302198	-0.0629515	-0.0948082	0.0541557	0.0806028	0.460092	-0.0150376
LYPD3	0.110138	-0.12208	-0.254981	0.108389	-0.462459	-0.0628063	-0.144066	-0.435501	-0.175361	-0.00451128	-0.156391	-0.211358	-0.398496	-0.144361	-0.0947368	-0.0661654	-0.207519	-0.141353	-0.232004	-0.0471695	-0.135645	-0.414626	-0.465486	-0.433146	-0.511261	0.13258	-0.458647	0.0451128	0.0367918	-0.142857	-0.170279	-0.161023	-0.265513	-0.186818	-0.54761	-0.332331
LYPLA2	-0.330413	-0.0979656	0.303549	-0.0216777	0.289037	0.208765	0.128328	0.133112	-0.0891925	-0.0932331	0.0180451	0.109064	-0.0390977	0.427068	0.195489	0.464662	0.263158	0.203008	0.35953	0.317253	-0.240392	0.226914	-0.190128	0.396234	0.0588725	-0.439407	0.174436	0.112782	-0.0573952	0.214286	0.240454	0.0752446	0.138398	0.182298	0.113773	0.596992
LYVE1	0.290363	0.574983	0.109278	-0.303488	0.289037	-0.176919	0.341401	-0.363174	0.256995	0.374436	0.209023	-0.157954	-0.369925	-0.0902256	-0.365414	-0.421053	-0.338346	-0.520301	-0.412538	-0.536363	-0.133384	0.0361856	0.190128	0.172505	0.121618	-0.208339	-0.216541	0.218045	0.185431	0.0604396	-0.616099	-0.266366	-0.498684	-0.48211	0.015003	0.120301
LYZ	0.0100125	-0.211003	0.0364259	-0.1951	0.260133	-0.127382	0.273605	-0.0523216	0.138324	-0.0842105	-0.0796992	0.178263	0.35188	-0.347368	-0.186466	-0.103759	-0.213534	-0.126316	-0.254283	-0.239652	-0.0113037	0.53826	0.649058	0.366102	0.545345	0.165156	0.243609	0.0481203	-0.0103017	-0.0769231	-0.0712074	-0.327314	-0.291839	-0.346517	-0.0487598	0.108271
LZIC	0.645777	0.32219	0.290129	NA	0.290129	-0.267785	-0.314627	-0.168832	-0.218846	-0.163636	0.030303	0.187879	-0.0909091	0.0666667	0.284848	0.0909091	0.187879	0.430303	0.0740868	0.0812897	-0.648485	-0.478788	0.316228	-0.369697	-0.604204	-0.816012	0.527273	0.418182	0.15	0.714286	0.00606061	0.224242	0.0972649	0.273557	-0.0242464	0.309091
MACF1	0.265908	-0.273557	0.290129	NA	0.290129	-0.326363	-0.0224733	-0.312653	-0.212767	-0.151515	-0.115152	0.612121	0.527273	-0.175758	0.0909091	0.151515	0.0424242	-0.0545455	-0.0185217	0.14382	-0.333333	-0.0787879	0.210819	-0.248485	0.327277	0.0797606	-0.0909091	-0.0666667	-0.633333	0.309524	-0.248485	-0.0666667	-0.145897	-0.158055	-0.71527	-0.527273
MACROH2A1	-0.190238	-0.0821404	-0.157846	-0.281811	-0.115615	0.335262	0.0556895	-0.276227	0.0241878	-0.0195489	-0.00902256	0.273035	0.237594	0.0962406	0.162406	0.13985	-0.129323	0.0285714	-0.0852732	-0.0235848	0.157499	-0.11308	0.360588	-0.0308852	-0.0356333	-0.168187	0.0571429	0.117293	0.236939	0.175824	0.380805	0.445448	0.478375	0.392468	0.152531	0.121805
MADCAM1	0.0500626	-0.152223	-0.327833	0	-0.202326	0.00530757	0.153751	-0.166968	0.203329	0.0496241	0.196992	0.382851	0.544361	-0.270677	0.00601504	-0.478195	-0.404511	-0.159398	-0.509334	-0.35225	-0.0082894	0.324162	0.0721176	0.040678	0.20218	0.592441	-0.087218	0.0616541	-0.139809	0.021978	-0.0505676	-0.450715	-0.353516	0.040678	-0.111272	-0.389474
MAN1A1	0.310388	0.329315	0.133562	-0.281811	0.086711	0.162766	-0.0520576	-0.110799	0.301592	0.177444	0.530827	-0.199323	-0.0496241	-0.0556391	-0.0962406	-0.288722	-0.299248	-0.589474	-0.381041	-0.254867	-0.192917	0.199021	0.177016	0.35179	-0.29901	-0.109852	-0.081203	0.670677	0.328183	-0.346154	-0.382869	-0.355907	-0.339225	-0.272694	-0.178786	0.443609
MAN1A2	-0.189934	-0.133739	-0.290129	NA	-0.290129	-0.167365	-0.449467	-0.125061	-0.474166	0.393939	0.030303	0.539394	0.684848	-0.442424	-0.115152	0.0424242	-0.187879	0.187879	0.228434	0.0250122	-0.00606061	-0.248485	0.210819	-0.430303	-0.23287	0.153386	-0.212121	0.00606061	-0.3	0.0952381	0.29697	0.321212	0.145897	0.176293	-0.400066	-0.490909
MAN1B1	0.110138	-0.180106	-0.109278	-0.0650332	-0.346844	0.239725	0.0968513	0.0761741	0.258507	0.0586466	0.206015	0.20158	0.123308	0.129323	0.383459	-0.0736842	0.075188	0.0496241	-0.0714451	0.114881	-0.160513	-0.011308	-0.190128	-0.0896423	-0.0116196	0.197733	-0.160902	0.166917	-0.157469	0.0274725	0.263158	0.0684726	0.136894	0.235029	-0.39883	-0.27218
MAN1C1	0.210263	-0.254711	0.133562	-0.086711	-0.086711	-0.0176919	-0.318399	0.0946406	-0.137568	-0.136842	0.0165414	0.293343	0.360902	-0.0315789	0.357895	0.168421	0.0571429	0.27218	0.192825	0.245738	-0.327808	-0.305316	0.360588	-0.369869	-0.19211	-0.167429	0.193985	0.150376	-0.307579	0.335165	0.422085	0.165538	0.126363	0.173258	-0.287558	-0.162406
MAN2A1	-0.0700877	-0.281086	-0.230697	0.173422	-0.346844	0.135343	-0.24576	-0.210825	-0.339385	-0.24812	-0.142857	-0.154193	0.144361	0.0947368	0.172932	0.115789	-0.087218	0.0962406	-0.023815	0.0456479	-0.0655616	-0.178666	0.242577	-0.227496	-0.295137	0.0765173	0.242105	-0.00601504	-0.0883002	0.164835	0.184727	-0.134688	0.0812336	0.00979286	-0.00375075	0.0210526
MAN2A2	0.110138	-0.513189	-0.157846	0.303488	-0.346844	-0.0566141	-0.192492	-0.0754047	-0.260019	-0.428571	-0.348872	-0.273787	-0.0451128	-0.221053	0.130827	0.21203	0.111278	0.172932	0.0837367	0.326383	-0.160513	-0.32944	-0.045893	-0.443692	-0.302883	0.237128	0.00902256	-0.350376	-0.416483	-0.0934066	-0.102167	-0.306998	-0.245205	-0.119021	-0.458842	-0.431579
MAN2B1	-0.0500626	-0.209496	0.0607098	0.238455	-0.173422	-0.0468836	-0.0968513	0.683259	-0.00377934	-0.234586	-0.257143	-0.297856	-0.350376	0.136842	0.296241	0.359398	0.625564	0.324812	0.56311	0.54321	0.287115	-0.116095	-0.609721	-0.116761	0.00232391	0.0530318	-0.0481203	-0.314286	-0.0220751	-0.478022	0.176471	0.276148	0.391125	0.00301319	-0.115023	-0.144361
MAN2B2	0.170213	-0.159759	-0.424969	0.238455	-0.520266	-0.0380376	-0.130749	0.211595	-0.229028	-0.174436	-0.360902	-0.479128	-0.431579	-0.115789	0.130827	0.157895	0.288722	-0.0977444	0.159023	0.194764	0.14092	-0.17942	-0.268802	-0.226742	-0.0797877	0.107579	-0.171429	-0.168421	0.0250184	-0.494505	0.122807	0.0165538	0.115081	-0.442185	-0.485097	-0.215038
MANBA	0.270338	0.226074	-0.012142	0	-0.086711	-0.141535	-0.292975	-0.150809	0.162512	0.216541	0.296241	-0.254231	-0.102256	-0.384962	-0.481203	-0.469173	-0.384962	-0.494737	-0.444803	-0.253346	0.156745	0.113834	0.177016	0.0414313	-0.281193	0.358344	-0.318797	0.300752	0.235467	-0.626374	-0.448916	-0.229496	-0.339225	-0.234275	-0.210042	-0.075188
MANF	-0.210263	0.272796	0.279265	0.0216777	0.491362	0.0486528	0.00484257	0.0361635	0.046108	0.15188	0.267669	0.430989	0.284211	0.0421053	-0.249624	-0.102256	-0.108271	-0.115789	0.0668357	-0.0380399	0.0211003	0.38221	0.0721176	0.418833	0.0914073	-0.0962149	0.0586466	0.314286	-0.0573952	0.032967	0.00515996	-0.0767495	-0.103046	0.0738231	0.238798	0.371429
MANSC1	0.0500626	-0.0226074	0.0849938	0.0216777	0.260133	-0.137997	-0.127117	-0.150809	-0.0136056	-0.0496241	-0.141353	-0.0714554	-0.0451128	-0.499248	-0.467669	-0.0225564	-0.136842	0.115789	-0.145195	-0.0159768	-0.018086	-0.0972487	-0.20324	-0.0753297	-0.281193	-0.0530318	0.0120301	-0.181955	-0.0412068	-0.010989	-0.413829	-0.0707299	-0.270779	0.121281	0.0287558	-0.0135338
MAPK1	-0.410513	-0.712134	-0.012142	0.433555	-0.144518	0.0734214	-0.127117	0.228522	-0.330315	-0.6	-0.66015	0.000752163	-0.043609	-0.0255639	0.154887	0.718797	0.526316	0.548872	0.619191	0.693848	0.116805	-0.0135696	-0.0983422	-0.122034	0.00697174	0.0431831	0.269173	-0.329323	-0.164827	-0.0604396	0.510836	0.213695	0.392629	0.0949154	-0.115023	-0.0180451
MAPK14	-0.265908	0.0243162	-0.290129	NA	-0.290129	0.00836827	-0.314627	0.475232	-0.303953	0.115152	-0.127273	0.369697	0.139394	0.0787879	0.163636	0.29697	0.212121	0.563636	0.543303	0.325159	0.563636	-0.333333	-0.105409	-0.321212	-0.421684	-0.239282	0.0787879	0.0909091	0.483333	0.333333	0.757576	0.854545	0.832831	0.632222	0.0606161	-0.030303
MAPRE1	-0.110138	0.258478	0.133562	-0.0216777	0.375748	-0.0716522	-0.0205809	0.160812	-0.273624	0.103759	-0.0526316	0.108311	-0.108271	0.147368	-0.0646617	0.230075	0.174436	0.0466165	0.308059	0.104229	-0.0376791	0.00150773	-0.00655614	0.184558	0.0549993	-0.483347	-0.0105263	-0.0315789	-0.100074	0.137363	0.0712074	0.191874	0.0902595	-0.0414313	0.085017	0.359398
MAPRE2	0.0901127	0.189903	0.254981	0.130066	0.491362	-0.222918	-0.165858	0.0931017	-0.401366	-0.118797	-0.0932331	-0.15645	-0.111278	0.075188	-0.189474	0.201504	0.132331	-0.123308	0.233541	0.182592	0.023361	0.0188467	0.177016	0.150659	0.0426051	-0.338646	0.103759	-0.168421	-0.294334	-0.208791	-0.320949	-0.0496614	-0.0895073	-0.286253	-0.0537608	0.299248
MARCKS	-0.0901127	0.498871	0.303549	-0.411877	0.404651	-0.173381	-0.182807	-0.410109	0.224493	0.596992	0.509774	0.319669	0.0270677	-0.233083	-0.560902	-0.422556	-0.592481	-0.135338	-0.492433	-0.573642	-0.220046	0.0527706	0.216353	0.193597	-0.316052	-0.250765	-0.242105	0.569925	0.495953	0.252747	-0.242518	0.111362	-0.236179	0.335217	0.34757	0.374436
MARCO	0.170213	-0.0874154	-0.303549	-0.108389	-0.115615	-0.0442298	0.552052	-0.153118	-0.134545	-0.144361	-0.275188	0.0609252	-0.0541353	0.348872	0.311278	0.177444	-0.00451128	-0.141353	-0.0791274	-0.123249	0.0301433	0.0301546	0.0590053	0.020339	0.298236	-0.107579	-0.0646617	-0.184962	0.0912436	0.153846	0.0608875	-0.1076	-0.0112824	-0.308852	-0.372575	-0.0255639
MASP1	0.290363	-0.290129	-0.012142	0.390199	-0.202326	-0.198149	0.047215	-0.197745	-0.27816	-0.418045	-0.392481	-0.608499	-0.556391	0.142857	0.123308	0.26015	0.311278	-0.132331	0.111393	0.266279	-0.261493	-0.208067	-0.150791	-0.242562	0.0883087	0.0810629	0.0586466	-0.282707	-0.391464	-0.186813	-0.391125	-0.316027	-0.18428	-0.629756	-0.403831	-0.258647
MASP2	-0.130163	-0.434816	-0.497821	0.498588	-0.375748	0.108805	0.101694	0.140037	-0.425554	-0.42406	-0.499248	-0.282061	-0.0661654	0.0947368	0.297744	0.393985	0.403008	0.234586	0.279635	0.203894	-0.14092	0	-0.137679	-0.0768363	0.129365	0.156065	0.242105	-0.433083	-0.317881	0.0714286	0.153767	-0.306245	0.00977811	-0.239548	-0.060012	-0.123308
MAT1A	-0.110138	-0.314997	-0.0607098	-0.0433555	-0.260133	0.162766	0.190071	0.50398	0.0219202	-0.0902256	-0.300752	0.215871	0.0120301	0.350376	0.618045	0.514286	0.604511	0.646617	0.609204	0.403984	-0.0158252	-0.238976	-0.190128	-0.232769	0.204504	-0.212885	0.159398	-0.216541	-0.0779985	0.384615	0.762642	0.637321	0.70252	0.357063	-0.122525	-0.159398
MAT2A	-0.370463	-0.293143	-0.0364259	-0.173422	-0.260133	0.319339	-0.285711	-0.090024	-0.00755868	0.0315789	0.147368	0.405416	0.372932	-0.00601504	0.288722	0.0541353	-0.075188	0.354887	0.023815	0.120206	0.0211003	-0.309085	0.137679	-0.279473	-0.324573	0.0901541	-0.0827068	0.136842	-0.117734	0.269231	0.457172	0.364184	0.431741	0.636536	0.107522	-0.189474
MAT2B	-0.113961	0.401218	-0.174078	NA	-0.174078	0.092051	-0.292153	-0.393942	0.0911858	0.539394	0.357576	0.539394	0.236364	-0.127273	-0.224242	-0.212121	-0.369697	0.2	-0.0308695	-0.218857	0.0424242	-0.515152	-0.737865	-0.515152	-0.711198	-0.0920315	-0.175758	0.357576	0.3	0.452381	0.139394	0.624242	0.0972649	0.917937	0.315204	-0.309091
MATN2	0.189934	0.25532	0.290129	NA	0.290129	-0.19247	-0.20226	-0.894187	0.0790277	0.187879	0.260606	0.272727	-0.0666667	-0.321212	-0.321212	-0.321212	-0.466667	-0.0666667	-0.438347	-0.331412	-0.721212	-0.369697	0.632456	-0.345455	-0.560147	-0.325178	-0.0666667	0.284848	-0.133333	0.52381	-0.490909	-0.0909091	-0.620064	0.328269	0.0969857	-0.030303
MAZ	0.113961	0.303953	-0.290129	NA	-0.290129	-0.284521	-0.112367	0.0562775	0.0790277	0.50303	0.333333	0.139394	0.357576	-0.139394	-0.0787879	-0.381818	-0.151515	-0.333333	-0.265478	-0.400195	0.163636	0.212121	0.210819	0.0666667	0.13217	0.595137	-0.430303	0.430303	0.0333333	-0.333333	-0.151515	-0.0787879	0.0303953	-0.158055	-0.266711	-0.490909
MB	0.130163	0.234364	0.327833	-0.260133	0.462459	-0.0265379	-0.105326	-0.312391	0.157977	0.0962406	0.311278	0.060173	0.0646617	-0.166917	-0.103759	-0.153383	-0.148872	0.0315789	-0.271952	-0.229	-0.481539	-0.147004	0.413037	0.0474577	-0.107675	-0.398496	0.312782	0.221053	-0.138337	0.516484	-0.356037	-0.00902935	-0.103798	0.234275	0.453841	0.230075
MBD1	0.330413	0.369255	-0.109278	-0.108389	0	-0.0247687	-0.047215	0.112338	0.410437	0.413534	0.467669	0.0398646	0.145865	-0.421053	-0.354887	-0.595489	-0.320301	-0.425564	-0.451717	-0.400941	-0.0941977	0.453074	0.0852299	0.333711	0.0294362	0.234855	-0.130827	0.476692	0.0868286	-0.39011	-0.213622	-0.290444	-0.40692	-0.156686	-0.102521	0.087218
MBL2	0.0300376	-0.0422006	0.0607098	-0.0650332	-0.202326	-0.0389222	0.0726385	0.380871	-0.0808779	-0.123308	-0.156391	-0.735615	-0.593985	0.43609	0.362406	0.306767	0.384962	-0.0360902	0.291158	0.229	0.0859083	0.0135696	-0.0983422	0.133334	0.185913	-0.265917	0.0781955	-0.174436	0.0824136	-0.43956	0.0650155	0.0519188	0.203084	-0.410547	-0.0662633	0.321805
MCAM	-0.0700877	0.152977	-0.012142	0.108389	-0.0289037	-0.191073	-0.141645	-0.615549	-0.0166291	0.196992	0.0210526	-0.0300865	-0.266165	-0.299248	-0.493233	-0.42406	-0.357895	-0.172932	-0.404087	-0.302798	0.0452149	-0.264607	-0.137679	-0.296046	-0.19211	0.298493	-0.348872	-0.0135338	-0.0927153	0	-0.438596	-0.0782543	-0.22941	-0.0602638	0.105021	-0.419549
MCF2	-0.0379869	0.109423	-0.406181	NA	-0.406181	-0.175734	-0.60678	0.356424	-0.480245	0.442424	0.115152	0.284848	0.551515	-0.393939	0.030303	0.0545455	0.0787879	0.406061	0.407477	0.125061	0.151515	-0.284848	0.210819	-0.430303	-0.270633	0.0306772	0.0181818	0.10303	-0.1	0.047619	0.539394	0.527273	0.462008	0.231004	-0.169725	-0.333333
MCFD2	0.341882	0.686933	-0.290129	NA	-0.290129	-0.0167365	-0.26968	0.0687836	0.145897	0.660606	0.672727	-0.248485	0.345455	-0.0909091	-0.139394	-0.515152	-0.248485	-0.236364	-0.228434	-0.51275	-0.0787879	0.0909091	0.210819	0.0545455	-0.188814	0.337449	-0.0181818	0.515152	0.25	0.0714286	-0.127273	-0.0666667	-0.0972649	0.0486324	0.363696	-0.0909091
MDH1	0.0901127	0.452902	-0.0364259	-0.260133	0	0.336146	0.177964	0.182356	0.556319	0.43609	0.494737	0.10079	-0.0556391	0.0526316	-0.0631579	-0.102256	-0.0887218	-0.0781955	-0.141354	-0.253346	-0.245668	0.150773	-0.452374	0.351036	-0.429149	-0.284857	-0.172932	0.542857	0.853569	0.131868	0.0670795	0.0842739	-0.103046	0.496423	0.157532	0.494737
MDH2	-0.265908	0.0911858	-0.406181	NA	-0.406181	0.0836827	0.06742	0.231363	0.115502	0.212121	-0.10303	0.357576	-0.0787879	0.260606	0.175758	0.0545455	0.10303	0.2	0.160521	-0.0125061	0.575758	-0.187879	-0.948683	-0.163636	-0.289514	0.104302	-0.284848	0.248485	0.533333	0.166667	0.430303	0.539394	0.595747	0.462008	0.0242464	-0.272727
ME1	-0.0100125	-0.0301433	-0.376401	0.303488	-0.491362	0.0583833	-0.203388	-0.103104	-0.286474	-0.0285714	-0.366917	-0.134637	-0.300752	0.0736842	0.0195489	0.284211	0.160902	0.263158	0.25121	0.113359	-0.0693295	-0.473428	-0.281914	-0.468551	-0.440769	-0.150004	-0.0541353	-0.0842105	0.425313	0.236264	0.391125	0.373965	0.276796	0.210923	-0.05001	-0.118797
MED30	-0.0500626	-0.623212	-0.012142	0.390199	-0.202326	0.176919	0.190071	-0.0946406	-0.338629	-0.610526	-0.593985	-0.23994	-0.183459	0.362406	0.422556	0.678195	0.509774	0.481203	0.466314	0.579728	-0.291636	-0.309085	-0.635946	-0.312618	-0.036408	-0.125004	0.396992	-0.476692	-0.531273	0.412088	0.180599	-0.0406321	0.169989	-0.00527308	-0.286307	-0.135338
MEGF10	-0.110138	0.370008	-0.157846	-0.390199	-0.0289037	0.456451	0.26513	0.256222	0.434624	0.577444	0.389474	0.557352	0.222556	-0.0992481	0.00451128	-0.153383	-0.0661654	0.0135338	0.0299608	-0.194004	-0.0188395	0.0286469	-0.426149	0.202637	-0.239363	-0.168187	-0.416541	0.428571	0.200147	0.346154	0.312693	0.254327	0.0345995	0.424106	-0.111272	0.114286
MEGF8	-0.0901127	-0.430295	-0.376401	0.541944	-0.404651	0.0486528	-0.105326	-0.200823	-0.283451	-0.464662	-0.4	-0.282061	-0.132331	-0.276692	0.0210526	0.0631579	0.118797	-0.0270677	0.0207421	0.232044	-0.0572722	-0.133434	-0.0983422	-0.283993	-0.134787	0.423497	0.00300752	-0.309774	-0.535688	-0.175824	-0.170279	-0.514673	-0.299361	-0.345763	-0.193789	-0.440602
MEGF9	-0.0100125	-0.142427	-0.0849938	-0.108389	-0.0578073	-0.0477682	-0.00242128	0.156195	0.172338	0.0661654	0.0210526	0.330952	0.308271	-0.302256	-0.0150376	-0.284211	-0.0736842	0.0887218	-0.142122	-0.0623855	0.360966	0.105541	0.137679	-0.0775896	0.209152	0.406072	-0.0917293	-0.0300752	-0.244297	-0.0879121	0.157895	0.139202	0.204588	0.0564973	-0.14753	-0.398496
MEPE	0.341882	0.121581	0.290129	NA	0.290129	-0.451887	-0.494413	-0.137567	-0.267478	0.115152	0.224242	0.272727	0.381818	-0.563636	-0.151515	-0.0666667	-0.00606061	0.151515	-0.0061739	0.118808	-0.442424	-0.236364	0.737865	-0.393939	0.0566441	-0.141115	0.127273	0.0181818	-0.5	0.047619	-0.187879	0.127273	-0.200609	0.0607906	-0.254588	-0.29697
MERTK	0.250313	-0.0761117	-0.109278	-0.0433555	-0.260133	0.115882	0.146488	-0.193128	0.231296	-0.0406015	0.0285714	-0.122602	-0.174436	0.0917293	0.0962406	0.0105263	-0.00902256	-0.0541353	-0.204348	0.0623855	0.0452149	-0.24576	-0.557272	-0.224483	-0.236265	0.133337	-0.242105	-0.0917293	0.269316	-0.0274725	-0.174407	0.171558	0.120346	0.28324	-0.290058	-0.281203
MESD	-0.210263	0.179352	0.230697	0.151744	0.433555	-0.148612	-0.254235	0.0492439	-0.377178	0.0285714	0.0285714	0.0864987	-0.0135338	0.0706767	-0.219549	0.129323	0.0360902	0.0180451	0.204348	0.113359	-0.0693295	0.105541	0.0196684	0.21469	-0.0503515	-0.296221	0.0270677	0.00451128	-0.155997	-0.021978	-0.0691434	-0.0308503	-0.0797292	-0.0233522	0.155031	0.374436
MET	0.150188	0.018086	-0.012142	-0.173422	-0.173422	0.0778444	0.308714	0.0800213	0.153441	0.15188	-0.0330827	0.31666	0.201504	0.378947	0.320301	0.0406015	0.00451128	0.302256	0.135208	-0.101186	-0.0957048	-0.101018	-0.0196684	-0.190584	0.0852101	-0.139398	0.193985	0.0962406	0.191317	0.681319	0.541796	0.263356	0.215118	0.20339	-0.0687638	-0.0511278
METRNL	0.113961	-0.0607906	-0.522233	NA	-0.522233	0.108788	0.06742	0.131314	-0.00607906	0.309091	-0.0424242	0.260606	0.490909	0.030303	0.321212	0.0666667	0.175758	0.0909091	0.216086	-0.0312653	0.00606061	-0.187879	-0.316228	-0.309091	0.13217	0.36199	-0.115152	-0.0666667	-0.466667	0.119048	0.248485	0.0545455	0.170214	-0.115502	-0.557668	-0.660606
MFAP4	0.0901127	0.459685	-0.254981	-0.303488	-0.086711	0.16365	0.0399512	-0.35394	0.0899483	0.503759	0.231579	0.183528	0.0120301	-0.285714	-0.452632	-0.440602	-0.57594	-0.404511	-0.424829	-0.511257	0.149963	-0.0949871	-0.281914	0.000753297	-0.476402	-0.0325767	-0.467669	0.428571	0.338484	0.0164835	-0.192982	-0.0714823	-0.309139	-0.0994352	-0.261302	0.087218
MFN2	-0.265908	0.297874	-0.522233	NA	-0.522233	0.0418414	-0.494413	0.112555	-0.218846	0.648485	0.248485	0.393939	0.393939	-0.224242	-0.115152	-0.10303	-0.187879	0.345455	0.265478	-0.100049	0.345455	-0.393939	-0.316228	-0.454545	-0.641967	0.0552189	-0.175758	0.29697	0.4	0.333333	0.551515	0.721212	0.474166	0.686933	0.218218	-0.309091
MGAT1	0.150188	0.146195	0.012142	-0.433555	0.086711	-0.159227	-0.272394	0.0169276	0.00302347	0.293233	0.314286	0.233923	0.196992	-0.0992481	0.0917293	-0.12782	-0.239098	0.0842105	-0.296536	-0.308884	-0.297665	0.00527706	0.596609	0.0625237	-0.0914073	-0.372738	0.0556391	0.383459	0.307579	0.181319	0.261094	0.28292	0.176006	0.294539	0.0587618	0.315789
MGAT2	-0.0100125	-0.304447	-0.206413	0.0216777	-0.31794	0.0672293	-0.222758	0.17774	-0.311418	-0.203008	-0.216541	-0.28883	-0.165414	-0.0827068	0.148872	0.330827	0.129323	-0.0676692	0.160559	0.22824	0.00602865	-0.0384472	0.0721176	0.000753297	-0.254856	-0.0712142	-0.120301	0.102256	0.0868286	-0.335165	0.133127	-0.0842739	0.0293343	-0.345763	-0.552611	0.186466
MGAT3	-0.410513	-0.337604	0.230697	0.281811	0.260133	-0.131805	-0.0230022	-0.316238	-0.257751	-0.276692	-0.243609	-0.0676946	-0.24812	-0.0150376	-0.180451	0.234586	0.135338	0.148872	0.0499347	0.143791	-0.211003	0.140219	-0.0590053	0.164219	0.141759	0.0431831	0.124812	-0.0736842	-0.354673	0.010989	-0.242518	-0.225734	-0.0654381	-0.186064	0.158782	0.12782
MGAT4B	0.265908	0.206688	-0.290129	NA	-0.290129	-0.225943	-0.0224733	0.312653	0.0911858	0.29697	0.187879	-0.10303	0.236364	-0.0666667	0.139394	-0.212121	0.151515	-0.187879	-0.0926085	-0.193845	0.0666667	0.187879	0.210819	0.0666667	0.346159	0.472428	-0.163636	0.187879	-0.2	-0.333333	-0.0666667	-0.175758	0.0607906	-0.376901	-0.254588	-0.406061
MGAT5	0.150188	-0.0806332	-0.206413	0.325166	-0.173422	0.100844	0.128328	0.379332	0.18292	0.0466165	-0.0406015	0.064686	0.0120301	-0.153383	0.075188	0.154887	0.378947	0.311278	0.249674	0.113359	-0.526	0.0776482	-0.583497	0.0143126	-0.0635203	0.046971	0.0721805	0	-0.0235467	0.214286	0.122807	-0.151242	-0.226401	0.189078	-0.106271	-0.121805
MIA3	0.130163	0.459685	-0.133562	-0.498588	-0.260133	0.429029	0.00605321	-0.0984878	0.408925	0.574436	0.583459	0.198571	0.148872	-0.0165414	-0.0706767	-0.422556	-0.497744	-0.366917	-0.355689	-0.344642	0.104748	-0.0949871	-0.517935	0.0444445	-0.582528	-0.0674262	-0.47218	0.613534	0.476821	-0.0164835	0.0918473	0.105342	-0.106055	0.290773	-0.231296	0.166917
MIEN1	-0.341882	-0.0607906	0.406181	NA	0.406181	0.0585779	-0.0449467	-0.0625305	-0.0486324	-0.187879	0.0909091	-0.00606061	-0.0424242	0.030303	-0.369697	0.0666667	-0.260606	-0.0666667	0.0185217	0.14382	0.321212	0.175758	-0.210819	0.236364	-0.031469	-0.128844	0.0545455	-0.115152	0.416667	-0.166667	-0.0181818	0.212121	0.0182372	0.38298	0.569791	0.430303
MINPP1	0.130163	-0.350415	-0.157846	0.47691	-0.231229	-0.201688	-0.128328	-0.364713	-0.380958	-0.407519	-0.446617	-0.356525	-0.37594	-0.13985	-0.124812	0.183459	0.0406015	0.0766917	-0.0391796	0.187917	-0.224567	-0.331701	-0.452374	-0.409794	-0.403586	0.152277	-0.0616541	-0.302256	-0.259014	-0.010989	-0.391125	-0.391272	-0.356525	-0.260641	-0.420084	-0.306767
MLEC	-0.0901127	0.352676	0.0849938	0.151744	0.346844	-0.132689	0.127117	-0.21775	-0.0355258	0.168421	0.0947368	0.110568	-0.081203	-0.0496241	-0.455639	-0.299248	-0.243609	-0.326316	-0.16901	-0.244216	0.055765	0.320393	-0.0327807	0.304332	0.109999	0.0537894	-0.123308	0.124812	-0.0691685	-0.159341	-0.391125	-0.364936	-0.42422	-0.314878	0.132527	0.172932
MME	0.265908	-0.249241	-0.290129	NA	-0.290129	0.326363	0.224733	0.687836	-0.133739	-0.430303	-0.539394	-0.0181818	-0.0787879	0.563636	0.842424	0.660606	0.818182	0.672727	0.740868	0.575281	0.0909091	-0.357576	-0.105409	-0.248485	0.0251752	-0.460157	0.6	-0.29697	-0.0666667	0.52381	0.721212	0.333333	0.723408	-0.0243162	-0.363696	0.0787879
MMP1	0.570714	-0.0406934	0.18213	0.368522	0.404651	-0.523681	-0.146488	0.0377023	-0.40439	-0.404511	-0.317293	-0.124859	0.0165414	-0.0827068	0.0210526	0.118797	0.243609	0.209023	0.149036	0.159768	-0.337604	-0.287223	0.124567	-0.370622	0.102252	-0.177278	0.475188	-0.470677	-0.64312	0.406593	-0.362229	-0.222724	-0.221136	-0.279473	-0.0937688	-0.287218
MMP11	-0.341882	0.0851068	-0.522233	NA	-0.522233	0.569043	0.112367	-0.475232	0.297874	0.418182	0.0424242	-0.272727	-0.369697	-0.115152	-0.175758	-0.284848	-0.357576	-0.0181818	-0.203739	-0.406449	-0.248485	-0.29697	-0.948683	-0.2	-0.560147	0.0306772	-0.212121	-0.0787879	-0.05	0.285714	0.00606061	-0.2	-0.437692	0.121581	0.278834	-0.0181818
MMP14	0.341882	0.188451	-0.290129	NA	-0.290129	-0.117156	0.13484	-0.112555	0.25532	0.187879	0.00606061	-0.2	-0.272727	-0.0424242	0.212121	-0.284848	0.115152	-0.151515	-0.327217	-0.350171	-0.406061	-0.0424242	-0.105409	-0.0545455	0.0125876	0.153386	-0.163636	0.236364	-0.2	-0.0952381	-0.272727	-0.442424	-0.279637	-0.468087	-0.266711	-0.272727
MMP19	0.150188	-0.363226	0.327833	0.151744	0.202326	0.129151	0.0690066	0.50475	-0.0657606	-0.574436	-0.269173	-0.251974	-0.184962	0.335338	0.550376	0.729323	0.753383	0.381955	0.635324	0.79123	-0.266768	-0.0497552	-0.20324	0.0775896	0.0596471	-0.48865	0.485714	-0.24812	-0.404709	0.0714286	0.192982	0.13243	0.305378	0.0542374	-0.222545	0.294737
MMP2	0.290363	0.21251	-0.109278	0.260133	-0.086711	-0.125613	0.00121064	-0.479358	0.00453521	0.0992481	-0.108271	-0.343738	-0.395489	-0.309774	-0.449624	-0.209023	-0.135338	-0.156391	-0.220481	-0.264758	-0.360212	-0.354317	-0.163904	-0.324671	-0.324573	0.0704566	-0.087218	-0.043609	-0.0809419	0.274725	-0.581011	-0.308503	-0.51824	-0.247081	-0.0287558	-0.297744
MMP3	-0.430539	-0.0248682	0.376401	0.086711	0.173422	0.211418	0.1707	-0.0969489	0.275892	-0.00300752	-0.0165414	-0.154945	-0.201504	0.123308	-0.150376	0.135338	0.156391	0.215038	0.23815	0.103469	-0.221553	0.192236	0.00655614	0.256874	0.144857	-0.128792	0.368421	0.0887218	0.0500368	0.104396	0.0670795	-0.0511663	-0.0586687	0.101695	0.635127	0.33985
MMP7	0.417855	0.121581	0.522233	NA	0.522233	-0.418414	-0.40452	-0.0687836	-0.486324	-0.236364	0.2	-0.381818	0.151515	-0.187879	-0.163636	-0.0545455	-0.139394	-0.10303	-0.0864346	-0.0187592	-0.551515	0.284848	0.948683	0.321212	-0.0944069	-0.411074	0.490909	0.187879	0	0.0238095	-0.272727	-0.381818	-0.279637	-0.38906	0.0606161	0.757576
MMP8	-0.510639	-0.149209	-0.0607098	-0.260133	0.0289037	0.191957	0.146488	0.306235	0.120939	0.12782	0.174436	0.216623	0.193985	0.0902256	0.0661654	0.087218	-0.0406015	-0.0270677	-0.0368749	-0.0334751	0.326301	0.590277	-0.242577	0.61921	0.233941	0.112124	-0.210526	0.192481	0.289919	-0.373626	0.271414	0.0519188	0.21211	0.149906	0.040008	0.449624
MMP9	-0.450564	-0.13263	-0.0364259	-0.151744	-0.0289037	0.236187	0.177964	0.397798	0.25246	0.0496241	0.162406	-0.146672	0.0315789	0.144361	0.100752	0.0661654	0.145865	-0.0932331	0.00768227	0.0395615	0.354183	0.693557	0.0983422	0.698306	0.499641	0.188642	0.0105263	0.0526316	0.251656	-0.582418	0.221878	0.055681	0.300113	0.0459511	0.277556	0.442105
MMRN1	0.0300376	0.0957048	0.157846	0.0650332	0.433555	0.164535	0.305082	0.139268	0.0272113	-0.206015	-0.132331	-0.0819857	-0.0390977	0	-0.0285714	0.239098	0.290226	-0.0526316	0.279635	0.214545	-0.119066	0.178666	0.045893	0.325424	0.213025	-0.343949	0.335338	-0.124812	-0.369389	0.164835	-0.226006	-0.20617	-0.169237	-0.242562	0.095019	0.323308
MMRN2	-0.150188	-0.00979656	-0.133562	-0.108389	-0.231229	0.0530757	0.387405	-0.153118	0.206352	0.281203	-0.0496241	0.185784	-0.087218	-0.0345865	-0.0646617	-0.162406	-0.13985	-0.0481203	-0.0706769	-0.214545	-0.0987192	0.104787	-0.177016	0.0120528	0.209152	0.163641	-0.293233	0.0947368	-0.108904	0.0934066	0.108359	-0.140707	-0.279804	-0.195104	-0.257552	-0.207519
MNDA	-0.410513	-0.333837	0.18213	-0.173422	0.0578073	0.0159227	0.0133171	0.15004	-0.0302347	-0.264662	-0.0827068	-0.100038	-0.0210526	0.239098	0.225564	0.198496	0.0977444	-0.0210526	0.0691404	0.266279	0.534289	0.31587	0.334363	0.296046	0.416755	0.112124	0.0135338	-0.156391	0.013245	-0.543956	0.215686	0.20316	0.460323	-0.040678	0.113773	0.2
MOB3B	-0.189934	-0.243162	-0.290129	NA	-0.290129	0.368204	0.426993	0.506497	0.224925	-0.187879	-0.236364	-0.757576	-0.393939	0.224242	0.163636	0.0545455	0.272727	-0.212121	0.0432173	0.0312653	0.284848	0.454545	-0.632456	0.50303	0.560147	0.34972	0.00606061	-0.406061	-0.1	-0.47619	0.0666667	-0.515152	-0.0364743	-0.699091	0.0242464	0.212121
MOGS	-0.0300376	-0.330069	-0.279265	-0.0216777	-0.260133	0.180457	0.248181	0.405493	-0.138324	-0.112782	-0.27218	0.0518992	0.0466165	0.157895	0.354887	0.418045	0.276692	0.288722	0.296536	0.274648	-0.0158252	0.0640786	-0.54416	0.0564973	-0.0333094	-0.123488	-0.0781955	-0.198496	-0.0515085	0.0659341	0.395253	0.027088	0.0842422	0.0504709	-0.575115	0.0917293
MPIG6B	0.0500626	0.327808	0.206413	0.130066	0.491362	-0.195496	-0.124696	-0.126187	-0.269089	0.0586466	0.147368	-0.0353516	-0.0150376	0.0496241	-0.309774	-0.0887218	-0.0947368	-0.267669	-0.0476301	-0.0517343	-0.0761117	0.147004	0.177016	0.249341	0.0480275	-0.186369	0.0240602	-0.0150376	-0.309051	-0.0769231	-0.45098	-0.211437	-0.258744	-0.187571	0.127526	0.27218
MPO	-0.410513	-0.0128109	-0.157846	-0.325166	-0.173422	0.256533	-0.0532682	0.012311	0.145127	0.225564	0.427068	0.3129	0.386466	0.0706767	0.0827068	-0.297744	-0.381955	-0.315789	-0.337252	-0.222153	0.489074	0.404072	0.150791	0.378155	0.0642949	0.36895	-0.360902	0.372932	0.297277	-0.43956	0.203302	0.027088	0.224897	0.165725	0.102521	0.165414
MRC1	0.470589	0.144688	-0.012142	-0.216777	0.0289037	0.188419	0.449148	-0.166198	0.47015	-0.075188	0.13985	-0.167732	-0.0766917	-0.0796992	0.043609	-0.0992481	-0.123308	-0.348872	-0.280403	-0.163572	-0.211003	-0.0294008	-0.124567	0.0693033	-0.167322	-0.0833357	0.0165414	0.169925	0.251656	0.0714286	-0.49226	-0.380738	-0.441519	-0.174012	-0.265053	0.0330827
MRC2	0.370463	0.177845	-0.254981	0.173422	-0.289037	0.0468836	0.184017	-0.290077	0.211643	0.075188	0.0766917	-0.158706	-0.141353	-0.133835	-0.160902	-0.404511	-0.210526	-0.354887	-0.332642	-0.237369	0.0203467	-0.19299	-0.3737	-0.268174	-0.244011	0.416679	-0.288722	-0.00150376	-0.0382634	-0.0274725	-0.484004	-0.3845	-0.423467	-0.231262	-0.2513	-0.499248
MSLN	0.0300376	-0.0519971	-0.109278	0.368522	0.115615	0.0893442	0.495152	0.0453967	0.068784	-0.174436	-0.360902	-0.0789771	-0.251128	-0.0571429	-0.121805	0.222556	0.335338	0.2	0.231236	0.0890134	-0.293143	0.0776482	-0.609721	0.0986819	0.0356333	-0.0613654	0.178947	-0.231579	-0.214864	0.373626	-0.252838	-0.37547	-0.365551	-0.192091	-0.0125025	0
MSN	-0.130163	0.339112	-0.279265	-0.325166	-0.115615	0.180457	-0.101694	-0.250836	0.25246	0.406015	0.381955	0.209101	0.168421	-0.297744	-0.326316	-0.392481	-0.547368	-0.291729	-0.513176	-0.479303	0.211003	0.061817	0.0721176	0.14388	-0.409009	0.062123	-0.374436	0.403008	0.674025	-0.164835	-0.0257998	0.0887886	-0.0594208	0.378908	0.202541	0.18797
MST1	-0.0300376	-0.553882	0.157846	0.260133	0.0289037	-0.180457	0.0181596	0.145423	-0.112624	-0.422556	-0.4	0.117337	0.318797	-0.0451128	0.181955	0.302256	0.263158	0.490226	0.326496	0.272366	-0.204974	0.104034	0.504823	-0.163465	0.395065	0.155307	0.593985	-0.276692	-0.328183	0.318681	0.351909	-0.0775019	0.0406168	-0.048211	0.0612623	-0.210526
MSTN	-0.210263	-0.27355	-0.012142	0.433555	-0.231229	0.0592679	0.0423724	0.042319	0.219958	-0.0601504	-0.133835	-0.0188041	-0.177444	-0.22406	-0.120301	0.0345865	0.291729	0.215038	0.195898	0.197808	-0.227582	0.0520168	-0.399925	-0.0873825	0.0503515	0.435619	-0.0706767	-0.0360902	-0.195732	-0.203297	-0.0257998	-0.156509	-0.155698	0.0256121	0.0662633	-0.398496
MTPN	0.0500626	0.133384	0.254981	0.108389	0.491362	-0.173381	0.105326	0.0800213	-0.323512	-0.162406	-0.195489	-0.0564122	-0.196992	0.237594	-0.0285714	0.342857	0.246617	0.0225564	0.321887	0.193243	-0.128109	0.00603093	0.0196684	0.166479	0.101478	-0.472741	0.160902	-0.160902	-0.213392	0.203297	-0.201238	-0.055681	-0.0759684	-0.261394	-0.0725145	0.347368
MTTP	-0.113961	-0.151976	-0.290129	NA	-0.290129	-0.200839	0	-0.412702	0.0486324	0.29697	-0.139394	0.587879	0.139394	-0.321212	0.00606061	-0.115152	-0.0909091	-0.0181818	-0.179043	-0.162579	-0.151515	-0.29697	-0.105409	-0.454545	-0.0503503	0.288365	-0.551515	0.0545455	-0.45	0.0952381	-0.10303	0.030303	-0.145897	0	-0.545545	-0.830303
MUC20	0.189934	-0.261399	-0.290129	NA	-0.290129	-0.184102	-0.314627	0.387689	-0.632222	-0.115152	-0.418182	0.393939	0.369697	-0.00606061	0.539394	0.478788	0.478788	0.612121	0.611216	0.406449	-0.0909091	-0.369697	0.210819	-0.430303	-0.226576	-0.36199	0.284848	-0.00606061	-0.266667	0.47619	0.648485	0.381818	0.638301	-0.0729487	-0.763763	-0.163636
MUC6	-0.0379869	0.808514	-0.174078	NA	-0.174078	-0.309626	-0.359573	-0.0562775	0.25532	0.830303	0.842424	-0.0787879	0.2	-0.236364	-0.551515	-0.757576	-0.575758	-0.454545	-0.500086	-0.681583	0.345455	0.260606	-0.105409	0.2	-0.276927	0.546053	-0.454545	0.745455	0.7	-0.309524	-0.260606	0.139394	-0.0668696	0.370822	0.763763	-0.115152
MUCL1	0.230288	-0.0158252	-0.0607098	0.325166	-0.231229	-0.199034	-0.162226	0.290077	-0.0377934	-0.0736842	-0.115789	-0.394133	-0.425564	0.00300752	0.142857	0.0225564	0.378947	0.141353	0.178997	0.101186	-0.247928	-0.13268	-0.124567	-0.182298	-0.0286616	0.0439407	0.105263	-0.0270677	-0.0706402	-0.131868	-0.0196078	-0.0790068	0.0188041	-0.265161	-0.0737648	-0.156391
MX1	-0.130163	0.175584	0.0849938	-0.216777	-0.0289037	-0.25211	-0.368035	0.279305	0.0188967	0.237594	0.282707	0.0631817	0.249624	0.0225564	-0.0225564	-0.409023	-0.299248	-0.0406015	-0.158255	-0.174984	0.584779	0.143988	0.347476	0.00301319	0.110773	0.243189	-0.106767	0	0.217807	-0.478022	0.240454	0.228743	0.251222	0.156686	0.325065	-0.0285714
MXRA5	-0.189934	0.680854	-0.522233	NA	-0.522233	0.158997	-0.26968	0.0375183	0.243162	0.769697	0.527273	-0.0787879	-0.0545455	-0.0181818	-0.248485	-0.478788	-0.357576	0.00606061	-0.142	-0.493991	0.357576	-0.163636	-0.948683	-0.10303	-0.698611	0.177928	-0.248485	0.563636	0.866667	0.047619	0.224242	0.418182	0.212767	0.632222	0.860748	-0.0181818
MXRA7	-0.189934	0.0425534	0.406181	NA	0.406181	-0.460255	-0.247207	-0.662824	0.0182372	0.175758	0.272727	0.0424242	-0.115152	-0.684848	-0.709091	-0.490909	-0.587879	-0.490909	-0.666781	-0.356424	-0.29697	0.236364	0.632456	0.115152	0.0629379	0.227011	-0.50303	0.127273	-0.266667	-0.5	-0.721212	-0.381818	-0.747724	-0.158055	0.0606161	-0.0909091
[truncated: 654 more rows]
