# Supplementary material for: Comprehensive proteomics and meta-analysis of COVID-19 host response
Source: Nat Commun. 2023 Sep 22;14:5921. doi: 10.1038/s41467-023-41159-z (PMC10516886; doi:10.1038/s41467-023-41159-z)
Supplement: Supplementary file 14 — Supplementary Dataset 11 [file 41467_2023_41159_MOESM14_ESM.xlsx]

## Sheet: supplementary_dataset_11a
	Peptide sequence	Master protein(s)	Gene name(s)	Matching gene count	PTM flanking sequence(s)	Protein(s)	set1_PSM count	set2_PSM count	set1_q-value	set2_q-value	set1_PEP	set2_PEP	set1_PTM FLR	set2_PTM FLR	statistic.t	parameter.df	p.value	conf.int1	conf.int2	estimate.mean of x	estimate.mean of y	null.value.difference in means	stderr	alternative	method	data.name	log2fc	adj.p	gene_name	PSPlus_location
1	MHSMNGFMYGNQPGLTMCK_Phospho:T16	ENSP00000264613.6__Phospho:T635;ENSP00000420545.1__Phospho:T418	CP	YGNQPGLTMCKGDSV	1	ENSP00000264613.6;ENSP00000420545.1	1	NA	8.7000000000000001E-5	NA	9.6559999999999991E-7	NA	2.9634121808223699E-2	NA	2.07658	2.03092	0.171525	-2.37607	6.93646	0.264323	-2.01587	0	1.09805	two.sided	Welch Two Sample t-test	x[cov] and x[hc]	2.2802	0.381948	CP.37	CP_T635-p
2	YSSDYFQAPSDYR_Phospho:Y1	ENSP00000262776.2__Phospho:Y442	LGALS3BP	RRGPLVKYSSDYFQA	1	ENSP00000262776.2	1	NA	8.7000000000000001E-5	NA	7.0649999999999999E-4	NA	4.01085476931312E-2	NA	5.73614	3.89772	0.00494999	1.04675	3.05074	0.238022	-1.81072	0	0.357164	two.sided	Welch Two Sample t-test	x[cov] and x[hc]	2.04874	0.0499377	LGALS3BP	LGALS3BP_Y442-p
3	SPVGVQPILNEHTFCAGMSK_Phospho:S1	ENSP00000348170.5__Phospho:S326	HP	PEKKTPKSPVGVQPI	1	ENSP00000348170.5;ENSP00000350406.5;ENSP00000381199.2;ENSP00000454966.1;ENSP00000457629.1;ENSP00000463491.1;ENSP00000464070.1	NA	1	NA	8.4909999999999998E-5	NA	7.5789999999999998E-3	NA	2.6340592062519302E-2	3.43956	1.77671	0.0885369	-0.824825	4.80615	-0.319924	-2.31059	0	0.578755	two.sided	Welch Two Sample t-test	x[cov] and x[hc]	1.99066	0.279302	HP.1	HP_S326-p
4	ITLLSALVETR_Phospho:S5	ENSP00000376793.3__Phospho:S384;ENSP00000451119.1__Phospho:S166	SERPINA3	AVKITLLSALVETRT	1	ENSP00000376793.3;ENSP00000376795.4;ENSP00000450540.1;ENSP00000451119.1	1	NA	8.0469999999999999E-4	NA	7.3319999999999996E-2	NA	1.9653934879844798E-3	NA	10.3658	6.76222	2.1397e-05	1.41515	2.2594	0.22842	-1.60886	0	0.177244	two.sided	Welch Two Sample t-test	x[cov] and x[hc]	1.83728	0.00114463	SERPINA3.13	SERPINA3_S384-p
5	NWGLSVYADKPETTK_Phospho:S5	ENSP00000259396.8__Phospho:S143	ORM1	DEKNWGLSVYADKPE	1	ENSP00000259396.8	15	15	9.5859999999999999E-4	1.7700000000000001E-3	7.8200000000000006E-2	0.13700000000000001	2.2398192290418398E-2	2.4738521999687901E-2	9.05999	13.9595	3.19959e-07	0.945666	1.53248	0.167681	-1.07139	0	0.136763	two.sided	Welch Two Sample t-test	x[cov] and x[hc]	1.23907	4.89538e-05	ORM1	ORM1_S143-p
6	DLDSQTMMVLVNYIFFK_Phospho:Y13	ENSP00000376793.3__Phospho:Y210	SERPINA3	TMMVLVNYIFFKAKW	1	ENSP00000376793.3;ENSP00000376795.4;ENSP00000450540.1;ENSP00000452246.3;ENSP00000452476.1	NA	1	NA	8.4909999999999998E-5	NA	1.2669999999999999E-6	NA	5.3190950346697101E-3	5.11647	6.99741	0.00137567	0.614873	1.67172	0.64162	-0.501679	0	0.223455	two.sided	Welch Two Sample t-test	x[cov] and x[hc]	1.1433	0.0175398	SERPINA3.7	SERPINA3_Y210-p
7	IEDLPTMVTLGNSFLHK_Phospho:T6	ENSP00000261405.5__Phospho:T1859	VWF	QRIEDLPTMVTLGNS	1	ENSP00000261405.5	1	NA	8.7000000000000001E-5	NA	8.94E-3	NA	6.8858030138262995E-4	NA	3.1258	2.26976	0.0755978	-0.250356	2.41779	0.16117	-0.922546	0	0.3467	two.sided	Welch Two Sample t-test	x[cov] and x[hc]	1.08372	0.259327	VWF	VWF_T1859-p
8	DLDSQTMMVLVNYIFFKAKWEMPFDPQDTHQSR_Phospho:T6,Y13	ENSP00000376793.3__Phospho:T203_Phospho:Y210	SERPINA3	IKDLDSQTMMVLVNY;TMMVLVNYIFFKAKW	1	ENSP00000376793.3;ENSP00000376795.4;ENSP00000450540.1;ENSP00000452246.3	1	NA	7.1900000000000002E-3	NA	0.2417	NA	4.8615812363139402E-2	NA	2.62701	2.26946	0.104937	-0.446299	2.36624	0.341152	-0.618821	0	0.365424	two.sided	Welch Two Sample t-test	x[cov] and x[hc]	0.959973	0.300099	SERPINA3.3	SERPINA3_T203-p,Y210-p
9	QPVPGQQMTLKIEGDHGAR_Phospho:T9	ENSP00000245907.4__Phospho:T582	C3	PVPGQQMTLKIEGDH	1	ENSP00000245907.4	NA	1	NA	8.7379999999999999E-4	NA	0.1019	NA	6.2746303127796497E-9	3.76534	5.25893	0.0119206	0.309085	1.57966	0.299132	-0.645243	0	0.250808	two.sided	Welch Two Sample t-test	x[cov] and x[hc]	0.944375	0.082902	C3.47	C3_T582-p
10	WWTQAQAHDLVIK_Phospho:T3	ENSP00000380448.4__Phospho:T236	APOL1	DYGKKWWTQAQAHDL	1	ENSP00000317674.4;ENSP00000380448.4;ENSP00000380449.4;ENSP00000388477.1;ENSP00000411507.1	1	NA	6.6839999999999998E-4	NA	4.5130000000000003E-2	NA	6.5393186324705097E-9	NA	5.172	5.79163	0.00230228	0.476139	1.34558	0.223541	-0.687319	0	0.176114	two.sided	Welch Two Sample t-test	x[cov] and x[hc]	0.91086	0.0260925	APOL1.2	APOL1_T236-p
11	GTVIDVTDFVNWASSINDAPVLISQK_Phospho:T2	ENSP00000263408.4__Phospho:T448	C9	KEKLLRGTVIDVTDF	1	ENSP00000263408.4	NA	1	NA	8.4909999999999998E-5	NA	2.8630000000000001E-3	NA	4.8475809286993203E-3	6.18749	4.86859	0.00176818	0.496867	1.21306	0.379639	-0.475325	0	0.138176	two.sided	Welch Two Sample t-test	x[cov] and x[hc]	0.854964	0.0216425	C9.1	C9_T448-p
12	SLLSNVEGDNAVPMQHNNRPTQPLK_Phospho:S1	ENSP00000392338.1__Phospho:S229	CA1	EQLAQFRSLLSNVEG	1	ENSP00000392338.1;ENSP00000427773.1;ENSP00000428923.1;ENSP00000429798.1;ENSP00000430656.1;ENSP00000443517.1;ENSP00000486171.1	1	NA	8.7000000000000001E-5	NA	7.1310000000000004E-4	NA	9.8977593144910399E-3	NA	2.68335	4.00636	0.0549441	-0.0290734	1.73706	0.121054	-0.73294	0	0.318256	two.sided	Welch Two Sample t-test	x[cov] and x[hc]	0.853994	0.216015	CA1	CA1_S229-p
13	RPCGHPGDTPFGTFTLTGGNVFEYGVK_Phospho:Y24	ENSP00000356399.4__Phospho:Y106	CFH	TGGNVFEYGVKAVYT	1	ENSP00000352658.2;ENSP00000356399.4;ENSP00000487250.1	2	NA	8.7000000000000001E-5	NA	4.1919999999999998E-6	NA	2.8479677326661902E-3	NA	1.59457	2.13656	0.243982	-1.30823	3.00767	0.381286	-0.468436	0	0.532884	two.sided	Welch Two Sample t-test	x[cov] and x[hc]	0.849723	0.441765	CFH.20	CFH_Y106-p
14	IYPTVNCQPLGMISLMK_Phospho:Y2	ENSP00000287611.2__Phospho:Y365;ENSP00000493985.1__Phospho:Y365	KNG1	VPWEKKIYPTVNCQP	1	ENSP00000287611.2;ENSP00000396025.1;ENSP00000493985.1	2	NA	9.9299999999999996E-3	NA	0.29220000000000002	NA	2.64705093330171E-2	NA	3.15572	2.56135	0.0632179	-0.0955517	1.7782	0.319494	-0.52183	0	0.266602	two.sided	Welch Two Sample t-test	x[cov] and x[hc]	0.841324	0.230294	KNG1.7	KNG1_Y365-p
15	NLQNNAEWVYQGAIR_Phospho:Y10	ENSP00000233242.1__Phospho:Y4116	APOB	QNNAEWVYQGAIRQI	1	ENSP00000233242.1	1	NA	1.1820000000000001E-3	NA	9.6460000000000004E-2	NA	7.3734747882495396E-9	NA	1.95546	3.91981	0.123639	-0.362668	2.04413	0.32324	-0.517492	0	0.429941	two.sided	Welch Two Sample t-test	x[cov] and x[hc]	0.840732	0.323362	APOB.10	APOB_Y4116-p
16	VAPEEHPILLTEAPLNPK_Phospho:T11	ENSP00000439189.1__Phospho:T806	POTEJ;POTEE;POTEI	EEHPILLTEAPLNPK	3	ENSP00000387176.1;ENSP00000392718.2;ENSP00000439189.1;ENSP00000507284.1	1	NA	8.7000000000000001E-5	NA	5.8459999999999996E-3	NA	5.6484659648767697E-9	NA	3.10081	2.72559	0.0604887	-0.0702187	1.67831	0.0381894	-0.765856	0	0.259301	two.sided	Welch Two Sample t-test	x[cov] and x[hc]	0.804045	0.223006	POTEJ;POTEE;POTEI	POTEJ;POTEE;POTEI_T106-p
17	GTEAVAGILSEITAYSMPPVIK_Phospho:T2	ENSP00000261994.4__Phospho:T395	SERPINA10	IEVDERGTEAVAGIL	1	ENSP00000261994.4;ENSP00000376809.1;ENSP00000450896.1;ENSP00000450971.1;ENSP00000482029.2;ENSP00000484632.1	1	NA	8.7000000000000001E-5	NA	2.2579999999999999E-9	NA	7.1842049891807001E-9	NA	1.80681	2.20723	0.20054	-0.89578	2.4148	0.153825	-0.605684	0	0.420358	two.sided	Welch Two Sample t-test	x[cov] and x[hc]	0.759509	0.411848	SERPINA10	SERPINA10_T395-p
18	ILQDEILTTK_Phospho:T8,T9	ENSP00000492265.1__Phospho:T504_Phospho:T505	POTEA	ILQDEILTTKQKQIE;LQDEILTTKQKQIEV	1	ENSP00000492193.1;ENSP00000492265.1	NA	1	NA	8.3739999999999995E-3	NA	0.27350000000000002	NA	1.02471382477596E-2	4.3301	11.6199	0.00105312	0.360232	1.09528	0.463954	-0.263803	0	0.168069	two.sided	Welch Two Sample t-test	x[cov] and x[hc]	0.727757	0.0147354	POTEA	POTEA_TNA-p,TNA-p
19	TEHYEEQIEAFK_Phospho:T1	ENSP00000263408.4__Phospho:T214	C9	KGEKNFRTEHYEEQI	1	ENSP00000263408.4	1	NA	3.4150000000000001E-4	NA	3.6220000000000002E-2	NA	1.0631380829578201E-2	NA	5.48766	4.00246	0.00536188	0.356068	1.08498	0.0429225	-0.677602	0	0.131299	two.sided	Welch Two Sample t-test	x[cov] and x[hc]	0.720525	0.0499377	C9.2	C9_T214-p
20	GPGGAWAAEVITDAR_Phospho:T12	ENSP00000348918.4__Phospho:T77	SAA1	AWAAEVITDARENIQ	1	ENSP00000348918.4;ENSP00000384906.2;ENSP00000436866.1;ENSP00000500281.1;ENSP00000500630.1;ENSP00000500639.1	3	3	8.7000000000000001E-5	8.4909999999999998E-5	4.6550000000000003E-3	5.1079999999999997E-3	6.4940124481340302E-9	1.30447636930677E-8	2.53299	13.8846	0.0240093	0.105362	1.27555	-0.171578	-0.862032	0	0.272584	two.sided	Welch Two Sample t-test	x[cov] and x[hc]	0.690454	0.122448	SAA1.1	SAA1_TNA-p
21	GKDSYETSQLDDQSAETHSHK_Phospho:S4,S14	ENSP00000237623.7__Phospho:S210_Phospho:S220	SPP1	TSQLDDQSAETHSHK;WDSRGKDSYETSQLD	1	ENSP00000237623.7;ENSP00000354042.4;ENSP00000378517.3;ENSP00000422973.2;ENSP00000477824.2	NA	1	NA	3.1500000000000001E-4	NA	2.2120000000000001E-2	NA	4.0785535229556698E-2	5.00955	11.7127	0.000327642	0.384861	0.98018	0.169063	-0.513458	0	0.136244	two.sided	Welch Two Sample t-test	x[cov] and x[hc]	0.682521	0.00777205	SPP1.2	SPP1_S224-p,S234-p
22	LWAYLTIQQLLEQTVSASDADQQALR_Phospho:Y4	ENSP00000266041.4__Phospho:Y550;ENSP00000417824.1__Phospho:Y550	ITIH4	FMERLWAYLTIQQLL	1	ENSP00000266041.4;ENSP00000384425.1;ENSP00000395634.2;ENSP00000417824.1	1	NA	8.7000000000000001E-5	NA	2.543E-4	NA	1.3809530687526101E-2	NA	1.55444	2.04973	0.257377	-1.12684	2.44895	0.777535	0.11648	0	0.425268	two.sided	Welch Two Sample t-test	x[cov] and x[hc]	0.661055	0.455245	ITIH4.6	ITIH4_Y550-p
23	ENQLEVLEVSWLHGLK_Phospho:S10	ENSP00000302621.4__Phospho:S158	LRG1	QLEVLEVSWLHGLKA	1	ENSP00000302621.4	1	NA	8.7000000000000001E-5	NA	1.0330000000000001E-3	NA	8.0011826358580102E-9	NA	1.59237	2.16547	0.242885	-0.991277	2.30117	0.036265	-0.618683	0	0.411304	two.sided	Welch Two Sample t-test	x[cov] and x[hc]	0.654948	0.441765	LRG1	LRG1_S158-p
24	IQENMRYGCASGYK_Phospho:Y7	ENSP00000356382.2__Phospho:Y116	F13B	KIQENMRYGCASGYK	1	ENSP00000356382.2	1	NA	1.749E-4	NA	2.164E-2	NA	8.1580111106011198E-9	NA	0.93786	3.12007	0.415079	-1.46923	2.73547	-0.177229	-0.81035	0	0.67507	two.sided	Welch Two Sample t-test	x[cov] and x[hc]	0.633121	0.590764	F13B	F13B_Y116-p
25	GKITDLIKDLDSQTMMVLVNYIFFKAKWEMPFDPQDTHQSR_Phospho:Y21	ENSP00000376793.3__Phospho:Y210	SERPINA3	TMMVLVNYIFFKAKW	1	ENSP00000376793.3;ENSP00000376795.4;ENSP00000450540.1;ENSP00000452246.3	6	6	8.7000000000000001E-5	8.4909999999999998E-5	1.195E-6	8.9510000000000001E-7	NA	NA	3.19205	7.97556	0.012815	0.169082	1.05088	0.178046	-0.431933	0	0.191093	two.sided	Welch Two Sample t-test	x[cov] and x[hc]	0.609979	0.0852477	SERPINA3.10	SERPINA3_Y210-p
26	VPTADLEDVLPLAEDITNILSK_Phospho:T17	ENSP00000273951.8__Phospho:T259	GC	LPLAEDITNILSKCC	1	ENSP00000273951.8;ENSP00000421725.1;ENSP00000422664.1;ENSP00000426683.1	1	NA	8.8199999999999997E-4	NA	7.6619999999999994E-2	NA	1.7614520711332999E-3	NA	1.69593	2.23393	0.21877	-0.773664	1.96509	0.0639299	-0.531783	0	0.351261	two.sided	Welch Two Sample t-test	x[cov] and x[hc]	0.595713	0.426718	GC.23	GC_T259-p
27	IHWESASLLRSEETK_Phospho:S11	ENSP00000245907.4__Phospho:S1321;ENSP00000469744.1__Phospho:S15	C3	ESASLLRSEETKENE	1	ENSP00000245907.4;ENSP00000469744.1	NA	2	NA	8.7379999999999999E-4	NA	0.1023	NA	4.1562200433203304E-3	4.31879	11.6896	0.0010594	0.281628	0.858534	0.0245268	-0.545554	0	0.132	two.sided	Welch Two Sample t-test	x[cov] and x[hc]	0.570081	0.0147354	C3.28	C3_S1321-p
28	YYSYYCDEHFETPSGSYWDHIHCTQDGWSPAVPCLR_Phospho:T24	ENSP00000356399.4__Phospho:T375	CFH	YWDHIHCTQDGWSPA	1	ENSP00000352658.2;ENSP00000356399.4;ENSP00000487250.1	2	2	8.7000000000000001E-5	8.4909999999999998E-5	9.9659999999999994E-8	6.793E-8	5.56022497973314E-3	3.27627029827205E-2	3.72632	14.3379	0.00217379	0.239578	0.886013	0.087695	-0.4751	0	0.151032	two.sided	Welch Two Sample t-test	x[cov] and x[hc]	0.562795	0.0255839	CFH.28	CFH_T375-p
29	FFGHGAEDSLADQAANEWGR_Phospho:S9	ENSP00000348918.4__Phospho:S94	SAA1	FGHGAEDSLADQAAN	1	ENSP00000348918.4;ENSP00000384906.2;ENSP00000436866.1;ENSP00000500281.1;ENSP00000500630.1;ENSP00000500639.1	5	5	8.0469999999999999E-4	3.7809999999999997E-4	7.4590000000000004E-2	4.6739999999999997E-2	2.4108825770055999E-5	1.1550680358395099E-3	2.23903	9.63901	0.0500398	-0.0001146	1.08142	-0.00104385	-0.541698	0	0.241468	two.sided	Welch Two Sample t-test	x[cov] and x[hc]	0.540654	0.204162	SAA1	SAA1_S94-p
30	QLNEINYEDHK_Phospho:Y7	ENSP00000410815.1__Phospho:Y846;ENSP00000418996.1__Phospho:Y695	CFB;NA	KQLNEINYEDHKLKS	2	ENSP00000364592.3;ENSP00000364604.3;ENSP00000382862.1;ENSP00000388352.2;ENSP00000389604.2;ENSP00000391902.2;ENSP00000401719.1;ENSP00000410815.1;ENSP00000411474.2;ENSP00000411515.2;ENSP00000413351.1;ENSP00000414341.1;ENSP00000414889.1;ENSP00000416561.2;ENSP00000418996.1	2	2	8.7000000000000001E-5	8.4909999999999998E-5	9.0370000000000001E-4	5.5449999999999996E-3	7.6625364900521705E-9	1.20802942338099E-8	4.05733	7.55506	0.00411139	0.228382	0.844422	0.207378	-0.329024	0	0.132206	two.sided	Welch Two Sample t-test	x[cov] and x[hc]	0.536402	0.0433823	CFB;NA.13	CFB;NA_Y344-p
31	VLHGDLIDFVCKQGYDLSPLTPLSELSVQCNRGEVK_Phospho:Y15	ENSP00000356382.2__Phospho:Y490	F13B	DFVCKQGYDLSPLTP	1	ENSP00000356382.2;ENSP00000497116.1	1	NA	5.2469999999999999E-3	NA	0.18240000000000001	NA	NA	NA	2.32854	2.45531	0.121583	-0.288561	1.3278	0.38353	-0.136091	0	0.223153	two.sided	Welch Two Sample t-test	x[cov] and x[hc]	0.519621	0.320727	F13B.2	F13B_Y490-p
32	WNPSPPACEPNSCINLPDIPHASWETYPRPTK_Phospho:S4,S12	ENSP00000356037.3__Phospho:S290_Phospho:S298	C4BPA	PPACEPNSCINLPDI;ADSKWNPSPPACEPN	1	ENSP00000356037.3	NA	1	NA	1.358E-3	NA	0.12609999999999999	NA	1.0942388653871401E-8	2.00232	7.63992	0.0819086	-0.0833574	1.11769	-0.172318	-0.689485	0	0.258283	two.sided	Welch Two Sample t-test	x[cov] and x[hc]	0.517167	0.268384	C4BPA.8	C4BPA_S290-p,S298-p
33	DLDSQTMMVLVNYIFFKAKWEMPFDPQDTHQSR_Phospho:T6	ENSP00000376793.3__Phospho:T203	SERPINA3	IKDLDSQTMMVLVNY	1	ENSP00000376793.3;ENSP00000376795.4;ENSP00000450540.1;ENSP00000452246.3	28	28	8.7000000000000001E-5	8.4909999999999998E-5	9.9850000000000004E-4	3.5649999999999999E-5	4.1574887368025198E-2	4.4066374250771298E-2	6.97233	24.4456	2.96707e-07	0.360769	0.663747	0.338529	-0.173729	0	0.0734701	two.sided	Welch Two Sample t-test	x[cov] and x[hc]	0.512258	4.89538e-05	SERPINA3.2	SERPINA3_T203-p
34	VHQYFNVELIQPGAVK_Phospho:Y4	ENSP00000245907.4__Phospho:Y1466;ENSP00000469744.1__Phospho:Y173	C3	LAFKVHQYFNVELIQ	1	ENSP00000245907.4;ENSP00000469744.1	4	4	8.7000000000000001E-5	8.4909999999999998E-5	1.592E-2	1.162E-2	6.2286216865986402E-9	1.13366700594971E-8	4.0439	8.75399	0.00308279	0.220536	0.786033	0.225855	-0.277429	0	0.124455	two.sided	Welch Two Sample t-test	x[cov] and x[hc]	0.503285	0.0336905	C3.68	C3_Y1466-p
35	VGLSGMAIADVTLLSGFHALR_Phospho:S4	ENSP00000364321.5__Phospho:S1481;ENSP00000364444.4__Phospho:S1481;ENSP00000372815.4__Phospho:S1481;ENSP00000388662.2__Phospho:S1481;ENSP00000396688.2__Phospho:S1481;ENSP00000407942.2__Phospho:S1481;ENSP00000414200.2__Phospho:S1481	C4B_2;C4A;C4B	RNGKVGLSGMAIADV	3	ENSP00000364321.5;ENSP00000364444.4;ENSP00000372815.4;ENSP00000388662.2;ENSP00000396688.2;ENSP00000407942.2;ENSP00000412786.2;ENSP00000414200.2;ENSP00000415941.2;ENSP00000497270.1	NA	1	NA	1.6360000000000001E-3	NA	0.12989999999999999	NA	1.2726454140001201E-8	1.11607	4.60308	0.31924	-0.653724	1.61206	1.07179	0.592617	0	0.429337	two.sided	Welch Two Sample t-test	x[cov] and x[hc]	0.47917	0.516865	C4B_2;C4A;C4B.35	C4B_2;C4A;C4B_S1481-p
36	VVSVLTVLHQDWLNGK_Phospho:S3	ENSP00000374985.2__Phospho:S184;ENSP00000374991.2__Phospho:S187;ENSP00000374993.2__Phospho:S234	IGHG3;IGHG1;IGHG4	NSTYRVVSVLTVLHQ;NSTFRVVSVLTVLHQ	3	ENSP00000374985.2;ENSP00000374990.2;ENSP00000374991.2;ENSP00000374993.2;ENSP00000483393.2;ENSP00000487823.1;ENSP00000487867.1;ENSP00000488387.1;ENSP00000492969.1;ENSP00000493388.1	2	NA	8.7000000000000001E-5	NA	1.179E-2	NA	8.3339476518129695E-3	NA	1.3071	2.82505	0.287392	-0.721215	1.66874	0.579078	0.105313	0	0.362456	two.sided	Welch Two Sample t-test	x[cov] and x[hc]	0.473765	0.488567	IGHG3;IGHG1;IGHG4	IGHG3;IGHG1;IGHG4_S306-p
37	QPSSAFAAFVKRAPSTWLTAYVVK_Phospho:Y21	ENSP00000245907.4__Phospho:Y1081	C3	PSTWLTAYVVKVFSL	1	ENSP00000245907.4	2	2	8.7000000000000001E-5	8.4909999999999998E-5	7.8189999999999995E-5	1.4980000000000001E-4	2.83380672390313E-2	4.3302162818030197E-2	2.29653	7.37648	0.0534174	-0.00903972	0.955888	0.12079	-0.352634	0	0.206148	two.sided	Welch Two Sample t-test	x[cov] and x[hc]	0.473424	0.215075	C3.46	C3_Y1081-p
38	SGIPIVTSPYQIHFTK_Phospho:Y10	ENSP00000245907.4__Phospho:Y353	C3	IPIVTSPYQIHFTKT	1	ENSP00000245907.4	2	NA	8.7000000000000001E-5	NA	5.3859999999999997E-4	NA	2.9317076334564901E-2	NA	1.8339	2.21997	0.195415	-0.533103	1.47093	0.164024	-0.304887	0	0.255691	two.sided	Welch Two Sample t-test	x[cov] and x[hc]	0.468911	0.406783	C3.55	C3_Y353-p
39	QDSLSSQNQLGVLPLSWDIPELVNMGQWKIR_Phospho:S3	ENSP00000245907.4__Phospho:S179	C3	GIPVKQDSLSSQNQL	1	ENSP00000245907.4	NA	4	NA	8.4909999999999998E-5	NA	2.8269999999999999E-4	NA	1.32924704383049E-2	2.16315	4.68897	0.0864885	-0.0979765	1.02029	0.232031	-0.229127	0	0.213189	two.sided	Welch Two Sample t-test	x[cov] and x[hc]	0.461158	0.275682	C3.39	C3_S179-p
40	AISGGSIQIENGYFVHYFAPEGLTTMPK_Phospho:S3	ENSP00000266041.4__Phospho:S248;ENSP00000417824.1__Phospho:S248	ITIH4	YDVDRAISGGSIQIE	1	ENSP00000266041.4;ENSP00000384425.1;ENSP00000395634.2;ENSP00000417824.1	2	NA	8.7000000000000001E-5	NA	3.8020000000000002E-12	NA	1.8188771625198701E-2	NA	1.40138	2.17176	0.286907	-0.838022	1.74451	0.205076	-0.248168	0	0.323426	two.sided	Welch Two Sample t-test	x[cov] and x[hc]	0.453245	0.488567	ITIH4	ITIH4_S248-p
41	SLGPNSCSANGPGLYLIHGPNLYCYSDVEK_Phospho:Y15	ENSP00000265983.3__Phospho:Y426	HPX	SANGPGLYLIHGPNL	1	ENSP00000265983.3	2	NA	8.7000000000000001E-5	NA	2.3620000000000002E-11	NA	2.24304539366924E-2	NA	1.64608	2.20112	0.230079	-0.63134	1.53465	0.143355	-0.3083	0	0.274383	two.sided	Welch Two Sample t-test	x[cov] and x[hc]	0.451655	0.436179	HPX.26	HPX_Y426-p
42	RPALNYPVYGETTQVR_Phospho:Y6	ENSP00000356455.4__Phospho:Y1197;ENSP00000489292.1__Phospho:Y1247	PRG4	GRRPALNYPVYGETT	1	ENSP00000356453.4;ENSP00000356455.4;ENSP00000399679.3;ENSP00000489292.1	NA	2	NA	8.4909999999999998E-5	NA	1.884E-4	NA	6.3651239714638697E-3	1.71143	5.99081	0.137923	-0.19416	1.09664	0.351571	-0.099671	0	0.263664	two.sided	Welch Two Sample t-test	x[cov] and x[hc]	0.451242	0.340357	PRG4	PRG4_Y1290-p
43	AIPVAQDLNAPSDWDSRGK_Phospho:S16	ENSP00000237623.7__Phospho:S205	SPP1	NAPSDWDSRGKDSYE	1	ENSP00000237623.7;ENSP00000354042.4;ENSP00000378517.3;ENSP00000422973.2;ENSP00000477824.2	NA	1	NA	7.0670000000000004E-3	NA	0.2505	NA	1.3076445603108701E-8	3.64561	4.75638	0.0161702	0.125577	0.759141	0.154592	-0.287767	0	0.12134	two.sided	Welch Two Sample t-test	x[cov] and x[hc]	0.442359	0.0989616	SPP1	SPP1_S219-p
44	GHLFLQTDQPIYNPGQR_Phospho:T7	ENSP00000364321.5__Phospho:T145;ENSP00000364444.4__Phospho:T145;ENSP00000372815.4__Phospho:T145;ENSP00000388662.2__Phospho:T145;ENSP00000396688.2__Phospho:T145;ENSP00000407942.2__Phospho:T145;ENSP00000414200.2__Phospho:T145	C4B_2;C4A;C4B	RGHLFLQTDQPIYNP	3	ENSP00000364321.5;ENSP00000364444.4;ENSP00000372815.4;ENSP00000388662.2;ENSP00000391933.2;ENSP00000396688.2;ENSP00000407942.2;ENSP00000412786.2;ENSP00000414200.2;ENSP00000415941.2;ENSP00000420212.1;ENSP00000446528.1;ENSP00000447364.1;ENSP00000447600.1;ENSP00000448276.1;ENSP00000449433.1;ENSP00000449523.1;ENSP00000449828.1	1	NA	1.749E-4	NA	2.3810000000000001E-2	NA	2.4313858128016199E-2	NA	1.14703	4.76336	0.305697	-0.559101	1.43614	-0.094372	-0.53289	0	0.382307	two.sided	Welch Two Sample t-test	x[cov] and x[hc]	0.438518	0.500389	C4B_2;C4A;C4B.10	C4B_2;C4A;C4B_T145-p
45	NFPSPVDAAFRQGHNSVFLIKGDKVWVYPPEK_Phospho:S16	ENSP00000265983.3__Phospho:S107	HPX	AFRQGHNSVFLIKGD	1	ENSP00000265983.3	1	NA	8.7000000000000001E-5	NA	5.6710000000000004E-6	NA	6.1564017411416998E-3	NA	3.40797	3.71134	0.0304314	0.0692362	0.797847	0.338948	-0.0945939	0	0.127214	two.sided	Welch Two Sample t-test	x[cov] and x[hc]	0.433542	0.1455	HPX.19	HPX_S107-p
46	KEDFDIYDEDENQSPR_Phospho:Y7	ENSP00000353393.4__Phospho:Y1699	F8	KKEDFDIYDEDENQS	1	ENSP00000353393.4	NA	1	NA	8.4909999999999998E-5	NA	5.3919999999999999E-4	NA	1.3568599193117599E-8	1.47578	4.23147	0.210247	-0.34924	1.17934	-0.126933	-0.541984	0	0.281241	two.sided	Welch Two Sample t-test	x[cov] and x[hc]	0.415051	0.417764	F8.1	F8_Y1699-p
47	KVLLDGVQNPRAEDLVGKSLYVSATVILHSGSDMVQAER_Phospho:S19	ENSP00000245907.4__Phospho:S323	C3	AEDLVGKSLYVSATV	1	ENSP00000245907.4	NA	1	NA	8.4909999999999998E-5	NA	1.1349999999999999E-4	NA	1.7303315291988999E-2	1.75532	4.1857	0.150869	-0.227349	1.04745	0.353747	-0.0563054	0	0.233606	two.sided	Welch Two Sample t-test	x[cov] and x[hc]	0.410052	0.357749	C3.29	C3_S323-p
48	NFPWQVFFDNPWAGGALINEYWVLTAAHVVEGNR_Phospho:Y21	ENSP00000328173.3__Phospho:Y468	C1S	GGALINEYWVLTAAH	1	ENSP00000328173.3;ENSP00000354057.5;ENSP00000384171.3;ENSP00000385035.1	1	NA	9.3089999999999996E-3	NA	0.27510000000000001	NA	1.15867177732827E-7	NA	4.06377	6.61924	0.00538544	0.161842	0.6252	0.141572	-0.251948	0	0.0968364	two.sided	Welch Two Sample t-test	x[cov] and x[hc]	0.393521	0.0499377	C1S	C1S_Y468-p
49	SITCIHGVWTQLPQCVAIDK_Phospho:T10	ENSP00000356399.4__Phospho:T739	CFH	TCIHGVWTQLPQCVA	1	ENSP00000356399.4	NA	1	NA	8.4909999999999998E-5	NA	1.6500000000000001E-5	NA	1.4632870473603199E-2	1.55887	3.69692	0.199765	-0.326098	1.10238	0.150177	-0.237963	0	0.248988	two.sided	Welch Two Sample t-test	x[cov] and x[hc]	0.38814	0.411848	CFH.23	CFH_T739-p
50	GVYSSDVFDIFPGTYQTLEMFPR_Phospho:T14	ENSP00000264613.6__Phospho:T1022;ENSP00000420545.1__Phospho:T805	CP	VFDIFPGTYQTLEMF	1	ENSP00000264613.6;ENSP00000420367.1;ENSP00000420545.1	1	NA	9.5209999999999999E-3	NA	0.27789999999999998	NA	3.7992554740829999E-2	NA	2.14405	2.41094	0.143151	-0.276373	1.05255	0.159682	-0.228404	0	0.181006	two.sided	Welch Two Sample t-test	x[cov] and x[hc]	0.388087	0.347652	CP.14	CP_T1022-p
51	QDNEILIFWSK_Phospho:S10	ENSP00000255030.5__Phospho:S86	CRP	NEILIFWSKDIGYSF	1	ENSP00000255030.5	2	2	8.7000000000000001E-5	3.1500000000000001E-4	1.2880000000000001E-2	2.614E-2	3.4939417486603498E-3	5.0175220977058503E-3	1.3392	7.11097	0.221726	-0.28824	1.04664	2.48213e-05	-0.379177	0	0.283155	two.sided	Welch Two Sample t-test	x[cov] and x[hc]	0.379202	0.426718	CRP	CRP_S86-p
52	AGELEVFNGYFVHFFAPDNLDPIPK_Phospho:Y10	ENSP00000351190.4__Phospho:Y294	ITIH2	ELEVFNGYFVHFFAP	1	ENSP00000351190.4;ENSP00000368906.3	3	NA	8.7000000000000001E-5	NA	9.7019999999999998E-9	NA	5.1999507777891602E-9	NA	1.1666	2.13917	0.356937	-0.912427	1.65197	0.371595	0.00182142	0	0.316966	two.sided	Welch Two Sample t-test	x[cov] and x[hc]	0.369774	0.548858	ITIH2	ITIH2_Y294-p
53	LRLEPGKEYLIMGLDGATYDLEGHPQYLLDSNSWIEEMPSER_Phospho:S33	ENSP00000364321.5__Phospho:S1707;ENSP00000364444.4__Phospho:S1707;ENSP00000372815.4__Phospho:S1707;ENSP00000388662.2__Phospho:S1707;ENSP00000396688.2__Phospho:S1707;ENSP00000407942.2__Phospho:S1707;ENSP00000414200.2__Phospho:S1707	C4B_2;C4A;C4B	QYLLDSNSWIEEMPS	3	ENSP00000364321.5;ENSP00000364444.4;ENSP00000372815.4;ENSP00000388662.2;ENSP00000391933.2;ENSP00000396688.2;ENSP00000407942.2;ENSP00000412786.2;ENSP00000414200.2;ENSP00000415941.2;ENSP00000420212.1;ENSP00000446528.1;ENSP00000447364.1;ENSP00000447600.1;ENSP00000448276.1;ENSP00000449433.1;ENSP00000449523.1;ENSP00000449828.1;ENSP00000497270.1	1	NA	8.7000000000000001E-5	NA	7.1460000000000001E-7	NA	4.9853653636463303E-2	NA	1.64512	2.75469	0.206501	-0.382163	1.12016	0.116986	-0.252012	0	0.224298	two.sided	Welch Two Sample t-test	x[cov] and x[hc]	0.368998	0.415542	C4B_2;C4A;C4B.17	C4B_2;C4A;C4B_S1707-p
54	LAADDFRAKYEAELAMRQLVEADINGLRR_Phospho:Y10	ENSP00000225899.3__Phospho:Y185	KRT32	ADDFRAKYEAELAMR	1	ENSP00000225899.3	1	NA	7.1900000000000002E-3	NA	0.24160000000000001	NA	6.5645216935151597E-9	NA	0.538547	4.32763	0.616716	-1.47008	2.20419	-0.500102	-0.867154	0	0.681561	two.sided	Welch Two Sample t-test	x[cov] and x[hc]	0.367052	0.744435	KRT32	KRT32_Y185-p
55	HYYIAAEEIIWNYAPSGIDIFTK_Phospho:Y13	ENSP00000264613.6__Phospho:Y385;ENSP00000420545.1__Phospho:Y168	CP	AEEIIWNYAPSGIDI	1	ENSP00000264613.6;ENSP00000418773.1;ENSP00000420545.1	1	NA	8.7000000000000001E-5	NA	1.6079999999999999E-8	NA	3.3807051946419301E-3	NA	1.3716	2.16441	0.295047	-0.65926	1.34623	0.487142	0.143656	0	0.250427	two.sided	Welch Two Sample t-test	x[cov] and x[hc]	0.343486	0.490677	CP.18	CP_Y385-p
56	ACEPGVDYVYK_Phospho:Y8	ENSP00000245907.4__Phospho:Y1543	C3	ACEPGVDYVYKTRLV	1	ENSP00000245907.4;ENSP00000469482.1	3	3	8.7000000000000001E-5	8.4909999999999998E-5	5.6820000000000004E-3	9.5689999999999994E-3	1.8795767099644299E-3	3.1274790843897598E-3	3.48995	8.91775	0.0069275	0.118843	0.558523	0.0474336	-0.291249	0	0.0970451	two.sided	Welch Two Sample t-test	x[cov] and x[hc]	0.338683	0.0584095	C3.2	C3_Y1543-p
57	SFAAGIQALGGTNINDAMLMAVQLLDSSNQEER_Phospho:T12	ENSP00000266041.4__Phospho:T350;ENSP00000417824.1__Phospho:T350	ITIH4	GIQALGGTNINDAML	1	ENSP00000266041.4;ENSP00000384425.1;ENSP00000395634.2;ENSP00000417824.1	NA	1	NA	8.4909999999999998E-5	NA	6.1279999999999998E-3	NA	5.1646482441041397E-3	1.6071	4.15103	0.180725	-0.235243	0.904398	0.382202	0.047624	0	0.208187	two.sided	Welch Two Sample t-test	x[cov] and x[hc]	0.334578	0.39357	ITIH4.12	ITIH4_T350-p
58	QLDMLDLSNNSLASVPEGLWASLGQPNWDMR_Phospho:S22	ENSP00000302621.4__Phospho:S282	LRG1	VPEGLWASLGQPNWD	1	ENSP00000302621.4	2	2	8.7000000000000001E-5	8.4909999999999998E-5	2.9390000000000002E-3	4.9059999999999998E-3	2.98254302651603E-2	1.17724814153319E-2	4.19097	13.3297	0.00100331	0.162169	0.505452	0.219599	-0.114211	0	0.0796499	two.sided	Welch Two Sample t-test	x[cov] and x[hc]	0.333811	0.0147354	LRG1.2	LRG1_S282-p
59	HLLVRRESELIYVFKQQNLEQRQADVEYELRCLLNKPEK_Phospho:S8,Y12,Y28	ENSP00000406053.2__Phospho:S656_Phospho:Y660_Phospho:Y676	MICALL1	HLLVRRESELIYVFK;QRQADVEYELRCLLN;RRESELIYVFKQQNL	1	ENSP00000215957.6;ENSP00000404543.2;ENSP00000406053.2;ENSP00000416766.2;ENSP00000505762.1	NA	1	NA	2.6800000000000001E-3	NA	0.15179999999999999	NA	1.1445434214842301E-8	0.691337	4.36489	0.524376	-0.96276	1.62971	-0.114793	-0.448269	0	0.482363	two.sided	Welch Two Sample t-test	x[cov] and x[hc]	0.333476	0.682902	MICALL1	MICALL1_S740-p,Y744-p,Y760-p
60	YFKPGMPFDLMVFVTNPDGSPAYR_Phospho:Y1	ENSP00000245907.4__Phospho:Y363	C3	HFTKTPKYFKPGMPF	1	ENSP00000245907.4	8	8	8.7000000000000001E-5	8.4909999999999998E-5	7.6729999999999992E-6	1.7760000000000001E-4	6.6181947785150003E-4	1.38216130468217E-8	1.884	9.19779	0.0915111	-0.0644574	0.719519	0.478878	0.151347	0	0.173849	two.sided	Welch Two Sample t-test	x[cov] and x[hc]	0.327531	0.280024	C3.76	C3_Y363-p
61	RNTEILTGSWSDQTYPEGTQAIYK_Phospho:T3	ENSP00000356399.4__Phospho:T30	CFH	ELPPRRNTEILTGSW	1	ENSP00000352658.2;ENSP00000356399.4;ENSP00000487250.1	1	NA	5.3839999999999999E-3	NA	0.18759999999999999	NA	8.7348843446557502E-3	NA	3.7176	3.68234	0.0237505	0.0739794	0.577667	0.00512407	-0.320699	0	0.0876435	two.sided	Welch Two Sample t-test	x[cov] and x[hc]	0.325823	0.122448	CFH.16	CFH_T30-p
62	LSCAASGFTFSSYSMNWVR_Phospho:S6	ENSP00000375016.2__Phospho:S44	IGHV3-21	LRLSCAASGFTFSSY	1	ENSP00000375016.2;ENSP00000487805.1	NA	1	NA	8.7379999999999999E-4	NA	9.9849999999999994E-2	NA	1.4012974562533901E-2	3.77704	5.32104	0.0115186	0.10717	0.539236	0.288773	-0.03443	0	0.0855704	two.sided	Welch Two Sample t-test	x[cov] and x[hc]	0.323203	0.0819693	IGHV3-21	IGHV3-21_S44-p
63	GPEEEHLGILGPVIWAEVGDTIR_Phospho:T21	ENSP00000264613.6__Phospho:T460;ENSP00000420545.1__Phospho:T243	CP	IWAEVGDTIRVTFHN	1	ENSP00000264613.6;ENSP00000418773.1;ENSP00000420545.1	6	6	8.7000000000000001E-5	8.4909999999999998E-5	4.5130000000000003E-5	1.9870000000000001E-3	5.72873577432008E-9	1.21930575681923E-8	2.64212	6.38872	0.0362326	0.0282341	0.618058	0.142239	-0.180907	0	0.122306	two.sided	Welch Two Sample t-test	x[cov] and x[hc]	0.323146	0.16548	CP.13	CP_T460-p
64	DVCDPGNTKVMDKYTFELSRRTHLPEVFLSK_Phospho:T15	ENSP00000273951.8__Phospho:T347	GC	TKVMDKYTFELSRRT	1	ENSP00000273951.8;ENSP00000421725.1;ENSP00000426683.1	NA	1	NA	3.7809999999999997E-4	NA	6.1159999999999999E-2	NA	2.6938276136294698E-2	1.55834	5.21852	0.177463	-0.199757	0.834912	0.2438	-0.073777	0	0.203792	two.sided	Welch Two Sample t-test	x[cov] and x[hc]	0.317577	0.390674	GC	GC_T347-p
65	DVFLEMNIPYSVVR_Phospho:Y10	ENSP00000223642.1__Phospho:Y831	C5	FLEMNIPYSVVRGEQ	1	ENSP00000223642.1	1	NA	6.5690000000000002E-3	NA	0.22539999999999999	NA	5.1921894757398102E-3	NA	1.03423	2.1401	0.403563	-0.914291	1.5427	0.409171	0.0949649	0	0.303807	two.sided	Welch Two Sample t-test	x[cov] and x[hc]	0.314207	0.585262	C5.2	C5_Y831-p
66	TVMVNIENPEGIPVKQDSLSSQNQLGVLPLSWDIPELVNMGQWKIR_Phospho:S31	ENSP00000245907.4__Phospho:S192	C3	QLGVLPLSWDIPELV	1	ENSP00000245907.4	NA	1	NA	8.4909999999999998E-5	NA	1.163E-5	NA	6.3166418000296998E-4	2.52693	11.2713	0.0276741	0.039969	0.567742	0.39731	0.093455	0	0.120247	two.sided	Welch Two Sample t-test	x[cov] and x[hc]	0.303856	0.136585	C3.64	C3_S192-p
67	FNWYVDGVEVHNAK_Phospho:Y4	ENSP00000374991.2__Phospho:Y161	IGHG1	PEVKFNWYVDGVEVH	1	ENSP00000374990.2;ENSP00000374991.2;ENSP00000487867.1;ENSP00000488387.1	1	NA	3.6350000000000002E-3	NA	0.15759999999999999	NA	4.2371166647665298E-9	NA	1.63362	6.0072	0.153399	-0.146033	0.733203	0.158853	-0.134732	0	0.179715	two.sided	Welch Two Sample t-test	x[cov] and x[hc]	0.293585	0.357749	IGHG1	IGHG1_Y280-p
68	IVEGSDAEIGMSPWQVMLFR_Phospho:S5	ENSP00000308541.5__Phospho:S368	F2	DGRIVEGSDAEIGMS	1	ENSP00000308541.5;ENSP00000433907.1	4	NA	8.7000000000000001E-5	NA	2.076E-4	NA	2.5398942596008899E-2	NA	1.80135	2.35955	0.193824	-0.277188	0.794549	0.0928464	-0.165834	0	0.143603	two.sided	Welch Two Sample t-test	x[cov] and x[hc]	0.258681	0.406234	F2.5	F2_S368-p
69	GKITDLIKDLDSQTMMVLVNYIFFKAKWEMPFDPQDTHQSR_Phospho:T4	ENSP00000376793.3__Phospho:T193	SERPINA3	NGTRGKITDLIKDLD	1	ENSP00000376793.3;ENSP00000376795.4;ENSP00000450540.1;ENSP00000452246.3	NA	1	NA	8.4909999999999998E-5	NA	7.306E-6	NA	1.7497767360458799E-2	1.2684	4.52068	0.266044	-0.282256	0.798733	0.263786	0.00554722	0	0.203594	two.sided	Welch Two Sample t-test	x[cov] and x[hc]	0.258239	0.46787	SERPINA3.9	SERPINA3_T193-p
70	NPDGDEEGVWCYVAGK_Phospho:Y12	ENSP00000308541.5__Phospho:Y275	F2	DEEGVWCYVAGKPGD	1	ENSP00000308541.5;ENSP00000387413.1;ENSP00000433907.1	1	NA	8.7000000000000001E-5	NA	6.6799999999999997E-4	NA	7.51357114321923E-9	NA	2.35762	4.45034	0.0713036	-0.0334126	0.539248	0.067185	-0.185733	0	0.107277	two.sided	Welch Two Sample t-test	x[cov] and x[hc]	0.252918	0.253708	F2.9	F2_Y275-p
71	FPLYNLGFGHNVDFNFLEVMSMENNGR_Phospho:Y4	ENSP00000273283.2__Phospho:Y431	ITIH1	IRGRFPLYNLGFGHN	1	ENSP00000273283.2;ENSP00000443847.1	3	NA	8.7000000000000001E-5	NA	2.922E-4	NA	8.2083870712493202E-9	NA	1.21497	2.32526	0.333282	-0.532752	1.03855	0.755762	0.502861	0	0.208154	two.sided	Welch Two Sample t-test	x[cov] and x[hc]	0.252901	0.533949	ITIH1.2	ITIH1_Y431-p
72	FQILTLWLPDSLTTWEIHGLSLSK_Phospho:S21	ENSP00000364321.5__Phospho:S812;ENSP00000364444.4__Phospho:S812;ENSP00000372815.4__Phospho:S812;ENSP00000388662.2__Phospho:S812;ENSP00000396688.2__Phospho:S812;ENSP00000407942.2__Phospho:S812;ENSP00000414200.2__Phospho:S812	C4B_2;C4A;C4B	TWEIHGLSLSKTKGL	3	ENSP00000364321.5;ENSP00000364444.4;ENSP00000372815.4;ENSP00000388662.2;ENSP00000391933.2;ENSP00000396688.2;ENSP00000407942.2;ENSP00000412786.2;ENSP00000414200.2;ENSP00000415941.2;ENSP00000420212.1;ENSP00000446528.1;ENSP00000447364.1;ENSP00000447600.1;ENSP00000448276.1;ENSP00000449433.1;ENSP00000449523.1;ENSP00000449828.1;ENSP00000497270.1	1	NA	8.7000000000000001E-5	NA	1.984E-4	NA	2.2683289360252799E-2	NA	1.94991	5.80991	0.100647	-0.065622	0.561062	0.424997	0.177277	0	0.127042	two.sided	Welch Two Sample t-test	x[cov] and x[hc]	0.24772	0.296135	C4B_2;C4A;C4B.5	C4B_2;C4A;C4B_S812-p
73	MPYECGPSLDVCAQDER_Phospho:Y3	ENSP00000322061.9__Phospho:Y719	C7	RCVCKMPYECGPSLD	1	ENSP00000322061.9	1	NA	1.1820000000000001E-3	NA	8.7330000000000005E-2	NA	6.2061136595705001E-4	NA	1.40299	4.05588	0.232344	-0.237251	0.727316	0.0349995	-0.210033	0	0.17465	two.sided	Welch Two Sample t-test	x[cov] and x[hc]	0.245032	0.436179	C7.1	C7_Y719-p
74	ASAGLLGAHAAAITAYALTLTKAPADLR_Phospho:S2	ENSP00000364321.5__Phospho:S1184;ENSP00000407942.2__Phospho:S1184;ENSP00000414200.2__Phospho:S1184	C4B_2;C4B	SFLGEKASAGLLGAH	2	ENSP00000364321.5;ENSP00000391933.2;ENSP00000407942.2;ENSP00000412786.2;ENSP00000414200.2;ENSP00000415941.2;ENSP00000446528.1;ENSP00000447600.1;ENSP00000449433.1;ENSP00000449523.1;ENSP00000497270.1	1	NA	8.7000000000000001E-5	NA	3.0340000000000001E-5	NA	8.0611969061937995E-9	NA	1.56875	10.9822	0.14505	-0.0987016	0.588174	0.243567	-0.00116901	0	0.156007	two.sided	Welch Two Sample t-test	x[cov] and x[hc]	0.244736	0.349492	C4B_2;C4B	C4B_2;C4B_S1184-p
75	GPEVQLVAHSPWLK_Phospho:S10	ENSP00000364321.5__Phospho:S114;ENSP00000364444.4__Phospho:S114;ENSP00000372815.4__Phospho:S114;ENSP00000388662.2__Phospho:S114;ENSP00000396688.2__Phospho:S114;ENSP00000407942.2__Phospho:S114;ENSP00000414200.2__Phospho:S114	C4B_2;C4A;C4B	EVQLVAHSPWLKDSL	3	ENSP00000364321.5;ENSP00000364444.4;ENSP00000372815.4;ENSP00000388662.2;ENSP00000391933.2;ENSP00000396688.2;ENSP00000407942.2;ENSP00000412786.2;ENSP00000414200.2;ENSP00000415941.2;ENSP00000420212.1;ENSP00000446528.1;ENSP00000447364.1;ENSP00000447600.1;ENSP00000448276.1;ENSP00000449433.1;ENSP00000449523.1;ENSP00000449828.1	6	6	8.7000000000000001E-5	8.4909999999999998E-5	3.4480000000000001E-3	5.4929999999999996E-3	7.5349716106309403E-9	1.26213213771244E-8	1.17862	15.2115	0.25666	-0.19595	0.682028	0.19397	-0.0490691	0	0.206207	two.sided	Welch Two Sample t-test	x[cov] and x[hc]	0.243039	0.455245	C4B_2;C4A;C4B.13	C4B_2;C4A;C4B_S114-p
76	NFVASHIANILNSEELDIQDLKKLVKEALKESQLPTVMDFR_Phospho:S5,S13	ENSP00000233242.1__Phospho:S595_Phospho:S603	APOB	HIANILNSEELDIQD;QVKNFVASHIANILN	1	ENSP00000233242.1;ENSP00000382200.4	1	NA	8.7000000000000001E-5	NA	1.28E-6	NA	1.1989231347616701E-2	NA	0.988107	2.57076	0.406769	-0.617342	1.10202	0.272678	0.0303378	0	0.245257	two.sided	Welch Two Sample t-test	x[cov] and x[hc]	0.24234	0.585322	APOB.9	APOB_S595-p,S603-p
77	GDSVTEIGITFLK_Phospho:S3	ENSP00000348445.4__Phospho:S76	TRAPPC3L	QDRLKGDSVTEIGIT	1	ENSP00000348445.4;ENSP00000357591.3;ENSP00000395769.1	2	NA	9.6530000000000001E-3	NA	0.28589999999999999	NA	3.8249195329605003E-2	NA	1.08171	2.25171	0.381497	-0.619377	1.09942	0.194715	-0.0453077	0	0.221891	two.sided	Welch Two Sample t-test	x[cov] and x[hc]	0.240023	0.565889	TRAPPC3L	TRAPPC3L_S160-p
78	LFVERLEDETLLINMICGVVSGVISSTIANPTDVLK_Phospho:T10,S21,T32	ENSP00000402578.1__Phospho:T140_Phospho:S151_Phospho:T162	SLC25A14	SSTIANPTDVLKIRM;VERLEDETLLINMIC;NMICGVVSGVISSTI	1	ENSP00000218197.5;ENSP00000342797.3;ENSP00000354455.5;ENSP00000402578.1;ENSP00000444642.2;ENSP00000445225.2;ENSP00000477981.1	NA	1	NA	8.5059999999999997E-3	NA	0.27750000000000002	NA	7.3264363615088901E-3	2.82952	7.17547	0.0247754	0.0398672	0.433543	0.09182	-0.144885	0	0.0836556	two.sided	Welch Two Sample t-test	x[cov] and x[hc]	0.236705	0.124283	SLC25A14	SLC25A14_T140-p,S151-p,T162-p
79	YFKPGMPFDLMVFVTNPDGSPAYRVPVAVQGEDTVQSLTQGDGVAK_Phospho:Y1	ENSP00000245907.4__Phospho:Y363	C3	HFTKTPKYFKPGMPF	1	ENSP00000245907.4	3	NA	8.7000000000000001E-5	NA	2.7430000000000001E-7	NA	8.4349237839284494E-9	NA	0.3436	2.1987	0.761258	-2.47216	2.94314	0.585645	0.350155	0	0.685361	two.sided	Welch Two Sample t-test	x[cov] and x[hc]	0.23549	0.831573	C3.75	C3_Y363-p
80	NPDNDPQGPWCYTTDPEK_Phospho:Y12	ENSP00000308938.9__Phospho:Y165	PLG	DPQGPWCYTTDPEKR	1	ENSP00000308938.9	2	2	8.7000000000000001E-5	8.4909999999999998E-5	4.6430000000000001E-5	2.4309999999999999E-5	2.4630382464257299E-2	1.2718606922810301E-2	1.50672	9.74603	0.16359	-0.113879	0.584409	-0.0307202	-0.265985	0	0.156144	two.sided	Welch Two Sample t-test	x[cov] and x[hc]	0.235265	0.373571	PLG.4	PLG_Y165-p
81	EYCGVPGDGDEELLR_Phospho:Y2	ENSP00000265132.3__Phospho:Y336	AMBP	SEKECREYCGVPGDG	1	ENSP00000265132.3	1	NA	6.6839999999999998E-4	NA	4.8489999999999998E-2	NA	5.8044647989133398E-9	NA	1.88225	3.32581	0.14727	-0.139909	0.605633	0.114354	-0.118508	0	0.123715	two.sided	Welch Two Sample t-test	x[cov] and x[hc]	0.232862	0.352067	AMBP.2	AMBP_Y336-p
82	VTEPISAESGEQVER_Phospho:S6	ENSP00000380448.4__Phospho:S311	APOL1	PRVTEPISAESGEQV	1	ENSP00000317674.4;ENSP00000380448.4;ENSP00000380449.4;ENSP00000388477.1;ENSP00000411507.1	1	NA	3.4150000000000001E-4	NA	3.5889999999999998E-2	NA	2.8747032176444499E-3	NA	0.815215	3.98076	0.460912	-0.535289	0.979091	0.00912342	-0.212778	0	0.2722	two.sided	Welch Two Sample t-test	x[cov] and x[hc]	0.221901	0.635311	APOL1	APOL1_S311-p
83	DPDMVWDFWSLRPESLHQVSFLFSDR_Phospho:S10	ENSP00000241052.4__Phospho:S187	CAT	DMVWDFWSLRPESLH	1	ENSP00000241052.4	1	NA	8.7000000000000001E-5	NA	8.5170000000000005E-4	NA	2.7424175010384798E-3	NA	2.05013	4.51339	0.101697	-0.063402	0.49232	0.431525	0.217066	0	0.104608	two.sided	Welch Two Sample t-test	x[cov] and x[hc]	0.214459	0.296375	CAT	CAT_S187-p
84	DSYETSQLDDQSAETHSHK_Phospho:S12	ENSP00000237623.7__Phospho:S220	SPP1	TSQLDDQSAETHSHK	1	ENSP00000237623.7;ENSP00000354042.4;ENSP00000378517.3;ENSP00000422973.2;ENSP00000477824.2	NA	1	NA	8.4909999999999998E-5	NA	1.924E-7	NA	1.33661694381253E-8	1.54871	8.77453	0.156721	-0.0986102	0.521458	0.0169647	-0.194459	0	0.136516	two.sided	Welch Two Sample t-test	x[cov] and x[hc]	0.211424	0.360576	SPP1.1	SPP1_S234-p
85	ELLSQGATLSGWYHLCLPEGR_Phospho:S4	ENSP00000270879.4__Phospho:S98	FCN3	RNCRELLSQGATLSG	1	ENSP00000270879.4;ENSP00000347077.2	NA	1	NA	8.4909999999999998E-5	NA	2.6429999999999997E-4	NA	5.19973808402032E-3	2.38834	9.73282	0.0387053	0.0128634	0.391677	0.2936	0.0913294	0	0.0846905	two.sided	Welch Two Sample t-test	x[cov] and x[hc]	0.20227	0.174174	FCN3.1	FCN3_S98-p
86	EVGTPHGIILDSVDAAFICPGSSRLHIMAGRRLWWLDLK_Phospho:S22	ENSP00000265983.3__Phospho:S369	HPX	AAFICPGSSRLHIMA	1	ENSP00000265983.3	19	19	8.7000000000000001E-5	8.4909999999999998E-5	3.3349999999999997E-4	1.851E-4	NA	NA	1.92343	8.25433	0.0895099	-0.0377385	0.429825	0.397053	0.201009	0	0.101924	two.sided	Welch Two Sample t-test	x[cov] and x[hc]	0.196043	0.27949	HPX.4	HPX_S369-p
87	AYYENSPQQVFSTEFEVK_Phospho:Y2	ENSP00000245907.4__Phospho:Y209	C3	GQWKIRAYYENSPQQ	1	ENSP00000245907.4	NA	1	NA	2.5149999999999999E-4	NA	1.8440000000000002E-2	NA	8.0705603290416109E-3	0.952883	5.20078	0.382807	-0.321476	0.707247	0.0543605	-0.138525	0	0.202423	two.sided	Welch Two Sample t-test	x[cov] and x[hc]	0.192886	0.565889	C3.7	C3_Y209-p
88	QGPVNLLSDPEQGVEVTGQYER_Phospho:S8	ENSP00000266041.4__Phospho:S761;ENSP00000417824.1__Phospho:S766	ITIH4	QGPVNLLSDPEQGVE	1	ENSP00000266041.4;ENSP00000384425.1;ENSP00000417824.1	2	2	8.7000000000000001E-5	8.4909999999999998E-5	1.274E-2	6.4599999999999996E-3	8.0611969061937995E-9	1.93630888638414E-3	1.02234	7.07805	0.340284	-0.247449	0.625873	-0.0340554	-0.223268	0	0.185077	two.sided	Welch Two Sample t-test	x[cov] and x[hc]	0.189212	0.539393	ITIH4.8	ITIH4_S761-p
89	ERPAEPLTPPPSYGHQPQTGSGESSGASGDK_Phospho:T8	ENSP00000459283.1__Phospho:T33	TGFB1I1	ERPAEPLTPPPSYGH	1	ENSP00000355117.3;ENSP00000378327.2;ENSP00000378332.3;ENSP00000454688.1;ENSP00000456482.1;ENSP00000456783.1;ENSP00000457586.1;ENSP00000459283.1	NA	1	NA	8.4909999999999998E-5	NA	5.5610000000000002E-4	NA	4.6457211392727203E-3	1.63676	10.7663	0.130548	-0.0652958	0.440241	-0.0548885	-0.242361	0	0.114539	two.sided	Welch Two Sample t-test	x[cov] and x[hc]	0.187473	0.327441	TGFB1I1	TGFB1I1_T33-p
90	EVVADSVWVDVK_Phospho:S6	ENSP00000245907.4__Phospho:S550	C3	QREVVADSVWVDVKD	1	ENSP00000245907.4	9	9	7.2630000000000004E-4	3.1500000000000001E-4	6.9949999999999998E-2	2.427E-2	8.1513416518839504E-9	1.40868388763754E-8	1.65845	8.18405	0.134962	-0.0716762	0.443985	0.023754	-0.162401	0	0.112246	two.sided	Welch Two Sample t-test	x[cov] and x[hc]	0.186155	0.33576	C3.15	C3_S550-p
91	SLPAPWLSMAPVSWITPGLK_Phospho:S1	ENSP00000263100.2__Phospho:S115;ENSP00000470909.1__Phospho:S69	A1BG	LELTGPKSLPAPWLS	1	ENSP00000263100.2;ENSP00000470909.1	18	18	8.7000000000000001E-5	8.4909999999999998E-5	3.0509999999999999E-3	4.973E-3	1.4242556871981799E-2	1.3805922553533599E-2	1.27343	7.71762	0.23988	-0.152842	0.524511	0.669862	0.484027	0	0.145933	two.sided	Welch Two Sample t-test	x[cov] and x[hc]	0.185834	0.439541	A1BG.3	A1BG_S115-p
92	EYLIMGLDGATYDLEGHPQYLLDSNSWIEEMPSER_Phospho:Y2	ENSP00000364321.5__Phospho:Y1683;ENSP00000364444.4__Phospho:Y1683;ENSP00000372815.4__Phospho:Y1683;ENSP00000388662.2__Phospho:Y1683;ENSP00000396688.2__Phospho:Y1683;ENSP00000407942.2__Phospho:Y1683;ENSP00000414200.2__Phospho:Y1683	C4B_2;C4A;C4B	RLEPGKEYLIMGLDG	3	ENSP00000364321.5;ENSP00000364444.4;ENSP00000372815.4;ENSP00000388662.2;ENSP00000391933.2;ENSP00000396688.2;ENSP00000407942.2;ENSP00000412786.2;ENSP00000414200.2;ENSP00000415941.2;ENSP00000420212.1;ENSP00000446528.1;ENSP00000447364.1;ENSP00000447600.1;ENSP00000448276.1;ENSP00000449433.1;ENSP00000449523.1;ENSP00000449828.1;ENSP00000497270.1	3	NA	8.7000000000000001E-5	NA	2.4209999999999998E-7	NA	1.6697861026881899E-3	NA	0.790001	9.40378	0.448989	-0.339273	0.707077	0.0267505	-0.157152	0	0.232787	two.sided	Welch Two Sample t-test	x[cov] and x[hc]	0.183902	0.625943	C4B_2;C4A;C4B.3	C4B_2;C4A;C4B_Y1683-p
93	SVPPSASHVAPTETFTYEWTVPK_Phospho:S1	ENSP00000264613.6__Phospho:S501;ENSP00000420545.1__Phospho:S284	CP	NYNPQSRSVPPSASH	1	ENSP00000264613.6;ENSP00000418773.1;ENSP00000420545.1	8	8	8.7000000000000001E-5	8.4909999999999998E-5	8.7499999999999998E-10	2.6299999999999999E-5	2.9687186341420702E-2	3.5467945845341797E-2	1.48155	7.11225	0.181351	-0.105955	0.464542	0.0670018	-0.112292	0	0.121018	two.sided	Welch Two Sample t-test	x[cov] and x[hc]	0.179294	0.39357	CP.49	CP_S501-p
94	FFADLHFEEGWYMWLQSR_Phospho:Y12	ENSP00000264005.5__Phospho:Y316	LCAT	LHFEEGWYMWLQSRD	1	ENSP00000264005.5;ENSP00000464651.1	2	NA	8.7000000000000001E-5	NA	1.358E-3	NA	9.2800209596322498E-8	NA	0.75742	2.27897	0.519324	-0.68433	1.02113	0.480883	0.312481	0	0.222336	two.sided	Welch Two Sample t-test	x[cov] and x[hc]	0.168402	0.682902	LCAT	LCAT_Y316-p
95	LRTEGDGVYTLNNEK_Phospho:T3	ENSP00000348170.5__Phospho:T119	HP	KNYYKLRTEGDGVYT	1	ENSP00000348170.5;ENSP00000381199.2;ENSP00000454413.1;ENSP00000456503.1;ENSP00000457629.1;ENSP00000461999.1;ENSP00000462662.1;ENSP00000463491.1;ENSP00000463755.1	NA	1	NA	3.2200000000000002E-3	NA	0.16389999999999999	NA	4.99121349107308E-2	0.677607	4.86227	0.528914	-0.471494	0.805157	-0.161833	-0.328664	0	0.246207	two.sided	Welch Two Sample t-test	x[cov] and x[hc]	0.166831	0.682902	HP	HP_T119-p
96	ITTGGDVINNGLWNMVSVEELEHSISIK_Phospho:T2	ENSP00000497262.1__Phospho:T358	PROS1	NEHTSKITTGGDVIN	1	ENSP00000330021.7;ENSP00000377783.3;ENSP00000385794.2;ENSP00000496822.1;ENSP00000497262.1;ENSP00000497376.1	1	NA	8.7000000000000001E-5	NA	8.1330000000000001E-8	NA	8.3854016700203992E-3	NA	0.337561	2.10906	0.766351	-1.83728	2.16728	0.180694	0.0156944	0	0.488799	two.sided	Welch Two Sample t-test	x[cov] and x[hc]	0.164999	0.831573	PROS1	PROS1_T372-p
97	VEPLYELVTATDFAYSSTVR_Phospho:Y5	ENSP00000440113.1__Phospho:Y409	C8B	KVKVEPLYELVTATD	1	ENSP00000360281.4;ENSP00000440113.1;ENSP00000442548.1	1	NA	8.7000000000000001E-5	NA	4.3499999999999997E-3	NA	8.3531021482328799E-9	NA	0.622509	2.122	0.593903	-0.910118	1.23841	0.134464	-0.0296811	0	0.263683	two.sided	Welch Two Sample t-test	x[cov] and x[hc]	0.164145	0.7328	C8B	C8B_Y471-p
98	SIAQYWLGCPAPGHL_Phospho:Y5	ENSP00000226218.4__Phospho:Y468	VTN	YPRSIAQYWLGCPAP	1	ENSP00000226218.4	2	NA	8.7000000000000001E-5	NA	2.5400000000000002E-3	NA	5.7987697819336399E-3	NA	1.63678	2.76675	0.207771	-0.163424	0.47757	0.239171	0.0820981	0	0.0959646	two.sided	Welch Two Sample t-test	x[cov] and x[hc]	0.157073	0.415542	VTN.7	VTN_Y468-p
99	LQETSNWLLSQQQADGSFQDLSPVIHR_Phospho:T4	ENSP00000364321.5__Phospho:T1103;ENSP00000407942.2__Phospho:T1103;ENSP00000414200.2__Phospho:T1103	C4B_2;C4B	SPEKLQETSNWLLSQ	2	ENSP00000364321.5;ENSP00000391933.2;ENSP00000407942.2;ENSP00000412786.2;ENSP00000414200.2;ENSP00000415941.2;ENSP00000446528.1;ENSP00000447600.1;ENSP00000449433.1;ENSP00000449523.1;ENSP00000497270.1	3	3	8.7000000000000001E-5	8.4909999999999998E-5	4.9799999999999998E-6	2.864E-5	5.2149144763667596E-3	7.2418200784849403E-3	0.907519	15.3055	0.3782	-0.205195	0.510413	0.0410508	-0.111558	0	0.168161	two.sided	Welch Two Sample t-test	x[cov] and x[hc]	0.152609	0.564532	C4B_2;C4B.2	C4B_2;C4B_T1103-p
100	MFGNLQGLTMHVGDEVNWYLMGMGNEIDLHTVHFHGHSFQYK_Phospho:T31	ENSP00000264613.6__Phospho:T995;ENSP00000420545.1__Phospho:T778	CP	GNEIDLHTVHFHGHS	1	ENSP00000264613.6;ENSP00000418773.1;ENSP00000420367.1;ENSP00000420545.1	NA	1	NA	8.4909999999999998E-5	NA	1.2309999999999999E-12	NA	1.31784470428151E-2	1.96868	8.54529	0.0822171	-0.0240693	0.327852	0.335574	0.183683	0	0.0771541	two.sided	Welch Two Sample t-test	x[cov] and x[hc]	0.151891	0.268384	CP.33	CP_T995-p
101	IACVLPVLMDGIQSHPQK_Phospho:S14	ENSP00000322061.9__Phospho:S642	C7	VLMDGIQSHPQKPFY	1	ENSP00000322061.9	2	2	8.7000000000000001E-5	3.1500000000000001E-4	1.2630000000000001E-2	2.4029999999999999E-2	6.83281527257257E-9	1.42895104792035E-8	0.846235	20.006	0.40743	-0.221543	0.524003	-0.00399935	-0.155229	0	0.178709	two.sided	Welch Two Sample t-test	x[cov] and x[hc]	0.15123	0.585322	C7	C7_S642-p
102	LDTSRDGWHSWPIAHQWPQGPSAVDAAFSWEEK_Phospho:S10	ENSP00000265983.3__Phospho:S294	HPX	TSRDGWHSWPIAHQW	1	ENSP00000265983.3	1	NA	8.7000000000000001E-5	NA	1.139E-3	NA	7.65801778141177E-3	NA	1.25418	2.96408	0.299572	-0.225482	0.515499	0.201513	0.0565047	0	0.11562	two.sided	Welch Two Sample t-test	x[cov] and x[hc]	0.145009	0.495508	HPX.14	HPX_S294-p
103	IEGDEEMHCSDDGFWSK_Phospho:S16	ENSP00000356399.4__Phospho:S199	CFH	CSDDGFWSKEKPKCV	1	ENSP00000356399.4;ENSP00000487250.1	NA	1	NA	8.4909999999999998E-5	NA	6.139E-6	NA	2.8634800683672398E-2	1.20227	4.33863	0.290741	-0.177582	0.464013	-0.0152508	-0.158466	0	0.119121	two.sided	Welch Two Sample t-test	x[cov] and x[hc]	0.143215	0.488828	CFH.9	CFH_S199-p
104	GLWWVTVQPPAR_Phospho:T6	ENSP00000414287.2__Phospho:T7	MST1	MGLWWVTVQPPARR	1	ENSP00000414287.2	NA	1	NA	4.7600000000000003E-3	NA	0.19889999999999999	NA	6.7737459478330104E-5	1.35102	10.0963	0.206187	-0.0925012	0.378396	0.000160491	-0.142787	0	0.105807	two.sided	Welch Two Sample t-test	x[cov] and x[hc]	0.142948	0.415542	MST1	MST1_TNA-p
105	ILLMDLNEEDPTVLELGITGSK_Phospho:S21	ENSP00000222381.3__Phospho:S105	PON1	LELGITGSKFDVSSF	1	ENSP00000222381.3	1	NA	1.952E-3	NA	0.1111	NA	1.6294774787496E-4	NA	0.347564	2.25264	0.757999	-1.44589	1.73109	-0.212888	-0.355485	0	0.410277	two.sided	Welch Two Sample t-test	x[cov] and x[hc]	0.142597	0.831354	PON1.4	PON1_S105-p
106	TPGAAANLELIFVGPQHAGNYR_Phospho:T1	ENSP00000263100.2__Phospho:T448	A1BG	KAVKTVRTPGAAANL	1	ENSP00000263100.2	1	NA	8.7000000000000001E-5	NA	4.0309999999999999E-4	NA	1.7402425400167201E-3	NA	0.761134	2.18811	0.520074	-0.589664	0.869666	0.240702	0.100701	0	0.183938	two.sided	Welch Two Sample t-test	x[cov] and x[hc]	0.140001	0.682902	A1BG.8	A1BG_T448-p
107	SEFPESWLWNVEDLK_Phospho:S6	ENSP00000245907.4__Phospho:S770	C3	SRSEFPESWLWNVED	1	ENSP00000245907.4	7	7	1.749E-4	3.7809999999999997E-4	2.2550000000000001E-2	4.743E-2	4.45659953278622E-2	1.13776640205026E-2	0.820729	6.91214	0.439184	-0.249232	0.51317	0.0147917	-0.117177	0	0.160795	two.sided	Welch Two Sample t-test	x[cov] and x[hc]	0.131969	0.61931	C3.53	C3_S770-p
108	DTANLFPQTSLTLHMWPDTEGTFNVECLTTDHYTGGMK_Phospho:T2	ENSP00000264613.6__Phospho:T674;ENSP00000420545.1__Phospho:T457	CP	WRGERRDTANLFPQT	1	ENSP00000264613.6;ENSP00000420545.1	14	14	8.7000000000000001E-5	8.4909999999999998E-5	2.0540000000000001E-9	9.611E-6	4.7491265698221203E-3	1.3032568795679E-2	0.950691	8.13583	0.369145	-0.18602	0.448283	0.27653	0.145398	0	0.137933	two.sided	Welch Two Sample t-test	x[cov] and x[hc]	0.131131	0.556445	CP.6	CP_T674-p
109	ELHHLQEQNVSNAFLDK_Phospho:S11	ENSP00000264613.6__Phospho:S764;ENSP00000420545.1__Phospho:S547	CP	HLQEQNVSNAFLDKG	1	ENSP00000264613.6;ENSP00000418773.1;ENSP00000420545.1	NA	1	NA	8.4909999999999998E-5	NA	3.5360000000000001E-6	NA	1.36184797121243E-8	1.69588	10.2488	0.120024	-0.0403609	0.301141	0.0302007	-0.100189	0	0.0768861	two.sided	Welch Two Sample t-test	x[cov] and x[hc]	0.13039	0.319369	CP.10	CP_S764-p
110	HVIQAVNTSPERGGEEALHAFLLVHSK_Phospho:S26	ENSP00000392462.1__Phospho:S83	HPS1	HAFLLVHSKLLAFYS	1	ENSP00000326649.6;ENSP00000343638.5;ENSP00000352652.3;ENSP00000355310.4;ENSP00000392462.1	NA	1	NA	4.8199999999999996E-3	NA	0.2021	NA	1.9248690450809501E-3	1.39678	11.5216	0.188801	-0.0721957	0.326813	0.405109	0.2778	0	0.0911441	two.sided	Welch Two Sample t-test	x[cov] and x[hc]	0.127309	0.402838	HPS1	HPS1_S215-p
111	YVGGQEHFAHLLILR_Phospho:Y1	ENSP00000259396.8__Phospho:Y109	ORM1	ENGTISRYVGGQEHF	1	ENSP00000259396.8	2	NA	2.4599999999999999E-3	NA	0.1268	NA	8.8173693369952101E-10	NA	0.459121	2.54848	0.682416	-0.820672	1.06635	0.0200027	-0.102835	0	0.267551	two.sided	Welch Two Sample t-test	x[cov] and x[hc]	0.122838	0.797021	ORM1.1	ORM1_Y109-p
112	SLGPNSCSANGPGLYLIHGPNLYCYSDVEK_Phospho:S1	ENSP00000265983.3__Phospho:S412	HPX	GALCMEKSLGPNSCS	1	ENSP00000265983.3	5	5	8.7000000000000001E-5	8.4909999999999998E-5	2.3620000000000002E-11	5.3379999999999999E-8	3.3782604324416203E-2	2.0738436260419001E-2	0.78516	10.311	0.450024	-0.223522	0.468309	-0.00232427	-0.124718	0	0.155884	two.sided	Welch Two Sample t-test	x[cov] and x[hc]	0.122394	0.625943	HPX.25	HPX_S412-p
113	DYAGVFSDAGLTFTSSSGQQTAQR_Phospho:Y2	ENSP00000245907.4__Phospho:Y635	C3	TPGSGKDYAGVFSDA	1	ENSP00000245907.4	3	NA	8.7000000000000001E-5	NA	1.2279999999999999E-3	NA	8.5072814832812505E-9	NA	0.67991	2.52442	0.553619	-0.515674	0.759993	0.0527635	-0.0693956	0	0.17967	two.sided	Welch Two Sample t-test	x[cov] and x[hc]	0.122159	0.705864	C3.12	C3_Y635-p
114	NSLIGMWALSPTVFALLSK_Phospho:S2,S10,T12	ENSP00000455861.2__Phospho:S58_Phospho:S66_Phospho:T68	SMG1	LIGMWALSPTVFALL;TIGNAKNSLIGMWAL;GMWALSPTVFALLSK	1	ENSP00000402515.3;ENSP00000455861.2;ENSP00000456259.1	NA	1	NA	4.5009999999999998E-3	NA	0.19	NA	2.0806724063373999E-3	0.642211	3.34932	0.562014	-0.435029	0.671746	0.148146	0.0297872	0	0.184298	two.sided	Welch Two Sample t-test	x[cov] and x[hc]	0.118358	0.710646	SMG1	SMG1_S627-p,S635-p,T637-p
115	LEIDTIK_Phospho:T5	ENSP00000501975.1__Phospho:T147	ANKRD62;NA;ANKRD26;CCDC144A	MLRLEIDTIKNQNQE	4	ENSP00000353717.8;ENSP00000365255.4;ENSP00000382215.1;ENSP00000405112.3;ENSP00000440655.2;ENSP00000467740.2;ENSP00000501975.1	1	NA	9.7949999999999999E-3	NA	0.28810000000000002	NA	2.6787242510146E-4	NA	1.22294	5.79607	0.268737	-0.116409	0.345103	-0.143293	-0.257639	0	0.0935018	two.sided	Welch Two Sample t-test	x[cov] and x[hc]	0.114347	0.469906	ANKRD62;NA;ANKRD26;CCDC144A	ANKRD62;NA;ANKRD26;CCDC144A_T930-p
116	LDTSRDGWHSWPIAHQWPQGPSAVDAAFSWEEK_Phospho:S22	ENSP00000265983.3__Phospho:S306	HPX	HQWPQGPSAVDAAFS	1	ENSP00000265983.3	1	NA	8.7000000000000001E-5	NA	1.139E-3	NA	2.1479494855771802E-3	NA	0.768051	2.31309	0.513137	-0.443054	0.668262	0.137966	0.025362	0	0.14661	two.sided	Welch Two Sample t-test	x[cov] and x[hc]	0.112604	0.682902	HPX.15	HPX_S306-p
117	YETLEVDVASWFK_Phospho:Y1	ENSP00000381066.3__Phospho:Y383	MAP2K7	EHSFIKRYETLEVDV	1	ENSP00000381066.3;ENSP00000381068.3;ENSP00000381070.2	1	NA	4.0800000000000003E-3	NA	0.16220000000000001	NA	2.0522212149428902E-3	NA	0.594849	2.59252	0.599809	-0.537081	0.758162	0.0290638	-0.081477	0	0.18583	two.sided	Welch Two Sample t-test	x[cov] and x[hc]	0.110541	0.737115	MAP2K7	MAP2K7_Y383-p
118	IDTINLFPATLFDAYMVAQNPGEWMLSCQNLNHLK_Phospho:T3,T10,Y15	ENSP00000264613.6__Phospho:T313_Phospho:T320_Phospho:Y325;ENSP00000420545.1__Phospho:T96_Phospho:T103_Phospho:Y108	CP	NKNYRIDTINLFPAT;PATLFDAYMVAQNPG;TINLFPATLFDAYMV	1	ENSP00000264613.6;ENSP00000418773.1;ENSP00000420545.1	NA	1	NA	8.4909999999999998E-5	NA	8.2690000000000003E-3	NA	1.8489708966196401E-2	0.419834	4.94397	0.692226	-0.548224	0.761384	0.474063	0.367483	0	0.253862	two.sided	Welch Two Sample t-test	x[cov] and x[hc]	0.10658	0.805404	CP.27	CP_T313-p,T320-p,Y325-p
119	VNWEEEAASGLLTSLK_Phospho:S9	ENSP00000233242.1__Phospho:S4064	APOB	NWEEEAASGLLTSLK	1	ENSP00000233242.1	1	NA	6.2310000000000004E-3	NA	0.2117	NA	8.2430517361519598E-9	NA	0.563292	2.88231	0.614071	-0.497609	0.705705	0.244343	0.140295	0	0.184714	two.sided	Welch Two Sample t-test	x[cov] and x[hc]	0.104048	0.744435	APOB.15	APOB_S4064-p
120	EVGTPHGIILDSVDAAFICPGSSRLHIMAGRRLWWLDLK_Phospho:S22,S23	ENSP00000265983.3__Phospho:S369_Phospho:S370	HPX	AAFICPGSSRLHIMA;AFICPGSSRLHIMAG	1	ENSP00000265983.3	NA	3	NA	8.4909999999999998E-5	NA	1.456E-5	NA	1.2877040744398501E-8	1.52512	11.5238	0.154194	-0.0429198	0.240165	0.18171	0.0830878	0	0.0646655	two.sided	Welch Two Sample t-test	x[cov] and x[hc]	0.0986227	0.357749	HPX.5	HPX_S369-p,S370-p
121	AEDLVGKSLYVSATVILHSGSDMVQAER_Phospho:S8	ENSP00000245907.4__Phospho:S323	C3	AEDLVGKSLYVSATV	1	ENSP00000245907.4	NA	1	NA	8.4909999999999998E-5	NA	1.311E-6	NA	4.3481675596727498E-2	0.56702	5.93291	0.591491	-0.323585	0.518091	0.458578	0.361325	0	0.171516	two.sided	Welch Two Sample t-test	x[cov] and x[hc]	0.0972531	0.7328	C3.3	C3_S323-p
122	LLGEVDHYQLALGK_Phospho:Y8	ENSP00000270879.4__Phospho:Y207	FCN3	LLGEVDHYQLALGKF	1	ENSP00000270879.4;ENSP00000347077.2	2	NA	8.7000000000000001E-5	NA	6.7299999999999996E-5	NA	7.5387182246292002E-9	NA	0.507458	3.45229	0.642505	-0.458484	0.648285	0.0102225	-0.0846779	0	0.187011	two.sided	Welch Two Sample t-test	x[cov] and x[hc]	0.0949004	0.765006	FCN3.2	FCN3_Y207-p
123	LRGEDDYNMDENEAESETDK_Phospho:Y7	ENSP00000373363.3__Phospho:Y351	GOLM1	KLRGEDDYNMDENEA	1	ENSP00000373363.3;ENSP00000373364.3	1	NA	8.7000000000000001E-5	NA	1.671E-4	NA	1.7614520711332999E-3	NA	0.252357	2.35056	0.821159	-1.2879	1.47413	-0.175099	-0.268218	0	0.368997	two.sided	Welch Two Sample t-test	x[cov] and x[hc]	0.0931191	0.875437	GOLM1	GOLM1_Y351-p
124	CPEALFQPCFLGMESCGIHETTFNSIMK_Phospho:S15	ENSP00000439189.1__Phospho:S971	POTEJ;POTEF;POTEE;POTEI	PCFLGMESCGIHETT	4	ENSP00000386786.2;ENSP00000387176.1;ENSP00000392718.2;ENSP00000439189.1;ENSP00000507284.1	1	NA	8.7000000000000001E-5	NA	4.2220000000000001E-3	NA	1.7820310755363E-4	NA	0.33513	2.35504	0.765077	-0.907245	1.08599	0.0480456	-0.0413275	0	0.266682	two.sided	Welch Two Sample t-test	x[cov] and x[hc]	0.0893731	0.831573	POTEJ;POTEF;POTEE;POTEI	POTEJ;POTEF;POTEE;POTEI_S971-p
125	TGLLLLSTWVLAGAEITWDATGGPGR_Phospho:T1	ENSP00000358715.3__Phospho:T20	SORCS3	PGAPLVRTGLLLLST	1	ENSP00000358715.3	NA	1	NA	5.0109999999999998E-3	NA	0.21329999999999999	NA	9.7698360323512107E-3	1.23385	8.12658	0.25175	-0.0733848	0.243277	0.390891	0.305945	0	0.0688465	two.sided	Welch Two Sample t-test	x[cov] and x[hc]	0.0849461	0.45315	SORCS3	SORCS3_T20-p
126	QYWEYQFQHQPSQEECEGSSLSAVFEHFAMMQR_Phospho:Y5	ENSP00000226218.4__Phospho:Y282	VTN	KGKQYWEYQFQHQPS	1	ENSP00000226218.4	1	NA	8.7000000000000001E-5	NA	5.7230000000000001E-6	NA	2.30200426052459E-2	NA	0.772964	3.59604	0.487191	-0.233416	0.402753	0.216333	0.131665	0	0.109538	two.sided	Welch Two Sample t-test	x[cov] and x[hc]	0.0846685	0.665538	VTN.4	VTN_Y282-p
127	DALENIDPATQMMILNCIYFK_Phospho:Y19	ENSP00000215727.5__Phospho:Y294	SERPIND1	MMILNCIYFKGSWVN	1	ENSP00000215727.5;ENSP00000384050.1	NA	1	NA	8.4909999999999998E-5	NA	2.1940000000000001E-6	NA	7.0715534220296399E-3	0.445956	5.38285	0.673	-0.384779	0.550523	-0.055185	-0.138057	0	0.18583	two.sided	Welch Two Sample t-test	x[cov] and x[hc]	0.082872	0.789034	SERPIND1	SERPIND1_Y294-p
128	AGFEWNEDGAGTTPSPGLQPAHLTFPLDYHLNQPFIFVLR_Phospho:T12	ENSP00000254722.4__Phospho:T371	SERPINF1	WNEDGAGTTPSPGLQ	1	ENSP00000254722.4	1	NA	4.5100000000000001E-3	NA	0.17319999999999999	NA	5.8750349490442203E-3	NA	0.42652	2.30532	0.706312	-0.590839	0.740235	0.453927	0.379229	0	0.175134	two.sided	Welch Two Sample t-test	x[cov] and x[hc]	0.0746982	0.812524	SERPINF1	SERPINF1_T371-p
129	TVNQHACLYWNSHLLLQENYNMFMEDAETHGIGEHNFCR_Phospho:T1	ENSP00000443283.1__Phospho:T183	HABP2	YRGKMNRTVNQHACL	1	ENSP00000277903.4;ENSP00000443283.1	1	NA	8.7000000000000001E-5	NA	7.1489999999999998E-4	NA	8.3951404409642605E-9	NA	0.559679	2.56896	0.62073	-0.381137	0.525891	0.156513	0.0841352	0	0.129319	two.sided	Welch Two Sample t-test	x[cov] and x[hc]	0.0723773	0.744876	HABP2.2	HABP2_T209-p
130	ITPGKPYILTVPGHLDEMQLDIQAR_Phospho:T10	ENSP00000364321.5__Phospho:T254;ENSP00000364444.4__Phospho:T254;ENSP00000372815.4__Phospho:T254;ENSP00000388662.2__Phospho:T254;ENSP00000396688.2__Phospho:T254;ENSP00000407942.2__Phospho:T254;ENSP00000414200.2__Phospho:T254	C4B_2;C4A;C4B	PGKPYILTVPGHLDE	3	ENSP00000364321.5;ENSP00000364444.4;ENSP00000372815.4;ENSP00000388662.2;ENSP00000391933.2;ENSP00000396688.2;ENSP00000407942.2;ENSP00000412786.2;ENSP00000414200.2;ENSP00000415941.2;ENSP00000420212.1;ENSP00000446528.1;ENSP00000447364.1;ENSP00000447600.1;ENSP00000448276.1;ENSP00000449433.1;ENSP00000449523.1;ENSP00000449828.1	NA	2	NA	3.1500000000000001E-4	NA	3.3450000000000001E-2	NA	6.5306720191359901E-3	0.399366	9.76801	0.698215	-0.32463	0.46586	0.0770893	0.00647448	0	0.176817	two.sided	Welch Two Sample t-test	x[cov] and x[hc]	0.0706148	0.809295	C4B_2;C4A;C4B.14	C4B_2;C4A;C4B_T254-p
131	MADEAGSEADHEGTHSTK_Phospho:S7	ENSP00000498441.1__Phospho:S609	FGA	KMADEAGSEADHEGT	1	ENSP00000385981.3;ENSP00000498441.1	4	4	7.2630000000000004E-4	8.4909999999999998E-5	5.1769999999999997E-2	7.5279999999999998E-4	7.4771653186447299E-9	1.2737735410357001E-8	0.347953	11.2617	0.734292	-0.35061	0.482725	0.000644409	-0.0654133	0	0.189846	two.sided	Welch Two Sample t-test	x[cov] and x[hc]	0.0660577	0.826079	FGA.1	FGA_S609-p
132	AEQCCEETASSISLHGK_Phospho:S11	ENSP00000263408.4__Phospho:S261	C9	CCEETASSISLHGKG	1	ENSP00000263408.4	NA	2	NA	8.4909999999999998E-5	NA	5.5820000000000001E-7	NA	3.6803583274339999E-3	0.525986	8.20069	0.612822	-0.210507	0.335602	-0.0951209	-0.157668	0	0.118915	two.sided	Welch Two Sample t-test	x[cov] and x[hc]	0.0625474	0.744435	C9	C9_S261-p
133	AGDFLEANYMNLQR_Phospho:Y9	ENSP00000245907.4__Phospho:Y1180;ENSP00000471384.1__Phospho:Y45	C3	GDFLEANYMNLQRSY	1	ENSP00000245907.4;ENSP00000471384.1	6	6	3.4150000000000001E-4	2.5149999999999999E-4	3.6679999999999997E-2	1.6799999999999999E-2	7.3146762250663798E-9	1.2252836193218799E-8	0.644494	8.66906	0.535934	-0.14149	0.253317	0.0667653	0.0108517	0	0.0867557	two.sided	Welch Two Sample t-test	x[cov] and x[hc]	0.0559136	0.689058	C3.4	C3_Y1180-p
134	RPQDAKNTMILEICTR_Phospho:T8	ENSP00000245907.4__Phospho:T1383;ENSP00000469744.1__Phospho:T90	C3	RPQDAKNTMILEICT	1	ENSP00000245907.4;ENSP00000469744.1	2	NA	8.9549999999999994E-3	NA	0.27029999999999998	NA	7.2922078817786903E-9	NA	0.213089	2.56734	0.847027	-0.809548	0.914244	0.174353	0.122005	0	0.245663	two.sided	Welch Two Sample t-test	x[cov] and x[hc]	0.0523481	0.893759	C3.48	C3_T1383-p
135	EELVYELNPLDHR_Phospho:Y5	ENSP00000364321.5__Phospho:Y946;ENSP00000364444.4__Phospho:Y946;ENSP00000372815.4__Phospho:Y946;ENSP00000388662.2__Phospho:Y946;ENSP00000396688.2__Phospho:Y946;ENSP00000407942.2__Phospho:Y946;ENSP00000414200.2__Phospho:Y946	C4B_2;C4A;C4B	IHREELVYELNPLDH	3	ENSP00000364321.5;ENSP00000364444.4;ENSP00000372815.4;ENSP00000388662.2;ENSP00000391933.2;ENSP00000396688.2;ENSP00000407942.2;ENSP00000412786.2;ENSP00000414200.2;ENSP00000415941.2;ENSP00000420212.1;ENSP00000446528.1;ENSP00000447364.1;ENSP00000447600.1;ENSP00000448276.1;ENSP00000449433.1;ENSP00000449523.1;ENSP00000449828.1;ENSP00000497270.1	6	6	8.7000000000000001E-5	8.4909999999999998E-5	5.2059999999999997E-3	1.6660000000000001E-4	4.8041114617718004E-9	9.0270520464831899E-9	0.517058	8.75004	0.61793	-0.166183	0.264105	0.06057	0.0116089	0	0.0946917	two.sided	Welch Two Sample t-test	x[cov] and x[hc]	0.0489611	0.744435	C4B_2;C4A;C4B.2	C4B_2;C4A;C4B_Y946-p
136	AEEDEILNRSPR_Phospho:S10	ENSP00000506591.1__Phospho:S581	CANX	EDEILNRSPRNRKPR	1	ENSP00000247461.4;ENSP00000391646.2;ENSP00000421107.2;ENSP00000421434.2;ENSP00000421813.2;ENSP00000424063.1;ENSP00000424745.2;ENSP00000426555.2;ENSP00000491760.1;ENSP00000492372.1;ENSP00000492868.1;ENSP00000505013.1;ENSP00000505123.1;ENSP00000505129.1;ENSP00000505202.1;ENSP00000505372.1;ENSP00000505470.1;ENSP00000505471.1;ENSP00000505526.1;ENSP00000505960.1;ENSP00000506003.1;ENSP00000506021.1;ENS…	NA	1	NA	8.4909999999999998E-5	NA	2.7569999999999998E-4	NA	9.4127524550194901E-9	0.615431	9.80209	0.55229	-0.12492	0.219902	0.0493185	0.00182748	0	0.0771671	two.sided	Welch Two Sample t-test	x[cov] and x[hc]	0.047491	0.705864	CANX	CANX_S583-p
137	SYFPESWLWEVHLVPR_Phospho:S6	ENSP00000223642.1__Phospho:S772	C5	IRSYFPESWLWEVHL	1	ENSP00000223642.1	6	6	8.7000000000000001E-5	3.1500000000000001E-4	9.0049999999999993E-5	3.397E-2	1.57913363352318E-3	2.25874927997998E-2	0.3247	8.58767	0.753177	-0.225466	0.300394	0.182314	0.14485	0	0.11538	two.sided	Welch Two Sample t-test	x[cov] and x[hc]	0.0374638	0.830067	C5.10	C5_S772-p
138	ITDNMFCAGYKPDEGK_Phospho:Y10	ENSP00000308541.5__Phospho:Y553	F2	DNMFCAGYKPDEGKR	1	ENSP00000308541.5;ENSP00000433907.1	2	NA	7.2630000000000004E-4	NA	5.7549999999999997E-2	NA	3.1223744255122799E-2	NA	0.116017	2.20198	0.917367	-1.1457	1.21512	0.0215321	-0.0131758	0	0.299162	two.sided	Welch Two Sample t-test	x[cov] and x[hc]	0.0347079	0.945165	F2.3	F2_Y553-p
139	ERGPEEEHLGILGPVIWAEVGDTIR_Phospho:T23	ENSP00000264613.6__Phospho:T460;ENSP00000420545.1__Phospho:T243	CP	IWAEVGDTIRVTFHN	1	ENSP00000264613.6;ENSP00000418773.1;ENSP00000420545.1	2	2	8.7000000000000001E-5	8.4909999999999998E-5	1.683E-4	4.9629999999999997E-4	4.6795329671720697E-9	5.6867689216629403E-9	0.360773	7.85702	0.727776	-0.154701	0.211869	0.0362121	0.00762812	0	0.0792298	two.sided	Welch Two Sample t-test	x[cov] and x[hc]	0.028584	0.824856	CP.11	CP_T460-p
140	VVSVLTVVHQDWLNGK_Phospho:S3	ENSP00000374987.2__Phospho:S183	IGHG2	NSTFRVVSVLTVVHQ	1	ENSP00000374987.2;ENSP00000480351.2;ENSP00000493129.1	3	3	8.7000000000000001E-5	3.7569999999999999E-3	1.6369999999999999E-2	0.17879999999999999	1.4865484987439501E-3	1.13699882559322E-2	0.100025	7.22154	0.923045	-0.606986	0.660955	0.358216	0.331232	0	0.269775	two.sided	Welch Two Sample t-test	x[cov] and x[hc]	0.0269843	0.947825	IGHG2.2	IGHG2_S183-p
141	GHLFLQTDQPIYNPGQR_Phospho:Y12	ENSP00000364321.5__Phospho:Y150;ENSP00000364444.4__Phospho:Y150;ENSP00000372815.4__Phospho:Y150;ENSP00000388662.2__Phospho:Y150;ENSP00000396688.2__Phospho:Y150;ENSP00000407942.2__Phospho:Y150;ENSP00000414200.2__Phospho:Y150	C4B_2;C4A;C4B	LQTDQPIYNPGQRVR	3	ENSP00000364321.5;ENSP00000364444.4;ENSP00000372815.4;ENSP00000388662.2;ENSP00000391933.2;ENSP00000396688.2;ENSP00000407942.2;ENSP00000412786.2;ENSP00000414200.2;ENSP00000415941.2;ENSP00000420212.1;ENSP00000446528.1;ENSP00000447364.1;ENSP00000447600.1;ENSP00000448276.1;ENSP00000449433.1;ENSP00000449523.1;ENSP00000449828.1	NA	1	NA	8.4909999999999998E-5	NA	1.2959999999999999E-2	NA	6.0719962551320896E-3	0.381429	11.6239	0.709766	-0.108021	0.153669	0.169732	0.146908	0	0.059838	two.sided	Welch Two Sample t-test	x[cov] and x[hc]	0.0228239	0.813439	C4B_2;C4A;C4B.11	C4B_2;C4A;C4B_Y150-p
142	HVIILMTDGLHNMGGDPITVIDEIRDLLYIGK_Phospho:T7	ENSP00000410815.1__Phospho:T890;ENSP00000418996.1__Phospho:T739	CFB;NA	RHVIILMTDGLHNMG	2	ENSP00000364592.3;ENSP00000364604.3;ENSP00000382862.1;ENSP00000388352.2;ENSP00000389604.2;ENSP00000391902.2;ENSP00000401719.1;ENSP00000410815.1;ENSP00000411474.2;ENSP00000411515.2;ENSP00000413351.1;ENSP00000414341.1;ENSP00000414889.1;ENSP00000416561.2;ENSP00000418996.1	3	3	8.7000000000000001E-5	8.4909999999999998E-5	1.6619999999999999E-2	2.2390000000000001E-3	2.74398966261737E-6	1.29397739353172E-8	0.226913	13.3038	0.823941	-0.182371	0.225289	0.408877	0.387418	0	0.0945687	two.sided	Welch Two Sample t-test	x[cov] and x[hc]	0.0214589	0.875437	CFB;NA.7	CFB;NA_T388-p
143	GVYSSDVFDIFPGTYQTLEMFPR_Phospho:Y3	ENSP00000264613.6__Phospho:Y1011;ENSP00000420545.1__Phospho:Y794	CP	QYKHRGVYSSDVFDI	1	ENSP00000264613.6;ENSP00000420367.1;ENSP00000420545.1	2	NA	8.7000000000000001E-5	NA	3.1640000000000001E-3	NA	7.8965877099014797E-3	NA	0.168656	2.432	0.879083	-0.440873	0.483624	0.124555	0.10318	0	0.126741	two.sided	Welch Two Sample t-test	x[cov] and x[hc]	0.0213757	0.914964	CP.15	CP_Y1011-p
144	FGNIHYGK_Phospho:Y6	ENSP00000256343.3__Phospho:Y574	CATSPERB	KKFGNIHYGKVIHSG	1	ENSP00000256343.3;ENSP00000478546.1	1	NA	6.4970000000000002E-3	NA	0.22289999999999999	NA	8.2518365977021693E-9	NA	0.0570883	7.52855	0.955961	-0.705387	0.7408	-0.0937001	-0.111406	0	0.310156	two.sided	Welch Two Sample t-test	x[cov] and x[hc]	0.0177063	0.974043	CATSPERB	CATSPERB_Y574-p
145	LLIMSATLR_Phospho:S5	ENSP00000439009.2__Phospho:S232	DHX37	PLKLLIMSATLRVED	1	ENSP00000311135.2;ENSP00000439009.2	1	NA	7.2630000000000004E-4	NA	4.9979999999999997E-2	NA	2.6594991522695499E-3	NA	0.054022	8.77617	0.958127	-0.557692	0.584871	-0.132625	-0.146215	0	0.251557	two.sided	Welch Two Sample t-test	x[cov] and x[hc]	0.0135896	0.974043	DHX37	DHX37_S408-p
146	LESEETMVLEAHDAQGDVPVTVTVHDFPGKK_Phospho:S3	ENSP00000245907.4__Phospho:S38	C3	PNILRLESEETMVLE	1	ENSP00000245907.4	NA	1	NA	6.6410000000000004E-4	NA	7.9699999999999993E-2	NA	4.3973709300001503E-2	0.0323333	3.7693	0.975845	-1.0359	1.05972	-0.131881	-0.14379	0	0.368331	two.sided	Welch Two Sample t-test	x[cov] and x[hc]	0.0119094	0.985507	C3.32	C3_S38-p
147	HYYIAAEEIIWNYAPSGIDIFTK_Phospho:Y3	ENSP00000264613.6__Phospho:Y375;ENSP00000420545.1__Phospho:Y158	CP	GKHVRHYYIAAEEII	1	ENSP00000264613.6;ENSP00000418773.1;ENSP00000420545.1	2	2	8.7000000000000001E-5	8.4909999999999998E-5	1.6079999999999999E-8	3.2670000000000003E-4	2.4313858128016199E-2	1.3805922553533599E-2	0.111859	11.9366	0.912794	-0.133326	0.147748	0.286725	0.279515	0	0.0644636	two.sided	Welch Two Sample t-test	x[cov] and x[hc]	0.00721085	0.943632	CP.19	CP_Y375-p
148	ITDNMFCAGYKPDEGK_Phospho:T2	ENSP00000308541.5__Phospho:T545	F2	DSTRIRITDNMFCAG	1	ENSP00000308541.5;ENSP00000433907.1	NA	1	NA	7.6509999999999998E-3	NA	0.2606	NA	1.1213474421972401E-2	0.0175419	4.09001	0.986827	-0.393393	0.398439	-0.0683759	-0.0708991	0	0.143838	two.sided	Welch Two Sample t-test	x[cov] and x[hc]	0.00252319	0.990239	F2.2	F2_T545-p
149	GECQAEGVLFFQGDREWFWDLATGTMK_Phospho:T23	ENSP00000265983.3__Phospho:T174	HPX	EWFWDLATGTMKERS	1	ENSP00000265983.3	25	25	8.7000000000000001E-5	8.4909999999999998E-5	2.2900000000000001E-6	2.362E-6	5.9458453867093002E-4	1.9243629377754599E-3	0.0167493	8.97974	0.987003	-0.325394	0.330247	0.0438659	0.0414395	0	0.144865	two.sided	Welch Two Sample t-test	x[cov] and x[hc]	0.00242639	0.990239	HPX.12	HPX_T174-p
150	LVPPMEEDYPQFGSPK_Phospho:Y9	ENSP00000321853.3__Phospho:Y484	SERPINF2	VPPMEEDYPQFGSPK	1	ENSP00000321853.3;ENSP00000371493.4;ENSP00000402286.2;ENSP00000403877.2;ENSP00000479005.1;ENSP00000481874.1;ENSP00000483294.1	2	2	3.1939999999999998E-3	4.8199999999999996E-3	0.14849999999999999	0.20349999999999999	3.2986822849451002E-4	1.8596005728545701E-3	-0.0021712	10.8787	0.998307	-0.176129	0.175783	0.000867912	0.00104125	0	0.0798354	two.sided	Welch Two Sample t-test	x[cov] and x[hc]	-0.000173338	0.998307	SERPINF2.1	SERPINF2_Y484-p
151	AANIHPFIETLPHK_Phospho:T10	ENSP00000392983.1__Phospho:T1112	ABCB4	NIHPFIETLPHKYET	1	ENSP00000265723.4;ENSP00000352135.3;ENSP00000392983.1;ENSP00000496956.2	NA	1	NA	7.5880000000000001E-3	NA	0.25929999999999997	NA	1.00136393101632E-8	-0.0484585	3.80549	0.963787	-0.351601	0.339776	0.190509	0.196421	0	0.122008	two.sided	Welch Two Sample t-test	x[cov] and x[hc]	-0.00591234	0.976552	ABCB4	ABCB4_T1166-p
152	IDSLLENDRQQTHMLDVMQDHFSR_Phospho:S3	ENSP00000315130.10__Phospho:S161	CLU	MNGDRIDSLLENDRQ	1	ENSP00000315130.10;ENSP00000385419.3;ENSP00000429336.1;ENSP00000429620.1;ENSP00000430821.1;ENSP00000431070.1;ENSP00000453247.1	NA	2	NA	8.4909999999999998E-5	NA	1.0319999999999999E-2	NA	4.9334944770416403E-2	-0.129366	8.27778	0.900157	-0.12643	0.112924	-0.0404993	-0.0337462	0	0.0522015	two.sided	Welch Two Sample t-test	x[cov] and x[hc]	-0.00675309	0.933722	CLU.1	CLU_S161-p
153	QALESQDTR_Phospho:S5	ENSP00000368025.3__Phospho:S2583	WDR87	RHRQALESQDTRISS	1	ENSP00000368025.3;ENSP00000405012.2	NA	1	NA	6.4650000000000003E-3	NA	0.2402	NA	3.2913272879574202E-3	-0.161257	10.7633	0.874878	-0.301839	0.260732	0.271435	0.291989	0	0.127457	two.sided	Welch Two Sample t-test	x[cov] and x[hc]	-0.0205534	0.913695	WDR87	WDR87_S2583-p
154	DHLGFQVTWPDESK_Phospho:T8	ENSP00000319464.3__Phospho:T457	CPN2	DHLGFQVTWPDESKA	1	ENSP00000319464.3;ENSP00000402232.1	NA	1	NA	8.4909999999999998E-5	NA	3.1330000000000003E-4	NA	4.5926656674877397E-3	-0.320578	11.8498	0.754113	-0.199895	0.14868	-0.0275517	-0.00194406	0	0.0798795	two.sided	Welch Two Sample t-test	x[cov] and x[hc]	-0.0256076	0.830067	CPN2	CPN2_T457-p
155	FICPLTGLWPINTLK_Phospho:T6	ENSP00000205948.6__Phospho:T69	APOH	RKFICPLTGLWPINT	1	ENSP00000205948.6;ENSP00000463553.1;ENSP00000464301.1	2	2	8.7000000000000001E-5	8.4909999999999998E-5	8.0780000000000001E-3	1.2670000000000001E-2	2.09781214963183E-7	1.41410904980698E-8	-0.0581839	9.34092	0.954828	-1.1829	1.12325	0.641651	0.671474	0	0.512562	two.sided	Welch Two Sample t-test	x[cov] and x[hc]	-0.0298229	0.974043	APOH.3	APOH_T69-p
156	SPPEISHGVVAHMSDSYQYGEEVTYK_Phospho:S1	ENSP00000356399.4__Phospho:S933	CFH	CEGLPCKSPPEISHG	1	ENSP00000356399.4	4	NA	8.7000000000000001E-5	NA	1.486E-6	NA	3.28429255911801E-2	NA	-0.176631	7.5515	0.864443	-0.55535	0.477086	0.00867811	0.0478101	0	0.221547	two.sided	Welch Two Sample t-test	x[cov] and x[hc]	-0.039132	0.909002	CFH.24	CFH_S933-p
157	LWVMPNHQVLLGPEEDQDHIYHPQ_Phospho:Y21	ENSP00000486265.1__Phospho:Y139	ZNF511-PRAP1;PRAP1	EEDQDHIYHPQ	2	ENSP00000357542.5;ENSP00000416126.2;ENSP00000486265.1	4	4	8.7000000000000001E-5	8.4909999999999998E-5	1.9979999999999998E-5	2.5009999999999999E-5	7.6548295581916399E-9	1.40764029497264E-8	-0.556882	7.859	0.593107	-0.239094	0.146312	0.082853	0.129244	0	0.0833049	two.sided	Welch Two Sample t-test	x[cov] and x[hc]	-0.0463911	0.7328	ZNF511-PRAP1;PRAP1	ZNF511-PRAP1;PRAP1_Y148-p
158	GALISDQWVLTAAHCFR_Phospho:S5	ENSP00000410815.1__Phospho:S345;ENSP00000418996.1__Phospho:S269;ENSP00000447458.2__Phospho:S469	C2;NA	TCRGALISDQWVLTA	2	ENSP00000299367.5;ENSP00000364660.4;ENSP00000372664.3;ENSP00000372850.3;ENSP00000372853.4;ENSP00000372858.2;ENSP00000391314.1;ENSP00000392322.2;ENSP00000392835.2;ENSP00000395683.2;ENSP00000398098.1;ENSP00000400362.1;ENSP00000402278.2;ENSP00000405800.2;ENSP00000407961.2;ENSP00000410815.1;ENSP00000416484.1;ENSP00000417482.1;ENSP00000418923.1;ENSP00000418996.1;ENSP00000446639.1;ENSP00000446728.1;ENS…	NA	1	NA	8.4909999999999998E-5	NA	1.108E-2	NA	1.7532670631789399E-3	-0.684289	4.5031	0.5274	-0.243369	0.143724	0.174405	0.224227	0	0.0728087	two.sided	Welch Two Sample t-test	x[cov] and x[hc]	-0.0498222	0.682902	C2;NA	C2;NA_S498-p
159	TVGSDTFYSFK_Phospho:T1	ENSP00000287611.2__Phospho:T65;ENSP00000493985.1__Phospho:T65	KNG1	RITEATKTVGSDTFY	1	ENSP00000287611.2;ENSP00000396025.1;ENSP00000493985.1	1	NA	8.0469999999999999E-4	NA	7.1660000000000001E-2	NA	3.5615118330043799E-2	NA	-0.181551	2.12429	0.871795	-1.23463	1.12919	-0.0236289	0.0290902	0	0.290382	two.sided	Welch Two Sample t-test	x[cov] and x[hc]	-0.0527191	0.913594	KNG1.11	KNG1_T65-p
160	LISVDTEHSNIYLQNGPDR_Phospho:Y12	ENSP00000264613.6__Phospho:Y55	CP	DTEHSNIYLQNGPDR	1	ENSP00000264613.6;ENSP00000418773.1	14	14	8.7000000000000001E-5	8.4909999999999998E-5	8.9640000000000001E-7	3.5079999999999999E-7	1.6664439528359101E-3	3.7547353213422799E-2	-0.975905	9.70835	0.352801	-0.181496	0.0712474	0.034132	0.0892565	0	0.0564855	two.sided	Welch Two Sample t-test	x[cov] and x[hc]	-0.0551245	0.545238	CP.32	CP_Y55-p
161	VTTSQDMLSIMEK_Phospho:T3	ENSP00000278407.4__Phospho:T405;ENSP00000478572.2__Phospho:T337	SERPING1	LPRIKVTTSQDMLSI	1	ENSP00000278407.4;ENSP00000341861.6;ENSP00000367574.4;ENSP00000367575.2;ENSP00000384420.1;ENSP00000478572.2;ENSP00000502857.1;ENSP00000504807.1	NA	1	NA	1.08E-3	NA	0.1103	NA	1.4228532742306401E-2	-0.360317	3.71427	0.738155	-0.496005	0.385105	0.0802546	0.135705	0	0.153893	two.sided	Welch Two Sample t-test	x[cov] and x[hc]	-0.0554502	0.827383	SERPING1.9	SERPING1_T405-p
162	TGLDSPTGIDFSDITANSFTVHWIAPRATITGYRIR_Phospho:Y33	ENSP00000338200.4__Phospho:Y1388;ENSP00000352696.1__Phospho:Y1388	FN1	PRATITGYRIRHHPE	1	ENSP00000323534.6;ENSP00000338200.4;ENSP00000346839.4;ENSP00000348285.4;ENSP00000350534.4;ENSP00000352696.1;ENSP00000394423.1;ENSP00000399538.2;ENSP00000410422.1;ENSP00000415018.1;ENSP00000416139.1	1	NA	5.0679999999999996E-4	NA	4.1980000000000003E-2	NA	4.2322244612245001E-3	NA	-0.351207	3.09701	0.747974	-0.580681	0.463407	0.0594614	0.118098	0	0.166958	two.sided	Welch Two Sample t-test	x[cov] and x[hc]	-0.058637	0.830067	FN1.15	FN1_Y1479-p
163	VLELSIPASAEQIQHLAGAIAER_Phospho:S9	ENSP00000307156.4__Phospho:S1548	LAMB2	LELSIPASAEQIQHL	1	ENSP00000307156.4;ENSP00000388325.1	NA	1	NA	8.4909999999999998E-5	NA	6.2239999999999995E-4	NA	1.1507511310077001E-4	-0.224254	5.81824	0.830226	-0.711797	0.59311	0.073704	0.133048	0	0.264627	two.sided	Welch Two Sample t-test	x[cov] and x[hc]	-0.0593436	0.879063	LAMB2	LAMB2_S1548-p
164	SEDAGGAEGETPHMLLRPHVFMPEVTPDMDYLPR_Phospho:T11	ENSP00000356455.4__Phospho:T1011;ENSP00000489292.1__Phospho:T1061	PRG4	AGGAEGETPHMLLRP	1	ENSP00000356453.4;ENSP00000356455.4;ENSP00000399679.3;ENSP00000489292.1	3	3	8.7000000000000001E-5	8.4909999999999998E-5	1.5800000000000001E-13	5.4130000000000002E-9	1.9229715407019399E-3	1.44432591960851E-2	-0.392968	6.9319	0.706148	-0.429807	0.307518	0.00374687	0.0648916	0	0.155597	two.sided	Welch Two Sample t-test	x[cov] and x[hc]	-0.0611447	0.812524	PRG4.2	PRG4_T1104-p
165	AADDTWEPFASGK_Phospho:T5	ENSP00000237014.4__Phospho:T60	TTR	FRKAADDTWEPFASG	1	ENSP00000237014.4;ENSP00000477599.2;ENSP00000497927.1	3	3	6.2909999999999997E-3	4.4349999999999997E-3	0.21490000000000001	0.18859999999999999	7.7824385939626393E-9	1.3279131443462101E-8	-0.616292	7.22139	0.556623	-0.300664	0.175729	0.050495	0.112962	0	0.10136	two.sided	Welch Two Sample t-test	x[cov] and x[hc]	-0.0624674	0.70675	TTR	TTR_T60-p
166	HVIILMTDGLHNMGGDPITVIDEIR_Phospho:T7	ENSP00000410815.1__Phospho:T890;ENSP00000418996.1__Phospho:T739	CFB;NA	RHVIILMTDGLHNMG	2	ENSP00000364592.3;ENSP00000364604.3;ENSP00000382862.1;ENSP00000388352.2;ENSP00000389604.2;ENSP00000391902.2;ENSP00000401719.1;ENSP00000410815.1;ENSP00000411474.2;ENSP00000411515.2;ENSP00000413351.1;ENSP00000414341.1;ENSP00000414889.1;ENSP00000416561.2;ENSP00000418996.1	3	3	8.7000000000000001E-5	8.4909999999999998E-5	8.8869999999999994E-5	9.5350000000000003E-4	7.8391265801433496E-9	1.3559429213488001E-8	-0.589814	7.25327	0.573223	-0.321528	0.192424	0.0625671	0.127119	0	0.109445	two.sided	Welch Two Sample t-test	x[cov] and x[hc]	-0.0645522	0.718878	CFB;NA.8	CFB;NA_T388-p
167	DIPTNSPELEETLTHTITK_Phospho:S6	ENSP00000287611.2__Phospho:S275;ENSP00000493985.1__Phospho:S275	KNG1	PRDIPTNSPELEETL	1	ENSP00000287611.2;ENSP00000396025.1;ENSP00000493985.1	1	NA	8.7000000000000001E-5	NA	2.9269999999999999E-3	NA	3.0288062381610601E-3	NA	-0.262889	2.2153	0.815096	-1.06835	0.934242	0.0664411	0.133493	0	0.255057	two.sided	Welch Two Sample t-test	x[cov] and x[hc]	-0.0670518	0.872096	KNG1	KNG1_S275-p
168	RVDTVDPPYPR_Phospho:T4	ENSP00000226218.4__Phospho:T456	VTN	LRTRRVDTVDPPYPR	1	ENSP00000226218.4	1	NA	7.8919999999999997E-3	NA	0.25530000000000003	NA	1.2337390596943501E-7	NA	-0.298585	2.22445	0.790874	-1.01299	0.869329	0.0297622	0.101592	0	0.240566	two.sided	Welch Two Sample t-test	x[cov] and x[hc]	-0.0718296	0.85515	VTN.5	VTN_T456-p
169	DQTIRFDHVITNMNNNYEPR_Phospho:T11	ENSP00000423689.1__Phospho:T145	C1QB	IRFDHVITNMNNNYE	1	ENSP00000404606.2;ENSP00000423689.1	2	2	8.7000000000000001E-5	2.5149999999999999E-4	6.4390000000000003E-3	1.669E-2	1.9762432326665198E-2	1.2160963274206999E-2	-1.04831	16.5953	0.309525	-0.227054	0.0765047	0.100844	0.176119	0	0.0718061	two.sided	Welch Two Sample t-test	x[cov] and x[hc]	-0.0752749	0.503802	C1QB	C1QB_T147-p
170	TTQIYTYFVYK_Phospho:Y10	ENSP00000357998.4__Phospho:Y236	SEC63	QIYTYFVYKTRNMDM	1	ENSP00000357998.4	NA	1	NA	7.6509999999999998E-3	NA	0.25979999999999998	NA	8.4972243962773402E-3	-0.35439	9.85823	0.73051	-0.556189	0.403799	-0.149425	-0.0732296	0	0.215004	two.sided	Welch Two Sample t-test	x[cov] and x[hc]	-0.0761953	0.824856	SEC63	SEC63_Y236-p
171	SEFPESWLWNVEDLKEPPKNGISTKLMNIFLK_Phospho:S23,T24	ENSP00000245907.4__Phospho:S787_Phospho:T788	C3	EPPKNGISTKLMNIF;PPKNGISTKLMNIFL	1	ENSP00000245907.4	NA	1	NA	8.4909999999999998E-5	NA	4.5330000000000001E-4	NA	2.2799490848627299E-2	-0.747216	4.35754	0.493247	-0.369456	0.208771	0.0302828	0.110625	0	0.107522	two.sided	Welch Two Sample t-test	x[cov] and x[hc]	-0.0803424	0.667848	C3.50	C3_S787-p,T788-p
172	LDTSRDGWHSWPIAHQWPQGPSAVDAAFSWEEK_Phospho:S29	ENSP00000265983.3__Phospho:S313	HPX	SAVDAAFSWEEKLYL	1	ENSP00000265983.3	1	NA	8.7000000000000001E-5	NA	1.139E-3	NA	5.6808124532252999E-4	NA	-0.643239	2.63171	0.571677	-0.532021	0.364804	0.170707	0.254316	0	0.12998	two.sided	Welch Two Sample t-test	x[cov] and x[hc]	-0.0836083	0.718878	HPX.16	HPX_S313-p
173	GSVQYLPDLDDKNSQEK_Phospho:S14	ENSP00000265029.3__Phospho:S315	FETUB	PDLDDKNSQEKGPQE	1	ENSP00000265029.3;ENSP00000371569.3;ENSP00000371571.3;ENSP00000404288.1	2	2	8.7000000000000001E-5	8.4909999999999998E-5	1.15E-4	3.1319999999999998E-6	6.6916633475948697E-9	1.7586266806580399E-8	-0.354624	9.82058	0.730368	-0.632339	0.459064	-0.197249	-0.110611	0	0.244307	two.sided	Welch Two Sample t-test	x[cov] and x[hc]	-0.0866372	0.824856	FETUB	FETUB_S315-p
174	ATEDEGSEQK_Phospho:S7	ENSP00000356671.3__Phospho:S68	SERPINC1	KATEDEGSEQKIPEA	1	ENSP00000356671.3	1	NA	5.0270000000000002E-3	NA	0.17810000000000001	NA	7.6142948334067603E-9	NA	-0.347234	3.36733	0.749004	-0.891184	0.705997	0.0481594	0.140753	0	0.26666	two.sided	Welch Two Sample t-test	x[cov] and x[hc]	-0.0925937	0.830067	SERPINC1.1	SERPINC1_S68-p
175	TMQALPYSTVGNSNNYLHLSVLR_Phospho:S13	ENSP00000245907.4__Phospho:S452	C3	PYSTVGNSNNYLHLS	1	ENSP00000245907.4	1	NA	8.7000000000000001E-5	NA	5.4879999999999998E-6	NA	8.5745752124717005E-4	NA	-0.370831	2.32328	0.741899	-1.03695	0.851534	0.0540593	0.146769	0	0.250005	two.sided	Welch Two Sample t-test	x[cov] and x[hc]	-0.0927096	0.828544	C3.62	C3_S452-p
176	NPLVWVHASPEHVVVTR_Phospho:S9	ENSP00000266041.4__Phospho:S797;ENSP00000417824.1__Phospho:S802	ITIH4	PLVWVHASPEHVVVT	1	ENSP00000266041.4;ENSP00000384425.1;ENSP00000395634.2;ENSP00000417824.1	7	NA	8.7000000000000001E-5	NA	4.4949999999999999E-3	NA	5.4583432806841103E-9	NA	-0.916925	3.8186	0.413354	-0.382924	0.195472	0.0330238	0.12675	0	0.102218	two.sided	Welch Two Sample t-test	x[cov] and x[hc]	-0.0937258	0.590764	ITIH4.7	ITIH4_S797-p
177	ETAASLLQAGYK_Phospho:Y11	ENSP00000308541.5__Phospho:Y497	F2	ASLLQAGYKGRVTGW	1	ENSP00000308541.5	1	NA	7.1260000000000004E-3	NA	0.2387	NA	8.7963480209154801E-9	NA	-0.295649	2.08701	0.794335	-1.62703	1.4099	-0.0512303	0.057332	0	0.3672	two.sided	Welch Two Sample t-test	x[cov] and x[hc]	-0.108562	0.855868	F2	F2_Y497-p
178	VTEPISAESGEQVER_Phospho:S9	ENSP00000380448.4__Phospho:S314	APOL1	TEPISAESGEQVERV	1	ENSP00000317674.4;ENSP00000380448.4;ENSP00000380449.4;ENSP00000388477.1;ENSP00000411507.1	NA	1	NA	6.6410000000000004E-4	NA	8.1159999999999996E-2	NA	5.6291276298179004E-3	-1.45207	11.939	0.172251	-0.277802	0.0556794	-0.0261588	0.0849025	0	0.0764849	two.sided	Welch Two Sample t-test	x[cov] and x[hc]	-0.111061	0.381948	APOL1.1	APOL1_S314-p
179	VPTADLEDVLPLAEDITNILSK_Phospho:S21	ENSP00000273951.8__Phospho:S263	GC	EDITNILSKCCESAS	1	ENSP00000273951.8;ENSP00000421725.1;ENSP00000422664.1;ENSP00000426683.1	NA	1	NA	1.2880000000000001E-3	NA	0.12529999999999999	NA	1.3280277643845701E-2	-0.381345	3.35442	0.72584	-0.988722	0.765736	0.276255	0.387748	0	0.292368	two.sided	Welch Two Sample t-test	x[cov] and x[hc]	-0.111493	0.824856	GC.22	GC_S263-p
180	TPGIWLLHCHVTDHIHAGMETTYTVLQNEDTK_Phospho:T1	ENSP00000264613.6__Phospho:T1032	CP	TLEMFPRTPGIWLLH	1	ENSP00000264613.6	2	2	8.7000000000000001E-5	3.7809999999999997E-4	5.5879999999999995E-7	4.1329999999999999E-2	8.3254737856017094E-9	3.9254428833196599E-3	-0.719229	7.84339	0.492869	-0.476458	0.250509	0.213396	0.326371	0	0.157077	two.sided	Welch Two Sample t-test	x[cov] and x[hc]	-0.112975	0.667848	CP.51	CP_T1032-p
181	GLFQVVSGGMVLQLQQGDQVWVEK_Phospho:S7	ENSP00000363773.3__Phospho:S202	C1QA	KGLFQVVSGGMVLQL	1	ENSP00000363773.3;ENSP00000385564.1;ENSP00000416841.1	1	NA	7.2630000000000004E-4	NA	6.2109999999999999E-2	NA	8.0530825133716302E-9	NA	-1.36061	3.5497	0.253605	-0.368706	0.134372	0.344108	0.461275	0	0.0861135	two.sided	Welch Two Sample t-test	x[cov] and x[hc]	-0.117167	0.453819	C1QA.1	C1QA_S202-p
182	RDTANLFPQTSLTLHMWPDTEGTFNVECLTTDHYTGGMK_Phospho:T3	ENSP00000264613.6__Phospho:T674;ENSP00000420545.1__Phospho:T457	CP	WRGERRDTANLFPQT	1	ENSP00000264613.6;ENSP00000420545.1	1	NA	8.7000000000000001E-5	NA	1.9919999999999998E-3	NA	6.0121663050887002E-3	NA	-0.764261	2.19538	0.518325	-0.73247	0.495268	0.226794	0.345395	0	0.155184	two.sided	Welch Two Sample t-test	x[cov] and x[hc]	-0.118601	0.682902	CP.47	CP_T674-p
183	NPDGDVGGPWCYTTNPR_Phospho:Y12	ENSP00000308938.9__Phospho:Y544	PLG	DVGGPWCYTTNPRKL	1	ENSP00000308938.9	5	5	2.4599999999999999E-3	5.976E-4	0.12720000000000001	7.4029999999999999E-2	1.7983848363481901E-2	6.9499773369257698E-3	-0.994338	10.0329	0.343434	-0.415787	0.159115	-0.0843023	0.0440338	0	0.129067	two.sided	Welch Two Sample t-test	x[cov] and x[hc]	-0.128336	0.539393	PLG.3	PLG_Y544-p
184	AEMADQAAAWLTR_Phospho:T12	ENSP00000364321.5__Phospho:T1290;ENSP00000364444.4__Phospho:T1290;ENSP00000372815.4__Phospho:T1290;ENSP00000388662.2__Phospho:T1290;ENSP00000407942.2__Phospho:T1290;ENSP00000414200.2__Phospho:T1290	C4B_2;C4A;C4B	DQAAAWLTRQGSFQG	3	ENSP00000364321.5;ENSP00000364444.4;ENSP00000372815.4;ENSP00000388662.2;ENSP00000391933.2;ENSP00000407942.2;ENSP00000412786.2;ENSP00000414200.2;ENSP00000415941.2;ENSP00000446528.1;ENSP00000447364.1;ENSP00000447600.1;ENSP00000448276.1;ENSP00000449433.1;ENSP00000449523.1;ENSP00000449828.1;ENSP00000497177.1;ENSP00000497270.1	1	NA	5.0980000000000001E-3	NA	0.18140000000000001	NA	8.6776407427411001E-4	NA	-0.884342	8.08835	0.402034	-0.471732	0.209851	-0.0126167	0.118324	0	0.148065	two.sided	Welch Two Sample t-test	x[cov] and x[hc]	-0.13094	0.585262	C4B_2;C4A;C4B	C4B_2;C4A;C4B_T1290-p
185	VRESDEETQIK_Phospho:T8	ENSP00000233242.1__Phospho:T4052	APOB	VRESDEETQIKVNWE	1	ENSP00000233242.1	1	NA	9.5859999999999999E-4	NA	8.0909999999999996E-2	NA	2.7867216736106701E-3	NA	-0.273553	2.42645	0.806004	-1.88278	1.62047	0.0874144	0.21857	0	0.479453	two.sided	Welch Two Sample t-test	x[cov] and x[hc]	-0.131156	0.865393	APOB.18	APOB_T4052-p
186	ESNEELTESCETK_Phospho:S2	ENSP00000287611.2__Phospho:S332;ENSP00000493985.1__Phospho:S332	KNG1	ETTCSKESNEELTES	1	ENSP00000287611.2;ENSP00000396025.1;ENSP00000493985.1	4	4	8.7000000000000001E-5	3.7809999999999997E-4	1.273E-3	6.1379999999999997E-2	5.4248391390949004E-4	1.9247227977038899E-3	-1.53559	10.4569	0.154323	-0.322133	0.0583541	-0.00937018	0.122519	0	0.0858882	two.sided	Welch Two Sample t-test	x[cov] and x[hc]	-0.131889	0.357749	KNG1.2	KNG1_S332-p
187	GQELCADYSENTFTEYK_Phospho:T12	ENSP00000273951.8__Phospho:T414	GC	CADYSENTFTEYKKK	1	ENSP00000273951.8;ENSP00000421725.1;ENSP00000426683.1	1	NA	8.7000000000000001E-5	NA	2.1260000000000001E-6	NA	3.9439196152033201E-2	NA	-0.5448	2.0799	0.638667	-1.15371	0.885841	-0.0346019	0.0993337	0	0.245843	two.sided	Welch Two Sample t-test	x[cov] and x[hc]	-0.133936	0.763406	GC.9	GC_T414-p
188	SEFPESWLWNVEDLKEPPKNGISTKLMNIFLK_Phospho:S1,S23	ENSP00000245907.4__Phospho:S765_Phospho:S787	C3	EPPKNGISTKLMNIF;EENIVSRSEFPESWL	1	ENSP00000245907.4	1	NA	8.7000000000000001E-5	NA	4.5490000000000001E-3	NA	4.8230146821154903E-2	NA	-1.57786	2.75018	0.220774	-0.429405	0.154555	0.0867435	0.224169	0	0.0870957	two.sided	Welch Two Sample t-test	x[cov] and x[hc]	-0.137425	0.426718	C3.49	C3_S765-p,S787-p
189	LLDNWDSVTSTFSK_Phospho:S7	ENSP00000236850.3__Phospho:S76	APOA1	KLLDNWDSVTSTFSK	1	ENSP00000236850.3;ENSP00000352471.2;ENSP00000364469.1;ENSP00000364472.1;ENSP00000364478.2	8	8	1.1820000000000001E-3	3.7809999999999997E-4	9.146E-2	4.2299999999999997E-2	2.29590471088146E-8	1.9248634448111499E-3	-0.686177	6.75274	0.515461	-0.618099	0.341658	0.02897	0.167191	0	0.201436	two.sided	Welch Two Sample t-test	x[cov] and x[hc]	-0.138221	0.682902	APOA1.5	APOA1_S76-p
190	QGYQLIEGNQVLHSFTAVCQDDGTWHR_Phospho:Y3	ENSP00000497341.1__Phospho:Y342	C1R	IATCKQGYQLIEGNQ	1	ENSP00000438636.3;ENSP00000444271.3;ENSP00000497341.1;ENSP00000497938.1;ENSP00000499829.1;ENSP00000499988.1;ENSP00000500036.1;ENSP00000500489.1	1	NA	1.749E-4	NA	2.4469999999999999E-2	NA	8.1318326687665394E-9	NA	-4.50525	10.9993	0.000893591	-0.211625	-0.0727137	0.00290127	0.14507	0	0.0315563	two.sided	Welch Two Sample t-test	x[cov] and x[hc]	-0.142169	0.0143915	C1R.5	C1R_Y342-p
191	QEYDESGPSIVHR_Phospho:Y3	ENSP00000439189.1__Phospho:Y1062;ENSP00000461407.2__Phospho:Y338	ACTB;ACTG1;POTEJ;POTEF;POTEE;POTEI	MWISKQEYDESGPSI	6	ENSP00000386786.2;ENSP00000387176.1;ENSP00000392718.2;ENSP00000439189.1;ENSP00000458162.1;ENSP00000458435.1;ENSP00000459119.2;ENSP00000459124.1;ENSP00000460464.2;ENSP00000460660.2;ENSP00000461407.2;ENSP00000461672.1;ENSP00000466346.2;ENSP00000477968.1;ENSP00000493648.2;ENSP00000494269.1;ENSP00000494750.1;ENSP00000495059.1;ENSP00000495995.2;ENSP00000501773.1;ENSP00000501862.1;ENSP00000502821.1;ENS…	NA	1	NA	5.607E-3	NA	0.2291	NA	1.2848485908054E-2	-0.882919	4.85588	0.418838	-0.561346	0.276228	0.112907	0.255466	0	0.161463	two.sided	Welch Two Sample t-test	x[cov] and x[hc]	-0.142559	0.593353	ACTB;ACTG1;POTEJ;POTEF;POTEE;POTEI	ACTB;ACTG1;POTEJ;POTEF;POTEE;POTEI_Y362-p
192	PGMPFDLMVFVTNPDGSPAYR_Phospho:T12	ENSP00000245907.4__Phospho:T377	C3	FDLMVFVTNPDGSPA	1	ENSP00000245907.4	2	2	8.7000000000000001E-5	8.3099999999999997E-3	1.469E-2	0.27300000000000002	8.0514919196137494E-9	1.50257390094541E-2	-1.52986	7.82001	0.16544	-0.371786	0.0759413	0.194445	0.342368	0	0.0966898	two.sided	Welch Two Sample t-test	x[cov] and x[hc]	-0.147922	0.374997	C3.37	C3_T377-p
193	DLVSWDLATAVGK_Phospho:S4,T9	ENSP00000467916.1__Phospho:S83_Phospho:T88	ZNF180	ENHRDLVSWDLATAV;LVSWDLATAVGKKDS	1	ENSP00000221327.3;ENSP00000375818.3;ENSP00000467916.1;ENSP00000468021.1	8	8	7.1900000000000002E-3	3.2200000000000002E-3	0.2399	0.1653	8.1930190529187395E-9	1.3246164715815399E-3	-2.03023	10.8016	0.0676928	-0.317195	0.0131559	0.00813106	0.16015	0	0.0748779	two.sided	Welch Two Sample t-test	x[cov] and x[hc]	-0.152019	0.243694	ZNF180	ZNF180_S110-p,T115-p
194	RDLEIEVVLFHPNYNINGK_Phospho:Y14	ENSP00000410815.1__Phospho:Y1061;ENSP00000418996.1__Phospho:Y910	CFB;NA	VVLFHPNYNINGKKE	2	ENSP00000364592.3;ENSP00000364604.3;ENSP00000382862.1;ENSP00000388352.2;ENSP00000389604.2;ENSP00000391902.2;ENSP00000401719.1;ENSP00000410815.1;ENSP00000411474.2;ENSP00000411515.2;ENSP00000413351.1;ENSP00000414341.1;ENSP00000414889.1;ENSP00000416561.2;ENSP00000418996.1;ENSP00000419887.1	1	NA	8.7000000000000001E-5	NA	2.3369999999999999E-4	NA	7.6697149934646101E-9	NA	-0.501589	2.05653	0.664517	-1.49966	1.17908	0.249404	0.409693	0	0.319562	two.sided	Welch Two Sample t-test	x[cov] and x[hc]	-0.160289	0.782085	CFB;NA.14	CFB;NA_Y559-p
195	PGVVYEGQLISIQQYGHQEVTR_Phospho:Y5	ENSP00000338200.4__Phospho:Y677;ENSP00000352696.1__Phospho:Y677	FN1	GLKPGVVYEGQLISI	1	ENSP00000323534.6;ENSP00000338200.4;ENSP00000346839.4;ENSP00000348285.4;ENSP00000350534.4;ENSP00000352696.1;ENSP00000394423.1;ENSP00000399538.2;ENSP00000410422.1;ENSP00000415018.1	NA	2	NA	8.4909999999999998E-5	NA	6.3219999999999994E-5	NA	3.9254428833196599E-3	-1.67278	9.38657	0.127308	-0.376957	0.0553061	0.0169793	0.177805	0	0.0961424	two.sided	Welch Two Sample t-test	x[cov] and x[hc]	-0.160825	0.327363	FN1.7	FN1_Y677-p
196	IYEDHDATQQLQGFYSQVAK_Phospho:Y15	ENSP00000273283.2__Phospho:Y472;ENSP00000395836.1__Phospho:Y25	ITIH1	TQQLQGFYSQVAKPL	1	ENSP00000273283.2;ENSP00000395836.1;ENSP00000443847.1	NA	1	NA	8.4909999999999998E-5	NA	3.356E-9	NA	2.7218141396917798E-2	-1.95444	11.9868	0.0743766	-0.340915	0.0185273	-0.0289502	0.132244	0	0.0824758	two.sided	Welch Two Sample t-test	x[cov] and x[hc]	-0.161194	0.258628	ITIH1.8	ITIH1_Y472-p
197	MCPQLQQYEMHGPEGLR_Phospho:Y8	ENSP00000323929.8__Phospho:Y695	A2M	MCPQLQQYEMHGPEG	1	ENSP00000323929.8	NA	1	NA	5.7400000000000003E-3	NA	0.2311	NA	1.11051748228732E-8	-1.46007	6.23472	0.192751	-0.442281	0.109827	-0.0684404	0.0977863	0	0.113848	two.sided	Welch Two Sample t-test	x[cov] and x[hc]	-0.166227	0.406234	A2M	A2M_Y695-p
198	APEPISTQSHSVLILFHSDNSGENR_Phospho:S21	ENSP00000296280.7__Phospho:S284;ENSP00000336792.5__Phospho:S284;ENSP00000376262.2__Phospho:S258	MASP1	ILFHSDNSGENRGWR	1	ENSP00000169293.6;ENSP00000296280.7;ENSP00000336792.5;ENSP00000376262.2;ENSP00000376264.2	1	NA	8.7000000000000001E-5	NA	1.4779999999999999E-4	NA	8.1926361232625298E-9	NA	-1.68992	2.5691	0.204681	-0.528722	0.184852	-0.071602	0.100333	0	0.101741	two.sided	Welch Two Sample t-test	x[cov] and x[hc]	-0.171935	0.415542	MASP1	MASP1_S284-p
199	YAYLLESTMNEYIEQRKPCDTMK_Phospho:T21	ENSP00000423229.1__Phospho:T72	GRIA2;GRIA1	EQRKPCDTMKVGGNL	2	ENSP00000264426.9;ENSP00000285900.4;ENSP00000296526.7;ENSP00000318144.6;ENSP00000339343.5;ENSP00000377403.2;ENSP00000415569.2;ENSP00000423229.1;ENSP00000426845.1;ENSP00000427864.2;ENSP00000427920.1;ENSP00000428994.1;ENSP00000495569.1	1	NA	2.317E-3	NA	0.123	NA	4.9808646456579501E-2	NA	-1.2525	2.24779	0.324927	-0.725705	0.371418	0.0918987	0.269042	0	0.141432	two.sided	Welch Two Sample t-test	x[cov] and x[hc]	-0.177143	0.523303	GRIA2;GRIA1	GRIA2;GRIA1_T734-p
200	DQYELLCLDNTRK_Phospho:Y3	ENSP00000385834.3__Phospho:Y242	TF	NKADRDQYELLCLDN	1	ENSP00000385834.3;ENSP00000419338.1	1	NA	2.317E-3	NA	0.1239	NA	7.0667963919288904E-9	NA	-1.44082	4.21047	0.219641	-0.515605	0.158734	0.0161646	0.1946	0	0.123843	two.sided	Welch Two Sample t-test	x[cov] and x[hc]	-0.178436	0.426718	TF.1	TF_Y242-p
201	LPSIPENR_Phospho:S3	ENSP00000465675.1__Phospho:S141	DENND1C	PDSGRLPSIPENRNL	1	ENSP00000370889.1;ENSP00000437805.1;ENSP00000465675.1	NA	1	NA	1.2179999999999999E-3	NA	0.1227	NA	4.3360405153574904E-3	-0.704718	7.33184	0.502751	-0.782552	0.420668	0.184347	0.365289	0	0.256758	two.sided	Welch Two Sample t-test	x[cov] and x[hc]	-0.180942	0.676095	DENND1C	DENND1C_S165-p
202	FPVEMTHNHNFRLNEREVVKVSMMQTK_Phospho:S22,T26	ENSP00000215727.5__Phospho:S324_Phospho:T328	SERPIND1	VKVSMMQTKGNFLAA;EREVVKVSMMQTKGN	1	ENSP00000215727.5;ENSP00000384050.1	1	NA	1.874E-3	NA	0.11	NA	9.0377452938569E-4	NA	-1.13451	2.53431	0.352418	-0.748654	0.385276	0.272902	0.454591	0	0.160148	two.sided	Welch Two Sample t-test	x[cov] and x[hc]	-0.181689	0.545238	SERPIND1.4	SERPIND1_S324-p,T328-p
203	TVMVNIENPEGIPVKQDSLSSQNQLGVLPLSWDIPELVNMGQWK_Phospho:T1	ENSP00000245907.4__Phospho:T162	C3	KLLPVGRTVMVNIEN	1	ENSP00000245907.4	1	NA	8.7000000000000001E-5	NA	6.2570000000000006E-5	NA	1.21292264470783E-2	NA	-0.622102	2.23164	0.591496	-1.32771	0.962552	0.45136	0.63394	0	0.293489	two.sided	Welch Two Sample t-test	x[cov] and x[hc]	-0.18258	0.7328	C3.65	C3_T162-p
204	GNPTQERRHKCDECGKSFAQSSGLVRHWRIHTGEKPYQCNVCGK_Phospho:Y37	ENSP00000332750.5__Phospho:Y350	ZKSCAN8	IHTGEKPYQCNVCGK	1	ENSP00000332750.5;ENSP00000402948.2	NA	1	NA	1.08E-3	NA	0.1124	NA	NA	-0.989463	4.52487	0.372353	-0.679981	0.310646	-0.196308	-0.0116402	0	0.186634	two.sided	Welch Two Sample t-test	x[cov] and x[hc]	-0.184667	0.558529	ZKSCAN8	ZKSCAN8_Y350-p
205	GEWTCIAYSQLR_Phospho:T4	ENSP00000338200.4__Phospho:T507;ENSP00000352696.1__Phospho:T507	FN1	GNGRGEWTCIAYSQL	1	ENSP00000323534.6;ENSP00000338200.4;ENSP00000346839.4;ENSP00000348285.4;ENSP00000350534.4;ENSP00000352696.1;ENSP00000394423.1;ENSP00000398907.1;ENSP00000399538.2;ENSP00000410422.1;ENSP00000415018.1	2	2	8.7000000000000001E-5	8.4909999999999998E-5	1.5879999999999998E-2	7.7920000000000003E-3	8.9906131815267205E-3	6.7112781092241898E-3	-1.2635	9.11221	0.237776	-0.520445	0.146969	-0.0393395	0.147399	0	0.147794	two.sided	Welch Two Sample t-test	x[cov] and x[hc]	-0.186738	0.439541	FN1.5	FN1_T507-p
206	AIHCPRPHDFENGEYWPR_Phospho:Y15	ENSP00000410815.1__Phospho:Y616	CFB;NA	HDFENGEYWPRSPYY	2	ENSP00000364592.3;ENSP00000364604.3;ENSP00000382862.1;ENSP00000388352.2;ENSP00000389604.2;ENSP00000391902.2;ENSP00000401719.1;ENSP00000410815.1;ENSP00000411474.2;ENSP00000411515.2;ENSP00000413351.1;ENSP00000414341.1;ENSP00000414889.1;ENSP00000416561.2;ENSP00000420090.1	6	6	8.7000000000000001E-5	8.4909999999999998E-5	1.504E-5	7.1459999999999997E-5	7.5911976039644898E-9	1.1541750166969201E-8	-1.48525	9.10373	0.171261	-0.48134	0.0993915	-0.0134888	0.177486	0	0.128581	two.sided	Welch Two Sample t-test	x[cov] and x[hc]	-0.190974	0.381948	CFB;NA	CFB;NA_Y114-p
207	DQYELLCLDNTR_Phospho:Y3	ENSP00000385834.3__Phospho:Y242	TF	NKADRDQYELLCLDN	1	ENSP00000385834.3;ENSP00000419338.1	10	10	8.7000000000000001E-5	8.4909999999999998E-5	2.945E-4	4.6749999999999998E-4	6.6479694732538498E-9	4.3424655129686397E-5	-4.29008	22.2689	0.000290316	-0.285931	-0.0996615	-0.0225765	0.17022	0	0.04494	two.sided	Welch Two Sample t-test	x[cov] and x[hc]	-0.192796	0.00777205	TF.2	TF_Y242-p
208	HPDEAAFFDTASTGK_Phospho:S12	ENSP00000498441.1__Phospho:S524	FGA	AAFFDTASTGKTFPG	1	ENSP00000385981.3;ENSP00000498441.1	NA	1	NA	8.4909999999999998E-5	NA	6.9499999999999996E-3	NA	1.3864153682252999E-2	-1.9137	11.9963	0.0798151	-0.417459	0.0270499	0.017117	0.212322	0	0.102004	two.sided	Welch Two Sample t-test	x[cov] and x[hc]	-0.195205	0.268384	FGA	FGA_S524-p
209	YVSHFETEGPHVLLYFDSVPTSR_Phospho:T7	ENSP00000364321.5__Phospho:T1517;ENSP00000364444.4__Phospho:T1517;ENSP00000372815.4__Phospho:T1517;ENSP00000388662.2__Phospho:T1517;ENSP00000396688.2__Phospho:T1517;ENSP00000407942.2__Phospho:T1517;ENSP00000414200.2__Phospho:T1517	C4B_2;C4A;C4B	RYVSHFETEGPHVLL	3	ENSP00000364321.5;ENSP00000364444.4;ENSP00000372815.4;ENSP00000388662.2;ENSP00000391933.2;ENSP00000396688.2;ENSP00000407942.2;ENSP00000412786.2;ENSP00000414200.2;ENSP00000415941.2;ENSP00000420212.1;ENSP00000446528.1;ENSP00000447364.1;ENSP00000447600.1;ENSP00000448276.1;ENSP00000449433.1;ENSP00000449523.1;ENSP00000449828.1	1	NA	8.7000000000000001E-5	NA	3.1560000000000003E-5	NA	4.8230146821154903E-2	NA	-1.47622	2.89145	0.23964	-0.62539	0.234804	-0.0435161	0.151777	0	0.132292	two.sided	Welch Two Sample t-test	x[cov] and x[hc]	-0.195293	0.439541	C4B_2;C4A;C4B.36	C4B_2;C4A;C4B_T1517-p
210	RPSCDIDKPPPNIELTGNGYNELTGQFR_Phospho:S3	ENSP00000322061.9__Phospho:S127	C7	EDSERRPSCDIDKPP	1	ENSP00000322061.9	1	NA	8.7000000000000001E-5	NA	1.5430000000000001E-6	NA	3.4054917075798399E-2	NA	-1.2662	3.88388	0.276059	-0.631368	0.239072	0.0353692	0.231517	0	0.15491	two.sided	Welch Two Sample t-test	x[cov] and x[hc]	-0.196148	0.477254	C7.2	C7_S127-p
211	GMVQEQCCHSQLEELHCATGISLANEQDR_Phospho:S10	ENSP00000385521.3__Phospho:S109	FBLN1	VQEQCCHSQLEELHC	1	ENSP00000385521.3	NA	2	NA	8.4909999999999998E-5	NA	3.7050000000000001E-4	NA	3.7545219561993E-4	-1.20124	4.49458	0.289108	-0.644018	0.243308	-0.0569072	0.143448	0	0.16679	two.sided	Welch Two Sample t-test	x[cov] and x[hc]	-0.200355	0.488769	FBLN1	FBLN1_SNA-p
212	ELSYYSLEDLNNK_Phospho:S3	ENSP00000223642.1__Phospho:S311	C5	ETAVKELSYYSLEDL	1	ENSP00000223642.1	1	NA	6.6360000000000004E-3	NA	0.2273	NA	2.10555387492176E-2	NA	-0.587791	2.13813	0.612799	-1.58182	1.1806	-0.0460977	0.154513	0	0.341296	two.sided	Welch Two Sample t-test	x[cov] and x[hc]	-0.200611	0.744435	C5.4	C5_S311-p
213	EIMENYNIALR_Phospho:Y6	ENSP00000314299.5__Phospho:Y276;ENSP00000356399.4__Phospho:Y1177	CFH;CFHR1	SREIMENYNIALRWT	2	ENSP00000314299.5;ENSP00000356394.3;ENSP00000356399.4	NA	1	NA	8.7379999999999999E-4	NA	9.869E-2	NA	1.2888248098893499E-8	-2.63467	4.85695	0.0476173	-0.404723	-0.00318565	-0.0276291	0.176325	0	0.0774117	two.sided	Welch Two Sample t-test	x[cov] and x[hc]	-0.203954	0.196904	CFH;CFHR1	CFH;CFHR1_Y1177-p
214	DQDSITGVSENGEGIILPSIIAPSSLASEK_Phospho:S24,S25,S28	ENSP00000506729.1__Phospho:S35_Phospho:S36_Phospho:S39	TAF1	IAPSSLASEKVDFSS;LPSIIAPSSLASEKV;PSIIAPSSLASEKVD	1	ENSP00000406549.2;ENSP00000506729.1;ENSP00000506996.1;ENSP00000507781.1	1	NA	1.3389999999999999E-3	NA	9.7670000000000007E-2	NA	1.50564952471269E-2	NA	-0.519925	2.08701	0.653028	-1.88557	1.46438	0.11171	0.322306	0	0.40505	two.sided	Welch Two Sample t-test	x[cov] and x[hc]	-0.210595	0.771531	TAF1	TAF1_S194-p,S195-p,S198-p
215	SSNNPHSPIVEEFQVPYNK_Phospho:S7	ENSP00000328173.3__Phospho:S93	C1S	RSSNNPHSPIVEEFQ	1	ENSP00000328173.3;ENSP00000354057.5;ENSP00000384464.1;ENSP00000385035.1;ENSP00000397921.1	1	NA	8.7000000000000001E-5	NA	3.5069999999999998E-7	NA	3.36233469758207E-2	NA	-1.66185	3.2599	0.187829	-0.610301	0.179216	0.05655	0.272092	0	0.129701	two.sided	Welch Two Sample t-test	x[cov] and x[hc]	-0.215542	0.402838	C1S.2	C1S_S93-p
216	GLEEELQFSLGSK_Phospho:S9	ENSP00000364321.5__Phospho:S1361;ENSP00000364444.4__Phospho:S1361;ENSP00000372815.4__Phospho:S1361;ENSP00000388662.2__Phospho:S1361;ENSP00000396688.2__Phospho:S1361;ENSP00000407942.2__Phospho:S1361;ENSP00000414200.2__Phospho:S1361	C4B_2;C4A;C4B	LEEELQFSLGSKINV	3	ENSP00000364321.5;ENSP00000364444.4;ENSP00000372815.4;ENSP00000388662.2;ENSP00000391933.2;ENSP00000396688.2;ENSP00000407942.2;ENSP00000412786.2;ENSP00000414200.2;ENSP00000415941.2;ENSP00000420212.1;ENSP00000446528.1;ENSP00000447364.1;ENSP00000447600.1;ENSP00000448276.1;ENSP00000449433.1;ENSP00000449523.1;ENSP00000449828.1;ENSP00000497177.1;ENSP00000497270.1	1	NA	7.2630000000000004E-4	NA	6.0949999999999997E-2	NA	1.55827447360586E-2	NA	-1.44954	2.21787	0.272544	-0.803742	0.369949	0.00763445	0.224531	0	0.149631	two.sided	Welch Two Sample t-test	x[cov] and x[hc]	-0.216897	0.473856	C4B_2;C4A;C4B.12	C4B_2;C4A;C4B_S1361-p
217	FEDGVLDPDYPR_Phospho:Y10	ENSP00000226218.4__Phospho:Y239	VTN	DGVLDPDYPRNISDG	1	ENSP00000226218.4	2	2	8.7000000000000001E-5	3.1500000000000001E-4	3.6020000000000002E-3	2.6780000000000002E-2	8.3367597947089905E-9	2.0136048687479E-3	-1.34243	6.64848	0.223482	-0.605018	0.169834	-0.052155	0.165437	0	0.162089	two.sided	Welch Two Sample t-test	x[cov] and x[hc]	-0.217592	0.42741	VTN	VTN_Y239-p
218	FAHYVVTSQVVNTANEAR_Phospho:Y4	ENSP00000273283.2__Phospho:Y69	ITIH1	VTSRFAHYVVTSQVV	1	ENSP00000273283.2;ENSP00000417340.1	NA	1	NA	8.4909999999999998E-5	NA	2.6600000000000001E-4	NA	7.5233056802148698E-3	-1.07212	3.97762	0.344358	-0.79155	0.351242	-0.058818	0.161336	0	0.205345	two.sided	Welch Two Sample t-test	x[cov] and x[hc]	-0.220154	0.539393	ITIH1	ITIH1_Y69-p
219	SLGECCDVEDSTTCFNAK_Phospho:S1	ENSP00000273951.8__Phospho:S371	GC	VLEPTLKSLGECCDV	1	ENSP00000273951.8;ENSP00000421725.1;ENSP00000426683.1	3	3	3.4150000000000001E-4	8.7379999999999999E-4	3.576E-2	0.1008	7.7722830356678106E-9	4.3244919185294302E-3	-1.82142	7.72847	0.10733	-0.506953	0.0610507	-0.0262727	0.196678	0	0.122405	two.sided	Welch Two Sample t-test	x[cov] and x[hc]	-0.222951	0.304102	GC.17	GC_S371-p
220	SDAEEDGGTVSQEEEDRKPK_Phospho:S11	ENSP00000506591.1__Phospho:S562	CANX	EEDGGTVSQEEEDRK	1	ENSP00000247461.4;ENSP00000391646.2;ENSP00000421107.2;ENSP00000421434.2;ENSP00000421813.2;ENSP00000424063.1;ENSP00000424745.2;ENSP00000426555.2;ENSP00000491760.1;ENSP00000492372.1;ENSP00000492868.1;ENSP00000504923.1;ENSP00000505013.1;ENSP00000505123.1;ENSP00000505129.1;ENSP00000505202.1;ENSP00000505372.1;ENSP00000505470.1;ENSP00000505471.1;ENSP00000505526.1;ENSP00000505960.1;ENSP00000506003.1;ENS…	NA	1	NA	3.1500000000000001E-4	NA	2.6009999999999998E-2	NA	1.92471646159758E-3	-3.63639	9.37945	0.00507109	-0.367831	-0.0867657	0.0291857	0.256484	0	0.0625066	two.sided	Welch Two Sample t-test	x[cov] and x[hc]	-0.227298	0.0499377	CANX.1	CANX_S564-p
221	DLGEENFKALVLIAFAQYLQQCPFEDHVK_Phospho:Y18	ENSP00000295897.4__Phospho:Y54;ENSP00000422784.1__Phospho:Y54	ALB	VLIAFAQYLQQCPFE	1	ENSP00000295897.4;ENSP00000392541.1;ENSP00000422784.1;ENSP00000480485.1;ENSP00000483421.1	NA	1	NA	6.6410000000000004E-4	NA	7.7869999999999995E-2	NA	8.2297943304913801E-9	-1.08699	3.53757	0.345494	-0.859111	0.393654	0.435184	0.667912	0	0.214103	two.sided	Welch Two Sample t-test	x[cov] and x[hc]	-0.232729	0.539393	ALB.2	ALB_Y54-p
222	VHNDAQSFDYDHDAFLGAEEAK_Phospho:Y10	ENSP00000249364.4__Phospho:Y47	CALU	NDAQSFDYDHDAFLG	1	ENSP00000249364.4;ENSP00000408838.2;ENSP00000420381.1;ENSP00000438248.1;ENSP00000442110.1	NA	1	NA	8.4909999999999998E-5	NA	4.8359999999999998E-5	NA	3.6603909390479097E-2	-1.01811	3.91683	0.367328	-0.917846	0.428333	0.0269753	0.271732	0	0.240402	two.sided	Welch Two Sample t-test	x[cov] and x[hc]	-0.244757	0.556445	CALU.1	CALU_Y47-p
223	RGPGGAWAAEVITDAR_Phospho:T13	ENSP00000348918.4__Phospho:T77	SAA1	AWAAEVITDARENIQ	1	ENSP00000348918.4;ENSP00000384906.2;ENSP00000436866.1;ENSP00000500281.1;ENSP00000500630.1;ENSP00000500639.1	2	2	9.9979999999999999E-3	1.708E-4	0.29480000000000001	1.5480000000000001E-2	8.4007877887654203E-9	1.9240774310946499E-3	-0.743996	8.68696	0.47652	-1.01436	0.514349	-0.0940781	0.155929	0	0.336033	two.sided	Welch Two Sample t-test	x[cov] and x[hc]	-0.250007	0.65388	SAA1.2	SAA1_TNA-p
224	AIGAVPLIQGEVSTLPAITLKLGGK_Phospho:S13,T14,T19	ENSP00000490598.1__Phospho:S326_Phospho:T327_Phospho:T332	CTSD	PLIQGEVSTLPAITL;LIQGEVSTLPAITLK;VSTLPAITLKLGGKG	1	ENSP00000490598.1	NA	2	NA	5.5420000000000001E-3	NA	0.2228	NA	1.3222226573330601E-8	-2.16455	4.31522	0.0913978	-0.561685	0.0616466	0.0268273	0.276847	0	0.115506	two.sided	Welch Two Sample t-test	x[cov] and x[hc]	-0.250019	0.280024	CTSD	CTSD_SNA-p,TNA-p,TNA-p
225	FDHVITNMNNNYEPR_Phospho:T6	ENSP00000423689.1__Phospho:T145	C1QB	IRFDHVITNMNNNYE	1	ENSP00000404606.2;ENSP00000423689.1	4	4	8.7000000000000001E-5	7.5880000000000001E-3	1.6379999999999999E-3	0.25779999999999997	3.500949794797E-4	5.3383911702972603E-3	-3.13996	14.3309	0.00706259	-0.421443	-0.0798021	-0.0560139	0.194609	0	0.0798171	two.sided	Welch Two Sample t-test	x[cov] and x[hc]	-0.250623	0.0584095	C1QB.1	C1QB_T147-p
226	TNTNVNCPIECFMPLDVQADREDSRE_Phospho:S24	ENSP00000338200.4__Phospho:S2353;ENSP00000352696.1__Phospho:S2384	FN1	VQADREDSRE	1	ENSP00000323534.6;ENSP00000338200.4;ENSP00000346839.4;ENSP00000348285.4;ENSP00000350534.4;ENSP00000352696.1;ENSP00000394423.1;ENSP00000399538.2;ENSP00000410422.1;ENSP00000415018.1;ENSP00000416139.1	9	9	8.7000000000000001E-5	8.4909999999999998E-5	1.3660000000000001E-4	1.0380000000000001E-3	4.2371166647665298E-9	1.52600140061361E-9	-1.69705	8.22536	0.127089	-0.602697	0.0902825	-0.0946669	0.161541	0	0.150973	two.sided	Welch Two Sample t-test	x[cov] and x[hc]	-0.256207	0.327363	FN1.17	FN1_S2475-p
227	ADRDQYELLCLDNTR_Phospho:Y6	ENSP00000385834.3__Phospho:Y242	TF	NKADRDQYELLCLDN	1	ENSP00000385834.3;ENSP00000419338.1	2	2	5.7219999999999997E-3	3.8909999999999999E-3	0.20430000000000001	0.18140000000000001	6.7920050732922998E-9	1.09239372692101E-8	-3.06864	15.1864	0.00771086	-0.43463	-0.0785561	-0.0946129	0.16198	0	0.0836179	two.sided	Welch Two Sample t-test	x[cov] and x[hc]	-0.256593	0.0589881	TF	TF_Y242-p
228	VWPQQPSGELFEIEIDTLETTCHVLDPTPVARCSVR_Phospho:S34	ENSP00000393887.2__Phospho:S101	AHSG	PTPVARCSVRQLKEH	1	ENSP00000273784.5;ENSP00000393887.2	1	NA	1.1820000000000001E-3	NA	8.7650000000000006E-2	NA	7.79337416733959E-9	NA	-2.54027	4.56282	0.056465	-0.562302	0.0115123	0.0164201	0.291815	0	0.108412	two.sided	Welch Two Sample t-test	x[cov] and x[hc]	-0.275395	0.216015	AHSG.7	AHSG_S101-p
229	ETWTANVGK_Phospho:T2	ENSP00000308541.5__Phospho:T510	F2	GWGNLKETWTANVGK	1	ENSP00000308541.5;ENSP00000433907.1	2	NA	4.0800000000000003E-3	NA	0.16139999999999999	NA	6.9315487130316798E-3	NA	-0.935403	2.15074	0.442326	-1.48606	0.925731	-0.0541947	0.22597	0	0.299512	two.sided	Welch Two Sample t-test	x[cov] and x[hc]	-0.280165	0.620879	F2.1	F2_T510-p
230	ILGDMQPGDYFDLVLFGTR_Phospho:Y10	ENSP00000273283.2__Phospho:Y327	ITIH1	GDMQPGDYFDLVLFG	1	ENSP00000273283.2;ENSP00000443847.1	2	2	8.7000000000000001E-5	8.4909999999999998E-5	2.15E-3	1.3339999999999999E-2	5.88429891628614E-9	1.22328491238072E-8	-1.65571	9.74749	0.129569	-0.672492	0.100273	0.167766	0.453876	0	0.172802	two.sided	Welch Two Sample t-test	x[cov] and x[hc]	-0.28611	0.327441	ITIH1.6	ITIH1_Y327-p
231	DIPTNSPELEETLTHTITK_Phospho:T4	ENSP00000287611.2__Phospho:T273;ENSP00000493985.1__Phospho:T273	KNG1	GCPRDIPTNSPELEE	1	ENSP00000287611.2;ENSP00000396025.1;ENSP00000493985.1	NA	1	NA	8.4909999999999998E-5	NA	3.82E-3	NA	1.6899222521662701E-2	-2.43594	6.92205	0.0454094	-0.603119	-0.00827045	-0.200799	0.104896	0	0.125494	two.sided	Welch Two Sample t-test	x[cov] and x[hc]	-0.305694	0.19299	KNG1.1	KNG1_T273-p
232	CPFPSRPDNGFVNYPAK_Phospho:Y14	ENSP00000205948.6__Phospho:Y218	APOH	PDNGFVNYPAKPTLY	1	ENSP00000205948.6;ENSP00000462260.1;ENSP00000463553.1	4	4	7.2630000000000004E-4	1.08E-3	5.5969999999999999E-2	0.1149	2.1279516257780699E-3	3.6501713060963698E-3	-2.71269	13.355	0.0174123	-0.558777	-0.0640769	-0.0589458	0.252481	0	0.114804	two.sided	Welch Two Sample t-test	x[cov] and x[hc]	-0.311427	0.100531	APOH.2	APOH_Y218-p
233	EFPEVHLGQWYFIAGAAPTK_Phospho:Y11	ENSP00000365081.3__Phospho:Y48	APOM	EVHLGQWYFIAGAAP	1	ENSP00000365081.3;ENSP00000372930.4;ENSP00000389591.2;ENSP00000394610.2;ENSP00000398944.2;ENSP00000401684.2;ENSP00000405730.2	2	2	8.7000000000000001E-5	8.4909999999999998E-5	7.3440000000000001E-8	8.1669999999999995E-7	7.0786154944538102E-9	1.2510370498262199E-8	-2.01723	7.1813	0.0824447	-0.687606	0.0527677	0.108659	0.426078	0	0.157354	two.sided	Welch Two Sample t-test	x[cov] and x[hc]	-0.317419	0.268384	APOM	APOM_Y48-p
234	EPCVESLVSQYFQTVTDYGK_Phospho:Y18	ENSP00000356969.3__Phospho:Y44	APOA2	YFQTVTDYGKDLMEK	1	ENSP00000356969.3;ENSP00000476605.1;ENSP00000476740.1;ENSP00000476911.1;ENSP00000477031.1	1	NA	8.7000000000000001E-5	NA	6.634E-10	NA	4.9344972730292501E-2	NA	-0.532571	2.10725	0.645179	-2.76479	2.12902	-0.177633	0.140249	0	0.596884	two.sided	Welch Two Sample t-test	x[cov] and x[hc]	-0.317883	0.765212	APOA2.3	APOA2_Y44-p
235	EVGTPHGIILDSVDAAFICPGSSR_Phospho:T4	ENSP00000265983.3__Phospho:T351	HPX	RLEKEVGTPHGIILD	1	ENSP00000265983.3	4	4	4.261E-4	8.4909999999999998E-5	3.8609999999999998E-2	9.3659999999999994E-5	2.0741076784378899E-2	4.7885573476327001E-3	-4.91008	9.80558	0.000650241	-0.464054	-0.173816	-0.0268204	0.292114	0	0.0649551	two.sided	Welch Two Sample t-test	x[cov] and x[hc]	-0.318935	0.0117043	HPX.11	HPX_T351-p
236	VQFELHYQEVK_Phospho:Y7	ENSP00000351190.4__Phospho:Y183	ITIH2	KVQFELHYQEVKWRK	1	ENSP00000351190.4;ENSP00000368906.3;ENSP00000388826.1	NA	1	NA	1.708E-4	NA	1.452E-2	NA	1.3025148271500999E-8	-2.3251	6.24972	0.0573364	-0.670493	0.0138803	-0.0473642	0.280942	0	0.141201	two.sided	Welch Two Sample t-test	x[cov] and x[hc]	-0.328306	0.216604	ITIH2.9	ITIH2_Y183-p
237	ALVLIAFAQYLQQCPFEDHVK_Phospho:Y10	ENSP00000295897.4__Phospho:Y54;ENSP00000422784.1__Phospho:Y54	ALB	VLIAFAQYLQQCPFE	1	ENSP00000295897.4;ENSP00000392541.1;ENSP00000422784.1;ENSP00000480485.1;ENSP00000483421.1	2	2	8.7000000000000001E-5	3.4250000000000001E-3	1.4620000000000001E-5	0.16950000000000001	4.0269495715540503E-9	1.28849378818725E-8	-3.31921	8.29013	0.0100356	-0.556972	-0.101957	0.264713	0.594178	0	0.09926	two.sided	Welch Two Sample t-test	x[cov] and x[hc]	-0.329464	0.0748999	ALB	ALB_Y54-p
238	DPDQTDGLGLSYLSSHIANVER_Phospho:Y12	ENSP00000362924.4__Phospho:Y409;ENSP00000362929.2__Phospho:Y358	GSN	TDGLGLSYLSSHIAN	1	ENSP00000362914.3;ENSP00000362924.4;ENSP00000362929.2;ENSP00000377882.3;ENSP00000404226.2;ENSP00000409358.2;ENSP00000445823.1	NA	1	NA	8.4909999999999998E-5	NA	4.0620000000000002E-6	NA	1.38806036838478E-2	-4.06365	4.43338	0.01242	-0.551152	-0.113812	-0.0142573	0.318225	0	0.0818186	two.sided	Welch Two Sample t-test	x[cov] and x[hc]	-0.332482	0.0844558	GSN.1	GSN_Y409-p
239	GNPEQTPVLKPEEEAPAPEVGASKPEGIDSRPETLHPGR_Phospho:S30	ENSP00000226218.4__Phospho:S137	VTN	SKPEGIDSRPETLHP	1	ENSP00000226218.4	3	3	5.8960000000000002E-4	8.4909999999999998E-5	4.3360000000000003E-2	7.9240000000000003E-7	4.28175153246461E-3	2.9703765537991599E-2	-2.70571	10.4736	0.0212703	-0.605542	-0.0604469	-0.0752253	0.257769	0	0.123071	two.sided	Welch Two Sample t-test	x[cov] and x[hc]	-0.332994	0.114115	VTN.1	VTN_S137-p
240	LEHSSEGLLSFSLLHHQEVLSGR_Phospho:S21	ENSP00000509068.1__Phospho:S654	MYO5A	LHHQEVLSGRSGKQE	1	ENSP00000509068.1	NA	1	NA	4.7600000000000003E-3	NA	0.19989999999999999	NA	1.3172020465989201E-8	-6.99158	9.1892	5.75484e-05	-0.441276	-0.226039	0.047568	0.381225	0	0.0477228	two.sided	Welch Two Sample t-test	x[cov] and x[hc]	-0.333657	0.00220123	MYO5A	MYO5A_SNA-p
241	AAVYHHFISDGVR_Phospho:Y4	ENSP00000245907.4__Phospho:Y917	C3	VEVKAAVYHHFISDG	1	ENSP00000245907.4	2	NA	7.2630000000000004E-4	NA	5.1589999999999997E-2	NA	6.5247593429139804E-9	NA	-1.16391	2.06383	0.361362	-1.55039	0.874739	-0.131401	0.206427	0	0.290254	two.sided	Welch Two Sample t-test	x[cov] and x[hc]	-0.337828	0.552884	C3.1	C3_Y917-p
242	LIENGYFHPVK_Phospho:Y6	ENSP00000356382.2__Phospho:Y223	F13B	LRLIENGYFHPVKQT	1	ENSP00000356382.2	1	NA	6.6839999999999998E-4	NA	4.648E-2	NA	7.0134778810869097E-9	NA	-1.05414	2.16171	0.395233	-1.72016	1.00381	-0.0710968	0.287076	0	0.339778	two.sided	Welch Two Sample t-test	x[cov] and x[hc]	-0.358173	0.578667	F13B.1	F13B_Y223-p
243	DSGRDYVSQFEGSALGK_Phospho:Y6	ENSP00000236850.3__Phospho:Y53	APOA1	LKDSGRDYVSQFEGS	1	ENSP00000236850.3;ENSP00000352471.2;ENSP00000364469.1;ENSP00000364472.1	2	2	8.7000000000000001E-5	8.4909999999999998E-5	1.806E-4	3.946E-4	4.50986770346926E-2	2.8238608270899E-2	-1.7564	8.45419	0.115064	-0.828604	0.108309	-0.160905	0.199242	0	0.205048	two.sided	Welch Two Sample t-test	x[cov] and x[hc]	-0.360147	0.314372	APOA1.2	APOA1_Y53-p
244	PHDFENGEYWPR_Phospho:Y9	ENSP00000410815.1__Phospho:Y616;ENSP00000418996.1__Phospho:Y465	CFB;NA	HDFENGEYWPRSPYY	2	ENSP00000364592.3;ENSP00000364604.3;ENSP00000382862.1;ENSP00000388352.2;ENSP00000389604.2;ENSP00000391902.2;ENSP00000401719.1;ENSP00000410815.1;ENSP00000411474.2;ENSP00000411515.2;ENSP00000413351.1;ENSP00000414341.1;ENSP00000414889.1;ENSP00000416561.2;ENSP00000418996.1;ENSP00000420090.1	1	NA	8.7000000000000001E-5	NA	1.0430000000000001E-3	NA	7.3143132421765398E-9	NA	-2.28739	2.3694	0.129472	-0.970234	0.231332	-0.104331	0.26512	0	0.161516	two.sided	Welch Two Sample t-test	x[cov] and x[hc]	-0.369451	0.327441	CFB;NA.11	CFB;NA_Y114-p
245	ELENLATSLEHYKFIVDYCEKHPEAAQEIEVELELSKEMVSLLPTK_Phospho:T45	ENSP00000502225.1__Phospho:T437	KIFBP	EMVSLLPTKMERFRT	1	ENSP00000354848.4;ENSP00000490026.1;ENSP00000502225.1;ENSP00000502562.1;ENSP00000502750.1	NA	3	NA	4.5599999999999998E-3	NA	0.19650000000000001	NA	2.4699038406457499E-3	-0.686921	4.16464	0.528478	-1.94266	1.16242	0.192323	0.582444	0	0.567927	two.sided	Welch Two Sample t-test	x[cov] and x[hc]	-0.390121	0.682902	KIFBP	KIFBP_T609-p
246	LLQDEFPGIPSPLDAAVECHR_Phospho:S11	ENSP00000265983.3__Phospho:S141	HPX	DEFPGIPSPLDAAVE	1	ENSP00000265983.3	5	5	8.7000000000000001E-5	8.4909999999999998E-5	8.2430000000000003E-3	3.7699999999999999E-3	8.4000956842302994E-9	8.7798796143252606E-9	-3.09301	7.22531	0.0168108	-0.696115	-0.0950598	0.00782352	0.403411	0	0.127897	two.sided	Welch Two Sample t-test	x[cov] and x[hc]	-0.395588	0.0997595	HPX.18	HPX_S141-p
247	HYYLQGMIDSK_Phospho:Y3	ENSP00000256362.4__Phospho:Y119	VRTN	MLLHRHYYLQGMIDS	1	ENSP00000256362.4	1	NA	7.5370000000000003E-3	NA	0.25109999999999999	NA	2.5863207420760599E-2	NA	-2.31767	2.11658	0.139391	-1.09665	0.302501	-0.0231794	0.373895	0	0.171324	two.sided	Welch Two Sample t-test	x[cov] and x[hc]	-0.397074	0.341229	VRTN	VRTN_Y119-p
248	TAGWNIPMGLLYNK_Phospho:T1	ENSP00000385834.3__Phospho:T476	TF	CHTAVGRTAGWNIPM	1	ENSP00000385834.3;ENSP00000419714.1	1	NA	2.1700000000000001E-3	NA	0.1195	NA	3.6574905715627201E-3	NA	-1.29921	2.37113	0.305793	-1.60213	0.772313	0.265531	0.680438	0	0.319354	two.sided	Welch Two Sample t-test	x[cov] and x[hc]	-0.414907	0.500389	TF.4	TF_T476-p
249	LESEETMVLEAHDAQGDVPVTVTVHDFPGKK_Phospho:T21	ENSP00000245907.4__Phospho:T56	C3	AQGDVPVTVTVHDFP	1	ENSP00000245907.4	NA	1	NA	8.4909999999999998E-5	NA	2.7669999999999999E-3	NA	3.7547353213422799E-2	-2.35211	4.13087	0.0762727	-0.899533	0.0688635	-0.086024	0.329311	0	0.17658	two.sided	Welch Two Sample t-test	x[cov] and x[hc]	-0.415335	0.259327	C3.33	C3_T56-p
250	DLESIIR_Phospho:S4	ENSP00000403869.1__Phospho:S154	GTDC1	HRPKDLESIIRPKCQ	1	ENSP00000241391.6;ENSP00000339750.4;ENSP00000376606.3;ENSP00000376608.1;ENSP00000376610.2;ENSP00000386581.1;ENSP00000386691.1;ENSP00000403869.1;ENSP00000437964.1;ENSP00000438323.1;ENSP00000484990.1;ENSP00000507713.1	NA	1	NA	8.1799999999999998E-3	NA	0.27060000000000001	NA	1.9244440464770999E-3	-0.927108	5.65733	0.391707	-1.5303	0.698286	0.223442	0.63945	0	0.448717	two.sided	Welch Two Sample t-test	x[cov] and x[hc]	-0.416009	0.576262	GTDC1	GTDC1_S154-p
251	SAGWNIPIGLLYCDLPEPR_Phospho:S1	ENSP00000385834.3__Phospho:S144	TF	CHTGLGRSAGWNIPI	1	ENSP00000385834.3;ENSP00000419338.1	2	2	8.7000000000000001E-5	8.4909999999999998E-5	1.703E-2	6.9649999999999998E-3	8.2605140845220504E-9	1.5190758068409999E-4	-3.38502	10.5253	0.00646734	-0.691861	-0.144826	-0.0372803	0.381063	0	0.123587	two.sided	Welch Two Sample t-test	x[cov] and x[hc]	-0.418344	0.058206	TF.3	TF_S144-p
252	DSITTWEILAVSMSDK_Phospho:S2	ENSP00000245907.4__Phospho:S798	C3	MNIFLKDSITTWEIL	1	ENSP00000245907.4	3	3	8.7000000000000001E-5	4.5100000000000001E-4	3.9199999999999999E-3	6.6669999999999993E-2	6.1907080320253299E-3	1.9240649018294699E-3	-1.46484	6.50297	0.189571	-1.11255	0.269583	-0.237383	0.1841	0	0.287733	two.sided	Welch Two Sample t-test	x[cov] and x[hc]	-0.421483	0.402838	C3.10	C3_S798-p
253	VWPQQPSGELFEIEIDTLETTCHVLDPTPVAR_Phospho:S7	ENSP00000393887.2__Phospho:S74	AHSG	KVWPQQPSGELFEIE	1	ENSP00000273784.5;ENSP00000393887.2	4	4	8.7000000000000001E-5	8.4909999999999998E-5	5.6099999999999997E-6	9.0010000000000003E-3	8.6459972239919506E-6	5.3190950346697101E-3	-2.43328	6.55816	0.047505	-0.847208	-0.00630853	0.0656795	0.492438	0	0.175384	two.sided	Welch Two Sample t-test	x[cov] and x[hc]	-0.426758	0.196904	AHSG.8	AHSG_S74-p
254	SLDFNTLVDNISVDPETGDLWVGCHPNGMK_Phospho:S1	ENSP00000222381.3__Phospho:S261	PON1	WTLTPLKSLDFNTLV	1	ENSP00000222381.3	NA	1	NA	8.4909999999999998E-5	NA	6.7860000000000001E-4	NA	6.6773979968177801E-3	-3.55815	5.08633	0.0157846	-0.733726	-0.120051	-0.0245856	0.402303	0	0.119975	two.sided	Welch Two Sample t-test	x[cov] and x[hc]	-0.426889	0.0985733	PON1.7	PON1_S261-p
255	THLAPYSDELR_Phospho:T1	ENSP00000236850.3__Phospho:T185	APOA1	AHVDALRTHLAPYSD	1	ENSP00000236850.3;ENSP00000352471.2;ENSP00000364469.1;ENSP00000364472.1;ENSP00000364478.2	NA	1	NA	4.8199999999999996E-3	NA	0.2024	NA	4.9171975657648099E-3	-3.31281	5.04932	0.0208664	-0.758964	-0.0968446	-0.121641	0.306263	0	0.129166	two.sided	Welch Two Sample t-test	x[cov] and x[hc]	-0.427904	0.114115	APOA1.8	APOA1_T185-p
256	LPWPEWMGVMHGYEIEFVFGLPLER_Phospho:Y13	ENSP00000264381.3__Phospho:Y468	BCHE	WMGVMHGYEIEFVFG	1	ENSP00000264381.3;ENSP00000419505.1;ENSP00000419804.1	NA	3	NA	3.7809999999999997E-4	NA	3.986E-2	NA	7.1170613761486299E-9	-2.86556	4.08652	0.044532	-0.854321	-0.0170514	0.289157	0.724843	0	0.152042	two.sided	Welch Two Sample t-test	x[cov] and x[hc]	-0.435686	0.191927	BCHE.1	BCHE_Y468-p
257	PLLVDVDLQYPQDAVLALTQNHHK_Phospho:T19	ENSP00000273283.2__Phospho:T496;ENSP00000395836.1__Phospho:T49	ITIH1	QDAVLALTQNHHKQY	1	ENSP00000273283.2;ENSP00000395836.1;ENSP00000443847.1	NA	1	NA	8.4909999999999998E-5	NA	4.4230000000000002E-4	NA	1.09827374386351E-2	-4.53765	4.57506	0.00765943	-0.719188	-0.189625	-0.167655	0.286751	0	0.100141	two.sided	Welch Two Sample t-test	x[cov] and x[hc]	-0.454407	0.0589881	ITIH1.10	ITIH1_T496-p
258	LSITTIGNLTELQTDK_Phospho:T10,T14	ENSP00000424186.1__Phospho:T166_Phospho:T170	HELQ	GNLTELQTDKHTENQ;ITTIGNLTELQTDKH	1	ENSP00000295488.3;ENSP00000424186.1;ENSP00000424539.1	NA	1	NA	7.8519999999999996E-3	NA	0.26340000000000002	NA	9.9767650165769103E-3	-2.70535	4.99793	0.0425297	-0.889674	-0.0226705	-0.115863	0.340309	0	0.168619	two.sided	Welch Two Sample t-test	x[cov] and x[hc]	-0.456172	0.185916	HELQ	HELQ_T166-p,T170-p
259	TPEVTCVVVDVSHEDPEVQFNWYVDGVEVHNAK_Phospho:Y23	ENSP00000374987.2__Phospho:Y157	IGHG2	PEVQFNWYVDGVEVH	1	ENSP00000374987.2;ENSP00000480351.2;ENSP00000493129.1	NA	7	NA	8.4909999999999998E-5	NA	4.7969999999999997E-13	NA	6.6767568326493599E-3	-0.740735	3.64143	0.503757	-2.28707	1.35326	-0.186078	0.280826	0	0.630326	two.sided	Welch Two Sample t-test	x[cov] and x[hc]	-0.466904	0.676095	IGHG2.1	IGHG2_Y157-p
260	NHMQYEIVIK_Phospho:Y5	ENSP00000273283.2__Phospho:Y175	ITIH1	LKRNHMQYEIVIKVK	1	ENSP00000273283.2;ENSP00000417340.1	3	NA	8.7000000000000001E-5	NA	1.4500000000000001E-2	NA	7.0786154944538102E-9	NA	-4.3166	3.0853	0.0216297	-0.806263	-0.128069	-0.0970048	0.370161	0	0.108225	two.sided	Welch Two Sample t-test	x[cov] and x[hc]	-0.467166	0.114115	ITIH1.9	ITIH1_Y175-p
261	SLPGESEEMMEEVDQVTLYSYK_Phospho:S1	ENSP00000351190.4__Phospho:S55	ITIH2	ENRRYQRSLPGESEE	1	ENSP00000351190.4;ENSP00000388826.1	4	NA	8.7000000000000001E-5	NA	8.5959999999999997E-5	NA	2.5851157595509502E-3	NA	-1.54115	3.08452	0.218492	-1.46526	0.499158	-0.168101	0.314951	0	0.313437	two.sided	Welch Two Sample t-test	x[cov] and x[hc]	-0.483052	0.426718	ITIH2.7	ITIH2_S55-p
262	VDTVDPPYPR_Phospho:T3	ENSP00000226218.4__Phospho:T456	VTN	LRTRRVDTVDPPYPR	1	ENSP00000226218.4	NA	1	NA	5.5420000000000001E-3	NA	0.22559999999999999	NA	4.0236705296596301E-2	-3.12345	3.54652	0.0417165	-0.978385	-0.0325652	-0.112177	0.393298	0	0.161832	two.sided	Welch Two Sample t-test	x[cov] and x[hc]	-0.505475	0.185003	VTN.8	VTN_T456-p
263	TAFISDFAVTADGNAFIGDIKDKVTAWK_Phospho:T1	ENSP00000273283.2__Phospho:T94	ITIH1	FDLEIPKTAFISDFA	1	ENSP00000273283.2;ENSP00000417340.1	NA	1	NA	8.4909999999999998E-5	NA	5.2300000000000003E-4	NA	4.0674402421287899E-2	-7.34232	5.78963	0.000384502	-0.681833	-0.338708	-0.103607	0.406663	0	0.0694972	two.sided	Welch Two Sample t-test	x[cov] and x[hc]	-0.51027	0.00840411	ITIH1.13	ITIH1_T94-p
264	HTFMGVVSLGSPSGEVSHPR_Phospho:T2	ENSP00000393887.2__Phospho:T319	AHSG	AHYDLRHTFMGVVSL	1	ENSP00000273784.5;ENSP00000393887.2	1	NA	5.0679999999999996E-4	NA	4.1849999999999998E-2	NA	8.4449561226825693E-9	NA	-2.58697	2.08481	0.117557	-1.33251	0.307509	0.0267909	0.539289	0	0.198108	two.sided	Welch Two Sample t-test	x[cov] and x[hc]	-0.512499	0.318339	AHSG.6	AHSG_T319-p
265	FTVDRPFLFLIYEHR_Phospho:T2	ENSP00000215727.5__Phospho:T470	SERPIND1	LSTQVRFTVDRPFLF	1	ENSP00000215727.5;ENSP00000384050.1	1	NA	1.1150000000000001E-3	NA	8.2750000000000004E-2	NA	8.1411562538700498E-9	NA	-2.61215	2.11937	0.113711	-1.31916	0.289123	0.0409327	0.55595	0	0.197162	two.sided	Welch Two Sample t-test	x[cov] and x[hc]	-0.515017	0.314372	SERPIND1.5	SERPIND1_T470-p
266	SLPGESEEMMEEVDQVTLYSYK_Phospho:S6	ENSP00000351190.4__Phospho:S60	ITIH2	QRSLPGESEEMMEEV	1	ENSP00000351190.4;ENSP00000388826.1	2	NA	8.7000000000000001E-5	NA	1.011E-5	NA	3.4518520614021303E-2	NA	-1.48332	2.90062	0.237619	-1.64601	0.613276	-0.217465	0.298901	0	0.348115	two.sided	Welch Two Sample t-test	x[cov] and x[hc]	-0.516366	0.439541	ITIH2.8	ITIH2_S60-p
267	DVFLGMFLYEYAR_Phospho:Y9	ENSP00000295897.4__Phospho:Y356;ENSP00000422784.1__Phospho:Y356	ALB	VFLGMFLYEYARRHP	1	ENSP00000295897.4;ENSP00000384695.3;ENSP00000401820.2;ENSP00000421027.1;ENSP00000422784.1;ENSP00000426179.1	1	NA	6.6360000000000004E-3	NA	0.22700000000000001	NA	1.527673182166E-3	NA	-2.71318	2.63753	0.0839931	-1.20559	0.143228	0.246674	0.777853	0	0.195778	two.sided	Welch Two Sample t-test	x[cov] and x[hc]	-0.53118	0.270546	ALB.3	ALB_Y356-p
268	ILQDEQYLMASDMAGKIK_Phospho:Y7,S11	ENSP00000345176.3__Phospho:Y214_Phospho:S218	DCAF4	RILQDEQYLMASDMA;DEQYLMASDMAGKIK	1	ENSP00000345176.3;ENSP00000351147.2;ENSP00000377781.2;ENSP00000426178.1;ENSP00000451186.1;ENSP00000452131.1	1	NA	9.3089999999999996E-3	NA	0.2747	NA	8.3676328849585094E-9	NA	-3.54397	2.2768	0.0587601	-1.11234	0.0443461	-0.0970142	0.436981	0	0.150677	two.sided	Welch Two Sample t-test	x[cov] and x[hc]	-0.533995	0.219275	DCAF4	DCAF4_Y384-p,S388-p
269	EGHQQGTAK_Phospho:T7	ENSP00000317786.6__Phospho:T676	MPRIP	REGHQQGTAKLDQGA	1	ENSP00000317786.6;ENSP00000498253.1	NA	1	NA	8.5679999999999992E-3	NA	0.27979999999999999	NA	3.9615249419286099E-3	-2.10512	3.42879	0.114551	-1.29288	0.220056	-0.16723	0.36918	0	0.254812	two.sided	Welch Two Sample t-test	x[cov] and x[hc]	-0.53641	0.314372	MPRIP	MPRIP_TNA-p
270	DHEELSLVASEAVR_Phospho:S10	ENSP00000181383.4__Phospho:S338	CPB2	EELSLVASEAVRAIE	1	ENSP00000181383.4;ENSP00000400714.3	1	NA	8.7000000000000001E-5	NA	6.77E-3	NA	7.81743728677166E-9	NA	-1.6677	2.1009	0.231326	-1.8954	0.801315	-0.11796	0.429082	0	0.328022	two.sided	Welch Two Sample t-test	x[cov] and x[hc]	-0.547043	0.436179	CPB2	CPB2_S338-p
271	LLQDEFPGIPSPLDAAVECHRGECQAEGVLFFQGDR_Phospho:S11	ENSP00000265983.3__Phospho:S141	HPX	DEFPGIPSPLDAAVE	1	ENSP00000265983.3	1	NA	1.1820000000000001E-3	NA	9.4960000000000003E-2	NA	4.5951490567321297E-9	NA	-4.06979	2.7433	0.0316608	-1.00655	-0.096496	-0.0888454	0.46268	0	0.135517	two.sided	Welch Two Sample t-test	x[cov] and x[hc]	-0.551525	0.149049	HPX.17	HPX_S141-p
272	ATFGCHDGYSLDGPEEIECTK_Phospho:T2	ENSP00000205948.6__Phospho:T231	APOH	LYYKDKATFGCHDGY	1	ENSP00000205948.6;ENSP00000462260.1;ENSP00000463553.1	5	5	8.7000000000000001E-5	8.4909999999999998E-5	1.3309999999999999E-7	1.3229999999999999E-7	2.89982638169593E-3	1.15274714509751E-2	-6.48677	12.7499	2.24436e-05	-0.737184	-0.368282	-0.145644	0.407088	0	0.0852093	two.sided	Welch Two Sample t-test	x[cov] and x[hc]	-0.552733	0.00114463	APOH	APOH_T231-p
273	QDLLAVPPDLTSAAAMYRGPVYALHDVSDKIPMTNSPILDPLPNLK_Phospho:Y17	ENSP00000426153.1__Phospho:Y468	UNC5C	LTSAAAMYRGPVYAL	1	ENSP00000406022.1;ENSP00000426153.1;ENSP00000426924.1;ENSP00000483905.1	1	NA	1.0380000000000001E-3	NA	8.1970000000000001E-2	NA	NA	NA	-8.51237	10.5853	4.66823e-06	-0.699449	-0.41096	0.112835	0.668039	0	0.0652232	two.sided	Welch Two Sample t-test	x[cov] and x[hc]	-0.555204	0.00047616	UNC5C	UNC5C_Y449-p
274	ATEHLSTLSEK_Phospho:T2	ENSP00000236850.3__Phospho:T221	APOA1	AEYHAKATEHLSTLS	1	ENSP00000236850.3;ENSP00000352471.2;ENSP00000364469.1;ENSP00000364472.1;ENSP00000364478.2	NA	1	NA	3.7809999999999997E-4	NA	4.7719999999999999E-2	NA	7.26958087080826E-3	-2.22319	8.10522	0.0564744	-1.13706	0.0195071	-0.0191613	0.539616	0	0.25134	two.sided	Welch Two Sample t-test	x[cov] and x[hc]	-0.558777	0.216015	APOA1	APOA1_T221-p
275	ATEVPVSWESFNNGDCFILDLGNNIHQWCGSNSNR_Phospho:T2	ENSP00000362924.4__Phospho:T201;ENSP00000362929.2__Phospho:T150	GSN	GRRVVRATEVPVSWE	1	ENSP00000362914.3;ENSP00000362924.4;ENSP00000362929.2;ENSP00000377882.3;ENSP00000404226.2;ENSP00000409358.2;ENSP00000445823.1;ENSP00000489067.1	2	2	8.7000000000000001E-5	8.4909999999999998E-5	6.4679999999999998E-3	1.8270000000000001E-3	5.3462316005172001E-3	1.9241305089083599E-3	-6.05208	19.9338	6.55415e-06	-0.755854	-0.368308	-0.04255	0.519531	0	0.092874	two.sided	Welch Two Sample t-test	x[cov] and x[hc]	-0.562081	0.000501392	GSN	GSN_T201-p
276	HTFMGVVSLGSPSGEVSHPR_Phospho:S13	ENSP00000393887.2__Phospho:S330	AHSG	VVSLGSPSGEVSHPR	1	ENSP00000273784.5;ENSP00000393887.2	38	38	8.7000000000000001E-5	8.4909999999999998E-5	1.2830000000000001E-5	7.294E-6	2.9831892692284898E-2	9.1284609128568E-4	-5.58083	8.45508	0.000428607	-0.803079	-0.336556	-0.137586	0.432231	0	0.102103	two.sided	Welch Two Sample t-test	x[cov] and x[hc]	-0.569817	0.00874358	AHSG.5	AHSG_S330-p
277	VQEAHLTEDQIFYFPK_Phospho:Y13	ENSP00000360697.3__Phospho:Y181	C8G	LTEDQIFYFPKYGFC	1	ENSP00000360697.3	1	NA	8.7000000000000001E-5	NA	6.0979999999999999E-6	NA	1.7208075642526698E-2	NA	-5.76804	2.43949	0.0178495	-0.938944	-0.212518	-0.105421	0.47031	0	0.099814	two.sided	Welch Two Sample t-test	x[cov] and x[hc]	-0.575731	0.101147	C8G	C8G_Y181-p
278	EQLGPVTQEFWDNLEK_Phospho:T7	ENSP00000236850.3__Phospho:T92	APOA1	REQLGPVTQEFWDNL	1	ENSP00000236850.3;ENSP00000352471.2;ENSP00000364469.1;ENSP00000364472.1;ENSP00000364478.2	3	3	1.749E-4	3.1500000000000001E-4	2.213E-2	2.8320000000000001E-2	6.9729871517907797E-9	1.28720470109056E-8	-6.0967	12.3348	4.76547e-05	-0.793572	-0.376627	-0.0797466	0.505353	0	0.0959699	two.sided	Welch Two Sample t-test	x[cov] and x[hc]	-0.5851	0.00208319	APOA1.4	APOA1_T92-p
279	ESLLNHFLYEVAR_Phospho:S2	ENSP00000226355.3__Phospho:S157	AFM	AYESNRESLLNHFLY	1	ENSP00000226355.3	1	NA	1.749E-4	NA	2.461E-2	NA	7.6435552115082505E-9	NA	-3.71642	3.0791	0.0324213	-1.09476	-0.0926104	0.037558	0.631245	0	0.159747	two.sided	Welch Two Sample t-test	x[cov] and x[hc]	-0.593687	0.150317	AFM	AFM_S157-p
280	LFSFGEFNSDAQEILIDSLSK_Phospho:S18	ENSP00000447129.1__Phospho:S61	CCDC38	AQEILIDSLSKKITQ	1	ENSP00000345470.3;ENSP00000447129.1	1	NA	9.5820000000000002E-3	NA	0.28170000000000001	NA	1.9279270099182899E-2	NA	-1.39997	2.05484	0.2934	-2.45305	1.22533	-0.160475	0.453382	0	0.43848	two.sided	Welch Two Sample t-test	x[cov] and x[hc]	-0.613857	0.490604	CCDC38	CCDC38_S432-p
281	FLHVPDTFEGHFDGVPVISK_Phospho:T7	ENSP00000351190.4__Phospho:T229	ITIH2	RFLHVPDTFEGHFDG	1	ENSP00000351190.4;ENSP00000368906.3;ENSP00000388826.1	NA	1	NA	3.1500000000000001E-4	NA	3.6799999999999999E-2	NA	2.1152528468428899E-5	-3.08408	6.00957	0.0215061	-1.15122	-0.132839	-0.149866	0.492165	0	0.208176	two.sided	Welch Two Sample t-test	x[cov] and x[hc]	-0.642031	0.114115	ITIH2.1	ITIH2_T229-p
282	FSVVYAKCDSSPDSAEDVRK_Phospho:S14	ENSP00000393887.2__Phospho:S138	AHSG	KCDSSPDSAEDVRKV	1	ENSP00000393887.2	NA	1	NA	2.5149999999999999E-4	NA	1.6140000000000002E-2	NA	5.9675821961174998E-4	-5.06857	8.68577	0.000751118	-0.936325	-0.356242	-0.140528	0.505755	0	0.127508	two.sided	Welch Two Sample t-test	x[cov] and x[hc]	-0.646283	0.012769	AHSG.4	AHSG_S138-p
283	SGIPIVTSPYQIHFTK_Phospho:S1	ENSP00000245907.4__Phospho:S344	C3	DMVQAERSGIPIVTS	1	ENSP00000245907.4	1	NA	8.7000000000000001E-5	NA	1.983E-2	NA	2.8211504237331299E-3	NA	-1.43203	2.07983	0.283988	-2.53517	1.23399	0.0640581	0.714647	0	0.454312	two.sided	Welch Two Sample t-test	x[cov] and x[hc]	-0.650589	0.488204	C3.54	C3_S344-p
284	LREQLGPVTQEFWDNLEK_Phospho:T9	ENSP00000236850.3__Phospho:T92	APOA1	REQLGPVTQEFWDNL	1	ENSP00000236850.3;ENSP00000352471.2;ENSP00000364469.1;ENSP00000364472.1;ENSP00000364478.2	6	6	7.2630000000000004E-4	8.4909999999999998E-5	5.2600000000000001E-2	1.2659999999999999E-2	7.6753699017336693E-9	1.310174247906E-8	-3.65565	7.67964	0.00691131	-1.07534	-0.239727	-0.223872	0.433664	0	0.179869	two.sided	Welch Two Sample t-test	x[cov] and x[hc]	-0.657536	0.0584095	APOA1.6	APOA1_T92-p
285	GMADQDGLKPTIDKPSEGIGCREMLGPR_Phospho:S16	ENSP00000395836.1__Phospho:S181	ITIH1	KPTIDKPSEGIGCRE	1	ENSP00000395836.1	6	6	8.7000000000000001E-5	8.4909999999999998E-5	3.1E-4	4.7800000000000003E-5	1.60030435559985E-3	4.8563969109179205E-7	-3.1024	7.70834	0.0152981	-1.15489	-0.166327	-0.23292	0.427688	0	0.212935	two.sided	Welch Two Sample t-test	x[cov] and x[hc]	-0.660609	0.0975256	ITIH1.5	ITIH1_SNA-p
286	MGIQHAYSENADFSGLTEDNGLK_Phospho:S8	ENSP00000329374.4__Phospho:S330	SERPINA7	MGIQHAYSENADFSG	1	ENSP00000329374.4;ENSP00000361644.1	1	NA	8.7000000000000001E-5	NA	6.0309999999999999E-3	NA	2.7869398454499299E-2	NA	-7.9704	5.46132	0.000330185	-0.902195	-0.470496	-0.178437	0.507909	0	0.0861118	two.sided	Welch Two Sample t-test	x[cov] and x[hc]	-0.686345	0.00777205	SERPINA7	SERPINA7_S330-p
287	LPGIVAEGRDDLYVSDAFHK_Phospho:Y13	ENSP00000356671.3__Phospho:Y395	SERPINC1	AEGRDDLYVSDAFHK	1	ENSP00000356671.3	2	2	8.7000000000000001E-5	8.4909999999999998E-5	6.0810000000000002E-5	9.4399999999999996E-4	2.5493701594275801E-3	3.9254428833196599E-3	-3.47892	8.4272	0.00768727	-1.13844	-0.235619	-0.128426	0.558602	0	0.197483	two.sided	Welch Two Sample t-test	x[cov] and x[hc]	-0.687028	0.0589881	SERPINC1.3	SERPINC1_Y395-p
288	VWPQQPSGELFEIEIDTLETTCHVLDPTPVAR_Phospho:T17	ENSP00000393887.2__Phospho:T84	AHSG	LFEIEIDTLETTCHV	1	ENSP00000273784.5;ENSP00000393887.2	NA	3	NA	8.4909999999999998E-5	NA	9.0010000000000003E-3	NA	1.1449316942559301E-2	-2.90801	3.24585	0.0564256	-1.40789	0.0336288	-0.13851	0.548621	0	0.236289	two.sided	Welch Two Sample t-test	x[cov] and x[hc]	-0.687132	0.216015	AHSG.9	AHSG_T84-p
289	FDHVITNMNNNYEPR_Phospho:Y12	ENSP00000423689.1__Phospho:Y151	C1QB	ITNMNNNYEPRSGKF	1	ENSP00000404606.2;ENSP00000423689.1	3	NA	8.7000000000000001E-5	NA	1.6379999999999999E-3	NA	8.4932432225659107E-9	NA	-2.85714	2.16519	0.0947826	-1.69873	0.283718	-0.23195	0.475553	0	0.247626	two.sided	Welch Two Sample t-test	x[cov] and x[hc]	-0.707504	0.282783	C1QB.2	C1QB_Y153-p
290	RPGGEPSPEGTTGQSYNQYSQR_Phospho:Y19	ENSP00000338200.4__Phospho:Y2322;ENSP00000352696.1__Phospho:Y2353	FN1	TGQSYNQYSQRYHQR	1	ENSP00000323534.6;ENSP00000338200.4;ENSP00000346839.4;ENSP00000348285.4;ENSP00000350534.4;ENSP00000352696.1;ENSP00000394423.1;ENSP00000399538.2;ENSP00000410422.1;ENSP00000415018.1;ENSP00000416139.1	NA	1	NA	8.4909999999999998E-5	NA	9.8369999999999992E-6	NA	4.2001246821903898E-2	-3.68051	4.54053	0.0169526	-1.23812	-0.201359	-0.333904	0.385836	0	0.195555	two.sided	Welch Two Sample t-test	x[cov] and x[hc]	-0.71974	0.0997595	FN1.12	FN1_Y2444-p
291	GDEGPIGHQGPIGQEGAPGRPGSPGLPGMPGR_Phospho:S23	ENSP00000353654.5__Phospho:S1475	COL4A2	GAPGRPGSPGLPGMP	1	ENSP00000353654.5	NA	1	NA	8.4909999999999998E-5	NA	1.3749999999999999E-3	NA	1.0795239412807899E-8	-5.26312	7.07015	0.00113285	-1.15867	-0.441282	0.0178817	0.817855	0	0.151996	two.sided	Welch Two Sample t-test	x[cov] and x[hc]	-0.799974	0.0150718	COL4A2	COL4A2_S1475-p
292	VILGAHQEVNLEPHVQEIEVSRLFLEPTR_Phospho:S21,T28	ENSP00000308938.9__Phospho:S655_Phospho:T662	PLG	SRLFLEPTRKDIALL;HVQEIEVSRLFLEPT	1	ENSP00000308938.9	1	NA	8.7000000000000001E-5	NA	1.7399999999999999E-2	NA	1.4541633638791999E-9	NA	-2.75263	2.10472	0.104559	-2.02052	0.398196	-0.228988	0.582174	0	0.294687	two.sided	Welch Two Sample t-test	x[cov] and x[hc]	-0.811162	0.300099	PLG.9	PLG_S655-p,T662-p
293	ILLMDLNEEDPTVLELGITGSK_Phospho:T12	ENSP00000222381.3__Phospho:T96	PON1	DLNEEDPTVLELGIT	1	ENSP00000222381.3	NA	1	NA	1.358E-3	NA	0.12670000000000001	NA	2.08403440796411E-2	-1.01748	3.88015	0.368111	-3.17084	1.48526	-0.715553	0.127235	0	0.828311	two.sided	Welch Two Sample t-test	x[cov] and x[hc]	-0.842788	0.556445	PON1.5	PON1_T96-p
294	LRLEPGKEYLIMGLDGATYDLEGHPQYLLDSNSWIEEMPSER_Phospho:Y9	ENSP00000364321.5__Phospho:Y1683;ENSP00000364444.4__Phospho:Y1683;ENSP00000372815.4__Phospho:Y1683;ENSP00000388662.2__Phospho:Y1683;ENSP00000396688.2__Phospho:Y1683;ENSP00000407942.2__Phospho:Y1683;ENSP00000414200.2__Phospho:Y1683	C4B_2;C4A;C4B	RLEPGKEYLIMGLDG	3	ENSP00000364321.5;ENSP00000364444.4;ENSP00000372815.4;ENSP00000388662.2;ENSP00000391933.2;ENSP00000396688.2;ENSP00000407942.2;ENSP00000412786.2;ENSP00000414200.2;ENSP00000415941.2;ENSP00000420212.1;ENSP00000446528.1;ENSP00000447364.1;ENSP00000447600.1;ENSP00000448276.1;ENSP00000449433.1;ENSP00000449523.1;ENSP00000449828.1;ENSP00000497270.1	1	NA	8.7000000000000001E-5	NA	3.8729999999999997E-8	NA	3.1482352054009498E-3	NA	-0.900436	2.05609	0.460682	-5.04023	3.25786	-0.31702	0.574167	0	0.989728	two.sided	Welch Two Sample t-test	x[cov] and x[hc]	-0.891186	0.635311	C4B_2;C4A;C4B.19	C4B_2;C4A;C4B_Y1683-p
295	CCAAADPHECYAK_Phospho:Y11	ENSP00000295897.4__Phospho:Y394;ENSP00000422784.1__Phospho:Y394	ALB	AADPHECYAKVFDEF	1	ENSP00000295897.4;ENSP00000384695.3;ENSP00000401820.2;ENSP00000421027.1;ENSP00000422784.1;ENSP00000426179.1;ENSP00000480485.1;ENSP00000483421.1	2	2	2.5980000000000003E-4	8.4909999999999998E-5	3.0290000000000001E-2	2.5709999999999999E-3	7.0308147578620299E-9	8.3210305042887706E-3	-1.95195	6.60523	0.0943755	-1.9919	0.202434	-0.304547	0.590185	0	0.458379	two.sided	Welch Two Sample t-test	x[cov] and x[hc]	-0.894732	0.282783	ALB.1	ALB_Y394-p
296	STAAMSTYTGIFTDQVLSVLK_Phospho:T13	ENSP00000468139.1__Phospho:T167	APOC4-APOC2;APOC2	STYTGIFTDQVLSVL	2	ENSP00000252490.5;ENSP00000466775.1;ENSP00000468139.1;ENSP00000476835.1	2	NA	8.7000000000000001E-5	NA	7.2550000000000002E-5	NA	2.4630382464257299E-2	NA	-1.22914	2.13799	0.337086	-3.86313	2.06327	-0.0210897	0.87884	0	0.732164	two.sided	Welch Two Sample t-test	x[cov] and x[hc]	-0.89993	0.53723	APOC4-APOC2;APOC2.1	APOC4-APOC2;APOC2_T90-p
297	SLGGHVDFTLEVER_Phospho:T9	ENSP00000421717.1__Phospho:T107	GFM2	LGGHVDFTLEVERCL	1	ENSP00000421717.1	NA	1	NA	3.7809999999999997E-4	NA	5.3490000000000003E-2	NA	1.9243901373527401E-3	-4.83093	3.30854	0.0134483	-1.48261	-0.34176	-0.0615115	0.850673	0	0.188822	two.sided	Welch Two Sample t-test	x[cov] and x[hc]	-0.912184	0.0875569	GFM2	GFM2_TNA-p
298	AAVYHHFISDGVR_Phospho:S9	ENSP00000245907.4__Phospho:S922	C3	AVYHHFISDGVRKSL	1	ENSP00000245907.4	1	NA	1.7979999999999999E-3	NA	0.10730000000000001	NA	8.4517360124894301E-9	NA	-2.62553	2.08346	0.114701	-2.37133	0.53127	-0.228904	0.691126	0	0.350417	two.sided	Welch Two Sample t-test	x[cov] and x[hc]	-0.92003	0.314372	C3	C3_S922-p
299	NWETEITAQPDGGK_Phospho:T4	ENSP00000296130.4__Phospho:T159	CLEC3B	IAYKNWETEITAQPD	1	ENSP00000296130.4;ENSP00000396013.1	1	NA	5.509E-3	NA	0.1903	NA	8.2699275105048007E-9	NA	-4.09107	2.888	0.0283825	-1.68434	-0.192103	-0.216184	0.72204	0	0.229335	two.sided	Welch Two Sample t-test	x[cov] and x[hc]	-0.938224	0.137858	CLEC3B	CLEC3B_T159-p
300	RPGGEPSPEGTTGQSYNQYSQR_Phospho:S7	ENSP00000338200.4__Phospho:S2310;ENSP00000352696.1__Phospho:S2341	FN1	RRPGGEPSPEGTTGQ	1	ENSP00000323534.6;ENSP00000338200.4;ENSP00000346839.4;ENSP00000348285.4;ENSP00000350534.4;ENSP00000352696.1;ENSP00000394423.1;ENSP00000399538.2;ENSP00000410422.1;ENSP00000415018.1;ENSP00000416139.1	NA	1	NA	1.708E-4	NA	1.5599999999999999E-2	NA	1.92488631007395E-3	-5.50649	7.74413	0.000637184	-1.3386	-0.545162	-0.472659	0.469224	0	0.17105	two.sided	Welch Two Sample t-test	x[cov] and x[hc]	-0.941883	0.0117043	FN1.10	FN1_S2432-p
301	YILTIENGVGEPK_Phospho:Y1,T4	ENSP00000343764.6__Phospho:Y27342_Phospho:T27345	TTN	TRNDTGKYILTIENG;DTGKYILTIENGVGE	1	ENSP00000340554.6;ENSP00000343764.6;ENSP00000352154.5;ENSP00000434586.1;ENSP00000465570.1;ENSP00000467141.1	1	NA	4.2979999999999997E-3	NA	0.1658	NA	8.2991899797995395E-9	NA	-3.06347	2.38273	0.0738935	-2.09929	0.198614	-0.336446	0.61389	0	0.310215	two.sided	Welch Two Sample t-test	x[cov] and x[hc]	-0.950336	0.258628	TTN	TTN_Y28269-p,T28272-p
302	TPSAAYLWVGTGASEAEK_Phospho:S3	ENSP00000362924.4__Phospho:S600;ENSP00000362929.2__Phospho:S549	GSN	AFVLKTPSAAYLWVG	1	ENSP00000362914.3;ENSP00000362924.4;ENSP00000362929.2;ENSP00000377882.3;ENSP00000404226.2;ENSP00000409358.2;ENSP00000445823.1	1	NA	8.7000000000000001E-5	NA	1.0060000000000001E-4	NA	3.0831432184783601E-2	NA	-2.43171	2.30278	0.119006	-2.53022	0.556665	-0.184898	0.801881	0	0.405796	two.sided	Welch Two Sample t-test	x[cov] and x[hc]	-0.986779	0.319369	GSN.3	GSN_S600-p
303	HPYFYAPELLFFAK_Phospho:Y3	ENSP00000295897.4__Phospho:Y172;ENSP00000422784.1__Phospho:Y172	ALB	EIARRHPYFYAPELL	1	ENSP00000295897.4;ENSP00000384695.3;ENSP00000392541.1;ENSP00000421027.1;ENSP00000422784.1;ENSP00000426179.1	2	2	8.7000000000000001E-5	8.4909999999999998E-5	7.5580000000000005E-5	2.856E-4	2.5232380415913399E-3	5.4643818417708699E-3	-3.29569	7.80913	0.0113041	-1.70707	-0.298074	-0.0462948	0.956276	0	0.304206	two.sided	Welch Two Sample t-test	x[cov] and x[hc]	-1.00257	0.0819693	ALB.7	ALB_Y172-p
304	LVRPEVDVMCTAFHDNEETFLK_Phospho:T11	ENSP00000295897.4__Phospho:T149;ENSP00000422784.1__Phospho:T149	ALB	PEVDVMCTAFHDNEE	1	ENSP00000295897.4;ENSP00000392541.1;ENSP00000422784.1;ENSP00000480485.1;ENSP00000483421.1	15	15	8.7000000000000001E-5	1.708E-4	9.3019999999999995E-4	1.38E-2	6.3174836460911604E-9	1.40945752192715E-8	-6.61374	8.46648	0.000129289	-1.46121	-0.711022	-0.249455	0.83666	0	0.164221	two.sided	Welch Two Sample t-test	x[cov] and x[hc]	-1.08612	0.00439584	ALB.9	ALB_T149-p
305	VHLVVSR_Phospho:S6	ENSP00000302879.2__Phospho:S365	LNX1	RRVHLVVSRQVRQRS	1	ENSP00000263925.7;ENSP00000302879.2	1	NA	9.5820000000000002E-3	NA	0.28370000000000001	NA	3.9804857524478304E-3	NA	-2.73998	2.31105	0.0951851	-2.85826	0.460593	-0.479138	0.719696	0	0.437534	two.sided	Welch Two Sample t-test	x[cov] and x[hc]	-1.19883	0.282783	LNX1	LNX1_S461-p
306	LVRPEVDVMCTAFHDNEETFLK_Phospho:T19	ENSP00000295897.4__Phospho:T157;ENSP00000422784.1__Phospho:T157	ALB	AFHDNEETFLKKYLY	1	ENSP00000295897.4;ENSP00000392541.1;ENSP00000422784.1;ENSP00000480485.1;ENSP00000483421.1	NA	2	NA	8.4909999999999998E-5	NA	8.9800000000000004E-6	NA	1.92487242834651E-3	-8.7515	5.3738	0.000222777	-1.56013	-0.863014	-0.315888	0.895683	0	0.138441	two.sided	Welch Two Sample t-test	x[cov] and x[hc]	-1.21157	0.00681699	ALB.10	ALB_T157-p

## Sheet: supplementary_dataset_11b
	peptide	gene_name	protein_id	log2-FC	statistic.t	parameter.df	p.value	conf.int1	conf.int2	estimate.mean.of.x	estimate.mean.of.y	null.value.difference.in.means	stderr	alternative	method	data.name	adj.p_values	Matching.gene.count	Accession	MW	Site	Start.position	End.position	PSPlus_location
1	ASPEPELQLRPYQMEVAQPALEGK_Phospho:S2	IFIH1	ENSP00000505518.1__Phospho:S197	2.12149	17.2294	3.17114	0.000306223	1.74133	2.50166	1.59078	-0.530712	0	0.123132	two.sided	Welch Two Sample t-test	i[x] and i[y]	0.0372607	ENVAARASPEPELQL	UP:Q9BYX4	116689	S301-p	300	323	IFIH1_S301-p
2	LQTTDNLLPMSPEEFDEVSR_Phospho:S11	STAT1	ENSP00000500982.1__Phospho:S725	1.76224	27.9013	2.13776	0.000889262	1.50659	2.01788	1.19716	-0.565077	0	0.0631596	two.sided	Welch Two Sample t-test	i[x] and i[y]	0.0480907	TDNLLPMSPEEFDEV	UP:P42224	87335	S727-p	717	736	STAT1_S727-p
3	STSFRGGMGSGGLATGIAGGLAGMGGIQNEK_Phospho:S10	KRT18	ENSP00000373487.3__Phospho:S60	1.6501	5.6866	3.99005	0.00475763	0.843656	2.45655	0.765163	-0.884938	0	0.290174	two.sided	Welch Two Sample t-test	i[x] and i[y]	0.0824817	NA	NA	NA	NA	NA	NA	NA
4	VSEEQTQPPSPAGAGMSTAMGR_Phospho:S10	IFI16	ENSP00000404325.2__Phospho:S153	1.59792	6.10456	2.01022	0.0254869	0.477135	2.71871	1.00529	-0.592633	0	0.261759	two.sided	Welch Two Sample t-test	i[x] and i[y]	0.14754	NA	NA	NA	NA	NA	NA	NA
5	VTQGAASPGHGIQEK_Phospho:S7	SP110	ENSP00000375902.3__Phospho:S378	1.44048	17.9592	2.56507	0.000911792	1.1589	1.72205	1.02005	-0.420422	0	0.080208	two.sided	Welch Two Sample t-test	i[x] and i[y]	0.0485387	NA	NA	NA	NA	NA	NA	NA
6	EDPQEMPHSPLGSMPEIR_Phospho:S9	SP110	ENSP00000375902.3__Phospho:S244	1.43492	13.1618	3.89418	0.000226097	1.12895	1.74088	0.959898	-0.47502	0	0.109021	two.sided	Welch Two Sample t-test	i[x] and i[y]	0.0308125	NA	NA	NA	NA	NA	NA	NA
7	NKEPSEVDDAEDK_Phospho:S5	CLTRN	ENSP00000497814.1__Phospho:S125	1.26583	22.6063	3.70691	4.15248e-05	1.10539	1.42626	0.84874	-0.417087	0	0.0559944	two.sided	Welch Two Sample t-test	i[x] and i[y]	0.0258175	RRKNKEPSEVDDAED	UP:Q9HBJ8	25235	#N/A	173	185	CLTRN_S177-p
8	LSSQISAGEEK_Phospho:S6	MTDH	ENSP00000338235.3__Phospho:S298	1.07947	9.26396	3.97381	0.000778819	0.755105	1.40383	0.720606	-0.358862	0	0.116523	two.sided	Welch Two Sample t-test	i[x] and i[y]	0.0470371	VKLSSQISAGEEKWN	UP:Q86UE4	63837	S294-p, S295-p, S298-p, K303-ub	293	303	MTDH_S298-p
9	SSPEQPRPSTSK_Phospho:S2	PML	ENSP00000268058.3__Phospho:S505;ENSP00000394642.3__Phospho:S505;ENSP00000395576.2__Phospho:S505;ENSP00000455838.1__Phospho:S457;ENSP00000457032.1__Phospho:S457	0.911928	17.1615	3.72612	0.00011048	0.760017	1.06384	0.487562	-0.424366	0	0.0531379	two.sided	Welch Two Sample t-test	i[x] and i[y]	0.026886	NA	NA	NA	NA	NA	NA	NA
10	QPSPSPSPTER_Phospho:S3	PML	ENSP00000268058.3__Phospho:S36;ENSP00000394642.3__Phospho:S36;ENSP00000395576.2__Phospho:S36;ENSP00000455838.1__Phospho:S36;ENSP00000457032.1__Phospho:S36	0.841657	16.1111	2.82163	0.000729765	0.669297	1.01402	0.802941	-0.0387161	0	0.0522407	two.sided	Welch Two Sample t-test	i[x] and i[y]	0.0470371	NA	NA	NA	NA	NA	NA	NA
11	SFSSPENFQR_Phospho:S3	NA;RBM7	ENSP00000445848.1__Phospho:S16	0.840165	9.31853	3.6903	0.00107382	0.581332	1.099	0.519544	-0.32062	0	0.0901606	two.sided	Welch Two Sample t-test	i[x] and i[y]	0.0554321	NA	NA	NA	NA	NA	NA	NA
12	SPARPQPGEGPGGPGGPPEVSR_Phospho:S1	PLEKHA4	ENSP00000263265.5__Phospho:S164	0.839043	10.9389	2.77406	0.00230948	0.583298	1.09479	0.677645	-0.161397	0	0.0767028	two.sided	Welch Two Sample t-test	i[x] and i[y]	0.0726201	NA	NA	NA	NA	NA	NA	NA
13	LESTESR_Phospho:S3	LMNA	ENSP00000355292.6__Phospho:S423	0.836792	9.66538	3.221	0.00173888	0.57166	1.10192	0.795551	-0.0412411	0	0.0865762	two.sided	Welch Two Sample t-test	i[x] and i[y]	0.0726201	NA	NA	NA	NA	NA	NA	NA
14	HLPSPQLGTK_Phospho:S4	PLEKHA4	ENSP00000263265.5__Phospho:S575	0.821867	6.75327	3.39421	0.00443613	0.45881	1.18492	0.650193	-0.171674	0	0.121699	two.sided	Welch Two Sample t-test	i[x] and i[y]	0.0818522	NA	NA	NA	NA	NA	NA	NA
15	HLPSPQLGTK_Phospho:T9	PLEKHA4	ENSP00000263265.5__Phospho:T580	0.798137	4.95057	2.41762	0.0258302	0.207531	1.38874	0.593959	-0.204178	0	0.161221	two.sided	Welch Two Sample t-test	i[x] and i[y]	0.147905	NA	NA	NA	NA	NA	NA	NA
16	EPEAASSRGSPVR_Phospho:S10	USP39	ENSP00000386803.3__Phospho:S46	0.795739	4.47138	3.851	0.0120595	0.294004	1.29748	0.447362	-0.348378	0	0.177963	two.sided	Welch Two Sample t-test	i[x] and i[y]	0.112817	EAASSRGSPVRVKRE	UP:Q53GS9	65381	S42-p, S46-p	37	49	USP39_S46-p
17	ISESPEVTR_Phospho:S4	PLEKHA4	ENSP00000263265.5__Phospho:S194	0.768689	9.92902	3.78502	0.000757859	0.54884	0.988539	0.694737	-0.0739521	0	0.0774184	two.sided	Welch Two Sample t-test	i[x] and i[y]	0.0470371	NA	NA	NA	NA	NA	NA	NA
18	QETPPPRSPPVANSGSTGFSR_Phospho:S8	PLEKHA4	ENSP00000263265.5__Phospho:S723	0.76579	17.5562	2.91362	0.000477708	0.624616	0.906963	0.718118	-0.0476715	0	0.0436192	two.sided	Welch Two Sample t-test	i[x] and i[y]	0.0396671	NA	NA	NA	NA	NA	NA	NA
19	MSSSGAK_Phospho:S2	CNP	ENSP00000377470.2__Phospho:S22	0.726539	14.2887	3.48806	0.000321374	0.576806	0.876273	0.44783	-0.278709	0	0.050847	two.sided	Welch Two Sample t-test	i[x] and i[y]	0.0377559	NA	NA	NA	NA	NA	NA	NA
20	AAATPESQEPQAK_Phospho:T4	MARCKSL1	ENSP00000362638.4__Phospho:T148	0.721989	16.9188	2.97872	0.000468566	0.585632	0.858347	0.590835	-0.131154	0	0.0426739	two.sided	Welch Two Sample t-test	i[x] and i[y]	0.0396671	NA	NA	NA	NA	NA	NA	NA
21	LPLQESEEEEREER_Phospho:S6	SP100	ENSP00000386427.1__Phospho:S157	0.720101	5.26741	2.03207	0.0330607	0.140699	1.2995	0.592869	-0.127232	0	0.136709	two.sided	Welch Two Sample t-test	i[x] and i[y]	0.16373	DKLPLQESEEEEREE	UP:P23497	100417	S157-p	152	165	SP100_S157-p
22	ETVAVKPTENNEEEFTSK_Phospho:T2	EIF5B	ENSP00000289371.5__Phospho:T78	0.713482	3.65458	2.99449	0.0354871	0.0915273	1.33544	0.38546	-0.328022	0	0.195229	two.sided	Welch Two Sample t-test	i[x] and i[y]	0.168387	NA	NA	NA	NA	NA	NA	NA
23	QGEVPESPEAR_Phospho:S7	SP140L	ENSP00000395195.1__Phospho:S180	0.705479	4.80036	2.73678	0.0211566	0.211267	1.19969	0.515818	-0.189661	0	0.146964	two.sided	Welch Two Sample t-test	i[x] and i[y]	0.140047	KQGEVPESPEARKES	UP:Q9H930	67005	S180-p	174	184	SP140L_S180-p
24	TGSQEGTSMEGSRPAAPAEPGTLK_Phospho:T1	HID1	ENSP00000413520.2__Phospho:T591	0.704808	9.11419	3.56164	0.00136007	0.479269	0.930347	-0.0795712	-0.784379	0	0.0773308	two.sided	Welch Two Sample t-test	i[x] and i[y]	0.0634763	NA	NA	NA	NA	NA	NA	NA
25	QDSNRSEK_Phospho:S3	PRRC2C	ENSP00000343629.4__Phospho:S633	0.683877	6.3162	3.90953	0.0034704	0.380498	0.987256	0.199325	-0.484552	0	0.108273	two.sided	Welch Two Sample t-test	i[x] and i[y]	0.0785934	NA	NA	NA	NA	NA	NA	NA
26	ANSRDGEAGR_Phospho:S3	ARHGEF2	ENSP00000315325.7__Phospho:S754	0.680522	9.81403	3.01943	0.00218837	0.460647	0.900397	0.0296756	-0.650846	0	0.0693417	two.sided	Welch Two Sample t-test	i[x] and i[y]	0.0726201	EKLCRANSRDGEAGR	UP:Q92974	111543	S782-p	780	789	ARHGEF2_S782-p
27	VGSSNFR_Phospho:S3	KRT8	ENSP00000293308.6__Phospho:S43	0.672526	7.66601	3.79527	0.00191998	0.423683	0.921369	0.411354	-0.261172	0	0.0877283	two.sided	Welch Two Sample t-test	i[x] and i[y]	0.0726201	RSRAEAESMYQIKYE	UP:P05787	53704	S280-p, Y282-p, K285-ac, K285-m1, K285-ub, K285-sm	276	285	KRT8_S280-p
28	SESFRFQQENLK_Phospho:S3	PIK3AP1	ENSP00000339826.5__Phospho:S642	0.663943	4.42512	3.99831	0.0114762	0.247297	1.08059	0.270648	-0.393295	0	0.150039	two.sided	Welch Two Sample t-test	i[x] and i[y]	0.112817	NA	NA	NA	NA	NA	NA	NA
29	SVGGSGGGSFGDNLVTR_Phospho:S5	LMNA	ENSP00000355292.6__Phospho:S632	0.661799	8.3277	2.92165	0.00400384	0.40501	0.918587	0.603818	-0.0579813	0	0.0794696	two.sided	Welch Two Sample t-test	i[x] and i[y]	0.0798391	NA	NA	NA	NA	NA	NA	NA
30	ATSFEESER_Phospho:S3	ARHGAP29	ENSP00000260526.6__Phospho:S949	0.646342	6.82915	3.55586	0.00365045	0.370103	0.922582	-0.00826846	-0.654611	0	0.0946446	two.sided	Welch Two Sample t-test	i[x] and i[y]	0.0789853	NA	NA	NA	NA	NA	NA	NA
31	SVGGSGGGSFGDNLVTR_Phospho:S9	LMNA	ENSP00000355292.6__Phospho:S636	0.626741	9.22429	3.90673	0.000857345	0.436307	0.817175	0.515028	-0.111712	0	0.0679446	two.sided	Welch Two Sample t-test	i[x] and i[y]	0.0478849	NA	NA	NA	NA	NA	NA	NA
32	ASSPSEHGPR_Phospho:S3	TREX1	ENSP00000411331.1__Phospho:S28	0.625398	10.123	2.06053	0.00869448	0.366925	0.883872	0.53321	-0.0921885	0	0.0617799	two.sided	Welch Two Sample t-test	i[x] and i[y]	0.103604	NA	NA	NA	NA	NA	NA	NA
33	TLPQQESLEIELAEEK_Phospho:S7	CARMIL1	ENSP00000331983.6__Phospho:S880	0.622004	5.17481	3.55656	0.00907684	0.271211	0.972797	-0.0478915	-0.669895	0	0.120198	two.sided	Welch Two Sample t-test	i[x] and i[y]	0.103604	NA	NA	NA	NA	NA	NA	NA
34	ISEDETER_Phospho:S2	ACIN1	ENSP00000451328.1__Phospho:S885;ENSP00000451410.1__Phospho:S128;ENSP00000474349.1__Phospho:S840	0.62167	1.92731	2.1895	0.182635	-0.6572	1.90054	0.599759	-0.0219108	0	0.322558	two.sided	Welch Two Sample t-test	i[x] and i[y]	0.359674	PSDTKAESPAEKVPE	UP:Q9UKV3	151862	S490-p	488	494	ACIN1_S490-p
35	DKSPVREPIDNLTPEER_Phospho:S3	RBM39	ENSP00000344581.6__Phospho:S136	0.619433	2.31376	2.59287	0.117396	-0.31348	1.55235	-0.997416	-1.61685	0	0.267717	two.sided	Welch Two Sample t-test	i[x] and i[y]	0.283506	SPFRKDKSPVREPID	UP:Q14498	59380	S136-p, T146-p	134	150	RBM39_S136-p
36	KQPPVSPGTALVGSQK_Phospho:S14	HMGA1	ENSP00000308227.4__Phospho:S44	0.607736	2.42156	2.09158	0.130989	-0.428028	1.6435	-0.443053	-1.05079	0	0.250969	two.sided	Welch Two Sample t-test	i[x] and i[y]	0.297322	NA	NA	NA	NA	NA	NA	NA
37	QPSEEEIIK_Phospho:S3	PEA15	ENSP00000353660.5__Phospho:S116	0.605724	7.01699	2.62218	0.00909974	0.307199	0.90425	-0.16071	-0.766434	0	0.0863225	two.sided	Welch Two Sample t-test	i[x] and i[y]	0.103604	NA	NA	NA	NA	NA	NA	NA
38	QITMEELVR_Phospho:T3	PLEC	ENSP00000323856.4__Phospho:T4030;ENSP00000344848.3__Phospho:T3893;ENSP00000388180.2__Phospho:T3920;ENSP00000433982.2__Phospho:T2793;ENSP00000434583.1__Phospho:T3916	0.595403	4.28198	2.78016	0.0272346	0.132419	1.05839	-0.105451	-0.700854	0	0.139048	two.sided	Welch Two Sample t-test	i[x] and i[y]	0.152362	NA	NA	NA	NA	NA	NA	NA
39	TPASPHFR_Phospho:S4	PML	ENSP00000395576.2__Phospho:S583	0.59339	6.46021	2.16234	0.0189574	0.225293	0.961488	0.364253	-0.229137	0	0.0918531	two.sided	Welch Two Sample t-test	i[x] and i[y]	0.134768	NA	NA	NA	NA	NA	NA	NA
40	QELGSPEER_Phospho:S5	ARHGEF2	ENSP00000315325.7__Phospho:S904	0.573356	3.00205	2.21318	0.0842921	-0.177019	1.32373	0.385682	-0.187674	0	0.190988	two.sided	Welch Two Sample t-test	i[x] and i[y]	0.243762	EKLCRANSRDGEAGR	UP:Q92974	111543	S782-p	780	789	ARHGEF2_S782-p
41	HSCSGSSPPR_Phospho:S7	SRRM2	ENSP00000301740.8__Phospho:S895	0.562151	2.13692	2.1799	0.15548	-0.484761	1.60906	0.115922	-0.446229	0	0.263066	two.sided	Welch Two Sample t-test	i[x] and i[y]	0.324584	NA	NA	NA	NA	NA	NA	NA
42	SLPTTVPESPNYR_Phospho:S1	LARP1	ENSP00000428589.2__Phospho:S766	0.557329	9.99098	3.27124	0.00146286	0.387846	0.726813	0.313586	-0.243743	0	0.0557832	two.sided	Welch Two Sample t-test	i[x] and i[y]	0.0658195	NA	NA	NA	NA	NA	NA	NA
43	TSDSDQQAYLVQR_Phospho:S2	OPTN	ENSP00000368027.3__Phospho:S520	0.532946	8.46857	2.45772	0.00706627	0.305192	0.7607	0.741072	0.208126	0	0.0629323	two.sided	Welch Two Sample t-test	i[x] and i[y]	0.0928559	NA	NA	NA	NA	NA	NA	NA
44	QEPIESDEEEAEPPREVEPGQR_Phospho:S6	HDAC4	ENSP00000264606.3__Phospho:S565	0.532328	7.5983	3.29784	0.00337368	0.320339	0.744317	0.284043	-0.248285	0	0.0700589	two.sided	Welch Two Sample t-test	i[x] and i[y]	0.0785934	NA	NA	NA	NA	NA	NA	NA
45	SSQPLASK_Phospho:S2	HMGA1;C2orf81	ENSP00000288245.9__Phospho:S9;ENSP00000308227.4__Phospho:S9	0.526131	7.37363	2.2357	0.0130549	0.248147	0.804115	0.0329213	-0.49321	0	0.071353	two.sided	Welch Two Sample t-test	i[x] and i[y]	0.114696	NA	NA	NA	NA	NA	NA	NA
46	APRPSAPSPPPR_Phospho:S8	LYSMD2	ENSP00000267838.3__Phospho:S24	0.516132	6.5478	2.6768	0.0101968	0.247239	0.785026	0.352222	-0.163911	0	0.0788253	two.sided	Welch Two Sample t-test	i[x] and i[y]	0.108226	APRPSAPSPPPRSRS	UP:Q8IV50	23463	S21-p, S24-p	17	28	LYSMD2_S24-p
47	SMSFQGIR_Phospho:S3	DSP	ENSP00000369129.3__Phospho:S2209	0.512905	2.84358	3.9737	0.0470592	0.0107989	1.01501	0.0172625	-0.495642	0	0.180373	two.sided	Welch Two Sample t-test	i[x] and i[y]	0.188527	NA	NA	NA	NA	NA	NA	NA
48	RVSVCAETYNPDEEEEDTDPR_Phospho:S3	PRKAR2A	ENSP00000296446.8__Phospho:S99	0.510351	2.23313	2.28331	0.139247	-0.364819	1.38552	0.384821	-0.12553	0	0.228536	two.sided	Welch Two Sample t-test	i[x] and i[y]	0.307663	PAATPRQSLGHPPPE	UP:P13861	45518	S58-p	57	70	PRKAR2A_S58-p
49	VASGPSPGEGISPQSAQAPQAPGDNHVVPVLR_Phospho:S3	MVP	ENSP00000349977.5__Phospho:S864	0.507406	6.89899	3.94427	0.00243681	0.302062	0.712751	0.370102	-0.137304	0	0.0735479	two.sided	Welch Two Sample t-test	i[x] and i[y]	0.0726201	NA	NA	NA	NA	NA	NA	NA
50	SFNMPSLDK_Phospho:S6	CTAGE1;MIA2	ENSP00000452252.1__Phospho:S1182	0.50275	11.7578	2.61427	0.00246431	0.354578	0.650923	-0.176865	-0.679615	0	0.0427589	two.sided	Welch Two Sample t-test	i[x] and i[y]	0.0726201	CSNSGRLSGPAELRS	UP:Q96RT6	85282	S604-p	603	610	CTAGE1;MIA2_S604-p
51	LDSQPQETSPELPR_Phospho:S9	TRAFD1	ENSP00000257604.5__Phospho:S415	0.501316	24.5474	3.91015	1.97903e-05	0.444097	0.558535	0.45409	-0.0472265	0	0.0204224	two.sided	Welch Two Sample t-test	i[x] and i[y]	0.0258175	NA	NA	NA	NA	NA	NA	NA
52	ILGSASPEEEQEK_Phospho:S6	SZRD1	ENSP00000418012.1__Phospho:S87	0.49925	10.5143	3.99146	0.00046786	0.367305	0.631196	0.400894	-0.0983566	0	0.0474832	two.sided	Welch Two Sample t-test	i[x] and i[y]	0.0396671	NA	NA	NA	NA	NA	NA	NA
53	LESIDNHSSTGGQSDQGYGSK_Phospho:S3	DENND4C	ENSP00000473469.1__Phospho:S953	0.490206	18.5831	3.57583	0.000109628	0.413409	0.567003	-0.00965529	-0.499861	0	0.0263791	two.sided	Welch Two Sample t-test	i[x] and i[y]	0.026886	RDLIRLESIDNHSST	UP:Q5VZ89-7	217819	S953-p	951	971	DENND4C_S953-p
54	APSVANVGSHCDLSLK_Phospho:S3	FLNA	ENSP00000353467.4__Phospho:S2144	0.482539	1.63292	2.15157	0.235336	-0.706833	1.67191	0.219304	-0.263235	0	0.295507	two.sided	Welch Two Sample t-test	i[x] and i[y]	0.41471	NA	NA	NA	NA	NA	NA	NA
55	SQPSETER_Phospho:S4	ITGA3	ENSP00000315190.8__Phospho:S1042	0.475722	6.99111	2.42594	0.0115897	0.227083	0.724362	0.319338	-0.156384	0	0.0680467	two.sided	Welch Two Sample t-test	i[x] and i[y]	0.112817	NA	NA	NA	NA	NA	NA	NA
56	VASPTSGVK_Phospho:S3	IRS2	ENSP00000365016.3__Phospho:S1100	0.464511	12.5024	3.51827	0.00048519	0.355539	0.573482	0.235496	-0.229015	0	0.0371537	two.sided	Welch Two Sample t-test	i[x] and i[y]	0.0396671	NA	NA	NA	NA	NA	NA	NA
57	SSEASPTAQR_Phospho:S5	BRAP	ENSP00000330813.5__Phospho:S67	0.463719	1.26056	2.00055	0.334581	-1.11867	2.04611	0.216668	-0.247051	0	0.367868	two.sided	Welch Two Sample t-test	i[x] and i[y]	0.510118	ERKSSEASPTAQRSK	UP:Q7Z569	67305	S93-p, S94-p, S97-p, T99-p	93	102	BRAP_S97-p
58	HGSVSADEAAR_Phospho:S3	NA;CLN6	ENSP00000490011.1__Phospho:S7	0.462305	4.57496	3.9532	0.0105085	0.180427	0.744182	0.278234	-0.184071	0	0.101051	two.sided	Welch Two Sample t-test	i[x] and i[y]	0.108835	XQARHGSVSADEAA	UP:Q9NWW5	35919	S31-p, S33-p	29	39	NA;CLN6_S31-p
59	QLSSGVSEIR_Phospho:S3	HSPB1	ENSP00000501831.1__Phospho:S82	0.459935	10.6063	3.83972	0.000552703	0.337528	0.582341	-0.0352451	-0.49518	0	0.0433641	two.sided	Welch Two Sample t-test	i[x] and i[y]	0.0427968	RALSRQLSSGVSEIR	UP:P04792	22783	S82-p, S83-p, S86-p, R89-m1	80	89	HSPB1_S82-p
60	LSSTDDGYIDLQFK_Phospho:S2	TMEM230	ENSP00000368578.4__Phospho:S23	0.456399	9.36319	3.00321	0.00256894	0.301368	0.611431	0.113831	-0.342568	0	0.048744	two.sided	Welch Two Sample t-test	i[x] and i[y]	0.0726201	NA	NA	NA	NA	NA	NA	NA
61	PSPPLSSTSQMGSTLPSGAGYQSGTHQGQFDHGSGSLSPSK_Phospho:S38	THRAP3	ENSP00000346634.5__Phospho:S310	0.455651	4.27347	2.5819	0.0316082	0.0830224	0.828279	0.102558	-0.353092	0	0.106623	two.sided	Welch Two Sample t-test	i[x] and i[y]	0.160794	NA	NA	NA	NA	NA	NA	NA
62	TPEAPAHSEK_Phospho:T1	SPATS2L	ENSP00000351503.4__Phospho:T498	0.454874	4.32005	3.53283	0.0162648	0.146636	0.763112	0.210886	-0.243988	0	0.105294	two.sided	Welch Two Sample t-test	i[x] and i[y]	0.12508	NA	NA	NA	NA	NA	NA	NA
63	SSSPELVTHLK_Phospho:S3	ARHGAP1	ENSP00000432794.1__Phospho:S51	0.45444	7.21008	3.88825	0.00218504	0.277443	0.631436	0.222016	-0.232423	0	0.0630284	two.sided	Welch Two Sample t-test	i[x] and i[y]	0.0726201	NA	NA	NA	NA	NA	NA	NA
64	SSQTGTEPGAAHTSSPQPSTSR_Phospho:S15	AMBRA1	ENSP00000433372.1__Phospho:S1086	0.451329	6.61709	3.78707	0.0032735	0.257683	0.644975	-0.0702604	-0.521589	0	0.0682066	two.sided	Welch Two Sample t-test	i[x] and i[y]	0.0785934	NA	NA	NA	NA	NA	NA	NA
65	YQTLPGR_Phospho:T3	PLEKHA7	ENSP00000347883.2__Phospho:T1013;ENSP00000433467.1__Phospho:T645;ENSP00000489780.1__Phospho:T891	0.450999	2.99292	2.30748	0.0805414	-0.121216	1.02321	0.292754	-0.158245	0	0.150688	two.sided	Welch Two Sample t-test	i[x] and i[y]	0.240678	NA	NA	NA	NA	NA	NA	NA
66	DGLPRTPSR_Phospho:T6	SRRM2	ENSP00000301740.8__Phospho:T1434	0.447832	2.92079	3.16527	0.057554	-0.026017	0.921682	0.142642	-0.30519	0	0.153326	two.sided	Welch Two Sample t-test	i[x] and i[y]	0.205078	NA	NA	NA	NA	NA	NA	NA
67	SIEEREEEYQR_Phospho:S1	ARPP21;R3HDM2;R3HDM1	ENSP00000385839.1__Phospho:S283;ENSP00000386457.1__Phospho:S238	0.44726	3.81962	2.26207	0.0510397	-0.00455935	0.899079	-0.145712	-0.592972	0	0.117095	two.sided	Welch Two Sample t-test	i[x] and i[y]	0.195891	QDGRRSKSIEEREEE;KDDRRSKSIEEREEE	UP:Q9UBL0	89196	S280-p, R284-m1, Y288-p	280	290	ARPP21;R3HDM2;R3HDM1_S280-p
68	RESQEEPR_Phospho:S3	EPS8L2	ENSP00000320828.8__Phospho:S240	0.445212	11.0516	2.69371	0.00254775	0.308353	0.582071	0.254545	-0.190668	0	0.0402849	two.sided	Welch Two Sample t-test	i[x] and i[y]	0.0726201	APAEGVLTLRARPPS	UP:Q9H6S3	80621	T303-p	296	305	EPS8L2_T303-p
69	AGGSAALSPSK_Phospho:S8	H1-10	ENSP00000329662.4__Phospho:S31	0.443786	6.91172	2.50222	0.0108715	0.214411	0.673162	0.0208184	-0.422968	0	0.0642079	two.sided	Welch Two Sample t-test	i[x] and i[y]	0.109909	NA	NA	NA	NA	NA	NA	NA
70	KISVVSATK_Phospho:S3	ACIN1	ENSP00000451410.1__Phospho:S67;ENSP00000474349.1__Phospho:S767	0.4342	2.84242	3.89477	0.0482308	0.00552087	0.86288	-0.367818	-0.802019	0	0.152757	two.sided	Welch Two Sample t-test	i[x] and i[y]	0.189968	PSDTKAESPAEKVPE	UP:Q9UKV3	151862	S490-p	488	494	ACIN1_S490-p
71	TALPAQSAATLPAR_Phospho:T10	SPTBN1	ENSP00000349259.4__Phospho:T2187	0.42643	7.7415	3.10895	0.00394635	0.254554	0.598306	0.097873	-0.328557	0	0.0550836	two.sided	Welch Two Sample t-test	i[x] and i[y]	0.0798391	NA	NA	NA	NA	NA	NA	NA
72	VASGPSPGEGISPQSAQAPQAPGDNHVVPVLR_Phospho:S12	MVP	ENSP00000349977.5__Phospho:S873	0.426098	8.13975	2.34539	0.0090466	0.229845	0.622351	0.206547	-0.219551	0	0.0523478	two.sided	Welch Two Sample t-test	i[x] and i[y]	0.103604	NA	NA	NA	NA	NA	NA	NA
73	ASSPSPLTIGTPESQR_Phospho:S5	DCP1A	ENSP00000476046.2__Phospho:S487	0.424758	6.87785	3.96047	0.00242804	0.252615	0.596901	0.354098	-0.0706595	0	0.0617574	two.sided	Welch Two Sample t-test	i[x] and i[y]	0.0726201	NA	NA	NA	NA	NA	NA	NA
74	EIDLESIFSLNPDLVPDEEIEPSPETPPPPASSAK_Phospho:T26	KIF2A	ENSP00000370493.3__Phospho:T51	0.42011	0.830037	2.12685	0.489284	-1.63776	2.47798	0.359384	-0.0607264	0	0.506134	two.sided	Welch Two Sample t-test	i[x] and i[y]	0.641644	NA	NA	NA	NA	NA	NA	NA
75	VDEGAGDSAAVASGGAQTLALAGSPAPSGHPK_Phospho:S24	OGFR	ENSP00000290291.6__Phospho:S484	0.419166	5.79499	2.76236	0.0127897	0.177353	0.660979	0.063622	-0.355544	0	0.0723324	two.sided	Welch Two Sample t-test	i[x] and i[y]	0.113475	NA	NA	NA	NA	NA	NA	NA
76	ISEDETERNGDDGTHDK_Phospho:S2	ACIN1	ENSP00000451328.1__Phospho:S885;ENSP00000451410.1__Phospho:S128;ENSP00000474349.1__Phospho:S840	0.416882	2.17384	3.53211	0.104427	-0.144567	0.978332	0.527611	0.110729	0	0.191772	two.sided	Welch Two Sample t-test	i[x] and i[y]	0.270672	PSDTKAESPAEKVPE	UP:Q9UKV3	151862	S490-p	488	494	ACIN1_S490-p
77	ASPEAASTPR_Phospho:S2	PML	ENSP00000268058.3__Phospho:S403;ENSP00000394642.3__Phospho:S403;ENSP00000395576.2__Phospho:S403;ENSP00000455838.1__Phospho:S403;ENSP00000457032.1__Phospho:S403	0.41685	7.13665	2.36555	0.0118994	0.199315	0.634385	0.364666	-0.0521839	0	0.0584097	two.sided	Welch Two Sample t-test	i[x] and i[y]	0.112817	NA	NA	NA	NA	NA	NA	NA
78	TPASTPVSGTPQASPMIER_Phospho:S14	BAIAP2L1	ENSP00000005260.8__Phospho:S261	0.415358	14.0758	2.31484	0.00270953	0.303586	0.527129	0.365493	-0.0498646	0	0.0295086	two.sided	Welch Two Sample t-test	i[x] and i[y]	0.0726201	NA	NA	NA	NA	NA	NA	NA
79	SQGDEAGGHGEDRPEPLSPK_Phospho:S18	OGFR	ENSP00000290291.6__Phospho:S378	0.414674	4.76655	2.98399	0.0177527	0.136969	0.692379	0.272742	-0.141933	0	0.0869968	two.sided	Welch Two Sample t-test	i[x] and i[y]	0.130925	NA	NA	NA	NA	NA	NA	NA
80	ASDSGPSSSSSSSSSPPR_Phospho:S15	DBN1	ENSP00000377195.1__Phospho:S342	0.413052	5.27516	3.7173	0.00757333	0.188975	0.63713	0.376107	-0.0369452	0	0.0783014	two.sided	Welch Two Sample t-test	i[x] and i[y]	0.0960842	SSSSSSSSPPRTPFP	UP:Q16643-3	76300	S342-p	328	345	DBN1_S342-p
81	SSDIVSSVR_Phospho:S1	GAPVD1	ENSP00000377645.2__Phospho:S881	0.411369	4.9606	2.63764	0.0211872	0.125712	0.697025	0.0618656	-0.349503	0	0.0829272	two.sided	Welch Two Sample t-test	i[x] and i[y]	0.140047	NA	NA	NA	NA	NA	NA	NA
82	QISQDVK_Phospho:S3	AMPD2	ENSP00000499621.2__Phospho:S114	0.410162	5.27155	2.19209	0.0279805	0.101985	0.718339	-0.0918558	-0.502018	0	0.0778068	two.sided	Welch Two Sample t-test	i[x] and i[y]	0.153589	QRLERQISQDVKLEP	UP:Q01433	100688	S168-p	166	172	AMPD2_S168-p
83	NDKSEEEQSSSSVK_Phospho:S4	HNRNPC	ENSP00000338095.6__Phospho:S220;ENSP00000404848.2__Phospho:S233;ENSP00000442816.1__Phospho:S220	0.409246	1.46597	3.92103	0.217921	-0.372034	1.19053	-0.780295	-1.18954	0	0.279164	two.sided	Welch Two Sample t-test	i[x] and i[y]	0.397887	NA	NA	NA	NA	NA	NA	NA
84	TLPQQESLEIELAEEK_Phospho:T1	CARMIL1	ENSP00000331983.6__Phospho:T874	0.408586	4.70479	2.82034	0.0208349	0.121976	0.695197	-0.107375	-0.515962	0	0.0868448	two.sided	Welch Two Sample t-test	i[x] and i[y]	0.139733	NA	NA	NA	NA	NA	NA	NA
85	EDSGTFSLGK_Phospho:S3	PRKRA	ENSP00000503231.1__Phospho:S18	0.407511	3.33775	3.49436	0.0354269	0.0482815	0.766741	0.164736	-0.242775	0	0.122092	two.sided	Welch Two Sample t-test	i[x] and i[y]	0.168387	PPLEREDSGTFSLGK	UP:O75569	34404	S18-p, T20-p, S22-p	8	25	PRKRA_S18-p
86	YTISQEAYDQR_Phospho:S4	TBCB	ENSP00000467172.1__Phospho:S59	0.404383	7.69327	3.45464	0.00272717	0.248893	0.559873	0.212952	-0.191431	0	0.0525633	two.sided	Welch Two Sample t-test	i[x] and i[y]	0.0726201	NA	NA	NA	NA	NA	NA	NA
87	TVARTPLGQR_Phospho:T5	SRRM2	ENSP00000301740.8__Phospho:T1531	0.403551	2.19828	2.70363	0.125124	-0.218623	1.02572	-0.154067	-0.557618	0	0.183575	two.sided	Welch Two Sample t-test	i[x] and i[y]	0.291784	NA	NA	NA	NA	NA	NA	NA
88	LPSTSGSEGVPFR_Phospho:S7	EPHA2	ENSP00000351209.5__Phospho:S901	0.392489	4.02387	2.58508	0.0362549	0.0518911	0.733087	0.167736	-0.224754	0	0.0975403	two.sided	Welch Two Sample t-test	i[x] and i[y]	0.168387	RVSIRLPSTSGSEGV	UP:P29317	108266	S897-p, T898-p, S899-p, S901-p	895	907	EPHA2_S897-p
89	AGSPSRDVGPSLGLK_Phospho:S3	PARD3	ENSP00000340591.4__Phospho:S873;ENSP00000363922.3__Phospho:S813	0.391648	1.88199	3.96795	0.133552	-0.187984	0.971279	0.0734567	-0.318191	0	0.208103	two.sided	Welch Two Sample t-test	i[x] and i[y]	0.300734	VDDQKAGSPSRDVGP	UP:Q8TEW0	151423	S873-p, S875-p, S881-p, K885-ub	871	885	PARD3_S873-p
90	SESPKEPEQLR_Phospho:S3	HNRNPA1	ENSP00000503610.1__Phospho:S6	0.391171	2.54656	2.2196	0.113513	-0.210879	0.993221	-0.295901	-0.687072	0	0.153608	two.sided	Welch Two Sample t-test	i[x] and i[y]	0.278228	NA	NA	NA	NA	NA	NA	NA
91	TEAPGTPEGPEPERPSPGDGNPR_Phospho:T6	SLC12A7	ENSP00000264930.5__Phospho:T30	0.389924	7.58433	3.1312	0.00409046	0.230119	0.549728	0.257976	-0.131948	0	0.0514118	two.sided	Welch Two Sample t-test	i[x] and i[y]	0.0799921	NA	NA	NA	NA	NA	NA	NA
92	KSPLIESTANMDNNQSQK_Phospho:S2	PPP1R12A	ENSP00000449514.1__Phospho:S212	0.383128	3.63397	2.72491	0.0420087	0.0276031	0.738652	0.164631	-0.218497	0	0.10543	two.sided	Welch Two Sample t-test	i[x] and i[y]	0.177768	SEKRDKKSPLIESTA	UP:O14974	115281	S299-p, S304-p, S313-p	298	315	PPP1R12A_S299-p
93	RFSDSEER_Phospho:S3	N4BP1	ENSP00000262384.3__Phospho:S288	0.381798	4.19939	2.27605	0.041576	0.0327386	0.730858	0.281635	-0.100164	0	0.0909175	two.sided	Welch Two Sample t-test	i[x] and i[y]	0.176841	NA	NA	NA	NA	NA	NA	NA
94	LSSTDDGYIDLQFK_Phospho:S3	TMEM230	ENSP00000368578.4__Phospho:S24	0.379861	7.9909	3.10979	0.00358597	0.231555	0.528167	0.112319	-0.267542	0	0.0475367	two.sided	Welch Two Sample t-test	i[x] and i[y]	0.0788219	NA	NA	NA	NA	NA	NA	NA
95	SLDGVTNDR_Phospho:S1	DHCR7	ENSP00000507520.1__Phospho:S14	0.379809	5.72645	3.01543	0.010423	0.169341	0.590276	-0.0777755	-0.457584	0	0.0663254	two.sided	Welch Two Sample t-test	i[x] and i[y]	0.108835	PNIPKAKSLDGVTND	UP:Q9UBM7	54489	S14-p, T19-p	14	22	DHCR7_S14-p
96	YSLGPSLR_Phospho:S2	ITPR3	ENSP00000363435.4__Phospho:S1843	0.376523	5.74027	3.06747	0.00987644	0.17035	0.582697	0.127056	-0.249467	0	0.0655932	two.sided	Welch Two Sample t-test	i[x] and i[y]	0.107163	MVLSRKQSVFSAPSL	UP:Q14573	304106	K932-ub, S934-p, S937-p, S940-p, S942-p	932	953	ITPR3_S934-p
97	LATEEPPPRSPPESESEPYTFSHPNNGDVSSK_Phospho:T3	CDCP1	ENSP00000296129.1__Phospho:T790	0.364986	3.42325	2.45783	0.0563098	-0.0208615	0.750833	0.253765	-0.111221	0	0.10662	two.sided	Welch Two Sample t-test	i[x] and i[y]	0.202569	TEEPPPRSPPESESE	UP:Q9H5V8	92932	S797-p, S801-p, S803-p, Y806-p, T807-p, S809-p	788	819	CDCP1_S797-p
98	VNVTVDYIRPASPATETVPAFSER_Phospho:S12	SND1	ENSP00000346762.3__Phospho:S426	0.364154	6.3589	3.99985	0.00313518	0.205154	0.523155	0.266819	-0.0973347	0	0.0572668	two.sided	Welch Two Sample t-test	i[x] and i[y]	0.0779676	NA	NA	NA	NA	NA	NA	NA
99	SGTSTPTTPGSTAITPGTPPSYSSR_Phospho:T18	MAP2	ENSP00000392164.1__Phospho:T1601	0.363933	4.35865	3.35568	0.0176625	0.113454	0.614412	0.354468	-0.00946479	0	0.0834967	two.sided	Welch Two Sample t-test	i[x] and i[y]	0.130817	NA	NA	NA	NA	NA	NA	NA
100	ASDSELER_Phospho:S2	PLEC	ENSP00000323856.4__Phospho:S2039;ENSP00000344848.3__Phospho:S1902;ENSP00000388180.2__Phospho:S1929;ENSP00000434583.1__Phospho:S1925	0.358362	6.10423	2.89508	0.00978507	0.16764	0.549084	0.155161	-0.2032	0	0.0587071	two.sided	Welch Two Sample t-test	i[x] and i[y]	0.106581	NA	NA	NA	NA	NA	NA	NA
101	GLSQEGTGPPTSAGEGHSR_Phospho:S3	RNF213	ENSP00000464087.1__Phospho:S217	0.355153	1.98524	3.99981	0.118095	-0.141553	0.851859	0.147091	-0.208062	0	0.178897	two.sided	Welch Two Sample t-test	i[x] and i[y]	0.283944	NA	NA	NA	NA	NA	NA	NA
102	RSSSDEQGLSYSSLK_Phospho:S2	IL1RAP	ENSP00000072516.3__Phospho:S555	0.352062	5.45152	2.30935	0.0231397	0.106986	0.597138	-0.0779	-0.429962	0	0.0645804	two.sided	Welch Two Sample t-test	i[x] and i[y]	0.142534	VKKSPRRSSSDEQGL	UP:Q9NPH3	65418	S555-p, S556-p, S557-p, S563-p, Y564-p, S565-p, S566-p, K568-ub	554	568	IL1RAP_S555-p
103	LVGATATSSPPPK_Phospho:S9	FYTTD1	ENSP00000400191.1__Phospho:S16	0.3505	5.28898	3.10065	0.0121246	0.14342	0.557579	0.224244	-0.126256	0	0.0662698	two.sided	Welch Two Sample t-test	i[x] and i[y]	0.112817	NA	NA	NA	NA	NA	NA	NA
104	SHSAEGGK_Phospho:S3	CDK11B	ENSP00000463048.2__Phospho:S115	0.34819	3.64353	3.21533	0.0317628	0.0552669	0.641114	0.0249148	-0.323276	0	0.095564	two.sided	Welch Two Sample t-test	i[x] and i[y]	0.160962	NA	NA	NA	NA	NA	NA	NA
105	LASVSADAEVAR_Phospho:S3	MAP2	ENSP00000392164.1__Phospho:S817	0.347962	4.09105	2.64429	0.0334703	0.0554687	0.640455	0.427617	0.0796552	0	0.0850545	two.sided	Welch Two Sample t-test	i[x] and i[y]	0.164313	NA	NA	NA	NA	NA	NA	NA
106	YGSFEEAEASYPILNR_Phospho:S3	SVIL	ENSP00000364547.3__Phospho:S936;ENSP00000364549.3__Phospho:S542	0.345426	3.6041	3.98649	0.0228059	0.0789686	0.611884	-0.326625	-0.672051	0	0.0958426	two.sided	Welch Two Sample t-test	i[x] and i[y]	0.141788	NA	NA	NA	NA	NA	NA	NA
107	QNSTGQAQIR_Phospho:S3	RASAL2	ENSP00000356621.3__Phospho:S1005	0.344177	2.3836	3.88957	0.0775252	-0.0612532	0.749607	-0.164783	-0.50896	0	0.144394	two.sided	Welch Two Sample t-test	i[x] and i[y]	0.237243	NA	NA	NA	NA	NA	NA	NA
108	QSPASPER_Phospho:S2	KRT13	ENSP00000246635.3__Phospho:S144;ENSP00000466465.1__Phospho:S37	0.341614	3.8362	3.59533	0.022546	0.0830004	0.600229	0.137412	-0.204203	0	0.0890502	two.sided	Welch Two Sample t-test	i[x] and i[y]	0.141621	ASPERDYSPYYKTIE	UP:P13646	49588	Y152-p, S153-p, Y155-p, Y156-p	151	157	KRT13_S153-p
109	SYSGGTR_Phospho:S3	SEPTIN9	ENSP00000391249.1__Phospho:S6	0.338316	5.31241	3.8424	0.00675205	0.158603	0.518029	-0.196664	-0.53498	0	0.0636841	two.sided	Welch Two Sample t-test	i[x] and i[y]	0.0924946	NA	NA	NA	NA	NA	NA	NA
110	SVDALDDLTPPSTAESGSR_Phospho:T9	LSR	ENSP00000394479.1__Phospho:T345	0.332456	4.52421	2.52308	0.0289853	0.0714886	0.593424	-0.0249138	-0.35737	0	0.0734838	two.sided	Welch Two Sample t-test	i[x] and i[y]	0.155	PSTYAHLSPAKTPPP	UP:Q86X29	71439	T316-gl, S317-gl, S321-p, Y323-p, S326-p, S326-gl, T327-p, T327-gl, Y328-p, S332-p, S332-gl	314	335	LSR_S332-p
111	SGSYSYLEER_Phospho:S3	PPP1R12A	ENSP00000449514.1__Phospho:S823	0.331433	8.3084	3.9833	0.00116714	0.220493	0.442372	0.222146	-0.109287	0	0.0398912	two.sided	Welch Two Sample t-test	i[x] and i[y]	0.0573156	SEKRDKKSPLIESTA	UP:O14974	115281	S299-p, S304-p, S313-p	298	315	PPP1R12A_S299-p
112	DDGYSTK_Phospho:S5	RBMX;RBMXL1	ENSP00000318415.5__Phospho:S215;ENSP00000359645.3__Phospho:S215;ENSP00000457051.1__Phospho:S215	0.331372	2.94466	3.66761	0.0469842	0.00743887	0.655305	0.0231787	-0.308193	0	0.112533	two.sided	Welch Two Sample t-test	i[x] and i[y]	0.188527	SPRDDGYSTKDSYSS	UP:P38159	42332	Y214-p, S215-p, T216-p, K217-ac, K217-m1, K217-ub, K217-sc	211	217	RBMX;RBMXL1_S215-p
113	AEAPPLEREDSGTFSLGK_Phospho:S11	PRKRA	ENSP00000503231.1__Phospho:S18	0.326934	3.03866	2.88882	0.0587246	-0.0230478	0.676915	0.0454339	-0.2815	0	0.107592	two.sided	Welch Two Sample t-test	i[x] and i[y]	0.20684	PPLEREDSGTFSLGK	UP:O75569	34404	S18-p, T20-p, S22-p	8	25	PRKRA_S18-p
114	AGAAAGDSDEESR_Phospho:S8	ZBTB7A	ENSP00000323670.3__Phospho:S337	0.326637	3.08595	2.30044	0.076178	-0.0762764	0.729551	0.237856	-0.0887811	0	0.105847	two.sided	Welch Two Sample t-test	i[x] and i[y]	0.234876	AGAAAGDSDEESRAD	UP:O95365	61439	S337-p, S341-p	330	346	ZBTB7A_S337-p
115	YARSEIVGVSR_Phospho:S4	PKP2	ENSP00000342800.5__Phospho:S197	0.323198	3.80581	3.51643	0.0240361	0.0740613	0.572335	0.183527	-0.139671	0	0.0849223	two.sided	Welch Two Sample t-test	i[x] and i[y]	0.145197	LKAGTTATYEGRWGR	UP:Q99959	97415	T118-p, Y119-p	113	122	PKP2_T118-p
116	NYPSQEELIK_Phospho:S4	BRCA1	ENSP00000418775.1__Phospho:S1477	0.322134	8.11715	2.10906	0.012672	0.15957	0.484699	0.0614824	-0.260652	0	0.0396856	two.sided	Welch Two Sample t-test	i[x] and i[y]	0.113475	NA	NA	NA	NA	NA	NA	NA
117	SASFAFEFPK_Phospho:S3	PRAG1	ENSP00000479068.1__Phospho:S696	0.320533	5.33481	3.91811	0.00630177	0.152331	0.488735	0.236849	-0.0836837	0	0.0600833	two.sided	Welch Two Sample t-test	i[x] and i[y]	0.0909751	NA	NA	NA	NA	NA	NA	NA
118	EPGSPPSVQR_Phospho:S4	CCDC86	ENSP00000227520.5__Phospho:S47	0.319688	10.2053	2.71671	0.00303853	0.213849	0.425527	0.31425	-0.00543793	0	0.0313256	two.sided	Welch Two Sample t-test	i[x] and i[y]	0.0766834	VQRAGLGSPERPPKT	UP:Q9H6F5	40236	S58-p	54	64	CCDC86_S58-p
119	LKSEDGVEGDLGETQSR_Phospho:S3	AHNAK	ENSP00000367263.4__Phospho:S135	0.319172	1.24186	3.6693	0.287753	-0.420501	1.05884	-0.135228	-0.4544	0	0.257012	two.sided	Welch Two Sample t-test	i[x] and i[y]	0.465073	NA	NA	NA	NA	NA	NA	NA
120	ALVHQLSNESR_Phospho:S7	OSBPL3	ENSP00000386429.1__Phospho:S406;ENSP00000386801.1__Phospho:S437	0.31784	5.39852	3.44921	0.00860997	0.143548	0.492132	0.0134423	-0.304398	0	0.0588754	two.sided	Welch Two Sample t-test	i[x] and i[y]	0.103604	RALVHQLSNESRLSI	UP:Q9H4L5	101224	S437-p, S440-p	431	441	OSBPL3_S437-p
121	ASSFSGISILTR_Phospho:S3	R3HDM2	ENSP00000385839.1__Phospho:S363	0.31755	2.54468	2.62411	0.096299	-0.113793	0.748893	-0.0591622	-0.376712	0	0.12479	two.sided	Welch Two Sample t-test	i[x] and i[y]	0.260628	NA	NA	NA	NA	NA	NA	NA
122	RPLSPETR_Phospho:S4	ARHGAP23	ENSP00000479208.1__Phospho:S1393	0.315164	5.10904	2.96658	0.0149082	0.11759	0.512738	0.178997	-0.136167	0	0.0616875	two.sided	Welch Two Sample t-test	i[x] and i[y]	0.121804	NA	NA	NA	NA	NA	NA	NA
123	SQSSDLLER_Phospho:S3	MISP	ENSP00000215582.4__Phospho:S543	0.314211	7.28242	2.00865	0.0181244	0.12933	0.499091	0.269518	-0.044693	0	0.0431465	two.sided	Welch Two Sample t-test	i[x] and i[y]	0.133114	PGLRRALSSDSILSP	UP:Q8IVT2	75357	S394-p, S395-p, S397-p, S400-p	392	406	MISP_S394-p
124	SFSEGGER_Phospho:S3	ZFP36L1	ENSP00000450600.1__Phospho:S70	0.313032	3.15166	3.85185	0.0363049	0.033034	0.59303	0.187314	-0.125717	0	0.0993227	two.sided	Welch Two Sample t-test	i[x] and i[y]	0.168387	NA	NA	NA	NA	NA	NA	NA
125	DSFEMEEVQSTEGEAPHVPATYQLGLTK_Phospho:S2	ITPRID2	ENSP00000387319.1__Phospho:S466	0.312756	2.76605	3.36315	0.0613699	-0.0260683	0.651579	0.100967	-0.211789	0	0.113069	two.sided	Welch Two Sample t-test	i[x] and i[y]	0.21047	NA	NA	NA	NA	NA	NA	NA
126	SPAQSDSTTQR_Phospho:S1	AFF4	ENSP00000265343.5__Phospho:S549	0.312726	2.11247	3.93766	0.103299	-0.100872	0.726324	-0.278135	-0.590861	0	0.148038	two.sided	Welch Two Sample t-test	i[x] and i[y]	0.269488	NA	NA	NA	NA	NA	NA	NA
127	ASLGSLEGEAEAEASSPK_Phospho:S5	AHNAK	ENSP00000367263.4__Phospho:S5752	0.311914	4.69752	2.15408	0.0367184	0.0449358	0.578892	-0.247815	-0.559729	0	0.0663997	two.sided	Welch Two Sample t-test	i[x] and i[y]	0.168387	NA	NA	NA	NA	NA	NA	NA
128	EGRGESENAGTNQETR_Phospho:S6	SRSF4	ENSP00000362900.4__Phospho:S431	0.311891	2.30105	2.55777	0.12002	-0.164888	0.788671	0.0264559	-0.285435	0	0.135543	two.sided	Welch Two Sample t-test	i[x] and i[y]	0.286217	NA	NA	NA	NA	NA	NA	NA
129	ASGYQSSQK_Phospho:S7	HDGF	ENSP00000349878.5__Phospho:S103	0.31056	3.93888	3.77403	0.0189807	0.0863845	0.534735	0.134608	-0.175952	0	0.0788446	two.sided	Welch Two Sample t-test	i[x] and i[y]	0.134768	NA	NA	NA	NA	NA	NA	NA
130	TNSLSRPGALPPR_Phospho:S3	SH3KBP1	ENSP00000369020.4__Phospho:S373	0.309664	4.06878	2.69864	0.0326571	0.051412	0.567916	0.199266	-0.110398	0	0.0761074	two.sided	Welch Two Sample t-test	i[x] and i[y]	0.162427	TAGHRANSPSLFGTE	UP:Q96B97	73126	S587-p, S589-p, T593-p, K598-sm	585	598	SH3KBP1_S587-p
131	SIQEDTK_Phospho:S1	EHBP1	ENSP00000384143.3__Phospho:S964	0.309268	3.80959	3.65161	0.022383	0.0751325	0.543405	-0.0334832	-0.342752	0	0.0811817	two.sided	Welch Two Sample t-test	i[x] and i[y]	0.141576	NA	NA	NA	NA	NA	NA	NA
132	SYTLVVAK_Phospho:S1	EPB41L2	ENSP00000338481.3__Phospho:S87;ENSP00000436348.1__Phospho:S87	0.30917	0.903554	2.05711	0.459314	-1.12459	1.74294	-0.497639	-0.806809	0	0.342171	two.sided	Welch Two Sample t-test	i[x] and i[y]	0.616222	NA	NA	NA	NA	NA	NA	NA
133	SISADDDLQESSR_Phospho:S3	NELFE	ENSP00000364578.3__Phospho:S115	0.308705	7.2459	3.64644	0.00272832	0.185753	0.431656	-0.0359043	-0.344609	0	0.0426041	two.sided	Welch Two Sample t-test	i[x] and i[y]	0.0726201	NA	NA	NA	NA	NA	NA	NA
134	RGSFDATGSGFSMTFSSSSYSSSGYGR_Phospho:S9	PLEC	ENSP00000323856.4__Phospho:S4648;ENSP00000344848.3__Phospho:S4511;ENSP00000388180.2__Phospho:S4538;ENSP00000433982.2__Phospho:S3411;ENSP00000434583.1__Phospho:S4534	0.307176	2.69609	2.19929	0.103461	-0.14284	0.757192	0.205272	-0.101904	0	0.113934	two.sided	Welch Two Sample t-test	i[x] and i[y]	0.269488	NA	NA	NA	NA	NA	NA	NA
135	AEAPPLEREDSGTFSLGK_Phospho:T13	PRKRA	ENSP00000503231.1__Phospho:T20	0.305574	4.41742	3.97646	0.0116878	0.113065	0.498082	0.0659262	-0.239647	0	0.0691746	two.sided	Welch Two Sample t-test	i[x] and i[y]	0.112817	PPLEREDSGTFSLGK	UP:O75569	34404	S18-p, T20-p, S22-p	8	25	PRKRA_S18-p
136	TLSSSAQEDIIR_Phospho:S3	SH2D4A	ENSP00000265807.3__Phospho:S315	0.304881	4.57457	3.10944	0.0181288	0.0969422	0.51282	0.0777607	-0.227121	0	0.0666469	two.sided	Welch Two Sample t-test	i[x] and i[y]	0.133114	NA	NA	NA	NA	NA	NA	NA
137	ISEDETERNGDDGTHDK_Phospho:T6	ACIN1	ENSP00000451328.1__Phospho:T889;ENSP00000451410.1__Phospho:T132;ENSP00000474349.1__Phospho:T844	0.302581	1.48496	3.36032	0.224717	-0.308272	0.913433	0.369469	0.0668884	0	0.203764	two.sided	Welch Two Sample t-test	i[x] and i[y]	0.405086	PSDTKAESPAEKVPE	UP:Q9UKV3	151862	S490-p	488	494	ACIN1_S490-p
138	QPPVSPGTALVGSQK_Phospho:S13	HMGA1	ENSP00000308227.4__Phospho:S44	0.302456	10.0792	2.40404	0.00505351	0.192062	0.41285	0.0862455	-0.216211	0	0.0300079	two.sided	Welch Two Sample t-test	i[x] and i[y]	0.0853435	NA	NA	NA	NA	NA	NA	NA
139	YSQNIYIQNR_Phospho:Y6	PKP2	ENSP00000342800.5__Phospho:Y587	0.302084	4.18759	3.02314	0.0244536	0.0734998	0.530669	0.217038	-0.0850461	0	0.072138	two.sided	Welch Two Sample t-test	i[x] and i[y]	0.145322	LKAGTTATYEGRWGR	UP:Q99959	97415	T118-p, Y119-p	113	122	PKP2_T118-p
140	RGSFDATGSGFSMTFSSSSYSSSGYGR_Phospho:S12	PLEC	ENSP00000323856.4__Phospho:S4651;ENSP00000344848.3__Phospho:S4514;ENSP00000388180.2__Phospho:S4541;ENSP00000433982.2__Phospho:S3414;ENSP00000434583.1__Phospho:S4537	0.301604	2.81892	2.27218	0.0919562	-0.109739	0.712947	0.194277	-0.107326	0	0.106993	two.sided	Welch Two Sample t-test	i[x] and i[y]	0.255126	NA	NA	NA	NA	NA	NA	NA
141	SPDKPGGSPSASR_Phospho:S8	NOC2L	ENSP00000317992.6__Phospho:S56	0.301428	6.78316	3.26613	0.00497241	0.166308	0.436549	-0.292973	-0.594402	0	0.0444377	two.sided	Welch Two Sample t-test	i[x] and i[y]	0.0851306	NA	NA	NA	NA	NA	NA	NA
142	ETNLDSLPLVDTHSK_Phospho:S6	VIM	ENSP00000224237.5__Phospho:S430	0.301364	2.97195	3.13742	0.0557519	-0.0134938	0.616221	0.0717101	-0.229654	0	0.101403	two.sided	Welch Two Sample t-test	i[x] and i[y]	0.201101	GQVINETSQHHDDLE	UP:P08670	53652	T458-p, S459-p	451	466	VIM_S459-p
143	SPRPQQDPARPQEPTMPPPETPSEGR_Phospho:S1	PML	ENSP00000268058.3__Phospho:S8;ENSP00000394642.3__Phospho:S8;ENSP00000395576.2__Phospho:S8;ENSP00000455838.1__Phospho:S8;ENSP00000457032.1__Phospho:S8	0.300311	2.08251	3.93821	0.106813	-0.10256	0.703182	0.242108	-0.0582025	0	0.144206	two.sided	Welch Two Sample t-test	i[x] and i[y]	0.272586	NA	NA	NA	NA	NA	NA	NA
144	QDSDAEK_Phospho:S3	NKX6-2	ENSP00000357581.5__Phospho:S220	0.300114	1.18271	2.01656	0.357622	-0.783138	1.38337	0.089751	-0.210363	0	0.253751	two.sided	Welch Two Sample t-test	i[x] and i[y]	0.53372	SAKKKQDSDAEKLKV	UP:Q9C056	29263	#N/A	218	224	NKX6-2_S220-p
145	SVVSDLEADDVK_Phospho:S1	TOP2A	ENSP00000411532.1__Phospho:S1374	0.29946	2.51877	2.36106	0.108983	-0.143974	0.742894	-0.210239	-0.509699	0	0.118891	two.sided	Welch Two Sample t-test	i[x] and i[y]	0.274222	NA	NA	NA	NA	NA	NA	NA
146	AASLTEDR_Phospho:S3	EIF4G1	ENSP00000317600.8__Phospho:S1045	0.298865	5.95337	3.98881	0.00403073	0.159331	0.4384	-0.0108482	-0.309713	0	0.050201	two.sided	Welch Two Sample t-test	i[x] and i[y]	0.0798413	EGLRKAASLTEDRDR	UP:Q04637	175491	S1209-p, T1211-p, R1216-m1	1207	1216	EIF4G1_S1209-p
147	EVRSPTK_Phospho:S4	EPB41L2	ENSP00000338481.3__Phospho:S598;ENSP00000397580.2__Phospho:S89;ENSP00000436348.1__Phospho:S598	0.298317	2.87412	3.05635	0.0624328	-0.0285843	0.625218	0.0872079	-0.211109	0	0.103794	two.sided	Welch Two Sample t-test	i[x] and i[y]	0.212709	NA	NA	NA	NA	NA	NA	NA
148	HSPTPQQSNR_Phospho:S2	SRRM1	ENSP00000363510.3__Phospho:S409	0.298223	2.08723	2.41922	0.149618	-0.224934	0.821381	0.138897	-0.159326	0	0.14288	two.sided	Welch Two Sample t-test	i[x] and i[y]	0.318146	NA	NA	NA	NA	NA	NA	NA
149	TISEPDEQR_Phospho:S3	TJP3	ENSP00000439991.1__Phospho:S310	0.297735	1.88112	2.0933	0.195001	-0.354992	0.950462	0.168035	-0.129699	0	0.158275	two.sided	Welch Two Sample t-test	i[x] and i[y]	0.37097	NA	NA	NA	NA	NA	NA	NA
150	IDISPSTFRK_Phospho:S4	THRAP3	ENSP00000346634.5__Phospho:S682	0.297612	1.65315	3.54293	0.182759	-0.228711	0.823935	-0.049027	-0.346639	0	0.180027	two.sided	Welch Two Sample t-test	i[x] and i[y]	0.359711	NA	NA	NA	NA	NA	NA	NA
151	VSGPDPK_Phospho:S2	UBA1	ENSP00000338413.6__Phospho:S13	0.297489	5.11394	3.38434	0.0107101	0.123703	0.471275	0.527587	0.230098	0	0.0581722	two.sided	Welch Two Sample t-test	i[x] and i[y]	0.109483	NA	NA	NA	NA	NA	NA	NA
152	RNSSEER_Phospho:S3	GLYR1	ENSP00000466570.1__Phospho:S101	0.297219	7.40848	3.99928	0.00177234	0.185824	0.408615	0.252276	-0.0449432	0	0.0401188	two.sided	Welch Two Sample t-test	i[x] and i[y]	0.0726201	NA	NA	NA	NA	NA	NA	NA
153	LLPDGAADGSFYLHSPEGPSK_Phospho:S15	CAMSAP3	ENSP00000160298.3__Phospho:S487	0.296729	6.09675	3.23491	0.00710168	0.148012	0.445446	0.258279	-0.0384497	0	0.0486701	two.sided	Welch Two Sample t-test	i[x] and i[y]	0.0928559	NA	NA	NA	NA	NA	NA	NA
154	QSPASPER_Phospho:S5	KRT13	ENSP00000246635.3__Phospho:S147;ENSP00000466465.1__Phospho:S40	0.296334	3.12952	3.8241	0.0374343	0.0285936	0.564075	0.185548	-0.110787	0	0.0946902	two.sided	Welch Two Sample t-test	i[x] and i[y]	0.169599	ASPERDYSPYYKTIE	UP:P13646	49588	Y152-p, S153-p, Y155-p, Y156-p	151	157	KRT13_S153-p
155	ETNLDSLPLVDTHSK_Phospho:T2	VIM	ENSP00000224237.5__Phospho:T426	0.295434	2.39249	3.97117	0.0754324	-0.0483968	0.639265	0.121761	-0.173674	0	0.123484	two.sided	Welch Two Sample t-test	i[x] and i[y]	0.233599	GQVINETSQHHDDLE	UP:P08670	53652	T458-p, S459-p	451	466	VIM_S459-p
156	EGSRGPR_Phospho:S3	DDX21	ENSP00000508639.1__Phospho:S736	0.294407	2.51875	2.31105	0.111284	-0.148906	0.737721	-0.244763	-0.53917	0	0.116886	two.sided	Welch Two Sample t-test	i[x] and i[y]	0.275942	PSEVDMNSPKSKKAK	UP:Q9NR30	87344	S65-p, S71-p, K73-ub	62	73	DDX21_S71-p
157	HTDDEMTGYVATR_Phospho:T7	MAPK14	ENSP00000419141.1__Phospho:T103	0.294035	4.5934	3.39143	0.0147642	0.102995	0.485074	0.205867	-0.0881672	0	0.0640125	two.sided	Welch Two Sample t-test	i[x] and i[y]	0.121209	RHTDDEMTGYVATRW	UP:Q16539	41293	T175-p, T180-p, Y182-p, T185-p	174	186	MAPK14_T180-p
158	SVQEGENPDDGVRGSPPEDYR_Phospho:S15	RBM34	ENSP00000420236.1__Phospho:S31	0.290211	2.11551	2.11238	0.161836	-0.270943	0.851366	0.0425634	-0.247648	0	0.137183	two.sided	Welch Two Sample t-test	i[x] and i[y]	0.333818	NA	NA	NA	NA	NA	NA	NA
159	AYSNSIVR_Phospho:S3	WDR13	ENSP00000218056.5__Phospho:S79	0.289867	3.93685	2.91176	0.0308261	0.0514772	0.528258	0.236854	-0.0530132	0	0.0736293	two.sided	Welch Two Sample t-test	i[x] and i[y]	0.159128	PGSARAYSNSIVRSS	UP:Q9H1Z4	53696	S79-p, S81-p	77	84	WDR13_S79-p
160	QTPSPDVVLR_Phospho:S4	LIMCH1	ENSP00000424825.1__Phospho:S217;ENSP00000425631.1__Phospho:S58	0.28896	3.68136	2.15857	0.0591592	-0.026072	0.603992	-0.0789975	-0.367958	0	0.0784929	two.sided	Welch Two Sample t-test	i[x] and i[y]	0.206893	NA	NA	NA	NA	NA	NA	NA
161	TPSGEFLER_Phospho:S3	FAF1	ENSP00000379457.2__Phospho:S582	0.288776	11.636	2.31306	0.0042027	0.194716	0.382836	0.391072	0.102295	0	0.0248174	two.sided	Welch Two Sample t-test	i[x] and i[y]	0.0799921	RLTVGRRSSPAQTRE	UP:Q5SQH8-4	54721	S146-p	144	151	FAF1_S145-p
162	ISTASGDGR_Phospho:S5	GNAS	ENSP00000360126.3__Phospho:S352	0.287526	5.4282	3.92242	0.00590892	0.139306	0.435745	0.518939	0.231413	0	0.0529689	two.sided	Welch Two Sample t-test	i[x] and i[y]	0.0890783	FLRISTASGDGRHYC	UP:P63092	45665	S352-p	348	356	GNAS_S352-p
163	VEEEGSPGDPDHEASTQGR_Phospho:S6	OGFR	ENSP00000290291.6__Phospho:S315	0.286904	5.74371	3.84802	0.00512164	0.146031	0.427778	0.218081	-0.0688231	0	0.049951	two.sided	Welch Two Sample t-test	i[x] and i[y]	0.0853435	NA	NA	NA	NA	NA	NA	NA
164	KASPEAASTPR_Phospho:S3	PML	ENSP00000268058.3__Phospho:S403;ENSP00000394642.3__Phospho:S403;ENSP00000395576.2__Phospho:S403;ENSP00000455838.1__Phospho:S403;ENSP00000457032.1__Phospho:S403	0.285993	2.56874	3.94286	0.0629414	-0.0249003	0.596886	-0.00806734	-0.29406	0	0.111336	two.sided	Welch Two Sample t-test	i[x] and i[y]	0.21351	NA	NA	NA	NA	NA	NA	NA
165	KLSPTEPK_Phospho:S3	SCAMP3	ENSP00000307275.3__Phospho:S76	0.285382	5.33844	2.69375	0.0168166	0.103772	0.466992	-0.121694	-0.407076	0	0.053458	two.sided	Welch Two Sample t-test	i[x] and i[y]	0.127038	NA	NA	NA	NA	NA	NA	NA
166	SPRPSPVPK_Phospho:S1	THRAP3	ENSP00000346634.5__Phospho:S264	0.28309	3.67776	2.94081	0.0359918	0.0353129	0.530867	0.0995391	-0.183551	0	0.0769734	two.sided	Welch Two Sample t-test	i[x] and i[y]	0.168387	NA	NA	NA	NA	NA	NA	NA
167	ASEDTTSGSPPKK_Phospho:S9	API5	ENSP00000368129.3__Phospho:S464	0.279504	1.89109	3.6659	0.138061	-0.146034	0.705043	-0.859321	-1.13882	0	0.147801	two.sided	Welch Two Sample t-test	i[x] and i[y]	0.306831	SEDTTSGSPPKKSSA	UP:Q9BZZ5	59005	S457-p, T460-p, T461-p, S462-p, S464-p	456	468	API5_S464-p
168	LQSSQEPEAPPPR_Phospho:S4	MAGED2	ENSP00000364200.1__Phospho:S180	0.278686	2.67529	2.44631	0.093711	-0.0996001	0.656972	-0.239975	-0.518661	0	0.10417	two.sided	Welch Two Sample t-test	i[x] and i[y]	0.256857	NA	NA	NA	NA	NA	NA	NA
169	TVFSPTLPAAR_Phospho:S4	ZC3HAV1	ENSP00000419855.1__Phospho:S378	0.277459	5.81068	3.92892	0.00461348	0.143933	0.410986	0.0831251	-0.194334	0	0.0477499	two.sided	Welch Two Sample t-test	i[x] and i[y]	0.0822939	NA	NA	NA	NA	NA	NA	NA
170	YSEEGLSPSK_Phospho:S7	BAZ2A	ENSP00000368754.3__Phospho:S1753	0.273205	10.008	3.67306	0.000850907	0.194675	0.351735	-0.214628	-0.487832	0	0.0272987	two.sided	Welch Two Sample t-test	i[x] and i[y]	0.0478849	DPGEMPQSPTGLGQP	UP:Q9UIF9	211198	S1397-p, T1399-p	1388	1405	BAZ2A_S1397-p
171	FNGGHSPTHSPEK_Phospho:T8	CD2AP	ENSP00000352264.5__Phospho:T512	0.272898	3.43313	2.13591	0.0686584	-0.0490874	0.594884	-0.0566274	-0.329525	0	0.0794897	two.sided	Welch Two Sample t-test	i[x] and i[y]	0.224985	NA	NA	NA	NA	NA	NA	NA
172	SGSLLQVEETEREEGLGAGR_Phospho:S3	SSH1	ENSP00000315713.5__Phospho:S583	0.272599	3.56972	3.96392	0.0237391	0.0598146	0.485384	0.162366	-0.110233	0	0.0763644	two.sided	Welch Two Sample t-test	i[x] and i[y]	0.14447	NA	NA	NA	NA	NA	NA	NA
173	SPGREEVAR_Phospho:S1	MPRIP	ENSP00000498253.1__Phospho:S402	0.271824	4.28991	2.17693	0.0431683	0.0193638	0.524285	0.205952	-0.0658721	0	0.0633637	two.sided	Welch Two Sample t-test	i[x] and i[y]	0.180392	QQLPPPLSPPSPSTP	UP:Q6WCQ1	116533	S289-p, S292-p, S294-p, T295-p	279	299	MPRIP_S289-p
174	GFGSEEGSR_Phospho:S4	RBM8A	ENSP00000463058.2__Phospho:S42	0.270432	8.43468	2.7581	0.00476927	0.163142	0.377721	0.13909	-0.131341	0	0.0320619	two.sided	Welch Two Sample t-test	i[x] and i[y]	0.0824817	NA	NA	NA	NA	NA	NA	NA
175	RGSFDATGSGFSMTFSSSSYSSSGYGR_Phospho:T14	PLEC	ENSP00000323856.4__Phospho:T4653;ENSP00000344848.3__Phospho:T4516;ENSP00000388180.2__Phospho:T4543;ENSP00000433982.2__Phospho:T3416;ENSP00000434583.1__Phospho:T4539	0.268839	1.71118	2.23162	0.216047	-0.344162	0.88184	0.129393	-0.139446	0	0.157107	two.sided	Welch Two Sample t-test	i[x] and i[y]	0.396164	NA	NA	NA	NA	NA	NA	NA
176	LVPSQEETK_Phospho:S4	NASP	ENSP00000255120.5__Phospho:S421	0.268611	4.76327	2.74999	0.0213441	0.0795535	0.457669	0.0809083	-0.187703	0	0.0563922	two.sided	Welch Two Sample t-test	i[x] and i[y]	0.140047	EGEETEGSEEDDKEN	UP:P49321	85238	T477-p, S480-p	473	485	NASP_S480-p
177	SFSLASSSNSPISQR_Phospho:S3	OSBPL11	ENSP00000296220.5__Phospho:S174	0.267303	2.76445	2.3349	0.0925403	-0.0964707	0.631078	0.240845	-0.0264581	0	0.0966932	two.sided	Welch Two Sample t-test	i[x] and i[y]	0.255671	NA	NA	NA	NA	NA	NA	NA
178	SSSPVQVEEEPVR_Phospho:S3	PHACTR4	ENSP00000362945.3__Phospho:S118	0.266146	5.07406	2.69912	0.0190058	0.0881826	0.444109	0.138803	-0.127342	0	0.0524522	two.sided	Welch Two Sample t-test	i[x] and i[y]	0.134768	NA	NA	NA	NA	NA	NA	NA
179	FSSGGEEDDFDR_Phospho:S3	ABLIM3	ENSP00000421183.1__Phospho:S393	0.265985	4.30245	3.20642	0.0201658	0.0762154	0.455754	0.084303	-0.181682	0	0.0618217	two.sided	Welch Two Sample t-test	i[x] and i[y]	0.138498	NA	NA	NA	NA	NA	NA	NA
180	QRTLEDEEEQER_Phospho:T3	LAD1	ENSP00000375829.2__Phospho:T19	0.265711	2.3927	2.67757	0.10689	-0.113041	0.644463	-0.19555	-0.461261	0	0.111051	two.sided	Welch Two Sample t-test	i[x] and i[y]	0.272586	NA	NA	NA	NA	NA	NA	NA
181	VGSPQPSSSGGEK_Phospho:S3	RECQL4	ENSP00000482313.2__Phospho:S251	0.263785	3.15002	2.10266	0.0822624	-0.0801791	0.607749	-0.0353908	-0.299176	0	0.0837408	two.sided	Welch Two Sample t-test	i[x] and i[y]	0.241355	NA	NA	NA	NA	NA	NA	NA
182	FNGGHSPTHSPEK_Phospho:S6	CD2AP	ENSP00000352264.5__Phospho:S510	0.260928	6.46593	3.75215	0.00366438	0.145907	0.37595	0.0295662	-0.231362	0	0.0403543	two.sided	Welch Two Sample t-test	i[x] and i[y]	0.0789853	NA	NA	NA	NA	NA	NA	NA
183	DLASPHLGLGSPR_Phospho:S11	PLEKHA4	ENSP00000263265.5__Phospho:S559	0.260427	6.60704	2.93442	0.00755806	0.133385	0.387469	0.106027	-0.1544	0	0.0394165	two.sided	Welch Two Sample t-test	i[x] and i[y]	0.0960842	NA	NA	NA	NA	NA	NA	NA
184	DPAQPMSPGEATQSGARPADR_Phospho:S7	MYBBP1A	ENSP00000254718.4__Phospho:S11	0.25844	1.94744	3.99795	0.123356	-0.11009	0.62697	-0.104772	-0.363212	0	0.132708	two.sided	Welch Two Sample t-test	i[x] and i[y]	0.290846	NA	NA	NA	NA	NA	NA	NA
185	SFSQPGLR_Phospho:S3	TBC1D1	ENSP00000396877.2__Phospho:S108	0.257491	6.2934	2.42605	0.0148008	0.107996	0.406985	0.123239	-0.134252	0	0.0409144	two.sided	Welch Two Sample t-test	i[x] and i[y]	0.121217	NA	NA	NA	NA	NA	NA	NA
186	ENSREALAEAALESPRPALVR_Phospho:S3	SLC9A3R1	ENSP00000262613.5__Phospho:S269	0.254942	1.70679	3.53089	0.172481	-0.182435	0.692319	0.153233	-0.101709	0	0.14937	two.sided	Welch Two Sample t-test	i[x] and i[y]	0.346692	LAEAALESPRPALVR	UP:O14745	38868	S280-p	271	287	SLC9A3R1_S280-p
187	SQDFGNLFSFPSYSQK_Phospho:S14	TOP2B	ENSP00000396704.2__Phospho:S1449	0.253463	4.73623	3.31387	0.0142085	0.0919235	0.415002	0.0537594	-0.199703	0	0.0535157	two.sided	Welch Two Sample t-test	i[x] and i[y]	0.118648	GAKKRKASGSENEGD	UP:Q02880	183267	S1550-p, S1552-p	1549	1563	TOP2B_S1550-p
188	APQTSSSPPPVR_Phospho:S7	SRRM1	ENSP00000363510.3__Phospho:S705	0.248704	2.76031	2.2211	0.0980741	-0.104233	0.601641	-0.0201691	-0.268873	0	0.0900999	two.sided	Welch Two Sample t-test	i[x] and i[y]	0.263101	NA	NA	NA	NA	NA	NA	NA
189	RSSSGSGGGGTAGAR_Phospho:S3	CUEDC1	ENSP00000353373.2__Phospho:S9	0.247798	2.94859	3.36847	0.0520393	-0.00384094	0.499437	0.155786	-0.0920118	0	0.0840395	two.sided	Welch Two Sample t-test	i[x] and i[y]	0.196435	TSLFRRSSSGSGGGG	UP:Q9NWM3	42258	S9-p, S10-p, S12-p, T17-p, R21-m1	7	21	CUEDC1_S9-p
190	SLSPDEER_Phospho:S3	RIF1	ENSP00000243326.4__Phospho:S2393	0.246419	7.17952	3.52369	0.00318872	0.145823	0.347015	0.162951	-0.0834672	0	0.0343224	two.sided	Welch Two Sample t-test	i[x] and i[y]	0.0782443	NA	NA	NA	NA	NA	NA	NA
191	RGSASGSEPAGDSDR_Phospho:S3	HLCS	ENSP00000392923.1__Phospho:S79	0.244627	2.35434	3.83522	0.0809431	-0.0488136	0.538067	0.277854	0.0332275	0	0.103905	two.sided	Welch Two Sample t-test	i[x] and i[y]	0.240678	EPKQRRGSASGSEPA	UP:P50747	80760	S79-p, S81-p	78	91	HLCS_S79-p
192	SYGVENR_Phospho:S1	GPRC5A	ENSP00000014914.6__Phospho:S292	0.243572	9.3915	2.68603	0.00395834	0.155299	0.331846	0.073105	-0.170467	0	0.0259354	two.sided	Welch Two Sample t-test	i[x] and i[y]	0.0798391	PRAHAWPSPYKDYEV	UP:Q8NFJ5	40251	S345-p, Y347-p, K348-ub	340	348	GPRC5A_S345-p
193	EISPGSGPGEIR_Phospho:S3	EPB41L2	ENSP00000338481.3__Phospho:S715;ENSP00000397580.2__Phospho:S258;ENSP00000436348.1__Phospho:S645	0.242935	4.65169	3.57944	0.0125473	0.0909625	0.394908	0.0459506	-0.196985	0	0.0522253	two.sided	Welch Two Sample t-test	i[x] and i[y]	0.113475	NA	NA	NA	NA	NA	NA	NA
194	NNPSPPPDSDLER_Phospho:S4	EYA4	ENSP00000388670.2__Phospho:S313	0.242749	4.6703	2.77771	0.0219455	0.0695875	0.41591	0.223677	-0.0190719	0	0.0519771	two.sided	Welch Two Sample t-test	i[x] and i[y]	0.140799	RGRKNNPSPPPDSDL	UP:Q99502	64593	S314-p, S319-p	311	323	EYA4_S314-p
195	LTQTSSTEQLNVLETETEVLNK_Phospho:T2	WDR44	ENSP00000360890.3__Phospho:T158	0.242385	2.31494	2.36876	0.126758	-0.147161	0.63193	0.24087	-0.00151503	0	0.104705	two.sided	Welch Two Sample t-test	i[x] and i[y]	0.293585	NA	NA	NA	NA	NA	NA	NA
196	KQSVFSAPSLSAGASAAEPLDR_Phospho:S3	ITPR3	ENSP00000363435.4__Phospho:S934	0.242106	3.40801	3.71303	0.0304087	0.0387067	0.445505	0.167586	-0.0745201	0	0.0710401	two.sided	Welch Two Sample t-test	i[x] and i[y]	0.158172	MVLSRKQSVFSAPSL	UP:Q14573	304106	K932-ub, S934-p, S937-p, S940-p, S942-p	932	953	ITPR3_S934-p
197	TSQSEEEEAPR_Phospho:S2	MICAL3	ENSP00000416015.2__Phospho:S685	0.241776	3.73103	3.99918	0.0202861	0.061844	0.421708	0.151864	-0.0899114	0	0.0648013	two.sided	Welch Two Sample t-test	i[x] and i[y]	0.138596	SDLKAVHSPIRSQPV	UP:Q7RTP6	224295	S1221-p	1218	1224	MICAL3_S1221-p
198	SLGGAVGSVASGAR_Phospho:S1	ZNRF2	ENSP00000323879.4__Phospho:S82	0.241422	3.23943	3.08791	0.0459494	0.00802109	0.474823	0.269464	0.0280424	0	0.074526	two.sided	Welch Two Sample t-test	i[x] and i[y]	0.186813	NA	NA	NA	NA	NA	NA	NA
199	TNSPSSAK_Phospho:S3	TRIP12	ENSP00000373696.4__Phospho:S127	0.240946	1.03246	2.08786	0.406433	-0.72374	1.20563	0.0813835	-0.159563	0	0.23337	two.sided	Welch Two Sample t-test	i[x] and i[y]	0.57267	NA	NA	NA	NA	NA	NA	NA
200	STTSVSEEDVSSR_Phospho:S4	PAWR	ENSP00000328088.4__Phospho:S231	0.240933	3.10464	3.65658	0.0407037	0.0172493	0.464617	-0.0688907	-0.309824	0	0.0776042	two.sided	Welch Two Sample t-test	i[x] and i[y]	0.174883	NA	NA	NA	NA	NA	NA	NA
201	SQSTSEQEK_Phospho:S3	BCR	ENSP00000352535.3__Phospho:S301	0.240112	3.86414	3.6429	0.0215287	0.0607089	0.419516	0.00211051	-0.238002	0	0.0621386	two.sided	Welch Two Sample t-test	i[x] and i[y]	0.140047	ARPDGEGSPGKARPG	UP:P11274	142819	S122-p	92	125	BCR_S122-p
202	SGAQASSTPLSPTR_Phospho:T8	LMNA	ENSP00000355292.6__Phospho:T19	0.238102	4.08803	2.83757	0.0293972	0.046595	0.429609	0.27315	0.0350473	0	0.0582437	two.sided	Welch Two Sample t-test	i[x] and i[y]	0.155522	NA	NA	NA	NA	NA	NA	NA
203	TGSESSQTGTSTTSSR_Phospho:S3	EIF4B	ENSP00000412530.3__Phospho:S383	0.23793	3.92996	3.1438	0.0269218	0.0501478	0.425713	0.230984	-0.00694672	0	0.0605427	two.sided	Welch Two Sample t-test	i[x] and i[y]	0.151656	NA	NA	NA	NA	NA	NA	NA
204	SGSSSPDSEITELK_Phospho:S5	CTPS1	ENSP00000361699.1__Phospho:S575	0.237483	13.7304	3.99918	0.000163219	0.189457	0.285508	0.0728754	-0.164607	0	0.0172961	two.sided	Welch Two Sample t-test	i[x] and i[y]	0.0308125	NA	NA	NA	NA	NA	NA	NA
205	ISLPLPNFSSLNLR_Phospho:S9	VIM	ENSP00000224237.5__Phospho:S419	0.237452	1.28552	3.72185	0.272766	-0.290869	0.765773	0.335913	0.0984615	0	0.184713	two.sided	Welch Two Sample t-test	i[x] and i[y]	0.449161	GQVINETSQHHDDLE	UP:P08670	53652	T458-p, S459-p	451	466	VIM_S459-p
206	QVSASELHTSGILGPETLR_Phospho:S5	EPPK1	ENSP00000484472.1__Phospho:S2720/3251/3785/4319/4852	0.237117	4.52964	2.555	0.0281754	0.0528424	0.421392	-0.012381	-0.249498	0	0.0523479	two.sided	Welch Two Sample t-test	i[x] and i[y]	0.153589	AATLGAGTPPRPQAR	UP:P58107	555658	T29-p, T34-p	25	41	EPPK1_T34-p
207	TSGGDHAPDSPSGENSPAPQGR_Phospho:S10	MUS81	ENSP00000431478.1__Phospho:S20	0.237079	5.40313	2.90435	0.0135054	0.0948012	0.379356	0.208691	-0.0283873	0	0.0438781	two.sided	Welch Two Sample t-test	i[x] and i[y]	0.115855	GGDHAPDSPSGENSP	UP:Q96NY9	61173	S87-p, S95-p, S97-p, S101-p	86	107	MUS81_S95-p
208	SSSAGGQGSYVPLLR_Phospho:S2	LSR	ENSP00000394479.1__Phospho:S208	0.236895	5.84206	3.53821	0.0062169	0.118272	0.355518	0.174588	-0.0623069	0	0.0405499	two.sided	Welch Two Sample t-test	i[x] and i[y]	0.0903439	PSTYAHLSPAKTPPP	UP:Q86X29	71439	T316-gl, S317-gl, S321-p, Y323-p, S326-p, S326-gl, T327-p, T327-gl, Y328-p, S332-p, S332-gl	314	335	LSR_S332-p
209	NRTPSDVK_Phospho:T3	ANP32A;ANP32D	ENSP00000453838.1__Phospho:T15	0.236229	8.17319	2.30648	0.00945631	0.126437	0.346021	0.125935	-0.110294	0	0.0289029	two.sided	Welch Two Sample t-test	i[x] and i[y]	0.105632	NA	NA	NA	NA	NA	NA	NA
210	IEEIKTPDSFEESQGEEIGK_Phospho:T6	CARMIL1	ENSP00000331983.6__Phospho:T1128	0.235982	7.4162	3.98308	0.00179373	0.147488	0.324476	0.294629	0.0586473	0	0.0318197	two.sided	Welch Two Sample t-test	i[x] and i[y]	0.0726201	NA	NA	NA	NA	NA	NA	NA
211	LDTGSPEPETR_Phospho:S5	ICE1	ENSP00000296564.7__Phospho:S1854	0.235816	2.37107	3.43087	0.087507	-0.0593549	0.530987	0.262282	0.0264663	0	0.0994556	two.sided	Welch Two Sample t-test	i[x] and i[y]	0.24662	RLRLDTGSPEPETRG	UP:Q9Y2F5	247891	T1852-p, S1854-p, T1859-p	1850	1860	ICE1_S1854-p
212	SHSGPAGSFNK_Phospho:S3	ERRFI1	ENSP00000366702.5__Phospho:S251	0.235799	4.86184	2.36705	0.0281429	0.055259	0.416339	0.0426644	-0.193134	0	0.0484999	two.sided	Welch Two Sample t-test	i[x] and i[y]	0.153589	NA	NA	NA	NA	NA	NA	NA
213	GSASGSEPAGDSDR_Phospho:S2	HLCS	ENSP00000392923.1__Phospho:S79	0.235456	2.22242	3.04116	0.111582	-0.099144	0.570056	0.0710158	-0.16444	0	0.105946	two.sided	Welch Two Sample t-test	i[x] and i[y]	0.276078	EPKQRRGSASGSEPA	UP:P50747	80760	S79-p, S81-p	78	91	HLCS_S79-p
214	ELDQDMVTEDEDDPGSHK_Phospho:T8	BAZ1A	ENSP00000351555.4__Phospho:T699	0.23486	3.62257	3.4704	0.0283912	0.0434877	0.426232	0.0926034	-0.142257	0	0.0648324	two.sided	Welch Two Sample t-test	i[x] and i[y]	0.154272	NA	NA	NA	NA	NA	NA	NA
215	SQESGYYDR_Phospho:S1	MATR3	ENSP00000378279.2__Phospho:S208	0.234051	2.64544	2.63777	0.0884978	-0.0706994	0.538801	0.174086	-0.0599651	0	0.0884731	two.sided	Welch Two Sample t-test	i[x] and i[y]	0.248123	NA	NA	NA	NA	NA	NA	NA
216	RSVVSFDK_Phospho:S2	SAFB	ENSP00000292123.4__Phospho:S601;ENSP00000464840.1__Phospho:S601	0.233504	1.92165	3.02879	0.149519	-0.15113	0.618138	-0.145464	-0.378968	0	0.121512	two.sided	Welch Two Sample t-test	i[x] and i[y]	0.318146	NA	NA	NA	NA	NA	NA	NA
217	MGQAPSQSLLPPAQDQPRSPVPSAFSDQSR_Phospho:S19	SRRM2	ENSP00000301740.8__Phospho:S2449	0.232705	0.963786	2.68495	0.413716	-0.589306	1.05472	-0.208922	-0.441627	0	0.241449	two.sided	Welch Two Sample t-test	i[x] and i[y]	0.57863	NA	NA	NA	NA	NA	NA	NA
218	ESSPIPSPTSDR_Phospho:S3	SPTBN1	ENSP00000349259.4__Phospho:S2165	0.232484	3.31868	3.5718	0.0348437	0.0284348	0.436532	-0.0950857	-0.327569	0	0.0700531	two.sided	Welch Two Sample t-test	i[x] and i[y]	0.16791	NA	NA	NA	NA	NA	NA	NA
219	RSELSQDAEPAGSQETK_Phospho:S13	UTP14A	ENSP00000388669.2__Phospho:S393	0.232309	1.78351	2.59212	0.186766	-0.221675	0.686293	-0.365343	-0.597651	0	0.130254	two.sided	Welch Two Sample t-test	i[x] and i[y]	0.362479	NA	NA	NA	NA	NA	NA	NA
220	QRTLEDEEEQERER_Phospho:T3	LAD1	ENSP00000375829.2__Phospho:T19	0.228725	1.26747	2.10325	0.327224	-0.512317	0.969767	-0.268627	-0.497352	0	0.180458	two.sided	Welch Two Sample t-test	i[x] and i[y]	0.503775	NA	NA	NA	NA	NA	NA	NA
221	SPGPPQVDGTPTMSLERPPR_Phospho:S1	PIK3AP1	ENSP00000339826.5__Phospho:S759	0.228313	2.46073	2.52797	0.106681	-0.100743	0.557368	0.333176	0.104864	0	0.0927826	two.sided	Welch Two Sample t-test	i[x] and i[y]	0.272478	NA	NA	NA	NA	NA	NA	NA
222	APGAPPRSPPQR_Phospho:S8	SLC9A3R2	ENSP00000454690.1__Phospho:S20	0.227423	11.0175	2.18649	0.00589269	0.145487	0.309359	-0.101323	-0.328746	0	0.0206419	two.sided	Welch Two Sample t-test	i[x] and i[y]	0.0890783	APGAPPRSPPQRLDV	UP:Q15599-3	24718	S20-p	13	24	SLC9A3R2_S20-p
223	ESEEGNPVRGSEEDSPKK_Phospho:S15	HTATSF1	ENSP00000218364.4__Phospho:S498	0.226617	0.742945	3.82983	0.500495	-0.635318	1.08855	-0.405639	-0.632256	0	0.305025	two.sided	Welch Two Sample t-test	i[x] and i[y]	0.648607	KDLDEEGSEKELHEN	UP:O43719	85853	S579-p	573	581	HTATSF1_S579-p
224	TSSIATALNTSGAGGSRPAQAVR_Phospho:S2	MINK1	ENSP00000347427.6__Phospho:S673	0.226396	3.31155	2.00906	0.079861	-0.0664898	0.519281	0.0303571	-0.196038	0	0.0683655	two.sided	Welch Two Sample t-test	i[x] and i[y]	0.239803	NA	NA	NA	NA	NA	NA	NA
225	RFSLSVPR_Phospho:S3	CDK18	ENSP00000353176.2__Phospho:S14	0.226236	5.44641	2.21967	0.025413	0.0634341	0.389038	0.030854	-0.195382	0	0.0415385	two.sided	Welch Two Sample t-test	i[x] and i[y]	0.147499	NA	NA	NA	NA	NA	NA	NA
226	TNSGGGDGPHISSK_Phospho:S3	RBM33	ENSP00000384160.3__Phospho:S973	0.226149	2.64549	2.37706	0.0987039	-0.0910398	0.543339	0.0430164	-0.183133	0	0.085485	two.sided	Welch Two Sample t-test	i[x] and i[y]	0.263546	NA	NA	NA	NA	NA	NA	NA
227	ASVHSSGR_Phospho:S2	SUPT16H	ENSP00000216297.2__Phospho:S1023	0.225625	3.00093	2.14063	0.0878641	-0.0783339	0.529584	0.206929	-0.0186961	0	0.075185	two.sided	Welch Two Sample t-test	i[x] and i[y]	0.24716	MSRKRKASVHSSGRG	UP:Q9Y5B9	119914	S1023-p, S1026-p, S1027-p, R1029-m1, R1029-m2	1022	1029	SUPT16H_S1023-p
228	ASSFSGISVLTR_Phospho:S3	R3HDM1	ENSP00000386457.1__Phospho:S337	0.225115	6.9322	2.30021	0.0137736	0.101491	0.34874	-0.284608	-0.509723	0	0.0324739	two.sided	Welch Two Sample t-test	i[x] and i[y]	0.117024	NA	NA	NA	NA	NA	NA	NA
229	NAISLPQLNQAAYDSLVVGK_Phospho:S4	CDC42EP1	ENSP00000249014.4__Phospho:S121	0.224424	5.56917	3.73854	0.0062051	0.109385	0.339462	0.231929	0.00750569	0	0.0402975	two.sided	Welch Two Sample t-test	i[x] and i[y]	0.0903439	NA	NA	NA	NA	NA	NA	NA
230	QLSESESSLEMDDER_Phospho:S3	CCDC6	ENSP00000263102.6__Phospho:S323	0.224304	4.99594	2.63725	0.0208308	0.0696324	0.378975	0.0907545	-0.133549	0	0.0448972	two.sided	Welch Two Sample t-test	i[x] and i[y]	0.139733	QPVSAPPSPRDISME	UP:Q16204	53291	S240-p, S244-p	235	246	CCDC6_S244-p
231	AASQDHVR_Phospho:S3	NOSIP	ENSP00000471929.1__Phospho:S107	0.223643	3.9076	2.15204	0.052953	-0.00666719	0.453953	-0.104528	-0.328171	0	0.0572329	two.sided	Welch Two Sample t-test	i[x] and i[y]	0.198254	KELQRAASQDHVRGF	UP:Q9Y314	33172	S107-p, R112-m1	105	112	NOSIP_S107-p
232	MEITIRNSPYR_Phospho:S8	CDK11B	ENSP00000463048.2__Phospho:S65	0.22282	2.25168	2.25174	0.138867	-0.160444	0.606084	0.0373899	-0.18543	0	0.0989573	two.sided	Welch Two Sample t-test	i[x] and i[y]	0.307582	NA	NA	NA	NA	NA	NA	NA
233	SSISSISGR_Phospho:S2	PHLDB2	ENSP00000418296.1__Phospho:S415	0.221685	2.20074	3.39367	0.104676	-0.0788451	0.522216	0.204838	-0.0168472	0	0.100732	two.sided	Welch Two Sample t-test	i[x] and i[y]	0.270672	NA	NA	NA	NA	NA	NA	NA
234	RTPAPPEPGSPAPGEGPSGR_Phospho:S10	TFPT	ENSP00000375638.1__Phospho:S171	0.220786	1.60682	2.35508	0.230475	-0.292706	0.734277	0.0609246	-0.159861	0	0.137405	two.sided	Welch Two Sample t-test	i[x] and i[y]	0.4109	NA	NA	NA	NA	NA	NA	NA
235	MENGVLGNALEGVHVEEEEGEKTEDESLVENNDNIDEEAR_Phospho:T23	NASP	ENSP00000255120.5__Phospho:T123	0.220323	1.65448	2.90469	0.199573	-0.211451	0.652098	0.170036	-0.0502871	0	0.133167	two.sided	Welch Two Sample t-test	i[x] and i[y]	0.3767	EGEETEGSEEDDKEN	UP:P49321	85238	T477-p, S480-p	473	485	NASP_S480-p
236	RRESQEEPR_Phospho:S4	EPS8L2	ENSP00000320828.8__Phospho:S240	0.219984	3.92303	2.07561	0.0557793	-0.0130574	0.453026	0.104104	-0.11588	0	0.056075	two.sided	Welch Two Sample t-test	i[x] and i[y]	0.201101	APAEGVLTLRARPPS	UP:Q9H6S3	80621	T303-p	296	305	EPS8L2_T303-p
237	TTHLAGALSPGGGQSAPAFPESGPSLR_Phospho:S9	CCDC9	ENSP00000494410.1__Phospho:S521	0.219642	3.55523	3.55941	0.0287364	0.0394063	0.399878	0.218661	-0.000980595	0	0.06178	two.sided	Welch Two Sample t-test	i[x] and i[y]	0.155	GASKGGRTPPQQGGR	UP:Q9Y3X0	59703	R94-m1, T95-p, R102-m1	92	102	CCDC9_T95-p
238	LQAALDDEEAGGRPAMEPGNGSLDLGGDSAGR_Phospho:S22	HNRNPU	ENSP00000393151.2__Phospho:S59;ENSP00000491215.1__Phospho:S59	0.218348	4.37017	3.79378	0.0134467	0.0766028	0.360094	0.0218894	-0.196459	0	0.0499633	two.sided	Welch Two Sample t-test	i[x] and i[y]	0.115855	AMEPGNGSLDLGGDS	UP:Q00839	90584	R50-m1, S59-p, S66-p	38	69	HNRNPU_S59-p
239	SESTENQSYAK_Phospho:S3	ERBIN	ENSP00000426632.1__Phospho:S1015	0.217969	5.4828	3.99823	0.00539559	0.107572	0.328366	0.0378995	-0.18007	0	0.0397551	two.sided	Welch Two Sample t-test	i[x] and i[y]	0.0853435	NA	NA	NA	NA	NA	NA	NA
240	HQQQLLASPGSSTVDNK_Phospho:S8	XPO4	ENSP00000255305.6__Phospho:S521	0.217082	2.261	3.51649	0.0957725	-0.0645849	0.49875	0.1849	-0.0321824	0	0.0960115	two.sided	Welch Two Sample t-test	i[x] and i[y]	0.259791	NA	NA	NA	NA	NA	NA	NA
241	ADVEASPGNPPDRQNSK_Phospho:S16	TMEM51	ENSP00000365176.1__Phospho:S192	0.216776	2.99286	3.91717	0.0413093	0.013987	0.419564	0.0492141	-0.167562	0	0.0724309	two.sided	Welch Two Sample t-test	i[x] and i[y]	0.176469	NPPDRQNSKLAKRLK	UP:Q9NW97	27759	S182-p, S192-p	177	193	TMEM51_S192-p
242	LQSIGTENTEENR_Phospho:S3	ALDOA	ENSP00000400452.2__Phospho:S46	0.215848	2.37219	2.45475	0.11749	-0.113743	0.545439	0.312151	0.0963029	0	0.0909908	two.sided	Welch Two Sample t-test	i[x] and i[y]	0.283506	NA	NA	NA	NA	NA	NA	NA
243	NSLEGYSR_Phospho:S2	RBM15B	ENSP00000454545.1__Phospho:S562	0.215008	1.47826	2.39809	0.257274	-0.32107	0.751087	0.231515	0.0165067	0	0.145447	two.sided	Welch Two Sample t-test	i[x] and i[y]	0.434443	NA	NA	NA	NA	NA	NA	NA
244	NPSPDHSYK_Phospho:S3	ZRSR2	ENSP00000510773.1__Phospho:S358	0.214179	3.39066	3.99705	0.0275447	0.0387474	0.389611	0.132248	-0.0819311	0	0.0631675	two.sided	Welch Two Sample t-test	i[x] and i[y]	0.152584	NA	NA	NA	NA	NA	NA	NA
245	QKSDAEEDGGTVSQEEEDRKPK_Phospho:S3	CANX	ENSP00000505471.1__Phospho:S482	0.214152	1.55033	3.9997	0.196003	-0.169378	0.597682	-0.240128	-0.45428	0	0.138133	two.sided	Welch Two Sample t-test	i[x] and i[y]	0.372231	EDEILNRSPRNRKPR	UP:P27824	67568	S583-p	574	585	CANX_S583-p
246	TPDSGHVSQEPK_Phospho:T1	RAP1GAP	ENSP00000363893.2__Phospho:T553;ENSP00000434033.2__Phospho:T586	0.21408	10.4048	2.00052	0.009103	0.125574	0.302586	0.0736727	-0.140408	0	0.0205752	two.sided	Welch Two Sample t-test	i[x] and i[y]	0.103604	EVQEKRESPPAGQKT	UP:P47736	73361	S515-p	513	521	RAP1GAP_S515-p
247	GEGDIHENVDTDLPGSLGQSEEK_Phospho:S16	JPT1	ENSP00000387059.3__Phospho:S115	0.212551	3.55308	2.61212	0.0473233	0.00513522	0.419966	0.00551024	-0.20704	0	0.0598216	two.sided	Welch Two Sample t-test	i[x] and i[y]	0.188527	NA	NA	NA	NA	NA	NA	NA
248	LAEDEGDSEPEAVGQSR_Phospho:S8	BAZ1B	ENSP00000342434.4__Phospho:S1468	0.211829	3.71192	2.42407	0.048406	0.0031882	0.42047	0.110319	-0.10151	0	0.0570673	two.sided	Welch Two Sample t-test	i[x] and i[y]	0.190218	LAEDEGDSEPEAVGQ	UP:Q9UIG0	170903	S1468-p, S1476-p	1461	1477	BAZ1B_S1468-p
249	VSLVLEK_Phospho:S2	CGN	ENSP00000271636.7__Phospho:S338	0.210689	3.23594	2.09325	0.0787854	-0.0578267	0.479205	0.0854675	-0.125222	0	0.0651092	two.sided	Welch Two Sample t-test	i[x] and i[y]	0.238368	NA	NA	NA	NA	NA	NA	NA
250	NQSPTEAEK_Phospho:S3	NUP88	ENSP00000458954.1__Phospho:S35	0.210414	2.09078	2.14597	0.162955	-0.195564	0.616391	0.194033	-0.0163806	0	0.100639	two.sided	Welch Two Sample t-test	i[x] and i[y]	0.335461	NA	NA	NA	NA	NA	NA	NA
251	PLDTISQK_Phospho:S6	ARFGEF1	ENSP00000262215.3__Phospho:S1566	0.210305	1.61246	2.6406	0.217375	-0.23863	0.659239	0.183089	-0.0272162	0	0.130425	two.sided	Welch Two Sample t-test	i[x] and i[y]	0.397529	NA	NA	NA	NA	NA	NA	NA
252	VTRSPPTQVAISSDSAR_Phospho:S4	CCDC9B	ENSP00000453500.1__Phospho:S145	0.209909	2.25599	2.60119	0.122854	-0.113618	0.533436	-0.0518657	-0.261775	0	0.0930452	two.sided	Welch Two Sample t-test	i[x] and i[y]	0.290812	NA	NA	NA	NA	NA	NA	NA
253	TTSGYAGGLSSAYGGLTSPGLSYSLGSSFGSGAGSSSFSR_Phospho:S18	KRT8	ENSP00000293308.6__Phospho:S432	0.209109	3.1193	3.90317	0.0367558	0.0211486	0.397069	0.351828	0.142719	0	0.0670372	two.sided	Welch Two Sample t-test	i[x] and i[y]	0.168387	RSRAEAESMYQIKYE	UP:P05787	53704	S280-p, Y282-p, K285-ac, K285-m1, K285-ub, K285-sm	276	285	KRT8_S280-p
254	RSFEVEEVETPNSTPPR_Phospho:S2	SEPTIN9	ENSP00000391249.1__Phospho:S30	0.208862	1.96016	2.06832	0.184811	-0.235391	0.653115	-0.127281	-0.336143	0	0.106554	two.sided	Welch Two Sample t-test	i[x] and i[y]	0.360503	NA	NA	NA	NA	NA	NA	NA
255	SQSLPNSLDYTQTSDPGR_Phospho:S3	RMDN3	ENSP00000453978.1__Phospho:S46	0.208172	3.25648	3.57913	0.0366535	0.0221449	0.3942	0.0282354	-0.179937	0	0.0639255	two.sided	Welch Two Sample t-test	i[x] and i[y]	0.168387	NA	NA	NA	NA	NA	NA	NA
256	EVSPPGAR_Phospho:S3	BOD1L1	ENSP00000040738.5__Phospho:S3029;ENSP00000425492.1__Phospho:S185	0.207766	5.42403	3.2934	0.00961347	0.0917827	0.32375	0.156457	-0.0513092	0	0.0383047	two.sided	Welch Two Sample t-test	i[x] and i[y]	0.106038	NA	NA	NA	NA	NA	NA	NA
257	RQSPEPSPVTLGR_Phospho:S3	BAZ1A	ENSP00000351555.4__Phospho:S1381	0.207631	6.66989	3.36937	0.00472955	0.114432	0.30083	0.0358935	-0.171737	0	0.0311295	two.sided	Welch Two Sample t-test	i[x] and i[y]	0.0824817	NA	NA	NA	NA	NA	NA	NA
258	SGSYSLPR_Phospho:S5	C1orf116	ENSP00000352447.5__Phospho:S133	0.207097	2.0228	3.54563	0.122104	-0.0921181	0.506311	0.10757	-0.0995264	0	0.102381	two.sided	Welch Two Sample t-test	i[x] and i[y]	0.289666	NA	NA	NA	NA	NA	NA	NA
259	DVTPPPETEVVLIK_Phospho:T3	MAP4	ENSP00000507895.1__Phospho:T521	0.205283	3.28798	3.18416	0.0423258	0.0129347	0.397631	0.0891916	-0.116091	0	0.0624342	two.sided	Welch Two Sample t-test	i[x] and i[y]	0.17847	NA	NA	NA	NA	NA	NA	NA
260	STSQGSINSPVYSR_Phospho:S3	ABLIM1	ENSP00000376679.3__Phospho:S164	0.20523	3.10648	2.49004	0.0678459	-0.0316072	0.442066	-0.0389297	-0.244159	0	0.066065	two.sided	Welch Two Sample t-test	i[x] and i[y]	0.22404	MRMDRGVSMPNMLEP	UP:O14639	87688	S706-p	704	714	ABLIM1_S706-p
261	SMSHQAAIASQR_Phospho:S3	VPS26B	ENSP00000281187.5__Phospho:S304	0.20426	4.94036	2.02457	0.0376737	0.0284187	0.380102	0.236719	0.0324586	0	0.0413452	two.sided	Welch Two Sample t-test	i[x] and i[y]	0.169641	NA	NA	NA	NA	NA	NA	NA
262	SDEGQLSPATR_Phospho:S7	PLEC	ENSP00000323856.4__Phospho:S720;ENSP00000344848.3__Phospho:S583;ENSP00000388180.2__Phospho:S610;ENSP00000433982.2__Phospho:S610;ENSP00000434583.1__Phospho:S606	0.202623	11.4085	2.69962	0.00231986	0.14237	0.262876	0.185028	-0.0175953	0	0.0177608	two.sided	Welch Two Sample t-test	i[x] and i[y]	0.0726201	NA	NA	NA	NA	NA	NA	NA
263	SRTPPSAPSQSR_Phospho:S1	SRRM2	ENSP00000301740.8__Phospho:S2407	0.199771	2.14686	3.9204	0.0997212	-0.0606666	0.460209	0.0233917	-0.176379	0	0.0930527	two.sided	Welch Two Sample t-test	i[x] and i[y]	0.264449	NA	NA	NA	NA	NA	NA	NA
264	SHSGSSSPSPSR_Phospho:S3	SRRM2	ENSP00000301740.8__Phospho:S931	0.198933	2.6001	3.93319	0.0610612	-0.0149223	0.412788	0.11948	-0.0794527	0	0.0765096	two.sided	Welch Two Sample t-test	i[x] and i[y]	0.210137	NA	NA	NA	NA	NA	NA	NA
265	SELPQDVYTIK_Phospho:S1	PPP2R5D	ENSP00000417963.1__Phospho:S573	0.198627	1.20658	2.37246	0.334074	-0.413095	0.810349	0.028671	-0.169956	0	0.16462	two.sided	Welch Two Sample t-test	i[x] and i[y]	0.509942	NA	NA	NA	NA	NA	NA	NA
266	NLSSTTDDEAPRLSQNGDR_Phospho:S14	LAD1	ENSP00000375829.2__Phospho:S49	0.198537	2.62474	3.95347	0.0592077	-0.0124534	0.409527	0.201834	0.00329751	0	0.0756406	two.sided	Welch Two Sample t-test	i[x] and i[y]	0.206893	NA	NA	NA	NA	NA	NA	NA
267	VHSEAISPAPEEK_Phospho:S7	KIAA1671	ENSP00000351207.3__Phospho:S749	0.198468	1.283	3.95681	0.269485	-0.232876	0.629812	0.227979	0.0295108	0	0.15469	two.sided	Welch Two Sample t-test	i[x] and i[y]	0.44688	NA	NA	NA	NA	NA	NA	NA
268	NVMSAFGLTDDQVSGPPSAPAEDR_Phospho:S18	TFG	ENSP00000501745.1__Phospho:S197	0.197904	1.40093	3.29675	0.248	-0.229621	0.625429	0.217968	0.0200638	0	0.141267	two.sided	Welch Two Sample t-test	i[x] and i[y]	0.427632	DQVSGPPSAPAEDRS	UP:Q92734	43448	S183-p, S193-p, S197-p	180	203	TFG_S197-p
269	VSTSGPR_Phospho:S4	KRT8	ENSP00000293308.6__Phospho:S15	0.1965	3.20607	2.74407	0.0555796	-0.00925872	0.402259	0.0941793	-0.102321	0	0.0612901	two.sided	Welch Two Sample t-test	i[x] and i[y]	0.201086	RSRAEAESMYQIKYE	UP:P05787	53704	S280-p, Y282-p, K285-ac, K285-m1, K285-ub, K285-sm	276	285	KRT8_S280-p
270	EYGSQEGK_Phospho:S4	RBM10	ENSP00000328848.8__Phospho:S115	0.196469	4.70328	2.99093	0.01831	0.0633009	0.329636	0.0465422	-0.149926	0	0.0417727	two.sided	Welch Two Sample t-test	i[x] and i[y]	0.133375	IHRRAHLSENELEAL	UP:P98175	103533	S797-p	794	806	RBM10_S797-p
271	VAPLATTEDSLASIPFIDEPTSPSIDLQAK_Phospho:S22	ARHGAP23	ENSP00000479208.1__Phospho:S554	0.195903	2.28995	3.95796	0.0845655	-0.042617	0.434423	0.104226	-0.0916767	0	0.0855488	two.sided	Welch Two Sample t-test	i[x] and i[y]	0.243762	NA	NA	NA	NA	NA	NA	NA
272	RFSSGGEEDDFDR_Phospho:S3	ABLIM3	ENSP00000421183.1__Phospho:S392	0.195578	5.22735	3.62495	0.0083525	0.08732	0.303836	-0.0915686	-0.287147	0	0.0374144	two.sided	Welch Two Sample t-test	i[x] and i[y]	0.10139	NA	NA	NA	NA	NA	NA	NA
273	QLLTLSSELSQARDENK_Phospho:S10	EZR	ENSP00000338934.7__Phospho:S539	0.194664	1.4113	2.89634	0.256042	-0.25332	0.642649	-0.239905	-0.434569	0	0.137932	two.sided	Welch Two Sample t-test	i[x] and i[y]	0.433782	NA	NA	NA	NA	NA	NA	NA
274	TPTPEPAEVETR_Phospho:T1	NRBP1	ENSP00000233557.3__Phospho:T431	0.194533	1.51094	2.26896	0.255498	-0.301025	0.69009	0.061633	-0.1329	0	0.128749	two.sided	Welch Two Sample t-test	i[x] and i[y]	0.433481	NA	NA	NA	NA	NA	NA	NA
275	ASPVGDGNFR_Phospho:S2	C2CD5	ENSP00000388756.1__Phospho:S903	0.194038	2.7992	3.25607	0.0618074	-0.0170686	0.405145	0.195039	0.00100021	0	0.0693191	two.sided	Welch Two Sample t-test	i[x] and i[y]	0.211423	TMTVEKASPVGDGNF	UP:Q86YS7	110447	S852-p	851	860	C2CD5_S852-p
276	TSGAPGSPQTPPER_Phospho:S7	HEXIM2	ENSP00000302276.2__Phospho:S29	0.1938	3.3657	3.92136	0.0290254	0.0326573	0.354943	0.174432	-0.0193678	0	0.0575809	two.sided	Welch Two Sample t-test	i[x] and i[y]	0.155	NA	NA	NA	NA	NA	NA	NA
277	QKSDAEEDGGTVSQEEEDR_Phospho:S3	CANX	ENSP00000505471.1__Phospho:S482	0.192348	0.691222	2.55351	0.546958	-0.787623	1.17232	-0.211374	-0.403722	0	0.278272	two.sided	Welch Two Sample t-test	i[x] and i[y]	0.684602	EDEILNRSPRNRKPR	UP:P27824	67568	S583-p	574	585	CANX_S583-p
278	SLSYSPVER_Phospho:S3	SRRM2	ENSP00000301740.8__Phospho:S2692	0.191502	3.57488	2.37446	0.0541463	-0.00742888	0.390434	0.115783	-0.075719	0	0.0535688	two.sided	Welch Two Sample t-test	i[x] and i[y]	0.200518	NA	NA	NA	NA	NA	NA	NA
279	NPSPPPPGR_Phospho:S3	SAAL1	ENSP00000431160.1__Phospho:S6	0.1907	4.0915	3.96569	0.0152206	0.0608503	0.320549	0.294851	0.104151	0	0.0466088	two.sided	Welch Two Sample t-test	i[x] and i[y]	0.123175	NA	NA	NA	NA	NA	NA	NA
280	SLPPQLLEGPSSPSQTPSSHDSDTR_Phospho:S12	SRCAP;NA	ENSP00000378499.3__Phospho:S152	0.190532	1.58711	2.0435	0.250798	-0.315604	0.696668	-0.0679829	-0.258515	0	0.120049	two.sided	Welch Two Sample t-test	i[x] and i[y]	0.429381	NA	NA	NA	NA	NA	NA	NA
281	EAPSPEK_Phospho:S4	MYO9B	ENSP00000380444.2__Phospho:S1122	0.190498	5.44409	3.72145	0.00679004	0.0904091	0.290586	0.121514	-0.0689842	0	0.0349917	two.sided	Welch Two Sample t-test	i[x] and i[y]	0.0924946	NA	NA	NA	NA	NA	NA	NA
282	AGSPFSPPPSSSSLTGEAAISR_Phospho:S3	PDLIM2	ENSP00000312634.7__Phospho:S384	0.189908	1.99135	2.50439	0.158385	-0.150567	0.530383	-0.144508	-0.334416	0	0.0953664	two.sided	Welch Two Sample t-test	i[x] and i[y]	0.32854	AVLVLPPSPGPRSSR	UP:Q96JY6	37459	S189-p, S197-p	186	201	PDLIM2_S197-p
283	DLPTIPGVTSPSSDEPPMEASQSHLR_Phospho:T4	EIF4EBP1	ENSP00000340691.4__Phospho:T77	0.189783	4.41501	3.90031	0.0122274	0.0692222	0.310343	0.28777	0.0979878	0	0.0429858	two.sided	Welch Two Sample t-test	i[x] and i[y]	0.113185	NA	NA	NA	NA	NA	NA	NA
284	ELVEPLTPSGEAPNQALLR_Phospho:T7	EGFR	ENSP00000395243.3__Phospho:T648	0.189252	2.92115	2.40737	0.0802329	-0.0488404	0.427343	0.193185	0.00393318	0	0.0647867	two.sided	Welch Two Sample t-test	i[x] and i[y]	0.240232	NA	NA	NA	NA	NA	NA	NA
285	AHSSPASLQLGAVSPGTLTPTGVVSGPAATPTAQHLR_Phospho:S3	YAP1	ENSP00000331023.4__Phospho:S127	0.188813	1.49372	3.55438	0.218163	-0.180195	0.55782	0.0631362	-0.125676	0	0.126404	two.sided	Welch Two Sample t-test	i[x] and i[y]	0.398008	NA	NA	NA	NA	NA	NA	NA
286	FFQGSQEFLASASASAER_Phospho:S5	ZC3HAV1	ENSP00000419855.1__Phospho:S257	0.18842	4.16915	2.69197	0.0309434	0.0348193	0.34202	0.173491	-0.0149288	0	0.0451938	two.sided	Welch Two Sample t-test	i[x] and i[y]	0.159316	NA	NA	NA	NA	NA	NA	NA
287	QVAGDAPVEQATAETASPVHR_Phospho:S17	RREB1	ENSP00000305560.10__Phospho:S1320	0.187828	1.85582	3.22207	0.154119	-0.122067	0.497723	0.153273	-0.0345552	0	0.10121	two.sided	Welch Two Sample t-test	i[x] and i[y]	0.323129	NA	NA	NA	NA	NA	NA	NA
288	FSGEEGEIEDDESGTENREEK_Phospho:S2	THRAP3	ENSP00000346634.5__Phospho:S928	0.187541	1.63359	2.89254	0.204205	-0.185614	0.560696	-0.024854	-0.212395	0	0.114803	two.sided	Welch Two Sample t-test	i[x] and i[y]	0.382267	NA	NA	NA	NA	NA	NA	NA
289	STFHAGQLR_Phospho:T2	MARK2	ENSP00000421075.3__Phospho:T596;ENSP00000423974.2__Phospho:T562	0.186701	2.45632	2.99137	0.0914115	-0.0555877	0.42899	0.00819318	-0.178508	0	0.0760086	two.sided	Welch Two Sample t-test	i[x] and i[y]	0.254029	NA	NA	NA	NA	NA	NA	NA
290	PYPVSPSDK_Phospho:S5	IARS1	ENSP00000507341.1__Phospho:S1047	0.185837	1.87909	2.76878	0.16447	-0.144304	0.515978	0.16102	-0.0248169	0	0.0988975	two.sided	Welch Two Sample t-test	i[x] and i[y]	0.337561	NA	NA	NA	NA	NA	NA	NA
291	ANSGQAHK_Phospho:S3	AMOTL1	ENSP00000320968.8__Phospho:S191	0.185754	3.31656	2.90167	0.0474222	0.00404521	0.367463	-0.080113	-0.265867	0	0.0560081	two.sided	Welch Two Sample t-test	i[x] and i[y]	0.188527	PTVNRANSGQAHKDE	UP:Q8IY63	106574	S241-p	239	246	AMOTL1_S241-p
292	HRPSPPATPPPK_Phospho:S4,T8	SRRM1	ENSP00000363510.3__Phospho:S397_Phospho:T401	0.184215	4.52753	2.30086	0.034785	0.0293563	0.339074	-0.142959	-0.327174	0	0.0406878	two.sided	Welch Two Sample t-test	i[x] and i[y]	0.167865	NA	NA	NA	NA	NA	NA	NA
293	SLDDSEEDDDEDSGHSSR_Phospho:S5	PKD2	ENSP00000425289.1__Phospho:S230	0.183678	9.0862	2.43526	0.00616591	0.110023	0.257333	0.0942083	-0.0894695	0	0.020215	two.sided	Welch Two Sample t-test	i[x] and i[y]	0.0903439	NA	NA	NA	NA	NA	NA	NA
294	VQEDEAPPRPPLPELYSPEDQPPAVPPLPR_Phospho:S17	PLEKHA7	ENSP00000433467.1__Phospho:S562;ENSP00000489780.1__Phospho:S808	0.183432	1.5404	2.26895	0.248838	-0.274913	0.641778	0.440038	0.256605	0	0.119081	two.sided	Welch Two Sample t-test	i[x] and i[y]	0.428145	NA	NA	NA	NA	NA	NA	NA
295	AYSGSDLPSSSSGGANGTAGGGGGAR_Phospho:S3	ZNRF2	ENSP00000323879.4__Phospho:S19	0.183249	2.38896	3.72816	0.0799578	-0.0359893	0.402488	0.101992	-0.0812572	0	0.0767069	two.sided	Welch Two Sample t-test	i[x] and i[y]	0.239803	NA	NA	NA	NA	NA	NA	NA
296	LQQGAGLESPQGQPEPGAASPQRQQDLHLESPQR_Phospho:S20	CCDC86	ENSP00000227520.5__Phospho:S91	0.182656	0.5555	3.99661	0.608179	-0.730582	1.09589	0.019931	-0.162725	0	0.328813	two.sided	Welch Two Sample t-test	i[x] and i[y]	0.740552	VQRAGLGSPERPPKT	UP:Q9H6F5	40236	S58-p	54	64	CCDC86_S58-p
297	SLGNILQAKPTSSPAK_Phospho:S13	TCOF1	ENSP00000325223.6__Phospho:S506;ENSP00000390717.3__Phospho:S583	0.182585	1.21149	3.21258	0.307226	-0.279579	0.644749	-1.30554	-1.48812	0	0.15071	two.sided	Welch Two Sample t-test	i[x] and i[y]	0.483375	NA	NA	NA	NA	NA	NA	NA
298	LIDLEDSADVGDQPGEVGYSGSPAEAPPSK_Phospho:S22	REPS1	ENSP00000258062.5__Phospho:S392	0.182466	1.43111	2.6955	0.257418	-0.250501	0.615433	-0.0201849	-0.202651	0	0.1275	two.sided	Welch Two Sample t-test	i[x] and i[y]	0.434443	NA	NA	NA	NA	NA	NA	NA
299	ASPEPQRENASPAPGTTAEEAMSR_Phospho:S2	BAG6	ENSP00000365131.6__Phospho:S932	0.18227	0.912706	3.68378	0.417139	-0.391478	0.756018	-0.197833	-0.380103	0	0.199703	two.sided	Welch Two Sample t-test	i[x] and i[y]	0.581028	NA	NA	NA	NA	NA	NA	NA
300	ILSQSTDSLNMR_Phospho:S5	ARHGEF2	ENSP00000315325.7__Phospho:S147	0.182269	1.83444	2.80395	0.170339	-0.146821	0.51136	-0.0336088	-0.215878	0	0.0993599	two.sided	Welch Two Sample t-test	i[x] and i[y]	0.34452	EKLCRANSRDGEAGR	UP:Q92974	111543	S782-p	780	789	ARHGEF2_S782-p
301	VGGSDEEASGIPSR_Phospho:S4	PPAN-P2RY11;PPAN	ENSP00000415467.1__Phospho:S119	0.18212	4.1495	3.77382	0.0160825	0.0573277	0.306912	0.0852957	-0.096824	0	0.0438895	two.sided	Welch Two Sample t-test	i[x] and i[y]	0.12508	KKARVGGSDEEASGI	UP:A0A0B4J1V8	87918	#N/A	356	369	PPAN-P2RY11;PPAN_S359-p
302	SVDISLGDSPRR_Phospho:S9	PLEKHA7	ENSP00000347883.2__Phospho:S612;ENSP00000433467.1__Phospho:S243;ENSP00000489780.1__Phospho:S511	0.181376	2.64742	2.50154	0.0934281	-0.0634174	0.42617	-0.172919	-0.354295	0	0.0685106	two.sided	Welch Two Sample t-test	i[x] and i[y]	0.25659	NA	NA	NA	NA	NA	NA	NA
303	SMSIDDTPR_Phospho:S1	DOCK7	ENSP00000413583.2__Phospho:S180	0.181314	3.23432	2.04057	0.0815693	-0.0553526	0.41798	0.208634	0.0273198	0	0.0560594	two.sided	Welch Two Sample t-test	i[x] and i[y]	0.241125	NTYPNSSSPGPGGLG	UP:Q96N67	242561	S864-p, S873-p, Y876-p, T878-p	855	881	DOCK7_S864-p
304	ISDYFEYQGGNGSSPVR_Phospho:S14	TLK1	ENSP00000428113.1__Phospho:S111	0.181086	1.73072	2.47777	0.200864	-0.195344	0.557516	0.0425795	-0.138506	0	0.104631	two.sided	Welch Two Sample t-test	i[x] and i[y]	0.377674	NA	NA	NA	NA	NA	NA	NA
305	RQSPEPSPVTLGR_Phospho:S7	BAZ1A	ENSP00000351555.4__Phospho:S1385	0.181039	1.74172	2.01211	0.222928	-0.26362	0.625697	0.0881441	-0.0928947	0	0.103942	two.sided	Welch Two Sample t-test	i[x] and i[y]	0.403974	NA	NA	NA	NA	NA	NA	NA
306	SNSLPHSAVSNAGSK_Phospho:S3	WDR20	ENSP00000451633.2__Phospho:S373	0.180913	3.13146	3.79622	0.0377422	0.017057	0.344769	0.0431324	-0.137781	0	0.0577727	two.sided	Welch Two Sample t-test	i[x] and i[y]	0.169641	NA	NA	NA	NA	NA	NA	NA
307	AASPSPQSVR_Phospho:S5	SRRM1	ENSP00000363510.3__Phospho:S749	0.180498	3.14782	3.69473	0.03859	0.0159708	0.345025	0.127251	-0.0532472	0	0.0573405	two.sided	Welch Two Sample t-test	i[x] and i[y]	0.171416	NA	NA	NA	NA	NA	NA	NA
308	QASESSSRPH_Phospho:S3	UCK2	ENSP00000356853.4__Phospho:S254	0.179179	4.10633	3.91579	0.015431	0.0569949	0.301363	-0.0599607	-0.23914	0	0.0436348	two.sided	Welch Two Sample t-test	i[x] and i[y]	0.123644	PSRKRQASESSSRPH	UP:Q9BZX2	29299	S254-p	252	261	UCK2_S254-p
309	TVTRGPR_Phospho:T3	TEPSIN	ENSP00000490393.1__Phospho:T322	0.178556	1.86711	2.7827	0.165849	-0.139687	0.4968	0.0112141	-0.167342	0	0.0956327	two.sided	Welch Two Sample t-test	i[x] and i[y]	0.33884	NA	NA	NA	NA	NA	NA	NA
310	SASPYHGFTIVNR_Phospho:S3	DCP1A	ENSP00000476046.2__Phospho:S62	0.178015	1.01001	2.22436	0.409505	-0.511545	0.867574	0.163855	-0.01416	0	0.17625	two.sided	Welch Two Sample t-test	i[x] and i[y]	0.57557	NA	NA	NA	NA	NA	NA	NA
311	LLTPSPTTDLHSGLQMR_Phospho:S5	PLEKHA4	ENSP00000263265.5__Phospho:S213	0.177908	0.677322	3.13029	0.544894	-0.638663	0.994479	0.44513	0.267222	0	0.262664	two.sided	Welch Two Sample t-test	i[x] and i[y]	0.683022	NA	NA	NA	NA	NA	NA	NA
312	KGSVVNVNPTNTRPQSDTPEIR_Phospho:S3	MAP4K4	ENSP00000313644.6__Phospho:S1045;ENSP00000396066.1__Phospho:S717;ENSP00000409720.1__Phospho:S831;ENSP00000486116.2__Phospho:S873	0.177651	0.884273	3.31875	0.435931	-0.42833	0.783631	-0.173819	-0.351469	0	0.2009	two.sided	Welch Two Sample t-test	i[x] and i[y]	0.596074	NA	NA	NA	NA	NA	NA	NA
313	SESPPAELPSLR_Phospho:S3	TRIP12	ENSP00000373696.4__Phospho:S354	0.177253	2.2206	3.81192	0.0938818	-0.0487483	0.403254	0.0791723	-0.0980803	0	0.0798219	two.sided	Welch Two Sample t-test	i[x] and i[y]	0.256912	NA	NA	NA	NA	NA	NA	NA
314	GTGASGSFK_Phospho:S7	H1-1;H1-2;H1-6;H1-4;H1-5;H1-3	ENSP00000244534.6__Phospho:S105;ENSP00000307705.4__Phospho:S104;ENSP00000330074.4__Phospho:S107;ENSP00000339566.3__Phospho:S104	0.176825	0.618992	3.9066	0.570188	-0.623844	0.977493	-0.548016	-0.724841	0	0.285665	two.sided	Welch Two Sample t-test	i[x] and i[y]	0.706925	NA	NA	NA	NA	NA	NA	NA
315	NLSPGAVESDVR_Phospho:S3	COPA	ENSP00000497231.1__Phospho:S173	0.176603	2.74669	3.44193	0.0608728	-0.0139284	0.367134	0.0119743	-0.164629	0	0.0642966	two.sided	Welch Two Sample t-test	i[x] and i[y]	0.2097	GLRKKNLSPGAVESD	UP:P53621	138346	S173-p, S179-p, R182-m1	171	182	COPA_S173-p
316	NEGSESAPEGQAQQR_Phospho:S6	YBX1	ENSP00000361626.3__Phospho:S176	0.176286	2.5001	3.7181	0.0714859	-0.0254809	0.378052	-0.139488	-0.315773	0	0.0705115	two.sided	Welch Two Sample t-test	i[x] and i[y]	0.228688	SGEKNEGSESAPEGQ	UP:P67809	35924	S174-p, S176-p, R185-m1	171	185	YBX1_S174-p
317	DLPTIPGVTSPSSDEPPMEASQSHLR_Phospho:S10	EIF4EBP1	ENSP00000340691.4__Phospho:S83	0.176158	1.70022	3.88819	0.166365	-0.114798	0.467115	0.230123	0.0539641	0	0.103609	two.sided	Welch Two Sample t-test	i[x] and i[y]	0.339404	NA	NA	NA	NA	NA	NA	NA
318	TASELLLDRR_Phospho:S3	PIEZO1	ENSP00000301015.9__Phospho:S1646	0.176008	2.13233	2.79079	0.129487	-0.0981788	0.450196	0.104142	-0.0718659	0	0.0825427	two.sided	Welch Two Sample t-test	i[x] and i[y]	0.29575	NA	NA	NA	NA	NA	NA	NA
319	LATEEPPPRSPPESESEPYTFSHPNNGDVSSK_Phospho:S10	CDCP1	ENSP00000296129.1__Phospho:S797	0.175916	2.98144	3.99795	0.0407073	0.0120622	0.33977	0.328455	0.152538	0	0.0590039	two.sided	Welch Two Sample t-test	i[x] and i[y]	0.174883	TEEPPPRSPPESESE	UP:Q9H5V8	92932	S797-p, S801-p, S803-p, Y806-p, T807-p, S809-p	788	819	CDCP1_S797-p
320	IYQYIQSR_Phospho:Y4	DYRK1B;DYRK1A	ENSP00000493653.1__Phospho:Y283	0.175323	2.77997	3.00425	0.0688814	-0.025222	0.375868	0.113236	-0.0620867	0	0.0630665	two.sided	Welch Two Sample t-test	i[x] and i[y]	0.224985	NA	NA	NA	NA	NA	NA	NA
321	VSVSPGR_Phospho:S4	SRRM1	ENSP00000363510.3__Phospho:S426	0.175229	2.27652	2.04567	0.147732	-0.14897	0.499429	-0.0379797	-0.213209	0	0.0769723	two.sided	Welch Two Sample t-test	i[x] and i[y]	0.316954	NA	NA	NA	NA	NA	NA	NA
322	DPSGASNPSADSPLHR_Phospho:S12	FOXA1	ENSP00000250448.3__Phospho:S307	0.175176	1.95499	3.82311	0.12553	-0.0782117	0.428564	0.00713539	-0.168041	0	0.0896045	two.sided	Welch Two Sample t-test	i[x] and i[y]	0.292381	ASNPSADSPLHRGVH	UP:P55317	49148	S301-p, S304-p, S307-p	296	311	FOXA1_S307-p
323	TNSGISSASGGSTEPTTPDSERPAQALLR_Phospho:T17	RALGAPB	ENSP00000416646.1__Phospho:T562	0.174162	1.8654	3.44984	0.146862	-0.102206	0.450531	0.155843	-0.0183196	0	0.0933649	two.sided	Welch Two Sample t-test	i[x] and i[y]	0.315883	NA	NA	NA	NA	NA	NA	NA
324	DEILPTTPISEQK_Phospho:T7	RPS3	ENSP00000433821.1__Phospho:T221	0.173848	4.89484	3.18794	0.014136	0.0644964	0.2832	0.123298	-0.0505503	0	0.0355166	two.sided	Welch Two Sample t-test	i[x] and i[y]	0.118449	KDEILPTTPISEQKG	UP:P23396	26688	T220-p, T221-p, S224-p, K227-ub	215	227	RPS3_T221-p
325	ASPGTPLSPGSLR_Phospho:S8	SLCO4A1	ENSP00000434245.1__Phospho:S40	0.173807	1.78365	2.89077	0.175943	-0.14304	0.490655	0.012424	-0.161383	0	0.0974445	two.sided	Welch Two Sample t-test	i[x] and i[y]	0.351984	NA	NA	NA	NA	NA	NA	NA
326	RSSITEPEGPGGPNIQK_Phospho:S2	PPP1R13B	ENSP00000497343.1__Phospho:S694	0.173716	1.31273	3.75704	0.263714	-0.20326	0.550692	-0.171974	-0.345691	0	0.132332	two.sided	Welch Two Sample t-test	i[x] and i[y]	0.441294	NA	NA	NA	NA	NA	NA	NA
327	SPSQDVK_Phospho:S1	NUFIP1	ENSP00000368459.4__Phospho:S403	0.173204	2.91173	2.50413	0.0770281	-0.0391831	0.385591	-0.0998951	-0.273099	0	0.0594848	two.sided	Welch Two Sample t-test	i[x] and i[y]	0.236215	LDSSAPKSPSQDVKA	UP:Q9UHK0	56300	S403-p, S405-p	403	409	NUFIP1_S403-p
328	LERTPNGPNIDK_Phospho:T4	HSPH1	ENSP00000318687.5__Phospho:T815	0.172941	4.07511	2.7247	0.0319614	0.0298253	0.316056	-0.0828637	-0.255804	0	0.0424383	two.sided	Welch Two Sample t-test	i[x] and i[y]	0.161083	NA	NA	NA	NA	NA	NA	NA
329	EAARSPDKPGGSPSASR_Phospho:S5	NOC2L	ENSP00000317992.6__Phospho:S49	0.172037	2.66486	3.03455	0.0751024	-0.0320969	0.376171	-0.216701	-0.388738	0	0.0645576	two.sided	Welch Two Sample t-test	i[x] and i[y]	0.23352	NA	NA	NA	NA	NA	NA	NA
330	EISPGSGPGEIRK_Phospho:S3	EPB41L2	ENSP00000338481.3__Phospho:S715;ENSP00000397580.2__Phospho:S258;ENSP00000436348.1__Phospho:S645	0.171552	1.51408	3.73233	0.209539	-0.152131	0.495236	-0.0606363	-0.232189	0	0.113304	two.sided	Welch Two Sample t-test	i[x] and i[y]	0.388412	NA	NA	NA	NA	NA	NA	NA
331	SFSLASSSNSPISQR_Phospho:S10	OSBPL11	ENSP00000296220.5__Phospho:S181	0.171149	2.57433	3.28395	0.0750427	-0.0304473	0.372744	0.0609334	-0.110215	0	0.0664828	two.sided	Welch Two Sample t-test	i[x] and i[y]	0.23352	NA	NA	NA	NA	NA	NA	NA
332	KPSGLNGEASK_Phospho:S3	CD44	ENSP00000389830.2__Phospho:S654	0.170728	1.051	2.01678	0.402732	-0.52267	0.864126	-0.453861	-0.624589	0	0.162444	two.sided	Welch Two Sample t-test	i[x] and i[y]	0.569136	NA	NA	NA	NA	NA	NA	NA
333	VTGTEGSSSTLVDYTSTSSTGGSPVRK_Phospho:S23	RBBP6	ENSP00000316291.4__Phospho:S1243	0.170012	1.96233	2.45127	0.16474	-0.144139	0.484163	-0.0254217	-0.195434	0	0.0866381	two.sided	Welch Two Sample t-test	i[x] and i[y]	0.337741	WDKDDFESEEEDVKS	UP:Q7Z6E9	201564	S1328-p	1324	1334	RBBP6_S1328-p
334	LSQRPTVAELLAR_Phospho:S2	PHACTR4	ENSP00000362945.3__Phospho:S628	0.169613	1.04561	3.56088	0.361457	-0.303537	0.642763	0.188858	0.0192456	0	0.162214	two.sided	Welch Two Sample t-test	i[x] and i[y]	0.537297	NA	NA	NA	NA	NA	NA	NA
335	ATSSHPNSTSLK_Phospho:S10	TRIM25	ENSP00000498158.1__Phospho:S435	0.169133	2.36768	2.09092	0.136008	-0.125764	0.464029	0.213497	0.0443645	0	0.0714339	two.sided	Welch Two Sample t-test	i[x] and i[y]	0.30373	SSHPNSTSLKAKVLE	UP:Q14258	70973	S429-p, S433-p, T434-p, S435-p, K437-m1, K437-ub	426	437	TRIM25_S435-p
336	EGSLTGTK_Phospho:S3	ARFGEF1	ENSP00000262215.3__Phospho:S1079	0.168902	2.8922	3.39957	0.054093	-0.00518343	0.342988	0.102545	-0.0663571	0	0.0583993	two.sided	Welch Two Sample t-test	i[x] and i[y]	0.200518	NA	NA	NA	NA	NA	NA	NA
337	QVSASELHTSGILGPETLR_Phospho:T9	EPPK1	ENSP00000484472.1__Phospho:T2724/3255/3789/4323/4856	0.16886	1.53768	3.9549	0.199744	-0.13741	0.475129	-0.0349523	-0.203812	0	0.109814	two.sided	Welch Two Sample t-test	i[x] and i[y]	0.376815	AATLGAGTPPRPQAR	UP:P58107	555658	T29-p, T34-p	25	41	EPPK1_T34-p
338	SPGSPVGEGTGSPPK_Phospho:S4	ADD1	ENSP00000381197.1__Phospho:S358	0.168408	2.44103	2.36101	0.115473	-0.0889133	0.42573	0.100159	-0.0682491	0	0.0689906	two.sided	Welch Two Sample t-test	i[x] and i[y]	0.281212	SRAAVVTSPPPTTAP	UP:P35611	80955	T11-p, S12-p, T16-p, K21-ub	7	21	ADD1_S12-p
339	LSLEGDHSTPPSAYGSVK_Phospho:S8	ANXA2	ENSP00000379342.3__Phospho:S18	0.168119	3.70004	2.4399	0.0482303	0.00279894	0.333439	-0.00400746	-0.172127	0	0.0454371	two.sided	Welch Two Sample t-test	i[x] and i[y]	0.189968	GRRAEDGSVIDYELI	UP:P07355	38604	S184-p, Y188-p	180	196	ANXA2_S184-p
340	YAGALRASGEMASAQYITAALR_Phospho:S8	USP14	ENSP00000464447.1__Phospho:S108	0.167633	1.54803	2.50719	0.236534	-0.218666	0.553933	0.0543157	-0.113318	0	0.108288	two.sided	Welch Two Sample t-test	i[x] and i[y]	0.415611	YAGALRASGEMASAQ	UP:P54578	56069	S143-p, S148-p, Y151-p	142	157	USP14_S143-p
341	TSVQTEDDQLIAGQSAR_Phospho:S2	CTNNA1;CTNNA2	ENSP00000304669.7__Phospho:S655	0.167303	3.38515	3.65563	0.0317727	0.0248323	0.309774	0.134531	-0.0327722	0	0.0494227	two.sided	Welch Two Sample t-test	i[x] and i[y]	0.160962	NA	NA	NA	NA	NA	NA	NA
342	NMGGPYGGGNYGPGGSGGSGGYGGR_Phospho:S16	HNRNPA2B1	ENSP00000503236.1__Phospho:S321	0.166709	0.970864	2.05675	0.431599	-0.552914	0.886333	0.0339123	-0.132797	0	0.171712	two.sided	Welch Two Sample t-test	i[x] and i[y]	0.592927	GGGNFGGSPGYGGGR	UP:P22626	37430	Y244-p, Y247-p, S259-p, Y262-p, R266-m1, R266-m2	239	266	HNRNPA2B1_S259-p
343	FGTFGGLGSK_Phospho:T3	AHNAK	ENSP00000367263.4__Phospho:T5824	0.166212	6.26774	2.99745	0.00821865	0.0817773	0.250647	-0.000829506	-0.167042	0	0.0265187	two.sided	Welch Two Sample t-test	i[x] and i[y]	0.101387	NA	NA	NA	NA	NA	NA	NA
344	EQTLSPTITSGLHNIAR_Phospho:S5	SEC31A	ENSP00000347329.2__Phospho:S1163;ENSP00000422371.1__Phospho:S326	0.165767	3.04868	3.99747	0.0381091	0.0147645	0.316769	0.102933	-0.0628338	0	0.0543734	two.sided	Welch Two Sample t-test	i[x] and i[y]	0.170407	NA	NA	NA	NA	NA	NA	NA
345	SDSFPER_Phospho:S3	NELFE	ENSP00000364578.3__Phospho:S251	0.163445	1.83056	2.30555	0.191594	-0.175832	0.502723	0.00977649	-0.153669	0	0.0892869	two.sided	Welch Two Sample t-test	i[x] and i[y]	0.367813	NA	NA	NA	NA	NA	NA	NA
346	PGVGAGHGGDPKLSPHK_Phospho:S14	NA;C19orf33	ENSP00000464940.1__Phospho:S29	0.162976	0.766805	3.3084	0.494216	-0.479112	0.805064	-1.53233	-1.69531	0	0.21254	two.sided	Welch Two Sample t-test	i[x] and i[y]	0.644482	HGGDPKLSPHKVQGR	UP:Q9GZP8	10897	S29-p	16	32	NA;C19orf33_S29-p
347	ADPPYTHTIQK_Phospho:T8	EPS8	ENSP00000281172.5__Phospho:T605	0.162533	1.76014	2.42257	0.198018	-0.175226	0.500292	0.166057	0.00352381	0	0.0923408	two.sided	Welch Two Sample t-test	i[x] and i[y]	0.374388	ADPPYTHTIQKQRME	UP:Q12929	91882	Y602-p, T603-p, T605-p	598	608	EPS8_T605-p
348	SPTDDEVTPSAVVR_Phospho:S1	PLEKHA6	ENSP00000272203.2__Phospho:S777	0.162479	3.49777	2.61588	0.0489176	0.00157468	0.323383	0.236966	0.0744874	0	0.0464521	two.sided	Welch Two Sample t-test	i[x] and i[y]	0.190907	NA	NA	NA	NA	NA	NA	NA
349	LNHSPPQSSSR_Phospho:S4	RBM26	ENSP00000267229.7__Phospho:S127	0.162106	1.53288	2.25787	0.251057	-0.246564	0.570776	0.015088	-0.147018	0	0.105752	two.sided	Welch Two Sample t-test	i[x] and i[y]	0.42961	FSRRLNHSPPQSSSR	UP:Q5T8P6	113597	S127-p, S131-p, S132-p, S133-p	124	134	RBM26_S127-p
350	SSPEQPIGQGR_Phospho:S2	INTS1	ENSP00000385722.3__Phospho:S1327	0.161507	3.58604	2.27549	0.0574342	-0.0114409	0.334456	0.132948	-0.028559	0	0.0450378	two.sided	Welch Two Sample t-test	i[x] and i[y]	0.205078	NA	NA	NA	NA	NA	NA	NA
351	NLSFEIK_Phospho:S3	PTPN12	ENSP00000397991.2__Phospho:S305	0.161266	2.83929	2.41504	0.0845692	-0.0469704	0.369503	-0.0176038	-0.17887	0	0.0567983	two.sided	Welch Two Sample t-test	i[x] and i[y]	0.243762	DVDVSEDSPPPLPER	UP:Q05209	88106	S670-p, S673-p	666	680	PTPN12_S673-p
352	ASASGSGAQVGGPISSGSSASSVTVTR_Phospho:S22	LMNA	ENSP00000355292.6__Phospho:S619	0.161152	2.49119	3.54341	0.0754699	-0.0279586	0.350263	-0.00208947	-0.163242	0	0.0646887	two.sided	Welch Two Sample t-test	i[x] and i[y]	0.233599	NA	NA	NA	NA	NA	NA	NA
353	SDSEATISR_Phospho:S1	CEP170	ENSP00000338161.4__Phospho:S1129	0.161152	1.78847	3.19965	0.165889	-0.115744	0.438047	0.255816	0.0946645	0	0.0901059	two.sided	Welch Two Sample t-test	i[x] and i[y]	0.33884	NA	NA	NA	NA	NA	NA	NA
354	QQPTQFINPETPGYVGFANLPNQVHR_Phospho:Y14	SEPTIN2	ENSP00000353157.3__Phospho:Y17	0.160904	1.47794	3.17155	0.231186	-0.175207	0.497016	0.163335	0.00243078	0	0.108871	two.sided	Welch Two Sample t-test	i[x] and i[y]	0.411682	YHLPDAESDEDEDFK	UP:Q15019	41487	Y211-p, S218-p, K225-ub	210	225	SEPTIN2_S218-p
355	SVAVSDEEEVEEEAER_Phospho:S5	MORC2	ENSP00000215862.4__Phospho:S681	0.160505	5.3613	3.99985	0.00584187	0.0773835	0.243627	-0.0925278	-0.253033	0	0.0299378	two.sided	Welch Two Sample t-test	i[x] and i[y]	0.0890783	NA	NA	NA	NA	NA	NA	NA
356	VASFSIPGSSSR_Phospho:S3	ITPR3	ENSP00000363435.4__Phospho:S1832	0.160373	1.43467	3.89858	0.226471	-0.1532	0.473947	-0.0308295	-0.191203	0	0.111785	two.sided	Welch Two Sample t-test	i[x] and i[y]	0.407207	MVLSRKQSVFSAPSL	UP:Q14573	304106	K932-ub, S934-p, S937-p, S940-p, S942-p	932	953	ITPR3_S934-p
357	RDSSESQLASTESDKPTTGR_Phospho:S3	C18orf25	ENSP00000479398.1__Phospho:S66	0.15996	2.67332	2.5726	0.0889468	-0.0496748	0.369594	0.0852255	-0.0747342	0	0.0598357	two.sided	Welch Two Sample t-test	i[x] and i[y]	0.248803	NA	NA	NA	NA	NA	NA	NA
358	QGMSPTFSR_Phospho:T6	ABLIM3	ENSP00000421183.1__Phospho:T328	0.1597	1.11744	2.70958	0.353011	-0.323986	0.643387	0.0629521	-0.0967483	0	0.142917	two.sided	Welch Two Sample t-test	i[x] and i[y]	0.529828	NA	NA	NA	NA	NA	NA	NA
359	PASSSLPSSPPPQLLTR_Phospho:S9	NUP88	ENSP00000458954.1__Phospho:S50	0.158757	1.28428	3.57909	0.275865	-0.200973	0.518487	0.0526292	-0.106128	0	0.123615	two.sided	Welch Two Sample t-test	i[x] and i[y]	0.452285	NA	NA	NA	NA	NA	NA	NA
360	SAMDSPVPASMFAPEPSSPGAAR_Phospho:S18	GTPBP1	ENSP00000216044.5__Phospho:S25	0.157707	1.05814	2.67915	0.375944	-0.35042	0.665833	0.0745599	-0.0831469	0	0.149041	two.sided	Welch Two Sample t-test	i[x] and i[y]	0.54578	NA	NA	NA	NA	NA	NA	NA
361	TQSAPLPQSTLAQLVIQQQHQQFLEK_Phospho:T1	HDAC9	ENSP00000505081.1__Phospho:T450	0.157127	2.50499	2.75372	0.0948577	-0.0529839	0.367238	0.167518	0.0103913	0	0.0627256	two.sided	Welch Two Sample t-test	i[x] and i[y]	0.258544	NA	NA	NA	NA	NA	NA	NA
362	DDFESEEEDVK_Phospho:S5	RBBP6	ENSP00000316291.4__Phospho:S1294	0.15693	2.42222	2.00898	0.135857	-0.120638	0.434498	-0.0223254	-0.179255	0	0.0647876	two.sided	Welch Two Sample t-test	i[x] and i[y]	0.30373	WDKDDFESEEEDVKS	UP:Q7Z6E9	201564	S1328-p	1324	1334	RBBP6_S1328-p
363	ISSSSFSR_Phospho:S2	KRT8	ENSP00000293308.6__Phospho:S34	0.156515	2.74207	3.83399	0.0542643	-0.0047052	0.317734	0.0957936	-0.0607209	0	0.0570789	two.sided	Welch Two Sample t-test	i[x] and i[y]	0.200575	RSRAEAESMYQIKYE	UP:P05787	53704	S280-p, Y282-p, K285-ac, K285-m1, K285-ub, K285-sm	276	285	KRT8_S280-p
364	TESEVPPRPASPK_Phospho:S11	NA;SH3BP1	ENSP00000401076.2__Phospho:S480	0.155906	1.86407	3.99086	0.135924	-0.076519	0.388331	0.088303	-0.0676032	0	0.0836377	two.sided	Welch Two Sample t-test	i[x] and i[y]	0.30373	NA	NA	NA	NA	NA	NA	NA
365	LSSSASR_Phospho:S4	YTHDC1	ENSP00000347888.3__Phospho:S120	0.155398	3.48473	2.48524	0.0533181	-0.00468943	0.315485	0.111158	-0.0442397	0	0.0445939	two.sided	Welch Two Sample t-test	i[x] and i[y]	0.198965	RKRARGISPIVFDRS	UP:Q96MU7	84700	S308-p	306	314	YTHDC1_S308-p
366	AGSPSPQPSGELPR_Phospho:S3	ARHGAP45	ENSP00000316772.2__Phospho:S23	0.15527	1.40618	3.93756	0.233466	-0.15323	0.46377	-0.137009	-0.292279	0	0.110419	two.sided	Welch Two Sample t-test	i[x] and i[y]	0.412762	SKKNRAGSPSPQPSG	UP:Q92619	124614	S23-p, S25-p, S29-p	21	34	ARHGAP45_S23-p
367	AYTHQVVTR_Phospho:T3	CDK7	ENSP00000425043.1__Phospho:T77	0.154648	2.28052	3.95735	0.0854539	-0.0344327	0.343729	-0.191058	-0.345706	0	0.0678125	two.sided	Welch Two Sample t-test	i[x] and i[y]	0.245109	GSPNRAYTHQVVTRW	UP:P50613	39038	Y169-p, T170-p, T175-p	168	176	CDK7_T170-p
368	RISQVSSGETEYNPTEAR_Phospho:S3	NBEAL2	ENSP00000499216.1__Phospho:S2705	0.154607	1.17959	2.1985	0.350028	-0.363244	0.672457	0.0742982	-0.0803084	0	0.131068	two.sided	Welch Two Sample t-test	i[x] and i[y]	0.527209	NA	NA	NA	NA	NA	NA	NA
369	RPPSQSLTSSSLSSPDIFDSPSPEEDK_Phospho:S22	SH3KBP1	ENSP00000369020.4__Phospho:S474	0.154517	2.70302	3.70563	0.0585377	-0.00929549	0.31833	0.114531	-0.0399856	0	0.0571646	two.sided	Welch Two Sample t-test	i[x] and i[y]	0.206671	TAGHRANSPSLFGTE	UP:Q96B97	73126	S587-p, S589-p, T593-p, K598-sm	585	598	SH3KBP1_S587-p
370	FASFIDK_Phospho:S3	KRT74;KRT6B;KRT76;KRT6C;KRT2;KRT5;KRT84;KRT75;KRT72;KRT73;KRT6A;KRT77;KRT71;KRT3;KRT4;KRT79;KRT8;KRT7	ENSP00000252242.4__Phospho:S181;ENSP00000252245.5__Phospho:S162;ENSP00000252250.6__Phospho:S176;ENSP00000267119.5__Phospho:S143;ENSP00000293308.6__Phospho:S104;ENSP00000293745.2__Phospho:S138;ENSP00000307240.2__Phospho:S153;ENSP00000310861.3__Phospho:S191;ENSP00000328358.5__Phospho:S155;ENSP00000329243.5__Phospho:S104;ENSP00000330101.2__Phospho:S196;ENSP00000448220.1__Phospho:S150	0.153015	1.99785	3.69968	0.12211	-0.0666159	0.372647	0.0477629	-0.105253	0	0.0765899	two.sided	Welch Two Sample t-test	i[x] and i[y]	0.289666	ALNNKFASFIDKVRF;VLNDKFASFIDKVRF;LLNNKFASFIDKVQF;TLNNKFASFIDKVRF	UP:P04264	66039	S193-p, K197-ac, K197-ub	191	197	KRT74;KRT6B;KRT76;KRT6C;KRT2;KRT5;KRT84;KRT75;KRT72;KRT73;KRT6A;KRT77;KRT71;KRT3;KRT4;KRT79;KRT8;KRT7_S193-p
371	MGPSGGEGMEPERRDSQDGSSYR_Phospho:S21	LASP1	ENSP00000325240.6__Phospho:S151	0.152826	0.713961	2.82574	0.529684	-0.552783	0.858436	0.113336	-0.0394899	0	0.214054	two.sided	Welch Two Sample t-test	i[x] and i[y]	0.672116	MEPERRDSQDGSSYR	UP:Q14847	29717	S146-p, S150-p, S151-p, Y152-p	145	153	LASP1_S146-p
372	ADSPVHMEQQSR_Phospho:S3	MED26	ENSP00000263390.3__Phospho:S447	0.152825	1.69563	2.40405	0.210628	-0.178742	0.484391	0.123751	-0.0290731	0	0.0901284	two.sided	Welch Two Sample t-test	i[x] and i[y]	0.389793	KEPVRADSPVHMEQQ	UP:O95402	65446	S447-p, S455-p	445	456	MED26_S447-p
373	ESVSTASDQPSHSLER_Phospho:S13	PARD3	ENSP00000340591.4__Phospho:S973;ENSP00000363922.3__Phospho:S913	0.152652	1.639	3.64464	0.183449	-0.116192	0.421497	0.0835039	-0.0691486	0	0.0931375	two.sided	Welch Two Sample t-test	i[x] and i[y]	0.35997	VDDQKAGSPSRDVGP	UP:Q8TEW0	151423	S873-p, S875-p, S881-p, K885-ub	871	885	PARD3_S873-p
374	SISNEGLTLNNSHVSK_Phospho:S3	CAMSAP2	ENSP00000416800.2__Phospho:S437	0.151605	4.64204	3.51416	0.0131803	0.0557639	0.247445	-0.237995	-0.3896	0	0.032659	two.sided	Welch Two Sample t-test	i[x] and i[y]	0.115142	NA	NA	NA	NA	NA	NA	NA
375	EDSSVASSDRSSVER_Phospho:S12	BACH1	ENSP00000286800.3__Phospho:S388	0.151562	2.58405	3.8219	0.0638845	-0.0143212	0.317444	0.291094	0.139532	0	0.0586527	two.sided	Welch Two Sample t-test	i[x] and i[y]	0.215849	VASSDRSSVEREVAE	UP:O14867	81958	S379-p, S388-p	377	391	BACH1_S388-p
376	AATSGVPSIYAPSTYAHLSPAK_Phospho:S19	LSR	ENSP00000394479.1__Phospho:S176	0.15146	3.56862	2.31989	0.0563154	-0.00902439	0.311944	0.0906086	-0.0608511	0	0.0424421	two.sided	Welch Two Sample t-test	i[x] and i[y]	0.202569	PSTYAHLSPAKTPPP	UP:Q86X29	71439	T316-gl, S317-gl, S321-p, Y323-p, S326-p, S326-gl, T327-p, T327-gl, Y328-p, S332-p, S332-gl	314	335	LSR_S332-p
377	QAEATRASPPRSPAEPK_Phospho:S8	C6orf132	ENSP00000341368.4__Phospho:S275	0.151407	0.902938	3.49395	0.424445	-0.341992	0.644806	-0.249697	-0.401103	0	0.167682	two.sided	Welch Two Sample t-test	i[x] and i[y]	0.587601	QAEATRASPPRSPAE	UP:Q5T0Z8	124034	S275-p, S279-p	274	284	C6orf132_S275-p
378	YVTKPNSDDEDDGDEK_Phospho:S7	USP11	ENSP00000366311.2__Phospho:S605	0.151361	2.31752	3.98336	0.0816328	-0.0302725	0.332994	-0.0226424	-0.174003	0	0.0653116	two.sided	Welch Two Sample t-test	i[x] and i[y]	0.241125	RYVTKPNSDDEDDGD	UP:P51784	109817	S648-p	642	657	USP11_S648-p
379	NEEPSEEEIDAPK_Phospho:S5	DDX21	ENSP00000508639.1__Phospho:S121	0.151345	3.71058	3.98676	0.0207652	0.0379525	0.264737	0.0834361	-0.0679088	0	0.0407873	two.sided	Welch Two Sample t-test	i[x] and i[y]	0.139733	PSEVDMNSPKSKKAK	UP:Q9NR30	87344	S65-p, S71-p, K73-ub	62	73	DDX21_S71-p
380	NQYVPYPHAPGSQR_Phospho:Y3	MYO1E	ENSP00000288235.4__Phospho:Y971	0.151259	6.03454	2.92661	0.0097916	0.0703458	0.232173	0.0148358	-0.136424	0	0.0250656	two.sided	Welch Two Sample t-test	i[x] and i[y]	0.106581	NA	NA	NA	NA	NA	NA	NA
381	TQSSASLAASYAAQQHPQAAASYR_Phospho:S4	RBM14	ENSP00000311747.5__Phospho:S521	0.151188	1.73631	3.77141	0.161842	-0.0964591	0.398836	-0.0463444	-0.197533	0	0.0870744	two.sided	Welch Two Sample t-test	i[x] and i[y]	0.333818	NA	NA	NA	NA	NA	NA	NA
382	SQSFALR_Phospho:S3	CASKIN2	ENSP00000406963.2__Phospho:S776	0.151154	3.5741	2.80359	0.0417449	0.0110688	0.291239	0.0896175	-0.0615364	0	0.0422915	two.sided	Welch Two Sample t-test	i[x] and i[y]	0.176897	QPSGGDPSPPQERNL	UP:Q8WXE0	126783	S708-p, S711-p, S725-p	707	730	CASKIN2_S725-p
383	SVSSYGNIR_Phospho:S4	RPTOR	ENSP00000442479.2__Phospho:S564	0.150085	2.83483	3.34322	0.0580795	-0.00902867	0.309199	0.0465553	-0.10353	0	0.0529432	two.sided	Welch Two Sample t-test	i[x] and i[y]	0.206122	NA	NA	NA	NA	NA	NA	NA
384	IQEQVQQTLAR_Phospho:T8	PKP2	ENSP00000342800.5__Phospho:T63	0.14918	2.41486	2.21208	0.12502	-0.0936333	0.391994	-0.079333	-0.228513	0	0.061776	two.sided	Welch Two Sample t-test	i[x] and i[y]	0.291741	LKAGTTATYEGRWGR	UP:Q99959	97415	T118-p, Y119-p	113	122	PKP2_T118-p
385	FGGEHVPNSPFQVTALAGDQPSVQPPLR_Phospho:S9	FLNA	ENSP00000353467.4__Phospho:S1726	0.148869	1.23214	2.23368	0.331784	-0.322193	0.61993	0.0836669	-0.065202	0	0.120822	two.sided	Welch Two Sample t-test	i[x] and i[y]	0.508039	NA	NA	NA	NA	NA	NA	NA
386	SLETENR_Phospho:S1	KRT18	ENSP00000373487.3__Phospho:S100	0.148027	1.1448	3.60292	0.3226	-0.227133	0.523187	0.179182	0.0311545	0	0.129304	two.sided	Welch Two Sample t-test	i[x] and i[y]	0.499137	NA	NA	NA	NA	NA	NA	NA
387	YQEQELPPSPPSAPR_Phospho:S9	RRAS	ENSP00000246792.2__Phospho:S201	0.147803	1.55994	2.73968	0.225085	-0.170606	0.466213	0.067437	-0.0803665	0	0.0947493	two.sided	Welch Two Sample t-test	i[x] and i[y]	0.405534	NA	NA	NA	NA	NA	NA	NA
388	PGPTPSGTNVGSSGRSPSK_Phospho:S16	SEC61B	ENSP00000223641.4__Phospho:S17	0.147669	0.881658	2.34141	0.459028	-0.481084	0.776422	-0.426147	-0.573815	0	0.16749	two.sided	Welch Two Sample t-test	i[x] and i[y]	0.616197	NA	NA	NA	NA	NA	NA	NA
389	RNSTTIMSR_Phospho:S3	PABIR2	ENSP00000298090.6__Phospho:S50;ENSP00000359826.1__Phospho:S50	0.147265	1.52435	2.06035	0.263382	-0.256955	0.551484	0.152258	0.00499284	0	0.0966085	two.sided	Welch Two Sample t-test	i[x] and i[y]	0.440955	NA	NA	NA	NA	NA	NA	NA
390	LGGLRPESPESLTSVSR_Phospho:S11	CCDC86	ENSP00000227520.5__Phospho:S21	0.146495	2.11959	3.68368	0.107309	-0.0520751	0.345066	0.0482397	-0.0982558	0	0.069115	two.sided	Welch Two Sample t-test	i[x] and i[y]	0.272838	VQRAGLGSPERPPKT	UP:Q9H6F5	40236	S58-p	54	64	CCDC86_S58-p
391	TTSRSPVLSR_Phospho:S5	MAP4K4	ENSP00000313644.6__Phospho:S708;ENSP00000396066.1__Phospho:S448;ENSP00000409720.1__Phospho:S562;ENSP00000486116.2__Phospho:S600	0.146312	3.80532	2.82813	0.0353343	0.0196327	0.272991	-0.00312232	-0.149434	0	0.0384492	two.sided	Welch Two Sample t-test	i[x] and i[y]	0.168387	NA	NA	NA	NA	NA	NA	NA
392	SQSLNIR_Phospho:S3	PIK3C2A	ENSP00000436244.1__Phospho:S338	0.145813	2.34978	3.04531	0.0990294	-0.0500185	0.341645	0.0610185	-0.0847946	0	0.062054	two.sided	Welch Two Sample t-test	i[x] and i[y]	0.264001	ATVTRSQSLNIRTTQ	UP:O00443	190680	S336-p, S338-p	336	342	PIK3C2A_S338-p
393	ATSEVPGSQASPNPVPGDGLHR_Phospho:S11	TOE1	ENSP00000361162.5__Phospho:S428	0.145199	3.05811	2.61099	0.0659553	-0.0194731	0.309871	0.204082	0.0588835	0	0.0474799	two.sided	Welch Two Sample t-test	i[x] and i[y]	0.220304	EVPGSQASPNPVPGD	UP:Q96GM8	56548	S420-p, S425-p, S428-p	418	439	TOE1_S428-p
394	SQDSYPGSPSLSPR_Phospho:S12	RANBP10	ENSP00000392808.2__Phospho:S313	0.145012	2.23651	2.10148	0.148649	-0.121445	0.411468	0.291928	0.146916	0	0.0648383	two.sided	Welch Two Sample t-test	i[x] and i[y]	0.317721	YPGSPSLSPRHGPSS	UP:Q6VN20	67257	S358-p, S361-p, Y362-p, S365-p, S367-p, S369-p	358	371	RANBP10_S369-p
395	EDVSNFDDEFTSEAPILTPPREPR_Phospho:T18	PKN2	ENSP00000359552.3__Phospho:T958	0.14333	1.28862	3.91619	0.268387	-0.168111	0.45477	0.28814	0.14481	0	0.111227	two.sided	Welch Two Sample t-test	i[x] and i[y]	0.445925	VNHSGTFSPQAPVPT	UP:Q16513	112035	S531-p, T533-p, S535-p	524	550	PKN2_S535-p
396	LHSSNPNLSTLDFGEEK_Phospho:S9	OSBPL3	ENSP00000386429.1__Phospho:S278;ENSP00000386801.1__Phospho:S309	0.143154	2.95849	2.55788	0.0726257	-0.0270464	0.313355	-0.0591052	-0.202259	0	0.0483876	two.sided	Welch Two Sample t-test	i[x] and i[y]	0.230817	RALVHQLSNESRLSI	UP:Q9H4L5	101224	S437-p, S440-p	431	441	OSBPL3_S437-p
397	AYSQEEITQGFEETGDTLYAPYSTHFQLQNQPPQK_Phospho:T8	GPRC5A	ENSP00000014914.6__Phospho:T306	0.142794	1.84154	2.07516	0.202282	-0.179519	0.465108	0.186637	0.0438427	0	0.0775406	two.sided	Welch Two Sample t-test	i[x] and i[y]	0.379336	PRAHAWPSPYKDYEV	UP:Q8NFJ5	40251	S345-p, Y347-p, K348-ub	340	348	GPRC5A_S345-p
398	AEEQQLPPPLSPPSPSTPNHR_Phospho:S11	MPRIP	ENSP00000498253.1__Phospho:S289	0.142568	0.955328	2.63054	0.418732	-0.372424	0.65756	-0.0414929	-0.184061	0	0.149235	two.sided	Welch Two Sample t-test	i[x] and i[y]	0.582756	QQLPPPLSPPSPSTP	UP:Q6WCQ1	116533	S289-p, S292-p, S294-p, T295-p	279	299	MPRIP_S289-p
399	IDDRDSDEEGASDR_Phospho:S6	DDX54	ENSP00000304072.5__Phospho:S782	0.140675	4.12302	2.80788	0.0293551	0.0277655	0.253585	-0.106985	-0.247661	0	0.0341195	two.sided	Welch Two Sample t-test	i[x] and i[y]	0.155522	NA	NA	NA	NA	NA	NA	NA
400	RTSVPSPEQPQPYR_Phospho:S3	DENND1A	ENSP00000362727.2__Phospho:S520	0.140663	2.24498	3.44652	0.0989048	-0.044891	0.326217	-0.0977045	-0.238367	0	0.0626565	two.sided	Welch Two Sample t-test	i[x] and i[y]	0.263875	AVEGRRTSVPSPEQP	UP:Q8TEH3	110577	T519-p, S520-p, S523-p, Y530-p	518	531	DENND1A_S520-p
401	EEHGGLIRSPR_Phospho:S9	U2AF2	ENSP00000388475.1__Phospho:S79	0.140519	1.6899	3.26634	0.182136	-0.11231	0.393349	-0.0859474	-0.226467	0	0.0831523	two.sided	Welch Two Sample t-test	i[x] and i[y]	0.358899	EHGGLIRSPRHEKKK	UP:P26368	53501	S79-p	71	81	U2AF2_S79-p
402	GNSEPGYAR_Phospho:S3	BACH1	ENSP00000286800.3__Phospho:S688	0.14025	1.6817	2.95188	0.192701	-0.127624	0.408125	0.0990068	-0.0412436	0	0.0833983	two.sided	Welch Two Sample t-test	i[x] and i[y]	0.369118	VASSDRSSVEREVAE	UP:O14867	81958	S379-p, S388-p	377	391	BACH1_S388-p
403	EVSPEVVR_Phospho:S3	ZC3H13	ENSP00000282007.3__Phospho:S198	0.139896	2.18158	2.30097	0.14404	-0.10416	0.383953	0.050618	-0.0892785	0	0.0641262	two.sided	Welch Two Sample t-test	i[x] and i[y]	0.312575	NA	NA	NA	NA	NA	NA	NA
404	SEEPAGQILSHLSSELK_Phospho:S13	SRRM2	ENSP00000301740.8__Phospho:S1257	0.139889	1.50054	2.53536	0.246293	-0.190058	0.469836	0.165326	0.0254377	0	0.0932255	two.sided	Welch Two Sample t-test	i[x] and i[y]	0.426816	NA	NA	NA	NA	NA	NA	NA
405	RFSSGGEEDDFDR_Phospho:S4	ABLIM3	ENSP00000421183.1__Phospho:S393	0.139233	3.49692	3.97807	0.0251897	0.0284455	0.250021	-0.0206307	-0.159864	0	0.039816	two.sided	Welch Two Sample t-test	i[x] and i[y]	0.146968	NA	NA	NA	NA	NA	NA	NA
406	TYSLTTPAR_Phospho:S3	IRS2	ENSP00000365016.3__Phospho:S577	0.13906	1.15099	3.08313	0.33112	-0.239639	0.517759	0.0476397	-0.0914207	0	0.120818	two.sided	Welch Two Sample t-test	i[x] and i[y]	0.507708	NA	NA	NA	NA	NA	NA	NA
407	NFYLEEEDKASEVAIEEEK_Phospho:S11	DNTTIP2	ENSP00000352137.6__Phospho:S512	0.139056	2.18804	2.70088	0.126348	-0.0764787	0.354592	-0.180666	-0.319723	0	0.0635529	two.sided	Welch Two Sample t-test	i[x] and i[y]	0.293235	LEEEDKASEVAIEEE	UP:Q5QJE6	84469	S512-p	511	520	DNTTIP2_S512-p
408	EGEETEGSEEDDK_Phospho:S8	NASP	ENSP00000255120.5__Phospho:S480	0.13897	2.04896	2.68533	0.143505	-0.0919176	0.369859	0.162792	0.0238212	0	0.0678248	two.sided	Welch Two Sample t-test	i[x] and i[y]	0.312284	EGEETEGSEEDDKEN	UP:P49321	85238	T477-p, S480-p	473	485	NASP_S480-p
409	QPVYYDELDAASSSLRR_Phospho:S14	PLEKHA6	ENSP00000272203.2__Phospho:S443	0.138815	3.10983	2.18363	0.0802419	-0.0385676	0.316198	-0.0174129	-0.156228	0	0.0446375	two.sided	Welch Two Sample t-test	i[x] and i[y]	0.240232	NA	NA	NA	NA	NA	NA	NA
410	RLEISPDSSPER_Phospho:S5	PKP2	ENSP00000342800.5__Phospho:S151	0.138659	2.4937	2.02845	0.128405	-0.0973977	0.374716	0.0955936	-0.0430654	0	0.0556038	two.sided	Welch Two Sample t-test	i[x] and i[y]	0.295519	LKAGTTATYEGRWGR	UP:Q99959	97415	T118-p, Y119-p	113	122	PKP2_T118-p
411	YMEDSTYYK_Phospho:Y7	PTK2	ENSP00000378644.3__Phospho:Y576	0.13843	0.494662	2.86992	0.656215	-0.775446	1.05231	0.00621097	-0.132219	0	0.279847	two.sided	Welch Two Sample t-test	i[x] and i[y]	0.776024	KLQPQEISPPPTANL	UP:Q05397	119233	S910-p, T914-p	904	919	PTK2_S910-p
412	ISSPTETER_Phospho:T5	S100A11	ENSP00000271638.2__Phospho:T8	0.138383	2.4428	2.17017	0.124742	-0.0879294	0.364695	0.265122	0.126739	0	0.0566491	two.sided	Welch Two Sample t-test	i[x] and i[y]	0.291693	NA	NA	NA	NA	NA	NA	NA
413	QDVPPSPPQHQR_Phospho:S6	PARD3B	ENSP00000482649.1__Phospho:S987	0.138351	1.19156	3.99865	0.29932	-0.184063	0.460765	0.234223	0.095872	0	0.116109	two.sided	Welch Two Sample t-test	i[x] and i[y]	0.474981	RPGPRGGSPDQYPYR	UP:Q8TEW8	132494	S1184-p, Y1190-p, R1191-m2	1182	1191	PARD3B_S1184-p
414	AGSISTLDSLDFAR_Phospho:S3	RELCH	ENSP00000468816.1__Phospho:S180	0.13816	2.58899	2.89467	0.0841494	-0.0352198	0.311539	0.0401531	-0.0980067	0	0.0533644	two.sided	Welch Two Sample t-test	i[x] and i[y]	0.243583	GQLNRAGSISTLDSL	UP:Q9P260	134630	S180-p, S182-p, T183-p, S186-p	178	191	RELCH_S180-p
415	GNSRPGTPSAEGGSTSSTLR_Phospho:T7	GTF2F1	ENSP00000469091.1__Phospho:T305	0.137908	2.77614	3.42802	0.0595104	-0.00958265	0.285398	0.174058	0.0361502	0	0.049676	two.sided	Welch Two Sample t-test	i[x] and i[y]	0.207313	EEEKKAPTPQEKKRR	UP:P35269	58240	T331-p	329	335	GTF2F1_T331-p
416	LGSQPIRASNPDLR_Phospho:S9	TNIK	ENSP00000419990.1__Phospho:S678	0.137847	2.23495	2.76651	0.118971	-0.0681527	0.343846	0.198156	0.060309	0	0.0616779	two.sided	Welch Two Sample t-test	i[x] and i[y]	0.284844	NA	NA	NA	NA	NA	NA	NA
417	SLSSPPSSK_Phospho:S3	NFIB	ENSP00000490762.1__Phospho:S255	0.137446	3.86	3.64845	0.0215384	0.0347104	0.240181	0.0645268	-0.072919	0	0.0356077	two.sided	Welch Two Sample t-test	i[x] and i[y]	0.140047	NA	NA	NA	NA	NA	NA	NA
418	STPVPEVVQELPLTSPVDDFRQPR_Phospho:S15	OCLN	ENSP00000347379.2__Phospho:S358	0.137382	1.0491	3.18875	0.367047	-0.26575	0.540513	0.12951	-0.0078713	0	0.130951	two.sided	Welch Two Sample t-test	i[x] and i[y]	0.539719	NA	NA	NA	NA	NA	NA	NA
419	ASSPGYIDSPTYSR_Phospho:S3	ABLIM3	ENSP00000421183.1__Phospho:S311	0.137324	3.2054	2.06368	0.0816726	-0.041663	0.316312	0.087457	-0.0498674	0	0.0428416	two.sided	Welch Two Sample t-test	i[x] and i[y]	0.241125	NA	NA	NA	NA	NA	NA	NA
420	KASPEPPDSAEGALK_Phospho:S3	IRF2BPL	ENSP00000238647.3__Phospho:S547	0.136045	1.71312	2.43979	0.205756	-0.152906	0.424995	-0.101738	-0.237782	0	0.0794132	two.sided	Welch Two Sample t-test	i[x] and i[y]	0.383904	NA	NA	NA	NA	NA	NA	NA
421	KPGDGEVSPSTEDAPFQHSPLGK_Phospho:S8	MCM3AP	ENSP00000291688.1__Phospho:S527	0.135879	0.82334	2.18592	0.490426	-0.519356	0.791114	0.29728	0.161401	0	0.165034	two.sided	Welch Two Sample t-test	i[x] and i[y]	0.642895	NA	NA	NA	NA	NA	NA	NA
422	HPSGGSSPPPR_Phospho:S7	PLEKHA7	ENSP00000347883.2__Phospho:S485;ENSP00000433467.1__Phospho:S116;ENSP00000489780.1__Phospho:S384	0.135346	2.54356	3.974	0.0641403	-0.0127743	0.283466	-0.0347471	-0.170093	0	0.0532114	two.sided	Welch Two Sample t-test	i[x] and i[y]	0.216362	NA	NA	NA	NA	NA	NA	NA
423	VFDDESDEKEDEEYADEK_Phospho:S6	HTATSF1	ENSP00000218364.4__Phospho:S642	0.135018	0.79043	2.6269	0.494384	-0.454995	0.725032	-0.475625	-0.610644	0	0.170816	two.sided	Welch Two Sample t-test	i[x] and i[y]	0.644482	KDLDEEGSEKELHEN	UP:O43719	85853	S579-p	573	581	HTATSF1_S579-p
424	EKTPELPEPSVK_Phospho:T3	SRRM1	ENSP00000363510.3__Phospho:T220	0.134788	1.18246	2.00862	0.35811	-0.353659	0.623236	-0.107837	-0.242626	0	0.11399	two.sided	Welch Two Sample t-test	i[x] and i[y]	0.533846	NA	NA	NA	NA	NA	NA	NA
425	ILEQQNSSRTLEK_Phospho:T10	SEPTIN7	ENSP00000381992.4__Phospho:T373	0.13434	1.18521	2.92057	0.323348	-0.231994	0.500674	-0.226377	-0.360717	0	0.113347	two.sided	Welch Two Sample t-test	i[x] and i[y]	0.49984	NA	NA	NA	NA	NA	NA	NA
426	NQYVPYPHAPGSQR_Phospho:S12	MYO1E	ENSP00000288235.4__Phospho:S980	0.134046	2.30327	3.47929	0.0925382	-0.0375369	0.305628	-0.068965	-0.203011	0	0.058198	two.sided	Welch Two Sample t-test	i[x] and i[y]	0.255671	NA	NA	NA	NA	NA	NA	NA
427	APTVHGGAGGAR_Phospho:T3	KRT23	ENSP00000209718.3__Phospho:T33	0.133741	1.70675	3.77114	0.167385	-0.0891283	0.356611	0.0543793	-0.079362	0	0.07836	two.sided	Welch Two Sample t-test	i[x] and i[y]	0.340873	RSFPRAPTVHGGAGG	UP:Q9C075	48131	T33-p	31	42	KRT23_T33-p
428	SPATSPISSNSHR_Phospho:S1	BIRC6	ENSP00000498175.1__Phospho:S523	0.133512	2.47731	2.19996	0.120195	-0.0793034	0.346327	-0.0260765	-0.159588	0	0.0538939	two.sided	Welch Two Sample t-test	i[x] and i[y]	0.286217	SDDLLEDSDSEEHSR	UP:Q9NR09	530269	S473-p, S480-p, S482-p, S486-p	469	487	BIRC6_S480-p
429	VDHGAEIITQSPGR_Phospho:S11	MAP2	ENSP00000392164.1__Phospho:S1778	0.132764	1.47918	2.55705	0.250539	-0.183016	0.448543	-0.0337144	-0.166478	0	0.0897552	two.sided	Welch Two Sample t-test	i[x] and i[y]	0.429153	NA	NA	NA	NA	NA	NA	NA
430	RESLGLESK_Phospho:S3	RNF25	ENSP00000295704.2__Phospho:S450	0.132756	0.401241	2.06486	0.725972	-1.24883	1.51434	-0.123824	-0.25658	0	0.330863	two.sided	Welch Two Sample t-test	i[x] and i[y]	0.826522	RPGTRRESLGLESKD	UP:Q96BH1	51219	S450-p, S455-p, K456-ub	448	456	RNF25_S450-p
431	SQDATFSPGSEQAEK_Phospho:S7	ZC3HC1	ENSP00000418533.1__Phospho:S292	0.132362	5.15694	2.32561	0.025705	0.0354976	0.229226	-0.0809419	-0.213304	0	0.0256667	two.sided	Welch Two Sample t-test	i[x] and i[y]	0.147905	NA	NA	NA	NA	NA	NA	NA
432	NNSQIASGQNQPQAAAGSHQLSMGQPHNAAGPSPHTLR_Phospho:T36	ARHGAP17	ENSP00000289968.6__Phospho:T628;ENSP00000303130.5__Phospho:T550	0.130875	2.09231	2.29844	0.154711	-0.107394	0.369144	0.118102	-0.0127727	0	0.0625505	two.sided	Welch Two Sample t-test	i[x] and i[y]	0.323573	GPSPGDGSPPKPKDP	UP:Q68EM7	95437	S560-p, S570-p, S575-p	549	580	ARHGAP17_S575-p
433	SPSGSAFGSQENLR_Phospho:S3	DOCK7	ENSP00000413583.2__Phospho:S1423	0.130646	2.36368	2.98819	0.0994121	-0.0456488	0.306941	-0.0861621	-0.216808	0	0.0552723	two.sided	Welch Two Sample t-test	i[x] and i[y]	0.264138	NTYPNSSSPGPGGLG	UP:Q96N67	242561	S864-p, S873-p, Y876-p, T878-p	855	881	DOCK7_S864-p
434	GEQVSQNGLPAEQGSPR_Phospho:S5	SPTBN1	ENSP00000334156.5__Phospho:S2115;ENSP00000349259.4__Phospho:S2128	0.130644	1.95073	3.95646	0.123634	-0.0561092	0.317396	-0.167376	-0.29802	0	0.0669716	two.sided	Welch Two Sample t-test	i[x] and i[y]	0.290896	NA	NA	NA	NA	NA	NA	NA
435	APAPAPPGTVTQVDVR_Phospho:T9	EPS8	ENSP00000281172.5__Phospho:T223	0.130597	1.67613	2.97301	0.193132	-0.118644	0.379839	0.293264	0.162667	0	0.0779159	two.sided	Welch Two Sample t-test	i[x] and i[y]	0.369248	ADPPYTHTIQKQRME	UP:Q12929	91882	Y602-p, T603-p, T605-p	598	608	EPS8_T605-p
436	ASPEPQRENASPAPGTTAEEAMSR_Phospho:S11	BAG6	ENSP00000365131.6__Phospho:S941	0.130585	0.389825	3.19435	0.721218	-0.899715	1.16089	-0.527718	-0.658304	0	0.334985	two.sided	Welch Two Sample t-test	i[x] and i[y]	0.823179	NA	NA	NA	NA	NA	NA	NA
437	ASLPAGLVGTPPESPSEPR_Phospho:T10	PALM3	ENSP00000465701.2__Phospho:T100	0.130248	2.28511	2.45776	0.125758	-0.0760295	0.336526	-0.12471	-0.254958	0	0.0569986	two.sided	Welch Two Sample t-test	i[x] and i[y]	0.292662	NA	NA	NA	NA	NA	NA	NA
438	AEENTDQASPQEDYAGFER_Phospho:S9	MDN1	ENSP00000358400.3__Phospho:S4538	0.130235	2.37629	2.81713	0.103567	-0.050766	0.311237	-0.0238635	-0.154099	0	0.0548062	two.sided	Welch Two Sample t-test	i[x] and i[y]	0.269558	EENTDQASPQEDYAG	UP:Q9NU22	632820	T4534-p, S4538-p, Y4543-p	4530	4548	MDN1_S4538-p
439	EQTLQGAEEDEDLEGPPSYKPPTPK_Phospho:T23	NECTIN2	ENSP00000252483.4__Phospho:T410	0.130066	2.60721	3.93825	0.0605333	-0.00930339	0.269435	0.196581	0.0665154	0	0.0498871	two.sided	Welch Two Sample t-test	i[x] and i[y]	0.208742	PPSYKPPTPKAKLEA	UP:Q92692	57742	T390-p, S405-p, K407-ub, T410-p, K412-ub	388	412	NECTIN2_T410-p
440	SPPPPPPPPRR_Phospho:S1	KIAA1217	ENSP00000365637.3__Phospho:S1044	0.129936	1.30175	3.55977	0.270842	-0.161253	0.421125	0.154948	0.0250117	0	0.0998163	two.sided	Welch Two Sample t-test	i[x] and i[y]	0.447858	NA	NA	NA	NA	NA	NA	NA
441	SSSFGNFDR_Phospho:S3	SAMSN1	ENSP00000383411.2__Phospho:S23	0.129281	1.66855	3.15161	0.189403	-0.110722	0.369285	0.0944826	-0.0347986	0	0.0774813	two.sided	Welch Two Sample t-test	i[x] and i[y]	0.365401	NA	NA	NA	NA	NA	NA	NA
442	SLTSSLENIFSR_Phospho:S5	TBC1D4	ENSP00000496983.1__Phospho:S389	0.129072	0.961552	2.29029	0.4265	-0.383707	0.641851	-0.00915793	-0.13823	0	0.134233	two.sided	Welch Two Sample t-test	i[x] and i[y]	0.58893	NA	NA	NA	NA	NA	NA	NA
443	SDTSSPEVR_Phospho:S5	SRRM2	ENSP00000301740.8__Phospho:S1073	0.128205	1.5453	3.19542	0.214509	-0.126922	0.383331	0.0471055	-0.0810992	0	0.0829644	two.sided	Welch Two Sample t-test	i[x] and i[y]	0.394618	NA	NA	NA	NA	NA	NA	NA
444	SFSSQRPVDR_Phospho:S3	PRRC2C	ENSP00000343629.4__Phospho:S1544	0.128055	1.12066	2.76078	0.350368	-0.254087	0.510198	-0.167033	-0.295088	0	0.114267	two.sided	Welch Two Sample t-test	i[x] and i[y]	0.527488	NA	NA	NA	NA	NA	NA	NA
445	NSEPGSPHSLEALR_Phospho:S2	ACSL5	ENSP00000346223.5__Phospho:S28	0.127944	1.4537	3.56645	0.227964	-0.128592	0.38448	0.0325439	-0.0954002	0	0.0880128	two.sided	Welch Two Sample t-test	i[x] and i[y]	0.408186	NA	NA	NA	NA	NA	NA	NA
446	LVINSGNGAVEDRKPSGLNGEASK_Phospho:S16	CD44	ENSP00000389830.2__Phospho:S654	0.127809	0.718948	3.99254	0.512004	-0.366129	0.621746	-0.372876	-0.500685	0	0.177772	two.sided	Welch Two Sample t-test	i[x] and i[y]	0.658014	NA	NA	NA	NA	NA	NA	NA
447	ALTQPSPVSTPSSVQFFLQEDDSADRK_Phospho:T3	SLC4A2	ENSP00000504447.1__Phospho:T141	0.1278	2.12935	3.02769	0.12226	-0.0622204	0.31782	0.0570618	-0.070738	0	0.0600181	two.sided	Welch Two Sample t-test	i[x] and i[y]	0.289666	ARALTQPSPVSTPSS	UP:P04920	137009	S144-p, T148-p, S150-p, S151-p	139	165	SLC4A2_S144-p
448	VVDYSQFQESDDADEDYGRDSGPPTK_Phospho:S10	NUCKS1	ENSP00000356110.4__Phospho:S19	0.127361	0.492619	3.93419	0.648506	-0.595219	0.849942	-0.311689	-0.43905	0	0.258539	two.sided	Welch Two Sample t-test	i[x] and i[y]	0.770652	LKATVTPSPVKGKGK	UP:Q9H1E3	27296	T177-p, T179-p, S181-p, K184-ac, K184-m1, K184-ub	176	184	NUCKS1_S181-p
449	SGSMDPSGAHPSVR_Phospho:S1	KHDRBS1	ENSP00000313829.7__Phospho:S18	0.127252	1.71751	2.77284	0.19182	-0.119852	0.374355	-0.00304893	-0.130301	0	0.0740907	two.sided	Welch Two Sample t-test	i[x] and i[y]	0.36785	NA	NA	NA	NA	NA	NA	NA
450	LSPFFTLDLSPTEDK_Phospho:S10	ARHGAP32	ENSP00000376425.3__Phospho:S522	0.127218	2.41795	3.55305	0.0809817	-0.0264022	0.280838	0.163008	0.0357905	0	0.0526138	two.sided	Welch Two Sample t-test	i[x] and i[y]	0.240678	ERDATNRSPTQIVKM	UP:A7KAX9	230529	T949-p, S952-p	947	958	ARHGAP32_S952-p
451	RSSTSSEPTPTVK_Phospho:S2	SPECC1L;SPECC1L-ADORA2A	ENSP00000439633.1__Phospho:S831	0.126848	2.12925	2.64806	0.135029	-0.077827	0.331524	-0.185178	-0.312026	0	0.0595742	two.sided	Welch Two Sample t-test	i[x] and i[y]	0.302659	NA	NA	NA	NA	NA	NA	NA
452	TPTSPLK_Phospho:S4	SMARCA5	ENSP00000283131.3__Phospho:S116	0.126365	2.24029	3.55005	0.0971058	-0.03839	0.29112	-0.027043	-0.153408	0	0.0564058	two.sided	Welch Two Sample t-test	i[x] and i[y]	0.261574	EEIFDDASPGKQKEI	UP:O60264	121905	S50-p, S66-p	35	69	SMARCA5_S66-p
453	SPSLSSK_Phospho:S1	USP24;SRRM1	ENSP00000294383.5__Phospho:S1141;ENSP00000363510.3__Phospho:S662	0.12605	1.18754	2.23891	0.34569	-0.286984	0.539083	0.0202664	-0.105783	0	0.106143	two.sided	Welch Two Sample t-test	i[x] and i[y]	0.52229	SPVTKRRSPSLSSKH;SSSQSSKSPSLSSKQ	UP:Q8IYB3	102335	S653-p, S655-p, S657-p, S658-p	653	659	USP24;SRRM1_S653-p
454	PSQVNGAPGSPTEPAGQK_Phospho:S10	MYBBP1A	ENSP00000254718.4__Phospho:S1267	0.125329	1.06632	2.14128	0.39161	-0.349714	0.600373	-0.257471	-0.382801	0	0.117534	two.sided	Welch Two Sample t-test	i[x] and i[y]	0.558717	NA	NA	NA	NA	NA	NA	NA
455	ETINNLDTSSSDFTILQEIEEPSLEPENEK_Phospho:T2	SAFB	ENSP00000292123.4__Phospho:T188;ENSP00000464840.1__Phospho:T188	0.125307	1.2595	2.51176	0.312191	-0.229146	0.479759	0.00511248	-0.120194	0	0.0994894	two.sided	Welch Two Sample t-test	i[x] and i[y]	0.488336	NA	NA	NA	NA	NA	NA	NA
456	TSVPSPEQPQPYR_Phospho:S5	DENND1A	ENSP00000362727.2__Phospho:S523	0.125128	1.0004	3.49384	0.381274	-0.242916	0.493173	0.101995	-0.0231335	0	0.125079	two.sided	Welch Two Sample t-test	i[x] and i[y]	0.550424	AVEGRRTSVPSPEQP	UP:Q8TEH3	110577	T519-p, S520-p, S523-p, Y530-p	518	531	DENND1A_S520-p
457	EYAENIGDGRSPEFR_Phospho:S11	CTNNBL1	ENSP00000355050.6__Phospho:S545	0.12494	2.48338	3.9566	0.0686499	-0.0153504	0.265229	0.185797	0.0608571	0	0.0503102	two.sided	Welch Two Sample t-test	i[x] and i[y]	0.224985	NA	NA	NA	NA	NA	NA	NA
458	RSSPESDR_Phospho:S3	ZC3H13	ENSP00000282007.3__Phospho:S1279	0.124632	2.10397	3.90709	0.104837	-0.0413893	0.290653	-0.0607573	-0.185389	0	0.0592366	two.sided	Welch Two Sample t-test	i[x] and i[y]	0.270672	NA	NA	NA	NA	NA	NA	NA
459	DFTPNRDK_Phospho:T3	RBBP6	ENSP00000316291.4__Phospho:T1434	0.123827	0.876123	3.55171	0.436203	-0.28891	0.536565	-0.142573	-0.2664	0	0.141336	two.sided	Welch Two Sample t-test	i[x] and i[y]	0.596127	WDKDDFESEEEDVKS	UP:Q7Z6E9	201564	S1328-p	1324	1334	RBBP6_S1328-p
460	SPSPYYSR_Phospho:S1,S3	TRA2A;TRA2B	ENSP00000297071.4__Phospho:S260_Phospho:S262;ENSP00000416959.2__Phospho:S264_Phospho:S266	0.12381	2.73613	2.02904	0.109927	-0.068239	0.315858	0.0591605	-0.0646492	0	0.0452499	two.sided	Welch Two Sample t-test	i[x] and i[y]	0.274534	NA	NA	NA	NA	NA	NA	NA
461	ENQRSPVR_Phospho:S5	PPIG	ENSP00000504607.1__Phospho:S375	0.123209	1.52087	3.0385	0.224511	-0.13277	0.379188	-0.0229253	-0.146134	0	0.0810123	two.sided	Welch Two Sample t-test	i[x] and i[y]	0.405086	KKADRDQSPFSKIKQ	UP:Q13427	88617	S687-p, S690-p	682	691	PPIG_S687-p
462	HPSGGSSPPPR_Phospho:S3,S7	PLEKHA7	ENSP00000347883.2__Phospho:S481_Phospho:S485;ENSP00000433467.1__Phospho:S112_Phospho:S116;ENSP00000489780.1__Phospho:S380_Phospho:S384	0.12219	1.06781	2.95331	0.365019	-0.245259	0.48964	0.280401	0.158211	0	0.114431	two.sided	Welch Two Sample t-test	i[x] and i[y]	0.538517	NA	NA	NA	NA	NA	NA	NA
463	QSPSPSTRPIR_Phospho:S2	SRRM1	ENSP00000363510.3__Phospho:S722	0.121853	1.11909	2.32994	0.365123	-0.288474	0.53218	0.148261	0.0264083	0	0.108886	two.sided	Welch Two Sample t-test	i[x] and i[y]	0.538517	NA	NA	NA	NA	NA	NA	NA
464	EEPPSPPQSPR_Phospho:S5	HSF1	ENSP00000383590.5__Phospho:S303	0.121182	1.07516	2.7774	0.366724	-0.254337	0.496701	-0.0828121	-0.203994	0	0.11271	two.sided	Welch Two Sample t-test	i[x] and i[y]	0.539719	RVKEEPPSPPQSPRV	UP:Q00613	57261	S303-p, S307-p	299	309	HSF1_S303-p
465	LGSPKPER_Phospho:S3	ZC3H18	ENSP00000301011.5__Phospho:S868	0.120779	2.7939	2.64544	0.078725	-0.0278395	0.269398	-0.132286	-0.253066	0	0.0432296	two.sided	Welch Two Sample t-test	i[x] and i[y]	0.238368	DGAGVRASDLEDEES	UP:Q86VM9	106378	S46-p, S53-p	45	56	ZC3H18_S46-p
466	AVQLMQQVASNGATLPSALSASK_Phospho:S22	BAIAP2	ENSP00000413069.3__Phospho:S261	0.120644	1.68644	2.79636	0.196891	-0.116694	0.357981	0.00924142	-0.111402	0	0.0715376	two.sided	Welch Two Sample t-test	i[x] and i[y]	0.373164	LPSALSASKSNLVIS	UP:Q9UQB8	60868	T253-p, S256-p, S259-p, S261-p	240	262	BAIAP2_S261-p
467	LLGLTPPEGGAGDRSEEEASSTEK_Phospho:S15	NA;NOL12	ENSP00000477208.1__Phospho:S127	0.1201	1.8884	2.82501	0.161071	-0.0895803	0.329781	0.292554	0.172454	0	0.0635988	two.sided	Welch Two Sample t-test	i[x] and i[y]	0.332788	NA	NA	NA	NA	NA	NA	NA
468	TEESPASDEAGEK_Phospho:S4	HMGN1	ENSP00000370125.5__Phospho:S86	0.119683	1.36047	2.4758	0.284276	-0.196996	0.436362	-0.0701709	-0.189854	0	0.0879717	two.sided	Welch Two Sample t-test	i[x] and i[y]	0.460546	NA	NA	NA	NA	NA	NA	NA
469	RISQTYQQQYGR_Phospho:S3	ANXA4	ENSP00000377833.4__Phospho:S127	0.119468	1.72099	3.82789	0.163574	-0.0767334	0.315669	-0.00168382	-0.121152	0	0.0694178	two.sided	Welch Two Sample t-test	i[x] and i[y]	0.336328	NA	NA	NA	NA	NA	NA	NA
470	SGSMDPSGAHPSVR_Phospho:S3	KHDRBS1	ENSP00000313829.7__Phospho:S20	0.118759	2.08086	2.30829	0.155649	-0.0979026	0.33542	0.0145351	-0.104224	0	0.0570721	two.sided	Welch Two Sample t-test	i[x] and i[y]	0.324737	NA	NA	NA	NA	NA	NA	NA
471	SPSLSSK_Phospho:S3	USP24;SRRM1	ENSP00000294383.5__Phospho:S1143;ENSP00000363510.3__Phospho:S664	0.118685	0.73107	2.20055	0.534682	-0.522229	0.759599	-0.0201394	-0.138824	0	0.162344	two.sided	Welch Two Sample t-test	i[x] and i[y]	0.67503	SPVTKRRSPSLSSKH;SSSQSSKSPSLSSKQ	UP:Q8IYB3	102335	S653-p, S655-p, S657-p, S658-p	653	659	USP24;SRRM1_S653-p
472	EVNSQEEEEEELLRK_Phospho:S4	UIMC1	ENSP00000366434.4__Phospho:S101	0.118577	1.99221	3.29725	0.13208	-0.0615398	0.298694	0.053349	-0.0652283	0	0.0595204	two.sided	Welch Two Sample t-test	i[x] and i[y]	0.2992	NA	NA	NA	NA	NA	NA	NA
473	RSQQGPR_Phospho:S2	EIF4G1	ENSP00000317600.8__Phospho:S540	0.118491	5.58024	3.48619	0.00752571	0.0559456	0.181036	0.0135879	-0.104903	0	0.021234	two.sided	Welch Two Sample t-test	i[x] and i[y]	0.0960842	EGLRKAASLTEDRDR	UP:Q04637	175491	S1209-p, T1211-p, R1216-m1	1207	1216	EIF4G1_S1209-p
474	VEPSSQSPGRSPR_Phospho:S11	ERC1	ENSP00000347621.5__Phospho:S21	0.118256	4.22445	2.08157	0.0482176	0.00222269	0.234289	0.0137112	-0.104544	0	0.0279932	two.sided	Welch Two Sample t-test	i[x] and i[y]	0.189968	NA	NA	NA	NA	NA	NA	NA
475	LSGDQPAAR_Phospho:S2	TCOF1	ENSP00000325223.6__Phospho:S1273;ENSP00000390717.3__Phospho:S1312	0.118196	2.49794	3.50929	0.0756579	-0.0207504	0.257143	0.0939419	-0.0242543	0	0.0473176	two.sided	Welch Two Sample t-test	i[x] and i[y]	0.233696	NA	NA	NA	NA	NA	NA	NA
476	VLLGFSSDESDVEASPR_Phospho:S10	LEMD3	ENSP00000308369.2__Phospho:S144	0.118105	2.00864	2.99328	0.138371	-0.0692565	0.305467	0.0839274	-0.034178	0	0.0587988	two.sided	Welch Two Sample t-test	i[x] and i[y]	0.306921	NA	NA	NA	NA	NA	NA	NA
477	SASSPSPR_Phospho:S1	TRIP12	ENSP00000373696.4__Phospho:S278	0.117357	0.879223	2.10929	0.467847	-0.429359	0.664072	-0.0186459	-0.136003	0	0.133478	two.sided	Welch Two Sample t-test	i[x] and i[y]	0.622882	NA	NA	NA	NA	NA	NA	NA
478	SASLVTR_Phospho:S3	TAOK3	ENSP00000376317.3__Phospho:S442	0.117345	1.5776	3.13135	0.208985	-0.113852	0.348542	0.0939278	-0.023417	0	0.074382	two.sided	Welch Two Sample t-test	i[x] and i[y]	0.388229	NA	NA	NA	NA	NA	NA	NA
479	NYQQNYQNSESGEK_Phospho:S9	YBX1	ENSP00000361626.3__Phospho:S165	0.116864	1.65012	3.36628	0.187507	-0.0952641	0.328993	-0.371995	-0.488859	0	0.0708218	two.sided	Welch Two Sample t-test	i[x] and i[y]	0.363271	SGEKNEGSESAPEGQ	UP:P67809	35924	S174-p, S176-p, R185-m1	171	185	YBX1_S174-p
480	LTATPTPLGGMTGFHMQTEDR_Phospho:T2	SF3B1	ENSP00000335321.6__Phospho:T432	0.11657	1.58084	3.88806	0.191099	-0.0905091	0.323649	-0.0229401	-0.13951	0	0.0737395	two.sided	Welch Two Sample t-test	i[x] and i[y]	0.367424	NA	NA	NA	NA	NA	NA	NA
481	HSSTPNSSEFSR_Phospho:T4	SREK1IP1	ENSP00000427401.3__Phospho:T146	0.116429	1.05242	3.8073	0.35476	-0.196958	0.429817	-0.0774933	-0.193923	0	0.11063	two.sided	Welch Two Sample t-test	i[x] and i[y]	0.531749	KKEKHSSTPNSSEFS	UP:Q8N9Q2	18177	S144-p, S145-p, T146-p, S149-p, S153-p	143	154	SREK1IP1_T146-p
482	SLDMDSIIAEVK_Phospho:S1	KRT8	ENSP00000293308.6__Phospho:S253	0.115987	2.20968	3.41734	0.103185	-0.0400924	0.272066	0.0210643	-0.0949223	0	0.0524903	two.sided	Welch Two Sample t-test	i[x] and i[y]	0.269488	RSRAEAESMYQIKYE	UP:P05787	53704	S280-p, Y282-p, K285-ac, K285-m1, K285-ub, K285-sm	276	285	KRT8_S280-p
483	SPAHPTPLSR_Phospho:S9	CNNM4	ENSP00000366275.2__Phospho:S660	0.115836	1.25728	2.3756	0.31809	-0.226178	0.457849	0.0814111	-0.0344247	0	0.0921323	two.sided	Welch Two Sample t-test	i[x] and i[y]	0.493953	NA	NA	NA	NA	NA	NA	NA
484	ASSPSASSSSSFR_Phospho:S3	ZC3H3	ENSP00000488807.1__Phospho:S383	0.115288	3.38468	3.01185	0.0426889	0.00712933	0.223447	0.288262	0.172974	0	0.0340617	two.sided	Welch Two Sample t-test	i[x] and i[y]	0.179557	KYKWKASSPSASSSS	UP:Q8IXZ2	101941	S383-p	381	393	ZC3H3_S383-p
485	SNVYQPTEMAVVLNGGTIPTAPPSHTGR_Phospho:T17	GPRC5B	ENSP00000300571.2__Phospho:T389	0.11528	2.59602	2.19724	0.110813	-0.0602549	0.290816	0.16258	0.0472999	0	0.0444065	two.sided	Welch Two Sample t-test	i[x] and i[y]	0.27515	NA	NA	NA	NA	NA	NA	NA
486	SYTPEYR_Phospho:T3	TRA2A	ENSP00000297071.4__Phospho:T88	0.115193	0.946263	2.42937	0.428338	-0.329154	0.559541	0.283825	0.168631	0	0.121735	two.sided	Welch Two Sample t-test	i[x] and i[y]	0.590233	NA	NA	NA	NA	NA	NA	NA
487	AEAESMYQIK_Phospho:S5	KRT8	ENSP00000293308.6__Phospho:S280	0.113808	1.29649	2.91176	0.287993	-0.170404	0.398021	0.0147067	-0.0991018	0	0.0877819	two.sided	Welch Two Sample t-test	i[x] and i[y]	0.46524	RSRAEAESMYQIKYE	UP:P05787	53704	S280-p, Y282-p, K285-ac, K285-m1, K285-ub, K285-sm	276	285	KRT8_S280-p
488	VGLSPDSPAGDRNSVGSEGSVGSIR_Phospho:S14	CASKIN2	ENSP00000406963.2__Phospho:S321	0.113154	3.23329	3.99404	0.0319446	0.0159307	0.210378	0.0492824	-0.0638717	0	0.0349966	two.sided	Welch Two Sample t-test	i[x] and i[y]	0.161083	QPSGGDPSPPQERNL	UP:Q8WXE0	126783	S708-p, S711-p, S725-p	707	730	CASKIN2_S725-p
489	LPSTSGSEGVPFR_Phospho:S3	EPHA2	ENSP00000351209.5__Phospho:S897	0.113142	1.45438	2.43098	0.261677	-0.170676	0.396961	0.231559	0.118417	0	0.0777941	two.sided	Welch Two Sample t-test	i[x] and i[y]	0.439369	RVSIRLPSTSGSEGV	UP:P29317	108266	S897-p, T898-p, S899-p, S901-p	895	907	EPHA2_S897-p
490	AGGASPAASSTAQPPTQHR_Phospho:S5	IRF2BP1	ENSP00000307265.3__Phospho:S453	0.113049	1.28772	3.86605	0.269519	-0.134062	0.36016	0.0575649	-0.055484	0	0.08779	two.sided	Welch Two Sample t-test	i[x] and i[y]	0.44688	PVRAGGASPAASSTA	UP:Q8IU81	61688	S453-p, S457-p	449	467	IRF2BP1_S453-p
491	RLSQPESAEK_Phospho:S3	ACIN1	ENSP00000451328.1__Phospho:S710;ENSP00000474349.1__Phospho:S652	0.112953	1.99901	3.99996	0.116249	-0.0439295	0.269836	0.120481	0.0075277	0	0.0565046	two.sided	Welch Two Sample t-test	i[x] and i[y]	0.282108	PSDTKAESPAEKVPE	UP:Q9UKV3	151862	S490-p	488	494	ACIN1_S490-p
492	SEEPSVSIPFLQTALLR_Phospho:S1	CEP170	ENSP00000338161.4__Phospho:S410	0.112772	0.742248	2.20214	0.529024	-0.486677	0.71222	0.00881198	-0.10396	0	0.151933	two.sided	Welch Two Sample t-test	i[x] and i[y]	0.67153	NA	NA	NA	NA	NA	NA	NA
493	SPEASASASPHTPR_Phospho:S1	SHROOM3	ENSP00000494970.1__Phospho:S889	0.112649	2.43872	3.77705	0.0750572	-0.0186418	0.24394	0.055769	-0.05688	0	0.0461919	two.sided	Welch Two Sample t-test	i[x] and i[y]	0.23352	NA	NA	NA	NA	NA	NA	NA
494	QGPGQSLSFPENYQTLPK_Phospho:T15	PLEKHA7	ENSP00000347883.2__Phospho:T472;ENSP00000433467.1__Phospho:T103;ENSP00000489780.1__Phospho:T371	0.112169	1.64072	3.80694	0.179797	-0.0815022	0.30584	-0.0211817	-0.133351	0	0.0683659	two.sided	Welch Two Sample t-test	i[x] and i[y]	0.356144	NA	NA	NA	NA	NA	NA	NA
495	LESLSETPGPSSPR_Phospho:S12	NA;ARHGEF5	ENSP00000494753.1__Phospho:S1126	0.112159	3.06619	2.45578	0.0709666	-0.0202992	0.244617	0.129074	0.0169155	0	0.0365792	two.sided	Welch Two Sample t-test	i[x] and i[y]	0.22779	NA	NA	NA	NA	NA	NA	NA
496	SPSTLLPK_Phospho:S1	MAP4	ENSP00000507895.1__Phospho:S1970	0.111966	1.53765	2.06742	0.260029	-0.191748	0.415679	-0.235186	-0.347152	0	0.0728163	two.sided	Welch Two Sample t-test	i[x] and i[y]	0.437454	NA	NA	NA	NA	NA	NA	NA
497	SHSLSGAR_Phospho:S3	TMEM184B	ENSP00000488878.1__Phospho:S329	0.111688	1.79403	2.05335	0.211382	-0.149616	0.372992	-0.155378	-0.267067	0	0.0622555	two.sided	Welch Two Sample t-test	i[x] and i[y]	0.390552	HGLSRSHSLSGARDN	UP:Q9Y519	45562	S386-p, S388-p	386	393	TMEM184B_S388-p
498	ADSRESLK_Phospho:S3	MAP1B	ENSP00000296755.7__Phospho:S541	0.111654	1.49852	2.04036	0.270373	-0.202935	0.426243	0.0690092	-0.0426452	0	0.0745097	two.sided	Welch Two Sample t-test	i[x] and i[y]	0.447817	NA	NA	NA	NA	NA	NA	NA
499	EEADENYNSVNTR_Phospho:S9	STX4	ENSP00000378447.1__Phospho:S115	0.111494	2.31642	3.9791	0.0818014	-0.022419	0.245407	0.210989	0.0994947	0	0.048132	two.sided	Welch Two Sample t-test	i[x] and i[y]	0.241147	EADENYNSVNTRMRK	UP:Q12846	34180	Y115-p, S117-p, T120-p	109	121	STX4_S117-p
500	DSAQDDQAK_Phospho:S2	FLII	ENSP00000438536.2__Phospho:S381	0.111374	2.8815	3.94755	0.0456593	0.00349579	0.219252	0.175235	0.0638612	0	0.0386514	two.sided	Welch Two Sample t-test	i[x] and i[y]	0.186301	RLRRRKDSAQDDQAK	UP:Q13045	144751	S436-p	435	443	FLII_S436-p
501	SPQPPSR_Phospho:S1	ZC3H18	ENSP00000301011.5__Phospho:S487	0.111239	2.25171	2.92372	0.112078	-0.0483268	0.270806	0.144286	0.0330462	0	0.0494023	two.sided	Welch Two Sample t-test	i[x] and i[y]	0.276435	DGAGVRASDLEDEES	UP:Q86VM9	106378	S46-p, S53-p	45	56	ZC3H18_S46-p
502	FSGEEGEIEDDESGTENREEK_Phospho:S2,S13	THRAP3	ENSP00000346634.5__Phospho:S928_Phospho:S939	0.111126	1.41505	3.70108	0.235412	-0.114035	0.336287	0.0842611	-0.0268646	0	0.078531	two.sided	Welch Two Sample t-test	i[x] and i[y]	0.41471	NA	NA	NA	NA	NA	NA	NA
503	AAGGGAGSSEDDAQSR_Phospho:S8	GOLPH3	ENSP00000265070.6__Phospho:S35	0.110555	0.850552	2.39927	0.47142	-0.368336	0.589445	-0.109471	-0.220025	0	0.12998	two.sided	Welch Two Sample t-test	i[x] and i[y]	0.626414	AAGGGAGSSEDDAQS	UP:Q9H4A6	33811	S35-p, S36-p, S42-p	28	43	GOLPH3_S35-p
504	AAESPDQK_Phospho:S4	SLC16A1	ENSP00000358640.4__Phospho:S483	0.110504	1.79172	2.07431	0.210521	-0.145957	0.366965	-0.123769	-0.234273	0	0.0616749	two.sided	Welch Two Sample t-test	i[x] and i[y]	0.389793	EVTKAAESPDQKDTD	UP:P53985	53944	S483-p, K487-ub	480	487	SLC16A1_S483-p
505	TSSSETEEK_Phospho:S3	CD2AP	ENSP00000352264.5__Phospho:S233	0.110338	2.01725	2.79244	0.143784	-0.0712872	0.291964	0.194082	0.0837434	0	0.0546976	two.sided	Welch Two Sample t-test	i[x] and i[y]	0.312284	NA	NA	NA	NA	NA	NA	NA
506	TTSPLEEEER_Phospho:S3	ACIN1	ENSP00000451328.1__Phospho:S365;ENSP00000474349.1__Phospho:S307	0.109931	1.88084	2.46865	0.176036	-0.100911	0.320773	0.132892	0.0229615	0	0.0584479	two.sided	Welch Two Sample t-test	i[x] and i[y]	0.351984	PSDTKAESPAEKVPE	UP:Q9UKV3	151862	S490-p	488	494	ACIN1_S490-p
507	NSEEEEEEK_Phospho:S2	NOLC1	ENSP00000474710.2__Phospho:S563	0.109776	4.07731	3.17367	0.0239134	0.0266854	0.192866	0.0474778	-0.0622981	0	0.0269236	two.sided	Welch Two Sample t-test	i[x] and i[y]	0.144829	NA	NA	NA	NA	NA	NA	NA
508	LEISPDSSPER_Phospho:S4	PKP2	ENSP00000342800.5__Phospho:S151	0.109661	2.29921	3.81089	0.0862941	-0.0253941	0.244717	0.12176	0.0120987	0	0.0476952	two.sided	Welch Two Sample t-test	i[x] and i[y]	0.246063	LKAGTTATYEGRWGR	UP:Q99959	97415	T118-p, Y119-p	113	122	PKP2_T118-p
509	SLGSAGPSGTLPR_Phospho:T10	PPP1R13L	ENSP00000354218.4__Phospho:T341	0.109628	1.20329	2.26486	0.339511	-0.241559	0.460814	-0.041939	-0.151567	0	0.0911065	two.sided	Welch Two Sample t-test	i[x] and i[y]	0.51547	NA	NA	NA	NA	NA	NA	NA
510	VQEKPDSPGGSTQIQR_Phospho:S7	MYO9B	ENSP00000380444.2__Phospho:S1290	0.109324	3.12978	2.99417	0.0522113	-0.00196212	0.220611	-0.0870641	-0.196388	0	0.0349303	two.sided	Welch Two Sample t-test	i[x] and i[y]	0.196719	NA	NA	NA	NA	NA	NA	NA
511	SPFNSPSPQDSPR_Phospho:S7	NFIC	ENSP00000342194.2__Phospho:S339	0.109209	1.86233	2.17564	0.19326	-0.124555	0.342973	-0.0621934	-0.171403	0	0.0586412	two.sided	Welch Two Sample t-test	i[x] and i[y]	0.369286	NA	NA	NA	NA	NA	NA	NA
512	LSPSPTSQR_Phospho:S2	LMNA	ENSP00000355292.6__Phospho:S390	0.109129	2.25572	3.91755	0.0884997	-0.026314	0.244571	0.256028	0.146899	0	0.0483786	two.sided	Welch Two Sample t-test	i[x] and i[y]	0.248123	NA	NA	NA	NA	NA	NA	NA
513	LESGGGGEGGEGTEEEDGAER_Phospho:T13	PRMT6	ENSP00000359095.1__Phospho:T21	0.108899	2.12046	3.90033	0.103053	-0.0351374	0.252935	0.155539	0.0466403	0	0.0513562	two.sided	Welch Two Sample t-test	i[x] and i[y]	0.269478	GGEGGEGTEEEDGAE	UP:Q96LA8	41938	S11-p, T21-p, R29-m1	9	29	PRMT6_T21-p
514	RSPSPLGTSVR_Phospho:S4	PHLDB2	ENSP00000418296.1__Phospho:S73	0.108677	1.87001	3.12228	0.154638	-0.0722419	0.289595	0.152987	0.0443099	0	0.0581155	two.sided	Welch Two Sample t-test	i[x] and i[y]	0.323573	NA	NA	NA	NA	NA	NA	NA
515	RSSPVYVGR_Phospho:S3	TGM2	ENSP00000355330.2__Phospho:S216	0.108418	0.895425	2.07795	0.461986	-0.394261	0.611097	0.15161	0.0431913	0	0.12108	two.sided	Welch Two Sample t-test	i[x] and i[y]	0.618252	NA	NA	NA	NA	NA	NA	NA
516	AAGMSSPGAQSHPEELPR_Phospho:S6	MYO9B	ENSP00000380444.2__Phospho:S717	0.108363	1.32169	2.34361	0.300489	-0.199194	0.415921	0.038688	-0.0696753	0	0.0819884	two.sided	Welch Two Sample t-test	i[x] and i[y]	0.476391	NA	NA	NA	NA	NA	NA	NA
517	DNSPSLK_Phospho:S3	CMIP	ENSP00000478272.1__Phospho:S162	0.108271	1.17863	3.24169	0.317766	-0.172122	0.388665	0.137987	0.0297158	0	0.0918619	two.sided	Welch Two Sample t-test	i[x] and i[y]	0.493683	FINSRDNSPSLKEIR	UP:Q8IY22	86331	S349-p, K353-ub	347	353	CMIP_S349-p
518	RQSLELQK_Phospho:S3	BAZ1B	ENSP00000342434.4__Phospho:S1342	0.108196	2.08563	3.98263	0.105653	-0.0360854	0.252477	-0.242295	-0.35049	0	0.0518768	two.sided	Welch Two Sample t-test	i[x] and i[y]	0.271463	LAEDEGDSEPEAVGQ	UP:Q9UIG0	170903	S1468-p, S1476-p	1461	1477	BAZ1B_S1468-p
519	LDSQEPGRQTPDR_Phospho:T10	CXorf38	ENSP00000367677.1__Phospho:T195	0.108044	3.34354	3.39173	0.0368701	0.0116091	0.204479	0.038475	-0.0695693	0	0.0323143	two.sided	Welch Two Sample t-test	i[x] and i[y]	0.168387	NA	NA	NA	NA	NA	NA	NA
520	TAQVPSPPR_Phospho:S6	ACIN1	ENSP00000451328.1__Phospho:S991;ENSP00000474349.1__Phospho:S946	0.107905	1.39842	3.99106	0.234689	-0.106521	0.322331	0.0437551	-0.0641501	0	0.0771622	two.sided	Welch Two Sample t-test	i[x] and i[y]	0.413864	PSDTKAESPAEKVPE	UP:Q9UKV3	151862	S490-p	488	494	ACIN1_S490-p
521	DEVQEVVFVPAGTHTPGSR_Phospho:T15	SCRN2	ENSP00000290216.9__Phospho:T52	0.107424	1.21718	2.66288	0.320332	-0.194674	0.409522	0.343115	0.235692	0	0.0882561	two.sided	Welch Two Sample t-test	i[x] and i[y]	0.496529	FVPAGTHTPGSRLQC	UP:Q96FV2	46597	T50-p, T52-p, S55-p	38	56	SCRN2_T52-p
522	SDSIRPALNSPVERPSSDQEEGETSAQTER_Phospho:S3	AMFR	ENSP00000290649.5__Phospho:S509	0.107409	1.04669	2.82802	0.37634	-0.230696	0.445515	0.00293659	-0.104473	0	0.102618	two.sided	Welch Two Sample t-test	i[x] and i[y]	0.546078	NA	NA	NA	NA	NA	NA	NA
523	SPHQLLSPSSFSPSATPSQK_Phospho:S1	NA;POLA2	ENSP00000433952.1__Phospho:S101	0.106786	2.1176	3.82808	0.104716	-0.0357391	0.249312	-0.0241251	-0.130911	0	0.050428	two.sided	Welch Two Sample t-test	i[x] and i[y]	0.270672	KRSVSTRSPHQLLSP	UP:Q14181	65948	S141-p, S147-p, S149-p, S150-p, S152-p, S154-p, T156-p, S158-p, K160-ac, K160-ub	141	160	NA;POLA2_S141-p
524	LYNSEESRPYTNK_Phospho:T11	CDK12	ENSP00000407720.2__Phospho:T893	0.105724	1.56368	2.52124	0.232496	-0.134516	0.345964	0.070074	-0.0356502	0	0.0676123	two.sided	Welch Two Sample t-test	i[x] and i[y]	0.412331	SPEPKAITPPQQPYK	UP:Q9NYV4	164155	T692-p	690	699	CDK12_T692-p
525	SYSPSFQR_Phospho:S3	ARHGAP23	ENSP00000479208.1__Phospho:S423	0.105496	0.915785	2.92178	0.428947	-0.266729	0.477721	0.125098	0.0196024	0	0.115197	two.sided	Welch Two Sample t-test	i[x] and i[y]	0.590299	NA	NA	NA	NA	NA	NA	NA
526	TSASEGNPYVSSTLSVPASPR_Phospho:S19	PHLDB2	ENSP00000418296.1__Phospho:S334	0.105479	0.984572	3.66716	0.38525	-0.202923	0.413882	0.049407	-0.0560725	0	0.107132	two.sided	Welch Two Sample t-test	i[x] and i[y]	0.553117	NA	NA	NA	NA	NA	NA	NA
527	SLSPPQSQSK_Phospho:S3	BAIAP2	ENSP00000413069.3__Phospho:S325	0.105312	7.97156	2.22756	0.011145	0.0536875	0.156937	0.146233	0.0409203	0	0.013211	two.sided	Welch Two Sample t-test	i[x] and i[y]	0.111352	LPSALSASKSNLVIS	UP:Q9UQB8	60868	T253-p, S256-p, S259-p, S261-p	240	262	BAIAP2_S261-p
528	LPSSPVYEDAASFK_Phospho:S4	CTTN	ENSP00000301843.8__Phospho:S418	0.104774	0.776795	3.29152	0.489281	-0.303749	0.513298	0.320435	0.215661	0	0.13488	two.sided	Welch Two Sample t-test	i[x] and i[y]	0.641644	NA	NA	NA	NA	NA	NA	NA
529	QEEAEEQGAGSPGQPAHLAR_Phospho:S11	PLEKHF1	ENSP00000389787.2__Phospho:S227	0.103533	0.57596	3.99721	0.595516	-0.395689	0.602755	0.103901	0.000368507	0	0.179757	two.sided	Welch Two Sample t-test	i[x] and i[y]	0.730354	AEEQGAGSPGQPAHL	UP:Q96S99	31195	S227-p	217	236	PLEKHF1_S227-p
530	RYSPPIQR_Phospho:Y2	SRRM1	ENSP00000363510.3__Phospho:Y605	0.10351	0.711562	2.14694	0.546098	-0.483081	0.690101	-0.170173	-0.273683	0	0.145469	two.sided	Welch Two Sample t-test	i[x] and i[y]	0.684268	NA	NA	NA	NA	NA	NA	NA
531	SPEIHRR_Phospho:S1	BCLAF1;THRAP3	ENSP00000346634.5__Phospho:S672;ENSP00000434826.1__Phospho:S646	0.103447	0.739772	3.12151	0.511151	-0.331935	0.53883	-0.0799812	-0.183429	0	0.139837	two.sided	Welch Two Sample t-test	i[x] and i[y]	0.657662	NA	NA	NA	NA	NA	NA	NA
532	SLSMVDLQDAR_Phospho:S3	DAB2IP	ENSP00000310827.1__Phospho:S623	0.103336	0.790616	3.28555	0.482282	-0.292897	0.499568	0.0565172	-0.0468185	0	0.130703	two.sided	Welch Two Sample t-test	i[x] and i[y]	0.637294	NA	NA	NA	NA	NA	NA	NA
533	LGSYSGPTSVSR_Phospho:S3	PANK2	ENSP00000495157.2__Phospho:S79	0.103165	1.49489	3.29966	0.223752	-0.105597	0.311928	0.107791	0.00462584	0	0.0690117	two.sided	Welch Two Sample t-test	i[x] and i[y]	0.404415	NA	NA	NA	NA	NA	NA	NA
534	SFSSQRPGMER_Phospho:S3	PRRC2A	ENSP00000365175.4__Phospho:S1386	0.103047	0.593731	2.23551	0.60726	-0.573166	0.77926	0.000611281	-0.102436	0	0.173558	two.sided	Welch Two Sample t-test	i[x] and i[y]	0.739963	NA	NA	NA	NA	NA	NA	NA
535	TSSSYTR_Phospho:S4	PPP1R12A	ENSP00000449514.1__Phospho:S440	0.102852	1.20159	2.2151	0.3422	-0.233205	0.43891	0.085767	-0.0170854	0	0.0855967	two.sided	Welch Two Sample t-test	i[x] and i[y]	0.517937	SEKRDKKSPLIESTA	UP:O14974	115281	S299-p, S304-p, S313-p	298	315	PPP1R12A_S299-p
536	DVDVSEDSPPPLPER_Phospho:S8	PTPN12	ENSP00000397991.2__Phospho:S543	0.102832	0.968235	2.39935	0.42013	-0.288458	0.494122	-0.0321167	-0.134949	0	0.106206	two.sided	Welch Two Sample t-test	i[x] and i[y]	0.583047	DVDVSEDSPPPLPER	UP:Q05209	88106	S670-p, S673-p	666	680	PTPN12_S673-p
537	IESDVQEPTEPEDDLDIMLGNK_Phospho:S3	EIF2S2	ENSP00000364119.2__Phospho:S105	0.102543	2.7939	3.18711	0.0636369	-0.0104756	0.215562	0.130824	0.0282807	0	0.0367025	two.sided	Welch Two Sample t-test	i[x] and i[y]	0.215304	NA	NA	NA	NA	NA	NA	NA
538	LPNNSSRPSTPTINVLESK_Phospho:T10	EZH2	ENSP00000507503.1__Phospho:T258	0.102499	6.16548	3.94188	0.00368613	0.056072	0.148926	0.165943	0.0634435	0	0.0166247	two.sided	Welch Two Sample t-test	i[x] and i[y]	0.0789853	NA	NA	NA	NA	NA	NA	NA
539	SGPPSPPSTATSFGGPRPR_Phospho:S5	SRCAP;NA	ENSP00000378499.3__Phospho:S1600	0.102286	3.64476	2.54591	0.0465508	0.00324992	0.201321	0.0324935	-0.069792	0	0.0280638	two.sided	Welch Two Sample t-test	i[x] and i[y]	0.188359	NA	NA	NA	NA	NA	NA	NA
540	LESTSPK_Phospho:S5	MLLT1	ENSP00000252674.6__Phospho:S267	0.102271	2.30084	3.92949	0.0840484	-0.0220185	0.22656	-0.101968	-0.204239	0	0.0444493	two.sided	Welch Two Sample t-test	i[x] and i[y]	0.243583	NA	NA	NA	NA	NA	NA	NA
541	LIDSSGSASVLTHSSSGNSLK_Phospho:S19	OSBPL9	ENSP00000431980.1__Phospho:S151	0.101565	1.03839	2.70132	0.382967	-0.230115	0.433244	0.081018	-0.0205467	0	0.0978096	two.sided	Welch Two Sample t-test	i[x] and i[y]	0.551933	NA	NA	NA	NA	NA	NA	NA
542	SDSGGSSSEPFDR_Phospho:S3	PRRC2A	ENSP00000365175.4__Phospho:S761	0.101295	0.896056	2.92674	0.43775	-0.263615	0.466206	0.0640565	-0.0372389	0	0.113046	two.sided	Welch Two Sample t-test	i[x] and i[y]	0.597342	NA	NA	NA	NA	NA	NA	NA
543	ESAPPSLR_Phospho:S2	HDAC7	ENSP00000404394.2__Phospho:S181	0.101156	2.69048	3.9933	0.0547282	-0.00330126	0.205613	0.0411635	-0.0599926	0	0.0375978	two.sided	Welch Two Sample t-test	i[x] and i[y]	0.20102	NA	NA	NA	NA	NA	NA	NA
544	AASPPRPLLSNASATPVGR_Phospho:S3	ANLN	ENSP00000379380.2__Phospho:S182	0.100702	2.14225	3.85582	0.101406	-0.0317593	0.233164	-0.145271	-0.245974	0	0.0470077	two.sided	Welch Two Sample t-test	i[x] and i[y]	0.267822	PSEEKAASPPRPLLS	UP:Q9NQW6	124199	S182-p, S189-p, T194-p	180	198	ANLN_S182-p
545	KQSLGELIGTLNAAK_Phospho:S3	TPI1	ENSP00000379933.4__Phospho:S21	0.100598	2.06764	3.98834	0.107721	-0.0346415	0.235837	-0.39644	-0.497037	0	0.0486533	two.sided	Welch Two Sample t-test	i[x] and i[y]	0.273306	NA	NA	NA	NA	NA	NA	NA
546	AASPSPQSVR_Phospho:S3	SRRM1	ENSP00000363510.3__Phospho:S747	0.100209	1.01547	2.57727	0.395553	-0.245093	0.445512	-0.0656872	-0.165897	0	0.0986823	two.sided	Welch Two Sample t-test	i[x] and i[y]	0.562223	NA	NA	NA	NA	NA	NA	NA
547	AHFNAMFQPSSPTR_Phospho:S11	GTF3C2	ENSP00000264720.3__Phospho:S893	0.100158	1.25254	3.85079	0.281046	-0.12529	0.325606	-0.000170004	-0.100328	0	0.0799634	two.sided	Welch Two Sample t-test	i[x] and i[y]	0.457707	NAMFQPSSPTRRPGF	UP:Q8WUA4	100680	S892-p, S893-p, T895-p	883	896	GTF3C2_S893-p
548	LSPVPVPR_Phospho:S2	RALY	ENSP00000246194.3__Phospho:S135;ENSP00000364255.3__Phospho:S119	0.100142	1.51784	3.48522	0.213853	-0.0942182	0.294501	-0.159194	-0.259335	0	0.0659763	two.sided	Welch Two Sample t-test	i[x] and i[y]	0.393979	NA	NA	NA	NA	NA	NA	NA
549	NPPSPRPSQLPVLDR_Phospho:S4	SRCAP;NA	ENSP00000378499.3__Phospho:S2757	0.0995337	0.860591	3.78343	0.440575	-0.228963	0.428031	-0.0290734	-0.128607	0	0.115657	two.sided	Welch Two Sample t-test	i[x] and i[y]	0.600097	NA	NA	NA	NA	NA	NA	NA
550	RNTSASDEDER_Phospho:T3	LRRFIP1	ENSP00000244815.5__Phospho:T65;ENSP00000409431.1__Phospho:T65	0.0994508	0.834907	2.13951	0.486623	-0.382334	0.581236	-0.133556	-0.233007	0	0.119116	two.sided	Welch Two Sample t-test	i[x] and i[y]	0.639724	NA	NA	NA	NA	NA	NA	NA
551	ASSPPDR_Phospho:S3	ARGLU1	ENSP00000383059.3__Phospho:S77	0.0994257	0.828671	2.18781	0.487896	-0.376589	0.575441	-0.015746	-0.115172	0	0.119982	two.sided	Welch Two Sample t-test	i[x] and i[y]	0.641058	NA	NA	NA	NA	NA	NA	NA
552	FSGEEGEIEDDESGTENREEK_Phospho:S13	THRAP3	ENSP00000346634.5__Phospho:S939	0.0991893	1.1784	3.83968	0.306469	-0.13841	0.336789	0.00291767	-0.0962716	0	0.0841726	two.sided	Welch Two Sample t-test	i[x] and i[y]	0.482504	NA	NA	NA	NA	NA	NA	NA
553	EYGSTSSIDK_Phospho:S4	SIPA1L1	ENSP00000351352.2__Phospho:S208	0.0985685	1.5921	2.70091	0.21945	-0.111397	0.308534	-0.0915073	-0.190076	0	0.061911	two.sided	Welch Two Sample t-test	i[x] and i[y]	0.398968	NA	NA	NA	NA	NA	NA	NA
554	QGSFSEDVISHK_Phospho:S3	MACF1	ENSP00000455274.1__Phospho:S3922	0.0982893	0.811939	3.5763	0.467392	-0.254115	0.450694	-0.0359517	-0.134241	0	0.121055	two.sided	Welch Two Sample t-test	i[x] and i[y]	0.622763	NA	NA	NA	NA	NA	NA	NA
555	SPGYESESSR_Phospho:S1	ZNF768	ENSP00000369777.5__Phospho:S139	0.0982471	0.852621	2.5332	0.466855	-0.309822	0.506316	0.0487308	-0.0495163	0	0.11523	two.sided	Welch Two Sample t-test	i[x] and i[y]	0.622291	NA	NA	NA	NA	NA	NA	NA
556	IDISPSTLR_Phospho:S4	BCLAF1	ENSP00000434826.1__Phospho:S656	0.0969043	0.794687	2.77277	0.489169	-0.30979	0.503599	0.0815247	-0.0153796	0	0.12194	two.sided	Welch Two Sample t-test	i[x] and i[y]	0.641644	EGEPQEESPLKSKSQ	UP:Q9NYF8	106122	S177-p	169	180	BCLAF1_S177-p
557	SSSTEPPPPVR_Phospho:S3	CPSF7	ENSP00000437531.1__Phospho:S48	0.0966709	0.867456	2.67924	0.456383	-0.28326	0.476602	0.0971006	0.000429756	0	0.111442	two.sided	Welch Two Sample t-test	i[x] and i[y]	0.613855	NA	NA	NA	NA	NA	NA	NA
558	ANSSGLYK_Phospho:S3	ZNF639	ENSP00000418870.1__Phospho:S200	0.0960638	1.1987	3.9875	0.296995	-0.126715	0.318843	-0.0419582	-0.138022	0	0.0801398	two.sided	Welch Two Sample t-test	i[x] and i[y]	0.472496	WPLLRANSSGLYKCE	UP:Q9UID6	56054	S200-p	198	205	ZNF639_S200-p
559	NLGSINTELQDVQR_Phospho:S4	SEC22B	ENSP00000463393.1__Phospho:S137	0.0957441	1.18657	3.62457	0.307306	-0.137743	0.329231	0.174585	0.078841	0	0.08069	two.sided	Welch Two Sample t-test	i[x] and i[y]	0.483375	RARRNLGSINTELQD	UP:O75396	24741	S137-p, T140-p	134	147	SEC22B_S137-p
560	TASPPPPPK_Phospho:S3	SRRM1	ENSP00000363510.3__Phospho:S625	0.0956441	0.69965	2.09334	0.553742	-0.468109	0.659397	-0.136082	-0.231726	0	0.136703	two.sided	Welch Two Sample t-test	i[x] and i[y]	0.690588	NA	NA	NA	NA	NA	NA	NA
561	TSTSDLSR_Phospho:S2	ARHGAP21	ENSP00000365592.3__Phospho:S1851	0.0955027	1.35654	2.30091	0.292666	-0.172442	0.363447	0.20844	0.112937	0	0.0704014	two.sided	Welch Two Sample t-test	i[x] and i[y]	0.469451	NA	NA	NA	NA	NA	NA	NA
562	ATSEIFHSQSFLATGSNLR_Phospho:S10	SEPTIN10	ENSP00000380826.2__Phospho:S411	0.0951962	0.902685	3.82842	0.419864	-0.202853	0.393246	0.039285	-0.0559112	0	0.105459	two.sided	Welch Two Sample t-test	i[x] and i[y]	0.582917	SEIFHSQSFLATGSN	UP:Q9P0V9	52593	S427-p, S432-p, S434-p, S440-p	425	443	SEPTIN10_S434-p
563	AASLTEDRDR_Phospho:S3	EIF4G1	ENSP00000317600.8__Phospho:S1045	0.0950988	2.05842	3.93925	0.109724	-0.0339565	0.224154	-0.280892	-0.375991	0	0.0461999	two.sided	Welch Two Sample t-test	i[x] and i[y]	0.274534	EGLRKAASLTEDRDR	UP:Q04637	175491	S1209-p, T1211-p, R1216-m1	1207	1216	EIF4G1_S1209-p
564	SRDDLYDQDDSR_Phospho:Y6	LSR	ENSP00000394479.1__Phospho:Y379	0.0950921	1.23702	3.99473	0.283821	-0.118449	0.308633	0.179356	0.0842642	0	0.0768717	two.sided	Welch Two Sample t-test	i[x] and i[y]	0.460247	PSTYAHLSPAKTPPP	UP:Q86X29	71439	T316-gl, S317-gl, S321-p, Y323-p, S326-p, S326-gl, T327-p, T327-gl, Y328-p, S332-p, S332-gl	314	335	LSR_S332-p
565	AIPGDQHPESPVHTEPMGIQGR_Phospho:S10	MDC1	ENSP00000365588.3__Phospho:S793	0.0950899	3.64818	2.37312	0.0519451	-0.00174627	0.191926	-0.0688218	-0.163912	0	0.026065	two.sided	Welch Two Sample t-test	i[x] and i[y]	0.196423	NA	NA	NA	NA	NA	NA	NA
566	EDSQPPTPVSQR_Phospho:S3	DPF2	ENSP00000436901.1__Phospho:S244	0.0946204	3.41331	2.04975	0.073575	-0.0219215	0.211162	0.1721	0.0774792	0	0.027721	two.sided	Welch Two Sample t-test	i[x] and i[y]	0.232004	EGEDKEDSQPPTPVS	UP:Q92785	44155	D243-ca, S244-p, T248-p, S251-p	242	253	DPF2_S244-p
567	IMSSIGEGIDFSQER_Phospho:S4	ANKS1A	ENSP00000353518.3__Phospho:S677	0.0946184	2.52559	3.57739	0.0722842	-0.0144278	0.203665	-0.0559033	-0.150522	0	0.0374638	two.sided	Welch Two Sample t-test	i[x] and i[y]	0.23045	NA	NA	NA	NA	NA	NA	NA
568	DGDGVPGGGPLSPAR_Phospho:S12	ARHGEF1	ENSP00000470715.1__Phospho:S919	0.0945739	1.86271	3.31587	0.150572	-0.0586374	0.247785	0.246079	0.151505	0	0.0507721	two.sided	Welch Two Sample t-test	i[x] and i[y]	0.319227	VPGGGPLSPARTQEI	UP:Q92888	102435	S863-p	852	866	ARHGEF1_S863-p
569	SNTLPSDVGR_Phospho:T3	GRIP1	ENSP00000446047.1__Phospho:T905	0.0945306	1.02509	2.59435	0.391243	-0.226691	0.415752	0.112015	0.0174842	0	0.0922165	two.sided	Welch Two Sample t-test	i[x] and i[y]	0.558581	NA	NA	NA	NA	NA	NA	NA
570	SSSSSQESLNRPFSSK_Phospho:S5	CLASP2	ENSP00000419305.3__Phospho:S327	0.094148	1.27403	3.99889	0.271662	-0.111048	0.299344	-0.174506	-0.268654	0	0.073898	two.sided	Welch Two Sample t-test	i[x] and i[y]	0.448188	NA	NA	NA	NA	NA	NA	NA
571	LSVPTSDEEDEVPAPK_Phospho:S6	ABCF1	ENSP00000313603.8__Phospho:S109;ENSP00000405512.2__Phospho:S110	0.0937448	2.25018	2.93812	0.111788	-0.0404329	0.227922	0.0254702	-0.0682746	0	0.041661	two.sided	Welch Two Sample t-test	i[x] and i[y]	0.276186	NA	NA	NA	NA	NA	NA	NA
572	GKSEEELEASK_Phospho:S3	MICAL3	ENSP00000416015.2__Phospho:S977	0.0937139	1.61778	3.11676	0.200743	-0.0867912	0.274219	-0.147854	-0.241568	0	0.0579275	two.sided	Welch Two Sample t-test	i[x] and i[y]	0.377655	SDLKAVHSPIRSQPV	UP:Q7RTP6	224295	S1221-p	1218	1224	MICAL3_S1221-p
573	DIYLSPDR_Phospho:S5	ZRSR2	ENSP00000510773.1__Phospho:S323	0.0923335	1.27571	3.99905	0.271122	-0.10864	0.293307	0.202119	0.109786	0	0.0723783	two.sided	Welch Two Sample t-test	i[x] and i[y]	0.447858	NA	NA	NA	NA	NA	NA	NA
574	SGSPDREGR_Phospho:S3	ARHGEF37	ENSP00000328083.6__Phospho:S15	0.092013	1.20927	3.59735	0.299988	-0.128907	0.312933	0.0465589	-0.0454541	0	0.0760899	two.sided	Welch Two Sample t-test	i[x] and i[y]	0.475819	NA	NA	NA	NA	NA	NA	NA
575	EPSPHPGVGLTSGSSR_Phospho:S3	CRYBG2	ENSP00000310435.6__Phospho:S154	0.0917606	1.04753	2.36179	0.390068	-0.234878	0.418399	0.202416	0.110655	0	0.0875974	two.sided	Welch Two Sample t-test	i[x] and i[y]	0.557503	NA	NA	NA	NA	NA	NA	NA
576	RSSQPSPTAVPASDSPPTK_Phospho:S2	MAP7D1	ENSP00000362243.4__Phospho:S112	0.091391	1.49982	3.36062	0.221073	-0.0912734	0.274055	-0.0595848	-0.150976	0	0.0609347	two.sided	Welch Two Sample t-test	i[x] and i[y]	0.401491	NA	NA	NA	NA	NA	NA	NA
577	SLPAGDALYLSFNPPQPSR_Phospho:S1	ARHGEF2	ENSP00000315325.7__Phospho:S858	0.0912099	1.0275	2.03596	0.410578	-0.284341	0.466761	0.11161	0.0203998	0	0.0887691	two.sided	Welch Two Sample t-test	i[x] and i[y]	0.576366	EKLCRANSRDGEAGR	UP:Q92974	111543	S782-p	780	789	ARHGEF2_S782-p
578	TSSLTQFPPSQSEER_Phospho:S3	RANBP3	ENSP00000465085.1__Phospho:S58	0.0909737	1.91697	3.34812	0.141459	-0.0515491	0.233496	0.0416635	-0.0493101	0	0.047457	two.sided	Welch Two Sample t-test	i[x] and i[y]	0.310135	NA	NA	NA	NA	NA	NA	NA
579	SPSFGAGEGLLR_Phospho:S3	ARHGEF17	ENSP00000263674.3__Phospho:S420	0.0904803	2.17262	3.8297	0.0985648	-0.0272033	0.208164	0.00101466	-0.0894656	0	0.0416458	two.sided	Welch Two Sample t-test	i[x] and i[y]	0.263381	NA	NA	NA	NA	NA	NA	NA
580	ADSDSEDK_Phospho:S3	CBX1	ENSP00000225603.4__Phospho:S89	0.0902213	2.98179	2.41576	0.0766768	-0.0206852	0.201128	0.126474	0.0362525	0	0.0302574	two.sided	Welch Two Sample t-test	i[x] and i[y]	0.235743	NA	NA	NA	NA	NA	NA	NA
581	EQSEVSVSPR_Phospho:S8	RSRC2	ENSP00000330188.6__Phospho:S32	0.0901254	1.5914	2.48587	0.227967	-0.113143	0.293394	0.0802935	-0.00983188	0	0.0566328	two.sided	Welch Two Sample t-test	i[x] and i[y]	0.408186	NA	NA	NA	NA	NA	NA	NA
582	SPTSSPTPQR_Phospho:S1	DNM1	ENSP00000486525.1__Phospho:S770	0.0900052	1.37641	3.98856	0.240912	-0.0917554	0.271766	-0.0925995	-0.182605	0	0.0653912	two.sided	Welch Two Sample t-test	i[x] and i[y]	0.420609	NA	NA	NA	NA	NA	NA	NA
583	SQTFSPGER_Phospho:T3	WWC2	ENSP00000420835.1__Phospho:T132	0.0899713	1.51078	2.1407	0.262022	-0.150782	0.330725	-0.0297637	-0.119735	0	0.0595527	two.sided	Welch Two Sample t-test	i[x] and i[y]	0.439542	NA	NA	NA	NA	NA	NA	NA
584	YADSPGASSPEQPK_Phospho:S4	ELF1	ENSP00000489586.1__Phospho:S163	0.0898667	0.702407	3.75206	0.523545	-0.274806	0.45454	0.0412697	-0.048597	0	0.127941	two.sided	Welch Two Sample t-test	i[x] and i[y]	0.66706	NA	NA	NA	NA	NA	NA	NA
585	SDSLSPPR_Phospho:S5	LIMCH1	ENSP00000424825.1__Phospho:S192;ENSP00000425631.1__Phospho:S33	0.0897572	1.90261	3.04575	0.151854	-0.0591096	0.238624	0.056834	-0.0329232	0	0.0471758	two.sided	Welch Two Sample t-test	i[x] and i[y]	0.320947	NA	NA	NA	NA	NA	NA	NA
586	KPSVGVPPPASPSYPR_Phospho:S3	KIAA1522	ENSP00000362579.1__Phospho:S971	0.0895816	0.620191	2.15124	0.594453	-0.491854	0.671017	-0.304548	-0.394129	0	0.144442	two.sided	Welch Two Sample t-test	i[x] and i[y]	0.729555	NA	NA	NA	NA	NA	NA	NA
587	VEETSPLGNAR_Phospho:S5	NKTR	ENSP00000232978.8__Phospho:S1146	0.0894466	1.55153	2.50772	0.235733	-0.116182	0.295075	0.0598139	-0.0296327	0	0.0576507	two.sided	Welch Two Sample t-test	i[x] and i[y]	0.415059	NA	NA	NA	NA	NA	NA	NA
588	IQQLAISGLK_Phospho:S7	AP3M1;AP3M2	ENSP00000429804.1__Phospho:S15	0.089344	1.35584	3.93643	0.247712	-0.0947822	0.27347	0.0338984	-0.0554456	0	0.0658954	two.sided	Welch Two Sample t-test	i[x] and i[y]	0.427632	KIQQLAISGLKVNRL	UP:Q9Y2T2	46939	K388-ub	379	388	AP3M1;AP3M2_S385-p
589	RGTSPRPPEGGLGYSQLGDDDLK_Phospho:S4	CDK11A;CDK11B	ENSP00000351629.5__Phospho:S727;ENSP00000463048.2__Phospho:S739	0.0887425	1.47054	3.00333	0.237678	-0.103188	0.280673	-0.0295777	-0.11832	0	0.0603468	two.sided	Welch Two Sample t-test	i[x] and i[y]	0.416978	LSDLQDISDSERKTS	UP:Q9UQ88	91362	S265-p, S271-p, S273-p	262	275	CDK11A;CDK11B_S271-p
590	LIQEEKESTELRAEEIENR_Phospho:S8,T9	PPFIA2	ENSP00000448941.1__Phospho:S254_Phospho:T255	0.0886898	1.91953	3.50469	0.137338	-0.047069	0.224449	0.265091	0.176401	0	0.0462039	two.sided	Welch Two Sample t-test	i[x] and i[y]	0.305424	LIQEEKESTELRAEE;IQEEKESTELRAEEI	UP:O75334	143291	#N/A	666	684	PPFIA2_S673-p,T674-p
591	MNSLTFK_Phospho:S3	DOCK7	ENSP00000413583.2__Phospho:S1383	0.0886341	2.19572	3.44783	0.103956	-0.0308882	0.208156	0.128	0.0393655	0	0.0403667	two.sided	Welch Two Sample t-test	i[x] and i[y]	0.270021	NTYPNSSSPGPGGLG	UP:Q96N67	242561	S864-p, S873-p, Y876-p, T878-p	855	881	DOCK7_S864-p
592	SPFGSTER_Phospho:S1	MSL1	ENSP00000462945.1__Phospho:S70	0.0885304	1.91444	3.93836	0.129203	-0.0406587	0.21772	0.141988	0.0534574	0	0.0462436	two.sided	Welch Two Sample t-test	i[x] and i[y]	0.295519	NA	NA	NA	NA	NA	NA	NA
593	SGTSSPQSPVFR_Phospho:S8	AFAP1	ENSP00000351245.2__Phospho:S668	0.0883874	2.91976	2.45246	0.0785396	-0.0213408	0.198116	-0.0396714	-0.128059	0	0.0302722	two.sided	Welch Two Sample t-test	i[x] and i[y]	0.238277	SGTSSPQSPVFRHRT	UP:Q8N556	80725	S661-p, T663-p, S664-p, S665-p, S668-p	661	672	AFAP1_S668-p
594	GNSRPGTPSAEGGSTSSTLR_Phospho:S3	GTF2F1	ENSP00000469091.1__Phospho:S301	0.0882014	0.968287	3.53785	0.394335	-0.178283	0.354686	0.188269	0.100067	0	0.0910901	two.sided	Welch Two Sample t-test	i[x] and i[y]	0.561429	EEEKKAPTPQEKKRR	UP:P35269	58240	T331-p	329	335	GTF2F1_T331-p
595	SGLYYSTK_Phospho:S1	GRB7	ENSP00000310771.4__Phospho:S256	0.0881065	0.728865	2.37564	0.531221	-0.360626	0.536839	0.138623	0.0505163	0	0.120882	two.sided	Welch Two Sample t-test	i[x] and i[y]	0.672314	NA	NA	NA	NA	NA	NA	NA
596	TASRPDDIPDSPSSPK_Phospho:S11	CARMIL1	ENSP00000331983.6__Phospho:S1288	0.0880497	1.02235	2.91011	0.383958	-0.190891	0.36699	0.131242	0.0431921	0	0.0861249	two.sided	Welch Two Sample t-test	i[x] and i[y]	0.551944	NA	NA	NA	NA	NA	NA	NA
597	SARHTPAR_Phospho:S1,T5	TRA2B	ENSP00000416959.2__Phospho:S29_Phospho:T33	0.0880494	1.54756	2.61909	0.232241	-0.108867	0.284966	-0.0670355	-0.155085	0	0.0568956	two.sided	Welch Two Sample t-test	i[x] and i[y]	0.412321	NA	NA	NA	NA	NA	NA	NA
598	GDSDDEK_Phospho:S3	ACIN1	ENSP00000451328.1__Phospho:S216;ENSP00000474349.1__Phospho:S158	0.0878554	3.79516	2.05929	0.0601155	-0.00904998	0.184761	-0.025144	-0.112999	0	0.0231493	two.sided	Welch Two Sample t-test	i[x] and i[y]	0.207942	PSDTKAESPAEKVPE	UP:Q9UKV3	151862	S490-p	488	494	ACIN1_S490-p
599	SPDKPGGSPSASR_Phospho:S1	NOC2L	ENSP00000317992.6__Phospho:S49	0.0873797	1.03318	2.74436	0.383842	-0.196526	0.371285	0.000340895	-0.0870388	0	0.0845735	two.sided	Welch Two Sample t-test	i[x] and i[y]	0.551944	NA	NA	NA	NA	NA	NA	NA
600	NEGSESAPEGQAQQR_Phospho:S4	YBX1	ENSP00000361626.3__Phospho:S174	0.0871415	0.890658	3.98935	0.423569	-0.184791	0.359074	-0.142545	-0.229687	0	0.0978395	two.sided	Welch Two Sample t-test	i[x] and i[y]	0.586626	SGEKNEGSESAPEGQ	UP:P67809	35924	S174-p, S176-p, R185-m1	171	185	YBX1_S174-p
601	EFDELNPSAQR_Phospho:S8	ATP2A2	ENSP00000311186.6__Phospho:S663	0.0871342	3.74602	3.94939	0.0204789	0.0222251	0.152043	0.0946186	0.00748432	0	0.0232605	two.sided	Welch Two Sample t-test	i[x] and i[y]	0.139265	EFDELNPSAQRDACL	UP:P16615	114757	S663-p	656	666	ATP2A2_S663-p
602	HLSQEDNDLNK_Phospho:S3	CCDC82	ENSP00000442723.1__Phospho:S131/154	0.0870948	1.63664	3.82576	0.180277	-0.0633476	0.237537	-0.188413	-0.275508	0	0.0532157	two.sided	Welch Two Sample t-test	i[x] and i[y]	0.356888	QDQEKHLSQEDNDLN;DDQEKHLSQEDNDLN	UP:Q8N4S0	64002	S131-p	129	139	CCDC82_S131-p
603	RGPNYTSGYGTNSELSNPSETESER_Phospho:S19	FXR1	ENSP00000388828.2__Phospho:S409	0.0870761	0.682629	3.02968	0.543387	-0.316636	0.490788	0.00179107	-0.0852851	0	0.12756	two.sided	Welch Two Sample t-test	i[x] and i[y]	0.681886	NA	NA	NA	NA	NA	NA	NA
604	TGSTSSSSSGK_Phospho:S3	EML1	ENSP00000452089.1__Phospho:S129	0.0870416	1.58629	3.68548	0.193853	-0.0705721	0.244655	0.164799	0.0777574	0	0.0548711	two.sided	Welch Two Sample t-test	i[x] and i[y]	0.369797	KPTGSLPSPSGVRKE	UP:O00423	89861	T108-p, S110-p, S113-p	106	118	EML1_S113-p
605	RSFEVEEVETPNSTPPRR_Phospho:S2	SEPTIN9	ENSP00000391249.1__Phospho:S30	0.0863522	0.732816	3.99268	0.50437	-0.24105	0.413755	-0.0661705	-0.152523	0	0.117836	two.sided	Welch Two Sample t-test	i[x] and i[y]	0.65214	NA	NA	NA	NA	NA	NA	NA
606	PAASPRPR_Phospho:S4	CAST	ENSP00000379157.2__Phospho:S11;ENSP00000502345.1__Phospho:S11	0.0862141	0.613376	3.27661	0.579602	-0.340478	0.512906	-0.222186	-0.3084	0	0.140557	two.sided	Welch Two Sample t-test	i[x] and i[y]	0.714954	SDEKKAASLGSSQSS	UP:P20810-5	81169	S51-p, S54-p, S55-p, S57-p, S58-p	49	59	CAST_S51-p
607	SYSPDGK_Phospho:Y2	MATR3	ENSP00000378279.2__Phospho:Y597	0.0861995	1.89328	3.4161	0.143351	-0.0492046	0.221604	-0.0164222	-0.102622	0	0.0455293	two.sided	Welch Two Sample t-test	i[x] and i[y]	0.312284	NA	NA	NA	NA	NA	NA	NA
608	RSTQGVTLTDLQEAEK_Phospho:S2	PPP1R12A	ENSP00000449514.1__Phospho:S608	0.0856685	1.39863	3.09619	0.253718	-0.105881	0.277218	0.0392432	-0.0464253	0	0.0612519	two.sided	Welch Two Sample t-test	i[x] and i[y]	0.431993	SEKRDKKSPLIESTA	UP:O14974	115281	S299-p, S304-p, S313-p	298	315	PPP1R12A_S299-p
609	DHSPTPSVFNSDEER_Phospho:S3	FIP1L1	ENSP00000336752.6__Phospho:S492	0.0853826	1.09036	2.56014	0.367436	-0.189889	0.360655	0.109822	0.0244392	0	0.0783071	two.sided	Welch Two Sample t-test	i[x] and i[y]	0.539825	NA	NA	NA	NA	NA	NA	NA
610	TTTYTQGVPPSQGDLEYQMSTTAR_Phospho:T21	JUP	ENSP00000311113.5__Phospho:T78	0.0853745	0.607582	3.52578	0.580397	-0.32635	0.4971	-0.0523779	-0.137752	0	0.140515	two.sided	Welch Two Sample t-test	i[x] and i[y]	0.715677	SRRALMGSPQLVAAV	UP:P14923	81745	S182-p	178	191	JUP_S182-p
611	TEDESLVENNDNIDEEAREELR_Phospho:T1	NASP	ENSP00000255120.5__Phospho:T123	0.0851307	0.970766	3.66031	0.391351	-0.167523	0.337785	0.220041	0.13491	0	0.0876943	two.sided	Welch Two Sample t-test	i[x] and i[y]	0.558581	EGEETEGSEEDDKEN	UP:P49321	85238	T477-p, S480-p	473	485	NASP_S480-p
612	SGAASMPSSPK_Phospho:S9	PHLDB2	ENSP00000418296.1__Phospho:S204	0.0848825	0.461428	2.14849	0.687028	-0.656438	0.826203	-0.145668	-0.23055	0	0.183956	two.sided	Welch Two Sample t-test	i[x] and i[y]	0.797152	NA	NA	NA	NA	NA	NA	NA
613	AASLTEDRDR_Phospho:T5	EIF4G1	ENSP00000317600.8__Phospho:T1047	0.0846405	1.94492	3.98104	0.124015	-0.0364144	0.205695	-0.200201	-0.284841	0	0.0435188	two.sided	Welch Two Sample t-test	i[x] and i[y]	0.291191	EGLRKAASLTEDRDR	UP:Q04637	175491	S1209-p, T1211-p, R1216-m1	1207	1216	EIF4G1_S1209-p
614	SDAEEDGGTVSQEEEDRK_Phospho:S11	CANX	ENSP00000505471.1__Phospho:S492	0.0842597	1.00012	3.08651	0.389077	-0.179657	0.348177	0.44918	0.364921	0	0.0842492	two.sided	Welch Two Sample t-test	i[x] and i[y]	0.556618	EDEILNRSPRNRKPR	UP:P27824	67568	S583-p	574	585	CANX_S583-p
615	TEEPLGSPHPSGTVESPGEGPQDTR_Phospho:S7	ZNF446	ENSP00000336565.4__Phospho:S137	0.0841061	0.919517	2.25974	0.445144	-0.269124	0.437336	0.0460672	-0.0380389	0	0.0914677	two.sided	Welch Two Sample t-test	i[x] and i[y]	0.603024	NA	NA	NA	NA	NA	NA	NA
616	YFDDEFTAQSITITPPDR_Phospho:T14	AKT2	ENSP00000309428.6__Phospho:T408	0.0838617	0.377338	2.11667	0.740421	-0.823609	0.991332	0.170691	0.0868298	0	0.222246	two.sided	Welch Two Sample t-test	i[x] and i[y]	0.837243	NA	NA	NA	NA	NA	NA	NA
617	SPSLESLSRPPSLGFGDTR_Phospho:S3	SPECC1	ENSP00000378901.2__Phospho:S833	0.083736	1.02341	3.63608	0.369305	-0.152688	0.32016	-0.0495597	-0.133296	0	0.0818202	two.sided	Welch Two Sample t-test	i[x] and i[y]	0.541823	NA	NA	NA	NA	NA	NA	NA
618	IPSPLQPEMQGTPDDEPSEPEPSPSTLIYR_Phospho:S3	LIN37	ENSP00000466707.2__Phospho:S99	0.0833924	0.763304	2.00864	0.524732	-0.384748	0.551533	0.138473	0.0550804	0	0.109252	two.sided	Welch Two Sample t-test	i[x] and i[y]	0.668073	ACRSRIPSPLQPEMQ	UP:Q96GY3	28383	S182-p, T191-p, S202-p, T205-p	180	209	LIN37_S182-p
619	MEGSDFESSGGR_Phospho:S4	ING5	ENSP00000385937.1__Phospho:S118	0.0833138	2.18746	2.60902	0.129878	-0.0488488	0.215476	-0.0113155	-0.0946293	0	0.038087	two.sided	Welch Two Sample t-test	i[x] and i[y]	0.296181	LKDKMEGSDFESSGG	UP:Q8WYH8	27751	S118-p, S122-p, R126-m1	115	126	ING5_S118-p
620	ISLPLPNFSSLNLR_Phospho:S10	VIM	ENSP00000224237.5__Phospho:S420	0.0822711	0.491366	2.64851	0.660962	-0.492904	0.657446	0.185654	0.103383	0	0.167433	two.sided	Welch Two Sample t-test	i[x] and i[y]	0.780283	GQVINETSQHHDDLE	UP:P08670	53652	T458-p, S459-p	451	466	VIM_S459-p
621	GLAAGSAETLPANFR_Phospho:T9	PPFIA1	ENSP00000374198.3__Phospho:T1159	0.0819246	0.962639	3.3852	0.399335	-0.172288	0.336137	0.0897297	0.00780507	0	0.0851042	two.sided	Welch Two Sample t-test	i[x] and i[y]	0.566207	NA	NA	NA	NA	NA	NA	NA
622	RTSSEELR_Phospho:S3	SLAIN2	ENSP00000264313.5__Phospho:S87	0.0818073	0.769639	2.30246	0.512644	-0.322524	0.486139	-0.272205	-0.354013	0	0.106293	two.sided	Welch Two Sample t-test	i[x] and i[y]	0.65842	NA	NA	NA	NA	NA	NA	NA
623	TTHSPYEER_Phospho:S4	RBM15B	ENSP00000454545.1__Phospho:S609	0.0817032	1.5752	3.9279	0.191626	-0.0633557	0.226762	-0.291666	-0.373369	0	0.0518686	two.sided	Welch Two Sample t-test	i[x] and i[y]	0.367813	NA	NA	NA	NA	NA	NA	NA
624	LGESQTLQQFSR_Phospho:S4	SPTAN1	ENSP00000361816.4__Phospho:S1550	0.081459	1.66357	2.24004	0.224641	-0.109004	0.271922	0.146478	0.065019	0	0.0489664	two.sided	Welch Two Sample t-test	i[x] and i[y]	0.405086	NA	NA	NA	NA	NA	NA	NA
625	ETESAPGSPR_Phospho:S4	LARP1	ENSP00000428589.2__Phospho:S517	0.081173	0.9796	2.29522	0.418981	-0.234827	0.397172	0.161346	0.0801733	0	0.0828634	two.sided	Welch Two Sample t-test	i[x] and i[y]	0.582756	NA	NA	NA	NA	NA	NA	NA
626	LLLAEDSEEEVDFLSER_Phospho:S7	MDC1	ENSP00000365588.3__Phospho:S168	0.0811157	0.945697	2.91457	0.41592	-0.196437	0.358668	0.116339	0.0352232	0	0.0857734	two.sided	Welch Two Sample t-test	i[x] and i[y]	0.580278	NA	NA	NA	NA	NA	NA	NA
627	LGVSVSPSR_Phospho:S6	ZC3H18	ENSP00000301011.5__Phospho:S534	0.0807938	0.964843	2.46605	0.41945	-0.221509	0.383097	-0.0983441	-0.179138	0	0.0837378	two.sided	Welch Two Sample t-test	i[x] and i[y]	0.582917	DGAGVRASDLEDEES	UP:Q86VM9	106378	S46-p, S53-p	45	56	ZC3H18_S46-p
628	YVSGSSPDLVTR_Phospho:S5	PTPN14	ENSP00000355923.4__Phospho:S593	0.08074	1.12608	3.54441	0.33055	-0.12884	0.29032	0.0460411	-0.0346989	0	0.0717001	two.sided	Welch Two Sample t-test	i[x] and i[y]	0.50729	NA	NA	NA	NA	NA	NA	NA
629	QAQAQESEEEEESR_Phospho:S7	DNAJC17	ENSP00000453298.1__Phospho:S112	0.0806951	1.18056	3.60568	0.309753	-0.117556	0.278946	0.201542	0.120847	0	0.0683533	two.sided	Welch Two Sample t-test	i[x] and i[y]	0.485656	RQAQAQESEEEEESR	UP:Q9NVM6	34687	S112-p	106	119	DNAJC17_S112-p
630	AGSSTPGDAPPAVAEVQGR_Phospho:S3	HUWE1	ENSP00000262854.6__Phospho:S2887	0.0806124	0.82689	2.39333	0.4826	-0.279244	0.440469	-0.145463	-0.226075	0	0.0974887	two.sided	Welch Two Sample t-test	i[x] and i[y]	0.637294	NA	NA	NA	NA	NA	NA	NA
631	QSHSESPSLQSK_Phospho:S6	SRRM2	ENSP00000301740.8__Phospho:S1083	0.0805646	0.888773	3.26017	0.434808	-0.195318	0.356448	-0.104642	-0.185207	0	0.090647	two.sided	Welch Two Sample t-test	i[x] and i[y]	0.595459	NA	NA	NA	NA	NA	NA	NA
632	SPPREGSQGELTPANSQSR_Phospho:S1	GPS1	ENSP00000463937.1__Phospho:S56	0.0802764	0.814293	3.94314	0.461792	-0.195001	0.355554	-0.0588945	-0.139171	0	0.0985842	two.sided	Welch Two Sample t-test	i[x] and i[y]	0.618252	KSPPREGSQGELTPA	UP:Q13098	55537	S474-p, T479-p, S483-p, S485-p	472	486	GPS1_S474-p
633	STSTLEIQPSRASPTSDIESVER_Phospho:S13	DCAF5	ENSP00000451551.1__Phospho:S566	0.0796557	1.79519	2.59019	0.184844	-0.0750757	0.234387	-0.0209783	-0.100634	0	0.0443718	two.sided	Welch Two Sample t-test	i[x] and i[y]	0.360503	NA	NA	NA	NA	NA	NA	NA
634	ETSSATPGRDSK_Phospho:T6	AFF4	ENSP00000265343.5__Phospho:T528	0.0795954	1.31103	3.40237	0.271317	-0.101313	0.260504	-0.0592284	-0.138824	0	0.0607122	two.sided	Welch Two Sample t-test	i[x] and i[y]	0.447858	NA	NA	NA	NA	NA	NA	NA
635	IGSTIFGER_Phospho:S3	PLPBP	ENSP00000333551.3__Phospho:S244	0.0794917	1.01968	3.89492	0.366977	-0.139275	0.298259	-0.0397111	-0.119203	0	0.0779574	two.sided	Welch Two Sample t-test	i[x] and i[y]	0.539719	STNVRIGSTIFGERD	UP:O94903	30344	S244-p, T245-p	242	250	PLPBP_S244-p
636	SQGLSGDK_Phospho:S1	PKP3	ENSP00000331678.2__Phospho:S95	0.0792624	1.93748	2.14962	0.18335	-0.0855246	0.244049	0.132954	0.0536918	0	0.0409101	two.sided	Welch Two Sample t-test	i[x] and i[y]	0.35997	RADYDTLSLRSLRLG	UP:Q9Y446	87082	Y176-p, T178-p, S180-p	174	182	PKP3_S180-p
637	YSPSTEK_Phospho:S2	NRBF2	ENSP00000397502.2__Phospho:S110	0.0790594	0.696074	3.07338	0.535363	-0.277566	0.435685	0.0775838	-0.00147567	0	0.113579	two.sided	Welch Two Sample t-test	i[x] and i[y]	0.675549	SPLSQKYSPSTEKCL	UP:Q96F24	32378	S120-p	119	125	NRBF2_S120-p
638	YVESDDEK_Phospho:S4	ATRX	ENSP00000378967.3__Phospho:S92	0.0788252	1.04674	3.48087	0.36239	-0.143148	0.300798	0.109065	0.0302402	0	0.0753057	two.sided	Welch Two Sample t-test	i[x] and i[y]	0.538031	NA	NA	NA	NA	NA	NA	NA
639	TSPPQPVNPPRPFK_Phospho:T1	PHF20L1	ENSP00000220847.8__Phospho:T368	0.0784454	0.907881	3.66062	0.419703	-0.170484	0.327375	-0.0727462	-0.151192	0	0.0864049	two.sided	Welch Two Sample t-test	i[x] and i[y]	0.582917	NA	NA	NA	NA	NA	NA	NA
640	ESQQYYHSLAVR_Phospho:S8	PEAK1	ENSP00000309230.4__Phospho:S1374	0.0783987	1.28082	3.12298	0.287091	-0.112129	0.268927	-0.0648928	-0.143291	0	0.0612096	two.sided	Welch Two Sample t-test	i[x] and i[y]	0.464224	NA	NA	NA	NA	NA	NA	NA
641	APSDSSLGTPSDGRPELR_Phospho:S3	TRIP10	ENSP00000320117.7__Phospho:S296	0.0782383	2.21886	3.84423	0.093463	-0.0212452	0.177722	0.0506359	-0.0276024	0	0.0352605	two.sided	Welch Two Sample t-test	i[x] and i[y]	0.25659	NA	NA	NA	NA	NA	NA	NA
642	SLLPEEDRNNVGEGEEEELGR_Phospho:S1	FHIP1B	ENSP00000431773.1__Phospho:S596	0.078129	1.30243	2.93159	0.285645	-0.115322	0.27158	0.0542467	-0.0238823	0	0.0599871	two.sided	Welch Two Sample t-test	i[x] and i[y]	0.462431	GSRTKKRSLLPEEDR	UP:Q8N612	105568	S596-p, R603-m1	596	616	FHIP1B_S596-p
643	TPELPEPSVK_Phospho:T1	SRRM1	ENSP00000363510.3__Phospho:T220	0.0780189	1.42148	3.02033	0.249722	-0.0959889	0.252027	-0.0754819	-0.153501	0	0.0548857	two.sided	Welch Two Sample t-test	i[x] and i[y]	0.4284	NA	NA	NA	NA	NA	NA	NA
644	ENNSPEHLK_Phospho:S4	BRCA1	ENSP00000418775.1__Phospho:S67	0.0778817	1.08906	2.66818	0.36461	-0.166585	0.322348	0.0629982	-0.0148835	0	0.0715129	two.sided	Welch Two Sample t-test	i[x] and i[y]	0.538517	NA	NA	NA	NA	NA	NA	NA
645	RQSLPASPR_Phospho:S3	MAP7D1	ENSP00000362243.4__Phospho:S410	0.0777459	0.357967	2.13913	0.752632	-0.80084	0.956332	-0.0422697	-0.120016	0	0.217187	two.sided	Welch Two Sample t-test	i[x] and i[y]	0.844882	NA	NA	NA	NA	NA	NA	NA
646	DIPRTPSR_Phospho:T5	SRRM2	ENSP00000301740.8__Phospho:T1472	0.0776892	0.719271	3.72067	0.514548	-0.231289	0.386667	-0.158783	-0.236472	0	0.108011	two.sided	Welch Two Sample t-test	i[x] and i[y]	0.659786	NA	NA	NA	NA	NA	NA	NA
647	GSGGLFSPSTAHVPDGALGQR_Phospho:S7	TNKS1BP1	ENSP00000350990.3__Phospho:S1029	0.0775878	2.09707	3.06976	0.124855	-0.0386573	0.193833	-0.0106987	-0.0882865	0	0.0369981	two.sided	Welch Two Sample t-test	i[x] and i[y]	0.291741	AQDLCRASPEPPGPE	UP:Q9C0C2	181796	S672-p	671	683	TNKS1BP1_S672-p
648	SPASPSQAPYAQR_Phospho:S4	CPEB3	ENSP00000398310.2__Phospho:S195	0.0773639	0.583676	3.62343	0.593822	-0.306228	0.460956	0.17993	0.102566	0	0.132546	two.sided	Welch Two Sample t-test	i[x] and i[y]	0.729188	NA	NA	NA	NA	NA	NA	NA
649	SLSYSPVER_Phospho:S5	SRRM2	ENSP00000301740.8__Phospho:S2694	0.0772243	0.960049	3.932	0.392271	-0.147639	0.302087	-0.0312685	-0.108493	0	0.0804379	two.sided	Welch Two Sample t-test	i[x] and i[y]	0.559192	NA	NA	NA	NA	NA	NA	NA
650	SASLSYPDR_Phospho:S3	CNNM4	ENSP00000366275.2__Phospho:S664	0.0765307	1.25549	3.61818	0.284264	-0.0999941	0.253055	0.133421	0.0568902	0	0.0609567	two.sided	Welch Two Sample t-test	i[x] and i[y]	0.460546	NA	NA	NA	NA	NA	NA	NA
651	AQSPGSPLHAR_Phospho:S3	SHROOM2	ENSP00000370299.3__Phospho:S1036	0.0764257	0.894899	3.71786	0.424987	-0.167955	0.320806	-0.156242	-0.232668	0	0.0854014	two.sided	Welch Two Sample t-test	i[x] and i[y]	0.587872	NA	NA	NA	NA	NA	NA	NA
652	DEPDSPVLYR_Phospho:S5	RASSF6	ENSP00000379123.2__Phospho:S147	0.0761944	1.01361	3.89647	0.36951	-0.13472	0.287108	0.0597825	-0.0164119	0	0.0751712	two.sided	Welch Two Sample t-test	i[x] and i[y]	0.541823	HAKDEPDSPVLYRTM	UP:Q6ZTQ3	43384	S179-p	175	184	RASSF6_S179-p
653	ASGDPGASGMSPR_Phospho:S11	RBM15B	ENSP00000454545.1__Phospho:S109	0.0756503	1.00421	3.75236	0.375568	-0.139067	0.290368	0.0243672	-0.0512832	0	0.0753335	two.sided	Welch Two Sample t-test	i[x] and i[y]	0.54578	NA	NA	NA	NA	NA	NA	NA
654	TVSDNSLSNSR_Phospho:S3	FNBP1	ENSP00000389117.3__Phospho:S296	0.0755479	1.45403	2.54428	0.25719	-0.10789	0.258986	-0.0990267	-0.174575	0	0.0519575	two.sided	Welch Two Sample t-test	i[x] and i[y]	0.434443	QPMKRTVSDNSLSNS	UP:Q96RU3	71307	T294-p, S296-p, S299-p, S301-p, S303-p	294	304	FNBP1_S296-p
655	ALSSDSILSPAPDAR_Phospho:S4	MISP	ENSP00000215582.4__Phospho:S395	0.0752787	1.50801	3.20658	0.222948	-0.0779509	0.228508	-0.0208177	-0.0960964	0	0.0499193	two.sided	Welch Two Sample t-test	i[x] and i[y]	0.403974	PGLRRALSSDSILSP	UP:Q8IVT2	75357	S394-p, S395-p, S397-p, S400-p	392	406	MISP_S394-p
656	YSDEQLNSGRQSPSQNER_Phospho:S12	APC	ENSP00000257430.4__Phospho:S1042	0.074845	2.53533	2.26546	0.112132	-0.0389238	0.188614	-0.00267415	-0.0775191	0	0.0295208	two.sided	Welch Two Sample t-test	i[x] and i[y]	0.276435	NA	NA	NA	NA	NA	NA	NA
657	YPEGSSEER_Phospho:S6	TGM4;TGM2	ENSP00000355330.2__Phospho:S450	0.0745391	1.0162	3.82929	0.369374	-0.132746	0.281824	0.115661	0.0411222	0	0.0733507	two.sided	Welch Two Sample t-test	i[x] and i[y]	0.541823	YKYPEGSSEEREAFT	UP:P21980	77329	#N/A	445	453	TGM4;TGM2_S450-p
658	SMPAETIK_Phospho:S1	BICC1	ENSP00000362993.3__Phospho:S766	0.0742129	0.551443	3.37626	0.615754	-0.328303	0.476729	-0.045896	-0.120109	0	0.13458	two.sided	Welch Two Sample t-test	i[x] and i[y]	0.745628	NA	NA	NA	NA	NA	NA	NA
659	SASPDYNR_Phospho:S3	TRIP12	ENSP00000373696.4__Phospho:S119	0.0741395	1.20503	2.7011	0.323082	-0.134507	0.282786	0.0584886	-0.0156509	0	0.0615249	two.sided	Welch Two Sample t-test	i[x] and i[y]	0.499655	NA	NA	NA	NA	NA	NA	NA
660	VPSVESLFR_Phospho:S3	GOLGA4	ENSP00000349305.4__Phospho:S93;ENSP00000354486.2__Phospho:S71	0.0738882	1.26492	2.43195	0.313544	-0.13916	0.286936	-0.0576939	-0.131582	0	0.0584135	two.sided	Welch Two Sample t-test	i[x] and i[y]	0.488903	NA	NA	NA	NA	NA	NA	NA
661	APGYPSSPVTTASGTTLR_Phospho:S7	CHD8	ENSP00000451442.2__Phospho:S1753	0.073793	0.97728	2.43777	0.415201	-0.201118	0.348705	-0.242915	-0.316708	0	0.0755086	two.sided	Welch Two Sample t-test	i[x] and i[y]	0.579513	NA	NA	NA	NA	NA	NA	NA
662	TPVASTHSISSAATPDR_Phospho:S8	MARK3	ENSP00000504191.1__Phospho:S543	0.0735167	0.700604	2.59235	0.541172	-0.292194	0.439227	0.0608629	-0.0126537	0	0.104933	two.sided	Welch Two Sample t-test	i[x] and i[y]	0.679607	NA	NA	NA	NA	NA	NA	NA
663	PNSPSISPSILSNTEHK_Phospho:S3	ATXN2	ENSP00000446512.2__Phospho:S701	0.0731432	0.77833	3.7145	0.482963	-0.195875	0.342161	0.0402978	-0.0328454	0	0.0939746	two.sided	Welch Two Sample t-test	i[x] and i[y]	0.637526	NA	NA	NA	NA	NA	NA	NA
664	TDGSISGDRQPVTVADYISR_Phospho:S4	FXR2	ENSP00000250113.7__Phospho:S601	0.0724756	1.07041	3.01359	0.362583	-0.142454	0.287406	-0.0162986	-0.0887742	0	0.0677086	two.sided	Welch Two Sample t-test	i[x] and i[y]	0.538031	NA	NA	NA	NA	NA	NA	NA
665	SPPPSPPTHR_Phospho:S5	POM121	ENSP00000405562.2__Phospho:S188	0.072228	0.788285	2.63899	0.495177	-0.243288	0.387744	0.0511994	-0.0210286	0	0.0916268	two.sided	Welch Two Sample t-test	i[x] and i[y]	0.64515	PPRSPPPSPPTHRAH	UP:Q96HA1	127720	S184-p, S188-p	184	193	POM121_S188-p
666	DRPVGGSPGGPR_Phospho:S7	ZNRF2	ENSP00000323879.4__Phospho:S135	0.0721848	1.72337	3.23128	0.176703	-0.0558764	0.200246	0.0463905	-0.0257943	0	0.0418858	two.sided	Welch Two Sample t-test	i[x] and i[y]	0.352889	NA	NA	NA	NA	NA	NA	NA
667	NQGGYGGSSSSSSYGSGR_Phospho:S12	HNRNPA1P48;HNRNPA1	ENSP00000503610.1__Phospho:S364	0.0711045	0.626009	3.86534	0.56637	-0.248635	0.390844	-0.0273991	-0.0985036	0	0.113584	two.sided	Welch Two Sample t-test	i[x] and i[y]	0.702959	NA	NA	NA	NA	NA	NA	NA
668	HTPPTIGGSLPYR_Phospho:S9	ABI2	ENSP00000404352.1__Phospho:S148	0.0709192	0.854233	2.06917	0.480361	-0.275089	0.416927	-0.148369	-0.219289	0	0.083021	two.sided	Welch Two Sample t-test	i[x] and i[y]	0.635816	TPPTIGGSLPYRRPP	UP:Q9NYB9	55663	T361-p, T364-p, S368-p, Y371-p	360	372	ABI2_S368-p
669	VLGSGAFGTVYK_Phospho:T9	ERBB4;EGFR;ERBB2	ENSP00000385185.2__Phospho:T703;ENSP00000395243.3__Phospho:T680	0.070754	2.08646	3.93073	0.106475	-0.024056	0.165564	0.170115	0.0993606	0	0.033911	two.sided	Welch Two Sample t-test	i[x] and i[y]	0.272478	RKVKVLGSGAFGTVY;KKIKVLGSGAFGTVY	UP:P00533	134277	S720-p, T725-p, Y727-p, K728-ub	717	728	ERBB4;EGFR;ERBB2_S720-p
670	NYGSPLISGSTPK_Phospho:T11	MED1	ENSP00000300651.6__Phospho:T1440	0.0701733	0.983482	2.43859	0.412646	-0.189539	0.329886	-0.0811814	-0.151355	0	0.0713519	two.sided	Welch Two Sample t-test	i[x] and i[y]	0.578078	NA	NA	NA	NA	NA	NA	NA
671	DYEIESQNPLASPTNTLLGSAK_Phospho:S12	NUFIP2	ENSP00000225388.3__Phospho:S629	0.0698562	2.55002	3.93773	0.0642705	-0.00667949	0.146392	0.0173138	-0.0525424	0	0.0273944	two.sided	Welch Two Sample t-test	i[x] and i[y]	0.216364	ESQNPLASPTNTLLG	UP:Q7Z417	76121	Y619-p, S629-p, T631-p, T633-p, S637-p	618	639	NUFIP2_S629-p
672	PTSSPAK_Phospho:T2	TCOF1	ENSP00000325223.6__Phospho:T504;ENSP00000390717.3__Phospho:T581	0.0691323	0.551777	3.75334	0.612294	-0.287933	0.426197	-0.321639	-0.390772	0	0.12529	two.sided	Welch Two Sample t-test	i[x] and i[y]	0.743703	NA	NA	NA	NA	NA	NA	NA
673	HYEDGYPGGSDNYGSLSR_Phospho:S15	CTNND1	ENSP00000501005.1__Phospho:S206;ENSP00000501126.1__Phospho:S206	0.0690769	2.53663	2.12135	0.119493	-0.0418977	0.180052	-0.0338096	-0.102887	0	0.0272317	two.sided	Welch Two Sample t-test	i[x] and i[y]	0.285493	MEGYRAPSRQDVYGP	UP:O60716	108170	S252-p, Y257-p	250	264	CTNND1_S252-p
674	VLGSGAFGTVYK_Phospho:S4	ERBB4;EGFR;ERBB2	ENSP00000385185.2__Phospho:S698;ENSP00000395243.3__Phospho:S675	0.0690089	1.56679	2.30264	0.241427	-0.0985228	0.236541	0.213375	0.144366	0	0.0440447	two.sided	Welch Two Sample t-test	i[x] and i[y]	0.421168	RKVKVLGSGAFGTVY;KKIKVLGSGAFGTVY	UP:P00533	134277	S720-p, T725-p, Y727-p, K728-ub	717	728	ERBB4;EGFR;ERBB2_S720-p
675	SAPGTSPR_Phospho:S6	MLLT1	ENSP00000252674.6__Phospho:S315	0.0689894	0.662244	2.2729	0.568658	-0.331419	0.469398	0.0066539	-0.0623355	0	0.104175	two.sided	Welch Two Sample t-test	i[x] and i[y]	0.705542	NA	NA	NA	NA	NA	NA	NA
676	DGYGGSRDSYSSSR_Phospho:S9	RBMX;RBMXL1	ENSP00000318415.5__Phospho:S326;ENSP00000359645.3__Phospho:S326	0.0685015	2.20304	2.48951	0.133024	-0.0429848	0.179988	-0.0417787	-0.11028	0	0.031094	two.sided	Welch Two Sample t-test	i[x] and i[y]	0.3004	SPRDDGYSTKDSYSS	UP:P38159	42332	Y214-p, S215-p, T216-p, K217-ac, K217-m1, K217-ub, K217-sc	211	217	RBMX;RBMXL1_S215-p
677	AEDGSVIDYELIDQDAR_Phospho:S5	ANXA2	ENSP00000379342.3__Phospho:S184	0.0684163	1.54469	3.1935	0.2147	-0.067828	0.204661	-0.0318359	-0.100252	0	0.0442913	two.sided	Welch Two Sample t-test	i[x] and i[y]	0.394755	GRRAEDGSVIDYELI	UP:P07355	38604	S184-p, Y188-p	180	196	ANXA2_S184-p
678	TAPPASPEAR_Phospho:S6	CHAMP1	ENSP00000354730.1__Phospho:S542	0.0681472	0.638479	2.27547	0.581485	-0.34172	0.478014	-0.0870807	-0.155228	0	0.106734	two.sided	Welch Two Sample t-test	i[x] and i[y]	0.716493	NA	NA	NA	NA	NA	NA	NA
679	QGSFTIEK_Phospho:S3	CEP170	ENSP00000338161.4__Phospho:S802	0.0677141	0.979857	3.99288	0.382728	-0.12429	0.259718	-0.0820595	-0.149774	0	0.0691061	two.sided	Welch Two Sample t-test	i[x] and i[y]	0.551822	NA	NA	NA	NA	NA	NA	NA
680	SAAHSPLDTSK_Phospho:S5	SLCO4A1	ENSP00000434245.1__Phospho:S50	0.0676544	1.42007	3.18087	0.245753	-0.0791998	0.214509	0.0782584	0.010604	0	0.0476415	two.sided	Welch Two Sample t-test	i[x] and i[y]	0.426816	NA	NA	NA	NA	NA	NA	NA
681	MFVSSSGLPPSPVPSPR_Phospho:S11	PABIR2	ENSP00000298090.6__Phospho:S156;ENSP00000359826.1__Phospho:S137	0.067302	1.48336	3.53145	0.221218	-0.0655426	0.200147	-0.00249305	-0.0697951	0	0.0453714	two.sided	Welch Two Sample t-test	i[x] and i[y]	0.401539	NA	NA	NA	NA	NA	NA	NA
682	TEESPASDEAGEK_Phospho:S7	HMGN1	ENSP00000370125.5__Phospho:S89	0.0662679	0.686402	3.79811	0.53206	-0.207494	0.34003	-0.127525	-0.193793	0	0.0965438	two.sided	Welch Two Sample t-test	i[x] and i[y]	0.672877	NA	NA	NA	NA	NA	NA	NA
683	LEVNGRESEEENLNK_Phospho:S8	STAU1	ENSP00000323443.7__Phospho:S95	0.0659996	1.65656	3.10472	0.193112	-0.0584078	0.190407	0.0746091	0.00860954	0	0.0398413	two.sided	Welch Two Sample t-test	i[x] and i[y]	0.369248	LEVNGRESEEENLNK	UP:O95793	63182	S176-p	169	183	STAU1_S176-p
684	TRPGSFQSLSDALSDTPAK_Phospho:S10	VIPAS39	ENSP00000339122.2__Phospho:S126	0.0657682	0.85018	3.41871	0.450642	-0.16421	0.295747	-0.0326175	-0.0983857	0	0.0773579	two.sided	Welch Two Sample t-test	i[x] and i[y]	0.608757	NA	NA	NA	NA	NA	NA	NA
685	AASEQQADTSGGDSPK_Phospho:S14	FOXK1	ENSP00000328720.4__Phospho:S299	0.0655631	0.906548	3.12404	0.429056	-0.159513	0.290639	0.238407	0.172844	0	0.0723217	two.sided	Welch Two Sample t-test	i[x] and i[y]	0.590299	ADTSGGDSPKDESKP	UP:P85037	75457	S288-p, T294-p, S295-p, S299-p	286	301	FOXK1_S299-p
686	VSSSPQK_Phospho:S4	RAI1	ENSP00000323074.4__Phospho:S1192	0.0655099	1.24992	3.28858	0.292886	-0.0933036	0.224323	-0.0213554	-0.0868653	0	0.0524112	two.sided	Welch Two Sample t-test	i[x] and i[y]	0.469505	KEERPEGSPTLFKRM	UP:Q7Z5J4	203352	S1266-p	1260	1271	RAI1_S1266-p
687	LSDSYSNTLPVRK_Phospho:T8	BAIAP2	ENSP00000413069.3__Phospho:T340	0.0654626	1.1711	3.10269	0.323583	-0.109146	0.240071	-0.0367717	-0.102234	0	0.0558982	two.sided	Welch Two Sample t-test	i[x] and i[y]	0.499976	LPSALSASKSNLVIS	UP:Q9UQB8	60868	T253-p, S256-p, S259-p, S261-p	240	262	BAIAP2_S261-p
688	LLEDGEDFNLGDALDSSNSMQTIQK_Phospho:S19	KRT18	ENSP00000373487.3__Phospho:S401	0.0648566	0.617548	3.16264	0.578503	-0.259857	0.38957	0.117849	0.0529919	0	0.105023	two.sided	Welch Two Sample t-test	i[x] and i[y]	0.71474	NA	NA	NA	NA	NA	NA	NA
689	SDAEEDGGTVSQEEEDRK_Phospho:S1	CANX	ENSP00000505471.1__Phospho:S482	0.0648172	0.563076	2.51737	0.619567	-0.344647	0.474282	0.403574	0.338757	0	0.115113	two.sided	Welch Two Sample t-test	i[x] and i[y]	0.748262	EDEILNRSPRNRKPR	UP:P27824	67568	S583-p	574	585	CANX_S583-p
690	VELSESEEDK_Phospho:S6	SRRM1	ENSP00000363510.3__Phospho:S460	0.0645939	0.723362	2.7195	0.526652	-0.236912	0.3661	-0.0584221	-0.123016	0	0.0892967	two.sided	Welch Two Sample t-test	i[x] and i[y]	0.669267	NA	NA	NA	NA	NA	NA	NA
691	RESGPGIAPGPEPHGLTNK_Phospho:S3	ERBB3	ENSP00000448946.2__Phospho:S289	0.0644989	1.08601	2.32246	0.377221	-0.159877	0.288875	-0.265252	-0.329751	0	0.0593908	two.sided	Welch Two Sample t-test	i[x] and i[y]	0.546401	NA	NA	NA	NA	NA	NA	NA
692	YHGHSMSDPGVSYR_Phospho:S5	PDHA1;PDHA2	ENSP00000440761.1__Phospho:S262	0.0644754	1.01809	2.7703	0.389159	-0.146859	0.27581	0.0357618	-0.0287135	0	0.0633297	two.sided	Welch Two Sample t-test	i[x] and i[y]	0.556618	TYRYHGHSMSDPGVS	UP:P08559	43296	Y289-p, S293-p, S295-p, S300-p, Y301-p	289	302	PDHA1;PDHA2_S293-p
693	SSLGNDETDK_Phospho:S2	COBL	ENSP00000413498.1__Phospho:S38	0.0643292	1.28453	2.77404	0.29572	-0.10265	0.231309	-0.0699003	-0.13423	0	0.0500801	two.sided	Welch Two Sample t-test	i[x] and i[y]	0.472141	NA	NA	NA	NA	NA	NA	NA
694	DYEPPSPSPAPGAPPPPPQR_Phospho:S6	AFDN	ENSP00000252692.6__Phospho:S1688;ENSP00000423035.2__Phospho:S699	0.0640852	0.595079	2.23075	0.606604	-0.356244	0.484414	0.0785668	0.0144817	0	0.107692	two.sided	Welch Two Sample t-test	i[x] and i[y]	0.739427	DLQYITVSKEELSSG	UP:P55196	206804	Y1497-p, T1499-p, S1501-p	1494	1502	AFDN_S1501-p
695	LGSVDSFER_Phospho:S3	TBC1D4	ENSP00000496983.1__Phospho:S407	0.0638865	1.35759	2.87855	0.271216	-0.0895144	0.217287	0.0894923	0.0256058	0	0.0470588	two.sided	Welch Two Sample t-test	i[x] and i[y]	0.447858	NA	NA	NA	NA	NA	NA	NA
696	SSSPVTELASR_Phospho:S3	SRRM2	ENSP00000301740.8__Phospho:S1103	0.0636839	0.916758	3.8925	0.412475	-0.131305	0.258673	-0.0251691	-0.088853	0	0.0694664	two.sided	Welch Two Sample t-test	i[x] and i[y]	0.578075	NA	NA	NA	NA	NA	NA	NA
697	TSAVSSPLLDQQR_Phospho:S6	ZC3H13	ENSP00000282007.3__Phospho:S242	0.063609	1.04132	3.32661	0.367408	-0.120426	0.247644	-0.0935388	-0.157148	0	0.0610849	two.sided	Welch Two Sample t-test	i[x] and i[y]	0.539825	NA	NA	NA	NA	NA	NA	NA
698	STAQQELDGKPASPTPVIVASHTANK_Phospho:T15	COPB2	ENSP00000502846.1__Phospho:T783	0.0635167	0.672341	3.99732	0.53823	-0.198846	0.32588	-0.0218598	-0.0853765	0	0.094471	two.sided	Welch Two Sample t-test	i[x] and i[y]	0.677898	ELDGKPASPTPVIVA	UP:P35606	102487	S859-p, T861-p, S867-p, T869-p	857	872	COPB2_S859-p
699	SSPGIHLER_Phospho:S2	MDC1	ENSP00000365588.3__Phospho:S505	0.0635126	2.33861	3.81948	0.0825921	-0.0133174	0.140343	0.00636978	-0.0571429	0	0.0271583	two.sided	Welch Two Sample t-test	i[x] and i[y]	0.241355	NA	NA	NA	NA	NA	NA	NA
700	AGGSVESLR_Phospho:S4	SASH1	ENSP00000356437.3__Phospho:S507	0.0628258	3.11826	3.28488	0.0464942	0.00174062	0.123911	-0.016385	-0.0792108	0	0.0201477	two.sided	Welch Two Sample t-test	i[x] and i[y]	0.188354	PKLKAGGSVESLRSS	UP:O94885	136653	S507-p, S510-p	504	512	SASH1_S507-p
701	AAGGAPSPPPPVRR_Phospho:S7	TBC1D10B	ENSP00000386538.3__Phospho:S678	0.062742	1.3252	2.02584	0.314805	-0.138498	0.263982	-0.0356965	-0.0984384	0	0.0473452	two.sided	Welch Two Sample t-test	i[x] and i[y]	0.489745	RAAGGAPSPPPPVRR	UP:Q4KMP7	87199	S678-p	672	685	TBC1D10B_S678-p
702	RDSDAGSSTPTTSTR_Phospho:T9	SMARCA4	ENSP00000493905.1__Phospho:T981	0.0623939	0.478584	2.89502	0.666044	-0.36115	0.485938	0.0658269	0.00343299	0	0.130372	two.sided	Welch Two Sample t-test	i[x] and i[y]	0.78411	NA	NA	NA	NA	NA	NA	NA
703	RPSPQPSPR_Phospho:S3	SRRM2	ENSP00000301740.8__Phospho:S2702	0.062178	0.988973	2.73832	0.401831	-0.149171	0.273527	-0.0324688	-0.0946469	0	0.0628713	two.sided	Welch Two Sample t-test	i[x] and i[y]	0.568301	NA	NA	NA	NA	NA	NA	NA
704	VSHSPPPK_Phospho:S4	SRRM1	ENSP00000363510.3__Phospho:S647	0.0620395	0.433048	2.9431	0.694749	-0.398913	0.522992	-0.177843	-0.239882	0	0.143262	two.sided	Welch Two Sample t-test	i[x] and i[y]	0.802078	NA	NA	NA	NA	NA	NA	NA
705	DSSPGEK_Phospho:S3	SCAF11	ENSP00000449812.1__Phospho:S587	0.0618674	1.10003	2.37866	0.370082	-0.146708	0.270443	0.000467315	-0.0614001	0	0.0562416	two.sided	Welch Two Sample t-test	i[x] and i[y]	0.542076	NA	NA	NA	NA	NA	NA	NA
706	RMSADMSEIEAR_Phospho:S3	MAP3K7	ENSP00000358331.3__Phospho:S389	0.0613646	1.15609	3.94119	0.312883	-0.0868793	0.209608	0.0546795	-0.00668502	0	0.0530796	two.sided	Welch Two Sample t-test	i[x] and i[y]	0.488692	NA	NA	NA	NA	NA	NA	NA
707	SPTSNGGR_Phospho:S1	LSR	ENSP00000394479.1__Phospho:S356	0.0613182	1.68154	3.1524	0.186825	-0.0516212	0.174258	0.0677867	0.00646847	0	0.0364655	two.sided	Welch Two Sample t-test	i[x] and i[y]	0.362479	PSTYAHLSPAKTPPP	UP:Q86X29	71439	T316-gl, S317-gl, S321-p, Y323-p, S326-p, S326-gl, T327-p, T327-gl, Y328-p, S332-p, S332-gl	314	335	LSR_S332-p
708	LQQGAGLESPQGQPEPGAASPQR_Phospho:S20	CCDC86	ENSP00000227520.5__Phospho:S91	0.0609545	0.6298	2.67951	0.578393	-0.268983	0.390892	-0.217335	-0.278289	0	0.096784	two.sided	Welch Two Sample t-test	i[x] and i[y]	0.71474	VQRAGLGSPERPPKT	UP:Q9H6F5	40236	S58-p	54	64	CCDC86_S58-p
709	SPPPGPDGHAK_Phospho:S1	WDR4	ENSP00000328671.2__Phospho:S391	0.0608547	2.81676	3.98549	0.0481865	0.000784784	0.120925	0.0421053	-0.0187494	0	0.0216045	two.sided	Welch Two Sample t-test	i[x] and i[y]	0.189968	NA	NA	NA	NA	NA	NA	NA
710	TAFDEAIAELDTLSEESYK_Phospho:S14	YWHAZ	ENSP00000309503.3__Phospho:S207	0.0603774	0.642618	2.42926	0.575886	-0.282582	0.403337	0.136506	0.076129	0	0.0939554	two.sided	Welch Two Sample t-test	i[x] and i[y]	0.713211	IAELDTLSEESYKDS	UP:P63104	27745	T194-p, T205-p, S207-p, S210-p, Y211-p, K212-ac, K212-m2	194	212	YWHAZ_S207-p
711	SRPTSEGSDIESTEPQK_Phospho:S8	LARP7	ENSP00000509975.1__Phospho:S261	0.0601933	2.03911	2.13447	0.170192	-0.0594505	0.179837	-0.0992235	-0.159417	0	0.0295194	two.sided	Welch Two Sample t-test	i[x] and i[y]	0.34452	NA	NA	NA	NA	NA	NA	NA
712	YSISLSPPEQQK_Phospho:S6	ACAP2	ENSP00000324287.6__Phospho:S521	0.060107	0.686023	3.95999	0.530753	-0.184128	0.304342	0.198338	0.138231	0	0.0876165	two.sided	Welch Two Sample t-test	i[x] and i[y]	0.672314	NA	NA	NA	NA	NA	NA	NA
713	SSSSDSIHSVR_Phospho:S3	SSH1	ENSP00000315713.5__Phospho:S937	0.0596361	2.4219	3.95391	0.0733573	-0.00904572	0.128318	-0.0114665	-0.0711025	0	0.0246237	two.sided	Welch Two Sample t-test	i[x] and i[y]	0.232004	NA	NA	NA	NA	NA	NA	NA
714	SGSYSLPR_Phospho:S3	C1orf116	ENSP00000352447.5__Phospho:S131	0.0594404	0.948609	3.7441	0.399938	-0.119325	0.238206	0.220907	0.161467	0	0.0626607	two.sided	Welch Two Sample t-test	i[x] and i[y]	0.566417	NA	NA	NA	NA	NA	NA	NA
715	RSSSEGLSK_Phospho:S3	LUZP1	ENSP00000313705.5__Phospho:S574	0.05934	0.672281	3.9796	0.538419	-0.186224	0.304904	-0.219202	-0.278542	0	0.0882667	two.sided	Welch Two Sample t-test	i[x] and i[y]	0.677898	NA	NA	NA	NA	NA	NA	NA
716	ATVTPSPVK_Phospho:S6	NUCKS1	ENSP00000356110.4__Phospho:S181	0.0591418	0.993176	3.53014	0.38373	-0.115241	0.233525	-0.343885	-0.403027	0	0.0595481	two.sided	Welch Two Sample t-test	i[x] and i[y]	0.551944	LKATVTPSPVKGKGK	UP:Q9H1E3	27296	T177-p, T179-p, S181-p, K184-ac, K184-m1, K184-ub	176	184	NUCKS1_S181-p
717	LYSILQGDSPTK_Phospho:S9	U2SURP	ENSP00000418563.1__Phospho:S485	0.0590389	2.70303	3.54631	0.0613805	-0.00478933	0.122867	-0.0156962	-0.0747351	0	0.0218418	two.sided	Welch Two Sample t-test	i[x] and i[y]	0.21047	NA	NA	NA	NA	NA	NA	NA
718	VPFSPGPAPPPHMGELDQER_Phospho:S4	GIGYF2	ENSP00000387070.3__Phospho:S587;ENSP00000387170.3__Phospho:S614	0.058964	0.93439	3.12215	0.416575	-0.13749	0.255418	0.102827	0.0438634	0	0.0631043	two.sided	Welch Two Sample t-test	i[x] and i[y]	0.580479	NA	NA	NA	NA	NA	NA	NA
719	RLSAQGQAISVVGSLSSMSPLEEEAPQAK_Phospho:S3	SYMPK	ENSP00000245934.7__Phospho:S494	0.0585577	0.758198	3.63715	0.494475	-0.164581	0.281696	-0.141739	-0.200297	0	0.0772327	two.sided	Welch Two Sample t-test	i[x] and i[y]	0.644482	NA	NA	NA	NA	NA	NA	NA
720	SPSTTYLHTPTPSEDAAIPSK_Phospho:T9	CHAF1A	ENSP00000301280.4__Phospho:T783	0.0583938	1.27657	4	0.270831	-0.0686086	0.185396	-0.0455853	-0.103979	0	0.0457428	two.sided	Welch Two Sample t-test	i[x] and i[y]	0.447858	NA	NA	NA	NA	NA	NA	NA
721	AAGGAPSPPPPVR_Phospho:S7	TBC1D10B	ENSP00000386538.3__Phospho:S678	0.0583311	1.12895	2.94432	0.342434	-0.107873	0.224536	-0.0410495	-0.0993805	0	0.0516682	two.sided	Welch Two Sample t-test	i[x] and i[y]	0.518061	RAAGGAPSPPPPVRR	UP:Q4KMP7	87199	S678-p	672	685	TBC1D10B_S678-p
722	TIAHSPTSFTESSSK_Phospho:S5	KMT2A	ENSP00000496927.1__Phospho:S2060	0.0583116	1.58495	3.94277	0.18918	-0.0444233	0.161047	-0.114205	-0.172516	0	0.0367908	two.sided	Welch Two Sample t-test	i[x] and i[y]	0.365401	NA	NA	NA	NA	NA	NA	NA
723	RPSGSLGK_Phospho:S3	GPRC5B	ENSP00000300571.2__Phospho:S360	0.0582431	0.677451	3.96225	0.535613	-0.181358	0.297845	-0.0387363	-0.0969795	0	0.085974	two.sided	Welch Two Sample t-test	i[x] and i[y]	0.675614	NA	NA	NA	NA	NA	NA	NA
724	SSSLVDIREEETEGGSR_Phospho:S3	ALS2	ENSP00000506497.1__Phospho:S466	0.057975	0.524718	2.04743	0.651071	-0.407017	0.522967	-0.0640056	-0.121981	0	0.110488	two.sided	Welch Two Sample t-test	i[x] and i[y]	0.772353	NA	NA	NA	NA	NA	NA	NA
725	SSPELTR_Phospho:S2	SRRM2	ENSP00000301740.8__Phospho:S1694	0.0578042	0.871653	3.80921	0.434885	-0.130012	0.245621	-0.156652	-0.214456	0	0.0663156	two.sided	Welch Two Sample t-test	i[x] and i[y]	0.595459	NA	NA	NA	NA	NA	NA	NA
726	ESPFSTSASPLLSGSQHFDVPPR_Phospho:S9	XPO1	ENSP00000502940.1__Phospho:S391	0.0577635	0.772879	2.17479	0.514738	-0.240268	0.355795	0.0605836	0.00282014	0	0.0747381	two.sided	Welch Two Sample t-test	i[x] and i[y]	0.659786	NA	NA	NA	NA	NA	NA	NA
727	DEDMLYSPELAQR_Phospho:S7	WBP11	ENSP00000261167.2__Phospho:S237	0.056949	0.714937	3.60694	0.518175	-0.174048	0.287946	0.0290701	-0.0278789	0	0.079656	two.sided	Welch Two Sample t-test	i[x] and i[y]	0.662696	RDEDMLYSPELAQRG	UP:Q9Y2W2	69998	Y236-p, S237-p	231	243	WBP11_S237-p
728	SSASGYGSR_Phospho:S2	SLTM	ENSP00000369887.2__Phospho:S923	0.0568949	0.941303	3.92831	0.400751	-0.112136	0.225926	-0.0515315	-0.108426	0	0.0604428	two.sided	Welch Two Sample t-test	i[x] and i[y]	0.567245	TQHSSNASPINRIVQ	UP:Q9NWH9	117148	T995-p, S998-p, S999-p, S1002-p	989	1006	SLTM_S1002-p
729	KETPPPLVPPAAR_Phospho:T3	WDR77	ENSP00000235090.5__Phospho:T5	0.056567	1.38654	3.21129	0.254027	-0.0685661	0.1817	-0.151049	-0.207616	0	0.0407971	two.sided	Welch Two Sample t-test	i[x] and i[y]	0.432302	MRKETPPPLVPP	UP:Q9BQA1	36724	T5-p	4	15	WDR77_T5-p
730	EGLDISHLQGQEELLSSQEK_Phospho:S17	SLC12A2	ENSP00000427109.1__Phospho:S940	0.0563884	0.788514	3.2676	0.483623	-0.161007	0.273783	0.0558386	-0.000549864	0	0.0715123	two.sided	Welch Two Sample t-test	i[x] and i[y]	0.637784	NA	NA	NA	NA	NA	NA	NA
731	RGSFPLAAAGPSQSPAPPLPEEDR_Phospho:S3	PLPP6	ENSP00000371307.2__Phospho:S70	0.0563637	0.308276	2.51037	0.781633	-0.595281	0.708008	0.0392997	-0.017064	0	0.182835	two.sided	Welch Two Sample t-test	i[x] and i[y]	0.865461	NA	NA	NA	NA	NA	NA	NA
732	TSPGSPR_Phospho:S5	CCDC86	ENSP00000227520.5__Phospho:S69	0.0561943	0.879278	2.42921	0.457501	-0.177094	0.289483	-0.191004	-0.247198	0	0.0639096	two.sided	Welch Two Sample t-test	i[x] and i[y]	0.615117	VQRAGLGSPERPPKT	UP:Q9H6F5	40236	S58-p	54	64	CCDC86_S58-p
733	LSPEQEGQLMPR_Phospho:S2	INTS1	ENSP00000385722.3__Phospho:S307	0.0558368	1.04506	2.50903	0.386083	-0.134664	0.246338	0.197073	0.141236	0	0.0534294	two.sided	Welch Two Sample t-test	i[x] and i[y]	0.553846	NA	NA	NA	NA	NA	NA	NA
734	GDDDEESDEEAVK_Phospho:S7	PRPF3	ENSP00000315379.6__Phospho:S619	0.0558102	2.46427	3.96248	0.0699681	-0.00730564	0.118926	0.0145295	-0.0412806	0	0.0226478	two.sided	Welch Two Sample t-test	i[x] and i[y]	0.226874	NA	NA	NA	NA	NA	NA	NA
735	ASPATHR_Phospho:S2	SRRM2	ENSP00000301740.8__Phospho:S1869	0.0557206	0.780202	3.52769	0.484282	-0.15349	0.264931	0.129699	0.073978	0	0.0714182	two.sided	Welch Two Sample t-test	i[x] and i[y]	0.637784	NA	NA	NA	NA	NA	NA	NA
736	SVDIHDSIQPR_Phospho:S1	ARFGEF1	ENSP00000262215.3__Phospho:S1569	0.0551112	1.35736	3.88587	0.248145	-0.0589348	0.169157	-0.0971269	-0.152238	0	0.0406016	two.sided	Welch Two Sample t-test	i[x] and i[y]	0.427632	NA	NA	NA	NA	NA	NA	NA
737	RGTSPRPPEGGLGYSQLGDDDLK_Phospho:S15	CDK11A;CDK11B	ENSP00000351629.5__Phospho:S738;ENSP00000463048.2__Phospho:S750	0.0549608	0.560366	2.80439	0.616857	-0.26986	0.379781	-0.0155567	-0.0705175	0	0.0980801	two.sided	Welch Two Sample t-test	i[x] and i[y]	0.746318	LSDLQDISDSERKTS	UP:Q9UQ88	91362	S265-p, S271-p, S273-p	262	275	CDK11A;CDK11B_S271-p
738	SHSQASLAGPGPVDPSNR_Phospho:S3	CGN	ENSP00000271636.7__Phospho:S137	0.0546962	0.789757	2.165	0.50691	-0.222554	0.331946	-0.0156733	-0.0703694	0	0.069257	two.sided	Welch Two Sample t-test	i[x] and i[y]	0.654305	NA	NA	NA	NA	NA	NA	NA
739	SFAGNLNTYK_Phospho:S1	PFKP	ENSP00000370517.4__Phospho:S386	0.0542642	1.3287	3.99878	0.254697	-0.0591394	0.167668	0.0017458	-0.0525184	0	0.04084	two.sided	Welch Two Sample t-test	i[x] and i[y]	0.43301	AVRLRGRSFAGNLNT	UP:Q01813	85596	S386-p, T393-p, K395-ac, K395-ub, K395-sc	384	395	PFKP_S386-p
740	SSSASSPPKK_Phospho:S6	MECP2	ENSP00000301948.6__Phospho:S360	0.0541536	0.475072	2.12338	0.679145	-0.409984	0.518291	-0.449437	-0.503591	0	0.11399	two.sided	Welch Two Sample t-test	i[x] and i[y]	0.791957	NA	NA	NA	NA	NA	NA	NA
741	SAPASPTHPGLMSPR_Phospho:S5	FOXK1	ENSP00000328720.4__Phospho:S420	0.0541279	0.549695	3.48251	0.615849	-0.236057	0.344313	-0.035877	-0.0900048	0	0.0984689	two.sided	Welch Two Sample t-test	i[x] and i[y]	0.745628	ADTSGGDSPKDESKP	UP:P85037	75457	S288-p, T294-p, S295-p, S299-p	286	301	FOXK1_S299-p
742	EYGSPLK_Phospho:S4	CDK11A;CDK11B	ENSP00000351629.5__Phospho:S564;ENSP00000463048.2__Phospho:S576	0.0539875	2.26795	2.17782	0.141048	-0.040824	0.148799	-0.0290118	-0.0829993	0	0.0238045	two.sided	Welch Two Sample t-test	i[x] and i[y]	0.309433	LSDLQDISDSERKTS	UP:Q9UQ88	91362	S265-p, S271-p, S273-p	262	275	CDK11A;CDK11B_S271-p
743	NALPPVLTTVNGQSPPEHSAPAK_Phospho:S14	LARP1	ENSP00000428589.2__Phospho:S143	0.0536916	0.405756	3.521	0.708348	-0.334277	0.44166	-0.194281	-0.247973	0	0.132325	two.sided	Welch Two Sample t-test	i[x] and i[y]	0.812847	NA	NA	NA	NA	NA	NA	NA
744	SQLDDHPESDDEENFIDANDDEDMEK_Phospho:S9	CEBPZ	ENSP00000234170.5__Phospho:S629	0.0535449	1.81539	3.9922	0.143785	-0.0284096	0.135499	-0.0640534	-0.117598	0	0.029495	two.sided	Welch Two Sample t-test	i[x] and i[y]	0.312284	NA	NA	NA	NA	NA	NA	NA
745	AASGFNAMEDAQTLR_Phospho:S3	ANXA4	ENSP00000377833.4__Phospho:S14	0.0531324	0.875529	3.7081	0.434326	-0.120721	0.226986	0.140452	0.08732	0	0.0606861	two.sided	Welch Two Sample t-test	i[x] and i[y]	0.595233	NA	NA	NA	NA	NA	NA	NA
746	RPESPPSILTPPVVPTADK_Phospho:S4	MLLT6	ENSP00000477969.1__Phospho:S258	0.0525703	0.383636	3.9934	0.720798	-0.328139	0.433279	0.394615	0.342045	0	0.137032	two.sided	Welch Two Sample t-test	i[x] and i[y]	0.822975	SGRARAPSPGDYKSP	UP:P55198	112048	S423-p	421	428	MLLT6_S423-p
747	VSQGSAESLSPSFR_Phospho:S10	PRAG1	ENSP00000479068.1__Phospho:S745	0.0524012	0.75868	3.77233	0.492674	-0.144016	0.248819	0.0139532	-0.038448	0	0.0690688	two.sided	Welch Two Sample t-test	i[x] and i[y]	0.644026	NA	NA	NA	NA	NA	NA	NA
748	TASPLPLRPDAPVEK_Phospho:S3	CHD8	ENSP00000451442.2__Phospho:S1229	0.0522536	0.866642	2.41961	0.463484	-0.168488	0.272996	-0.120213	-0.172467	0	0.0602943	two.sided	Welch Two Sample t-test	i[x] and i[y]	0.619251	NA	NA	NA	NA	NA	NA	NA
749	SDAEEDGGTVSQEEEDRKPK_Phospho:S11	CANX	ENSP00000505471.1__Phospho:S492	0.0522533	1.39237	3.01725	0.25758	-0.0667929	0.171299	-0.136149	-0.188402	0	0.0375282	two.sided	Welch Two Sample t-test	i[x] and i[y]	0.434443	EDEILNRSPRNRKPR	UP:P27824	67568	S583-p	574	585	CANX_S583-p
750	LQPERGSPK_Phospho:S7	ACIN1	ENSP00000451328.1__Phospho:S729;ENSP00000474349.1__Phospho:S671	0.0520056	0.535576	3.54317	0.624078	-0.231871	0.335882	-0.00918238	-0.061188	0	0.0971021	two.sided	Welch Two Sample t-test	i[x] and i[y]	0.751055	PSDTKAESPAEKVPE	UP:Q9UKV3	151862	S490-p	488	494	ACIN1_S490-p
751	GGLGGGYGGASGMGGITAVTVNQSLLSPLVLEVDPNIQAVR_Phospho:S27	KRT8	ENSP00000293308.6__Phospho:S74	0.0519467	0.622858	3.77728	0.569	-0.185096	0.288989	0.0524893	0.000542674	0	0.0834005	two.sided	Welch Two Sample t-test	i[x] and i[y]	0.705709	RSRAEAESMYQIKYE	UP:P05787	53704	S280-p, Y282-p, K285-ac, K285-m1, K285-ub, K285-sm	276	285	KRT8_S280-p
752	NEEPVRSPER_Phospho:S7	SMARCC1	ENSP00000254480.5__Phospho:S310	0.0519421	0.47085	3.84414	0.663217	-0.259303	0.363187	-0.0438099	-0.095752	0	0.110316	two.sided	Welch Two Sample t-test	i[x] and i[y]	0.782403	LKKDSENTPVKGGTV	UP:Q92922	122867	S395-p, T398-p	394	401	SMARCC1_T398-p
753	GMGSLDAMDK_Phospho:S4	IMPDH2	ENSP00000403502.2__Phospho:S391	0.0515816	0.728934	2.96244	0.519406	-0.175242	0.278405	-0.0314056	-0.0829872	0	0.0707631	two.sided	Welch Two Sample t-test	i[x] and i[y]	0.663245	KKYRGMGSLDAMDKH	UP:P12268	55805	S416-p, K422-ac, K422-ub	413	422	IMPDH2_S416-p
754	QPQSPPR_Phospho:S4	PCNT	ENSP00000352572.5__Phospho:S3242	0.0514378	1.06089	2.74941	0.372927	-0.111135	0.21401	0.113295	0.0618572	0	0.0484857	two.sided	Welch Two Sample t-test	i[x] and i[y]	0.544363	PRARQPQSPPRTRES	UP:O95613	378037	S3242-p	3239	3245	PCNT_S3242-p
755	VEQATKPSFER_Phospho:S8	RBMXL1	ENSP00000318415.5__Phospho:S88	0.0508381	1.47261	2.05167	0.275755	-0.0941719	0.195848	-0.0301616	-0.0809997	0	0.0345224	two.sided	Welch Two Sample t-test	i[x] and i[y]	0.452285	QERGLPPSVERGYPS	UP:Q96E39	42142	S351-p, R354-m1	347	354	RBMXL1_S351-p
756	TALPTSGSSAGELELLAGEVPARSPGAFDMSGVR_Phospho:S24	EPN1	ENSP00000085079.6__Phospho:S409	0.0506384	0.241035	3.99998	0.821379	-0.532658	0.633935	0.0431206	-0.00751777	0	0.210087	two.sided	Welch Two Sample t-test	i[x] and i[y]	0.890655	NA	NA	NA	NA	NA	NA	NA
757	SSPNVANQPPSPGGK_Phospho:S11	AFDN	ENSP00000252692.6__Phospho:S1174;ENSP00000423035.2__Phospho:S187	0.0504698	0.728096	3.99684	0.506918	-0.142046	0.242986	0.0621271	0.0116573	0	0.0693174	two.sided	Welch Two Sample t-test	i[x] and i[y]	0.654305	DLQYITVSKEELSSG	UP:P55196	206804	Y1497-p, T1499-p, S1501-p	1494	1502	AFDN_S1501-p
758	SVSSDSLGPPRPAPAR_Phospho:S3	CAMSAP3	ENSP00000160298.3__Phospho:S431	0.0502401	0.530138	3.89276	0.62481	-0.215762	0.316242	-0.0817713	-0.132011	0	0.0947681	two.sided	Welch Two Sample t-test	i[x] and i[y]	0.751404	NA	NA	NA	NA	NA	NA	NA
759	APSPGDYK_Phospho:S3	MLLT6	ENSP00000477969.1__Phospho:S423	0.0501152	1.08524	2.98619	0.357565	-0.0972313	0.197462	-0.0270685	-0.0771837	0	0.0461787	two.sided	Welch Two Sample t-test	i[x] and i[y]	0.53372	SGRARAPSPGDYKSP	UP:P55198	112048	S423-p	421	428	MLLT6_S423-p
760	IPNYQLSPTK_Phospho:S7	NBN	ENSP00000386924.1__Phospho:S350	0.0497416	0.883695	3.90285	0.427934	-0.108086	0.207569	-0.134614	-0.184355	0	0.0562882	two.sided	Welch Two Sample t-test	i[x] and i[y]	0.590233	NA	NA	NA	NA	NA	NA	NA
761	SPEPDPYLSYR_Phospho:S1	CLK3	ENSP00000456399.1__Phospho:S9	0.0491961	0.423805	3.99542	0.693529	-0.273244	0.371637	0.0471267	-0.00206933	0	0.116082	two.sided	Welch Two Sample t-test	i[x] and i[y]	0.80151	NA	NA	NA	NA	NA	NA	NA
762	KPSPQPSSPR_Phospho:S3	CCNK	ENSP00000452307.1__Phospho:S324	0.0491213	0.654671	2.85424	0.561578	-0.196713	0.294956	-0.0787953	-0.127917	0	0.075032	two.sided	Welch Two Sample t-test	i[x] and i[y]	0.697682	NA	NA	NA	NA	NA	NA	NA
763	SFSPEER_Phospho:S3	NA;TJP2	ENSP00000366453.4__Phospho:S415	0.0490038	1.95702	3.91731	0.123467	-0.0211011	0.119109	0.16486	0.115857	0	0.02504	two.sided	Welch Two Sample t-test	i[x] and i[y]	0.290896	NA	NA	NA	NA	NA	NA	NA
764	TPLSQSMSVLPTSKPEK_Phospho:S4	RAB11FIP1	ENSP00000430680.1__Phospho:S84	0.0486119	0.876546	2.3939	0.459748	-0.156063	0.253287	-0.198391	-0.247003	0	0.0554585	two.sided	Welch Two Sample t-test	i[x] and i[y]	0.616435	NA	NA	NA	NA	NA	NA	NA
765	PGSPEPETEPVSSVQENHENER_Phospho:S3	TP53BP2	ENSP00000375750.2__Phospho:S550	0.0485371	0.305195	2.46033	0.784159	-0.526576	0.623651	0.074551	0.0260139	0	0.159036	two.sided	Welch Two Sample t-test	i[x] and i[y]	0.866568	ERIPRPLSPTKLLPF	UP:Q13625	125616	S698-p, T700-p	693	701	TP53BP2_S698-p
766	APSPSGLMSPSR_Phospho:S3	CAMSAP3	ENSP00000160298.3__Phospho:S1074	0.0484149	1.85454	2.22998	0.19158	-0.0535082	0.150338	0.0336811	-0.0147338	0	0.0261061	two.sided	Welch Two Sample t-test	i[x] and i[y]	0.367813	NA	NA	NA	NA	NA	NA	NA
767	SRASPVSR_Phospho:S4	SRRM2	ENSP00000301740.8__Phospho:S1916	0.0482628	0.852171	3.92422	0.443001	-0.110186	0.206712	-0.0948421	-0.143105	0	0.0566352	two.sided	Welch Two Sample t-test	i[x] and i[y]	0.601025	NA	NA	NA	NA	NA	NA	NA
768	SRTPPSAPSQSR_Phospho:T3	SRRM2	ENSP00000301740.8__Phospho:T2409	0.0481888	1.05005	3.35613	0.363348	-0.0894722	0.18585	-0.105386	-0.153575	0	0.045892	two.sided	Welch Two Sample t-test	i[x] and i[y]	0.538463	NA	NA	NA	NA	NA	NA	NA
769	AEEDEILNRSPR_Phospho:S10	CANX	ENSP00000505471.1__Phospho:S511	0.0481692	0.943355	3.15676	0.411945	-0.109861	0.206199	-0.0903462	-0.138515	0	0.0510616	two.sided	Welch Two Sample t-test	i[x] and i[y]	0.577886	EDEILNRSPRNRKPR	UP:P27824	67568	S583-p	574	585	CANX_S583-p
770	MANSSPVLSK_Phospho:S5	CWC25	ENSP00000477799.1__Phospho:S218	0.0480442	0.581526	3.81431	0.593512	-0.185811	0.281899	-0.0773637	-0.125408	0	0.0826175	two.sided	Welch Two Sample t-test	i[x] and i[y]	0.729188	NA	NA	NA	NA	NA	NA	NA
771	EEETSIDVAGKPNEVTK_Phospho:S5	SLC16A1	ENSP00000358640.4__Phospho:S467	0.0480311	1.20438	3.89539	0.296479	-0.063877	0.159939	-0.169164	-0.217196	0	0.0398803	two.sided	Welch Two Sample t-test	i[x] and i[y]	0.472425	EVTKAAESPDQKDTD	UP:P53985	53944	S483-p, K487-ub	480	487	SLC16A1_S483-p
772	NAISLPQLNQAAYDSLVVGK_Phospho:Y13	CDC42EP1	ENSP00000249014.4__Phospho:Y130	0.047329	0.399823	2.7209	0.718577	-0.352225	0.446883	0.0801958	0.0328669	0	0.118375	two.sided	Welch Two Sample t-test	i[x] and i[y]	0.821265	NA	NA	NA	NA	NA	NA	NA
773	HSTPSNSSNPSGPPSPNSPHR_Phospho:S15	CDC42BPB	ENSP00000355237.2__Phospho:S1690	0.0472565	0.932836	2.50499	0.431807	-0.133574	0.228087	-0.0440384	-0.0912949	0	0.050659	two.sided	Welch Two Sample t-test	i[x] and i[y]	0.592974	SNPSGPPSPNSPHRS	UP:Q9Y5S2	194315	S1677-p, T1678-p, S1680-p, S1682-p, S1683-p, S1686-p, S1690-p, S1693-p	1676	1696	CDC42BPB_S1690-p
774	SLQEEHVAVAQLR_Phospho:S1	PLEC	ENSP00000323856.4__Phospho:S1732;ENSP00000344848.3__Phospho:S1595;ENSP00000388180.2__Phospho:S1622;ENSP00000434583.1__Phospho:S1618	0.0471094	0.805415	3.23467	0.475572	-0.131623	0.225842	-0.335261	-0.382371	0	0.0584908	two.sided	Welch Two Sample t-test	i[x] and i[y]	0.630457	NA	NA	NA	NA	NA	NA	NA
775	MSGFIYQGK_Phospho:S2	ARHGEF6;ARHGEF7	ENSP00000364888.4__Phospho:S340	0.0469721	0.71907	3.89648	0.512857	-0.136311	0.230255	0.0759384	0.0289663	0	0.0653234	two.sided	Welch Two Sample t-test	i[x] and i[y]	0.65842	LSASPRMSGFIYQGK	UP:Q15052	87499	S488-p, Y492-p, K495-ub	487	495	ARHGEF6;ARHGEF7_S488-p
776	SYNTPLLNPVQEHEAEGAAAGGTSIR_Phospho:T4	PRR5	ENSP00000337464.6__Phospho:T257	0.0467152	0.795039	2.35453	0.498844	-0.172907	0.266338	0.0914357	0.0447205	0	0.0587584	two.sided	Welch Two Sample t-test	i[x] and i[y]	0.647205	NA	NA	NA	NA	NA	NA	NA
777	QSSATSSFGGLGGGSVR_Phospho:S3	KRT19	ENSP00000355124.3__Phospho:S10	0.0465609	0.725247	3.70132	0.511484	-0.137505	0.230627	-0.0392265	-0.0857874	0	0.0642	two.sided	Welch Two Sample t-test	i[x] and i[y]	0.657843	NA	NA	NA	NA	NA	NA	NA
778	EFGDGSDENEMEEHELK_Phospho:S6	DNAJC21	ENSP00000493883.1__Phospho:S167;ENSP00000494173.1__Phospho:S167	0.0463818	0.995466	3.56034	0.382262	-0.0895315	0.182295	0.0266299	-0.0197519	0	0.046593	two.sided	Welch Two Sample t-test	i[x] and i[y]	0.551617	EKEFGDGSDENEMEE	UP:Q5F1R6	62028	S283-p	278	294	DNAJC21_S283-p
779	SMGTGDTPGLEVPSSPLRK_Phospho:S15	ZC3HC1	ENSP00000418533.1__Phospho:S352	0.0458864	0.716837	2.69925	0.530476	-0.171292	0.263065	0.00790882	-0.0379776	0	0.0640123	two.sided	Welch Two Sample t-test	i[x] and i[y]	0.672314	NA	NA	NA	NA	NA	NA	NA
780	STGPGASLGTGYDR_Phospho:S7	CLDN3	ENSP00000378577.2__Phospho:S209	0.0457247	0.739353	2.51933	0.522487	-0.174138	0.265588	0.260242	0.214517	0	0.0618442	two.sided	Welch Two Sample t-test	i[x] and i[y]	0.665961	NA	NA	NA	NA	NA	NA	NA
781	GPPQSPVFEGVYNNSR_Phospho:S5	ATXN2L	ENSP00000341459.8__Phospho:S111	0.0455004	0.867568	3.96211	0.435016	-0.100664	0.191664	0.0875962	0.0420958	0	0.0524459	two.sided	Welch Two Sample t-test	i[x] and i[y]	0.595459	NA	NA	NA	NA	NA	NA	NA
782	RASAAAAAGGGATGHPGGGQGAENPAGLK_Phospho:T13	SPAG1	ENSP00000251809.3__Phospho:T433	0.045457	0.60907	3.60308	0.57877	-0.171079	0.261993	-0.0296402	-0.0750973	0	0.0746335	two.sided	Welch Two Sample t-test	i[x] and i[y]	0.71474	NA	NA	NA	NA	NA	NA	NA
783	AASPYSQRPASPTAIR_Phospho:S11	PKP4	ENSP00000374407.3__Phospho:S281	0.0453526	0.56506	2.81706	0.613884	-0.219721	0.310426	-0.0437825	-0.089135	0	0.0802615	two.sided	Welch Two Sample t-test	i[x] and i[y]	0.74451	NA	NA	NA	NA	NA	NA	NA
784	SPSPYYSR_Phospho:S1	TRA2A;TRA2B	ENSP00000297071.4__Phospho:S260;ENSP00000416959.2__Phospho:S264	0.0452655	0.321535	2.59906	0.771889	-0.44451	0.535041	-0.03621	-0.0814755	0	0.140779	two.sided	Welch Two Sample t-test	i[x] and i[y]	0.857739	NA	NA	NA	NA	NA	NA	NA
785	RESEALDSPNSK_Phospho:S3	ATXN1L	ENSP00000415822.2__Phospho:S284	0.0452613	0.728889	3.96631	0.506775	-0.127725	0.218247	0.0172306	-0.0280306	0	0.0620962	two.sided	Welch Two Sample t-test	i[x] and i[y]	0.654305	NA	NA	NA	NA	NA	NA	NA
786	PASLGTGK_Phospho:S3	C1orf116	ENSP00000352447.5__Phospho:S532	0.0451872	0.325388	2.20557	0.773197	-0.502009	0.592383	-0.139953	-0.18514	0	0.138872	two.sided	Welch Two Sample t-test	i[x] and i[y]	0.858345	NA	NA	NA	NA	NA	NA	NA
787	VPPREPLSPSNSR_Phospho:S8	ERRFI1	ENSP00000366702.5__Phospho:S326	0.0451738	0.826595	2.08686	0.49224	-0.180834	0.271182	0.0116763	-0.0334974	0	0.0546504	two.sided	Welch Two Sample t-test	i[x] and i[y]	0.644026	NA	NA	NA	NA	NA	NA	NA
788	LYSSEESRPYTNK_Phospho:Y10	CDK13	ENSP00000494168.1__Phospho:Y650	0.0450107	0.544259	3.99048	0.615247	-0.18482	0.274841	0.140783	0.0957725	0	0.0827008	two.sided	Welch Two Sample t-test	i[x] and i[y]	0.745429	NA	NA	NA	NA	NA	NA	NA
789	GSPEEELPLPAFEK_Phospho:S2	TJAP1	ENSP00000259751.1__Phospho:S290	0.0449224	2.40451	3.41379	0.0850454	-0.0106576	0.100502	-0.0637238	-0.108646	0	0.0186826	two.sided	Welch Two Sample t-test	i[x] and i[y]	0.244514	QRAFVDRTPPPAAVA	UP:Q5JTD0	61821	T422-p	417	431	TJAP1_T422-p
790	MDSDEDEK_Phospho:S3	IWS1	ENSP00000295321.4__Phospho:S377	0.0448975	0.965278	3.99466	0.389136	-0.0843101	0.174105	0.178357	0.133459	0	0.0465125	two.sided	Welch Two Sample t-test	i[x] and i[y]	0.556618	NA	NA	NA	NA	NA	NA	NA
791	SRDDLYDQDDSR_Phospho:S1	LSR	ENSP00000394479.1__Phospho:S374	0.0447759	0.344639	3.99981	0.747724	-0.31595	0.405502	0.253234	0.208458	0	0.129921	two.sided	Welch Two Sample t-test	i[x] and i[y]	0.842147	PSTYAHLSPAKTPPP	UP:Q86X29	71439	T316-gl, S317-gl, S321-p, Y323-p, S326-p, S326-gl, T327-p, T327-gl, Y328-p, S332-p, S332-gl	314	335	LSR_S332-p
792	ANMHISESQQEFFR_Phospho:S8	C1orf21	ENSP00000235307.6__Phospho:S95	0.0444289	0.375371	2.30975	0.739105	-0.404673	0.493531	0.0728923	0.0284633	0	0.11836	two.sided	Welch Two Sample t-test	i[x] and i[y]	0.83631	ANMHISESQQEFFRM	UP:Q9H246	13865	S93-p, S95-p	88	101	C1orf21_S95-p
793	GISPMNRPPLSDK_Phospho:S3	FYTTD1	ENSP00000400191.1__Phospho:S118	0.0443602	0.594842	2.27416	0.605804	-0.242147	0.330868	-0.000945999	-0.0453062	0	0.0745749	two.sided	Welch Two Sample t-test	i[x] and i[y]	0.738981	NA	NA	NA	NA	NA	NA	NA
794	STFREESPLR_Phospho:S7	BCLAF1	ENSP00000434826.1__Phospho:S529	0.0442095	0.52416	3.35981	0.632806	-0.208658	0.297077	-0.0929515	-0.137161	0	0.0843435	two.sided	Welch Two Sample t-test	i[x] and i[y]	0.757811	EGEPQEESPLKSKSQ	UP:Q9NYF8	106122	S177-p	169	180	BCLAF1_S177-p
795	IDSTEVIYQPR_Phospho:S3	STK11	ENSP00000466610.1__Phospho:S31	0.0437018	0.587115	2.0091	0.61634	-0.275179	0.362583	0.160759	0.117058	0	0.0744348	two.sided	Welch Two Sample t-test	i[x] and i[y]	0.745958	TFIHRIDSTEVIYQP	UP:Q15831	48636	S31-p, T32-p, Y36-p	29	39	STK11_S31-p
796	LPSPDVR_Phospho:S3	C1orf198	ENSP00000430967.1__Phospho:S159	0.0435779	0.424224	2.40269	0.706435	-0.334486	0.421642	0.283844	0.240266	0	0.102724	two.sided	Welch Two Sample t-test	i[x] and i[y]	0.811745	NA	NA	NA	NA	NA	NA	NA
797	VPSPDHR_Phospho:S3	PRPF38A	ENSP00000257181.8__Phospho:S209	0.0433468	0.4837	2.79109	0.663987	-0.254313	0.341007	-0.112142	-0.155489	0	0.0896151	two.sided	Welch Two Sample t-test	i[x] and i[y]	0.78277	EKLERVPSPDHRRRS	UP:Q8NAV1	37477	S209-p	207	213	PRPF38A_S209-p
798	AQSPGAVEEILDRENK_Phospho:S3	BET1L	ENSP00000333470.6__Phospho:S9	0.0428393	0.322152	3.62658	0.765041	-0.341856	0.427535	-0.124035	-0.166875	0	0.132979	two.sided	Welch Two Sample t-test	i[x] and i[y]	0.854588	ADWARAQSPGAVEEI	UP:Q9NYM9	12388	S9-p, K22-ub	7	22	BET1L_S9-p
799	RSSLNSISSSDAK_Phospho:S3	PDE1C	ENSP00000379485.2__Phospho:S469	0.0427939	0.775776	3.22709	0.490762	-0.125973	0.21156	-0.153619	-0.196413	0	0.0551627	two.sided	Welch Two Sample t-test	i[x] and i[y]	0.643088	NA	NA	NA	NA	NA	NA	NA
800	ISSSSFSR_Phospho:S4	KRT8	ENSP00000293308.6__Phospho:S36	0.0427485	0.38412	2.32951	0.733172	-0.376697	0.462194	0.123925	0.0811761	0	0.111289	two.sided	Welch Two Sample t-test	i[x] and i[y]	0.832093	RSRAEAESMYQIKYE	UP:P05787	53704	S280-p, Y282-p, K285-ac, K285-m1, K285-ub, K285-sm	276	285	KRT8_S280-p
801	ASENSESEYSR_Phospho:S5	RPAP2	ENSP00000476948.1__Phospho:S315	0.0424671	0.419397	2.88435	0.704193	-0.287213	0.372148	0.067589	0.0251219	0	0.101257	two.sided	Welch Two Sample t-test	i[x] and i[y]	0.810123	RLKASENSESEYSRS	UP:Q8IXW5	69509	S315-p, Y319-p	311	321	RPAP2_S315-p
802	EPSPVRYDNLSR_Phospho:S3	ZDHHC8;ZDHHC5	ENSP00000317804.7__Phospho:S445;ENSP00000432202.1__Phospho:S476	0.0419197	0.687335	2.04871	0.561398	-0.214605	0.298444	0.0590807	0.017161	0	0.0609888	two.sided	Welch Two Sample t-test	i[x] and i[y]	0.697682	GPRPREPSPVRYDNL;GPTHREPSPVRYDNL	UP:Q9C0B5	77545	S529-p, Y533-p, S537-p	527	538	ZDHHC8;ZDHHC5_S529-p
803	DTLRTPPRER_Phospho:T5	SRRM2	ENSP00000301740.8__Phospho:T1208	0.0417752	0.327542	3.54324	0.76168	-0.331087	0.414637	-0.209228	-0.251003	0	0.127541	two.sided	Welch Two Sample t-test	i[x] and i[y]	0.852231	NA	NA	NA	NA	NA	NA	NA
804	TSPPLLDR_Phospho:T1	SRRM2	ENSP00000301740.8__Phospho:T2397	0.041433	0.33771	2.49633	0.76193	-0.397597	0.480463	-0.00116684	-0.0425999	0	0.122688	two.sided	Welch Two Sample t-test	i[x] and i[y]	0.852231	NA	NA	NA	NA	NA	NA	NA
805	QASESSSRPH_Phospho:S5	UCK2	ENSP00000356853.4__Phospho:S256	0.0411356	0.644289	2.02335	0.584749	-0.230558	0.312829	-0.0441463	-0.0852819	0	0.0638465	two.sided	Welch Two Sample t-test	i[x] and i[y]	0.72	PSRKRQASESSSRPH	UP:Q9BZX2	29299	S254-p	252	261	UCK2_S254-p
806	ISPPSYAR_Phospho:S2	CLASRP	ENSP00000375814.2__Phospho:S285	0.0409896	0.615445	3.241	0.578799	-0.162323	0.244302	0.115102	0.0741124	0	0.0666016	two.sided	Welch Two Sample t-test	i[x] and i[y]	0.71474	RLRGRKISPPSYARR	UP:Q8N2M8	77161	S285-p, S288-p	284	291	CLASRP_S285-p
807	QQFYHSVQDLSGGSR_Phospho:S6	ARAF	ENSP00000366244.4__Phospho:S157	0.0409191	0.373563	3.36779	0.731026	-0.287099	0.368937	0.0635537	0.0226346	0	0.109537	two.sided	Welch Two Sample t-test	i[x] and i[y]	0.830479	NA	NA	NA	NA	NA	NA	NA
808	VHNNSPDTSR_Phospho:S5	BUD13	ENSP00000260210.3__Phospho:S248	0.0409035	1.09934	2.656	0.361181	-0.0866741	0.168481	0.119397	0.0784939	0	0.0372073	two.sided	Welch Two Sample t-test	i[x] and i[y]	0.537121	NA	NA	NA	NA	NA	NA	NA
809	LTFDSSFSPNTGKK_Phospho:S8	VDAC1	ENSP00000265333.3__Phospho:S104	0.0407544	1.78954	3.00935	0.171183	-0.0315945	0.113103	-0.348177	-0.388931	0	0.0227737	two.sided	Welch Two Sample t-test	i[x] and i[y]	0.345305	LTFDSSFSPNTGKKN	UP:P21796	30773	T98-p, S101-p, S102-p, S104-p, T107-p, K109-ac, K109-ub, K109-sm, K109-sc, K110-ub	97	110	VDAC1_S104-p
810	QNSSSSDSGGSIVR_Phospho:S3	EPS8	ENSP00000281172.5__Phospho:S659	0.0407478	0.784348	3.50426	0.48244	-0.111907	0.193403	0.0549141	0.0141663	0	0.0519512	two.sided	Welch Two Sample t-test	i[x] and i[y]	0.637294	ADPPYTHTIQKQRME	UP:Q12929	91882	Y602-p, T603-p, T605-p	598	608	EPS8_T605-p
811	ALMGSPQLVAAVVR_Phospho:S5	JUP	ENSP00000311113.5__Phospho:S182	0.0405786	0.64968	3.13161	0.560412	-0.153551	0.234708	0.0507745	0.010196	0	0.0624593	two.sided	Welch Two Sample t-test	i[x] and i[y]	0.696833	SRRALMGSPQLVAAV	UP:P14923	81745	S182-p	178	191	JUP_S182-p
812	RPLSSSHEASEGQAK_Phospho:S4	PHACTR4	ENSP00000362945.3__Phospho:S176	0.040519	1.22586	3.64942	0.293424	-0.0548359	0.135874	0.11888	0.078361	0	0.0330535	two.sided	Welch Two Sample t-test	i[x] and i[y]	0.469782	NA	NA	NA	NA	NA	NA	NA
813	ASSSGPRSPLDQR_Phospho:S8	CHD1	ENSP00000284049.3__Phospho:S1677	0.0404559	0.911449	2.42366	0.443428	-0.121843	0.202755	-0.0128314	-0.0532873	0	0.0443864	two.sided	Welch Two Sample t-test	i[x] and i[y]	0.601025	NA	NA	NA	NA	NA	NA	NA
814	SPRPAGPQLFLPDPDPQR_Phospho:S1	PAXX	ENSP00000360682.3__Phospho:S152	0.0403531	0.239342	3.33625	0.824804	-0.466876	0.547582	-0.0120621	-0.0524152	0	0.1686	two.sided	Welch Two Sample t-test	i[x] and i[y]	0.892678	NA	NA	NA	NA	NA	NA	NA
815	APQTSSSPPPVRR_Phospho:S7	SRRM1	ENSP00000363510.3__Phospho:S705	0.0401617	0.403889	2.24413	0.721577	-0.346035	0.426358	-0.099481	-0.139643	0	0.0994374	two.sided	Welch Two Sample t-test	i[x] and i[y]	0.823313	NA	NA	NA	NA	NA	NA	NA
816	DSPHMQDPNQADEEAMTQIIR_Phospho:S2	NFYA	ENSP00000229418.6__Phospho:S297	0.0399803	1.0341	3.98561	0.359706	-0.0675157	0.147476	0.246864	0.206884	0	0.038662	two.sided	Welch Two Sample t-test	i[x] and i[y]	0.535395	FSPKEKDSPHMQDPN	UP:P23511	36877	S326-p, T341-p	325	345	NFYA_S326-p
817	SYELPDGQVITIGNER_Phospho:S1	ACTC1;ACTBL2;ACTB;ACTA2;ACTG1;POTEF;ACTG2;POTEE;ACTA1	ENSP00000295137.3__Phospho:S240;ENSP00000461407.2__Phospho:S215	0.039722	0.616548	3.70871	0.573353	-0.144834	0.224278	0.0714457	0.0317237	0	0.0644265	two.sided	Welch Two Sample t-test	i[x] and i[y]	0.710332	SSSSLEKSYELPDGQ	UP:P68133	42051	S241-p, Y242-p, T251-p, R256-m1	241	256	ACTC1;ACTBL2;ACTB;ACTA2;ACTG1;POTEF;ACTG2;POTEE;ACTA1_S241-p
818	IDISPSTFR_Phospho:S4	THRAP3	ENSP00000346634.5__Phospho:S682	0.0394285	0.365082	3.84366	0.734247	-0.265297	0.344154	0.00609633	-0.0333321	0	0.107999	two.sided	Welch Two Sample t-test	i[x] and i[y]	0.833027	NA	NA	NA	NA	NA	NA	NA
819	TAHNSEADLEESFNEHELEPSSPK_Phospho:S22	PHF6	ENSP00000509551.1__Phospho:S121	0.0394103	0.820857	3.12582	0.469663	-0.109961	0.188782	0.0257904	-0.0136198	0	0.0480111	two.sided	Welch Two Sample t-test	i[x] and i[y]	0.624567	NA	NA	NA	NA	NA	NA	NA
820	KETESEAEDNLDDLEK_Phospho:T3	SRRM1	ENSP00000363510.3__Phospho:T881	0.0393084	0.32411	2.47266	0.771278	-0.397679	0.476295	-0.213343	-0.252652	0	0.121281	two.sided	Welch Two Sample t-test	i[x] and i[y]	0.857619	NA	NA	NA	NA	NA	NA	NA
821	SFSEDTLMDGPAR_Phospho:S3	SH2D3A	ENSP00000245908.5__Phospho:S125	0.0393062	0.859088	2.28815	0.470805	-0.135606	0.214218	-0.0296336	-0.0689398	0	0.0457534	two.sided	Welch Two Sample t-test	i[x] and i[y]	0.625842	VADSLRASDGQLQAK	UP:Q9BRG2	63093	T193-p, S197-p, S201-p	187	208	SH2D3A_S201-p
822	EVAENQQNQSSDPEEEK_Phospho:S11	EPB41L2	ENSP00000338481.3__Phospho:S39;ENSP00000436348.1__Phospho:S39	0.0392472	1.28	2.20641	0.318592	-0.0815312	0.160026	-0.0114594	-0.0507066	0	0.0306619	two.sided	Welch Two Sample t-test	i[x] and i[y]	0.494507	NA	NA	NA	NA	NA	NA	NA
823	ELNSNHDGADETSEK_Phospho:S13	SET	ENSP00000318012.9__Phospho:S24	0.039117	0.928557	2.03546	0.449676	-0.139146	0.21738	-0.138182	-0.177299	0	0.0421266	two.sided	Welch Two Sample t-test	i[x] and i[y]	0.607955	HDGADETSEKEQQEA	UP:Q01105-2	32103	S15-p, T23-p, S24-p, K26-ub	12	26	SET_S24-p
824	TLSVAAAFNEDEDSEPEEMPPEAK_Phospho:S14	PCNP	ENSP00000265260.3__Phospho:S119	0.038825	0.616733	3.19214	0.578622	-0.154866	0.232516	0.0462526	0.00742756	0	0.0629527	two.sided	Welch Two Sample t-test	i[x] and i[y]	0.71474	NA	NA	NA	NA	NA	NA	NA
825	HTDDEMTGYVATR_Phospho:Y9	MAPK14	ENSP00000419141.1__Phospho:Y105	0.0388127	0.448996	2.74055	0.686536	-0.251626	0.329251	0.134016	0.0952035	0	0.0864434	two.sided	Welch Two Sample t-test	i[x] and i[y]	0.797152	RHTDDEMTGYVATRW	UP:Q16539	41293	T175-p, T180-p, Y182-p, T185-p	174	186	MAPK14_T180-p
826	VGDSTPVSEK_Phospho:T5	GORASP2	ENSP00000234160.4__Phospho:T433	0.038806	0.275962	2.55142	0.80338	-0.45669	0.534302	0.0798567	0.0410507	0	0.140621	two.sided	Welch Two Sample t-test	i[x] and i[y]	0.879819	NA	NA	NA	NA	NA	NA	NA
827	VESGGAK_Phospho:S3	CASC3	ENSP00000264645.6__Phospho:S66	0.0387072	0.681943	2.64191	0.550221	-0.156602	0.234016	-0.0938437	-0.132551	0	0.0567602	two.sided	Welch Two Sample t-test	i[x] and i[y]	0.687675	NA	NA	NA	NA	NA	NA	NA
828	ATSPESTSR_Phospho:S3	FNBP4	ENSP00000263773.5__Phospho:S464	0.0385886	0.72561	3.35261	0.515452	-0.121019	0.198196	0.0911385	0.0525499	0	0.0531809	two.sided	Welch Two Sample t-test	i[x] and i[y]	0.660283	NA	NA	NA	NA	NA	NA	NA
829	DLPSPDSR_Phospho:S4	TCF20	ENSP00000335561.4__Phospho:S1322	0.0380746	0.765823	2.9721	0.499999	-0.120991	0.197141	0.062306	0.0242314	0	0.0497172	two.sided	Welch Two Sample t-test	i[x] and i[y]	0.648262	NA	NA	NA	NA	NA	NA	NA
830	TPPPPAMIPMGPAYNGYPGGYPGDVDR_Phospho:T1	LSR	ENSP00000394479.1__Phospho:T180	0.0378855	0.518361	3.96177	0.63181	-0.165811	0.241582	-0.02587	-0.0637555	0	0.073087	two.sided	Welch Two Sample t-test	i[x] and i[y]	0.757149	PSTYAHLSPAKTPPP	UP:Q86X29	71439	T316-gl, S317-gl, S321-p, Y323-p, S326-p, S326-gl, T327-p, T327-gl, Y328-p, S332-p, S332-gl	314	335	LSR_S332-p
831	ENVEYIEREESDGEYDEFGRK_Phospho:Y5	ZRANB2	ENSP00000254821.6__Phospho:Y114	0.0368446	0.371608	3.37055	0.732337	-0.259947	0.333637	0.0546138	0.0177692	0	0.0991492	two.sided	Welch Two Sample t-test	i[x] and i[y]	0.831691	EYIEREESDGEYDEF	UP:O95218	37404	S120-p, Y124-p	118	130	ZRANB2_S120-p
832	ESTQLSPADLTEGKPTDPSK_Phospho:S6	NSUN2	ENSP00000264670.6__Phospho:S456	0.0368059	0.549361	2.07888	0.636056	-0.24123	0.314841	-0.155887	-0.192693	0	0.0669977	two.sided	Welch Two Sample t-test	i[x] and i[y]	0.759833	NA	NA	NA	NA	NA	NA	NA
833	DSSDSADGRATPSENLVPSSAR_Phospho:T11	CPSF7	ENSP00000437531.1__Phospho:T194	0.0364986	0.957921	3.48243	0.399773	-0.0757881	0.148785	-0.098397	-0.134896	0	0.0381019	two.sided	Welch Two Sample t-test	i[x] and i[y]	0.566417	NA	NA	NA	NA	NA	NA	NA
834	RPSDSGPPAER_Phospho:S5	RTKN	ENSP00000272430.5__Phospho:S108	0.0362457	0.377996	3.7506	0.725844	-0.237114	0.309606	0.0252237	-0.0110221	0	0.0958891	two.sided	Welch Two Sample t-test	i[x] and i[y]	0.826522	NA	NA	NA	NA	NA	NA	NA
835	DDLSPQPLMTDFER_Phospho:S4	VPS13D	ENSP00000482233.1__Phospho:S1138	0.0362131	0.269809	3.9035	0.800968	-0.340096	0.412523	0.193843	0.15763	0	0.134218	two.sided	Welch Two Sample t-test	i[x] and i[y]	0.879113	LRDSRAQSPVSGPNV	UP:Q5THJ4	491916	S1042-p	1040	1061	VPS13D_S1042-p
836	VDFGSSER_Phospho:S5	ARHGAP27	ENSP00000486749.1__Phospho:S610	0.0359735	0.552267	2.03536	0.635393	-0.239677	0.311624	0.026849	-0.00912452	0	0.0651379	two.sided	Welch Two Sample t-test	i[x] and i[y]	0.759573	NA	NA	NA	NA	NA	NA	NA
837	RPSVNGEPGSVPPPR_Phospho:S3	EHBP1L1	ENSP00000312671.4__Phospho:S1257	0.0359632	0.534204	3.89086	0.622259	-0.153036	0.224962	0.0219967	-0.0139665	0	0.067321	two.sided	Welch Two Sample t-test	i[x] and i[y]	0.750455	NA	NA	NA	NA	NA	NA	NA
838	RASMQPIQIAEGTGITTR_Phospho:S3	NUMA1	ENSP00000377298.4__Phospho:S1969	0.035862	0.569193	2.94344	0.609757	-0.166846	0.23857	-0.0782742	-0.114136	0	0.0630051	two.sided	Welch Two Sample t-test	i[x] and i[y]	0.741679	NA	NA	NA	NA	NA	NA	NA
839	TGSNAAQYK_Phospho:S3	AFAP1	ENSP00000351245.2__Phospho:S548	0.0355601	0.862577	2.00046	0.479264	-0.141779	0.212899	-0.00942159	-0.0449817	0	0.0412254	two.sided	Welch Two Sample t-test	i[x] and i[y]	0.634785	SGTSSPQSPVFRHRT	UP:Q8N556	80725	S661-p, T663-p, S664-p, S665-p, S668-p	661	672	AFAP1_S668-p
840	QDSPPPKPPR_Phospho:S3	PTPN12	ENSP00000397991.2__Phospho:S202	0.0354682	0.460179	3.03006	0.676404	-0.208447	0.279384	-0.173051	-0.208519	0	0.0770749	two.sided	Welch Two Sample t-test	i[x] and i[y]	0.790715	DVDVSEDSPPPLPER	UP:Q05209	88106	S670-p, S673-p	666	680	PTPN12_S673-p
841	LSSLRASTSK_Phospho:S3,S7	RPS6	ENSP00000369757.4__Phospho:S236_Phospho:S240	0.0353664	0.56028	2.60671	0.619781	-0.183802	0.254535	-0.26835	-0.303716	0	0.0631227	two.sided	Welch Two Sample t-test	i[x] and i[y]	0.748262	NA	NA	NA	NA	NA	NA	NA
842	GQSINVHTPNSQK_Phospho:S11	VRK2	ENSP00000404156.3__Phospho:S221	0.0353203	0.473576	2.90301	0.669129	-0.206583	0.277224	0.0827322	0.0474119	0	0.0745821	two.sided	Welch Two Sample t-test	i[x] and i[y]	0.786654	INVHTPNSQKVDSQK	UP:Q86Y07	58141	T336-p, S339-p	329	341	VRK2_S339-p
843	APPQTHLPSGASSGTGSASATHGGGSPPGTR_Phospho:S26	BAG6	ENSP00000365131.6__Phospho:S113	0.0351726	1.28286	2.87748	0.293112	-0.0542215	0.124567	-0.0361441	-0.0713167	0	0.0274173	two.sided	Welch Two Sample t-test	i[x] and i[y]	0.469505	NA	NA	NA	NA	NA	NA	NA
844	TDGSISGDR_Phospho:S4	FXR2	ENSP00000250113.7__Phospho:S601	0.034926	0.668426	3.05397	0.550916	-0.12971	0.199562	0.118984	0.0840581	0	0.0522511	two.sided	Welch Two Sample t-test	i[x] and i[y]	0.688291	NA	NA	NA	NA	NA	NA	NA
845	AHSVDVEK_Phospho:S3	CCSAP	ENSP00000284617.2__Phospho:S240	0.0348539	0.648779	2.13307	0.57937	-0.183011	0.252719	0.085773	0.0509191	0	0.0537223	two.sided	Welch Two Sample t-test	i[x] and i[y]	0.714927	AQRQRAHSVDVEKNR	UP:Q6IQ19	30216	S240-p	238	245	CCSAP_S240-p
846	RDSFDDR_Phospho:S3	MATR3	ENSP00000378279.2__Phospho:S188	0.0347716	0.28775	3.99919	0.787834	-0.300761	0.370304	0.166961	0.132189	0	0.12084	two.sided	Welch Two Sample t-test	i[x] and i[y]	0.869783	NA	NA	NA	NA	NA	NA	NA
847	QPSSPSHNTNLR_Phospho:S4	BAZ2A	ENSP00000368754.3__Phospho:S135	0.0344462	0.352049	2.7095	0.750376	-0.296705	0.365598	-0.0630846	-0.0975308	0	0.0978448	two.sided	Welch Two Sample t-test	i[x] and i[y]	0.843316	DPGEMPQSPTGLGQP	UP:Q9UIF9	211198	S1397-p, T1399-p	1388	1405	BAZ2A_S1397-p
848	ESSPIPSPTSDR_Phospho:S2	SPTBN1	ENSP00000349259.4__Phospho:S2164	0.0344441	0.469575	3.99597	0.663136	-0.169294	0.238182	-0.232586	-0.26703	0	0.0733518	two.sided	Welch Two Sample t-test	i[x] and i[y]	0.782403	NA	NA	NA	NA	NA	NA	NA
849	HQSESQGVGLSDK_Phospho:S11	BRCA1	ENSP00000418775.1__Phospho:S1289	0.0342469	0.793291	2.61645	0.493208	-0.115269	0.183763	-0.0152728	-0.0495197	0	0.0431707	two.sided	Welch Two Sample t-test	i[x] and i[y]	0.64431	NA	NA	NA	NA	NA	NA	NA
850	TYSLGSALRPSTSR_Phospho:S3	VIM	ENSP00000224237.5__Phospho:S39	0.0340922	0.335797	3.15537	0.758122	-0.280193	0.348377	0.00837845	-0.0257137	0	0.101526	two.sided	Welch Two Sample t-test	i[x] and i[y]	0.849645	GQVINETSQHHDDLE	UP:P08670	53652	T458-p, S459-p	451	466	VIM_S459-p
851	QVVSVVQDEEVGLPFEASPESPPPASPDGVTEIR_Phospho:S26	NIBAN2	ENSP00000362411.3__Phospho:S633	0.0340211	0.206324	2.1677	0.854314	-0.625363	0.693405	-0.0124029	-0.046424	0	0.164892	two.sided	Welch Two Sample t-test	i[x] and i[y]	0.914148	NA	NA	NA	NA	NA	NA	NA
852	SPPSPVER_Phospho:S4	AKAP12	ENSP00000352794.5__Phospho:S1226	0.0338293	0.451413	3.99876	0.675091	-0.174266	0.241924	-0.52783	-0.56166	0	0.074941	two.sided	Welch Two Sample t-test	i[x] and i[y]	0.790074	NA	NA	NA	NA	NA	NA	NA
853	SYGNSSDSR_Phospho:S1	SELENOK	ENSP00000417272.1__Phospho:S51	0.0338065	0.428817	3.04155	0.696618	-0.215159	0.282772	-0.15951	-0.193317	0	0.0788367	two.sided	Welch Two Sample t-test	i[x] and i[y]	0.803173	QDVKKRRSYGNSSDS	UP:Q9Y6D0	10645	S51-p, Y52-p, S55-p, S58-p	51	59	SELENOK_S51-p
854	IQNTGDYYDLYGGEK_Phospho:Y7	PTPN11	ENSP00000340944.3__Phospho:Y62	0.0337702	0.404637	2.54588	0.717286	-0.260751	0.328292	0.0306916	-0.00307854	0	0.083458	two.sided	Welch Two Sample t-test	i[x] and i[y]	0.82034	NA	NA	NA	NA	NA	NA	NA
855	ADYDTLSLR_Phospho:S7	PKP3	ENSP00000331678.2__Phospho:S180	0.0331987	1.7035	3.92971	0.164961	-0.0212942	0.0876917	0.093573	0.0603742	0	0.0194886	two.sided	Welch Two Sample t-test	i[x] and i[y]	0.337958	RADYDTLSLRSLRLG	UP:Q9Y446	87082	Y176-p, T178-p, S180-p	174	182	PKP3_S180-p
856	TEEGEIDYSAEEGENRR_Phospho:S9	HNRNPLL	ENSP00000368195.3__Phospho:S35	0.0330161	0.434284	3.92599	0.686882	-0.179639	0.245672	-0.0717729	-0.104789	0	0.0760242	two.sided	Welch Two Sample t-test	i[x] and i[y]	0.797152	EEGEIDYSAEEGENR	UP:Q8WVV9	60083	Y34-p, S35-p	27	43	HNRNPLL_S35-p
857	IPGTPGAGGRLSPENNQVLTK_Phospho:S12	TAF12	ENSP00000263974.4__Phospho:S51	0.0325073	0.490239	3.92944	0.650075	-0.152907	0.217922	-0.00389844	-0.0364057	0	0.0663091	two.sided	Welch Two Sample t-test	i[x] and i[y]	0.772248	PGAGGRLSPENNQVL	UP:Q16514	17924	T43-p, S51-p, T59-p	40	60	TAF12_S51-p
858	VGSPSGDAASSTPPSTR_Phospho:S3	POLM	ENSP00000388230.1__Phospho:S12	0.0321237	0.369488	2.28392	0.743258	-0.300742	0.36499	-0.0459476	-0.0780713	0	0.0869413	two.sided	Welch Two Sample t-test	i[x] and i[y]	0.83911	RRRARVGSPSGDAAS	UP:Q9NP87	54816	S12-p, S14-p, S19-p, T21-p	10	26	POLM_S12-p
859	GRDSYGGPPR_Phospho:S4	RBMX;RBMXL1	ENSP00000318415.5__Phospho:S189;ENSP00000359645.3__Phospho:S189;ENSP00000457051.1__Phospho:S189	0.0320078	0.770759	3.16799	0.494252	-0.096274	0.16029	-0.0720037	-0.104012	0	0.0415276	two.sided	Welch Two Sample t-test	i[x] and i[y]	0.644482	SPRDDGYSTKDSYSS	UP:P38159	42332	Y214-p, S215-p, T216-p, K217-ac, K217-m1, K217-ub, K217-sc	211	217	RBMX;RBMXL1_S215-p
860	AASMDNNSK_Phospho:S3	FOXO1	ENSP00000368880.4__Phospho:S256	0.0319887	0.328227	2.21813	0.77117	-0.350203	0.41418	-0.052956	-0.0849447	0	0.0974589	two.sided	Welch Two Sample t-test	i[x] and i[y]	0.857619	SPRRRAASMDNNSKF	UP:Q12778	69662	S256-p, S261-p, K262-ac	254	262	FOXO1_S256-p
861	ALTQPSPVSTPSSVQFFLQEDDSADRK_Phospho:S6	SLC4A2	ENSP00000504447.1__Phospho:S144	0.0318828	0.776643	3.36015	0.488379	-0.091188	0.154954	0.00179485	-0.030088	0	0.0410521	two.sided	Welch Two Sample t-test	i[x] and i[y]	0.641197	ARALTQPSPVSTPSS	UP:P04920	137009	S144-p, T148-p, S150-p, S151-p	139	165	SLC4A2_S144-p
862	LEEGVASDEEAEEAQPGSGPSPEPEGSPPAHPQ_Phospho:S7	MYH14	ENSP00000366169.3__Phospho:S1969	0.031828	0.546308	2.98396	0.623051	-0.154147	0.217803	0.038646	0.00681799	0	0.0582602	two.sided	Welch Two Sample t-test	i[x] and i[y]	0.750613	NA	NA	NA	NA	NA	NA	NA
863	QQSPQEPK_Phospho:S3	LIMA1	ENSP00000340184.4__Phospho:S698	0.031808	0.51525	2.36342	0.650592	-0.198264	0.26188	0.0336857	0.00187766	0	0.0617332	two.sided	Welch Two Sample t-test	i[x] and i[y]	0.772353	NA	NA	NA	NA	NA	NA	NA
864	ANVSSPHR_Phospho:S5	PSMF1	ENSP00000371324.4__Phospho:S153	0.0317559	0.250329	3.50008	0.816326	-0.341211	0.404723	0.119072	0.0873164	0	0.126857	two.sided	Welch Two Sample t-test	i[x] and i[y]	0.888311	NA	NA	NA	NA	NA	NA	NA
865	APSPTAEQPPGGGDSAR_Phospho:S3	NAB2	ENSP00000341491.6__Phospho:S6	0.031725	0.264593	3.93619	0.804598	-0.303312	0.366762	-0.091945	-0.12367	0	0.119901	two.sided	Welch Two Sample t-test	i[x] and i[y]	0.880587	NA	NA	NA	NA	NA	NA	NA
866	NSSSPVSPASVPGQR_Phospho:S4	IRF2BPL	ENSP00000238647.3__Phospho:S659	0.031471	0.259128	2.53573	0.81511	-0.398325	0.461267	-0.122726	-0.154197	0	0.12145	two.sided	Welch Two Sample t-test	i[x] and i[y]	0.887813	NA	NA	NA	NA	NA	NA	NA
867	RESPSPAPK_Phospho:S3	SRRM1	ENSP00000363510.3__Phospho:S445	0.0314496	0.268779	2.08972	0.812324	-0.451843	0.514742	-0.0934738	-0.124923	0	0.117009	two.sided	Welch Two Sample t-test	i[x] and i[y]	0.885628	NA	NA	NA	NA	NA	NA	NA
868	SASDNTLVAMDFSGHAGR_Phospho:S1	GRB7	ENSP00000310771.4__Phospho:S366	0.0314361	0.461225	3.93483	0.668977	-0.159043	0.221915	-0.0208818	-0.0523179	0	0.0681579	two.sided	Welch Two Sample t-test	i[x] and i[y]	0.786654	NA	NA	NA	NA	NA	NA	NA
869	SEEVPAFGVASPPPLTDTPDTTANAEGDLPTTMGGPLPPHLALK_Phospho:S11	DHX9	ENSP00000356520.3__Phospho:S87	0.0313416	0.313489	3.9607	0.769724	-0.247328	0.310011	-0.0588944	-0.090236	0	0.0999766	two.sided	Welch Two Sample t-test	i[x] and i[y]	0.85729	NA	NA	NA	NA	NA	NA	NA
870	HSPQQPSNGSLR_Phospho:S2	TJP1	ENSP00000281537.7__Phospho:S329;ENSP00000441202.2__Phospho:S329	0.0312542	0.676953	2.23631	0.561709	-0.148575	0.211083	-0.120723	-0.151978	0	0.046169	two.sided	Welch Two Sample t-test	i[x] and i[y]	0.697682	NA	NA	NA	NA	NA	NA	NA
871	HSQPATPTPLQSR_Phospho:T6	PDLIM7	ENSP00000352964.2__Phospho:T217	0.030951	0.356965	2.11688	0.753585	-0.323055	0.384957	-0.182142	-0.213093	0	0.0867059	two.sided	Welch Two Sample t-test	i[x] and i[y]	0.845673	TRHSQPATPTPLQSR	UP:Q9NR12	49845	S247-p, T251-p, T253-p, S257-p	246	258	PDLIM7_T251-p
872	GPGQVPTATSALSLELQEVEPLGLPQASPSR_Phospho:S28	EDC4	ENSP00000351811.5__Phospho:S723	0.0308471	0.240657	3.77863	0.822309	-0.333409	0.395104	0.150952	0.120105	0	0.128179	two.sided	Welch Two Sample t-test	i[x] and i[y]	0.890794	NA	NA	NA	NA	NA	NA	NA
873	SLEPAENVHGAGGGAFPASQTPSK_Phospho:S1	SRC	ENSP00000362668.2__Phospho:S17	0.0303016	0.369219	2.13892	0.745339	-0.301723	0.362326	0.0301676	-0.000134008	0	0.0820694	two.sided	Welch Two Sample t-test	i[x] and i[y]	0.840295	NA	NA	NA	NA	NA	NA	NA
874	FAQSAPGSPLSSQPVLITVQR_Phospho:S8	FOXK2	ENSP00000436108.2__Phospho:S428	0.0302768	0.285863	3.2333	0.792331	-0.293438	0.353991	-0.280327	-0.310603	0	0.105914	two.sided	Welch Two Sample t-test	i[x] and i[y]	0.872486	NA	NA	NA	NA	NA	NA	NA
875	STPLASPSPSPGRSPQR_Phospho:S14	AHCTF1	ENSP00000497061.2__Phospho:S1222	0.030119	1.21009	3.85109	0.295242	-0.0400531	0.100291	-0.138553	-0.168672	0	0.0248899	two.sided	Welch Two Sample t-test	i[x] and i[y]	0.472026	NA	NA	NA	NA	NA	NA	NA
876	RNSLTGEEGQLAR_Phospho:S3	SGPP1	ENSP00000247225.6__Phospho:S112	0.0300295	1.01131	2.26976	0.407308	-0.0842296	0.144289	0.043761	0.0137315	0	0.0296937	two.sided	Welch Two Sample t-test	i[x] and i[y]	0.572956	NA	NA	NA	NA	NA	NA	NA
877	NFYESDDDQK_Phospho:S5	AP3B1	ENSP00000255194.7__Phospho:S276	0.0296116	0.696419	2.71525	0.54105	-0.114099	0.173322	-0.00696382	-0.0365754	0	0.0425197	two.sided	Welch Two Sample t-test	i[x] and i[y]	0.679607	NA	NA	NA	NA	NA	NA	NA
878	HEVSASTQSTPASSR_Phospho:T10	SPTBN1	ENSP00000349259.4__Phospho:T2320	0.0295865	0.940837	2.56925	0.42657	-0.0806875	0.139861	0.0167303	-0.0128563	0	0.031447	two.sided	Welch Two Sample t-test	i[x] and i[y]	0.58893	NA	NA	NA	NA	NA	NA	NA
879	DGPISPK_Phospho:S5	PHIP	ENSP00000275034.3__Phospho:S911	0.0295362	0.40751	2.51345	0.715796	-0.228565	0.287637	-0.0786392	-0.108175	0	0.0724798	two.sided	Welch Two Sample t-test	i[x] and i[y]	0.819462	NA	NA	NA	NA	NA	NA	NA
880	RGTSPRPPEGGLGYSQLGDDDLK_Phospho:T3	CDK11A;CDK11B	ENSP00000351629.5__Phospho:T726;ENSP00000463048.2__Phospho:T738	0.0292607	0.346919	3.15783	0.750494	-0.231729	0.29025	-0.00305111	-0.0323118	0	0.0843445	two.sided	Welch Two Sample t-test	i[x] and i[y]	0.843316	LSDLQDISDSERKTS	UP:Q9UQ88	91362	S265-p, S271-p, S273-p	262	275	CDK11A;CDK11B_S271-p
881	GSLASLDSLR_Phospho:S5	CTNND1	ENSP00000501005.1__Phospho:S325;ENSP00000501126.1__Phospho:S325	0.0292237	2.31642	3.99936	0.0814669	-0.00580589	0.0642532	-0.0884525	-0.117676	0	0.0126159	two.sided	Welch Two Sample t-test	i[x] and i[y]	0.241125	MEGYRAPSRQDVYGP	UP:O60716	108170	S252-p, Y257-p	250	264	CTNND1_S252-p
882	DHSPPSQGSPGNSAAR_Phospho:S3	DOK7	ENSP00000492194.1__Phospho:S109	0.0291718	0.269574	3.48968	0.802661	-0.289426	0.34777	0.0627247	0.0335529	0	0.108214	two.sided	Welch Two Sample t-test	i[x] and i[y]	0.879734	CLAPRDHSPPSQGSP	UP:Q18PE1	53097	S419-p, S425-p	417	432	DOK7_S419-p
883	SLENETLNK_Phospho:S1	EIF4B	ENSP00000412530.3__Phospho:S406	0.0290194	0.559789	2.21518	0.627087	-0.174501	0.23254	-0.222305	-0.251325	0	0.0518398	two.sided	Welch Two Sample t-test	i[x] and i[y]	0.753079	NA	NA	NA	NA	NA	NA	NA
884	MPLLELGGETTPPLSTER_Phospho:T11	CRYBG1	ENSP00000488010.2__Phospho:T933	0.0289305	0.519016	3.7885	0.632585	-0.129299	0.18716	0.0236721	-0.00525837	0	0.0557411	two.sided	Welch Two Sample t-test	i[x] and i[y]	0.757811	NA	NA	NA	NA	NA	NA	NA
885	HASSSPESPK_Phospho:S8	SRRM2	ENSP00000301740.8__Phospho:S440	0.0286749	0.941053	3.99676	0.4	-0.0559534	0.113303	-0.0198535	-0.0485283	0	0.030471	two.sided	Welch Two Sample t-test	i[x] and i[y]	0.566417	NA	NA	NA	NA	NA	NA	NA
886	ESSPIPSPTSDR_Phospho:S7	SPTBN1	ENSP00000349259.4__Phospho:S2169	0.0286162	0.427559	3.83288	0.691893	-0.160449	0.217681	-0.0851165	-0.113733	0	0.0669293	two.sided	Welch Two Sample t-test	i[x] and i[y]	0.800434	NA	NA	NA	NA	NA	NA	NA
887	RNSSIVGR_Phospho:S3	DOCK7	ENSP00000413583.2__Phospho:S439	0.0285047	0.160643	2.1474	0.886229	-0.68688	0.74389	-0.0146299	-0.0431346	0	0.177441	two.sided	Welch Two Sample t-test	i[x] and i[y]	0.934143	NTYPNSSSPGPGGLG	UP:Q96N67	242561	S864-p, S873-p, Y876-p, T878-p	855	881	DOCK7_S864-p
888	SPNHGTVELQGSQTALYR_Phospho:S12	PKP4	ENSP00000374407.3__Phospho:S438	0.0281283	0.155032	3.86759	0.884548	-0.482491	0.538747	0.110305	0.0821772	0	0.181435	two.sided	Welch Two Sample t-test	i[x] and i[y]	0.933888	NA	NA	NA	NA	NA	NA	NA
889	YEEQERSPR_Phospho:S7	CWC22	ENSP00000387006.3__Phospho:S39	0.0281067	0.19743	4	0.853117	-0.367155	0.423368	0.135125	0.107018	0	0.142362	two.sided	Welch Two Sample t-test	i[x] and i[y]	0.913942	NA	NA	NA	NA	NA	NA	NA
890	TRHSPTPQQSNR_Phospho:T1	SRRM1	ENSP00000363510.3__Phospho:T406	0.0278204	0.219603	3.24886	0.839264	-0.358428	0.414069	-0.0887063	-0.116527	0	0.126685	two.sided	Welch Two Sample t-test	i[x] and i[y]	0.902636	NA	NA	NA	NA	NA	NA	NA
891	RSSDPALIGLSTSVSDSNFSSEEPSR_Phospho:S2	PARD3	ENSP00000340591.4__Phospho:S143;ENSP00000363922.3__Phospho:S143	0.0275287	0.286468	3.84573	0.789286	-0.243554	0.298611	0.129465	0.101936	0	0.096097	two.sided	Welch Two Sample t-test	i[x] and i[y]	0.870425	VDDQKAGSPSRDVGP	UP:Q8TEW0	151423	S873-p, S875-p, S881-p, K885-ub	871	885	PARD3_S873-p
892	LYSSEESRPYTNK_Phospho:T11	CDK13	ENSP00000494168.1__Phospho:T651	0.0274379	0.428116	2.48224	0.702926	-0.202838	0.257714	0.0470522	0.0196143	0	0.0640899	two.sided	Welch Two Sample t-test	i[x] and i[y]	0.809898	NA	NA	NA	NA	NA	NA	NA
893	VQSPEPPAPER_Phospho:S3	SCRIB	ENSP00000322938.3__Phospho:S1475	0.0273932	0.721984	3.23165	0.51904	-0.0886019	0.143388	0.169129	0.141735	0	0.0379415	two.sided	Welch Two Sample t-test	i[x] and i[y]	0.663245	PTPGPAASPEQLSFR	UP:Q14160	174915	T1342-p, S1348-p, S1353-p	1323	1355	SCRIB_S1348-p
894	LEVTEIVKPSPK_Phospho:S10	RBBP6	ENSP00000316291.4__Phospho:S1145	0.0271727	0.255913	3.66182	0.811742	-0.278682	0.333028	-0.144429	-0.171602	0	0.106179	two.sided	Welch Two Sample t-test	i[x] and i[y]	0.885628	WDKDDFESEEEDVKS	UP:Q7Z6E9	201564	S1328-p	1324	1334	RBBP6_S1328-p
895	APSPSSR_Phospho:S5	SRRM2	ENSP00000301740.8__Phospho:S2428	0.0269429	0.316533	3.12752	0.771556	-0.237801	0.291686	-0.108137	-0.13508	0	0.0851187	two.sided	Welch Two Sample t-test	i[x] and i[y]	0.857648	NA	NA	NA	NA	NA	NA	NA
896	SASEPSLHR_Phospho:S1	ARAF;RAF1	ENSP00000366244.4__Phospho:S580;ENSP00000510213.1__Phospho:S560	0.0269344	0.45686	2.12004	0.69034	-0.213452	0.267321	-0.108538	-0.135472	0	0.0589556	two.sided	Welch Two Sample t-test	i[x] and i[y]	0.799452	SLPKIERSASEPSLH;SLPKINRSASEPSLH	UP:P10398	67585	S580-p, S582-p, S585-p	580	588	ARAF;RAF1_S580-p
897	HSTIQQK_Phospho:T3	ACAP2	ENSP00000324287.6__Phospho:T244	0.0268848	0.311229	2.38657	0.78076	-0.292661	0.346431	0.0189453	-0.00793947	0	0.0863825	two.sided	Welch Two Sample t-test	i[x] and i[y]	0.864776	NA	NA	NA	NA	NA	NA	NA
898	RSSDTEEESR_Phospho:S3	RSRC1	ENSP00000417690.1__Phospho:S6	0.0266991	0.373731	3.43864	0.730481	-0.185095	0.238493	-0.0200802	-0.0467793	0	0.0714393	two.sided	Welch Two Sample t-test	i[x] and i[y]	0.830413	NA	NA	NA	NA	NA	NA	NA
899	RGSGDTSISIDTEASIR_Phospho:S3	LRRFIP1	ENSP00000244815.5__Phospho:S120	0.02663	0.574666	2.45921	0.613792	-0.141002	0.194262	-0.0240562	-0.0506862	0	0.0463399	two.sided	Welch Two Sample t-test	i[x] and i[y]	0.74451	NA	NA	NA	NA	NA	NA	NA
900	SNLDEEVNVIPPHTPVR_Phospho:T14	RB1	ENSP00000267163.4__Phospho:T373	0.0264838	0.408263	3.94052	0.704289	-0.1547	0.207667	-0.0208546	-0.0473384	0	0.0648694	two.sided	Welch Two Sample t-test	i[x] and i[y]	0.810123	NA	NA	NA	NA	NA	NA	NA
901	LGGLRPESPESLTSVSR_Phospho:S8	CCDC86	ENSP00000227520.5__Phospho:S18	0.026427	0.679799	3.36745	0.540454	-0.0899925	0.142847	-0.0914197	-0.117847	0	0.0388748	two.sided	Welch Two Sample t-test	i[x] and i[y]	0.679268	VQRAGLGSPERPPKT	UP:Q9H6F5	40236	S58-p	54	64	CCDC86_S58-p
902	SGSAHGSGK_Phospho:S3,S7	TRA2B	ENSP00000416959.2__Phospho:S22_Phospho:S26	0.0262587	0.548876	3.7743	0.613934	-0.109761	0.162278	-0.109054	-0.135312	0	0.0478408	two.sided	Welch Two Sample t-test	i[x] and i[y]	0.74451	NA	NA	NA	NA	NA	NA	NA
903	AEGEPQEESPLK_Phospho:S9	BCLAF1	ENSP00000434826.1__Phospho:S175	0.0261192	1.61661	3.8423	0.184174	-0.0194747	0.0717131	0.0306366	0.00451744	0	0.0161568	two.sided	Welch Two Sample t-test	i[x] and i[y]	0.360413	EGEPQEESPLKSKSQ	UP:Q9NYF8	106122	S177-p	169	180	BCLAF1_S177-p
904	ADSDGAKPEPVAMAR_Phospho:S3	HDGFL2	ENSP00000483702.1__Phospho:S240	0.0260575	0.188725	2.01135	0.867637	-0.564816	0.616931	-0.265922	-0.291979	0	0.138071	two.sided	Welch Two Sample t-test	i[x] and i[y]	0.921746	DSDSKADSDGAKPEP	UP:Q7Z4V5	74317	S240-p, D241-ca	238	252	HDGFL2_S240-p
905	AESPAEK_Phospho:S3	ACIN1	ENSP00000451328.1__Phospho:S490;ENSP00000474349.1__Phospho:S432	0.0259313	0.780179	3.67176	0.482503	-0.0696974	0.12156	0.0626738	0.0367425	0	0.0332376	two.sided	Welch Two Sample t-test	i[x] and i[y]	0.637294	PSDTKAESPAEKVPE	UP:Q9UKV3	151862	S490-p	488	494	ACIN1_S490-p
906	NEEPSEEEIDAPKPK_Phospho:S5	DDX21	ENSP00000508639.1__Phospho:S121	0.0257468	0.161574	2.35716	0.884456	-0.569347	0.620841	-0.520279	-0.546025	0	0.15935	two.sided	Welch Two Sample t-test	i[x] and i[y]	0.933888	PSEVDMNSPKSKKAK	UP:Q9NR30	87344	S65-p, S71-p, K73-ub	62	73	DDX21_S71-p
907	REVSPPGAR_Phospho:S4	BOD1L1	ENSP00000040738.5__Phospho:S3029;ENSP00000425492.1__Phospho:S185	0.0257098	0.393143	3.65172	0.716073	-0.162896	0.214315	0.0247803	-0.000929588	0	0.0653957	two.sided	Welch Two Sample t-test	i[x] and i[y]	0.819503	NA	NA	NA	NA	NA	NA	NA
908	AEDMYSAQSHQAATPPK_Phospho:T14	GPRC5C	ENSP00000340595.5__Phospho:T108	0.0256258	0.406283	3.54878	0.707822	-0.158636	0.209887	-0.0179122	-0.043538	0	0.0630737	two.sided	Welch Two Sample t-test	i[x] and i[y]	0.81279	AQSHQAATPPKDGKN	UP:Q9NQ84	48193	Y414-p, S415-p, S418-p, T423-p	410	426	GPRC5C_T423-p
909	SQGPGGK_Phospho:S1	ITGA7	ENSP00000508886.1__Phospho:S130	0.0255951	0.725463	3.95163	0.508798	-0.0728356	0.124026	-0.0322159	-0.057811	0	0.0352811	two.sided	Welch Two Sample t-test	i[x] and i[y]	0.655906	WLGVSVRSQGPGGKI	UP:Q53GS7	79836	K373-ub	367	373	ITGA7_S367-p
910	LQPQEISPPPTANLDR_Phospho:S7	PTK2	ENSP00000378644.3__Phospho:S864	0.0254111	0.285364	2.00799	0.802109	-0.356273	0.407095	0.0996192	0.0742081	0	0.0890479	two.sided	Welch Two Sample t-test	i[x] and i[y]	0.879734	KLQPQEISPPPTANL	UP:Q05397	119233	S910-p, T914-p	904	919	PTK2_S910-p
911	VEEEQEADEEDVSEEEAESK_Phospho:S13	TMX1	ENSP00000393316.2__Phospho:S247	0.0253311	0.269969	2.21763	0.810262	-0.342697	0.393359	0.193542	0.168211	0	0.0938297	two.sided	Welch Two Sample t-test	i[x] and i[y]	0.885437	EADEEDVSEEEAESK	UP:Q9H3N1	31791	S247-p, S253-p	234	254	TMX1_S247-p
912	ASVSGPNSPSETR_Phospho:S8	MID1	ENSP00000391154.1__Phospho:S96	0.0251922	0.192055	3.39344	0.858629	-0.366167	0.416552	0.122104	0.0969117	0	0.131172	two.sided	Welch Two Sample t-test	i[x] and i[y]	0.916463	NA	NA	NA	NA	NA	NA	NA
913	ENSREALAEAALESPR_Phospho:S3	SLC9A3R1	ENSP00000262613.5__Phospho:S269	0.0251452	0.494779	3.8851	0.647425	-0.117618	0.167908	0.0148591	-0.0102861	0	0.050821	two.sided	Welch Two Sample t-test	i[x] and i[y]	0.769905	LAEAALESPRPALVR	UP:O14745	38868	S280-p	271	287	SLC9A3R1_S280-p
914	SNSLSTPRPTR_Phospho:S3	CEP170B	ENSP00000451249.1__Phospho:S1044	0.0251275	0.275544	3.70515	0.797574	-0.23621	0.286465	-0.137518	-0.162645	0	0.0911922	two.sided	Welch Two Sample t-test	i[x] and i[y]	0.876843	NA	NA	NA	NA	NA	NA	NA
915	LGSSGLGSASSIQAAVR_Phospho:S8	HUWE1	ENSP00000262854.6__Phospho:S3757	0.0250869	1.59595	2.94721	0.210381	-0.0254489	0.0756228	0.152374	0.127287	0	0.0157191	two.sided	Welch Two Sample t-test	i[x] and i[y]	0.38976	NA	NA	NA	NA	NA	NA	NA
916	RDSQDGSSYR_Phospho:S3	LASP1	ENSP00000325240.6__Phospho:S146	0.0249893	0.277162	3.65748	0.796605	-0.234861	0.284839	-0.0165534	-0.0415427	0	0.0901613	two.sided	Welch Two Sample t-test	i[x] and i[y]	0.87606	MEPERRDSQDGSSYR	UP:Q14847	29717	S146-p, S150-p, S151-p, Y152-p	145	153	LASP1_S146-p
917	SASEPSLNR_Phospho:S3	BRAF	ENSP00000419060.2__Phospho:S729;ENSP00000493543.1__Phospho:S729	0.0249746	2.02844	2.0892	0.174218	-0.0258912	0.0758404	0.0316902	0.00671563	0	0.0123122	two.sided	Welch Two Sample t-test	i[x] and i[y]	0.349497	NA	NA	NA	NA	NA	NA	NA
918	AAPALTPPDR_Phospho:T6	PRKCG	ENSP00000506809.1__Phospho:T619	0.0249273	0.517169	3.85049	0.633321	-0.11097	0.160825	-0.0559793	-0.0809066	0	0.0481995	two.sided	Welch Two Sample t-test	i[x] and i[y]	0.757894	TRAAPALTPPDRLVL	UP:P05129	78448	T655-p	650	659	PRKCG_T655-p
919	SGMSPEQSR_Phospho:S4	SRRM2	ENSP00000301740.8__Phospho:S1132	0.024925	0.241525	2.16839	0.83009	-0.387641	0.437491	-0.121204	-0.146129	0	0.103198	two.sided	Welch Two Sample t-test	i[x] and i[y]	0.896392	NA	NA	NA	NA	NA	NA	NA
920	EIQNGNLHESDSESVPR_Phospho:S12	KTN1	ENSP00000391964.2__Phospho:S77	0.0249135	0.457511	3.87683	0.671765	-0.128189	0.178016	-0.0184779	-0.0433914	0	0.0544544	two.sided	Welch Two Sample t-test	i[x] and i[y]	0.787308	QNGNLHESDSESVPR	UP:Q86UP2	156275	S75-p, S77-p, S79-p	66	82	KTN1_S75-p
921	TQDPSSPGTTPPQAR_Phospho:S6	CHAF1B	ENSP00000315700.4__Phospho:S429	0.0247131	0.40498	3.48719	0.709081	-0.155007	0.204433	-0.160364	-0.185077	0	0.061023	two.sided	Welch Two Sample t-test	i[x] and i[y]	0.81314	NA	NA	NA	NA	NA	NA	NA
922	THSGSSGGSGSR_Phospho:S3	ABI1	ENSP00000365336.1__Phospho:S235	0.0245309	0.483952	2.68315	0.665133	-0.148114	0.197176	0.0935481	0.0690172	0	0.0506887	two.sided	Welch Two Sample t-test	i[x] and i[y]	0.783579	RQISRHNSTTSSTSS	UP:Q8IZP0	55081	S323-p, T324-p, T325-p, S326-p, S327-p, T328-p, S329-p, S330-p, Y333-p	321	334	ABI1_S323-p
923	GTAQYSSQK_Phospho:S7	PKP2	ENSP00000342800.5__Phospho:S132	0.0244569	0.257739	2.20718	0.818677	-0.34921	0.398124	-0.132308	-0.156765	0	0.0948904	two.sided	Welch Two Sample t-test	i[x] and i[y]	0.888857	LKAGTTATYEGRWGR	UP:Q99959	97415	T118-p, Y119-p	113	122	PKP2_T118-p
924	SGSSPEVK_Phospho:S4	SRRM2	ENSP00000301740.8__Phospho:S1601	0.0241632	0.237489	2.08443	0.833591	-0.397047	0.445373	-0.228748	-0.252911	0	0.101744	two.sided	Welch Two Sample t-test	i[x] and i[y]	0.898749	NA	NA	NA	NA	NA	NA	NA
925	TVQSLEIDLDSMR_Phospho:S4	KRT18	ENSP00000373487.3__Phospho:S305	0.0239411	0.377669	2.98527	0.730928	-0.178364	0.226246	-0.00532678	-0.0292678	0	0.0633916	two.sided	Welch Two Sample t-test	i[x] and i[y]	0.830479	NA	NA	NA	NA	NA	NA	NA
926	KVEEEQEADEEDVSEEEAESK_Phospho:S14	TMX1	ENSP00000393316.2__Phospho:S247	0.0237116	1.31073	3.20403	0.275985	-0.0318405	0.0792638	-0.122323	-0.146035	0	0.0180904	two.sided	Welch Two Sample t-test	i[x] and i[y]	0.452285	EADEEDVSEEEAESK	UP:Q9H3N1	31791	S247-p, S253-p	234	254	TMX1_S247-p
927	TPTPEPAEVETR_Phospho:T3	NRBP1	ENSP00000233557.3__Phospho:T433	0.0235498	0.122167	2.47086	0.912002	-0.671375	0.718474	0.0869365	0.0633867	0	0.192767	two.sided	Welch Two Sample t-test	i[x] and i[y]	0.949524	NA	NA	NA	NA	NA	NA	NA
928	EEESEPEEK_Phospho:S4	CLGN	ENSP00000326699.5__Phospho:S554	0.0233352	0.496436	2.83626	0.655495	-0.131263	0.177934	0.0254643	0.00212909	0	0.0470055	two.sided	Welch Two Sample t-test	i[x] and i[y]	0.775441	MLEKEEESEPEEKSE	UP:O14967	70039	S554-p	551	559	CLGN_S554-p
929	AGAGMITQHSSNASPINR_Phospho:S14	SLTM	ENSP00000369887.2__Phospho:S1002	0.0232314	0.320263	3.80131	0.765595	-0.182388	0.228851	-0.245585	-0.268817	0	0.0725385	two.sided	Welch Two Sample t-test	i[x] and i[y]	0.854927	TQHSSNASPINRIVQ	UP:Q9NWH9	117148	T995-p, S998-p, S999-p, S1002-p	989	1006	SLTM_S1002-p
930	RPAEATSSPTSPERPR_Phospho:S11	C1orf35	ENSP00000272139.4__Phospho:S220	0.0231808	0.316701	3.55826	0.769165	-0.190387	0.236749	-0.178388	-0.201569	0	0.0731946	two.sided	Welch Two Sample t-test	i[x] and i[y]	0.85729	EATSSPTSPERPRHH	UP:Q9BU76	29412	T215-p, S216-p, S217-p, T219-p, S220-p	210	225	C1orf35_S220-p
931	HQEVQDQDPVFQGSDSSGYQSDHK_Phospho:S21	POLR1F	ENSP00000222567.5__Phospho:S304	0.0230409	0.468161	2.15705	0.682748	-0.174608	0.22069	-0.112336	-0.135377	0	0.0492158	two.sided	Welch Two Sample t-test	i[x] and i[y]	0.793899	NA	NA	NA	NA	NA	NA	NA
932	VQSPSQTR_Phospho:S3	BPTF	ENSP00000388405.3__Phospho:S2332	0.0228998	0.208939	2.18902	0.852348	-0.411723	0.457522	0.154491	0.131591	0	0.1096	two.sided	Welch Two Sample t-test	i[x] and i[y]	0.913766	NA	NA	NA	NA	NA	NA	NA
933	SAPASPTHPGLMSPR_Phospho:S1	FOXK1	ENSP00000328720.4__Phospho:S416	0.0228335	0.423027	3.97831	0.69414	-0.127352	0.173019	-0.00209591	-0.0249294	0	0.0539766	two.sided	Welch Two Sample t-test	i[x] and i[y]	0.801731	ADTSGGDSPKDESKP	UP:P85037	75457	S288-p, T294-p, S295-p, S299-p	286	301	FOXK1_S299-p
934	TSNERPGSGQGQGR_Phospho:S2	SNIP1	ENSP00000296215.5__Phospho:S153	0.0226994	0.483351	2.8459	0.663579	-0.13144	0.176839	0.0638254	0.0411261	0	0.0469624	two.sided	Welch Two Sample t-test	i[x] and i[y]	0.78256	NA	NA	NA	NA	NA	NA	NA
935	SFSLEGLTGGAGVGNK_Phospho:S3	AKAP13	ENSP00000378026.3__Phospho:S1602	0.0223537	0.355791	3.90941	0.740363	-0.153691	0.198399	0.234512	0.212158	0	0.0628282	two.sided	Welch Two Sample t-test	i[x] and i[y]	0.837243	NA	NA	NA	NA	NA	NA	NA
936	IPMTPTSSFVSPPPPTASPHSNR_Phospho:S18	IRF2BP2	ENSP00000355569.3__Phospho:S390	0.0222948	0.42872	3.98828	0.690268	-0.122257	0.166846	0.00977225	-0.0125225	0	0.0520032	two.sided	Welch Two Sample t-test	i[x] and i[y]	0.799452	NA	NA	NA	NA	NA	NA	NA
937	SPPLPAVIR_Phospho:S1	MORC2	ENSP00000215862.4__Phospho:S553	0.0220603	0.244236	2.11384	0.828725	-0.347187	0.391307	-0.0901624	-0.112223	0	0.0903235	two.sided	Welch Two Sample t-test	i[x] and i[y]	0.895962	NA	NA	NA	NA	NA	NA	NA
938	RSSVAQEDSK_Phospho:S9	PLEKHG3	ENSP00000450945.2__Phospho:S745	0.0219891	0.229363	2.81652	0.834223	-0.294671	0.33865	-0.0397401	-0.0617292	0	0.0958703	two.sided	Welch Two Sample t-test	i[x] and i[y]	0.899145	NA	NA	NA	NA	NA	NA	NA
939	GSGTASDDEFENLR_Phospho:S6	HUWE1	ENSP00000262854.6__Phospho:S1907	0.0219469	1.76958	2.75137	0.18317	-0.0196195	0.0635133	0.0044621	-0.0174848	0	0.0124024	two.sided	Welch Two Sample t-test	i[x] and i[y]	0.35997	NA	NA	NA	NA	NA	NA	NA
940	SPTLSQVHSPLVTSPSANLK_Phospho:S14	BCL9L	ENSP00000335320.3__Phospho:S947	0.0219177	0.364118	2.61591	0.743171	-0.186585	0.23042	-0.278452	-0.30037	0	0.0601939	two.sided	Welch Two Sample t-test	i[x] and i[y]	0.83911	NA	NA	NA	NA	NA	NA	NA
941	TMFAQVESDDEEAK_Phospho:S8	WDR70	ENSP00000265107.4__Phospho:S638	0.0213861	0.607432	3.96446	0.576636	-0.0767118	0.119484	-0.00165341	-0.0230395	0	0.0352074	two.sided	Welch Two Sample t-test	i[x] and i[y]	0.713622	TMFAQVESDDEEAKN	UP:Q9NW82	73201	S638-p	631	644	WDR70_S638-p
942	EDSQPPTPVSQR_Phospho:T7	DPF2	ENSP00000436901.1__Phospho:T248	0.0213575	0.197072	2.27694	0.859989	-0.394593	0.437308	0.21778	0.196423	0	0.108374	two.sided	Welch Two Sample t-test	i[x] and i[y]	0.917287	EGEDKEDSQPPTPVS	UP:Q92785	44155	D243-ca, S244-p, T248-p, S251-p	242	253	DPF2_S244-p
943	GGSREYDTGGGSSSSR_Phospho:S3	RBM15	ENSP00000498296.2__Phospho:S65	0.0210943	0.201784	3.00582	0.85297	-0.311232	0.35342	-0.104861	-0.125955	0	0.104539	two.sided	Welch Two Sample t-test	i[x] and i[y]	0.913942	LRGARDRTPPLLYRD	UP:Q96T37	107189	T568-p	566	574	RBM15_T568-p
944	SISESSR_Phospho:S3	PNN	ENSP00000216832.4__Phospho:S692	0.0209633	0.585239	2.53017	0.606421	-0.105995	0.147922	0.0096627	-0.0113006	0	0.03582	two.sided	Welch Two Sample t-test	i[x] and i[y]	0.739427	NA	NA	NA	NA	NA	NA	NA
945	TATPPGYKPGSPPSFR_Phospho:S11	ATN1	ENSP00000349076.3__Phospho:S661	0.020767	0.416577	2.24495	0.713486	-0.172789	0.214322	-0.136586	-0.157353	0	0.0498514	two.sided	Welch Two Sample t-test	i[x] and i[y]	0.817366	NA	NA	NA	NA	NA	NA	NA
946	ETQSPEQVK_Phospho:S4	BCLAF1	ENSP00000434826.1__Phospho:S494	0.0205788	0.578885	2.11258	0.618421	-0.124825	0.165982	0.0324927	0.011914	0	0.035549	two.sided	Welch Two Sample t-test	i[x] and i[y]	0.747464	EGEPQEESPLKSKSQ	UP:Q9NYF8	106122	S177-p	169	180	BCLAF1_S177-p
947	APPPPAAGSRR_Phospho:S9	TMEM238	ENSP00000416154.2__Phospho:S154	0.0204065	0.135907	3.35628	0.899645	-0.429987	0.4708	-0.104439	-0.124846	0	0.150151	two.sided	Welch Two Sample t-test	i[x] and i[y]	0.942498	PPPPAAGSRRVRLQL	UP:C9JI98	18040	S154-p	146	156	TMEM238_S154-p
948	ALSMTHGSVK_Phospho:S3	SLC20A2	ENSP00000340465.3__Phospho:S316	0.0201591	0.206346	3.70629	0.847354	-0.259778	0.300097	-0.0871053	-0.107264	0	0.0976955	two.sided	Welch Two Sample t-test	i[x] and i[y]	0.909557	AAYGRALSMTHGSVK	UP:Q08357	70392	S316-p, T318-p, S321-p	314	323	SLC20A2_S316-p
949	ESPGAAATSSSGPQAQQHR_Phospho:S2	MEPCE	ENSP00000308546.2__Phospho:S69	0.0201251	0.23147	2.82454	0.832695	-0.266554	0.306805	0.0695639	0.0494389	0	0.0869447	two.sided	Welch Two Sample t-test	i[x] and i[y]	0.898351	AAAVGRESPGAAATS	UP:Q7L2J0	74355	S69-p, S78-p, R86-m1	68	86	MEPCE_S69-p
950	DRPSQQQPLR_Phospho:S4	CSNK1G1	ENSP00000489172.1__Phospho:S25	0.0195924	0.27246	3.03668	0.802747	-0.207699	0.246884	-0.10073	-0.120322	0	0.0719093	two.sided	Welch Two Sample t-test	i[x] and i[y]	0.879734	HTHRDRPSQQQPLRN	UP:Q9HCP0	48511	S361-p	358	367	CSNK1G1_S361-p
951	DTIIDVVGAPLTPNSR_Phospho:T12	DMAP1	ENSP00000312697.5__Phospho:T445	0.0195308	0.464935	3.17293	0.67204	-0.110127	0.149189	-0.127307	-0.146838	0	0.0420076	two.sided	Welch Two Sample t-test	i[x] and i[y]	0.787359	NA	NA	NA	NA	NA	NA	NA
952	AISSANLLVR_Phospho:S3	EML3	ENSP00000378254.2__Phospho:S176	0.0195036	0.140905	2.78837	0.8975	-0.440531	0.479538	-0.250215	-0.269719	0	0.138417	two.sided	Welch Two Sample t-test	i[x] and i[y]	0.941432	KLSRKAISSANLLVR	UP:Q32P44	95197	S176-p, S177-p	174	183	EML3_S176-p
953	NKPGPNIESGNEDDDASFK_Phospho:S9	EIF5B	ENSP00000289371.5__Phospho:S214	0.0188224	0.103334	2.09432	0.926748	-0.73204	0.769685	-0.532075	-0.550897	0	0.182151	two.sided	Welch Two Sample t-test	i[x] and i[y]	0.95854	NA	NA	NA	NA	NA	NA	NA
954	STIGVMVTASHNPEEDNGVK_Phospho:S10	PGM3	ENSP00000498516.1__Phospho:S64	0.0187884	0.235815	2.8783	0.829353	-0.240946	0.278523	0.00455133	-0.0142371	0	0.0796745	two.sided	Welch Two Sample t-test	i[x] and i[y]	0.896164	NA	NA	NA	NA	NA	NA	NA
955	SPVREPVDNLSPEER_Phospho:S1	RBM23	ENSP00000382806.2__Phospho:S133	0.0184513	0.196026	2.37917	0.860091	-0.330566	0.367468	-0.00561803	-0.0240693	0	0.0941268	two.sided	Welch Two Sample t-test	i[x] and i[y]	0.917287	NA	NA	NA	NA	NA	NA	NA
956	IGEGTYGVVYK_Phospho:T5	CDK1;CDK2;CDK3	ENSP00000378699.3__Phospho:T14	0.0176117	0.392918	3.2764	0.718567	-0.118463	0.153686	-0.255089	-0.272701	0	0.0448229	two.sided	Welch Two Sample t-test	i[x] and i[y]	0.821265	IEKIGEGTYGVVYKG	UP:P06493	34095	T14-p, Y15-p, Y19-p, K20-ub, K20-sm, K20-sc	10	20	CDK1;CDK2;CDK3_T14-p
957	HTGPNSPDTANDGFVR_Phospho:S6	HNRNPH1;HNRNPH2	ENSP00000361927.2__Phospho:S104;ENSP00000426275.1__Phospho:S104	0.0172711	0.336703	3.30843	0.756584	-0.137691	0.172233	0.0552166	0.0379455	0	0.0512948	two.sided	Welch Two Sample t-test	i[x] and i[y]	0.84848	LKHTGPNSPDTANDG	UP:P31943	49229	T100-p, S104-p, T107-p, R114-m1	99	114	HNRNPH1;HNRNPH2_S104-p
958	LNSEASPSR_Phospho:S6	CHAF1A	ENSP00000301280.4__Phospho:S141	0.0171679	0.433478	3.94486	0.687317	-0.0934021	0.127738	-0.207015	-0.224183	0	0.039605	two.sided	Welch Two Sample t-test	i[x] and i[y]	0.797152	NA	NA	NA	NA	NA	NA	NA
959	RADSGEEENTK_Phospho:S4	PBDC1	ENSP00000362456.3__Phospho:S181	0.0171187	0.370684	3.12911	0.734554	-0.126479	0.160716	-0.0554486	-0.0725673	0	0.0461813	two.sided	Welch Two Sample t-test	i[x] and i[y]	0.833098	GGEKGADSGEEKEEG	UP:Q9BVG4	26057	S197-p	194	201	PBDC1_S197-p
960	SISESSR_Phospho:S1	PNN	ENSP00000216832.4__Phospho:S690	0.0170166	0.395038	3.77836	0.714094	-0.105399	0.139433	-0.00386828	-0.0208849	0	0.0430759	two.sided	Welch Two Sample t-test	i[x] and i[y]	0.817787	NA	NA	NA	NA	NA	NA	NA
961	GDHNRTLDR_Phospho:T6	CTNND1	ENSP00000501005.1__Phospho:T892;ENSP00000501126.1__Phospho:T865	0.0167787	0.129975	2.6609	0.905776	-0.425316	0.458873	0.0511179	0.0343392	0	0.129092	two.sided	Welch Two Sample t-test	i[x] and i[y]	0.946039	MEGYRAPSRQDVYGP	UP:O60716	108170	S252-p, Y257-p	250	264	CTNND1_S252-p
962	RPSLPPSK_Phospho:S3	ZC3H14	ENSP00000377150.5__Phospho:S343	0.0162314	0.185814	3.72015	0.862277	-0.233668	0.26613	-0.0799699	-0.0962013	0	0.0873533	two.sided	Welch Two Sample t-test	i[x] and i[y]	0.918917	VQPDKPASPKFIVTL	UP:Q6PJT7	82876	K512-ub, S515-p	506	517	ZC3H14_S515-p
963	SPGNLTEREELAGSLAR_Phospho:S1	SHARPIN	ENSP00000352551.6__Phospho:S165	0.0161205	0.297463	3.73922	0.7819	-0.138575	0.170816	-0.0189001	-0.0350206	0	0.0541934	two.sided	Welch Two Sample t-test	i[x] and i[y]	0.865475	NA	NA	NA	NA	NA	NA	NA
964	EMPQDLRSPARTPPSEEDSAEAER_Phospho:S8,T12	SGTA	ENSP00000504741.1__Phospho:S26_Phospho:T30	0.0158532	0.151515	3.93439	0.88702	-0.27657	0.308277	0.125915	0.110062	0	0.104631	two.sided	Welch Two Sample t-test	i[x] and i[y]	0.934143	NA	NA	NA	NA	NA	NA	NA
965	AESGPDLR_Phospho:S3	DSP	ENSP00000369129.3__Phospho:S22	0.0156336	0.352321	3.79143	0.743303	-0.110285	0.141552	-0.00331082	-0.0189444	0	0.0443731	two.sided	Welch Two Sample t-test	i[x] and i[y]	0.83911	NA	NA	NA	NA	NA	NA	NA
966	LSPPYSSPQEFAQDVGR_Phospho:S2	TRIM28	ENSP00000342232.5__Phospho:S670;ENSP00000471303.1__Phospho:S377	0.0152985	0.326981	3.89461	0.760498	-0.116002	0.146599	0.0880866	0.0727881	0	0.0467871	two.sided	Welch Two Sample t-test	i[x] and i[y]	0.852028	NA	NA	NA	NA	NA	NA	NA
967	KETESEAEDNLDDLEK_Phospho:S5	SRRM1	ENSP00000363510.3__Phospho:S883	0.0152545	0.125106	2.14549	0.911187	-0.476717	0.507226	-0.256165	-0.27142	0	0.121932	two.sided	Welch Two Sample t-test	i[x] and i[y]	0.949072	NA	NA	NA	NA	NA	NA	NA
968	NQGGYGGSSSSSSYGSGR_Phospho:S11	HNRNPA1P48;HNRNPA1	ENSP00000503610.1__Phospho:S363	0.0152487	0.114797	2.54949	0.917033	-0.453049	0.483547	-0.0976036	-0.112852	0	0.132832	two.sided	Welch Two Sample t-test	i[x] and i[y]	0.95257	NA	NA	NA	NA	NA	NA	NA
969	ATHGSNSLPSSAR_Phospho:S7	DLG5	ENSP00000361467.2__Phospho:S1254	0.0150149	0.172186	2.8795	0.874677	-0.269187	0.299216	-0.101768	-0.116783	0	0.0872016	two.sided	Welch Two Sample t-test	i[x] and i[y]	0.925186	RATHGSNSLPSSARL	UP:Q8TDM6	213868	T1249-p, S1252-p, S1254-p	1248	1260	DLG5_S1254-p
970	SPSQYHDFAEK_Phospho:S1	TCF20	ENSP00000335561.4__Phospho:S1005	0.0149966	0.247183	2.68292	0.822453	-0.191657	0.22165	-0.072131	-0.0871276	0	0.0606703	two.sided	Welch Two Sample t-test	i[x] and i[y]	0.890794	NA	NA	NA	NA	NA	NA	NA
971	PNISGEFGLDNFDSQFTNEPVQLTPDDDDIVR_Phospho:T24	PRKCI	ENSP00000295797.4__Phospho:T564	0.0149035	0.193064	3.68568	0.857075	-0.206828	0.236635	0.10928	0.0943761	0	0.0771949	two.sided	Welch Two Sample t-test	i[x] and i[y]	0.915952	NA	NA	NA	NA	NA	NA	NA
972	SVVSFDK_Phospho:S4	SAFB	ENSP00000292123.4__Phospho:S604;ENSP00000464840.1__Phospho:S604	0.0148337	0.240684	3.69615	0.822553	-0.161975	0.191643	-0.134138	-0.148972	0	0.0616313	two.sided	Welch Two Sample t-test	i[x] and i[y]	0.890794	NA	NA	NA	NA	NA	NA	NA
973	LGDNGEAFFVQETDNDQEVIPMHLATSPILSEGASR_Phospho:S27	LPIN1	ENSP00000379405.1__Phospho:S112	0.0145615	0.192177	2.67887	0.861231	-0.243784	0.272907	0.0558039	0.0412424	0	0.0757714	two.sided	Welch Two Sample t-test	i[x] and i[y]	0.91809	NA	NA	NA	NA	NA	NA	NA
974	TPSPSQPK_Phospho:S3	PDS5B	ENSP00000401619.1__Phospho:S1383	0.0145183	0.207993	3.21714	0.847714	-0.199377	0.228413	-0.0522258	-0.066744	0	0.0698018	two.sided	Welch Two Sample t-test	i[x] and i[y]	0.909657	NA	NA	NA	NA	NA	NA	NA
975	LNSSENGEDR_Phospho:S3	RSRC2	ENSP00000330188.6__Phospho:S104	0.0144961	0.251153	3.99348	0.81409	-0.145859	0.174851	-0.0185019	-0.032998	0	0.0577182	two.sided	Welch Two Sample t-test	i[x] and i[y]	0.886985	NA	NA	NA	NA	NA	NA	NA
976	ENVEYIEREESDGEYDEFGRK_Phospho:S11	ZRANB2	ENSP00000254821.6__Phospho:S120	0.0138435	0.183476	3.11167	0.865733	-0.221473	0.24916	-0.0132157	-0.0270592	0	0.0754509	two.sided	Welch Two Sample t-test	i[x] and i[y]	0.920297	EYIEREESDGEYDEF	UP:O95218	37404	S120-p, Y124-p	118	130	ZRANB2_S120-p
977	SASASHQADIK_Phospho:S3	LBR	ENSP00000388059.1__Phospho:S99	0.0137583	0.253122	2.33417	0.820762	-0.19078	0.218297	0.0345172	0.020759	0	0.0543543	two.sided	Welch Two Sample t-test	i[x] and i[y]	0.89027	NA	NA	NA	NA	NA	NA	NA
978	DLGHPVEEEDELESGDQEDEDDESEDPGK_Phospho:S14	USO1	ENSP00000444850.2__Phospho:S942	0.0136182	0.324898	2.62911	0.769359	-0.131079	0.158315	0.0241306	0.0105124	0	0.0419152	two.sided	Welch Two Sample t-test	i[x] and i[y]	0.85729	EEEDELESGDQEDED	UP:O60763	107895	S942-p, S952-p	929	957	USO1_S942-p
979	VVYSAPR_Phospho:S4	CLDN3	ENSP00000378577.2__Phospho:S199	0.01358	0.270124	3.77376	0.801188	-0.129364	0.156524	0.00105774	-0.0125223	0	0.0502733	two.sided	Welch Two Sample t-test	i[x] and i[y]	0.879113	NA	NA	NA	NA	NA	NA	NA
980	STFSTNYR_Phospho:T2	KRT18	ENSP00000373487.3__Phospho:T8	0.0132635	0.129328	3.2558	0.90468	-0.299079	0.325606	0.0361621	0.0228986	0	0.102557	two.sided	Welch Two Sample t-test	i[x] and i[y]	0.945184	NA	NA	NA	NA	NA	NA	NA
981	SNSAPLIHGLSDTSPVFQAEAPSAR_Phospho:S3	PABIR1	ENSP00000377807.5__Phospho:S37	0.0129795	0.111766	3.99387	0.916401	-0.309646	0.335605	0.0377699	0.0247905	0	0.116131	two.sided	Welch Two Sample t-test	i[x] and i[y]	0.952464	NA	NA	NA	NA	NA	NA	NA
982	SDSVTGHTSQK_Phospho:T5	BIRC6	ENSP00000498175.1__Phospho:T438	0.0127422	0.110041	2.40306	0.920898	-0.413381	0.438865	0.0623898	0.0496476	0	0.115795	two.sided	Welch Two Sample t-test	i[x] and i[y]	0.954808	SDDLLEDSDSEEHSR	UP:Q9NR09	530269	S473-p, S480-p, S482-p, S486-p	469	487	BIRC6_S480-p
983	NDVAPTLMSVPR_Phospho:S9	CDH1	ENSP00000414946.2__Phospho:S732	0.0127363	0.14136	3.71337	0.894918	-0.245218	0.27069	-0.113855	-0.126592	0	0.0900978	two.sided	Welch Two Sample t-test	i[x] and i[y]	0.940175	NA	NA	NA	NA	NA	NA	NA
984	SFGSPNR_Phospho:S4	CDK7	ENSP00000425043.1__Phospho:S71	0.0126322	0.419818	3.96126	0.696387	-0.0712334	0.0964977	-0.0352398	-0.047872	0	0.0300897	two.sided	Welch Two Sample t-test	i[x] and i[y]	0.803173	GSPNRAYTHQVVTRW	UP:P50613	39038	Y169-p, T170-p, T175-p	168	176	CDK7_T170-p
985	GPSQEEEDNHSDEEDR_Phospho:S11	ZC3H18	ENSP00000301011.5__Phospho:S67	0.0126118	0.170413	3.47904	0.874126	-0.205589	0.230812	0.100316	0.087704	0	0.0740076	two.sided	Welch Two Sample t-test	i[x] and i[y]	0.924906	DGAGVRASDLEDEES	UP:Q86VM9	106378	S46-p, S53-p	45	56	ZC3H18_S46-p
986	ANSPEKPPEAGAAHK_Phospho:S3	LRWD1	ENSP00000292616.5__Phospho:S212	0.0121775	0.192487	3.52398	0.857934	-0.173237	0.197593	-0.112818	-0.124996	0	0.0632643	two.sided	Welch Two Sample t-test	i[x] and i[y]	0.916386	TQVQKANSPEKPPEA	UP:Q9UFC0	70861	S212-p, K224-ub	210	224	LRWD1_S212-p
987	DSPGIPPSANAHQLFR_Phospho:S2	RPS6KA3	ENSP00000407655.2__Phospho:S340	0.0118557	0.180535	3.49008	0.86672	-0.181475	0.205187	0.0841279	0.0722722	0	0.06567	two.sided	Welch Two Sample t-test	i[x] and i[y]	0.921059	TAKTPKDSPGIPPSA	UP:P51812	83736	S369-p, S375-p	368	383	RPS6KA3_S369-p
988	ESDQTLAALLSPK_Phospho:S11	SON	ENSP00000399783.1__Phospho:S1697	0.0118318	0.213179	3.45133	0.843173	-0.152425	0.176089	-0.0593569	-0.0711888	0	0.0555019	two.sided	Welch Two Sample t-test	i[x] and i[y]	0.905926	NA	NA	NA	NA	NA	NA	NA
989	RSSPAQTR_Phospho:S2	FAF1	ENSP00000379457.2__Phospho:S269	0.0117649	0.328896	2.00273	0.773443	-0.141943	0.165473	-0.0269136	-0.0386785	0	0.0357708	two.sided	Welch Two Sample t-test	i[x] and i[y]	0.858345	RLTVGRRSSPAQTRE	UP:Q5SQH8-4	54721	S146-p	144	151	FAF1_S145-p
990	SSEPVQADESQSPR_Phospho:S12	TJP3	ENSP00000439991.1__Phospho:S820	0.0115675	0.240191	3.12578	0.825078	-0.138267	0.161402	-0.0105535	-0.022121	0	0.0481597	two.sided	Welch Two Sample t-test	i[x] and i[y]	0.892678	NA	NA	NA	NA	NA	NA	NA
991	AESPDLR_Phospho:S3	FIP1L1;NA	ENSP00000336752.6__Phospho:S304	0.0114231	0.280805	3.85478	0.793283	-0.10322	0.126066	0.00735262	-0.00407046	0	0.0406798	two.sided	Welch Two Sample t-test	i[x] and i[y]	0.873253	NA	NA	NA	NA	NA	NA	NA
992	VPVASPSAHNISSSGGAPDR_Phospho:S7	MARK2	ENSP00000421075.3__Phospho:S571;ENSP00000423974.2__Phospho:S537	0.0111298	0.122236	3.79389	0.908911	-0.24718	0.26944	-0.0657128	-0.0768427	0	0.0910519	two.sided	Welch Two Sample t-test	i[x] and i[y]	0.947428	NA	NA	NA	NA	NA	NA	NA
993	VGSLDNVGHLPAGGAVK_Phospho:S3	MAP4	ENSP00000507895.1__Phospho:S2218	0.0110652	0.148976	2.07117	0.89482	-0.298219	0.320349	-0.121347	-0.132412	0	0.0742752	two.sided	Welch Two Sample t-test	i[x] and i[y]	0.940175	NA	NA	NA	NA	NA	NA	NA
994	SPPSSSEIFTPAHEENVR_Phospho:S1	MCRIP1	ENSP00000460299.1__Phospho:S21	0.0110427	0.171791	3.9866	0.871969	-0.167663	0.189749	-0.08347	-0.0945127	0	0.0642797	two.sided	Welch Two Sample t-test	i[x] and i[y]	0.92484	KRTSSPRSPPSSSEI	UP:C9JLW8	10920	S21-p, S24-p, S26-p, T30-p	21	38	MCRIP1_S21-p
995	AGTTATYEGR_Phospho:T6	PKP2	ENSP00000342800.5__Phospho:T118	0.0109773	0.188965	3.6294	0.860209	-0.157019	0.178973	-0.0735804	-0.0845578	0	0.0580917	two.sided	Welch Two Sample t-test	i[x] and i[y]	0.917287	LKAGTTATYEGRWGR	UP:Q99959	97415	T118-p, Y119-p	113	122	PKP2_T118-p
996	DYSEADGLSER_Phospho:S3	EPB41L1	ENSP00000202028.5__Phospho:S7;ENSP00000337168.2__Phospho:S69;ENSP00000487049.2__Phospho:S38	0.0109299	0.172776	3.34101	0.872774	-0.179252	0.201112	-0.0510467	-0.0619766	0	0.0632603	two.sided	Welch Two Sample t-test	i[x] and i[y]	0.92484	NA	NA	NA	NA	NA	NA	NA
997	EITSHEEGGGDVSPR_Phospho:S13	LCOR	ENSP00000490116.2__Phospho:S583	0.0105546	0.129032	3.66758	0.904095	-0.224908	0.246017	-0.0935058	-0.10406	0	0.0817985	two.sided	Welch Two Sample t-test	i[x] and i[y]	0.945152	NA	NA	NA	NA	NA	NA	NA
998	DMSPLSETEMALGK_Phospho:S3	MAP4	ENSP00000507895.1__Phospho:S507	0.0103136	0.0753441	2.04152	0.946675	-0.567334	0.587962	-0.0861226	-0.0964362	0	0.136887	two.sided	Welch Two Sample t-test	i[x] and i[y]	0.970022	NA	NA	NA	NA	NA	NA	NA
999	LSGEMPPASPSFPR_Phospho:S9	L3MBTL3	ENSP00000357121.2__Phospho:S583	0.0102807	0.0772816	2.79868	0.943589	-0.430836	0.451397	0.0319004	0.0216197	0	0.133029	two.sided	Welch Two Sample t-test	i[x] and i[y]	0.968315	SGEMPPASPSFPRNK	UP:Q96JM7	88337	S601-p, S608-p, S610-p	600	613	L3MBTL3_S608-p
1000	ETESAPGSPR_Phospho:S8	LARP1	ENSP00000428589.2__Phospho:S521	0.0102676	0.170994	3.87836	0.872777	-0.158531	0.179067	-0.015893	-0.0261606	0	0.0600467	two.sided	Welch Two Sample t-test	i[x] and i[y]	0.92484	NA	NA	NA	NA	NA	NA	NA
1001	VESGDPSLHPPPSPGTPSATPASPPASATPSQR_Phospho:S23	TPRN	ENSP00000327617.4__Phospho:S72	0.0101077	0.138923	2.05091	0.901956	-0.295614	0.315829	-0.206473	-0.216581	0	0.0727579	two.sided	Welch Two Sample t-test	i[x] and i[y]	0.943206	NA	NA	NA	NA	NA	NA	NA
1002	RPSDSGPPAER_Phospho:S3	RTKN	ENSP00000272430.5__Phospho:S106	0.00999847	0.188733	2.51287	0.864485	-0.178683	0.19868	-0.00583499	-0.0158335	0	0.0529769	two.sided	Welch Two Sample t-test	i[x] and i[y]	0.919544	NA	NA	NA	NA	NA	NA	NA
1003	DFQEYVEPGEDFPASPQRR_Phospho:S15	DYNC1LI1	ENSP00000407279.2__Phospho:S91	0.00947072	0.143234	3.70081	0.893561	-0.180113	0.199055	-0.0101475	-0.0196182	0	0.0661206	two.sided	Welch Two Sample t-test	i[x] and i[y]	0.939756	PGEDFPASPQRRNTA	UP:Q9Y6G9	56579	Y197-p, S207-p	193	211	DYNC1LI1_S207-p
1004	SSSHSSPGSPK_Phospho:S9	ZCCHC8	ENSP00000488055.1__Phospho:S427	0.00942443	0.133612	3.82248	0.900446	-0.190054	0.208903	-0.18781	-0.197235	0	0.0705357	two.sided	Welch Two Sample t-test	i[x] and i[y]	0.942679	STATKIHSPIPDMSK	UP:Q6NZY4	78577	S658-p	656	665	ZCCHC8_S658-p
1005	SPTGTPAR_Phospho:T3	TRA2A	ENSP00000297071.4__Phospho:T22	0.00928195	0.110549	2.19183	0.921276	-0.323309	0.341873	0.072399	0.063117	0	0.0839625	two.sided	Welch Two Sample t-test	i[x] and i[y]	0.95491	NA	NA	NA	NA	NA	NA	NA
[truncated: 2,402 more rows]

## Sheet: supplementary_dataset_11c
	peptide	gene_name	protein_id	log2-FC	statistic.t	parameter.df	p.value	conf.int1	conf.int2	estimate.mean.of.x	estimate.mean.of.y	null.value.difference.in.means	stderr	alternative	method	data.name	adj.p_values	Matching.gene.count	Accession	MW	Site	Start.position	End.position	PSPlus_location
[truncated: 3,407 more rows]
