# Supplementary material for: Comprehensive proteomics and meta-analysis of COVID-19 host response
Source: Nat Commun. 2023 Sep 22;14:5921. doi: 10.1038/s41467-023-41159-z (PMC10516886; doi:10.1038/s41467-023-41159-z)
Supplement: Supplementary file 15 — Supplementary Dataset 12 [file 41467_2023_41159_MOESM15_ESM.xlsx]

## Sheet: supplementary_dataset_12
Author	Year	Journal	Title	Data_available	Samples	N_participants	N_COVID-19_cases	N_Controls	Proteins_identified	Proteins_in_Meta-analysis	Comparison
Ahern et al.	2022	Cell	A blood atlas of COVID-19 defines hallmarks of disease severity and specificity	No	Plasma and Serum	219	197	22	105	102	COVID-19 patients (Mild, Severe, Critical, Community) vs PCR negative Healthy
Babacic et al.	2022	This study	A mass-spectrometry draft of the COVID-19 plasma proteome: in-depth profiling and meta-analysis	Yes	Serum	27	20	7	2037	2032	Hospitalised Severe COVID-19 patients vs PCR negative Healthy
Byeon et al.	2022	The Lancet Digital Health	Development of a multiomics model for identification of predictive biomarkers for COVID-19 severity: a retrospective cohort study	Yes	Plasma	42	21	21	1520	1350	COVID-19 patients vs matched Pre-COVID Healthy
Ciccosanti et al.	2022	Clinical Proteomics	Proteomic analysis identifies a signature of disease severity in the plasma of COVID-19 pneumonia patients associated to neutrophil, platelet and complement activation	Yes	Plasma	30	20	10	449	207	COVID-19 patients (Fatal/ICU, Non-ICU) vs PCR negative Healthy
Di et al.	2020	Signal Transduction and Targeted Therapy	Identification and validation of predictive factors for progression to severe COVID-19 pneumonia by proteomics	Yes	Serum	33	23	10	987	566	COVID-19 patients vs PCR negative Healthy
Feng et al.	2022	Tropical Medicine and Infectious Disease	Screening and Analysis of Serum Protein Biomarkers Infected by Coronavirus Disease 2019 (COVID-19)	Yes	Serum	12	6	6	639	411	COVID-19 patients vs PCR negative Healthy
Geyer et al.	2021	EMBO Molecular Medicine	High-resolution longitudinal serum proteome trajectories in COVID-19 reveal patients-specific seroconversion	Yes	Serum	293	31	262	502	394	COVID-19 patients vs PCR negative patient-controls
Messner et al. - Discovery	2020	Cell systems	Ultra-High-Throughput Clinical Proteomics Reveals Classifiers of COVID-19 Infection.	Yes	Plasma and Serum	131	102	29	280	274	COVID-19 patients vs Generation Scotland Biobank individuals
Messner et al. - Validation	2020	Cell systems	Ultra-High-Throughput Clinical Proteomics Reveals Classifiers of COVID-19 Infection.	Yes	Plasma and Serum	96	51	45	275	265	COVID-19 patients vs Generation Scotland Biobank individuals
Mohammed et al.	2022	Journal of Proteome Research	Longitudinal Plasma Proteomics Analysis Reveals Novel Candidate Biomarkers in Acute COVID-19	Yes	Plasma	76	46	30	201	190	Acute COVID-19 patients vs. Healthy individuals
Overmyer et al.	2021	Cell systems	Large-Scale Multi-omic Analysis of COVID-19 Severity	Yes	Plasma	128	102	26	517	497	COVID-19 patients vs PCR-negative ICU and non-ICU patient-controls
Sahin A	2022	Proteomics - Clinical Applications	Plasma proteomics identify potential severity biomarkers from COVID-19 associated network	Yes	Plasma	18	13	5	1144	242	COVID-19 patients (Moderate, Severe, Critical) vs Uninfected individuals
Sameh et al.	2023	Scientific reports	Integrated multiomics analysis to infer COVID-19 biological insights.	No	Plasma	57	32	25	252	131	Severe COVID-19 patients vs PCR negative Healthy
Shen et al.	2020	Cell	Proteomic and Metabolomic Characterization of COVID-19 Patient Sera	Yes	Serum	97	47	50	791	785	COVID-19 patients vs PCR-negative patient- and healthy-controls
Shu et al. - Discovery	2020	Immunity	Plasma Proteomics Identify Biomarkers and Pathogenesis of COVID-19	Yes	Plasma	30	22	8	862	451	COVID-19 patients (Fatal, Severe, Mild) vs PCR negative Healthy
Shu et al. - Validation	2020	Immunity	Plasma Proteomics Identify Biomarkers and Pathogenesis of COVID-19	Yes	Plasma	26	21	5	911	632	COVID-19 patients (Fatal, Severe, Mild) vs PCR negative Healthy
Spick et al.	2022	International Journal of Molecular Sciences	Multi-Omics Reveals Mechanisms of Partial Modulation of COVID-19 Dysregulation by Glucocorticoid Treatment	Yes	Plasma	61	36	25	749	744	COVID-19 patients vs PCR negative Healthy
Sullivan et al.	2021	Cell reports	The COVIDome Explorer researcher portal	Yes	Plasma	102	71	31	402	402	Hospitalised COVID-19 patients vs PCR-negative patient-controls
Suvarna et al.	2021	Frontiers in physiology	Proteomics and Machine Learning Approaches Reveal a Set of Prognostic Markers for COVID-19 Severity With Drug Repurposing Potential.	Yes	Plasma	71	51	20	1273	505	COVID-19 patients (Severe, Non-Severe) vs PCR-negative patient-controls
Tepasse et al.	2022	Molecules (Basel, Switzerland)	The Dysregulation of the Renin-Angiotensin System in COVID-19 Studied by Serum Proteomics: Angiotensinogen Increases with Disease Severity	Yes	Serum	48	40	8	523	456	COVID-19 patients (Moderate, Severe, Critical) vs PCR negative Healthy
Zhang et al.	2022	Journal of proteome research	Potential Use of Serum Proteomics for Monitoring COVID-19 Progression to Complement RT-PCR Detection.	Yes	Serum	99	54	45	337	315	COVID-19 patients (Severe, Non-Severe) vs PCR-negative patient- and healthy-controls
