# Supplementary material for: Comprehensive proteomics and meta-analysis of COVID-19 host response
Source: Nat Commun. 2023 Sep 22;14:5921. doi: 10.1038/s41467-023-41159-z (PMC10516886; doi:10.1038/s41467-023-41159-z)
Supplement: Supplementary file 16 — Supplementary Dataset 13 [file 41467_2023_41159_MOESM16_ESM.xlsx]

## Sheet: 13a_All proteins
Protein - Gene name	sum	controls	cases	estimate	null.effect	level	k.study	method	TE.random	seTE.random	statistic.random	pval.random	lower.random	upper.random	seTE.predict	level.predict	lower.predict	upper.predict	Q	df.Q	pval.Q	method.tau	tau2	se.tau2	lower.tau2	upper.tau2	tau	lower.tau	upper.tau	sign.upper.tau	H	lower.H	upper.H	I2	lower.I2	upper.I2	Rb	lower.Rb	upper.Rb	method.bias	zval.random	TE.fixed	seTE.fixed	lower.fixed	upper.fixed	statistic.fixed	pval.fixed	zval.fixed	random.adj.pval
APOE	1706	667	1039	SMD	0	0.95	21	NA	-0.021087	0.118279	-0.178282	0.858502	-0.252909	0.210735	0.457844	0.95	-0.979366	0.937192	69.5794	20	2.1331e-07	NA	0.195631	0.0907881	0.0790383	0.558381	0.442302	0.281138	0.747249	NA	1.8652	1.49674	2.32436	0.712558	0.553617	0.814906	0.665893	0.468556	0.863231	NA	-0.178282	0.0419486	0.0590861	-0.0738581	0.157755	0.709957	0.477731	0.709957	0.936788
APOC3	1706	667	1039	SMD	0	0.95	21	NA	-0.232916	0.137107	-1.6988	0.0893573	-0.50164	0.0358076	0.5553	0.95	-1.39517	0.929341	88.5625	20	1.32087e-10	NA	0.28956	0.122781	0.139346	0.873229	0.538108	0.373291	0.934467	NA	2.10431	1.71182	2.58679	0.774171	0.658742	0.850557	0.733505	0.557821	0.90919	NA	-1.6988	-0.168209	0.0593489	-0.28453	-0.0518871	-2.83424	0.00459353	-2.83424	0.315053
SERPIND1	1705	667	1038	SMD	0	0.95	21	NA	-0.0168261	0.145885	-0.115338	0.908177	-0.302756	0.269104	0.602642	0.95	-1.27817	1.24452	108.762	20	3.3009e-14	NA	0.341895	0.13963	0.160508	0.849499	0.584718	0.400635	0.921683	NA	2.33198	1.91853	2.83451	0.816113	0.728318	0.875536	0.764983	0.625069	0.904896	NA	-0.115338	-0.016709	0.0595157	-0.133358	0.0999397	-0.28075	0.778903	-0.28075	0.958462
C6	1704	665	1039	SMD	0	0.95	21	NA	0.449416	0.174307	2.57831	0.00992855	0.107781	0.791051	0.744936	0.95	-1.10975	2.00859	125.093	20	3.22586e-17	NA	0.524547	0.200239	0.270069	1.34589	0.724256	0.519681	1.16013	NA	2.50093	2.07295	3.01727	0.840119	0.767286	0.890157	0.822125	0.666144	0.978105	NA	2.57831	0.480845	0.0603167	0.362626	0.599063	7.972	1.56125e-15	7.972	0.0749334
HBB	1704	667	1037	SMD	0	0.95	21	NA	0.300375	0.21267	1.4124	0.157833	-0.116451	0.717201	0.938497	0.95	-1.66392	2.26467	188.549	20	2.041e-29	NA	0.835548	0.299412	0.441242	1.85204	0.914083	0.66426	1.3609	NA	3.07042	2.59845	3.62811	0.893927	0.851895	0.924031	0.879708	0.765273	0.994142	NA	1.4124	0.184973	0.0603784	0.0666337	0.303313	3.06357	0.00218717	3.06357	0.418785
PROS1	1703	664	1039	SMD	0	0.95	21	NA	0.353876	0.157216	2.25089	0.0243924	0.0457385	0.662014	0.660104	0.95	-1.02774	1.73549	142.212	20	1.9241e-20	NA	0.41102	0.162556	0.196158	0.925972	0.641108	0.442897	0.962274	NA	2.66657	2.22506	3.1957	0.859365	0.798016	0.902081	0.791863	0.69339	0.890337	NA	2.25089	0.306742	0.0603438	0.18847	0.425013	5.08323	3.71062e-07	5.08323	0.141775
PON1	1702	667	1035	SMD	0	0.95	21	NA	-0.677951	0.184872	-3.66713	0.00024529	-1.04029	-0.315607	0.796689	0.95	-2.34544	0.989539	137.98	20	1.22203e-19	NA	0.600536	0.22555	0.30838	1.44421	0.774943	0.55532	1.20175	NA	2.62659	2.18828	3.15269	0.855051	0.79117	0.899391	0.836711	0.687633	0.98579	NA	-3.66713	-0.520366	0.0606717	-0.63928	-0.401451	-8.57674	9.75976e-18	-8.57674	0.00453787
KLKB1	1701	662	1039	SMD	0	0.95	21	NA	-0.617638	0.147198	-4.19595	2.71726e-05	-0.906141	-0.329134	0.605923	0.95	-1.88585	0.650574	99.5108	20	1.54076e-12	NA	0.345475	0.141998	0.164051	0.911262	0.587771	0.405032	0.9546	NA	2.23059	1.82627	2.72442	0.799017	0.700175	0.865274	0.759262	0.597814	0.92071	NA	-4.19595	-0.556514	0.0604032	-0.674902	-0.438126	-9.21332	3.16184e-20	-9.21332	0.000877039
GSN	1701	666	1035	SMD	0	0.95	21	NA	-1.05144	0.212833	-4.94022	7.80351e-07	-1.46859	-0.634298	0.929265	0.95	-2.99642	0.89353	149.924	20	6.50011e-22	NA	0.818235	0.298929	0.46252	2.33666	0.904564	0.680088	1.52861	NA	2.73792	2.29077	3.27234	0.866599	0.809438	0.906614	0.86016	0.697823	1	NA	-4.94022	-0.915878	0.0623003	-1.03798	-0.793771	-14.701	6.3511e-49	-14.701	6.57662e-05
SERPINF2	1700	667	1033	SMD	0	0.95	21	NA	0.0771245	0.233513	0.330279	0.741189	-0.380553	0.534802	1.03804	0.95	-2.09552	2.24977	214.412	20	1.55242e-34	NA	1.023	0.361055	0.560968	2.44585	1.01144	0.748978	1.56392	NA	3.27423	2.78807	3.84516	0.906721	0.871355	0.932365	0.893377	0.784092	1	NA	0.330279	0.199711	0.0608905	0.0803677	0.319054	3.27984	0.00103867	3.27984	0.872969
LRG1	1676	657	1019	SMD	0	0.95	20	NA	0.889154	0.227962	3.90044	9.60183e-05	0.442356	1.33595	0.984544	0.95	-1.1793	2.9576	249.766	19	3.45104e-42	NA	0.91736	0.336086	0.475353	1.99124	0.957789	0.689458	1.41111	NA	3.62569	3.10451	4.23436	0.923929	0.896244	0.944227	0.882639	0.814232	0.951045	NA	3.90044	0.655334	0.0629452	0.531964	0.778704	10.4112	2.20465e-25	10.4112	0.00220696
HRG	1676	657	1019	SMD	0	0.95	20	NA	-0.969921	0.145491	-6.66655	2.61886e-11	-1.25508	-0.684764	0.578571	0.95	-2.18545	0.245612	86.8019	19	1.21669e-10	NA	0.313577	0.135214	0.154317	1.0325	0.559979	0.392833	1.01612	NA	2.13741	1.73274	2.63659	0.781111	0.666932	0.856148	0.740703	0.567673	0.913732	NA	-6.66655	-0.981888	0.0624077	-1.1042	-0.859571	-15.7335	8.92061e-56	-15.7335	1.98641e-08
ITIH1	1676	657	1019	SMD	0	0.95	20	NA	-0.687622	0.162573	-4.22962	2.3409e-05	-1.00626	-0.368985	0.66654	0.95	-2.08797	0.712726	110.058	19	7.7772e-15	NA	0.417845	0.16962	0.206574	1.1556	0.646409	0.454505	1.07499	NA	2.40677	1.9771	2.92981	0.827364	0.744176	0.883501	0.790474	0.63934	0.941607	NA	-4.22962	-0.60372	0.0613061	-0.723878	-0.483562	-9.84763	7.01759e-23	-9.84763	0.000789145
F2	1660	660	1000	SMD	0	0.95	20	NA	0.133401	0.148242	0.899893	0.368177	-0.157147	0.42395	0.599086	0.95	-1.12523	1.39203	105.182	19	6.10804e-14	NA	0.336928	0.140779	0.15874	0.904311	0.580455	0.398422	0.950953	NA	2.35285	1.92801	2.87131	0.819361	0.730981	0.878706	0.766597	0.627768	0.905426	NA	0.899893	0.0642236	0.060173	-0.0537133	0.182161	1.06732	0.285829	1.06732	0.638314
PLG	1660	660	1000	SMD	0	0.95	20	NA	-0.017638	0.169799	-0.103876	0.917268	-0.350437	0.315161	0.704662	0.95	-1.49808	1.4628	105.991	19	4.34427e-14	NA	0.467717	0.185352	0.24392	1.38612	0.683899	0.493883	1.17734	NA	2.36188	1.93622	2.88111	0.82074	0.733259	0.87953	0.811119	0.626504	0.995733	NA	-0.103876	-0.0202762	0.0601165	-0.138102	0.09755	-0.337282	0.735904	-0.337282	0.960333
SERPINC1	1660	660	1000	SMD	0	0.95	20	NA	-0.205488	0.181497	-1.13218	0.257558	-0.561215	0.15024	0.762378	0.95	-1.80718	1.39621	133.602	19	3.02512e-19	NA	0.548279	0.21216	0.287282	1.51838	0.740458	0.535987	1.23222	NA	2.65174	2.20116	3.19454	0.857787	0.793606	0.90201	0.83221	0.693024	0.971397	NA	-1.13218	-0.154321	0.0605462	-0.272989	-0.0356526	-2.54881	0.010809	-2.54881	0.544931
SERPINA3	1660	660	1000	SMD	0	0.95	20	NA	1.37196	0.250354	5.48008	4.25133e-08	0.881277	1.86265	1.07991	0.95	-0.896853	3.64078	195.817	19	2.3085e-31	NA	1.10354	0.404399	0.601091	2.89041	1.05049	0.775301	1.70012	NA	3.21032	2.71717	3.79297	0.90297	0.864554	0.930491	0.880332	0.749149	1	NA	5.48008	1.0117	0.0639863	0.886293	1.13711	15.8113	2.60223e-56	15.8113	7.16585e-06
C5	1660	660	1000	SMD	0	0.95	20	NA	0.641577	0.160622	3.99432	6.48795e-05	0.326763	0.956391	0.657746	0.95	-0.740295	2.02345	119.402	19	1.43485e-16	NA	0.40683	0.165528	0.193257	1.01035	0.637832	0.439611	1.00516	NA	2.50685	2.06845	3.03817	0.840873	0.766273	0.891663	0.788445	0.661253	0.915636	NA	3.99432	0.556089	0.0612549	0.436032	0.676147	9.07829	1.10295e-19	9.07829	0.0016945
KNG1	1660	660	1000	SMD	0	0.95	20	NA	-0.228367	0.15492	-1.47409	0.140457	-0.532005	0.0752714	0.631836	0.95	-1.5558	1.09907	94.4332	19	5.38484e-12	NA	0.375216	0.153949	0.194139	1.19863	0.612549	0.440612	1.09482	NA	2.22939	1.81592	2.737	0.798799	0.696746	0.866509	0.78169	0.596155	0.967225	NA	-1.47409	-0.297476	0.0600925	-0.415255	-0.179697	-4.9503	7.41006e-07	-4.9503	0.396046
C9	1660	660	1000	SMD	0	0.95	20	NA	1.22974	0.236659	5.19626	2.03333e-07	0.765899	1.69358	1.02096	0.95	-0.915208	3.37469	185.56	19	2.47788e-29	NA	0.986344	0.361889	0.531502	2.49952	0.993149	0.729042	1.58099	NA	3.12511	2.63806	3.70208	0.897607	0.856309	0.927036	0.880549	0.754735	1	NA	5.19626	0.986276	0.063841	0.86115	1.1114	15.4489	7.66978e-54	15.4489	2.57047e-05
AHSG	1660	660	1000	SMD	0	0.95	20	NA	-1.06674	0.176703	-6.03688	1.57118e-09	-1.41307	-0.720406	0.73347	0.95	-2.6077	0.474225	108.108	19	1.77724e-14	NA	0.506754	0.200951	0.253814	1.35579	0.711866	0.503799	1.16439	NA	2.38535	1.95759	2.90658	0.824249	0.739049	0.881631	0.811479	0.636101	0.986857	NA	-6.03688	-1.02824	0.0633338	-1.15238	-0.904113	-16.2353	2.83703e-59	-16.2353	4.76696e-07
HPX	1660	660	1000	SMD	0	0.95	20	NA	-0.0495765	0.124142	-0.399352	0.689634	-0.292891	0.193738	0.474959	0.95	-1.04743	0.948276	74.0258	19	1.94557e-08	NA	0.210175	0.0975496	0.112845	0.976463	0.458449	0.335924	0.988162	NA	1.97385	1.5856	2.45718	0.743333	0.602246	0.834375	0.681888	0.507118	0.856657	NA	-0.399352	-0.112271	0.0598609	-0.229596	0.00505434	-1.87553	0.0607199	-1.87553	0.845025
VTN	1660	660	1000	SMD	0	0.95	20	NA	0.233511	0.162903	1.43344	0.151733	-0.0857731	0.552795	0.673521	0.95	-1.1815	1.64853	140.52	19	1.45215e-20	NA	0.427093	0.170777	0.201524	0.951099	0.653523	0.448914	0.975243	NA	2.71952	2.26342	3.26751	0.864788	0.804805	0.906338	0.804699	0.705645	0.903753	NA	1.43344	0.281589	0.0608163	0.162391	0.400787	4.63016	3.65387e-06	4.63016	0.413656
SERPING1	1660	660	1000	SMD	0	0.95	20	NA	1.25153	0.35166	3.55891	0.000372398	0.562285	1.94077	1.56601	0.95	-2.03854	4.54159	300.664	19	1.46244e-52	NA	2.32873	0.801535	1.29729	5.33206	1.52602	1.13899	2.30913	NA	3.97799	3.43498	4.60685	0.936807	0.915247	0.952881	0.941548	0.826276	1	NA	3.55891	1.00452	0.0651737	0.876781	1.13226	15.4129	1.3397e-53	15.4129	0.00607449
APOA4	1660	660	1000	SMD	0	0.95	20	NA	-0.943502	0.152969	-6.16791	6.91978e-10	-1.24332	-0.643687	0.613052	0.95	-2.23148	0.344472	80.7518	19	1.37939e-09	NA	0.352433	0.149181	0.190073	1.32292	0.593661	0.435974	1.15018	NA	2.06158	1.66439	2.55355	0.764711	0.639014	0.84664	0.753073	0.532078	0.974069	NA	-6.16791	-0.821483	0.0616017	-0.94222	-0.700746	-13.3354	1.44077e-40	-13.3354	2.62433e-07
SAA1	1660	634	1026	SMD	0	0.95	21	NA	1.07598	0.216637	4.96674	6.80873e-07	0.651379	1.50058	0.948127	0.95	-0.908472	3.06043	220.777	20	8.35573e-36	NA	0.852013	0.310085	0.445683	1.90921	0.923045	0.667595	1.38174	NA	3.32248	2.83306	3.89644	0.909411	0.875409	0.934134	0.864493	0.784333	0.944652	NA	4.96674	0.8985	0.0639477	0.773165	1.02384	14.0506	7.64322e-45	14.0506	6.07579e-05
CLU	1660	660	1000	SMD	0	0.95	20	NA	0.144665	0.127231	1.13702	0.255528	-0.104703	0.394032	0.492704	0.95	-0.890467	1.1798	74.5662	19	1.57646e-08	NA	0.226569	0.103002	0.0962347	0.652867	0.475993	0.310217	0.808002	NA	1.98104	1.59204	2.46509	0.745193	0.605461	0.835437	0.69982	0.514777	0.884862	NA	1.13702	0.195035	0.0598701	0.0776922	0.312379	3.25764	0.00112342	3.25764	0.543148
ITIH2	1660	660	1000	SMD	0	0.95	20	NA	-0.824406	0.153051	-5.38647	7.18549e-08	-1.12438	-0.524431	0.617733	0.95	-2.12221	0.473403	99.346	19	7.03325e-13	NA	0.358169	0.149886	0.172463	1.02687	0.598473	0.415287	1.01334	NA	2.28664	1.86784	2.79935	0.808749	0.713371	0.87239	0.764513	0.60858	0.920446	NA	-5.38647	-0.756781	0.0616548	-0.877622	-0.635939	-12.2745	1.24194e-34	-12.2745	1.09004e-05
PGLYRP2	1660	660	1000	SMD	0	0.95	20	NA	-0.684876	0.166065	-4.12415	3.7211e-05	-1.01036	-0.359395	0.684013	0.95	-2.12193	0.752182	113.266	19	1.98679e-15	NA	0.440296	0.177148	0.225909	1.29787	0.663548	0.475299	1.13924	NA	2.44159	2.00886	2.96755	0.832254	0.7522	0.886445	0.798288	0.649199	0.947377	NA	-4.12415	-0.66592	0.0615246	-0.786506	-0.545334	-10.8236	2.6601e-27	-10.8236	0.00110684
APOH	1659	660	999	SMD	0	0.95	20	NA	-0.449125	0.164734	-2.72636	0.00640364	-0.771998	-0.126252	0.680696	0.95	-1.87922	0.980965	118.778	19	1.87589e-16	NA	0.43621	0.174506	0.217482	1.18049	0.660462	0.466349	1.0865	NA	2.5003	2.06246	3.03108	0.840038	0.764914	0.891156	0.803709	0.665736	0.941683	NA	-2.72636	-0.548071	0.0607541	-0.667147	-0.428995	-9.02114	1.86145e-19	-9.02114	0.0558295
ITIH3	1659	659	1000	SMD	0	0.95	20	NA	1.30142	0.251544	5.17375	2.29442e-07	0.808408	1.79444	1.09046	0.95	-0.989539	3.59239	163.979	19	4.26134e-25	NA	1.12582	0.408876	0.614181	2.89141	1.06105	0.783697	1.70042	NA	2.93777	2.4646	3.50178	0.884132	0.835371	0.91845	0.889635	0.714314	1	NA	5.17375	1.03774	0.0642681	0.911774	1.1637	16.147	1.19223e-58	16.147	2.67741e-05
RBP4	1658	658	1000	SMD	0	0.95	20	NA	-0.360159	0.152392	-2.36337	0.0181094	-0.658842	-0.0614765	0.618097	0.95	-1.65873	0.938413	93.1001	19	9.32054e-12	NA	0.35882	0.148759	0.1737	1.02534	0.599016	0.416773	1.01259	NA	2.2136	1.80162	2.71978	0.795919	0.691912	0.864814	0.772543	0.58926	0.955825	NA	-2.36337	-0.334863	0.0601181	-0.452692	-0.217033	-5.57008	2.54619e-08	-5.57008	0.11213
SERPINF1	1658	658	1000	SMD	0	0.95	20	NA	-0.0690441	0.140033	-0.493054	0.621974	-0.343505	0.205417	0.558971	0.95	-1.2434	1.10531	101.379	19	3.01171e-13	NA	0.292839	0.12549	0.128059	0.693748	0.541146	0.357853	0.832916	NA	2.30992	1.88898	2.82466	0.812584	0.719749	0.874667	0.746682	0.615661	0.877703	NA	-0.493054	-0.0404355	0.0601953	-0.158416	0.0775451	-0.671739	0.50175	-0.671739	0.814797
C2	1657	658	999	SMD	0	0.95	20	NA	0.551092	0.159412	3.45704	0.000546145	0.238651	0.863533	0.653461	0.95	-0.821779	1.92396	113.121	19	2.11407e-15	NA	0.401599	0.163117	0.198242	1.10473	0.633719	0.445244	1.05106	NA	2.44002	2.00743	2.96585	0.832038	0.751846	0.886315	0.790176	0.653084	0.927268	NA	3.45704	0.604186	0.0611624	0.48431	0.724062	9.87839	5.1655e-23	9.87839	0.00805655
C1QC	1656	658	998	SMD	0	0.95	20	NA	-0.168417	0.141326	-1.19169	0.233383	-0.445412	0.108577	0.56267	0.95	-1.35054	1.01371	92.3174	19	1.28532e-11	NA	0.296625	0.127478	0.138498	0.862591	0.544633	0.372153	0.928758	NA	2.20427	1.79318	2.70961	0.794188	0.689005	0.863797	0.742559	0.585449	0.899669	NA	-1.19169	-0.1124	0.0601089	-0.230212	0.00541091	-1.86995	0.0614914	-1.86995	0.516846
LUM	1647	655	992	SMD	0	0.95	20	NA	-0.959286	0.236447	-4.05709	4.96877e-05	-1.42271	-0.495859	1.01843	0.95	-3.09894	1.18037	134.694	19	1.87633e-19	NA	0.981302	0.360834	0.557338	2.90919	0.990607	0.746551	1.70564	NA	2.66254	2.21108	3.20618	0.858939	0.795454	0.90272	0.877618	0.650211	1	NA	-4.05709	-0.751728	0.0625369	-0.874299	-0.629158	-12.0206	2.77087e-33	-12.0206	0.00134601
HP	1645	642	1003	SMD	0	0.95	20	NA	0.947705	0.166559	5.68992	1.27097e-08	0.621257	1.27415	0.678198	0.95	-0.477137	2.37255	99.7107	19	6.04198e-13	NA	0.432211	0.177594	0.217651	1.31186	0.657428	0.466531	1.14536	NA	2.29084	1.87165	2.80391	0.809449	0.714535	0.872805	0.778991	0.598604	0.959378	NA	5.68992	0.842525	0.0628709	0.7193	0.965749	13.4009	5.97583e-41	13.4009	2.75438e-06
IGHM	1645	642	1003	SMD	0	0.95	20	NA	-0.138355	0.12721	-1.08761	0.276767	-0.387683	0.110972	0.487037	0.95	-1.16158	0.884872	68.8166	19	1.44521e-07	NA	0.221023	0.102672	0.100428	0.782424	0.47013	0.316904	0.884548	NA	1.90314	1.52232	2.37922	0.723904	0.56849	0.823343	0.682908	0.476788	0.889028	NA	-1.08761	-0.0808516	0.060788	-0.199994	0.0382907	-1.33006	0.183499	-1.33006	0.565258
C8G	1639	659	980	SMD	0	0.95	20	NA	-0.00852818	0.150672	-0.0566009	0.954863	-0.30384	0.286784	0.611711	0.95	-1.29369	1.27663	104.206	19	9.20723e-14	NA	0.351488	0.145596	0.165538	0.920121	0.592864	0.406864	0.959229	NA	2.34191	1.91806	2.85943	0.817669	0.728182	0.877696	0.774132	0.628364	0.919899	NA	-0.0566009	0.0976165	0.0602714	-0.0205132	0.215746	1.61962	0.105315	1.61962	0.977414
CPN2	1638	651	987	SMD	0	0.95	20	NA	0.301733	0.179533	1.68065	0.0928307	-0.0501459	0.653611	0.752195	0.95	-1.27857	1.88204	148.537	19	4.19627e-22	NA	0.533565	0.207638	0.270859	1.36765	0.730455	0.520441	1.16947	NA	2.79602	2.33382	3.34975	0.872085	0.816404	0.91088	0.827691	0.718238	0.937143	NA	1.68065	0.312262	0.0613989	0.191922	0.432601	5.08578	3.6611e-07	5.08578	0.322307
CP	1630	650	980	SMD	0	0.95	19	NA	0.22172	0.176538	1.25594	0.209139	-0.124287	0.567728	0.719055	0.95	-1.29535	1.73879	131.353	18	2.92542e-19	NA	0.485874	0.19555	0.246658	1.37734	0.697047	0.496647	1.1736	NA	2.70137	2.23561	3.26416	0.862965	0.799918	0.906145	0.820531	0.70029	0.940772	NA	1.25594	0.166982	0.0613425	0.0467529	0.287211	2.72213	0.00648636	2.72213	0.485335
GC	1630	650	980	SMD	0	0.95	19	NA	-0.0890928	0.188954	-0.471505	0.63728	-0.459436	0.28125	0.780759	0.95	-1.73635	1.55816	169.751	18	1.01422e-26	NA	0.573881	0.224806	0.282635	1.33044	0.757549	0.531634	1.15345	NA	3.07093	2.57588	3.66113	0.893963	0.849288	0.925395	0.845972	0.757087	0.934857	NA	-0.471505	0.00392231	0.0612233	-0.116073	0.123918	0.0640658	0.948918	0.0640658	0.820788
C4BPA	1630	650	980	SMD	0	0.95	19	NA	0.756822	0.233793	3.23715	0.00120729	0.298597	1.21505	0.986869	0.95	-1.32529	2.83893	222.591	18	2.90667e-37	NA	0.919251	0.344971	0.475225	2.1471	0.958776	0.689366	1.4653	NA	3.51655	2.98965	4.13632	0.919134	0.888118	0.941552	0.885154	0.803055	0.967252	NA	3.23715	0.592746	0.0632363	0.468805	0.716687	9.37351	7.01615e-21	9.37351	0.0151361
CFI	1630	650	980	SMD	0	0.95	19	NA	0.48534	0.175836	2.76019	0.00577683	0.140708	0.829971	0.714633	0.95	-1.0224	1.99308	117.24	18	1.39e-16	NA	0.479782	0.194039	0.236999	1.30268	0.692663	0.486825	1.14135	NA	2.55212	2.09908	3.10294	0.846468	0.773044	0.896139	0.816725	0.670857	0.962592	NA	2.76019	0.453356	0.0615925	0.332636	0.574075	7.36056	1.8314e-13	7.36056	0.0518548
CFH	1630	650	980	SMD	0	0.95	19	NA	0.220219	0.206203	1.06797	0.285533	-0.183932	0.62437	0.860766	0.95	-1.59584	2.03628	185.733	18	6.99152e-30	NA	0.698398	0.268012	0.353911	1.66375	0.835702	0.594904	1.28986	NA	3.21224	2.70672	3.81218	0.903087	0.863506	0.93119	0.864486	0.775068	0.953905	NA	1.06797	0.133343	0.0618334	0.0121521	0.254535	2.15649	0.0310452	2.15649	0.572954
AGT	1629	650	979	SMD	0	0.95	19	NA	0.566357	0.132922	4.26082	2.0368e-05	0.305835	0.82688	0.505924	0.95	-0.501049	1.63376	73.0955	18	1.34355e-08	NA	0.23829	0.109747	0.101439	0.713113	0.48815	0.318495	0.84446	NA	2.01516	1.61331	2.5171	0.753747	0.615795	0.842166	0.709836	0.52593	0.893743	NA	4.26082	0.5885	0.0614482	0.468063	0.708936	9.57717	9.97417e-22	9.57717	0.000718564
C3	1629	650	979	SMD	0	0.95	19	NA	0.237695	0.148107	1.60489	0.108519	-0.0525895	0.527979	0.579233	0.95	-0.98438	1.45977	87.6078	18	3.8711e-11	NA	0.313575	0.136332	0.182781	1.4572	0.559978	0.427529	1.20715	NA	2.20615	1.78499	2.72668	0.794539	0.686145	0.865497	0.752381	0.58351	0.921252	NA	1.60489	0.175319	0.0608254	0.0561035	0.294535	2.88233	0.00394742	2.88233	0.348778
A1BG	1629	650	979	SMD	0	0.95	19	NA	0.036974	0.17008	0.217391	0.827903	-0.296377	0.370325	0.687645	0.95	-1.41383	1.48778	110.125	18	2.98259e-15	NA	0.443928	0.181295	0.228866	1.38412	0.666279	0.478399	1.17648	NA	2.47348	2.02737	3.01774	0.83655	0.756705	0.890191	0.807702	0.65421	0.961193	NA	0.217391	0.0830143	0.0610808	-0.0367018	0.20273	1.35909	0.174118	1.35909	0.922499
APOB	1627	650	977	SMD	0	0.95	19	NA	-0.0625949	0.142409	-0.439543	0.660268	-0.341711	0.216522	0.555361	0.95	-1.23431	1.10912	91.4114	18	8.04972e-12	NA	0.288146	0.126564	0.126014	0.750432	0.536792	0.354984	0.866275	NA	2.25353	1.82778	2.77845	0.803088	0.70067	0.870463	0.747798	0.599535	0.89606	NA	-0.439543	-0.0394801	0.0607184	-0.158486	0.0795257	-0.650217	0.515552	-0.650217	0.82981
C7	1625	649	976	SMD	0	0.95	20	NA	0.253702	0.0948014	2.67614	0.00744761	0.0678943	0.439509	0.314056	0.95	-0.406106	0.913509	42.8987	19	0.00133828	NA	0.089644	0.0556352	0.0190941	0.31039	0.299406	0.138181	0.557126	NA	1.50261	1.16908	1.93128	0.557096	0.268341	0.731892	0.498725	0.239914	0.757536	NA	2.67614	0.243678	0.0604176	0.125262	0.362094	4.03323	5.50161e-05	4.03323	0.0633257
SERPINA6	1618	660	958	SMD	0	0.95	20	NA	-0.205199	0.176279	-1.16405	0.244402	-0.5507	0.140302	0.735022	0.95	-1.74942	1.33902	106.056	19	4.2277e-14	NA	0.509182	0.199797	0.278711	1.63057	0.71357	0.527931	1.27694	NA	2.3626	1.93688	2.88189	0.820849	0.733439	0.879595	0.819295	0.623239	1	NA	-1.16405	-0.0769114	0.0605059	-0.195501	0.041678	-1.27114	0.203679	-1.27114	0.528144
CFB	1613	646	967	SMD	0	0.95	19	NA	0.323277	0.177173	1.82464	0.0680549	-0.0239751	0.670529	0.716942	0.95	-1.18934	1.83589	128.505	18	1.02271e-18	NA	0.482615	0.196454	0.235494	1.282	0.694705	0.485277	1.13225	NA	2.67192	2.20863	3.2324	0.859928	0.795	0.904292	0.809196	0.684108	0.934284	NA	1.82464	0.346114	0.0617894	0.225009	0.467219	5.60151	2.12492e-08	5.60151	0.265396
FCN3	1611	640	971	SMD	0	0.95	19	NA	0.532571	0.125501	4.24355	2.20013e-05	0.286593	0.778549	0.467427	0.95	-0.453614	1.51876	74.5536	18	7.55209e-09	NA	0.202737	0.0975686	0.0718116	0.430977	0.450264	0.267977	0.656488	NA	2.03516	1.63122	2.53912	0.758563	0.624185	0.844892	0.677461	0.521742	0.833179	NA	4.24355	0.524547	0.0618561	0.403311	0.645782	8.48011	2.2499e-17	8.48011	0.000758546
IGFALS	1611	645	966	SMD	0	0.95	20	NA	-0.602319	0.140892	-4.27505	1.91094e-05	-0.878462	-0.326176	0.557754	0.95	-1.77412	0.569478	86.3413	19	1.46579e-10	NA	0.291239	0.126719	0.132941	0.838124	0.539665	0.364611	0.915491	NA	2.13173	1.72762	2.63038	0.779943	0.664953	0.855468	0.733581	0.565008	0.902154	NA	-4.27505	-0.540798	0.0614493	-0.661237	-0.42036	-8.80073	1.3593e-18	-8.80073	0.000699803
C1S	1603	635	968	SMD	0	0.95	19	NA	0.216323	0.181176	1.194	0.232479	-0.138775	0.571421	0.741056	0.95	-1.34717	1.77981	154.261	18	1.10086e-23	NA	0.516339	0.206521	0.247206	1.17707	0.718568	0.497198	1.08493	NA	2.92747	2.44344	3.50737	0.883315	0.832507	0.91871	0.827907	0.735058	0.920756	NA	1.194	0.294482	0.0625678	0.171851	0.417113	4.7066	2.51877e-06	4.7066	0.516356
SERPINA1	1599	635	964	SMD	0	0.95	19	NA	0.71006	0.207061	3.42923	0.000605286	0.304228	1.11589	0.85664	0.95	-1.09729	2.51741	153.249	18	1.734e-23	NA	0.690957	0.269592	0.353569	1.82485	0.831238	0.594617	1.35087	NA	2.91784	2.43457	3.49705	0.882544	0.831285	0.918229	0.848206	0.723453	0.972959	NA	3.42923	0.538392	0.0633212	0.414285	0.662499	8.50256	1.85452e-17	8.50256	0.00858149
A2M	1599	635	964	SMD	0	0.95	19	NA	-0.324664	0.204343	-1.58882	0.112101	-0.725168	0.0758404	0.84834	0.95	-2.1145	1.46518	156.609	18	3.83389e-24	NA	0.677924	0.263055	0.344513	1.71092	0.823362	0.586952	1.30802	NA	2.94966	2.46391	3.53119	0.885064	0.835278	0.919803	0.854495	0.735899	0.973091	NA	-1.58882	-0.295729	0.0627629	-0.418743	-0.172716	-4.71185	2.45481e-06	-4.71185	0.353354
APOA1	1599	635	964	SMD	0	0.95	19	NA	-1.00487	0.19884	-5.05366	4.33431e-07	-1.39459	-0.61515	0.81399	0.95	-2.72224	0.712499	120.573	18	3.27186e-17	NA	0.623042	0.248174	0.327196	1.89903	0.78933	0.572011	1.37805	NA	2.58814	2.13198	3.14191	0.850713	0.779995	0.898699	0.829385	0.655795	1	NA	-5.05366	-0.854062	0.0636539	-0.978821	-0.729302	-13.4173	4.79024e-41	-13.4173	4.10947e-05
FGA	1599	635	964	SMD	0	0.95	19	NA	0.976561	0.242414	4.02848	5.61377e-05	0.501438	1.45168	1.02294	0.95	-1.18165	3.13477	235.097	18	8.62908e-40	NA	0.98764	0.370826	0.511977	2.33182	0.993801	0.715525	1.52703	NA	3.61399	3.08055	4.2398	0.923436	0.894624	0.94437	0.884564	0.807638	0.961491	NA	4.02848	0.755882	0.0650067	0.628471	0.883293	11.6278	2.97803e-31	11.6278	0.00149405
TTR	1599	650	949	SMD	0	0.95	19	NA	-0.385704	0.281036	-1.37244	0.169928	-0.936524	0.165117	1.20535	0.95	-2.92877	2.15737	263.851	18	1.229e-45	NA	1.37389	0.499104	0.741552	3.34636	1.17213	0.861134	1.82931	NA	3.82863	3.28127	4.46729	0.93178	0.907121	0.949891	0.915537	0.827617	1	NA	-1.37244	-0.38074	0.0635277	-0.505252	-0.256228	-5.99329	2.05643e-09	-5.99329	0.439899
FN1	1590	640	950	SMD	0	0.95	18	NA	-0.329891	0.256033	-1.28847	0.197582	-0.831706	0.171925	1.06146	0.95	-2.58008	1.9203	212.877	17	7.27574e-36	NA	1.06114	0.403421	0.551469	2.63307	1.03012	0.742609	1.62267	NA	3.53867	2.99635	4.17914	0.920142	0.888618	0.942743	0.899309	0.798039	1	NA	-1.28847	-0.143154	0.0629589	-0.266551	-0.0197565	-2.27376	0.0229802	-2.27376	0.467493
C8B	1585	615	970	SMD	0	0.95	19	NA	0.155975	0.18148	0.859459	0.390088	-0.19972	0.51167	0.73805	0.95	-1.40117	1.71312	137.391	18	2.03526e-20	NA	0.511782	0.207028	0.246208	1.25842	0.71539	0.496193	1.12179	NA	2.76276	2.29193	3.33032	0.868987	0.80963	0.909837	0.817847	0.703574	0.93212	NA	0.859459	0.195652	0.0633845	0.0714204	0.319883	3.08674	0.00202362	3.08674	0.657273
LBP	1583	606	977	SMD	0	0.95	20	NA	0.810606	0.226902	3.57249	0.000353599	0.365886	1.25533	0.970466	0.95	-1.22827	2.84948	165.267	19	2.38982e-25	NA	0.89032	0.332413	0.467616	2.22164	0.943568	0.683824	1.49052	NA	2.94928	2.47525	3.51411	0.885035	0.836784	0.919022	0.864647	0.728161	1	NA	3.57249	0.73503	0.0653131	0.607019	0.863041	11.2539	2.21477e-29	11.2539	0.00589462
SERPINA4	1577	654	923	SMD	0	0.95	20	NA	-0.622443	0.198509	-3.13559	0.00171506	-1.01151	-0.233373	0.839553	0.95	-2.38628	1.14139	127.361	19	4.59627e-18	NA	0.665443	0.253953	0.360691	1.94108	0.815747	0.600576	1.39323	NA	2.58906	2.14368	3.12696	0.850818	0.78239	0.897728	0.844348	0.670011	1	NA	-3.13559	-0.510997	0.0623005	-0.633104	-0.38889	-8.20212	2.36175e-16	-8.20212	0.0203261
IGKV3-20	1571	616	955	SMD	0	0.95	18	NA	0.109651	0.127825	0.85782	0.390992	-0.140881	0.360183	0.461224	0.95	-0.8681	1.0874	58.0413	17	2.20393e-06	NA	0.196388	0.0982334	0.0839643	0.793232	0.443157	0.289766	0.890636	NA	1.84775	1.45458	2.34721	0.707105	0.527364	0.818492	0.667747	0.442494	0.893	NA	0.85782	0.0737784	0.0625237	-0.0487659	0.196323	1.18001	0.237998	1.18001	0.657273
ITIH4	1568	596	972	SMD	0	0.95	19	NA	0.454596	0.237325	1.9155	0.055429	-0.0105528	0.919744	1.00484	0.95	-1.66543	2.57462	220.213	18	8.76701e-37	NA	0.953381	0.355528	0.500117	2.29688	0.976413	0.70719	1.51555	NA	3.49772	2.9721	4.1163	0.918261	0.886793	0.940982	0.890894	0.809497	0.972292	NA	1.9155	0.457099	0.0637581	0.332135	0.582062	7.16927	7.5398e-13	7.16927	0.233072
APOA2	1565	624	941	SMD	0	0.95	18	NA	-0.739911	0.247059	-2.99488	0.00274552	-1.22414	-0.255685	1.01572	0.95	-2.89315	1.41333	176.426	17	1.48564e-28	NA	0.970658	0.375166	0.511464	2.70239	0.98522	0.715167	1.64389	NA	3.22149	2.70205	3.8408	0.903643	0.863034	0.932211	0.883474	0.753797	1	NA	-2.99488	-0.533511	0.0641322	-0.659208	-0.407815	-8.31893	8.87639e-17	-8.31893	0.0300887
APOL1	1564	614	950	SMD	0	0.95	19	NA	-0.258356	0.162932	-1.58567	0.112814	-0.577696	0.0609839	0.650304	0.95	-1.63038	1.11367	99.3357	18	2.93082e-13	NA	0.396349	0.166456	0.183855	1.02774	0.629563	0.428783	1.01377	NA	2.34918	1.9144	2.88271	0.818796	0.727143	0.879663	0.785803	0.625668	0.945938	NA	-1.58567	-0.220019	0.0631555	-0.343801	-0.0962363	-3.48376	0.000494418	-3.48376	0.353354
HPR	1561	610	951	SMD	0	0.95	19	NA	-0.0408048	0.217689	-0.187445	0.851312	-0.467468	0.385858	0.910904	0.95	-1.96264	1.88103	160.972	18	5.37511e-25	NA	0.782357	0.298869	0.403265	1.95029	0.88451	0.635032	1.39653	NA	2.99047	2.50155	3.57494	0.88818	0.840198	0.921754	0.868917	0.746461	0.991372	NA	-0.187445	-0.18647	0.0640667	-0.312038	-0.0609012	-2.91055	0.00360788	-2.91055	0.931895
IGKV4-1	1556	622	934	SMD	0	0.95	19	NA	-0.219177	0.129636	-1.69072	0.0908909	-0.473259	0.034904	0.479983	0.95	-1.23185	0.793499	62.2421	18	8.83954e-07	NA	0.213578	0.103729	0.100142	0.907448	0.462146	0.316452	0.9526	NA	1.85954	1.47455	2.34505	0.710807	0.540083	0.818157	0.66889	0.446231	0.891549	NA	-1.69072	-0.189472	0.0625773	-0.312121	-0.0668232	-3.02781	0.00246329	-3.02781	0.318433
LGALS3BP	1548	594	954	SMD	0	0.95	19	NA	0.642153	0.245367	2.61711	0.00886784	0.161242	1.12306	1.03458	0.95	-1.54063	2.82493	149.536	18	9.14769e-23	NA	1.01016	0.37999	0.534322	2.62665	1.00507	0.730973	1.62069	NA	2.88228	2.40182	3.45886	0.879627	0.826651	0.916414	0.883084	0.713195	1	NA	2.61711	0.837678	0.0664794	0.707381	0.967975	12.6006	2.0962e-36	12.6006	0.070432
SERPINA7	1541	598	943	SMD	0	0.95	19	NA	-0.233546	0.137543	-1.69798	0.0895107	-0.503126	0.0360336	0.519964	0.95	-1.33058	0.863483	64.2007	18	4.2135e-07	NA	0.251445	0.117449	0.116682	0.94528	0.501443	0.341587	0.972255	NA	1.88857	1.50035	2.37725	0.719629	0.555765	0.823049	0.699536	0.463347	0.935725	NA	-1.69798	-0.15218	0.0633801	-0.276402	-0.0279569	-2.40106	0.0163475	-2.40106	0.315053
TF	1536	615	921	SMD	0	0.95	17	NA	-0.983602	0.28986	-3.39337	0.000690383	-1.55172	-0.415487	1.17854	0.95	-3.4956	1.52839	174.872	16	8.95643e-29	NA	1.30493	0.504011	0.676903	3.38771	1.14234	0.822741	1.84057	NA	3.30598	2.7657	3.95182	0.908505	0.869265	0.935967	0.913614	0.759802	1	NA	-3.39337	-0.87682	0.0667276	-1.0076	-0.746036	-13.1403	1.93495e-39	-13.1403	0.00969733
IGHA1	1535	615	920	SMD	0	0.95	17	NA	0.0175405	0.125645	0.139603	0.888974	-0.22872	0.263801	0.441052	0.95	-0.922539	0.95762	59.5567	16	6.21468e-07	NA	0.17874	0.0925132	0.0618849	0.505054	0.422776	0.248767	0.710672	NA	1.92932	1.51625	2.45493	0.731348	0.565034	0.834071	0.666006	0.475888	0.856125	NA	0.139603	0.0470405	0.0628529	-0.0761488	0.17023	0.748423	0.454205	0.748423	0.95171
IGHG2	1534	614	920	SMD	0	0.95	17	NA	0.0165592	0.190732	0.0868192	0.930815	-0.357268	0.390386	0.741565	0.95	-1.56405	1.59717	120.858	16	3.75689e-18	NA	0.513539	0.216929	0.243207	1.3823	0.716617	0.49316	1.17571	NA	2.74838	2.25342	3.35206	0.867613	0.803068	0.911003	0.830385	0.70102	0.959751	NA	0.0868192	-0.0794575	0.0640901	-0.205072	0.0461567	-1.23978	0.215057	-1.23978	0.969093
IGHG4	1531	614	917	SMD	0	0.95	17	NA	-0.114211	0.117079	-0.975505	0.32931	-0.343682	0.115259	0.398702	0.95	-0.964024	0.735602	51.2992	16	1.42044e-05	NA	0.145256	0.0798699	0.0472694	0.488092	0.381124	0.217415	0.698636	NA	1.79059	1.39407	2.29988	0.688105	0.485448	0.810945	0.623342	0.411336	0.835348	NA	-0.975505	-0.140762	0.0629441	-0.26413	-0.0173939	-2.2363	0.0253319	-2.2363	0.610712
APOC1	1527	633	894	SMD	0	0.95	19	NA	-0.883952	0.223523	-3.95463	7.66535e-05	-1.32205	-0.445854	0.932532	0.95	-2.85142	1.08352	158.72	18	1.48323e-24	NA	0.819654	0.314664	0.441345	2.36864	0.905347	0.664338	1.53904	NA	2.96947	2.48218	3.55243	0.886593	0.837694	0.920759	0.863438	0.729573	0.997303	NA	-3.95463	-0.777125	0.0644999	-0.903542	-0.650707	-12.0485	1.97597e-33	-12.0485	0.00184577
C4A	1493	588	905	SMD	0	0.95	17	NA	0.236279	0.135651	1.74181	0.0815412	-0.0295925	0.50215	0.481122	0.95	-0.789208	1.26177	60.1606	16	4.91756e-07	NA	0.213077	0.107807	0.0932576	0.926271	0.461603	0.305381	0.96243	NA	1.93908	1.52488	2.46578	0.734045	0.569943	0.835529	0.681146	0.473733	0.888559	NA	1.74181	0.215022	0.0644813	0.0886408	0.341403	3.33464	0.000854104	3.33464	0.298068
GPLD1	1491	588	903	SMD	0	0.95	18	NA	-0.756504	0.189983	-3.98196	6.8348e-05	-1.12886	-0.384145	0.751876	0.95	-2.35041	0.837403	111.462	17	6.40235e-16	NA	0.529225	0.220941	0.255057	1.47385	0.727478	0.505032	1.21402	NA	2.56058	2.09515	3.12941	0.847481	0.772191	0.897889	0.814592	0.659562	0.969621	NA	-3.98196	-0.64936	0.0660667	-0.778848	-0.519872	-9.82886	8.45722e-23	-9.82886	0.00169974
APOD	1489	645	844	SMD	0	0.95	20	NA	-0.258385	0.158364	-1.63159	0.102766	-0.568773	0.0520025	0.645878	0.95	-1.61532	1.09855	117.704	19	2.97555e-16	NA	0.392079	0.161099	0.181958	0.938429	0.626162	0.426565	0.968726	NA	2.48897	2.05211	3.01883	0.838578	0.762535	0.89027	0.781682	0.656065	0.907299	NA	-1.63159	-0.307416	0.0619251	-0.428787	-0.186045	-4.96432	6.8943e-07	-4.96432	0.336312
C8A	1483	640	843	SMD	0	0.95	20	NA	0.383437	0.148489	2.58225	0.00981587	0.0924028	0.674471	0.594724	0.95	-0.866033	1.63291	94.8647	19	4.50694e-12	NA	0.331648	0.141154	0.152145	0.896475	0.575889	0.390058	0.946824	NA	2.23448	1.82053	2.74254	0.799715	0.698279	0.867049	0.752067	0.592816	0.911318	NA	2.58225	0.331426	0.0619612	0.209984	0.452868	5.34892	8.84787e-08	5.34892	0.0749334
AFM	1475	645	830	SMD	0	0.95	20	NA	-0.747372	0.151714	-4.9262	8.38452e-07	-1.04473	-0.450018	0.605891	0.95	-2.0203	0.525559	81.7266	19	9.35451e-10	NA	0.344087	0.147128	0.173548	1.16964	0.58659	0.416591	1.0815	NA	2.07398	1.67556	2.56715	0.767518	0.643809	0.848261	0.747461	0.538531	0.956391	NA	-4.9262	-0.698795	0.0629146	-0.822105	-0.575485	-11.107	1.15932e-28	-11.107	6.69438e-05
SAA2	1471	540	931	SMD	0	0.95	18	NA	0.896764	0.193058	4.64505	3.39992e-06	0.518377	1.27515	0.77261	0.95	-0.741097	2.53462	126.251	17	9.84413e-19	NA	0.559655	0.229128	0.265159	1.33827	0.748101	0.514936	1.15683	NA	2.72517	2.24535	3.30752	0.865348	0.80165	0.90859	0.834205	0.714577	0.953832	NA	4.64505	0.734758	0.0675257	0.60241	0.867106	10.8812	1.41753e-27	10.8812	0.000184203
C1R	1462	585	877	SMD	0	0.95	17	NA	0.115099	0.158268	0.727239	0.46708	-0.195101	0.425299	0.589698	0.95	-1.14181	1.37201	94.1621	16	4.2517e-13	NA	0.322695	0.1486	0.132691	0.783139	0.568062	0.364267	0.884952	NA	2.42593	1.96056	3.00176	0.83008	0.739842	0.889019	0.757801	0.627138	0.888463	NA	0.727239	0.144952	0.0654476	0.0166772	0.273227	2.21478	0.026775	2.21478	0.709662
C1QB	1462	585	877	SMD	0	0.95	17	NA	0.0354007	0.129144	0.274119	0.783993	-0.217716	0.288517	0.450707	0.95	-0.925259	0.996061	53.1565	16	7.11607e-06	NA	0.186459	0.097755	0.0645462	0.597856	0.431809	0.254059	0.773211	NA	1.82271	1.42227	2.3359	0.699002	0.505649	0.81673	0.657642	0.425546	0.889738	NA	0.274119	0.0984068	0.0649575	-0.0289075	0.225721	1.51494	0.129787	1.51494	0.898276
AMBP	1443	638	805	SMD	0	0.95	19	NA	0.166501	0.138298	1.20393	0.228617	-0.104558	0.437561	0.530889	0.95	-0.953578	1.28658	82.9992	18	2.54627e-10	NA	0.262717	0.119272	0.105351	0.616452	0.512559	0.324578	0.785144	NA	2.14734	1.73198	2.66231	0.78313	0.666639	0.858914	0.722939	0.564766	0.881113	NA	1.20393	0.228831	0.0623989	0.106531	0.35113	3.66723	0.000245194	3.66723	0.511522
AZGP1	1442	638	804	SMD	0	0.95	19	NA	0.0388694	0.149887	0.259325	0.795384	-0.254903	0.332642	0.58743	0.95	-1.2005	1.27824	94.2006	18	2.52331e-12	NA	0.322608	0.140427	0.144552	0.871888	0.567986	0.380199	0.933749	NA	2.28766	1.85865	2.81568	0.808918	0.710529	0.873866	0.755781	0.604418	0.907143	NA	0.259325	0.0251968	0.0622334	-0.0967784	0.147172	0.404875	0.685569	0.404875	0.902467
APCS	1436	596	840	SMD	0	0.95	18	NA	0.846415	0.218249	3.8782	0.00010523	0.418654	1.27418	0.88562	0.95	-1.03102	2.72384	157.667	17	7.65491e-25	NA	0.73669	0.292891	0.360767	1.74282	0.858306	0.600639	1.32016	NA	3.04541	2.53944	3.6522	0.892178	0.844932	0.925029	0.859225	0.756319	0.962132	NA	3.8782	0.808315	0.0680799	0.674881	0.941749	11.873	1.63429e-32	11.873	0.00231354
CPN1	1435	631	804	SMD	0	0.95	19	NA	0.542375	0.14862	3.6494	0.000262852	0.251085	0.833666	0.579453	0.95	-0.680165	1.76492	100.92	18	1.50194e-13	NA	0.313678	0.138036	0.131733	0.702964	0.56007	0.362951	0.83843	NA	2.36784	1.93133	2.90301	0.821641	0.731907	0.881341	0.747436	0.621416	0.873457	NA	3.6494	0.512596	0.0634763	0.388185	0.637007	8.07539	6.72611e-16	8.07539	0.00464536
C4BPB	1434	633	801	SMD	0	0.95	19	NA	0.550273	0.143165	3.84362	0.000121234	0.269674	0.830871	0.550463	0.95	-0.611103	1.71165	85.1409	18	1.06395e-10	NA	0.282513	0.127537	0.128573	0.896558	0.53152	0.358571	0.946867	NA	2.17487	1.75678	2.69246	0.788586	0.675984	0.862056	0.725454	0.567141	0.883768	NA	3.84362	0.453019	0.063011	0.32952	0.576518	7.18952	6.50174e-13	7.18952	0.0025903
HABP2	1419	626	793	SMD	0	0.95	19	NA	0.434037	0.177975	2.43875	0.0147383	0.0852115	0.782862	0.720476	0.95	-1.08604	1.95411	102.274	18	8.47025e-14	NA	0.487411	0.198772	0.246057	1.44897	0.698148	0.496042	1.20373	NA	2.38368	1.94571	2.92023	0.824003	0.735853	0.882736	0.809883	0.626663	0.993103	NA	2.43875	0.415373	0.0632146	0.291474	0.539271	6.57083	5.00345e-11	6.57083	0.095957
PPBP	1415	631	784	SMD	0	0.95	18	NA	0.556229	0.378274	1.47044	0.141442	-0.185174	1.29763	1.60868	0.95	-2.85401	3.96647	341.373	17	3.05877e-62	NA	2.44475	0.882822	1.32845	5.85856	1.56357	1.15258	2.42045	NA	4.48115	3.87936	5.17631	0.950201	0.933552	0.962678	0.949183	0.864237	1	NA	1.47044	0.342712	0.0665373	0.212301	0.473123	5.15067	2.59551e-07	5.15067	0.397206
APOM	1414	615	799	SMD	0	0.95	19	NA	-0.563996	0.159547	-3.53499	0.000407796	-0.876702	-0.25129	0.627436	0.95	-1.88777	0.759777	88.3969	18	2.79792e-11	NA	0.36822	0.15919	0.171522	1.08465	0.606812	0.414152	1.04147	NA	2.21606	1.79394	2.73752	0.796373	0.689268	0.86656	0.761338	0.580485	0.942191	NA	-3.53499	-0.568088	0.0645418	-0.694588	-0.441589	-8.80187	1.34557e-18	-8.80187	0.00651187
F10	1414	632	782	SMD	0	0.95	19	NA	0.150819	0.15075	1.00045	0.317091	-0.144647	0.446284	0.590024	0.95	-1.09402	1.39566	94.0291	18	2.71043e-12	NA	0.325403	0.141844	0.154867	1.01711	0.570441	0.393532	1.00852	NA	2.28557	1.85676	2.81341	0.80857	0.709941	0.873662	0.753617	0.604862	0.902371	NA	1.00045	0.176914	0.0628616	0.0537076	0.30012	2.81434	0.00488771	2.81434	0.601026
ORM1	1413	628	785	SMD	0	0.95	18	NA	1.33607	0.262923	5.08159	3.74279e-07	0.820747	1.85138	1.08373	0.95	-0.961328	3.63346	198.225	17	6.51091e-33	NA	1.10533	0.425296	0.562366	2.63756	1.05135	0.74991	1.62406	NA	3.41471	2.88113	4.04711	0.914239	0.879532	0.938947	0.88831	0.782245	0.994374	NA	5.08159	1.07268	0.0681489	0.939111	1.20625	15.7403	8.01258e-56	15.7403	3.78521e-05
F12	1407	626	781	SMD	0	0.95	18	NA	0.0350614	0.150344	0.233209	0.815599	-0.259607	0.32973	0.571533	0.95	-1.17653	1.24666	74.1459	17	4.11991e-09	NA	0.304047	0.137359	0.137988	0.98711	0.551404	0.371467	0.993534	NA	2.08843	1.6687	2.61373	0.770722	0.640876	0.853621	0.747304	0.540936	0.953672	NA	0.233209	0.128135	0.0630262	0.00460619	0.251664	2.03305	0.0420477	2.03305	0.91446
FBLN1	1404	609	795	SMD	0	0.95	19	NA	-0.0283791	0.190703	-0.148813	0.881701	-0.40215	0.345392	0.780058	0.95	-1.67416	1.6174	129.411	18	6.87093e-19	NA	0.572122	0.228814	0.281057	1.45671	0.756388	0.530148	1.20694	NA	2.68133	2.21724	3.24254	0.860908	0.796589	0.90489	0.827981	0.690545	0.965418	NA	-0.148813	0.0929924	0.0643981	-0.0332256	0.21921	1.44402	0.148732	1.44402	0.944591
ALB	1404	560	844	SMD	0	0.95	16	NA	-0.990553	0.239285	-4.13964	3.47854e-05	-1.45954	-0.521563	0.912148	0.95	-2.94692	0.965809	121.383	15	1.0198e-18	NA	0.774756	0.33116	0.417391	3.09809	0.880202	0.646058	1.76014	NA	2.84468	2.32677	3.47787	0.876424	0.815288	0.917325	0.845696	0.680845	1	NA	-4.13964	-0.787538	0.0696783	-0.924105	-0.650971	-11.3025	1.27573e-29	-11.3025	0.00105539
GPX3	1383	613	770	SMD	0	0.95	19	NA	0.283687	0.170412	1.66472	0.0959693	-0.0503137	0.617688	0.681699	0.95	-1.15457	1.72195	130.491	18	4.27541e-19	NA	0.435674	0.182176	0.19599	0.96313	0.660056	0.442708	0.981392	NA	2.69249	2.22747	3.25458	0.862059	0.798453	0.905592	0.789603	0.685694	0.893511	NA	1.66472	0.251557	0.0648858	0.124383	0.378731	3.87691	0.000105791	3.87691	0.327158
ORM2	1382	613	769	SMD	0	0.95	18	NA	0.786697	0.174775	4.5012	6.7572e-06	0.444144	1.12925	0.674993	0.95	-0.644225	2.21762	79.5094	17	4.68658e-10	NA	0.42507	0.185579	0.215524	1.57363	0.651974	0.464246	1.25444	NA	2.16264	1.73523	2.69534	0.786189	0.667886	0.862351	0.773088	0.537876	1	NA	4.5012	0.567491	0.0650884	0.43992	0.695062	8.71877	2.81228e-18	8.71877	0.000310627
ATRN	1376	627	749	SMD	0	0.95	19	NA	-1.05075	0.201364	-5.21816	1.80708e-07	-1.44542	-0.656084	0.816529	0.95	-2.77347	0.671975	126.48	18	2.48502e-18	NA	0.626172	0.253483	0.308384	1.70252	0.79131	0.555324	1.30481	NA	2.65078	2.18927	3.20958	0.857685	0.791359	0.902926	0.812786	0.663081	0.962492	NA	-5.21816	-0.86641	0.0663028	-0.996362	-0.736459	-13.0675	5.05156e-39	-13.0675	2.49213e-05
IGKC	1370	550	820	SMD	0	0.95	15	NA	-0.296888	0.141527	-2.09775	0.0359273	-0.574275	-0.0195004	0.471158	0.95	-1.31476	0.720987	54.2076	14	1.18376e-06	NA	0.20196	0.110616	0.0705593	0.727232	0.449399	0.26563	0.852779	NA	1.96773	1.52584	2.53761	0.741734	0.570479	0.844707	0.672197	0.469449	0.874944	NA	-2.09775	-0.250898	0.0683163	-0.384795	-0.117	-3.67259	0.000240106	-3.67259	0.185591
CPB2	1359	610	749	SMD	0	0.95	18	NA	0.0318452	0.147356	0.21611	0.828902	-0.256968	0.320659	0.554753	0.95	-1.14418	1.20787	73.5055	17	5.32811e-09	NA	0.286037	0.131956	0.121098	0.842244	0.534824	0.347992	0.917738	NA	2.07939	1.66061	2.60377	0.768725	0.63737	0.852499	0.731832	0.535621	0.928043	NA	0.21611	0.136157	0.0641368	0.010451	0.261862	2.12291	0.0337612	2.12291	0.922499
FGG	1349	505	844	SMD	0	0.95	16	NA	0.668944	0.247047	2.70777	0.00677378	0.184742	1.15315	0.959868	0.95	-1.38977	2.72766	147.277	15	8.37065e-24	NA	0.860315	0.355398	0.42359	2.36979	0.927532	0.650838	1.53941	NA	3.13344	2.59105	3.78938	0.898151	0.851047	0.930359	0.881008	0.76176	1	NA	2.70777	0.601794	0.0699583	0.464678	0.73891	8.60218	7.82166e-18	8.60218	0.0583854
APOF	1348	610	738	SMD	0	0.95	19	NA	-0.212091	0.158745	-1.33605	0.181534	-0.523225	0.0990439	0.620498	0.95	-1.52123	1.09705	69.7552	18	4.97136e-08	NA	0.359817	0.157192	0.192432	1.43725	0.599848	0.438671	1.19885	NA	1.96858	1.57166	2.46573	0.741955	0.595161	0.835521	0.751499	0.482223	1	NA	-1.33605	-0.096182	0.0643781	-0.222361	0.0299968	-1.49402	0.135171	-1.49402	0.451953
CD5L	1341	597	744	SMD	0	0.95	19	NA	-0.0857417	0.146852	-0.583867	0.55931	-0.373565	0.202082	0.566391	0.95	-1.28072	1.10924	82.3916	18	3.25858e-10	NA	0.299234	0.134617	0.127266	0.807805	0.547023	0.356744	0.89878	NA	2.13947	1.72489	2.65368	0.781531	0.663894	0.857995	0.730298	0.558275	0.902321	NA	-0.583867	-0.0411042	0.0644818	-0.167486	0.0852778	-0.637455	0.523829	-0.637455	0.765393
C1RL	1328	599	729	SMD	0	0.95	18	NA	0.190461	0.192771	0.988018	0.323144	-0.187363	0.568286	0.767251	0.95	-1.43604	1.81696	107.771	17	3.16495e-15	NA	0.551513	0.22769	0.270958	1.58076	0.742639	0.520536	1.25728	NA	2.51783	2.05625	3.08302	0.842258	0.76349	0.894793	0.824515	0.652534	0.996497	NA	0.988018	0.330798	0.0654293	0.202559	0.459037	5.0558	4.28579e-07	5.0558	0.606695
CRP	1322	528	794	SMD	0	0.95	16	NA	1.18851	0.251023	4.73465	2.19435e-06	0.696511	1.6805	0.971735	0.95	-0.895656	3.27267	159.549	15	3.02512e-26	NA	0.881256	0.367115	0.424134	2.25773	0.938752	0.651256	1.50257	NA	3.26138	2.7087	3.92683	0.905985	0.863705	0.935149	0.874085	0.776846	0.971324	NA	4.73465	0.963529	0.0738327	0.81882	1.10824	13.0502	6.34111e-39	13.0502	0.000138701
CD14	1314	552	762	SMD	0	0.95	18	NA	0.697055	0.182611	3.81716	0.000134998	0.339144	1.05497	0.711368	0.95	-0.810977	2.20509	114.657	17	1.59485e-16	NA	0.472698	0.203628	0.210664	1.14956	0.68753	0.458981	1.07218	NA	2.59703	2.12835	3.16892	0.851732	0.779242	0.900418	0.787511	0.662673	0.912349	NA	3.81716	0.729184	0.0686859	0.594562	0.863806	10.6162	2.50531e-26	10.6162	0.00276746
C4B	1314	518	796	SMD	0	0.95	14	NA	0.0772974	0.15945	0.484776	0.627835	-0.235218	0.389813	0.524479	0.95	-1.06544	1.22004	48.96	13	4.49137e-06	NA	0.249654	0.135831	0.129745	1.78774	0.499654	0.360201	1.33706	NA	1.94066	1.48821	2.53066	0.734477	0.548486	0.843853	0.701395	0.442462	0.960328	NA	0.484776	0.147295	0.0703115	0.00948719	0.285103	2.09489	0.0361803	2.09489	0.819017
BTD	1307	582	725	SMD	0	0.95	18	NA	-0.259413	0.258378	-1.00401	0.315376	-0.765825	0.246999	1.06398	0.95	-2.51496	1.99613	113.562	17	2.56943e-16	NA	1.0653	0.410493	0.589335	3.38527	1.03213	0.767681	1.83991	NA	2.5846	2.11702	3.15545	0.850302	0.776874	0.899567	0.886519	0.595351	1	NA	-1.00401	-0.187841	0.0659716	-0.317143	-0.0585392	-2.8473	0.00440914	-2.8473	0.600655
FGB	1300	454	846	SMD	0	0.95	16	NA	0.779788	0.250109	3.1178	0.00182209	0.289584	1.26999	0.970442	0.95	-1.3016	2.86118	147.46	15	7.70042e-24	NA	0.879203	0.364013	0.434495	2.47389	0.937658	0.659162	1.57286	NA	3.13539	2.59283	3.79147	0.898277	0.851252	0.930436	0.878438	0.762293	0.994584	NA	3.1178	0.733431	0.0713081	0.59367	0.873192	10.2854	8.20182e-25	10.2854	0.0211
F9	1299	596	703	SMD	0	0.95	17	NA	0.394539	0.219616	1.7965	0.0724158	-0.0359003	0.824978	0.862722	0.95	-1.44431	2.23339	119.025	16	8.45438e-18	NA	0.696058	0.287692	0.361081	2.29981	0.834301	0.6009	1.51651	NA	2.72747	2.23434	3.32943	0.865575	0.799691	0.909789	0.848926	0.678265	1	NA	1.7965	0.274203	0.0662249	0.144404	0.404001	4.14048	3.4658e-05	4.14048	0.274637
IGLV3-21	1293	493	800	SMD	0	0.95	16	NA	0.021463	0.168529	0.127355	0.89866	-0.308848	0.351774	0.590665	0.95	-1.24539	1.28831	72.131	15	1.85885e-09	NA	0.320483	0.162689	0.116665	0.861225	0.566112	0.341563	0.928022	NA	2.19288	1.73836	2.76625	0.792045	0.669081	0.869317	0.705235	0.525122	0.885348	NA	0.127355	0.0640836	0.0729585	-0.0789125	0.20708	0.878356	0.37975	0.878356	0.955338
VWF	1288	576	712	SMD	0	0.95	16	NA	1.19413	0.27057	4.41341	1.01755e-05	0.663827	1.72444	1.04719	0.95	-1.05187	3.44014	187.907	15	6.01235e-32	NA	1.0234	0.425277	0.50621	2.89283	1.01163	0.711484	1.70083	NA	3.53937	2.96539	4.22445	0.920173	0.88628	0.943965	0.873715	0.774537	0.972893	NA	4.41341	0.855174	0.0712396	0.715547	0.994801	12.0042	3.37739e-33	12.0042	0.000454009
F5	1281	565	716	SMD	0	0.95	17	NA	0.608132	0.134565	4.51923	6.20645e-06	0.344389	0.871876	0.468996	0.95	-0.391509	1.60777	57.7104	16	1.26608e-06	NA	0.201849	0.106337	0.0666467	0.550191	0.449277	0.25816	0.741748	NA	1.89918	1.48962	2.42135	0.722754	0.549343	0.829437	0.65571	0.455036	0.856383	NA	4.51923	0.645755	0.0681618	0.512161	0.77935	9.47386	2.69701e-21	9.47386	0.000303716
PZP	1277	558	719	SMD	0	0.95	18	NA	-0.0590012	0.167713	-0.351799	0.724989	-0.387712	0.26971	0.640646	0.95	-1.41711	1.29911	88.5536	17	1.11761e-11	NA	0.3823	0.170962	0.170625	1.11854	0.618304	0.413068	1.05761	NA	2.28233	1.84294	2.82648	0.808026	0.705574	0.874828	0.755089	0.58334	0.926838	NA	-0.351799	-0.0895697	0.0669629	-0.220815	0.0416752	-1.3376	0.181026	-1.3376	0.863921
IGLV3-19	1241	561	680	SMD	0	0.95	16	NA	0.233653	0.170816	1.36786	0.171356	-0.101141	0.568446	0.618603	0.95	-1.09312	1.56042	69.6337	15	5.1909e-09	NA	0.353492	0.168119	0.149643	1.14292	0.594552	0.386837	1.06908	NA	2.15459	1.70423	2.72396	0.784587	0.655694	0.865228	0.757186	0.538365	0.976006	NA	1.36786	0.270518	0.0687576	0.135755	0.40528	3.93437	8.34156e-05	3.93437	0.441335
CLEC3B	1240	546	694	SMD	0	0.95	17	NA	-1.01066	0.232207	-4.35242	1.34643e-05	-1.46578	-0.555546	0.904273	0.95	-2.93808	0.916748	111.023	16	2.86569e-16	NA	0.763789	0.321743	0.37688	2.35916	0.87395	0.613905	1.53596	NA	2.63419	2.14938	3.22834	0.855886	0.783542	0.904051	0.833245	0.633334	1	NA	-4.35242	-0.702298	0.0714149	-0.842268	-0.562327	-9.83404	8.03266e-23	-9.83404	0.00053751
C1QA	1238	598	640	SMD	0	0.95	17	NA	0.129747	0.109592	1.18391	0.23645	-0.08505	0.344544	0.350074	0.95	-0.616417	0.875911	38.4769	16	0.00129343	NA	0.110541	0.0692666	0.0318902	0.57127	0.332477	0.178578	0.755824	NA	1.55074	1.18578	2.02804	0.584166	0.288795	0.756866	0.541397	0.261166	0.821627	NA	1.18391	0.126742	0.0660869	-0.00278641	0.256269	1.9178	0.0551362	1.9178	0.518261
MBL2	1227	513	714	SMD	0	0.95	18	NA	0.474791	0.165465	2.86943	0.00411208	0.150485	0.799096	0.6282	0.95	-0.856934	1.80652	86.6254	17	2.49547e-11	NA	0.367257	0.166922	0.1536	0.944582	0.606017	0.391918	0.971896	NA	2.25735	1.82041	2.79915	0.803753	0.698242	0.872371	0.745221	0.585251	0.905192	NA	2.86943	0.506192	0.070094	0.36881	0.643574	7.22161	5.1374e-13	7.22161	0.0399873
ACTB	1215	471	744	SMD	0	0.95	15	NA	0.447154	0.522795	0.855315	0.392377	-0.577504	1.47181	2.04345	0.95	-3.96746	4.86177	289.659	14	1.6879e-53	NA	3.90239	1.54751	2.08278	12.2142	1.97545	1.44318	3.49488	NA	4.54862	3.8865	5.32355	0.951667	0.933796	0.964714	0.95187	0.806664	1	NA	0.855315	0.0920442	0.0774493	-0.0597536	0.243842	1.18844	0.234658	1.18844	0.658446
LPA	1206	485	721	SMD	0	0.95	17	NA	-0.0711566	0.068478	-1.03912	0.298751	-0.205371	0.0630579	0.0905702	0.95	-0.264203	0.121889	19.9012	16	0.224704	NA	0.00351373	0.0256094	0	0.23034	0.0592767	0	0.479938	NA	1.11527	1	1.48824	0.196028	0	0.548507	0.0440774	0	0.480069	NA	-1.03912	-0.0692359	0.0665494	-0.19967	0.0611985	-1.04037	0.298169	-1.04037	0.589344
CNDP1	1206	514	692	SMD	0	0.95	17	NA	-0.291844	0.150675	-1.93692	0.0527555	-0.587161	0.00347262	0.542545	0.95	-1.44825	0.864563	66.4598	16	4.12487e-08	NA	0.271652	0.133806	0.107252	0.857563	0.521203	0.327493	0.926047	NA	2.03807	1.6127	2.57564	0.759253	0.615504	0.849259	0.703856	0.506594	0.901118	NA	-1.93692	-0.187618	0.0684186	-0.321716	-0.0535195	-2.7422	0.00610292	-2.7422	0.227358
SELL	1205	513	692	SMD	0	0.95	17	NA	-0.359393	0.252867	-1.42128	0.155237	-0.855003	0.136216	1.01014	0.95	-2.51245	1.79366	122.945	16	1.48826e-18	NA	0.956434	0.382833	0.497136	2.88225	0.977975	0.705079	1.69772	NA	2.77201	2.27499	3.37762	0.869861	0.806785	0.912345	0.879879	0.684784	1	NA	-1.42128	-0.0969183	0.0698276	-0.233778	0.0399413	-1.38797	0.165148	-1.38797	0.413656
IGHV3-15	1200	471	729	SMD	0	0.95	14	NA	0.0429276	0.162183	0.264686	0.791251	-0.274945	0.360801	0.532288	0.95	-1.11683	1.20268	59.6395	13	6.09368e-08	NA	0.257027	0.141294	0.0842772	0.695822	0.506978	0.290305	0.834159	NA	2.14188	1.66458	2.75604	0.782024	0.639097	0.868348	0.697974	0.524201	0.871747	NA	0.264686	0.117433	0.0747471	-0.0290684	0.263935	1.57107	0.116166	1.57107	0.900847
BCHE	1196	550	646	SMD	0	0.95	17	NA	-0.458467	0.0974544	-4.70442	2.54586e-06	-0.649474	-0.267459	0.270956	0.95	-1.03599	0.119062	30.6683	16	0.0148297	NA	0.0639196	0.0533905	0.00560576	0.477458	0.252823	0.0748717	0.690983	NA	1.38448	1.04466	1.83483	0.478289	0.0836696	0.702965	0.395897	0.0958642	0.69593	NA	-4.70442	-0.43955	0.0690978	-0.574979	-0.304121	-6.36127	2.00086e-10	-6.36127	0.000154483
SERPINA10	1195	522	673	SMD	0	0.95	17	NA	0.510176	0.110574	4.61388	3.95214e-06	0.293455	0.726897	0.334694	0.95	-0.203208	1.22356	33.6237	16	0.00610361	NA	0.0997937	0.0699358	0.0117512	0.342289	0.315901	0.108403	0.585055	NA	1.44965	1.09953	1.91125	0.524145	0.172845	0.726244	0.480117	0.168649	0.791585	NA	4.61388	0.533985	0.0711617	0.394511	0.673459	7.50383	6.19812e-14	7.50383	0.000206738
F13B	1192	564	628	SMD	0	0.95	17	NA	-0.199884	0.145869	-1.3703	0.170593	-0.485782	0.0860132	0.51149	0.95	-1.2901	0.890331	54.5313	16	4.24496e-06	NA	0.240344	0.124388	0.101969	1.06884	0.490249	0.319325	1.03385	NA	1.84613	1.44286	2.36211	0.70659	0.519659	0.820775	0.664447	0.412395	0.9165	NA	-1.3703	-0.181783	0.0688175	-0.316663	-0.0469036	-2.64153	0.00825326	-2.64153	0.440269
APOC2	1189	351	838	SMD	0	0.95	16	NA	-0.126448	0.209937	-0.602313	0.546966	-0.537917	0.285021	0.798909	0.95	-1.83994	1.58704	128.827	15	3.60663e-20	NA	0.594182	0.255951	0.276797	1.58605	0.770832	0.526115	1.25938	NA	2.93061	2.40522	3.57077	0.883565	0.827142	0.921571	0.8426	0.729176	0.956023	NA	-0.602313	-0.0472392	0.0684695	-0.181437	0.0869585	-0.689931	0.490237	-0.689931	0.763656
IGHV3-49	1188	497	691	SMD	0	0.95	14	NA	-0.0282608	0.131579	-0.214783	0.829937	-0.28615	0.229629	0.387358	0.95	-0.872242	0.81572	36.4648	13	0.000502345	NA	0.132734	0.0898982	0.0279546	0.54115	0.364326	0.167196	0.735629	NA	1.67481	1.25881	2.22828	0.643491	0.368926	0.7986	0.547622	0.298878	0.796367	NA	-0.214783	-0.0460177	0.0741883	-0.191424	0.0993887	-0.620282	0.535072	-0.620282	0.922499
SAA4	1181	345	836	SMD	0	0.95	15	NA	0.408296	0.210538	1.9393	0.0524647	-0.0043504	0.820943	0.776496	0.95	-1.26922	2.08581	100.379	14	4.01243e-15	NA	0.558619	0.249155	0.284697	2.23742	0.747408	0.53357	1.4958	NA	2.67767	2.15933	3.32043	0.860528	0.785533	0.909299	0.840164	0.68617	0.994158	NA	1.9393	0.220888	0.0689038	0.0858393	0.355937	3.20575	0.00134711	3.20575	0.22734
ECM1	1178	476	702	SMD	0	0.95	18	NA	-0.523555	0.212928	-2.45884	0.0139388	-0.940886	-0.106224	0.854694	0.95	-2.33543	1.28832	144.96	17	2.36275e-22	NA	0.685164	0.278352	0.333926	1.74462	0.827747	0.577863	1.32084	NA	2.92012	2.42411	3.51761	0.882726	0.829825	0.919183	0.83957	0.73008	0.949061	NA	-2.45884	-0.424701	0.0699133	-0.561728	-0.287673	-6.07468	1.24234e-09	-6.07468	0.0923368
HBA1	1164	484	680	SMD	0	0.95	12	NA	0.468977	0.36355	1.28999	0.197054	-0.243569	1.18152	1.26313	0.95	-2.34544	3.2834	185.539	11	7.35445e-34	NA	1.46332	0.675297	0.673551	4.35418	1.20968	0.820701	2.08667	NA	4.10697	3.40105	4.9594	0.940713	0.913548	0.959342	0.922631	0.82651	1	NA	1.28999	0.292511	0.0783068	0.139032	0.445989	3.73545	0.000187381	3.73545	0.467493
LCAT	1155	537	618	SMD	0	0.95	16	NA	-0.494354	0.240294	-2.05729	0.0396588	-0.965323	-0.0233858	0.924523	0.95	-2.47726	1.48855	94.1769	15	1.63848e-13	NA	0.797002	0.335426	0.436487	3.15965	0.892749	0.660672	1.77754	NA	2.50569	2.01913	3.10948	0.840725	0.754716	0.896575	0.862684	0.612754	1	NA	-2.05729	-0.354957	0.0704124	-0.492963	-0.216951	-5.04111	4.62835e-07	-5.04111	0.194588
SHBG	1150	534	616	SMD	0	0.95	18	NA	-0.514569	0.126605	-4.06436	4.8164e-05	-0.76271	-0.266428	0.42647	0.95	-1.41865	0.389508	43.7031	17	0.000378764	NA	0.165848	0.0951782	0.0646663	0.882459	0.407245	0.254296	0.939393	NA	1.60336	1.24036	2.07261	0.611012	0.350011	0.767209	0.574825	0.295197	0.854454	NA	-4.06436	-0.486247	0.0706234	-0.624666	-0.347827	-6.88507	5.77599e-12	-6.88507	0.00132845
TGFBI	1128	510	618	SMD	0	0.95	17	NA	0.28896	0.108074	2.67371	0.0075017	0.0771378	0.500782	0.31664	0.95	-0.385943	0.963863	31.4794	16	0.0116795	NA	0.0885811	0.0668039	0.00903737	0.457966	0.297626	0.0950651	0.676732	NA	1.40266	1.0599	1.85627	0.491731	0.109835	0.709787	0.446114	0.119305	0.772924	NA	2.67371	0.310286	0.0725942	0.168004	0.452568	4.27425	1.91779e-05	4.27425	0.0633257
B2M	1122	395	727	SMD	0	0.95	18	NA	0.561087	0.167601	3.34776	0.000814682	0.232596	0.889579	0.637749	0.95	-0.79088	1.91306	102.714	17	2.78762e-14	NA	0.378634	0.171148	0.159216	0.91666	0.615332	0.399018	0.957424	NA	2.45805	2.00194	3.01807	0.834492	0.750484	0.890215	0.748849	0.633133	0.864564	NA	3.34776	0.502435	0.0710672	0.363146	0.641724	7.06986	1.55095e-12	7.06986	0.0107467
IGHV3-23	1119	510	609	SMD	0	0.95	13	NA	0.286049	0.0724823	3.94647	7.93106e-05	0.143987	0.428112	0.0724823	0.95	0.126517	0.445582	9.40289	12	0.668187	NA	0	0.0252696	0	0.0898757	0	0	0.299793	NA	1	1	1.51784	0	0	0.565943	0	0	1	NA	3.94647	0.286049	0.0724823	0.143987	0.428112	3.94647	7.93106e-05	3.94647	0.00187991
IGHV5-51	1119	491	628	SMD	0	0.95	13	NA	0.33511	0.18026	1.85904	0.0630215	-0.0181926	0.688413	0.57924	0.95	-0.939788	1.61001	41.4856	12	4.06362e-05	NA	0.303025	0.168836	0.114403	1.51775	0.550477	0.338235	1.23197	NA	1.85934	1.40267	2.46469	0.710743	0.491733	0.835383	0.71736	0.368183	1	NA	1.85904	0.185802	0.0762714	0.0363125	0.335291	2.43606	0.0148482	2.43606	0.25292
THBS1	1112	520	592	SMD	0	0.95	15	NA	0.516791	0.351515	1.47018	0.141513	-0.172166	1.20575	1.3509	0.95	-2.40164	3.43523	209.921	14	5.13397e-37	NA	1.70136	0.699289	0.857982	4.9201	1.30436	0.926273	2.21813	NA	3.87225	3.25547	4.60588	0.933308	0.905643	0.952862	0.917946	0.806383	1	NA	1.47018	0.452712	0.0759754	0.303803	0.601622	5.95867	2.543e-09	5.95867	0.397206
CFD	1100	520	580	SMD	0	0.95	16	NA	-0.042797	0.152582	-0.280486	0.779105	-0.341851	0.256257	0.523665	0.95	-1.16595	1.08035	51.9434	15	5.7714e-06	NA	0.250943	0.132422	0.11395	1.32643	0.500943	0.337564	1.15171	NA	1.86089	1.44462	2.3971	0.711224	0.520828	0.825968	0.673677	0.425057	0.922296	NA	-0.280486	-0.107023	0.0724393	-0.249001	0.0349552	-1.47742	0.139564	-1.47742	0.896059
APOC4	1071	491	580	SMD	0	0.95	15	NA	-0.20861	0.237467	-0.878478	0.379684	-0.674037	0.256817	0.881061	0.95	-2.11203	1.69481	95.8987	14	2.88328e-14	NA	0.719878	0.318177	0.334936	2.18646	0.848456	0.578737	1.47867	NA	2.61723	2.10474	3.25452	0.854013	0.774262	0.905588	0.851061	0.65365	1	NA	-0.878478	0.0378402	0.0742005	-0.10759	0.18327	0.509973	0.610071	0.509973	0.648405
LYZ	1067	496	571	SMD	0	0.95	15	NA	0.0555118	0.207243	0.267859	0.788808	-0.350677	0.4617	0.757352	0.95	-1.58065	1.69167	91.6296	14	1.86632e-13	NA	0.530632	0.242652	0.232956	1.48144	0.728445	0.482656	1.21714	NA	2.55831	2.05161	3.19016	0.847211	0.76242	0.901741	0.823651	0.673074	0.974228	NA	0.267859	-0.00289359	0.0759975	-0.151846	0.146059	-0.0380748	0.969628	-0.0380748	0.900308
IGHV3-7	1060	498	562	SMD	0	0.95	14	NA	0.0169843	0.14951	0.1136	0.909555	-0.276049	0.310018	0.472661	0.95	-1.01286	1.04682	36.0342	13	0.000586144	NA	0.201055	0.119396	0.070033	1.11621	0.448392	0.264638	1.05651	NA	1.66489	1.25035	2.21686	0.639231	0.360359	0.79652	0.642464	0.290415	0.994512	NA	0.1136	0.132632	0.0747739	-0.0139216	0.279187	1.77378	0.0760993	1.77378	0.958462
IGHV1-2	1056	471	585	SMD	0	0.95	13	NA	-0.0205738	0.186252	-0.110462	0.912043	-0.385621	0.344473	0.599777	0.95	-1.34067	1.29953	60.4951	12	1.83348e-08	NA	0.325043	0.180022	0.108584	0.928947	0.570125	0.329521	0.963819	NA	2.24528	1.73897	2.89899	0.801637	0.669314	0.881011	0.720769	0.528067	0.913471	NA	-0.110462	-0.0324655	0.0774178	-0.184202	0.119271	-0.419354	0.674957	-0.419354	0.958462
FETUB	1051	519	532	SMD	0	0.95	15	NA	-0.299016	0.162818	-1.8365	0.0662838	-0.618134	0.0201023	0.55155	0.95	-1.49057	0.892536	53.6901	14	1.45114e-06	NA	0.277698	0.147304	0.101647	1.00187	0.52697	0.318821	1.00094	NA	1.95832	1.51757	2.52706	0.739244	0.565789	0.843409	0.698352	0.459484	0.93722	NA	-1.8365	-0.196451	0.074256	-0.34199	-0.0509124	-2.6456	0.00815468	-2.6456	0.260499
IGKV1-17	1050	488	562	SMD	0	0.95	11	NA	-0.0828368	0.0938217	-0.882918	0.377281	-0.266724	0.10105	0.189524	0.95	-0.51157	0.345896	24.0268	10	0.00752964	NA	0.0271168	0.0399769	0.0255746	1.9474	0.164672	0.159921	1.39549	NA	1.55006	1.1101	2.16438	0.583798	0.18852	0.786533	0.280053	0.0915211	0.468584	NA	-0.882918	-0.058682	0.0755917	-0.206839	0.0894751	-0.776302	0.437571	-0.776302	0.647255
IGLV1-51	1047	490	557	SMD	0	0.95	12	NA	0.191022	0.145816	1.31002	0.190188	-0.0947716	0.476815	0.430288	0.95	-0.767719	1.14976	38.0675	11	7.62111e-05	NA	0.163885	0.105989	0.0400279	0.525602	0.404828	0.20007	0.724984	NA	1.86029	1.3869	2.49525	0.711039	0.480116	0.839391	0.64232	0.400219	0.884421	NA	1.31002	0.188602	0.0752544	0.0411062	0.336098	2.50619	0.0122039	2.50619	0.460407
IGKV1-16	1046	477	569	SMD	0	0.95	12	NA	0.20184	0.119345	1.69124	0.090791	-0.0320707	0.435751	0.312549	0.95	-0.494563	0.898244	22.8209	11	0.0187315	NA	0.083444	0.0697005	0.00300298	0.456185	0.288867	0.0547995	0.675415	NA	1.44036	1.03647	2.00163	0.517986	0.0691303	0.750408	0.488212	0.103396	0.873028	NA	1.69124	0.197208	0.0768144	0.046655	0.347762	2.56734	0.0102483	2.56734	0.318433
IGHG1	1045	472	573	SMD	0	0.95	10	NA	-0.0624947	0.178203	-0.350693	0.725819	-0.411767	0.286778	0.522796	0.95	-1.26806	1.14307	45.5812	9	7.20147e-07	NA	0.241559	0.148125	0.0760824	0.892142	0.491486	0.27583	0.944533	NA	2.25046	1.67879	3.0168	0.80255	0.645182	0.890123	0.76066	0.562743	0.958577	NA	-0.350693	-0.107297	0.0767741	-0.257771	0.0431777	-1.39756	0.162244	-1.39756	0.863921
CST3	1044	477	567	SMD	0	0.95	16	NA	0.190569	0.133395	1.42861	0.153117	-0.0708799	0.452018	0.437234	0.95	-0.747204	1.12834	48.3912	15	2.19874e-05	NA	0.173379	0.101017	0.0464171	0.455823	0.416388	0.215446	0.675147	NA	1.79613	1.38798	2.3243	0.690027	0.480921	0.814896	0.608975	0.396522	0.821428	NA	1.42861	0.169662	0.0730539	0.0264791	0.312845	2.32242	0.0202101	2.32242	0.413656
PLTP	1043	504	539	SMD	0	0.95	16	NA	-0.485075	0.251435	-1.92923	0.0537025	-0.977878	0.00772791	0.941308	0.95	-2.50398	1.53383	87.2217	15	3.26168e-12	NA	0.822841	0.365436	0.388904	2.77885	0.907106	0.623622	1.66699	NA	2.41139	1.93414	3.00639	0.828024	0.732685	0.889361	0.813478	0.526507	1	NA	-1.92923	-0.441189	0.0765501	-0.591224	-0.291154	-5.76341	8.2433e-09	-5.76341	0.229484
TFRC	1043	475	568	SMD	0	0.95	15	NA	-0.228737	0.174118	-1.31369	0.188951	-0.570001	0.112528	0.60522	0.95	-1.53623	1.07876	61.4968	14	6.3995e-08	NA	0.335974	0.169416	0.133705	1.16274	0.579633	0.365657	1.07831	NA	2.09586	1.6387	2.68056	0.772346	0.627608	0.860829	0.738803	0.519842	0.957763	NA	-1.31369	-0.205851	0.0743009	-0.351478	-0.060224	-2.77051	0.00559694	-2.77051	0.460407
IGHV3-72	1039	523	516	SMD	0	0.95	14	NA	-0.456171	0.209968	-2.17258	0.029812	-0.8677	-0.0446423	0.731252	0.95	-2.04943	1.13709	66.4751	13	3.55272e-09	NA	0.490644	0.239256	0.209054	1.77903	0.70046	0.457224	1.3338	NA	2.2613	1.77013	2.88876	0.804438	0.680853	0.880166	0.794938	0.534884	1	NA	-2.17258	-0.171776	0.0742526	-0.317308	-0.0262433	-2.3134	0.0207009	-2.3134	0.163136
PRG4	1034	492	542	SMD	0	0.95	15	NA	0.422928	0.125796	3.36202	0.000773754	0.176373	0.669484	0.387447	0.95	-0.4141	1.25996	34.3737	14	0.0018182	NA	0.134291	0.0869104	0.026975	0.490924	0.366457	0.164241	0.700659	NA	1.56693	1.17907	2.08237	0.592712	0.280686	0.769386	0.565745	0.259044	0.872445	NA	3.36202	0.426553	0.0745002	0.280535	0.572571	5.72553	1.03113e-08	5.72553	0.0104802
IGHG3	1024	498	526	SMD	0	0.95	13	NA	0.02355	0.196938	0.119581	0.904815	-0.362441	0.409541	0.652834	0.95	-1.41333	1.46043	66.1896	12	1.64182e-09	NA	0.387408	0.203278	0.14657	1.27025	0.622421	0.382845	1.12705	NA	2.34857	1.83017	3.01383	0.818703	0.701448	0.889906	0.768362	0.57366	0.963064	NA	0.119581	-0.155387	0.0764425	-0.305212	-0.0055629	-2.03274	0.0420792	-2.03274	0.958462
F11	1013	352	661	SMD	0	0.95	16	NA	0.420648	0.149337	2.81677	0.00485095	0.127953	0.713344	0.51566	0.95	-0.685333	1.52663	59.601	15	2.95319e-07	NA	0.243604	0.12772	0.0865498	0.749138	0.493562	0.294193	0.865527	NA	1.99334	1.56119	2.54511	0.748326	0.589713	0.845621	0.682698	0.490854	0.874541	NA	2.81677	0.458905	0.072338	0.317126	0.600685	6.34391	2.24008e-10	6.34391	0.0448713
CA1	1008	454	554	SMD	0	0.95	15	NA	0.510587	0.235028	2.17246	0.0298213	0.0499414	0.971233	0.865151	0.95	-1.35846	2.37963	118.502	14	1.23601e-18	NA	0.693248	0.311515	0.311837	1.90326	0.832615	0.558423	1.37959	NA	2.90936	2.36956	3.57215	0.881858	0.821899	0.921632	0.836679	0.716384	0.956973	NA	2.17246	0.384742	0.0778493	0.23216	0.537324	4.94213	7.72718e-07	4.94213	0.163136
HBD	1000	485	515	SMD	0	0.95	15	NA	0.512075	0.258006	1.98474	0.0471735	0.0063921	1.01776	0.961069	0.95	-1.56419	2.58834	142.03	14	2.79924e-23	NA	0.857087	0.375987	0.391681	2.16435	0.92579	0.625844	1.47117	NA	3.18512	2.62144	3.87002	0.901429	0.854481	0.933231	0.858368	0.759715	0.957021	NA	1.98474	0.411869	0.0801233	0.25483	0.568908	5.14044	2.74097e-07	5.14044	0.218551
PROZ	993	405	588	SMD	0	0.95	16	NA	0.0465074	0.142338	0.326739	0.743865	-0.23247	0.325484	0.4779	0.95	-0.978486	1.0715	41.4508	15	0.000272899	NA	0.208128	0.11557	0.0864497	1.10748	0.456211	0.294023	1.05237	NA	1.66234	1.27182	2.17278	0.638125	0.38177	0.78818	0.642052	0.325156	0.958949	NA	0.326739	0.0171685	0.0737336	-0.127347	0.161684	0.232845	0.815882	0.232845	0.874274
IGLV1-47	986	489	497	SMD	0	0.95	12	NA	0.0676878	0.156563	0.432336	0.665497	-0.23917	0.374546	0.462095	0.95	-0.961924	1.0973	36.1281	11	0.000161131	NA	0.18902	0.121509	0.0545558	1.01146	0.434764	0.233572	1.00571	NA	1.81228	1.34599	2.44011	0.695528	0.448031	0.83205	0.642609	0.360993	0.924226	NA	0.432336	0.105092	0.0774922	-0.0467899	0.256974	1.35616	0.175048	1.35616	0.831182
CFHR2	986	310	676	SMD	0	0.95	17	NA	0.111798	0.148073	0.755014	0.45024	-0.178421	0.402016	0.529913	0.95	-1.01769	1.24128	56.2688	16	2.1969e-06	NA	0.258882	0.129891	0.0987601	0.841454	0.508804	0.314261	0.917308	NA	1.87531	1.46857	2.39472	0.715651	0.536325	0.825622	0.694542	0.455731	0.933354	NA	0.755014	0.0813277	0.0714979	-0.0588056	0.221461	1.13748	0.255336	1.13748	0.703264
HGFAC	976	465	511	SMD	0	0.95	15	NA	-0.552857	0.148167	-3.7313	0.000190493	-0.843259	-0.262454	0.47814	0.95	-1.58582	0.480102	38.4093	14	0.00044975	NA	0.206665	0.120936	0.0698774	1.03201	0.454604	0.264343	1.01588	NA	1.65636	1.25541	2.18536	0.635505	0.365502	0.790611	0.627582	0.303436	0.951727	NA	-3.7313	-0.416537	0.0767354	-0.566935	-0.266138	-5.42822	5.69174e-08	-5.42822	0.00361222
CFHR1	975	337	638	SMD	0	0.95	17	NA	0.0999193	0.158957	0.628594	0.529615	-0.211631	0.411469	0.580518	0.95	-1.13743	1.33726	65.977	16	4.9987e-08	NA	0.311734	0.149474	0.133202	1.08049	0.558331	0.364968	1.03947	NA	2.03066	1.60611	2.56743	0.757491	0.61234	0.848294	0.725731	0.514497	0.936966	NA	0.628594	0.0383148	0.0704214	-0.0997086	0.176338	0.544079	0.586387	0.544079	0.748069
IGLV3-10	974	469	505	SMD	0	0.95	14	NA	0.365608	0.102644	3.56191	0.000368162	0.16443	0.566787	0.234101	0.95	-0.144454	0.875671	18.5643	13	0.137243	NA	0.0442675	0.0524973	0	0.290557	0.210398	0	0.539034	NA	1.195	1	1.64461	0.299733	0	0.630278	0.300117	0	0.787717	NA	3.56191	0.383286	0.0788684	0.228707	0.537865	4.85982	1.17493e-06	4.85982	0.00607068
IGKV1-5	964	453	511	SMD	0	0.95	11	NA	0.0569031	0.0947713	0.600425	0.548223	-0.128845	0.242652	0.17151	0.95	-0.331079	0.444885	11.4426	10	0.32409	NA	0.020434	0.0394229	0	0.201267	0.142948	0	0.448628	NA	1.0697	1	1.45958	0.126073	0	0.530597	0.206827	0	1	NA	0.600425	0.0586134	0.0801303	-0.0984392	0.215666	0.731475	0.464489	0.731475	0.763656
PROC	957	467	490	SMD	0	0.95	15	NA	-0.272444	0.181679	-1.49959	0.13372	-0.628527	0.0836396	0.628464	0.95	-1.63016	1.08527	54.8237	14	9.2828e-07	NA	0.36196	0.18466	0.146582	1.39391	0.601631	0.38286	1.18064	NA	1.97888	1.53563	2.55009	0.744636	0.575939	0.846223	0.731074	0.461727	1	NA	-1.49959	-0.136334	0.0782987	-0.289796	0.017129	-1.7412	0.0816488	-1.7412	0.381864
ADIPOQ	948	413	535	SMD	0	0.95	14	NA	-0.268282	0.241115	-1.11267	0.265849	-0.740858	0.204294	0.864928	0.95	-2.1528	1.61623	79.4237	13	1.41594e-11	NA	0.689963	0.318186	0.314923	2.34774	0.83064	0.56118	1.53223	NA	2.47174	1.95748	3.12111	0.836321	0.739022	0.897344	0.847717	0.631625	1	NA	-1.11267	-0.227055	0.0804247	-0.384685	-0.069426	-2.82321	0.00475458	-2.82321	0.557034
IGHV1-18	945	460	485	SMD	0	0.95	12	NA	0.100033	0.145898	0.685639	0.492941	-0.185921	0.385988	0.410013	0.95	-0.813532	1.0136	30.9071	11	0.00113957	NA	0.146824	0.10436	0.025378	0.505122	0.383177	0.159305	0.710719	NA	1.67623	1.23103	2.28243	0.644095	0.34012	0.808043	0.574802	0.282089	0.867515	NA	0.685639	0.149714	0.0801773	-0.00743117	0.306858	1.86728	0.0618625	1.86728	0.726001
PF4	936	306	630	SMD	0	0.95	15	NA	0.581516	0.377155	1.54185	0.12311	-0.157694	1.32073	1.46509	0.95	-2.58362	3.74665	246.557	14	1.48018e-44	NA	2.00424	0.805843	1.01691	5.26436	1.41571	1.00842	2.29442	NA	4.19657	3.55731	4.95071	0.943218	0.920977	0.959199	0.939333	0.856039	1	NA	1.54185	0.214521	0.0762524	0.0650695	0.363973	2.81331	0.00490347	2.81331	0.366911
IGLV3-9	935	473	462	SMD	0	0.95	13	NA	0.0291316	0.220874	0.131893	0.895069	-0.403773	0.462036	0.735811	0.95	-1.59038	1.64864	58.6902	12	3.90725e-08	NA	0.492633	0.255709	0.191566	1.79894	0.701878	0.437683	1.34125	NA	2.21153	1.70927	2.86137	0.795537	0.657722	0.877861	0.776769	0.494752	1	NA	0.131893	0.191543	0.0799914	0.0347625	0.348323	2.39454	0.0166411	2.39454	0.95502
JCHAIN	921	303	618	SMD	0	0.95	15	NA	0.211304	0.163959	1.28876	0.197482	-0.110051	0.532659	0.564283	0.95	-1.00775	1.43036	71.1555	14	1.19118e-09	NA	0.291532	0.150204	0.105364	0.760679	0.539937	0.324599	0.872169	NA	2.25445	1.77941	2.85631	0.803248	0.684172	0.877429	0.722974	0.569886	0.876061	NA	1.28876	0.245513	0.0735011	0.101453	0.389572	3.34026	0.000837	3.34026	0.467493
CFP	910	296	614	SMD	0	0.95	17	NA	-0.353128	0.271625	-1.30006	0.193582	-0.885504	0.179248	1.07966	0.95	-2.65437	1.94811	109.807	16	4.88098e-16	NA	1.09189	0.441696	0.550331	3.13415	1.04493	0.741843	1.77035	NA	2.61972	2.13622	3.21264	0.854289	0.780868	0.903111	0.870539	0.621867	1	NA	-1.30006	-0.382516	0.0753676	-0.530234	-0.234799	-5.07534	3.86799e-07	-5.07534	0.463923
IGKV3D-20	910	446	464	SMD	0	0.95	12	NA	0.0785777	0.162584	0.483306	0.628879	-0.240081	0.397236	0.471878	0.95	-0.972832	1.12999	36.5615	11	0.000136436	NA	0.196235	0.131118	0.0509187	0.958374	0.442985	0.225652	0.978966	NA	1.82312	1.35521	2.45258	0.699137	0.455517	0.833753	0.618644	0.353678	0.88361	NA	0.483306	0.102587	0.0828593	-0.0598145	0.264988	1.23808	0.215685	1.23808	0.819595
MASP1	908	440	468	SMD	0	0.95	15	NA	0.0468875	0.140484	0.333756	0.738564	-0.228457	0.322232	0.432796	0.95	-0.888112	0.981887	36.1857	14	0.000978683	NA	0.167577	0.108394	0.0408332	0.756159	0.409361	0.202072	0.869574	NA	1.6077	1.21378	2.12946	0.613106	0.321234	0.779473	0.566064	0.272895	0.859233	NA	0.333756	0.0808501	0.0811039	-0.0781107	0.239811	0.99687	0.318828	0.99687	0.871908
IGLV8-61	903	418	485	SMD	0	0.95	14	NA	-0.0116668	0.152785	-0.0763606	0.939132	-0.311121	0.287787	0.470191	0.95	-1.03613	1.01279	44.0846	13	2.97137e-05	NA	0.197737	0.123893	0.0495437	0.589874	0.444676	0.222584	0.768033	NA	1.8415	1.4021	2.4186	0.705113	0.491323	0.82905	0.605056	0.385436	0.824676	NA	-0.0763606	0.0189719	0.0807378	-0.139271	0.177215	0.234982	0.814223	0.234982	0.971803
MASP2	897	409	488	SMD	0	0.95	14	NA	0.449702	0.12049	3.73229	0.00018975	0.213547	0.685858	0.325778	0.95	-0.260107	1.15951	25.6826	13	0.0187475	NA	0.0916135	0.0764154	0.00296011	0.429691	0.302677	0.0544069	0.655508	NA	1.40555	1.03305	1.91237	0.49382	0.0629658	0.726565	0.450746	0.088517	0.812974	NA	3.73229	0.426628	0.0812765	0.267329	0.585927	5.2491	1.52843e-07	5.2491	0.00361222
FCGBP	897	446	451	SMD	0	0.95	14	NA	-0.0970663	0.127666	-0.760314	0.447067	-0.347287	0.153155	0.354206	0.95	-0.868815	0.674682	27.4113	13	0.0109223	NA	0.109163	0.0854952	0.0145901	0.774633	0.330399	0.120789	0.880133	NA	1.45209	1.07136	1.96812	0.525743	0.128771	0.741836	0.478406	0.132792	0.824021	NA	-0.760314	-0.138605	0.0817361	-0.298804	0.0215952	-1.69576	0.0899317	-1.69576	0.702319
IGLL1	894	431	463	SMD	0	0.95	11	NA	0.0404615	0.103652	0.390358	0.696272	-0.162693	0.243616	0.220346	0.95	-0.457996	0.538919	14.6103	10	0.146928	NA	0.0378086	0.0492173	0	0.281667	0.194444	0	0.530723	NA	1.20873	1	1.72382	0.315552	0	0.663476	0.319919	0	0.879136	NA	0.390358	0.0273793	0.08008	-0.129575	0.184333	0.341899	0.732427	0.341899	0.848389
IGHV1-24	893	425	468	SMD	0	0.95	11	NA	0.850873	0.203398	4.18329	2.87314e-05	0.452221	1.24953	0.620049	0.95	-0.551776	2.25352	43.4043	10	4.20987e-06	NA	0.343091	0.201309	0.116605	1.54495	0.585739	0.341475	1.24296	NA	2.08337	1.55869	2.78467	0.769608	0.588394	0.871041	0.753917	0.480076	1	NA	4.18329	0.761588	0.0849877	0.595015	0.92816	8.96115	3.21299e-19	8.96115	0.000908033
IGLL5	892	392	500	SMD	0	0.95	10	NA	-0.128748	0.171363	-0.751316	0.452462	-0.464613	0.207117	0.493643	0.95	-1.26709	1.00959	39.3412	9	9.99758e-06	NA	0.214318	0.136798	0.0627723	0.888423	0.462945	0.250544	0.942562	NA	2.09075	1.54191	2.83495	0.771232	0.57939	0.875574	0.729836	0.508718	0.950954	NA	-0.751316	-0.163458	0.0797157	-0.319698	-0.00721851	-2.05052	0.040314	-2.05052	0.703264
GP1BA	886	429	457	SMD	0	0.95	14	NA	-0.0860616	0.188418	-0.456758	0.647845	-0.455355	0.283231	0.629753	0.95	-1.45817	1.28605	54.329	13	5.29766e-07	NA	0.361087	0.192782	0.128361	1.17142	0.600905	0.358274	1.08232	NA	2.0443	1.5788	2.64704	0.760717	0.598814	0.857282	0.726504	0.484231	0.968777	NA	-0.456758	-0.0284447	0.0828756	-0.190878	0.133988	-0.343222	0.731431	-0.343222	0.822439
IGFBP3	877	359	518	SMD	0	0.95	15	NA	-0.874481	0.233597	-3.74355	0.000181438	-1.33232	-0.41664	0.845384	0.95	-2.70082	0.951859	74.2028	14	3.31272e-10	NA	0.660106	0.306931	0.299888	2.33235	0.812469	0.547621	1.5272	NA	2.30222	1.82198	2.90903	0.811328	0.698761	0.881831	0.806471	0.55783	1	NA	-3.74355	-0.556766	0.0820933	-0.717666	-0.395866	-6.78211	1.1843e-11	-6.78211	0.00357457
IGHV1-46	877	449	428	SMD	0	0.95	11	NA	0.350548	0.168128	2.08501	0.0370688	0.0210231	0.680073	0.489646	0.95	-0.757107	1.4582	31.2092	10	0.000541825	NA	0.211486	0.136907	0.0651435	1.35468	0.459876	0.255232	1.16391	NA	1.76661	1.28935	2.42053	0.679581	0.39847	0.829322	0.680155	0.336866	1	NA	2.08501	0.366984	0.0834381	0.203448	0.53052	4.39828	1.09113e-05	4.39828	0.188737
IGLV3-25	864	441	423	SMD	0	0.95	12	NA	0.458613	0.248736	1.84377	0.065216	-0.0289005	0.946127	0.808029	0.95	-1.34179	2.25901	59.2534	11	1.27559e-08	NA	0.591041	0.313765	0.227854	2.23563	0.768792	0.477341	1.4952	NA	2.32092	1.78634	3.01548	0.814357	0.686621	0.890027	0.796084	0.523891	1	NA	1.84377	0.586999	0.0872947	0.415904	0.758093	6.72434	1.76395e-11	6.72434	0.25831
IGHA2	863	288	575	SMD	0	0.95	13	NA	-0.121843	0.0780166	-1.56176	0.118344	-0.274753	0.0310665	0.0780166	0.95	-0.293557	0.0498701	7.41318	12	0.829146	NA	0	0.0282682	0	0.054943	0	0	0.234399	NA	1	1	1.51784	0	0	0.565943	0	0	1	NA	-1.56176	-0.121843	0.0780166	-0.274753	0.0310665	-1.56176	0.118344	-1.56176	0.360499
CD44	860	413	447	SMD	0	0.95	13	NA	-0.146159	0.19396	-0.753554	0.451117	-0.526314	0.233996	0.628475	0.95	-1.52942	1.23711	58.21	12	4.77509e-08	NA	0.357361	0.197034	0.125786	1.20589	0.597797	0.354663	1.09813	NA	2.20246	1.7013	2.85125	0.79385	0.654508	0.876993	0.730698	0.54009	0.921307	NA	-0.753554	-0.135424	0.0846827	-0.301399	0.0305509	-1.59919	0.109777	-1.59919	0.703264
IGKV3D-15	860	365	495	SMD	0	0.95	9	NA	-0.0283483	0.240412	-0.117916	0.906135	-0.499548	0.442851	0.675652	0.95	-1.62601	1.56932	28.7949	8	0.000344474	NA	0.398708	0.256345	0.118785	2.57133	0.631433	0.344653	1.60354	NA	1.8972	1.35337	2.65955	0.722173	0.454036	0.858621	0.766477	0.268916	1	NA	-0.117916	0.223345	0.0903521	0.0462582	0.400432	2.47194	0.0134382	2.47194	0.958462
IGLV2-18	857	436	421	SMD	0	0.95	11	NA	-0.109613	0.13698	-0.800216	0.423586	-0.378089	0.158862	0.362707	0.95	-0.930115	0.710888	24.5757	10	0.00621041	NA	0.112793	0.0892145	0.0150323	0.675728	0.335847	0.122606	0.822027	NA	1.56766	1.12447	2.18555	0.593095	0.209126	0.790647	0.546484	0.205399	0.88757	NA	-0.800216	-0.0633944	0.0826327	-0.225351	0.0985627	-0.767183	0.442973	-0.767183	0.68499
S100A9	848	342	506	SMD	0	0.95	13	NA	0.819905	0.224698	3.64892	0.000263349	0.379505	1.26031	0.754726	0.95	-0.841236	2.48105	86.0497	12	2.85887e-13	NA	0.519122	0.26549	0.205659	1.58048	0.720501	0.453497	1.25717	NA	2.67784	2.12346	3.37694	0.860546	0.778225	0.91231	0.79091	0.660464	0.921356	NA	3.64892	0.632676	0.0847352	0.466598	0.798754	7.4665	8.23538e-14	7.4665	0.00464536
IGHD	842	415	427	SMD	0	0.95	9	NA	-0.565489	0.216644	-2.61022	0.00904831	-0.990104	-0.140875	0.597269	0.95	-1.97781	0.846828	41.2296	8	1.88834e-06	NA	0.309796	0.206236	0.0930358	1.67935	0.556593	0.305018	1.2959	NA	2.27018	1.66745	3.09076	0.805964	0.64034	0.895319	0.733398	0.511505	0.955292	NA	-2.61022	-0.451845	0.0877581	-0.623848	-0.279842	-5.14875	2.62223e-07	-5.14875	0.0711206
CDH5	839	409	430	SMD	0	0.95	12	NA	-0.980474	0.30014	-3.26672	0.001088	-1.56874	-0.392211	0.99938	0.95	-3.20723	1.24628	84.8861	11	1.66299e-13	NA	0.908676	0.458278	0.377045	3.25041	0.953245	0.61404	1.80289	NA	2.77793	2.19162	3.5211	0.870415	0.791806	0.919343	0.840582	0.623158	1	NA	-3.26672	-0.5619	0.0888941	-0.736129	-0.387671	-6.321	2.59875e-10	-6.321	0.0141068
LCP1	833	404	429	SMD	0	0.95	12	NA	0.717199	0.228168	3.1433	0.00167054	0.269999	1.1644	0.737636	0.95	-0.926357	2.36076	49.3266	11	8.26877e-07	NA	0.492047	0.263934	0.19288	2.17464	0.701461	0.439182	1.47467	NA	2.1176	1.60867	2.78753	0.776996	0.613577	0.871305	0.787622	0.467134	1	NA	3.1433	0.585074	0.0849185	0.418637	0.751511	6.88983	5.58595e-12	6.88983	0.0199544
FCN2	832	427	405	SMD	0	0.95	13	NA	0.104909	0.219135	0.478744	0.632121	-0.324587	0.534406	0.717964	0.95	-1.47532	1.68514	49.9751	12	1.41123e-06	NA	0.467452	0.251393	0.189634	2.23345	0.683704	0.43547	1.49447	NA	2.04073	1.55977	2.67001	0.759881	0.588965	0.859726	0.748809	0.43507	1	NA	0.478744	-0.0844501	0.0863795	-0.253751	0.0848505	-0.977664	0.32824	-0.977664	0.820788
PIGR	831	283	548	SMD	0	0.95	14	NA	-0.0270926	0.247336	-0.109538	0.912776	-0.511862	0.457676	0.872964	0.95	-1.92912	1.87493	81.4141	13	5.97519e-12	NA	0.700891	0.331326	0.326877	2.7961	0.837192	0.571731	1.67215	NA	2.50252	1.98502	3.15495	0.840322	0.746211	0.899535	0.818369	0.613207	1	NA	-0.109538	0.133161	0.0817442	-0.027055	0.293376	1.62899	0.103314	1.62899	0.958462
IGHV3-74	827	209	618	SMD	0	0.95	12	NA	-0.12153	0.165662	-0.733604	0.46319	-0.446221	0.203161	0.48813	0.95	-1.20915	0.966092	30.7134	11	0.00122302	NA	0.210827	0.136679	0.0545095	1.13016	0.459159	0.233473	1.06309	NA	1.67097	1.22662	2.27629	0.641851	0.335365	0.807006	0.640178	0.278788	1	NA	-0.733604	-0.00722209	0.08472	-0.17327	0.158826	-0.0852465	0.932065	-0.0852465	0.709662
IGLV1-40	826	362	464	SMD	0	0.95	12	NA	0.214696	0.196798	1.09095	0.275296	-0.171021	0.600414	0.604656	0.95	-1.13256	1.56195	37.7764	11	8.53339e-05	NA	0.326879	0.193149	0.109324	1.70056	0.571733	0.330641	1.30405	NA	1.85316	1.38082	2.48708	0.708813	0.475524	0.838334	0.703337	0.339019	1	NA	1.09095	0.344202	0.082549	0.182409	0.505996	4.16967	3.05037e-05	4.16967	0.565258
SERPINA5	825	340	485	SMD	0	0.95	13	NA	-0.290197	0.218221	-1.32983	0.183575	-0.717903	0.137509	0.735013	0.95	-1.90795	1.32756	58.3023	12	4.59454e-08	NA	0.492624	0.25114	0.201909	1.91165	0.701872	0.449343	1.38263	NA	2.20421	1.70283	2.8532	0.794176	0.65513	0.877161	0.795752	0.537735	1	NA	-1.32983	-0.149833	0.0832055	-0.312913	0.0132463	-1.80076	0.0717401	-1.80076	0.453682
QSOX1	811	395	416	SMD	0	0.95	13	NA	-0.133323	0.20964	-0.635961	0.524802	-0.54421	0.277564	0.684303	0.95	-1.63946	1.37282	44.4141	12	1.29795e-05	NA	0.424322	0.230214	0.159886	1.85435	0.6514	0.399857	1.36175	NA	1.92384	1.45831	2.53799	0.729816	0.529783	0.844754	0.742683	0.389635	1	NA	-0.635961	-0.108505	0.0856842	-0.276443	0.0594325	-1.26634	0.205391	-1.26634	0.746516
VASN	805	370	435	SMD	0	0.95	13	NA	-0.480432	0.180289	-2.66479	0.00770372	-0.833792	-0.127072	0.569386	0.95	-1.73364	0.772779	35.1314	12	0.000446258	NA	0.291696	0.169497	0.124172	1.93646	0.540089	0.352381	1.39157	NA	1.71103	1.27581	2.29472	0.658426	0.385629	0.810093	0.690318	0.301862	1	NA	-2.66479	-0.36279	0.0851687	-0.529718	-0.195863	-4.25967	2.04731e-05	-4.25967	0.0635138
IGHV4-34	798	388	410	SMD	0	0.95	10	NA	0.137004	0.206728	0.662725	0.507506	-0.268175	0.542183	0.579102	0.95	-1.19841	1.47242	32.726	9	0.000149041	NA	0.292623	0.197499	0.0771648	1.61939	0.540947	0.277786	1.27255	NA	1.90689	1.38622	2.62313	0.724989	0.479598	0.854668	0.684717	0.347442	1	NA	0.662725	0.234437	0.0919897	0.0541408	0.414734	2.54852	0.0108182	2.54852	0.734992
PI16	796	362	434	SMD	0	0.95	15	NA	-0.846467	0.245068	-3.454	0.000552328	-1.32679	-0.366142	0.885672	0.95	-2.75985	1.06691	67.3521	14	5.79919e-09	NA	0.724357	0.338157	0.32075	2.45802	0.851092	0.566348	1.56781	NA	2.19337	1.72509	2.78876	0.792137	0.663971	0.871419	0.804058	0.522503	1	NA	-3.454	-0.722829	0.0880782	-0.895459	-0.550199	-8.20667	2.27409e-16	-8.20667	0.00805655
F13A1	794	249	545	SMD	0	0.95	14	NA	-0.639135	0.174882	-3.65466	0.000257526	-0.981899	-0.296372	0.565049	0.95	-1.87027	0.592002	44.6905	13	2.35664e-05	NA	0.288697	0.163778	0.0998432	1.26912	0.537305	0.31598	1.12655	NA	1.85411	1.41302	2.4329	0.70911	0.499154	0.831052	0.674251	0.392923	0.95558	NA	-3.65466	-0.578269	0.081544	-0.738092	-0.418445	-7.0915	1.32671e-12	-7.0915	0.00464536
IGHV3-64	778	379	399	SMD	0	0.95	9	NA	0.189008	0.134372	1.4066	0.159545	-0.0743561	0.452372	0.327926	0.95	-0.586414	0.96443	18.5117	8	0.0177007	NA	0.0894797	0.0800712	0.00377277	0.587593	0.299132	0.0614229	0.766546	NA	1.52117	1.0489	2.20608	0.567842	0.0910755	0.794525	0.550637	0.132752	0.968521	NA	1.4066	0.242413	0.0854638	0.0749068	0.409919	2.83644	0.00456198	2.83644	0.420921
PRDX2	776	283	493	SMD	0	0.95	13	NA	0.669479	0.300382	2.22876	0.0258299	0.0807413	1.25822	1.05904	0.95	-1.66145	3.0004	122.144	12	2.3077e-20	NA	1.03133	0.477918	0.461041	2.93064	1.01554	0.679	1.71191	NA	3.19041	2.5864	3.93547	0.901755	0.850511	0.935434	0.879239	0.762143	0.996335	NA	2.22876	0.512547	0.0879219	0.340223	0.684871	5.82957	5.55697e-09	5.82957	0.147864
PTGDS	770	396	374	SMD	0	0.95	12	NA	-0.329887	0.162293	-2.03266	0.0420866	-0.647976	-0.0117985	0.455864	0.95	-1.34562	0.685841	27.7829	11	0.00349461	NA	0.181473	0.130312	0.0336915	1.02594	0.425996	0.183553	1.01289	NA	1.58925	1.15844	2.18027	0.604072	0.254839	0.789631	0.574155	0.224051	0.92426	NA	-2.03266	-0.27138	0.0916266	-0.450965	-0.0917955	-2.96181	0.00305839	-2.96181	0.202766
IGKV6-21	759	367	392	SMD	0	0.95	11	NA	-0.224491	0.220892	-1.01629	0.309489	-0.657431	0.208449	0.677192	0.95	-1.75641	1.30742	52.2506	10	1.02546e-07	NA	0.409796	0.237517	0.1392	1.50646	0.640153	0.373096	1.22738	NA	2.28584	1.73394	3.01341	0.808615	0.667391	0.889876	0.763513	0.548639	0.978387	NA	-1.01629	-0.0900023	0.0890698	-0.264576	0.0845714	-1.01047	0.312271	-1.01047	0.596674
S100A8	744	226	518	SMD	0	0.95	13	NA	0.780287	0.223807	3.48643	0.000489522	0.341633	1.21894	0.750545	0.95	-0.871651	2.43223	68.0473	12	7.41466e-10	NA	0.513228	0.263813	0.206466	1.87217	0.716399	0.454386	1.36827	NA	2.3813	1.85915	3.05011	0.823652	0.710684	0.89251	0.788168	0.591899	0.984437	NA	3.48643	0.642919	0.0854075	0.475523	0.810314	7.52766	5.16565e-14	7.52766	0.00742604
PFN1	744	297	447	SMD	0	0.95	12	NA	0.324463	0.226244	1.43412	0.151537	-0.118968	0.767894	0.728327	0.95	-1.29835	1.94728	61.5614	11	4.74842e-09	NA	0.479274	0.259787	0.178787	1.70116	0.692296	0.422833	1.30428	NA	2.36569	1.82571	3.06538	0.821317	0.699988	0.893578	0.780272	0.58472	0.975825	NA	1.43412	0.238537	0.0886935	0.0647008	0.412373	2.68945	0.00715695	2.68945	0.413656
IGHV3-53	733	383	350	SMD	0	0.95	8	NA	0.036314	0.171995	0.211134	0.832783	-0.30079	0.373418	0.403617	0.95	-0.9513	1.02393	19.253	7	0.00743074	NA	0.133324	0.122114	0.011642	0.79396	0.365136	0.107898	0.891044	NA	1.65844	1.13258	2.42846	0.63642	0.220414	0.830435	0.563362	0.196086	0.930639	NA	0.211134	0.0677208	0.0952983	-0.11906	0.254502	0.71062	0.47732	0.71062	0.922499
IGLC2	731	181	550	SMD	0	0.95	9	NA	0.0709432	0.136145	0.521087	0.602306	-0.195895	0.337781	0.302535	0.95	-0.644437	0.786324	14.8488	8	0.0621527	NA	0.0729918	0.078076	0	0.376433	0.27017	0	0.613541	NA	1.36239	1	2.00107	0.461236	0	0.750266	0.437554	0	0.917181	NA	0.521087	0.079366	0.0908639	-0.098724	0.257456	0.873461	0.382412	0.873461	0.798687
IGHV1-69	717	411	306	SMD	0	0.95	9	NA	0.305285	0.179296	1.70268	0.0886276	-0.0461298	0.656699	0.461983	0.95	-0.787132	1.3977	23.5244	8	0.00275234	NA	0.181281	0.140566	0.029556	1.03539	0.425771	0.171919	1.01754	NA	1.7148	1.20363	2.44308	0.659928	0.309733	0.832457	0.626566	0.265706	0.987427	NA	1.70268	0.306411	0.093286	0.123574	0.489248	3.28464	0.00102112	3.28464	0.314823
IGKV1D-33	715	409	306	SMD	0	0.95	7	NA	0.258064	0.13077	1.97342	0.0484473	0.00176012	0.514368	0.263328	0.95	-0.418843	0.934971	11.5316	6	0.0732721	NA	0.0522411	0.066979	0	0.696975	0.228563	0	0.83485	NA	1.38634	1	2.13311	0.479691	0	0.780228	0.436415	0	0.961286	NA	1.97342	0.240186	0.0926425	0.0586103	0.421762	2.59261	0.00952496	2.59261	0.220898
CAT	702	319	383	SMD	0	0.95	10	NA	0.359658	0.154522	2.32754	0.0199363	0.0567993	0.662516	0.394737	0.95	-0.550608	1.26992	22.4316	9	0.00760719	NA	0.13194	0.108801	0.0188773	1.13198	0.363236	0.137395	1.06395	NA	1.57873	1.11522	2.2349	0.598781	0.195955	0.799791	0.55258	0.18893	0.91623	NA	2.32754	0.326605	0.090656	0.148922	0.504287	3.60268	0.00031495	3.60268	0.12146
IGHV3-13	699	243	456	SMD	0	0.95	13	NA	0.200035	0.10598	1.88747	0.0590971	-0.00768287	0.407752	0.232901	0.95	-0.312577	0.712646	16.8851	12	0.153972	NA	0.043011	0.0548963	0	0.291037	0.207391	0	0.539479	NA	1.18621	1	1.64935	0.289313	0	0.6324	0.294568	0	0.820334	NA	1.88747	0.211146	0.0828384	0.0487858	0.373506	2.54889	0.0108066	2.54889	0.244946
EFEMP1	696	231	465	SMD	0	0.95	13	NA	-0.263026	0.188518	-1.39524	0.162945	-0.632514	0.106461	0.605473	0.95	-1.59566	1.06961	50.4048	12	1.18591e-06	NA	0.331059	0.185839	0.113222	1.20539	0.575378	0.336485	1.0979	NA	2.04949	1.5674	2.67986	0.761928	0.592956	0.860756	0.716571	0.487404	0.945737	NA	-1.39524	-0.336894	0.08478	-0.50306	-0.170728	-3.97375	7.07511e-05	-3.97375	0.425452
CFL1	692	297	395	SMD	0	0.95	11	NA	0.499536	0.535046	0.933632	0.350494	-0.549135	1.54821	1.80081	0.95	-3.57418	4.57325	81.3754	10	2.69722e-13	NA	2.95664	1.40596	1.38616	12.7093	1.71949	1.17735	3.56501	NA	2.85264	2.2336	3.64324	0.877113	0.799558	0.92466	0.938907	0.336315	1	NA	0.933632	-0.00339385	0.0921861	-0.184075	0.177288	-0.0368152	0.970632	-0.0368152	0.625773
IGKV3-15	690	388	302	SMD	0	0.95	9	NA	-0.369745	0.276378	-1.33782	0.180954	-0.911435	0.171946	0.788216	0.95	-2.23358	1.49409	41.4594	8	1.7102e-06	NA	0.5449	0.341089	0.172848	2.60042	0.738173	0.415751	1.61258	NA	2.27649	1.67285	3.09797	0.80704	0.642655	0.895805	0.792625	0.461089	1	NA	-1.33782	-0.0722001	0.0971916	-0.262692	0.118292	-0.742864	0.457564	-0.742864	0.451953
IGKV1D-16	690	354	336	SMD	0	0.95	10	NA	-0.0936007	0.0933412	-1.00278	0.315967	-0.276546	0.0893448	0.0933412	0.95	-0.308846	0.121645	5.39831	9	0.798297	NA	0	0.0366134	0	0.125378	0	0	0.354088	NA	1	1	1.63022	0	0	0.623722	0	0	1	NA	-1.00278	-0.0936007	0.0933412	-0.276546	0.0893448	-1.00278	0.315967	-1.00278	0.600655
IGLV2-11	683	388	295	SMD	0	0.95	8	NA	-0.00265022	0.123025	-0.0215422	0.982813	-0.243774	0.238474	0.223297	0.95	-0.549038	0.543737	10.6097	7	0.156575	NA	0.0347264	0.0600291	0	0.757222	0.18635	0	0.870185	NA	1.23112	1	1.84983	0.340223	0	0.707762	0.286804	0	0.858832	NA	-0.0215422	0.00928266	0.0967354	-0.180315	0.19888	0.0959593	0.923553	0.0959593	0.989741
IGKV3-11	680	374	306	SMD	0	0.95	8	NA	-0.222183	0.215971	-1.02876	0.303591	-0.645478	0.201112	0.54459	0.95	-1.55475	1.11038	20.2866	7	0.00498271	NA	0.249934	0.195103	0.038071	1.70174	0.499934	0.195118	1.30451	NA	1.70238	1.16741	2.4825	0.654945	0.26624	0.837736	0.669801	0.164085	1	NA	-1.02876	-0.0195573	0.0989975	-0.213589	0.174474	-0.197553	0.843395	-0.197553	0.59442
CRISP3	670	328	342	SMD	0	0.95	11	NA	-1.18254	0.269721	-4.3843	1.16357e-05	-1.71118	-0.653895	0.843706	0.95	-3.09113	0.726057	43.2908	10	4.41161e-06	NA	0.63909	0.355715	0.245084	3.16426	0.799431	0.49506	1.77884	NA	2.08064	1.55634	2.78157	0.769004	0.587153	0.870753	0.798621	0.457004	1	NA	-4.3843	-0.967018	0.102788	-1.16848	-0.765556	-9.40784	5.06413e-21	-9.40784	0.000490316
IGHV6-1	665	214	451	SMD	0	0.95	12	NA	-0.0944041	0.0861367	-1.09598	0.273087	-0.263229	0.0744207	0.0861646	0.95	-0.286391	0.0975825	14.5413	11	0.204474	NA	4.79646e-06	0.0334037	0	0.652087	0.00219008	0	0.807519	NA	1.14975	1	1.61141	0.243534	0	0.614888	5.38719e-05	0	0.426783	NA	-1.09598	-0.094406	0.0861335	-0.263225	0.0744125	-1.09604	0.27306	-1.09604	0.565258
IGLC7	665	209	456	SMD	0	0.95	11	NA	0.105795	0.197699	0.535131	0.59256	-0.281688	0.493277	0.59454	0.95	-1.23915	1.45074	43.9541	10	3.35469e-06	NA	0.314394	0.189993	0.0979348	1.20712	0.560708	0.312945	1.09869	NA	2.09652	1.57001	2.79961	0.77249	0.594309	0.872413	0.731262	0.494181	0.968343	NA	0.535131	0.150154	0.0876597	-0.0216561	0.321963	1.71292	0.0867279	1.71292	0.790601
IGHV3-33	662	244	418	SMD	0	0.95	8	NA	0.325726	0.308673	1.05525	0.291312	-0.279261	0.930713	0.87843	0.95	-1.82372	2.47517	51.4744	7	7.41045e-09	NA	0.676361	0.407015	0.244446	3.36861	0.822412	0.494415	1.83538	NA	2.71173	2.01105	3.65653	0.86401	0.752741	0.925207	0.887345	0.655903	1	NA	1.05525	0.601027	0.0937956	0.417191	0.784863	6.40784	1.47599e-10	6.40784	0.581473
IGKV2-30	658	206	452	SMD	0	0.95	10	NA	-0.237631	0.190618	-1.24663	0.212532	-0.611236	0.135974	0.53767	0.95	-1.4775	1.00224	36.3405	9	3.4493e-05	NA	0.252754	0.167932	0.06712	1.10955	0.502746	0.259075	1.05335	NA	2.00944	1.47278	2.74163	0.752342	0.538977	0.86696	0.695614	0.439713	0.951516	NA	-1.24663	-0.117392	0.0881306	-0.290125	0.0553407	-1.33202	0.182852	-1.33202	0.489987
IGKV2D-28	656	351	305	SMD	0	0.95	6	NA	-0.115129	0.175887	-0.654566	0.512747	-0.459861	0.229602	0.37223	0.95	-1.1486	0.918346	12.2099	5	0.0320227	NA	0.107619	0.115329	0	1.66496	0.328053	0	1.29033	NA	1.56268	1	2.45229	0.590495	0	0.833713	0.57979	0.0543236	1	NA	-0.654566	-0.0210897	0.101928	-0.220864	0.178685	-0.206909	0.836081	-0.206909	0.738687
LDHB	648	225	423	SMD	0	0.95	14	NA	0.721289	0.29133	2.47585	0.0132919	0.150293	1.29228	1.03527	0.95	-1.53437	2.97695	70.1458	13	7.54594e-10	NA	0.986915	0.463089	0.442759	3.53804	0.993436	0.665402	1.88097	NA	2.32289	1.82479	2.95695	0.814672	0.699688	0.88563	0.830582	0.498986	1	NA	2.47585	0.383302	0.0909806	0.204983	0.561621	4.21301	2.51992e-05	4.21301	0.0904206
DBH	647	239	408	SMD	0	0.95	13	NA	-0.124594	0.267676	-0.465465	0.641599	-0.649228	0.400041	0.912513	0.95	-2.13302	1.88383	87.8714	12	1.27346e-13	NA	0.761029	0.378094	0.311358	2.29643	0.87237	0.557995	1.5154	NA	2.70603	2.14874	3.40786	0.863437	0.783413	0.913894	0.817034	0.649525	0.984543	NA	-0.465465	0.0633005	0.0908877	-0.114836	0.241437	0.696469	0.486135	0.696469	0.820788
FCGR3A	639	260	379	SMD	0	0.95	13	NA	0.229211	0.238821	0.959761	0.337175	-0.238869	0.697291	0.7961	0.95	-1.52299	1.98141	53.5881	12	3.23654e-07	NA	0.57674	0.30011	0.230567	2.30574	0.759434	0.480174	1.51847	NA	2.11322	1.62305	2.75142	0.77607	0.620389	0.867905	0.777843	0.493306	1	NA	0.959761	0.0415464	0.0932454	-0.141211	0.224304	0.445559	0.655916	0.445559	0.615338
TAGLN2	636	212	424	SMD	0	0.95	13	NA	0.430566	0.449515	0.957846	0.33814	-0.450467	1.3116	1.61981	0.95	-3.13461	3.99574	97.588	12	1.65028e-15	NA	2.42172	1.07011	1.22233	9.62735	1.55619	1.10559	3.1028	NA	2.85172	2.27974	3.56723	0.877034	0.807588	0.921415	0.921917	0.520132	1	NA	0.957846	0.0784219	0.0917008	-0.101308	0.258152	0.855193	0.392444	0.855193	0.615338
LTF	630	266	364	SMD	0	0.95	11	NA	-0.0515413	0.126106	-0.408714	0.68275	-0.298705	0.195622	0.284693	0.95	-0.695562	0.59248	16.3898	10	0.0890053	NA	0.0651475	0.0739127	0	0.470072	0.25524	0	0.685618	NA	1.28023	1	1.82462	0.389863	0	0.699632	0.372419	0	0.863809	NA	-0.408714	-0.0525057	0.0922845	-0.23338	0.128368	-0.568955	0.569386	-0.568955	0.842501
SELENOP	624	200	424	SMD	0	0.95	11	NA	-0.60312	0.200947	-3.00139	0.00268749	-0.996968	-0.209271	0.596642	0.95	-1.95282	0.746577	35.492	10	0.000102881	NA	0.315602	0.195517	0.0981011	1.66684	0.561784	0.313211	1.29106	NA	1.88393	1.3883	2.55651	0.718246	0.48116	0.846995	0.710534	0.371765	1	NA	-3.00139	-0.402056	0.0895432	-0.577557	-0.226554	-4.49007	7.11983e-06	-4.49007	0.0297586
ICAM1	624	237	387	SMD	0	0.95	11	NA	-0.117781	0.184135	-0.639645	0.522403	-0.47868	0.243117	0.531177	0.95	-1.31939	1.08382	30.7091	10	0.000655251	NA	0.248243	0.163906	0.0636621	1.2966	0.49824	0.252313	1.13868	NA	1.7524	1.27744	2.40395	0.674364	0.387202	0.826959	0.665596	0.315122	1	NA	-0.639645	-0.0984667	0.0915041	-0.277812	0.0808781	-1.07609	0.281887	-1.07609	0.7451
GGH	623	257	366	SMD	0	0.95	11	NA	0.345121	0.140333	2.4593	0.0139207	0.0700737	0.620169	0.351077	0.95	-0.44907	1.13931	20.0991	10	0.0283294	NA	0.103562	0.0935028	0	0.663301	0.32181	0	0.814433	NA	1.41771	1.00377	2.00237	0.502465	0.00749026	0.750591	0.478066	0.0566912	0.899441	NA	2.4593	0.354695	0.0924149	0.173566	0.535825	3.83808	0.000124002	3.83808	0.0923368
MST1	623	211	412	SMD	0	0.95	13	NA	0.364888	0.320098	1.13993	0.254317	-0.262493	0.99227	1.12148	0.95	-2.10347	2.83325	56.0203	12	1.18694e-07	NA	1.15526	0.541446	0.556124	5.04881	1.07483	0.745737	2.24695	NA	2.16064	1.66458	2.80452	0.785792	0.639098	0.87286	0.867298	0.325868	1	NA	1.13993	0.0732794	0.0892304	-0.101609	0.248168	0.821237	0.411511	0.821237	0.541853
APMAP	621	245	376	SMD	0	0.95	12	NA	0.49151	0.123167	3.99061	6.59034e-05	0.250108	0.732911	0.281157	0.95	-0.134947	1.11797	17.2474	11	0.100766	NA	0.0638792	0.073534	0	0.385013	0.252743	0	0.620494	NA	1.25218	1	1.76189	0.362224	0	0.677862	0.350908	0	0.846569	NA	3.99061	0.465724	0.0926828	0.284069	0.647379	5.02492	5.03641e-07	5.02492	0.0016945
IGHV2-5	620	199	421	SMD	0	0.95	11	NA	0.143119	0.21416	0.668278	0.503956	-0.276628	0.562865	0.647114	0.95	-1.32075	1.60699	35.9516	10	8.58039e-05	NA	0.372892	0.222276	0.133471	2.21494	0.610649	0.365337	1.48827	NA	1.89609	1.39861	2.57052	0.721848	0.488784	0.848658	0.739115	0.366492	1	NA	0.668278	0.178487	0.090191	0.00171558	0.355258	1.97899	0.0478176	1.97899	0.733133
ALDOB	619	234	385	SMD	0	0.95	12	NA	0.132848	0.132322	1.00398	0.315389	-0.126498	0.392194	0.311628	0.95	-0.561503	0.827199	19.7915	11	0.0482838	NA	0.0796031	0.0848452	0	0.740327	0.28214	0	0.860423	NA	1.34135	1	1.87854	0.444205	0	0.716628	0.378866	0	0.77961	NA	1.00398	0.0797085	0.0950663	-0.106618	0.266035	0.838452	0.401777	0.838452	0.600655
MMRN1	618	258	360	SMD	0	0.95	10	NA	-0.228194	0.21066	-1.08323	0.278705	-0.641079	0.184692	0.608808	0.95	-1.63211	1.17572	41.2129	9	4.57484e-06	NA	0.32627	0.207317	0.0960934	1.26579	0.5712	0.309989	1.12508	NA	2.13991	1.5839	2.89111	0.781622	0.601391	0.880361	0.735215	0.511441	0.958988	NA	-1.08323	-0.188924	0.0950924	-0.375301	-0.00254598	-1.98674	0.0469515	-1.98674	0.565991
KRT9	616	192	424	SMD	0	0.95	12	NA	-0.173473	0.162249	-1.06918	0.284989	-0.491474	0.144529	0.4625	0.95	-1.20399	0.857041	27.7176	11	0.00357566	NA	0.187582	0.131794	0.0349761	0.934646	0.433107	0.187019	0.966771	NA	1.58738	1.15689	2.17806	0.603141	0.252843	0.789205	0.593809	0.217722	0.969897	NA	-1.06918	-0.0537805	0.090772	-0.23169	0.124129	-0.592478	0.55353	-0.592478	0.572954
IGKV2-24	609	228	381	SMD	0	0.95	11	NA	-0.248855	0.229424	-1.08469	0.278058	-0.698518	0.200809	0.712296	0.95	-1.86018	1.36247	60.7087	10	2.66082e-09	NA	0.45473	0.256939	0.163136	1.68476	0.674337	0.403901	1.29798	NA	2.46391	1.88962	3.21274	0.835279	0.719941	0.903117	0.785385	0.60328	0.967489	NA	-1.08469	-0.0791499	0.088587	-0.252777	0.0944774	-0.893471	0.371605	-0.893471	0.565916
CFHR5	607	199	408	SMD	0	0.95	12	NA	0.266109	0.167933	1.58461	0.113054	-0.0630338	0.595251	0.486958	0.95	-0.818902	1.35112	35.1893	11	0.000230595	NA	0.208927	0.140737	0.0473782	0.775846	0.457085	0.217665	0.880821	NA	1.78858	1.32586	2.4128	0.687405	0.431138	0.828226	0.617364	0.357164	0.877564	NA	1.58461	0.226586	0.0903883	0.0494282	0.403744	2.50681	0.0121827	2.50681	0.353354
IGLV4-69	603	174	429	SMD	0	0.95	10	NA	0.0312111	0.175507	0.177834	0.858853	-0.312777	0.375199	0.466489	0.95	-1.04451	1.10694	27.5333	9	0.00114101	NA	0.186809	0.141403	0.0349195	0.992965	0.432214	0.186868	0.996476	NA	1.74907	1.25456	2.43851	0.673123	0.364645	0.831829	0.606469	0.297326	0.915612	NA	0.177834	0.0596239	0.0937667	-0.124156	0.243403	0.635875	0.524858	0.635875	0.936788
IGLV7-46	603	312	291	SMD	0	0.95	10	NA	-0.0691929	0.101256	-0.683343	0.49439	-0.267652	0.129266	0.101272	0.95	-0.302726	0.16434	11.6252	9	0.23527	NA	3.07524e-06	0.0409777	0	0.698604	0.00175364	0	0.835825	NA	1.13653	1	1.62732	0.225823	0	0.622383	2.9994e-05	0	0.474547	NA	-0.683343	-0.0691904	0.101254	-0.267644	0.129264	-0.683335	0.494395	-0.683335	0.72603
IGKV1-39	602	308	294	SMD	0	0.95	3	NA	0.474574	0.141626	3.35089	0.000805521	0.196992	0.752157	0.184485	0.95	-1.86953	2.81868	2.54196	2	0.280557	NA	0.0139768	0.0602963	0	2.18822	0.118223	0	1.47926	NA	1.12738	1	3.49551	0.213205	0	0.918158	0.232273	0	1	NA	3.35089	0.470437	0.123911	0.227576	0.713297	3.79658	0.000146704	3.79658	0.0107191
CA2	601	219	382	SMD	0	0.95	10	NA	0.483978	0.167972	2.8813	0.00396042	0.154759	0.813198	0.431191	0.95	-0.510351	1.47831	22.2465	9	0.00812968	NA	0.157711	0.13031	0.0149467	0.740245	0.397129	0.122257	0.860375	NA	1.57221	1.10995	2.22698	0.595442	0.188307	0.798364	0.558968	0.176654	0.941282	NA	2.8813	0.408002	0.0995601	0.212868	0.603136	4.09805	4.16647e-05	4.09805	0.0390127
IGFBP2	598	186	412	SMD	0	0.95	11	NA	0.279156	0.212674	1.3126	0.189316	-0.137676	0.695989	0.646136	0.95	-1.1825	1.74082	35.1344	10	0.000118439	NA	0.372261	0.220838	0.12675	1.94356	0.610132	0.35602	1.39412	NA	1.87442	1.38024	2.54554	0.715379	0.47508	0.845673	0.748218	0.369413	1	NA	1.3126	0.101857	0.0924657	-0.079372	0.283087	1.10157	0.270649	1.10157	0.460407
ALDOA	598	217	381	SMD	0	0.95	11	NA	0.307077	0.331816	0.925444	0.354735	-0.343271	0.957425	1.07364	0.95	-2.12167	2.73583	56.2488	10	1.84394e-08	NA	1.04261	0.53955	0.430162	4.35893	1.02108	0.655867	2.0878	NA	2.37168	1.80882	3.10969	0.822218	0.694361	0.896589	0.860862	0.452763	1	NA	0.925444	0.0776192	0.0948916	-0.108365	0.263603	0.817978	0.41337	0.817978	0.627926
KRT1	598	198	400	SMD	0	0.95	11	NA	-0.0553968	0.199928	-0.277085	0.781715	-0.447248	0.336454	0.596184	0.95	-1.40406	1.29327	37.9868	10	3.81529e-05	NA	0.315464	0.194271	0.0928248	1.27337	0.561662	0.304672	1.12844	NA	1.94902	1.44363	2.63134	0.736751	0.52017	0.855574	0.717484	0.42253	1	NA	-0.277085	0.105433	0.0907454	-0.0724247	0.283291	1.16186	0.245294	1.16186	0.8977
IGHV3-64D	598	205	393	SMD	0	0.95	10	NA	0.145593	0.162813	0.894231	0.371198	-0.173516	0.464701	0.433523	0.95	-0.854113	1.1453	26.912	9	0.00144642	NA	0.161434	0.122007	0.0276016	0.69355	0.401788	0.166137	0.832796	NA	1.72923	1.23816	2.41505	0.665577	0.347701	0.828546	0.608995	0.303672	0.914319	NA	0.894231	0.147515	0.0899144	-0.0287143	0.323744	1.64061	0.100878	1.64061	0.642817
IGKV1-27	588	176	412	SMD	0	0.95	10	NA	0.17495	0.231973	0.754182	0.45074	-0.279709	0.629608	0.672919	0.95	-1.3768	1.7267	46.3519	9	5.18059e-07	NA	0.399009	0.250079	0.122636	1.54871	0.631671	0.350195	1.24447	NA	2.26941	1.69512	3.03826	0.805833	0.651983	0.89167	0.741495	0.528899	0.954091	NA	0.754182	0.19061	0.09666	0.00116027	0.38006	1.97197	0.0486133	1.97197	0.703264
PON3	582	214	368	SMD	0	0.95	12	NA	-1.00529	0.384514	-2.61445	0.00893723	-1.75893	-0.251658	1.30968	0.95	-3.92344	1.91285	63.6622	11	1.92171e-09	NA	1.5674	0.754533	0.696676	5.92014	1.25196	0.834671	2.43313	NA	2.40572	1.86097	3.10993	0.827213	0.71125	0.896605	0.883435	0.381893	1	NA	-2.61445	-0.571298	0.0975352	-0.762463	-0.380132	-5.85735	4.70312e-09	-5.85735	0.0706134
KRT10	580	193	387	SMD	0	0.95	11	NA	-0.083293	0.17991	-0.462971	0.643385	-0.43591	0.269324	0.515278	0.95	-1.24893	1.08235	30.3336	10	0.000755345	NA	0.233144	0.156559	0.0543266	1.06412	0.48285	0.233081	1.03156	NA	1.74165	1.26845	2.39139	0.670332	0.37848	0.825137	0.65482	0.312686	0.996954	NA	-0.462971	0.0265418	0.0917904	-0.153364	0.206448	0.289157	0.772462	0.289157	0.820788
HSPA5	579	203	376	SMD	0	0.95	11	NA	0.134635	0.206594	0.65169	0.514601	-0.270282	0.539553	0.609808	0.95	-1.24485	1.51412	40.4678	10	1.40136e-05	NA	0.329185	0.207218	0.0948423	1.27335	0.573746	0.307965	1.12843	NA	2.01166	1.49714	2.703	0.75289	0.553857	0.863131	0.701149	0.446615	0.955682	NA	0.65169	0.053491	0.0956283	-0.133937	0.240919	0.559364	0.575914	0.559364	0.740655
BLVRB	579	165	414	SMD	0	0.95	10	NA	-0.0196688	0.0962061	-0.204444	0.838006	-0.208229	0.168892	0.0962061	0.95	-0.24152	0.202183	7.84048	9	0.550299	NA	0	0.0394784	0	0.259913	0	0	0.509816	NA	1	1	1.63022	0	0	0.623722	0	0	1	NA	-0.204444	-0.0196688	0.0962061	-0.208229	0.168892	-0.204444	0.838006	-0.204444	0.92455
IGHV4-28	572	177	395	SMD	0	0.95	10	NA	-0.226526	0.180402	-1.25567	0.209235	-0.580107	0.127056	0.485021	0.95	-1.34499	0.891936	28.6458	9	0.00074343	NA	0.202701	0.150045	0.0407708	1.02138	0.450223	0.201918	1.01063	NA	1.78406	1.28356	2.47971	0.685818	0.393033	0.837371	0.622836	0.320015	0.925657	NA	-1.25567	-0.137711	0.0948582	-0.323629	0.0482082	-1.45175	0.146571	-1.45175	0.485335
COMP	566	178	388	SMD	0	0.95	12	NA	-0.987683	0.331372	-2.98058	0.00287702	-1.63716	-0.338205	1.096	0.95	-3.42972	1.45436	51.2345	11	3.75025e-07	NA	1.09141	0.557111	0.473287	5.13394	1.04471	0.687959	2.26582	NA	2.15817	1.64397	2.83319	0.785301	0.629991	0.87542	0.828273	0.34396	1	NA	-2.98058	-0.859775	0.0991042	-1.05402	-0.665535	-8.67547	4.11841e-18	-8.67547	0.0311745
YWHAZ	566	176	390	SMD	0	0.95	11	NA	0.714936	0.581901	1.22862	0.219214	-0.42557	1.85544	1.95817	0.95	-3.71476	5.14463	73.9012	10	7.78209e-12	NA	3.49584	1.6625	1.66273	16.0145	1.86972	1.28947	4.00181	NA	2.71848	2.11431	3.49529	0.864684	0.776301	0.918147	0.938555	0.162774	1	NA	1.22862	0.121196	0.0968333	-0.0685934	0.310986	1.2516	0.210716	1.2516	0.500408
IGLV1-36	562	284	278	SMD	0	0.95	7	NA	0.025798	0.121151	0.212941	0.831373	-0.211653	0.263249	0.190952	0.95	-0.46506	0.516656	11.0818	6	0.0858811	NA	0.0217852	0.0551623	0	1.62348	0.147598	0	1.27416	NA	1.35903	1	2.09376	0.458571	0	0.77189	0.212038	0	0.577925	NA	0.212941	0.033688	0.103461	-0.169091	0.236467	0.325612	0.744718	0.325612	0.922499
VCL	550	174	376	SMD	0	0.95	10	NA	0.355708	0.27218	1.30688	0.191252	-0.177756	0.889172	0.82237	0.95	-1.54068	2.2521	45.5243	9	7.37874e-07	NA	0.60221	0.347237	0.21426	2.66713	0.776022	0.462882	1.63314	NA	2.24906	1.67758	3.01521	0.802303	0.644669	0.890007	0.812894	0.496428	1	NA	1.30688	0.144407	0.0966295	-0.0449838	0.333797	1.49444	0.135062	1.49444	0.460523
SPARC	546	176	370	SMD	0	0.95	12	NA	-0.0536842	0.116761	-0.459778	0.645675	-0.282531	0.175163	0.229889	0.95	-0.56591	0.458541	19.1759	11	0.058009	NA	0.039216	0.0630875	0	1.29324	0.19803	0	1.13721	NA	1.32033	1	1.85168	0.426362	0	0.708347	0.23971	0	0.557064	NA	-0.459778	-0.0307587	0.0950131	-0.216981	0.155464	-0.323731	0.746142	-0.323731	0.821087
CFHR4	541	182	359	SMD	0	0.95	10	NA	0.00431798	0.107745	0.0400757	0.968033	-0.206859	0.215495	0.181179	0.95	-0.413482	0.422118	9.55847	9	0.387396	NA	0.0212168	0.0514423	0	0.20097	0.14566	0	0.448297	NA	1.03056	1	1.68004	0.0584265	0	0.645706	0.18276	0	1	NA	0.0400757	0.0184832	0.0947946	-0.167311	0.204277	0.194982	0.845407	0.194982	0.982936
COL6A3	541	178	363	SMD	0	0.95	11	NA	-0.338135	0.207303	-1.63111	0.102867	-0.744441	0.0681719	0.606351	0.95	-1.7098	1.03353	32.1467	10	0.000378503	NA	0.324687	0.20782	0.0923972	1.76082	0.569813	0.303969	1.32696	NA	1.79295	1.31147	2.4512	0.688926	0.41859	0.833565	0.686849	0.312223	1	NA	-1.63111	-0.230089	0.0958877	-0.418026	-0.0421529	-2.39957	0.0164143	-2.39957	0.336312
CAMP	540	179	361	SMD	0	0.95	10	NA	-0.467976	0.0954756	-4.90152	9.50982e-07	-0.655104	-0.280847	0.0954962	0.95	-0.68819	-0.247761	11.6597	9	0.233181	NA	3.92751e-06	0.0387383	0	0.721297	0.00198179	0	0.849292	NA	1.13821	1	1.63051	0.228111	0	0.623858	4.30856e-05	0	0.502897	NA	-4.90152	-0.467974	0.0954728	-0.655097	-0.28085	-4.90164	9.50388e-07	-4.90164	7.2132e-05
IGHV3-43	539	175	364	SMD	0	0.95	9	NA	0.0909272	0.17399	0.5226	0.601253	-0.250087	0.431942	0.43647	0.95	-0.94116	1.12301	19.2837	8	0.0134139	NA	0.160233	0.13256	0.0144331	1.28878	0.400292	0.120138	1.13524	NA	1.55257	1.0736	2.24522	0.585142	0.132407	0.801626	0.588114	0.127985	1	NA	0.5226	0.157357	0.0964725	-0.0317254	0.34644	1.63111	0.102867	1.63111	0.797988
PCYOX1	539	176	363	SMD	0	0.95	11	NA	-1.14503	0.296737	-3.85874	0.000113972	-1.72663	-0.563438	0.930774	0.95	-3.25059	0.960525	57.3414	10	1.14989e-08	NA	0.778287	0.429501	0.290923	3.14897	0.882206	0.539372	1.77453	NA	2.39461	1.82887	3.13534	0.825606	0.701026	0.898274	0.803532	0.535409	1	NA	-3.85874	-0.909662	0.101651	-1.10889	-0.710429	-8.94885	3.59215e-19	-8.94885	0.00246994
IGKV6D-21	539	277	262	SMD	0	0.95	10	NA	-0.302246	0.229401	-1.31755	0.187656	-0.751863	0.147371	0.647396	0.95	-1.79514	1.19065	35.7314	9	4.42414e-05	NA	0.366498	0.244628	0.104152	2.00843	0.60539	0.322726	1.41719	NA	1.99253	1.45846	2.72216	0.748121	0.529876	0.86505	0.696438	0.432858	0.960017	NA	-1.31755	-0.289057	0.107829	-0.500398	-0.0777154	-2.68069	0.00734703	-2.68069	0.459151
IGHV1-45	538	189	349	SMD	0	0.95	9	NA	-0.184942	0.139892	-1.32203	0.186157	-0.459126	0.0892416	0.317968	0.95	-0.936817	0.566932	15.4987	8	0.0501442	NA	0.0815336	0.0846932	0	0.459956	0.285541	0	0.678201	NA	1.39188	1	2.04032	0.483827	0	0.759782	0.46292	0	0.941197	NA	-1.32203	-0.170656	0.0941569	-0.3552	0.0138885	-1.81246	0.0699151	-1.81246	0.457699
TIMP1	533	190	343	SMD	0	0.95	11	NA	0.332904	0.249341	1.33513	0.181833	-0.155796	0.821603	0.764849	0.95	-1.39731	2.06311	44.6245	10	2.54152e-06	NA	0.522823	0.303636	0.175275	2.03781	0.723065	0.418659	1.42752	NA	2.11245	1.58373	2.81768	0.775908	0.601308	0.874045	0.764495	0.4618	1	NA	1.33513	0.106866	0.0996724	-0.0884878	0.302221	1.07218	0.28364	1.07218	0.451953
SH3BGRL3	530	160	370	SMD	0	0.95	11	NA	0.424615	0.619414	0.685511	0.493022	-0.789415	1.63864	2.08002	0.95	-4.28071	5.12994	87.5117	10	1.6657e-14	NA	3.94279	1.88358	1.81184	15.8299	1.98565	1.34605	3.97868	NA	2.95824	2.32788	3.7593	0.88573	0.815464	0.92924	0.934219	0.315842	1	NA	0.685511	0.0112833	0.101714	-0.188073	0.21064	0.110931	0.911671	0.110931	0.726001
TMSB4X	527	316	211	SMD	0	0.95	8	NA	-0.180741	0.24161	-0.748069	0.454419	-0.654287	0.292806	0.634	0.95	-1.73208	1.3706	30.1216	7	9.02044e-05	NA	0.34358	0.248297	0.0854564	1.8539	0.586157	0.292329	1.36158	NA	2.07439	1.47044	2.92638	0.767609	0.53751	0.883228	0.735715	0.468157	1	NA	-0.748069	-0.198938	0.112032	-0.418517	0.0206416	-1.77572	0.0757796	-1.77572	0.705475
TNXB	524	168	356	SMD	0	0.95	11	NA	-1.0074	0.28592	-3.52339	0.000426072	-1.5678	-0.447013	0.89607	0.95	-3.03446	1.01965	42.2934	10	6.64882e-06	NA	0.721192	0.399812	0.267864	3.24702	0.84923	0.517556	1.80195	NA	2.05654	1.53562	2.75415	0.763556	0.575936	0.868167	0.801993	0.374778	1	NA	-3.52339	-0.782005	0.10167	-0.981274	-0.582735	-7.69161	1.45295e-14	-7.69161	0.00666341
IGFBP4	524	166	358	SMD	0	0.95	10	NA	-0.287302	0.097253	-2.95417	0.0031351	-0.477914	-0.0966896	0.097253	0.95	-0.511568	-0.0630362	4.00975	9	0.91077	NA	0	0.0398272	0	0.0530182	0	0	0.230257	NA	1	1	1.63022	0	0	0.623722	0	0	1	NA	-2.95417	-0.287302	0.097253	-0.477914	-0.0966896	-2.95417	0.0031351	-2.95417	0.0329276
IGHV2-26	520	173	347	SMD	0	0.95	10	NA	0.166095	0.115459	1.43856	0.150275	-0.0602011	0.392391	0.207907	0.95	-0.31334	0.64553	11.6449	9	0.234074	NA	0.0298946	0.0578172	0	0.407789	0.172901	0	0.638584	NA	1.13749	1	1.62915	0.227132	0	0.623229	0.224251	0	0.877963	NA	1.43856	0.168136	0.0966241	-0.0212442	0.357516	1.7401	0.0818415	1.7401	0.411494
GAPDH	519	222	297	SMD	0	0.95	11	NA	0.613698	0.269179	2.27989	0.0226142	0.0861172	1.14128	0.835735	0.95	-1.27687	2.50426	44.6817	10	2.48188e-06	NA	0.625996	0.353924	0.228017	2.89443	0.791199	0.477511	1.7013	NA	2.11381	1.5849	2.81922	0.776195	0.601895	0.874182	0.785412	0.449363	1	NA	2.27989	0.342521	0.101599	0.143391	0.541651	3.3713	0.000748139	3.3713	0.133486
ZYX	516	161	355	SMD	0	0.95	10	NA	0.313046	0.226154	1.38422	0.166293	-0.130208	0.756299	0.647367	0.95	-1.17979	1.80588	36.7422	9	2.9257e-05	NA	0.367938	0.238227	0.102845	1.52994	0.606579	0.320694	1.23691	NA	2.02051	1.48217	2.75438	0.75505	0.544801	0.868188	0.719394	0.43277	1	NA	1.38422	0.154791	0.100266	-0.0417255	0.351308	1.54381	0.122633	1.54381	0.432492
SRGN	515	225	290	SMD	0	0.95	10	NA	0.327972	0.157409	2.08356	0.0371999	0.0194556	0.636487	0.379267	0.95	-0.546619	1.20256	18.471	9	0.0300857	NA	0.119065	0.113398	0	1.02616	0.345059	0	1.013	NA	1.4326	1	2.05425	0.512751	0	0.76303	0.480537	0.0498428	0.911231	NA	2.08356	0.331802	0.103846	0.128267	0.535337	3.19512	0.00139771	3.19512	0.188737
ACTN1	513	148	365	SMD	0	0.95	10	NA	0.00325942	0.169234	0.0192598	0.984634	-0.328434	0.334953	0.431973	0.95	-0.992872	0.999391	21.5859	9	0.0102883	NA	0.15796	0.131445	0.0185344	1.2982	0.397442	0.136141	1.13938	NA	1.54869	1.09103	2.19833	0.583061	0.159903	0.793074	0.551532	0.162179	0.940885	NA	0.0192598	0.0708143	0.101097	-0.127332	0.268961	0.70046	0.48364	0.70046	0.99051
IGHV3-73	504	171	333	SMD	0	0.95	8	NA	0.0213438	0.126437	0.16881	0.865946	-0.226469	0.269156	0.233426	0.95	-0.549828	0.592516	10.9453	7	0.141023	NA	0.0385011	0.0636172	0	0.783962	0.196217	0	0.885416	NA	1.25044	1	1.88076	0.360455	0	0.717296	0.301046	0	0.851663	NA	0.16881	-0.00828155	0.0983749	-0.201093	0.18453	-0.0841835	0.932911	-0.0841835	0.938521
F7	503	165	338	SMD	0	0.95	11	NA	-0.069931	0.262725	-0.266175	0.790104	-0.584863	0.445001	0.806268	0.95	-1.89383	1.75397	40.4631	10	1.40407e-05	NA	0.581043	0.336335	0.205363	2.89112	0.762262	0.45317	1.70033	NA	2.01154	1.49704	2.70287	0.752861	0.553797	0.863117	0.765264	0.375514	1	NA	-0.266175	0.0151746	0.100534	-0.181869	0.212218	0.15094	0.880023	0.15094	0.900517
IGLV7-43	501	143	358	SMD	0	0.95	8	NA	-0.248831	0.212469	-1.17114	0.241543	-0.665262	0.167601	0.541219	0.95	-1.57315	1.07549	27.0812	7	0.00032225	NA	0.247775	0.19096	0.0511297	1.31279	0.49777	0.226119	1.14577	NA	1.96691	1.38165	2.80009	0.741518	0.476154	0.872457	0.686083	0.390764	0.981402	NA	-1.17114	-0.098528	0.102608	-0.299636	0.10258	-0.960238	0.336936	-0.960238	0.524208
ERN1	496	272	224	SMD	0	0.95	4	NA	0.508251	0.117216	4.33603	1.45081e-05	0.278512	0.737989	0.117216	0.95	0.00391198	1.01259	0.514054	3	0.915793	NA	0	0.0439705	0	0.0823289	0	0	0.28693	NA	1	1	2.55553	0	0	0.846878	0	0	1	NA	4.33603	0.508251	0.117216	0.278512	0.737989	4.33603	1.45081e-05	4.33603	0.000550737
ANG	490	162	328	SMD	0	0.95	9	NA	-0.111146	0.150599	-0.738027	0.460498	-0.406314	0.184022	0.342863	0.95	-0.921889	0.699597	17.4227	8	0.0259969	NA	0.0948753	0.0977511	0	1.27323	0.308018	0	1.12838	NA	1.47575	1.01352	2.14878	0.540828	0.0264981	0.783422	0.464802	0.0800416	0.849563	NA	-0.738027	-0.114203	0.0997731	-0.309755	0.0813487	-1.14463	0.252364	-1.14463	0.709662
IGLV9-49	487	237	250	SMD	0	0.95	10	NA	0.0383002	0.111461	0.34362	0.731132	-0.18016	0.25676	0.111468	0.95	-0.218745	0.295345	11.4738	9	0.244625	NA	1.47384e-06	0.0504647	0	0.863912	0.00121402	0	0.929468	NA	1.1291	1	1.61296	0.215603	0	0.615629	1.18633e-05	0	0.497391	NA	0.34362	0.0383022	0.11146	-0.180155	0.25676	0.343641	0.731117	0.343641	0.866506
IGF2	486	177	309	SMD	0	0.95	9	NA	-0.455567	0.250406	-1.81931	0.0688636	-0.946353	0.0352197	0.711733	0.95	-2.13855	1.22741	44.6145	8	4.35371e-07	NA	0.443861	0.28033	0.140427	1.85327	0.666229	0.374736	1.36135	NA	2.36153	1.74561	3.19476	0.820686	0.671827	0.902023	0.786531	0.57945	0.993612	NA	-1.81931	-0.350612	0.10089	-0.548353	-0.152871	-3.47518	0.000510502	-3.47518	0.267177
SPP2	486	146	340	SMD	0	0.95	12	NA	-0.326852	0.224544	-1.45563	0.145496	-0.766949	0.113246	0.688985	0.95	-1.86201	1.2083	40.8941	11	2.51329e-05	NA	0.424281	0.255366	0.125558	1.5342	0.651368	0.354342	1.23863	NA	1.92812	1.44498	2.5728	0.731013	0.521065	0.848927	0.701247	0.419539	0.982954	NA	-1.45563	-0.170855	0.105367	-0.37737	0.0356606	-1.62152	0.104906	-1.62152	0.403337
IGFBP6	486	187	299	SMD	0	0.95	10	NA	-0.358936	0.292239	-1.22823	0.219361	-0.931714	0.213842	0.885844	0.95	-2.4017	1.68382	41.2642	9	4.47735e-06	NA	0.699316	0.401228	0.250726	3.22664	0.836251	0.500726	1.79628	NA	2.14124	1.58504	2.89263	0.781893	0.601964	0.880487	0.818835	0.452047	1	NA	-1.22823	-0.244689	0.10596	-0.452366	-0.0370121	-2.30927	0.0209287	-2.30927	0.500408
IGKV1D-13	485	254	231	SMD	0	0.95	5	NA	0.218183	0.116531	1.87231	0.0611637	-0.0102144	0.44658	0.116531	0.95	-0.152672	0.589037	0.796101	4	0.93897	NA	0	0.0469794	0	0.0412059	0	0	0.202992	NA	1	1	2.19283	0	0	0.792036	0	0	1	NA	1.87231	0.218183	0.116531	-0.0102144	0.44658	1.87231	0.0611637	1.87231	0.248706
HLA-A	482	149	333	SMD	0	0.95	9	NA	0.140849	0.16217	0.868525	0.385107	-0.176999	0.458697	0.377995	0.95	-0.752967	1.03466	16.5463	8	0.0351957	NA	0.116581	0.114428	0	0.582803	0.341439	0	0.763415	NA	1.43815	1	2.10066	0.516509	0	0.773385	0.49254	0.0264665	0.958613	NA	0.868525	0.190361	0.102718	-0.0109634	0.391686	1.85323	0.0638492	1.85323	0.653822
SPARCL1	482	150	332	SMD	0	0.95	10	NA	-0.186992	0.181105	-1.0325	0.301836	-0.54195	0.167967	0.463565	0.95	-1.25597	0.88199	20.1945	9	0.0167493	NA	0.182093	0.150025	0.0119255	1.33905	0.426724	0.109204	1.15717	NA	1.49794	1.0505	2.13596	0.554334	0.0938423	0.780813	0.55518	0.0870313	1	NA	-1.0325	-0.139547	0.102755	-0.340942	0.0618482	-1.35806	0.174444	-1.35806	0.593115
IGLV6-57	481	177	304	SMD	0	0.95	10	NA	0.200651	0.232032	0.864758	0.387172	-0.254123	0.655425	0.643783	0.95	-1.28392	1.68522	34.1537	9	8.3946e-05	NA	0.360618	0.250188	0.0857335	1.39706	0.600515	0.292803	1.18197	NA	1.94804	1.42087	2.67081	0.736486	0.504671	0.859811	0.669812	0.374563	0.965061	NA	0.864758	0.177688	0.108445	-0.0348592	0.390236	1.63852	0.101314	1.63852	0.655513
PRSS1	478	153	325	SMD	0	0.95	9	NA	-0.31867	0.269343	-1.18314	0.236753	-0.846573	0.209232	0.763568	0.95	-2.12422	1.48688	49.8969	8	4.27745e-08	NA	0.510491	0.324301	0.163281	2.40156	0.714486	0.404081	1.5497	NA	2.49742	1.86262	3.34857	0.839669	0.711762	0.910817	0.78187	0.584684	0.979056	NA	-1.18314	-0.0832659	0.103442	-0.286009	0.119477	-0.80495	0.420848	-0.80495	0.518261
OAF	477	151	326	SMD	0	0.95	8	NA	0.699772	0.34145	2.04941	0.0404216	0.0305428	1.369	0.952805	0.95	-1.63166	3.0312	31.198	7	5.71572e-05	NA	0.79125	0.496046	0.265457	5.44835	0.889523	0.515225	2.33417	NA	2.11113	1.50099	2.96928	0.775627	0.55614	0.886578	0.848342	0.26233	1	NA	2.04941	0.408539	0.104725	0.203282	0.613796	3.90107	9.57695e-05	3.90107	0.196537
ANPEP	476	173	303	SMD	0	0.95	11	NA	-0.418434	0.160469	-2.60756	0.00911891	-0.732948	-0.10392	0.388325	0.95	-1.29689	0.460018	19.8192	10	0.03101	NA	0.125046	0.122404	0	1.25882	0.353618	0	1.12197	NA	1.40781	1	1.98997	0.495439	0	0.747474	0.441461	0.0338043	0.849117	NA	-2.60756	-0.466405	0.108459	-0.67898	-0.25383	-4.30031	1.70563e-05	-4.30031	0.0713062
CTSD	476	156	320	SMD	0	0.95	9	NA	0.0640257	0.10096	0.63417	0.52597	-0.133852	0.261903	0.10096	0.95	-0.174706	0.302758	5.48528	8	0.70467	NA	0	0.0412578	0	0.21849	0	0	0.467429	NA	1	1	1.68546	0	0	0.647983	0	0	1	NA	0.63417	0.0640257	0.10096	-0.133852	0.261903	0.63417	0.52597	0.63417	0.746516
LDHA	474	161	313	SMD	0	0.95	12	NA	0.755702	0.416968	1.81238	0.0699283	-0.0615398	1.57294	1.41508	0.95	-2.39729	3.9087	64.253	11	1.48884e-09	NA	1.82859	0.887	0.814264	7.22398	1.35225	0.902366	2.68775	NA	2.41685	1.87079	3.12231	0.828802	0.714274	0.897423	0.876455	0.407166	1	NA	1.81238	0.322362	0.108911	0.1089	0.535823	2.95986	0.00307777	2.95986	0.269242
MINPP1	471	144	327	SMD	0	0.95	9	NA	-0.495867	0.177963	-2.78636	0.00533043	-0.844667	-0.147067	0.431071	0.95	-1.51519	0.523453	19.5704	8	0.0120897	NA	0.154151	0.138548	0.00991503	0.91345	0.392621	0.0995742	0.955746	NA	1.56406	1.08269	2.25947	0.591219	0.146911	0.804121	0.540813	0.144522	0.937105	NA	-2.78636	-0.384794	0.105115	-0.590815	-0.178774	-3.66071	0.000251513	-3.66071	0.0487124
TPI1	468	139	329	SMD	0	0.95	9	NA	0.456899	0.354697	1.28814	0.197698	-0.238295	1.15209	1.03839	0.95	-1.99851	2.91231	37.955	8	7.67377e-06	NA	0.952448	0.562902	0.336915	5.18615	0.975934	0.580444	2.27731	NA	2.17816	1.58917	2.98545	0.789224	0.604032	0.887803	0.841169	0.304557	1	NA	1.28814	0.215474	0.106093	0.0075348	0.423414	2.03098	0.0422566	2.03098	0.467493
KRT2	466	150	316	SMD	0	0.95	8	NA	0.108496	0.182636	0.594057	0.552474	-0.249463	0.466455	0.427455	0.95	-0.937448	1.15444	16.86	7	0.0183219	NA	0.149362	0.137635	0.00520677	1.11951	0.386473	0.072158	1.05807	NA	1.55196	1.04937	2.29525	0.584815	0.0918841	0.81018	0.55973	0.110169	1	NA	0.594057	0.118499	0.103392	-0.0841465	0.321144	1.14611	0.251751	1.14611	0.764693
IGKV3-7	465	315	150	SMD	0	0.95	5	NA	0.36873	0.460815	0.80017	0.423612	-0.53445	1.27191	1.05334	0.95	-2.98346	3.72092	21.3911	4	0.000264852	NA	0.897172	0.74935	0.198438	9.68807	0.947192	0.445464	3.11257	NA	2.31253	1.51663	3.52608	0.813006	0.565251	0.91957	0.844992	0.15876	1	NA	0.80017	0.15712	0.127265	-0.0923142	0.406554	1.23459	0.216982	1.23459	0.68499
PPIA	464	191	273	SMD	0	0.95	9	NA	0.190109	0.265921	0.71491	0.474665	-0.331085	0.711304	0.760725	0.95	-1.60872	1.98894	43.505	8	7.05553e-07	NA	0.507989	0.317144	0.164389	2.28359	0.712734	0.40545	1.51116	NA	2.33198	1.72029	3.16117	0.816113	0.662092	0.89993	0.798193	0.577	1	NA	0.71491	0.00520268	0.106714	-0.203953	0.214358	0.0487535	0.961116	0.0487535	0.710825
IGKV3D-11	464	99	365	SMD	0	0.95	5	NA	0.175677	0.121254	1.44884	0.147382	-0.0619754	0.41333	0.121254	0.95	-0.210206	0.561561	3.43601	4	0.487674	NA	0	0.0490042	0	0.549261	0	0	0.741122	NA	1	1	2.19283	0	0	0.792036	0	0	1	NA	1.44884	0.175677	0.121254	-0.0619754	0.41333	1.44884	0.147382	1.44884	0.405768
RNASE4	463	147	316	SMD	0	0.95	8	NA	-0.0872677	0.130724	-0.667572	0.504407	-0.343482	0.168947	0.241285	0.95	-0.67767	0.503135	11.4453	7	0.12034	NA	0.0411296	0.0696489	0	0.811936	0.202804	0	0.901075	NA	1.27869	1	1.92429	0.388395	0	0.729941	0.300852	0	0.821034	NA	-0.667572	-0.092217	0.103438	-0.294951	0.110517	-0.891521	0.37265	-0.891521	0.733133
VNN1	460	144	316	SMD	0	0.95	8	NA	-0.505246	0.110836	-4.55851	5.15172e-06	-0.72248	-0.288012	0.134796	0.95	-0.835081	-0.175412	7.59817	7	0.369355	NA	0.00588547	0.0480755	0	0.489404	0.0767168	0	0.699575	NA	1.04185	1	1.82973	0.0787259	0	0.701305	0.0598869	0	0.99621	NA	-4.55851	-0.503295	0.106188	-0.71142	-0.295171	-4.73967	2.1407e-06	-4.73967	0.000260505
TLN1	460	158	302	SMD	0	0.95	11	NA	0.388576	0.613934	0.632928	0.526781	-0.814712	1.59186	2.06774	0.95	-4.28898	5.06613	77.4193	10	1.60578e-12	NA	3.89863	1.85149	1.82621	16.6842	1.9745	1.35137	4.08463	NA	2.78243	2.17111	3.56589	0.870833	0.787852	0.921356	0.940322	0.266917	1	NA	0.632928	-0.0857513	0.105147	-0.291835	0.120333	-0.815539	0.414764	-0.815539	0.746533
PDIA3	458	142	316	SMD	0	0.95	9	NA	0.242078	0.146858	1.64838	0.099275	-0.0457588	0.529914	0.312436	0.95	-0.496716	0.980871	14.2469	8	0.0755518	NA	0.0760489	0.0930639	0	0.894975	0.27577	0	0.946031	NA	1.33449	1	1.96324	0.438476	0	0.740549	0.391791	0	0.880834	NA	1.64838	0.234662	0.105369	0.0281418	0.441182	2.22704	0.0259445	2.22704	0.331962
PRDX6	457	128	329	SMD	0	0.95	9	NA	0.901026	0.428529	2.1026	0.0355007	0.0611239	1.74093	1.27905	0.95	-2.12345	3.9255	45.0862	8	3.54417e-07	NA	1.45233	0.824179	0.552511	7.51764	1.20513	0.743311	2.74183	NA	2.37398	1.7563	3.20889	0.822562	0.675807	0.902884	0.878743	0.316511	1	NA	2.1026	0.542107	0.111173	0.324211	0.760002	4.87624	1.08127e-06	4.87624	0.184433
CETP	456	145	311	SMD	0	0.95	8	NA	-1.04395	0.222577	-4.6903	2.72801e-06	-1.4802	-0.607711	0.558406	0.95	-2.41032	0.322414	21.7274	7	0.00283029	NA	0.262276	0.208603	0.0444351	1.92041	0.512129	0.210796	1.38579	NA	1.76179	1.2149	2.55488	0.677826	0.322482	0.8468	0.66177	0.248959	1	NA	-4.6903	-0.829727	0.109018	-1.0434	-0.616056	-7.61092	2.72142e-14	-7.61092	0.000159169
COLEC11	455	179	276	SMD	0	0.95	10	NA	-0.287139	0.128151	-2.24062	0.0250505	-0.538311	-0.0359669	0.222522	0.95	-0.800275	0.225997	13.2938	9	0.149755	NA	0.0330932	0.0714723	0	0.742449	0.181915	0	0.861655	NA	1.21536	1	1.75947	0.322994	0	0.676976	0.201508	0	0.67654	NA	-2.24062	-0.269498	0.108976	-0.483087	-0.0559097	-2.47301	0.013398	-2.47301	0.143945
PLXDC2	450	142	308	SMD	0	0.95	10	NA	-0.849584	0.287205	-2.95811	0.00309532	-1.4125	-0.286672	0.856878	0.95	-2.82555	1.12638	38.4403	9	1.45296e-05	NA	0.651754	0.386574	0.219624	3.09513	0.807313	0.468641	1.7593	NA	2.06667	1.5214	2.80737	0.765871	0.567972	0.873118	0.790131	0.423941	1	NA	-2.95811	-0.717434	0.110111	-0.933248	-0.501621	-6.51556	7.24201e-11	-6.51556	0.0329276
RNASE1	449	126	323	SMD	0	0.95	8	NA	0.119885	0.176153	0.680572	0.496142	-0.225369	0.465138	0.400023	0.95	-0.858937	1.09871	15.7217	7	0.0277843	NA	0.128989	0.128818	0	0.980961	0.35915	0	0.990435	NA	1.49865	1.00851	2.22701	0.554755	0.0168023	0.798369	0.519614	0.0673039	0.971925	NA	0.680572	-0.00606213	0.10869	-0.21909	0.206965	-0.0557747	0.955521	-0.0557747	0.727899
LCN2	449	168	281	SMD	0	0.95	8	NA	-0.438423	0.109987	-3.98614	6.71563e-05	-0.653993	-0.222853	0.109987	0.95	-0.707551	-0.169295	6.24092	7	0.511917	NA	0	0.0461838	0	0.368576	0	0	0.607105	NA	1	1	1.75623	0	0	0.675781	0	0	1	NA	-3.98614	-0.438423	0.109987	-0.653993	-0.222853	-3.98614	6.71563e-05	-3.98614	0.00169794
CD163	447	174	273	SMD	0	0.95	9	NA	-0.0152065	0.116867	-0.130118	0.896473	-0.244261	0.213848	0.147813	0.95	-0.364729	0.334315	7.92437	8	0.440892	NA	0.00819081	0.0554164	0	0.329291	0.0905031	0	0.573839	NA	1	1	1.68546	0	0	0.647983	0.0666349	0	1	NA	-0.130118	-0.024601	0.111101	-0.242355	0.193153	-0.221429	0.824758	-0.221429	0.95502
HSPA8	444	125	319	SMD	0	0.95	8	NA	0.851315	0.398301	2.13737	0.0325683	0.0706593	1.63197	1.12678	0.95	-1.90582	3.60845	40.3793	7	1.0649e-06	NA	1.11099	0.676891	0.388862	6.30983	1.05404	0.623588	2.51194	NA	2.40177	1.74553	3.30471	0.826644	0.671796	0.908434	0.875382	0.409422	1	NA	2.13737	0.500117	0.111843	0.280909	0.719326	4.4716	7.76367e-06	4.4716	0.173965
NCAM1	442	149	293	SMD	0	0.95	10	NA	-0.662414	0.335948	-1.97177	0.0486353	-1.32086	-0.00396784	1.02024	0.95	-3.01508	1.69025	43.3079	9	1.89241e-06	NA	0.92802	0.529792	0.332862	4.06358	0.963338	0.576942	2.01583	NA	2.19363	1.62992	2.95228	0.792186	0.623587	0.885268	0.822267	0.365192	1	NA	-1.97177	-0.438212	0.108105	-0.650093	-0.226331	-4.05359	5.04381e-05	-4.05359	0.220898
TPM4	442	134	308	SMD	0	0.95	7	NA	-0.0223761	0.320723	-0.0697677	0.944379	-0.650982	0.60623	0.842196	0.95	-2.18731	2.14256	35.3745	6	3.64602e-06	NA	0.60643	0.414726	0.182678	3.57202	0.778736	0.427408	1.88998	NA	2.42812	1.72604	3.41576	0.830386	0.664342	0.914291	0.842212	0.532955	1	NA	-0.0697677	-0.0383855	0.109098	-0.252213	0.175442	-0.351845	0.724954	-0.351845	0.97342
HSPG2	442	168	274	SMD	0	0.95	11	NA	-0.420735	0.168053	-2.50358	0.0122945	-0.750114	-0.0913562	0.426041	0.95	-1.38451	0.543036	21.8034	10	0.0161383	NA	0.153269	0.134105	0.0132264	1.47357	0.391495	0.115006	1.21391	NA	1.4766	1.05067	2.07518	0.541355	0.0941276	0.767787	0.493362	0.108055	0.87867	NA	-2.50358	-0.384301	0.106077	-0.592208	-0.176395	-3.62286	0.00029136	-3.62286	0.0859479
FERMT3	440	127	313	SMD	0	0.95	10	NA	0.0277161	0.165706	0.167261	0.867165	-0.297061	0.352493	0.379104	0.95	-0.8465	0.901932	16.4759	9	0.057584	NA	0.116262	0.122336	0	1.00823	0.340972	0	1.00411	NA	1.35302	1	1.95178	0.453749	0	0.737494	0.423411	0	0.894578	NA	0.167261	0.0359729	0.109351	-0.178352	0.250298	0.328966	0.742182	0.328966	0.938521
CAP1	439	138	301	SMD	0	0.95	8	NA	0.0376963	0.228954	0.164646	0.869223	-0.411045	0.486438	0.590269	0.95	-1.40664	1.48203	22.4649	7	0.00211133	NA	0.295998	0.222249	0.0589739	1.97463	0.544057	0.242846	1.40522	NA	1.79145	1.23875	2.59074	0.688403	0.348322	0.851012	0.705835	0.263147	1	NA	0.164646	0.0302687	0.107258	-0.179954	0.240491	0.282204	0.777787	0.282204	0.938521
THBS4	438	145	293	SMD	0	0.95	8	NA	-1.28469	0.446875	-2.87484	0.00404231	-2.16055	-0.408836	1.26534	0.95	-4.38087	1.81148	42.8496	7	3.56626e-07	NA	1.40138	0.851041	0.49275	7.60239	1.1838	0.701962	2.75724	NA	2.47414	1.80714	3.38733	0.836638	0.693791	0.912846	0.877194	0.322405	1	NA	-2.87484	-0.78756	0.111172	-1.00545	-0.569667	-7.08416	1.39892e-12	-7.08416	0.0395625
IGHV3-20	435	136	299	SMD	0	0.95	8	NA	0.474101	0.26222	1.80803	0.0706022	-0.0398408	0.988042	0.69123	0.95	-1.21728	2.16548	26.5963	7	0.000393886	NA	0.409039	0.291264	0.100158	2.71513	0.639562	0.316477	1.64777	NA	1.94922	1.36712	2.77917	0.736805	0.46496	0.87053	0.743608	0.330917	1	NA	1.80803	0.423699	0.109175	0.209721	0.637678	3.88093	0.000104056	3.88093	0.270464
PCOLCE	430	153	277	SMD	0	0.95	11	NA	-0.437397	0.198979	-2.1982	0.0279346	-0.827388	-0.0474048	0.539144	0.95	-1.65703	0.782232	27.985	10	0.00181525	NA	0.251084	0.189893	0.042869	1.27415	0.501083	0.207048	1.12878	NA	1.67287	1.21114	2.31064	0.642666	0.318269	0.812701	0.576516	0.25623	0.896802	NA	-2.1982	-0.417593	0.111047	-0.635241	-0.199945	-3.76051	0.000169568	-3.76051	0.156348
CHL1	429	146	283	SMD	0	0.95	11	NA	-0.481012	0.246427	-1.95195	0.0509445	-0.964	0.00197568	0.726304	0.95	-2.12403	1.162	32.0314	10	0.000395648	NA	0.466792	0.292552	0.194242	4.16478	0.683222	0.440729	2.04078	NA	1.78973	1.30876	2.44745	0.687806	0.416182	0.833056	0.698803	0.29525	1	NA	-1.95195	-0.48908	0.109339	-0.70338	-0.27478	-4.47308	7.71026e-06	-4.47308	0.223361
IGHV3-38	426	128	298	SMD	0	0.95	7	NA	-0.470808	0.213727	-2.20284	0.0276059	-0.889705	-0.0519097	0.484553	0.95	-1.71639	0.774776	15.898	6	0.0143119	NA	0.189112	0.178905	0.0105092	1.79445	0.434871	0.102515	1.33957	NA	1.62778	1.07896	2.45577	0.622595	0.141004	0.834185	0.591428	0.113746	1	NA	-2.20284	-0.2633	0.109642	-0.478194	-0.0484058	-2.40145	0.01633	-2.40145	0.155681
CALR	426	137	289	SMD	0	0.95	8	NA	0.405942	0.187485	2.16519	0.0303729	0.0384776	0.773407	0.435671	0.95	-0.660105	1.47199	15.8227	7	0.026786	NA	0.154658	0.145419	0	1.29648	0.393266	0	1.13863	NA	1.50346	1.01217	2.23322	0.557599	0.0239017	0.799489	0.54998	0.0600252	1	NA	2.16519	0.295502	0.108639	0.0825746	0.50843	2.72005	0.00652723	2.72005	0.165146
ENO1	424	128	296	SMD	0	0.95	10	NA	0.60322	0.390579	1.54443	0.122485	-0.1623	1.36874	1.21885	0.95	-2.20746	3.4139	56.1631	9	7.30584e-09	NA	1.33305	0.717666	0.53028	5.67248	1.15458	0.728203	2.3817	NA	2.49807	1.89346	3.29574	0.839752	0.721075	0.907935	0.873833	0.537221	1	NA	1.54443	0.313805	0.113683	0.0909909	0.536619	2.76036	0.00577383	2.76036	0.366258
MCAM	423	134	289	SMD	0	0.95	9	NA	-0.897044	0.212768	-4.21606	2.48606e-05	-1.31406	-0.480026	0.541211	0.95	-2.1768	0.382717	20.4222	8	0.00885154	NA	0.247639	0.199226	0.0464202	2.73114	0.497633	0.215453	1.65262	NA	1.59774	1.10943	2.30098	0.608269	0.187541	0.811125	0.607803	0.152157	1	NA	-4.21606	-0.743895	0.113185	-0.965734	-0.522056	-6.57237	4.95212e-11	-6.57237	0.00081986
IGKV1D-12	423	292	131	SMD	0	0.95	2	NA	-0.278568	0.140637	-1.98075	0.0476191	-0.554212	-0.00292352	NA	0.95	NA	NA	0.466264	1	0.494711	NA	0	0.0563957	NA	NA	0	NA	NA	NA	1	NA	NA	0	NA	NA	0	0	1	NA	-1.98075	-0.278568	0.140637	-0.554212	-0.00292352	-1.98075	0.0476191	-1.98075	0.218551
PDLIM1	421	130	291	SMD	0	0.95	9	NA	0.111959	0.195746	0.571958	0.56735	-0.271697	0.495614	0.485198	0.95	-1.03535	1.25927	19.5317	8	0.0122609	NA	0.1971	0.168449	0.0143543	1.15519	0.44396	0.119809	1.0748	NA	1.56252	1.08146	2.25755	0.590408	0.144978	0.803788	0.571554	0.12898	1	NA	0.571958	0.0665068	0.110014	-0.149118	0.282131	0.604528	0.545493	0.604528	0.771894
IGLV3-27	418	137	281	SMD	0	0.95	8	NA	0.359846	0.173229	2.07728	0.0377753	0.0203234	0.69937	0.370861	0.95	-0.547618	1.26731	14.9205	7	0.0370323	NA	0.10753	0.121057	0	1.71357	0.327917	0	1.30903	NA	1.45996	1	2.17663	0.530846	0	0.788928	0.447915	0.032911	0.86292	NA	2.07728	0.319584	0.109825	0.104331	0.534837	2.90994	0.00361503	2.90994	0.190382
PKM	417	148	269	SMD	0	0.95	10	NA	0.297504	0.223007	1.33406	0.182184	-0.139581	0.73459	0.621707	0.95	-1.13615	1.73116	29.9153	9	0.00045351	NA	0.336787	0.231041	0.0813423	1.74429	0.580334	0.285206	1.32071	NA	1.82316	1.31611	2.52557	0.699151	0.422681	0.843223	0.677204	0.332206	1	NA	1.33406	0.201893	0.107334	-0.00847768	0.412263	1.88098	0.0599747	1.88098	0.451953
CLIC1	416	125	291	SMD	0	0.95	9	NA	0.372094	0.229329	1.62254	0.104689	-0.077382	0.82157	0.586481	0.95	-1.01471	1.7589	22.0092	8	0.00489886	NA	0.291368	0.230362	0.044555	2.10225	0.539785	0.211081	1.44991	NA	1.65866	1.15823	2.37531	0.636516	0.254561	0.822761	0.615577	0.166159	1	NA	1.62254	0.30013	0.112508	0.079619	0.520642	2.66764	0.00763865	2.66764	0.339344
PLEK	415	122	293	SMD	0	0.95	8	NA	0.0436427	0.231568	0.188466	0.850511	-0.410222	0.497507	0.585791	0.95	-1.38974	1.47702	22.1693	7	0.00237515	NA	0.289528	0.226866	0.0498514	1.76511	0.538078	0.223274	1.32857	NA	1.77962	1.22922	2.57646	0.684248	0.338184	0.849355	0.674906	0.261165	1	NA	0.188466	0.0133897	0.112783	-0.20766	0.234439	0.118721	0.905496	0.118721	0.931895
CDH13	415	148	267	SMD	0	0.95	11	NA	-0.885419	0.394697	-2.24329	0.0248783	-1.65901	-0.111827	1.2772	0.95	-3.77465	2.00381	58.7175	10	6.33181e-09	NA	1.47545	0.763253	0.604022	5.84631	1.21468	0.777188	2.41791	NA	2.42317	1.85389	3.16727	0.829693	0.709039	0.900315	0.861004	0.452961	1	NA	-2.24329	-0.503574	0.110128	-0.719421	-0.287728	-4.57263	4.81643e-06	-4.57263	0.1435
IGLV5-45	415	141	274	SMD	0	0.95	7	NA	0.330183	0.213161	1.54898	0.121386	-0.0876054	0.747971	0.495909	0.95	-0.944591	1.60496	16.9454	6	0.00948594	NA	0.200488	0.179133	0.0218054	2.26724	0.447759	0.147666	1.50574	NA	1.68055	1.11957	2.52261	0.645922	0.202191	0.842856	0.630338	0.1756	1	NA	1.54898	0.199579	0.10882	-0.0137046	0.412862	1.83403	0.0666502	1.83403	0.365362
FLNA	414	148	266	SMD	0	0.95	9	NA	-0.0961596	0.308272	-0.311931	0.755093	-0.700362	0.508043	0.889821	0.95	-2.20025	2.00793	47.472	8	1.24625e-07	NA	0.696749	0.425144	0.239401	3.47109	0.834715	0.489286	1.86309	NA	2.43598	1.80961	3.27915	0.83148	0.694629	0.907001	0.814638	0.561519	1	NA	-0.311931	-0.107927	0.108668	-0.320911	0.105058	-0.993185	0.32062	-0.993185	0.881136
IGKV2D-29	414	291	123	SMD	0	0.95	6	NA	-0.0525697	0.17237	-0.304981	0.76038	-0.390409	0.28527	0.276192	0.95	-0.819403	0.714264	6.89479	5	0.228583	NA	0.0465708	0.11104	0	1.18241	0.215803	0	1.08739	NA	1.17429	1	1.82585	0.274815	0	0.700036	0.261239	0	1	NA	-0.304981	0.0144986	0.135207	-0.250502	0.279499	0.107233	0.914604	0.107233	0.885263
IGHV4-4	413	147	266	SMD	0	0.95	9	NA	-0.234117	0.111628	-2.09729	0.0359682	-0.452904	-0.0153291	0.139257	0.95	-0.563408	0.0951742	11.222	8	0.189434	NA	0.00693167	0.0490942	0	0.837844	0.0832567	0	0.915338	NA	1.18438	1	1.7382	0.287115	0	0.669021	0.0618082	0	0.510454	NA	-2.09729	-0.239115	0.10622	-0.447303	-0.0309276	-2.25113	0.0243774	-2.25113	0.185591
SPTA1	413	220	193	SMD	0	0.95	6	NA	0.121805	0.248095	0.490963	0.623453	-0.364452	0.608062	0.554718	0.95	-1.41834	1.66195	14.2342	5	0.014188	NA	0.246161	0.23167	0.0157347	2.40238	0.496146	0.125438	1.54996	NA	1.68726	1.08777	2.61714	0.648734	0.154864	0.854003	0.666549	0.121907	1	NA	0.490963	0.168776	0.124165	-0.0745824	0.412134	1.35929	0.174055	1.35929	0.816029
PVR	412	133	279	SMD	0	0.95	9	NA	-0.25489	0.181057	-1.40779	0.159194	-0.609755	0.0999755	0.435901	0.95	-1.28563	0.775852	18.1338	8	0.0202454	NA	0.157228	0.144126	0.00364688	0.942827	0.39652	0.0603894	0.970993	NA	1.50557	1.0367	2.18649	0.558835	0.0695444	0.790827	0.532913	0.0956101	0.970216	NA	-1.40779	-0.23925	0.110886	-0.456582	-0.021917	-2.15762	0.0309576	-2.15762	0.420785
FTL	410	115	295	SMD	0	0.95	8	NA	0.725054	0.116349	6.23169	4.61424e-10	0.497013	0.953094	0.116349	0.95	0.440357	1.00975	4.19901	7	0.756592	NA	0	0.051412	0	0.344913	0	0	0.587293	NA	1	1	1.75623	0	0	0.675781	0	0	1	NA	6.23169	0.725054	0.116349	0.497013	0.953094	6.23169	4.61424e-10	6.23169	2.33327e-07
IGLV2-8	410	147	263	SMD	0	0.95	8	NA	0.190357	0.302659	0.62895	0.529381	-0.402843	0.783558	0.8218	0.95	-1.82051	2.20123	47.7282	7	4.02392e-08	NA	0.583753	0.388429	0.181719	3.02691	0.764037	0.426285	1.7398	NA	2.61119	1.92446	3.54296	0.853336	0.72999	0.920335	0.796586	0.6047	0.988471	NA	0.62895	0.384675	0.110626	0.167851	0.601499	3.47724	0.000506598	3.47724	0.748069
SOD1	409	125	284	SMD	0	0.95	7	NA	0.0153923	0.227748	0.0675846	0.946116	-0.430985	0.46177	0.557184	0.95	-1.41689	1.44768	21.4005	6	0.00155406	NA	0.258585	0.208764	0.0470139	1.62175	0.508513	0.216827	1.27348	NA	1.88858	1.28336	2.77922	0.719632	0.392841	0.870534	0.712192	0.360817	1	NA	0.0675846	-0.0287095	0.113452	-0.25107	0.193651	-0.253055	0.800226	-0.253055	0.97342
WDR1	406	116	290	SMD	0	0.95	8	NA	0.319269	0.290828	1.09779	0.272296	-0.250745	0.889282	0.771608	0.95	-1.56879	2.20733	25.7631	7	0.000555192	NA	0.510798	0.359027	0.127326	3.29764	0.714701	0.356827	1.81594	NA	1.91845	1.3419	2.7427	0.728293	0.444662	0.867064	0.754893	0.264639	1	NA	1.09779	0.195225	0.115584	-0.0313144	0.421765	1.68904	0.0912119	1.68904	0.565258
IGKV1-33	406	286	120	SMD	0	0.95	6	NA	-0.696941	0.367344	-1.89724	0.0577956	-1.41692	0.0230395	0.854847	0.95	-3.07038	1.67649	21.9716	5	0.000530154	NA	0.595822	0.510404	0.10988	4.8591	0.771895	0.331482	2.20434	NA	2.09626	1.40552	3.12647	0.772433	0.493794	0.897697	0.735902	0.387098	1	NA	-1.89724	-0.346508	0.145394	-0.631475	-0.0615413	-2.38324	0.0171612	-2.38324	0.240208
PTPRF	405	296	109	SMD	0	0.95	5	NA	0.157957	0.170423	0.926851	0.354004	-0.176067	0.491981	0.260155	0.95	-0.669972	0.985886	4.54423	4	0.337335	NA	0.0386364	0.101643	0	0.665034	0.196561	0	0.815496	NA	1.06586	1	2.33725	0.119764	0	0.816942	0.266053	0	1	NA	0.926851	0.120012	0.136402	-0.147332	0.387355	0.879837	0.378948	0.879837	0.627365
IGHV1-3	403	132	271	SMD	0	0.95	7	NA	-0.0484751	0.201572	-0.240485	0.809954	-0.44355	0.346599	0.453468	0.95	-1.21415	1.1172	16.7752	6	0.0101458	NA	0.165002	0.160039	0.0111477	1.08131	0.406204	0.105583	1.03986	NA	1.67209	1.11303	2.51195	0.64233	0.192785	0.841519	0.580136	0.183172	0.9771	NA	-0.240485	0.0367426	0.111295	-0.181393	0.254878	0.330136	0.741297	0.330136	0.910823
PGK1	402	121	281	SMD	0	0.95	8	NA	0.860429	0.492215	1.74807	0.0804511	-0.104295	1.82515	1.41681	0.95	-2.60639	4.32725	58.95	7	2.44535e-10	NA	1.76509	1.03477	0.664869	8.95884	1.32857	0.815395	2.99313	NA	2.90197	2.17597	3.87019	0.881255	0.788801	0.933237	0.910681	0.590076	1	NA	1.74807	0.34233	0.118127	0.110805	0.573855	2.89797	0.00375581	2.89797	0.296224
IGLV2-14	401	163	238	SMD	0	0.95	8	NA	0.0981071	0.104342	0.940244	0.347092	-0.1064	0.302614	0.104342	0.95	-0.157209	0.353423	3.42226	7	0.84339	NA	0	0.0416156	0	0.0659159	0	0	0.256741	NA	1	1	1.75623	0	0	0.675781	0	0	1	NA	0.940244	0.0981071	0.104342	-0.1064	0.302614	0.940244	0.347092	0.940244	0.623123
IGKV1-8	400	137	263	SMD	0	0.95	8	NA	0.162116	0.160167	1.01217	0.311459	-0.151806	0.476038	0.33865	0.95	-0.66653	0.990762	13.6911	7	0.0569565	NA	0.08903	0.105408	0	1.17582	0.298379	0	1.08435	NA	1.39852	1	2.09471	0.488718	0	0.772096	0.433809	0	0.907636	NA	1.01217	0.175188	0.108919	-0.0382897	0.388666	1.60842	0.107743	1.60842	0.598838
CFHR3	400	135	265	SMD	0	0.95	9	NA	0.212521	0.238317	0.891757	0.372523	-0.254572	0.679614	0.640882	0.95	-1.30292	1.72797	29.2266	8	0.000289326	NA	0.353935	0.251835	0.0815867	1.81229	0.594924	0.285634	1.34621	NA	1.91137	1.36513	2.67617	0.726277	0.4634	0.860372	0.69242	0.366696	1	NA	0.891757	0.0737744	0.111163	-0.144102	0.291651	0.663657	0.50691	0.663657	0.644311
ICAM2	398	152	246	SMD	0	0.95	8	NA	-0.0582549	0.19679	-0.296025	0.767211	-0.443957	0.327447	0.46222	0.95	-1.18927	1.07276	17.5739	7	0.014048	NA	0.174921	0.161472	0.00862897	0.910046	0.418235	0.0928922	0.953964	NA	1.58447	1.07458	2.33631	0.601681	0.133987	0.816795	0.564603	0.142263	0.986944	NA	-0.296025	-0.0871549	0.113531	-0.309672	0.135362	-0.767673	0.442681	-0.767673	0.889121
YWHAE	398	128	270	SMD	0	0.95	8	NA	1.5404	0.972503	1.58396	0.113204	-0.365668	3.44647	2.86023	0.95	-5.45833	8.53913	76.9496	7	5.75923e-14	NA	7.23516	4.04065	2.92243	37.7905	2.68982	1.70951	6.1474	NA	3.31554	2.53872	4.33005	0.909031	0.844844	0.946665	0.956261	0.044331	1	NA	1.58396	0.429986	0.120941	0.192947	0.667026	3.55534	0.000377483	3.55534	0.353354
RARRES2	397	122	275	SMD	0	0.95	9	NA	-0.261	0.175794	-1.48469	0.137625	-0.60555	0.0835496	0.40834	0.95	-1.22657	0.70457	16.8146	8	0.0320984	NA	0.135838	0.135854	0	1.0133	0.368562	0	1.00663	NA	1.44977	1	2.1156	0.524224	0	0.776575	0.488394	0.0400167	0.936772	NA	-1.48469	-0.205854	0.114585	-0.430436	0.0187291	-1.79651	0.072413	-1.79651	0.391702
IGLV5-37	392	161	231	SMD	0	0.95	6	NA	-0.139123	0.210431	-0.661135	0.508525	-0.551561	0.273314	0.438834	0.95	-1.35752	1.07928	11.5437	5	0.0416046	NA	0.148294	0.165429	0	2.2319	0.38509	0	1.49395	NA	1.51945	1	2.39321	0.566863	0	0.825402	0.558153	0	1	NA	-0.661135	-0.226068	0.122696	-0.466547	0.0144111	-1.84251	0.0654006	-1.84251	0.734992
CORO1A	392	120	272	SMD	0	0.95	8	NA	0.201692	0.255535	0.789294	0.42994	-0.299147	0.702532	0.655414	0.95	-1.40205	1.80543	23.5183	7	0.00138403	NA	0.364269	0.275818	0.0787637	2.91142	0.603547	0.280649	1.70629	NA	1.83296	1.2723	2.64069	0.702359	0.382239	0.856595	0.697319	0.264023	1	NA	0.789294	0.161968	0.114811	-0.0630572	0.386992	1.41074	0.158322	1.41074	0.688721
IGHV1-69-2	391	257	134	SMD	0	0.95	3	NA	0.337924	0.146417	2.30796	0.0210013	0.0509527	0.624896	0.146417	0.95	-1.52248	2.19833	0.124188	2	0.939795	NA	0	0.0641939	0	0.0731662	0	0	0.270493	NA	1	1	3.10057	0	0	0.89598	0	0	1	NA	2.30796	0.337924	0.146417	0.0509527	0.624896	2.30796	0.0210013	2.30796	0.126928
IGKV1D-8	390	126	264	SMD	0	0.95	7	NA	0.0825936	0.14955	0.552283	0.580755	-0.210518	0.375705	0.285073	0.95	-0.650211	0.815398	9.70711	6	0.137541	NA	0.0589017	0.0883419	0	0.701921	0.242697	0	0.837807	NA	1.27195	1	1.96065	0.381896	0	0.739864	0.376235	0	1	NA	0.552283	0.0544578	0.112045	-0.165147	0.274062	0.486035	0.626943	0.486035	0.784311
MSN	389	117	272	SMD	0	0.95	8	NA	0.891338	0.416491	2.14011	0.0323456	0.0750306	1.70765	1.17936	0.95	-1.99446	3.77714	45.9637	7	8.88523e-08	NA	1.21743	0.740436	0.429747	6.40022	1.10337	0.655551	2.52986	NA	2.56247	1.88266	3.48775	0.847706	0.717865	0.917793	0.877291	0.536856	1	NA	2.14011	0.436663	0.120246	0.200985	0.672341	3.63141	0.000281879	3.63141	0.173965
MYH9	389	136	253	SMD	0	0.95	8	NA	0.0441854	0.217938	0.202743	0.839336	-0.382965	0.471336	0.548933	0.95	-1.29901	1.38738	23.0839	7	0.00164819	NA	0.253831	0.200609	0.0452376	1.49281	0.503816	0.212691	1.22181	NA	1.81596	1.25854	2.62027	0.696758	0.368653	0.85435	0.668017	0.310929	1	NA	0.202743	-0.067356	0.10983	-0.28262	0.147908	-0.613273	0.539696	-0.613273	0.924671
NID1	386	130	256	SMD	0	0.95	8	NA	0.84496	0.45686	1.84949	0.0643864	-0.050469	1.74039	1.29834	0.95	-2.33197	4.02189	36.6791	7	5.39495e-06	NA	1.47698	0.890346	0.524394	8.97015	1.21531	0.724151	2.99502	NA	2.28908	1.65014	3.1754	0.809155	0.632754	0.900825	0.884539	0.207624	1	NA	1.84949	0.521945	0.116699	0.293219	0.75067	4.47257	7.72836e-06	4.47257	0.257037
TUBB1	385	110	275	SMD	0	0.95	8	NA	0.0243416	0.282777	0.0860804	0.931403	-0.529891	0.578574	0.742775	0.95	-1.79316	1.84185	26.07	7	0.00048936	NA	0.471752	0.33946	0.110819	2.7971	0.686842	0.332895	1.67245	NA	1.92984	1.35123	2.75622	0.731492	0.452303	0.868365	0.737455	0.295148	1	NA	0.0860804	0.0447546	0.117212	-0.184977	0.274486	0.381825	0.702591	0.381825	0.969093
SFTPB	382	123	259	SMD	0	0.95	8	NA	0.83757	0.2676	3.12993	0.00174848	0.313083	1.36206	0.684409	0.95	-0.837118	2.51226	27.5397	7	0.000266377	NA	0.396806	0.302051	0.087901	2.87473	0.629925	0.296481	1.6955	NA	1.98349	1.39529	2.81965	0.745821	0.486346	0.874221	0.692652	0.360404	1	NA	3.12993	0.774724	0.11947	0.540567	1.00888	6.48468	8.8919e-11	6.48468	0.0204034
PSMA5	382	110	272	SMD	0	0.95	7	NA	0.793399	0.276815	2.86617	0.00415465	0.250852	1.33595	0.684602	0.95	-0.966426	2.55322	19.7514	6	0.00306611	NA	0.392053	0.307207	0.0716144	3.02681	0.626142	0.267609	1.73977	NA	1.81436	1.22433	2.68872	0.696223	0.332885	0.861673	0.730919	0.19403	1	NA	2.86617	0.545111	0.118366	0.313119	0.777104	4.60532	4.11827e-06	4.60532	0.040144
IGHV3-21	381	124	257	SMD	0	0.95	7	NA	0.312051	0.324649	0.961196	0.336454	-0.324249	0.948351	0.822812	0.95	-1.80306	2.42716	29.7203	6	4.44245e-05	NA	0.571623	0.422615	0.145144	3.99298	0.756058	0.380978	1.99824	NA	2.22562	1.55754	3.18026	0.798118	0.587787	0.901128	0.774791	0.419861	1	NA	0.961196	0.40829	0.120302	0.172502	0.644078	3.39386	0.000689139	3.39386	0.615338
GPI	380	113	267	SMD	0	0.95	7	NA	0.719563	0.385265	1.86771	0.0618023	-0.0355415	1.47467	1.0068	0.95	-1.86849	3.30762	33.7164	6	7.63107e-06	NA	0.865214	0.597666	0.254016	5.43978	0.930169	0.504	2.33233	NA	2.37053	1.67788	3.34911	0.822045	0.644795	0.910846	0.832736	0.386377	1	NA	1.86771	0.279841	0.118028	0.0485096	0.511172	2.37096	0.0177418	2.37096	0.250011
TNC	375	126	249	SMD	0	0.95	8	NA	0.0119937	0.124166	0.096594	0.923049	-0.231367	0.255354	0.170108	0.95	-0.404246	0.428233	7.81791	7	0.348924	NA	0.0135197	0.0612203	0	0.462996	0.116274	0	0.680438	NA	1.05681	1	1.856	0.10462	0	0.709701	0.109616	0	1	NA	0.096594	0.00528966	0.114678	-0.219475	0.230054	0.0461264	0.96321	0.0461264	0.963706
TTN	372	237	135	SMD	0	0.95	6	NA	-0.148373	0.188932	-0.785325	0.432263	-0.518674	0.221927	0.363583	0.95	-1.15784	0.861095	9.49768	5	0.0907855	NA	0.0964971	0.131517	0	0.991112	0.31064	0	0.995546	NA	1.37824	1	2.18953	0.473556	0	0.791408	0.450558	0	1	NA	-0.785325	-0.0950772	0.127284	-0.344549	0.154395	-0.74697	0.455082	-0.74697	0.688805
LTBP1	372	120	252	SMD	0	0.95	8	NA	0.0827006	0.228374	0.362129	0.717256	-0.364903	0.530305	0.571488	0.95	-1.31568	1.48108	21.0029	7	0.00376582	NA	0.274444	0.220199	0.045557	2.13101	0.523874	0.213441	1.4598	NA	1.73217	1.19117	2.51889	0.666713	0.295221	0.84239	0.657766	0.249902	1	NA	0.362129	0.0962955	0.116983	-0.132987	0.325578	0.823158	0.410418	0.823158	0.858755
P4HB	371	107	264	SMD	0	0.95	8	NA	0.207969	0.287165	0.724214	0.468934	-0.354864	0.770803	0.768476	0.95	-1.67242	2.08836	26.4705	7	0.000414881	NA	0.508091	0.351425	0.132761	3.16323	0.712805	0.364364	1.77855	NA	1.94461	1.36334	2.77372	0.735555	0.461985	0.87002	0.770172	0.352206	1	NA	0.724214	0.166419	0.121091	-0.0709153	0.403753	1.37433	0.16934	1.37433	0.709662
ITGA2B	371	114	257	SMD	0	0.95	6	NA	-0.00097852	0.322187	-0.00303712	0.997577	-0.632453	0.630496	0.779457	0.95	-2.1651	2.16314	24.8337	5	0.000150023	NA	0.50375	0.392665	0.120672	4.0537	0.709753	0.347379	2.01338	NA	2.22862	1.51183	3.28525	0.798661	0.562484	0.907346	0.808814	0.422078	1	NA	-0.00303712	0.0359497	0.11855	-0.196405	0.268304	0.303244	0.761704	0.303244	0.998235
IGLC3	370	98	272	SMD	0	0.95	6	NA	-0.189673	0.198479	-0.955636	0.339256	-0.578685	0.199338	0.398232	0.95	-1.29534	0.915997	11.6045	5	0.0406273	NA	0.119195	0.144683	0	0.909873	0.345247	0	0.953873	NA	1.52345	1	2.39872	0.569134	0	0.826204	0.504288	0.0254234	0.983153	NA	-0.955636	-0.22643	0.119915	-0.461459	0.00859849	-1.88826	0.0589912	-1.88826	0.615338
TKT	369	112	257	SMD	0	0.95	7	NA	0.427889	0.147511	2.90072	0.00372307	0.138772	0.717006	0.254386	0.95	-0.226032	1.08181	9.46079	6	0.149274	NA	0.0429528	0.0837944	0	1.05483	0.207251	0	1.02705	NA	1.25571	1	1.93404	0.365803	0	0.732656	0.281996	0	0.864046	NA	2.90072	0.419361	0.118541	0.187024	0.651697	3.53768	0.000403655	3.53768	0.0371572
IGLV3-1	368	115	253	SMD	0	0.95	7	NA	0.710925	0.248432	2.86165	0.00421444	0.224007	1.19784	0.594966	0.95	-0.818485	2.24033	20.8379	6	0.00196175	NA	0.292267	0.246308	0.0475674	2.02503	0.540617	0.2181	1.42304	NA	1.8636	1.26343	2.74887	0.712064	0.373529	0.86766	0.676498	0.30905	1	NA	2.86165	0.7867	0.121048	0.54945	1.02395	6.49906	8.08223e-11	6.49906	0.040464
PCSK9	366	131	235	SMD	0	0.95	8	NA	0.448496	0.172319	2.60271	0.00924905	0.110757	0.786235	0.384493	0.95	-0.492325	1.38932	15.0238	7	0.035695	NA	0.118141	0.124644	0	1.63762	0.343717	0	1.2797	NA	1.46501	1	2.18325	0.534074	0	0.790206	0.497331	0.0347232	0.959939	NA	2.60271	0.38587	0.113433	0.163546	0.608194	3.40175	0.000669558	3.40175	0.0719528
SOD3	365	124	241	SMD	0	0.95	10	NA	-0.254814	0.204348	-1.24696	0.212411	-0.655328	0.1457	0.526595	0.95	-1.46914	0.959515	20.682	9	0.0141397	NA	0.235544	0.192129	0.0154347	1.24056	0.485329	0.124236	1.11381	NA	1.51592	1.06481	2.15814	0.564839	0.118018	0.785296	0.56407	0.112025	1	NA	-1.24696	-0.180234	0.117172	-0.409886	0.0494186	-1.5382	0.123999	-1.5382	0.489987
ENPP2	365	109	256	SMD	0	0.95	7	NA	-0.434625	0.170064	-2.55565	0.0105989	-0.767945	-0.101305	0.325601	0.95	-1.27161	0.402358	9.52833	6	0.145972	NA	0.0770939	0.111056	0	0.777037	0.277658	0	0.881497	NA	1.26018	1	1.94144	0.370299	0	0.734691	0.380799	0	1	NA	-2.55565	-0.346007	0.118887	-0.579021	-0.112994	-2.9104	0.00360966	-2.9104	0.0784316
MMP9	364	209	155	SMD	0	0.95	7	NA	0.18608	0.182623	1.01893	0.308235	-0.171854	0.544014	0.3768	0.95	-0.782515	1.15468	11.608	6	0.0713078	NA	0.108627	0.132243	0	1.0274	0.329586	0	1.01361	NA	1.39092	1	2.13964	0.483114	0	0.781566	0.465297	0	1	NA	1.01893	0.0936049	0.125394	-0.152163	0.339372	0.746487	0.455373	0.746487	0.596674
IGHV4-39	361	196	165	SMD	0	0.95	6	NA	0.516444	0.144147	3.58276	0.000339987	0.233921	0.798967	0.209362	0.95	-0.0648391	1.09773	5.5545	5	0.352006	NA	0.0230542	0.0740304	0	0.644085	0.151836	0	0.802549	NA	1.05399	1	2.09234	0.0998297	0	0.771578	0.184921	0	1	NA	3.58276	0.513156	0.124193	0.269741	0.75657	4.13191	3.59762e-05	4.13191	0.00573067
MYL6	361	98	263	SMD	0	0.95	6	NA	0.33273	0.209607	1.5874	0.112421	-0.0780911	0.743551	0.434289	0.95	-0.873049	1.53851	11.6645	5	0.0396859	NA	0.144672	0.16389	0	1.44394	0.380358	0	1.20164	NA	1.52738	1	2.40413	0.571348	0	0.826985	0.548812	0.00722578	1	NA	1.5874	0.22192	0.122729	-0.0186246	0.462465	1.80821	0.0705737	1.80821	0.353354
POSTN	361	112	249	SMD	0	0.95	8	NA	-0.596863	0.194212	-3.07325	0.0021174	-0.977512	-0.216214	0.4374	0.95	-1.66714	0.473416	14.4758	7	0.0433374	NA	0.1536	0.158196	0	1.54519	0.391919	0	1.24306	NA	1.43805	1	2.1477	0.516435	0	0.783204	0.509037	0	1	NA	-3.07325	-0.537264	0.12121	-0.774832	-0.299697	-4.4325	9.31481e-06	-4.4325	0.0241511
ACTR3	360	101	259	SMD	0	0.95	7	NA	0.0195718	0.338372	0.0578411	0.953875	-0.643626	0.68277	0.855266	0.95	-2.17896	2.2181	23.8446	6	0.000557776	NA	0.616984	0.45968	0.143466	4.6089	0.785484	0.378769	2.14683	NA	1.99351	1.36773	2.90561	0.74837	0.465438	0.881553	0.769815	0.222893	1	NA	0.0578411	0.10343	0.123088	-0.137818	0.344678	0.840294	0.400744	0.840294	0.977062
ITGB3	360	108	252	SMD	0	0.95	7	NA	-0.166989	0.23203	-0.719689	0.471717	-0.621759	0.287781	0.533183	0.95	-1.53758	1.2036	15.9572	6	0.0139856	NA	0.230446	0.212999	0.0138947	1.89154	0.480048	0.117876	1.37533	NA	1.63081	1.08127	2.45963	0.623994	0.144681	0.834704	0.611482	0.113532	1	NA	-0.719689	-0.055015	0.119553	-0.289334	0.179304	-0.460174	0.645391	-0.460174	0.709662
LILRA3	359	104	255	SMD	0	0.95	6	NA	0.23405	0.351228	0.666376	0.505171	-0.454344	0.922443	0.859241	0.95	-2.15158	2.61968	25.2547	5	0.00012441	NA	0.614934	0.467198	0.154539	5.04713	0.784177	0.393114	2.24658	NA	2.24743	1.52705	3.30765	0.802017	0.57116	0.908597	0.830806	0.397242	1	NA	0.666376	0.17185	0.121232	-0.0657605	0.40946	1.41753	0.156328	1.41753	0.733344
VCAM1	357	160	197	SMD	0	0.95	9	NA	0.14755	0.154494	0.95505	0.339552	-0.155253	0.450352	0.312954	0.95	-0.592469	0.887568	11.6737	8	0.166366	NA	0.0740719	0.103826	0	0.520436	0.272161	0	0.721413	NA	1.20798	1	1.77738	0.3147	0	0.683453	0.344816	0	1	NA	0.95505	0.103376	0.118597	-0.12907	0.335822	0.871655	0.383397	0.871655	0.615338
FGL1	356	150	206	SMD	0	0.95	8	NA	0.774564	0.163521	4.73679	2.17126e-06	0.454069	1.09506	0.325653	0.95	-0.0222811	1.57141	12.8778	7	0.0751418	NA	0.0793111	0.110101	0	1.41452	0.281622	0	1.18934	NA	1.35635	1	2.03672	0.45643	0	0.758933	0.370765	0	0.841468	NA	4.73679	0.715475	0.120255	0.479779	0.95117	5.94964	2.68736e-09	5.94964	0.000138701
COL6A1	355	123	232	SMD	0	0.95	7	NA	-0.172796	0.185291	-0.932567	0.351044	-0.535959	0.190367	0.389035	0.95	-1.17284	0.827251	13.3094	6	0.038377	NA	0.117016	0.133823	0	1.42317	0.342076	0	1.19297	NA	1.48938	1	2.27518	0.549192	0	0.806817	0.486899	0.0332873	0.940511	NA	-0.932567	-0.115592	0.117331	-0.345557	0.114374	-0.985173	0.324539	-0.985173	0.625773
CAPZA1	355	101	254	SMD	0	0.95	6	NA	0.18227	0.149789	1.21685	0.223662	-0.111311	0.475851	0.239262	0.95	-0.482029	0.846569	6.9812	5	0.222042	NA	0.0348098	0.0805462	0	1.00359	0.186574	0	1.00179	NA	1.18163	1	1.84217	0.283791	0	0.705326	0.258577	0	1	NA	1.21685	0.170389	0.12075	-0.066277	0.407055	1.41109	0.158219	1.41109	0.504154
MRC1	354	109	245	SMD	0	0.95	8	NA	0.271346	0.23079	1.17572	0.239705	-0.180995	0.723687	0.560203	0.95	-1.09942	1.64211	19.5635	7	0.00659387	NA	0.260563	0.22308	0.027744	1.47643	0.510454	0.166565	1.21508	NA	1.67176	1.14311	2.4449	0.642191	0.234713	0.832706	0.611488	0.194761	1	NA	1.17572	0.0808921	0.121751	-0.157736	0.31952	0.664404	0.506432	0.664404	0.522408
SLC4A1	352	103	249	SMD	0	0.95	6	NA	0.352872	0.171845	2.05343	0.0400307	0.016062	0.689681	0.315493	0.95	-0.523077	1.22882	7.84256	5	0.165129	NA	0.0700051	0.10897	0	0.616054	0.264585	0	0.784891	NA	1.2524	1	1.98248	0.362453	0	0.745561	0.395099	0	1	NA	2.05343	0.287593	0.121974	0.0485276	0.526658	2.35782	0.0183828	2.35782	0.195262
ACTG1	348	85	263	SMD	0	0.95	4	NA	0.348468	0.259552	1.34257	0.17941	-0.160245	0.857182	0.50892	0.95	-1.84124	2.53817	9.83214	3	0.0200482	NA	0.191632	0.219646	0.00450015	4.82945	0.437758	0.0670832	2.1976	NA	1.81035	1.06648	3.07307	0.694878	0.120792	0.89411	0.711145	0.138883	1	NA	1.34257	0.219086	0.126785	-0.0294076	0.467579	1.72801	0.0839856	1.72801	0.44986
CRTAC1	348	113	235	SMD	0	0.95	8	NA	-1.60852	0.47698	-3.3723	0.000745437	-2.54338	-0.673655	1.33324	0.95	-4.87085	1.65381	38.7037	7	2.22601e-06	NA	1.55003	0.970091	0.515757	8.33348	1.245	0.718162	2.88678	NA	2.3514	1.70282	3.24703	0.819139	0.655124	0.905152	0.851625	0.315278	1	NA	-3.3723	-1.32016	0.133835	-1.58247	-1.05785	-9.86409	5.95743e-23	-9.86409	0.0102803
INHBC	347	122	225	SMD	0	0.95	8	NA	-0.100286	0.119667	-0.838042	0.402007	-0.33483	0.134257	0.136597	0.95	-0.434527	0.233954	6.87191	7	0.442338	NA	0.00433844	0.0559024	0	0.417402	0.0658669	0	0.646067	NA	1	1	1.75623	0	0	0.675781	0.0378698	0	1	NA	-0.838042	-0.0987223	0.11634	-0.326745	0.1293	-0.848567	0.396122	-0.848567	0.669558
CSF1R	345	119	226	SMD	0	0.95	8	NA	-0.621884	0.156819	-3.96561	7.32071e-05	-0.929244	-0.314524	0.301859	0.95	-1.36051	0.116738	10.499	7	0.162016	NA	0.0665266	0.102164	0	0.627479	0.257927	0	0.792136	NA	1.22468	1	1.83927	0.333268	0	0.704398	0.338148	0	1	NA	-3.96561	-0.647882	0.12084	-0.884724	-0.41104	-5.36149	8.25376e-08	-5.36149	0.00179121
PARK7	345	101	244	SMD	0	0.95	7	NA	0.266927	0.238542	1.11899	0.263144	-0.200608	0.734461	0.556029	0.95	-1.16239	1.69625	16.0851	6	0.0133044	NA	0.252266	0.226163	0.0255153	3.41561	0.502261	0.159735	1.84814	NA	1.63733	1.08627	2.46793	0.626984	0.152536	0.835815	0.63333	0.132108	1	NA	1.11899	0.25395	0.123922	0.0110682	0.496832	2.04928	0.0404347	2.04928	0.553661
MAN1A1	345	121	224	SMD	0	0.95	8	NA	0.25803	0.180386	1.43043	0.152593	-0.0955197	0.611579	0.390542	0.95	-0.697593	1.21365	13.6528	7	0.0577124	NA	0.119984	0.134338	0	1.19018	0.346388	0	1.09095	NA	1.39657	1	2.09206	0.487285	0	0.771518	0.460926	0	0.97383	NA	1.43043	0.194457	0.11758	-0.035996	0.424911	1.65382	0.0981632	1.65382	0.413656
CORO1C	344	102	242	SMD	0	0.95	6	NA	0.149347	0.330812	0.451455	0.651661	-0.499033	0.797726	0.791267	0.95	-2.04756	2.34626	19.3773	5	0.00163458	NA	0.516668	0.413608	0.102999	4.93339	0.718796	0.320934	2.22112	NA	1.96862	1.30438	2.9711	0.741966	0.412254	0.886717	0.78686	0.20204	1	NA	0.451455	0.129402	0.123366	-0.112391	0.371195	1.04893	0.294211	1.04893	0.825873
PEPD	341	115	226	SMD	0	0.95	7	NA	-0.079849	0.179144	-0.445726	0.655795	-0.430964	0.271266	0.363402	0.95	-1.014	0.854306	11.8357	6	0.0657358	NA	0.0999688	0.125455	0	1.53691	0.316178	0	1.23972	NA	1.4045	1	2.15883	0.49306	0	0.785432	0.445004	0	0.959574	NA	-0.445726	-0.0284339	0.120369	-0.264352	0.207484	-0.236223	0.813259	-0.236223	0.827483
HBG1	338	99	239	SMD	0	0.95	6	NA	0.327415	0.244293	1.34026	0.180162	-0.151391	0.806221	0.532447	0.95	-1.15089	1.80572	20.281	5	0.00110669	NA	0.22382	0.222979	0.0296728	1.23287	0.473097	0.172258	1.11035	NA	2.014	1.34017	3.02663	0.753464	0.443225	0.890836	0.625065	0.359801	0.89033	NA	1.34026	0.393177	0.125002	0.148177	0.638177	3.14536	0.0016588	3.14536	0.451
HSP90B1	337	131	206	SMD	0	0.95	9	NA	0.325295	0.207726	1.56598	0.117353	-0.0818402	0.73243	0.514338	0.95	-0.890921	1.54151	20.3276	8	0.00916511	NA	0.221393	0.189643	0.0204529	1.38359	0.470525	0.143014	1.17626	NA	1.59404	1.10648	2.29643	0.606447	0.183204	0.810376	0.570087	0.173091	0.967083	NA	1.56598	0.220659	0.119572	-0.0136966	0.455015	1.84542	0.064977	1.84542	0.35892
NRP1	336	107	229	SMD	0	0.95	7	NA	-0.822133	0.270493	-3.03939	0.0023706	-1.35229	-0.291976	0.660365	0.95	-2.51966	0.87539	22.7373	6	0.000889405	NA	0.362916	0.293945	0.0684076	2.15843	0.602425	0.261548	1.46916	NA	1.94668	1.32995	2.8494	0.736117	0.434633	0.876833	0.708592	0.361371	1	NA	-3.03939	-0.688438	0.127405	-0.938147	-0.438728	-5.40353	6.53415e-08	-5.40353	0.0265239
CLTC	336	262	74	SMD	0	0.95	4	NA	0.391565	0.440543	0.888824	0.374098	-0.471883	1.25501	0.900401	0.95	-3.48255	4.26568	19.8069	3	0.000186127	NA	0.616644	0.634031	0.110097	9.51204	0.785267	0.331809	3.08416	NA	2.56949	1.62888	4.05326	0.848537	0.623105	0.939132	0.794324	0.573148	1	NA	0.888824	-0.00934709	0.169763	-0.342077	0.323383	-0.0550596	0.956091	-0.0550596	0.644893
COL18A1	333	102	231	SMD	0	0.95	7	NA	0.124226	0.184643	0.672789	0.501081	-0.237668	0.486119	0.37924	0.95	-0.850642	1.09909	11.3524	6	0.0780768	NA	0.10973	0.135257	0	1.23589	0.331255	0	1.1117	NA	1.37552	1	2.11764	0.471478	0	0.777004	0.459793	0	1	NA	0.672789	0.0766001	0.124651	-0.167712	0.320912	0.614514	0.538876	0.614514	0.730202
OLFM1	331	110	221	SMD	0	0.95	7	NA	-0.873925	0.29585	-2.95394	0.00313743	-1.45378	-0.294069	0.726046	0.95	-2.74029	0.992437	22.2746	6	0.00107966	NA	0.439616	0.350514	0.0846386	3.56781	0.663035	0.290927	1.88886	NA	1.92677	1.31395	2.82541	0.730635	0.420778	0.874732	0.717515	0.288901	1	NA	-2.95394	-0.633596	0.12691	-0.882335	-0.384856	-4.99247	5.96108e-07	-4.99247	0.0329276
IGKV3D-7	330	126	204	SMD	0	0.95	5	NA	-0.00503085	0.116356	-0.0432368	0.965513	-0.233084	0.223022	0.116356	0.95	-0.375327	0.365265	0.65662	4	0.956569	NA	0	0.0467094	0	0.0256437	0	0	0.160136	NA	1	1	2.19283	0	0	0.792036	0	0	1	NA	-0.0432368	-0.00503085	0.116356	-0.233084	0.223022	-0.0432368	0.965513	-0.0432368	0.982349
TXN	329	115	214	SMD	0	0.95	7	NA	0.106747	0.430907	0.247727	0.804346	-0.737815	0.95131	1.13161	0.95	-2.80214	3.01564	33.0097	6	1.04411e-05	NA	1.09485	0.748926	0.325435	6.81661	1.04635	0.570469	2.61086	NA	2.34555	1.65705	3.32013	0.818235	0.635808	0.909283	0.842347	0.43215	1	NA	0.247727	-0.0632094	0.137177	-0.332071	0.205653	-0.460787	0.644951	-0.460787	0.907663
HSP90AA1	329	100	229	SMD	0	0.95	7	NA	1.39368	0.656006	2.12449	0.033629	0.107932	2.67943	1.79254	0.95	-3.21419	6.00155	44.4924	6	5.9031e-08	NA	2.78286	1.73702	0.983158	17.9605	1.66819	0.991543	4.23798	NA	2.72312	1.9754	3.75386	0.865145	0.743736	0.929035	0.9238	0.302586	1	NA	2.12449	0.838716	0.133017	0.578007	1.09942	6.30533	2.87579e-10	6.30533	0.177753
GP5	329	106	223	SMD	0	0.95	8	NA	-0.362438	0.184921	-1.95996	0.050001	-0.724877	1.61e-06	0.37871	0.95	-1.28911	0.564233	12.1683	7	0.0951598	NA	0.109226	0.139047	0	1.18233	0.330493	0	1.08735	NA	1.31845	1	1.98295	0.424733	0	0.745683	0.399264	0	0.950708	NA	-1.95996	-0.268308	0.124655	-0.512627	-0.0239891	-2.15241	0.0313652	-2.15241	0.222215
IGHV1-69D	326	112	214	SMD	0	0.95	6	NA	0.391395	0.177491	2.20516	0.027443	0.0435197	0.73927	0.343779	0.95	-0.563088	1.34588	9.23403	5	0.100086	NA	0.0866809	0.117392	0	0.997026	0.294416	0	0.998512	NA	1.35897	1	2.15994	0.458524	0	0.785654	0.458586	0	1	NA	2.20516	0.380831	0.122465	0.140803	0.620858	3.10971	0.00187273	3.10971	0.15534
TUBB	326	91	235	SMD	0	0.95	5	NA	0.636978	0.298492	2.13399	0.0328437	0.0519448	1.22201	0.640757	0.95	-1.4022	2.67615	14.1508	4	0.00682893	NA	0.321473	0.312975	0.0347479	5.37411	0.566986	0.186408	2.31821	NA	1.88088	1.18379	2.98845	0.717331	0.28641	0.888028	0.721621	0.189695	1	NA	2.13399	0.440561	0.12895	0.187823	0.693298	3.41652	0.00063427	3.41652	0.17421
TUBA4A	323	96	227	SMD	0	0.95	5	NA	0.183527	0.172293	1.0652	0.286784	-0.154161	0.521215	0.295384	0.95	-0.756518	1.12357	6.5369	4	0.16248	NA	0.057567	0.103156	0	1.08384	0.239931	0	1.04108	NA	1.27837	1	2.09971	0.388089	0	0.773179	0.387854	0	1	NA	1.0652	0.17715	0.125637	-0.0690947	0.423395	1.41001	0.158537	1.41001	0.574705
PEBP1	322	91	231	SMD	0	0.95	6	NA	-0.130882	0.559877	-0.233769	0.815164	-1.22822	0.966458	1.42364	0.95	-4.08354	3.82177	68.7074	5	1.90335e-13	NA	1.71329	1.18895	0.569741	10.9885	1.30893	0.754812	3.31489	NA	3.70695	2.76157	4.97597	0.927228	0.868874	0.959613	0.910946	0.778192	1	NA	-0.233769	-0.45855	0.138056	-0.729134	-0.187966	-3.32148	0.000895402	-3.32148	0.91446
IGHV3-11	319	100	219	SMD	0	0.95	5	NA	0.298886	0.12528	2.38574	0.0170447	0.0533415	0.544431	0.12528	0.95	-0.0998115	0.697584	2.87621	4	0.578751	NA	0	0.0524955	0	0.372221	0	0	0.610099	NA	1	1	2.19283	0	0	0.792036	0	0	1	NA	2.38574	0.298886	0.12528	0.0533415	0.544431	2.38574	0.0170447	2.38574	0.108188
CHI3L1	318	115	203	SMD	0	0.95	8	NA	-0.080589	0.174604	-0.461552	0.644402	-0.422807	0.261629	0.323269	0.95	-0.8716	0.710422	10.9332	7	0.141559	NA	0.0740162	0.122959	0	1.26223	0.272059	0	1.12349	NA	1.24976	1	1.87968	0.359749	0	0.716969	0.303478	0	0.861287	NA	-0.461552	-0.111499	0.131289	-0.368821	0.145822	-0.849269	0.395732	-0.849269	0.820788
GBA	317	266	51	SMD	0	0.95	2	NA	-0.331696	0.565616	-0.586433	0.557585	-1.44028	0.776891	NA	0.95	NA	NA	5.25724	1	0.0218556	NA	0.527714	0.921601	NA	NA	0.726439	NA	NA	NA	2.29287	1.11025	4.7352	0.809786	0.188738	0.955401	0.824755	0.372286	1	NA	-0.586433	-0.0043141	0.175753	-0.348784	0.340155	-0.0245464	0.980417	-0.0245464	0.765393
UGT8	317	266	51	SMD	0	0.95	2	NA	0.359635	0.302595	1.1885	0.234636	-0.233441	0.95271	NA	0.95	NA	NA	1.78747	1	0.181235	NA	0.0953581	0.30611	NA	NA	0.308801	NA	NA	NA	1.33696	NA	NA	0.44055	NA	NA	0.52072	0	1	NA	1.1885	0.257985	0.175395	-0.0857826	0.601753	1.47088	0.141323	1.47088	0.518111
CHGA	315	105	210	SMD	0	0.95	9	NA	0.144089	0.196492	0.733311	0.463369	-0.241027	0.529206	0.425036	0.95	-0.860961	1.14914	14.0838	8	0.0796061	NA	0.142047	0.166115	0	1.22288	0.376891	0	1.10584	NA	1.32683	1	1.95271	0.431973	0	0.737745	0.408791	0	0.933422	NA	0.733311	0.124041	0.130765	-0.132255	0.380336	0.948574	0.342837	0.948574	0.709662
RAP1B	314	100	214	SMD	0	0.95	8	NA	-0.160523	0.146904	-1.09271	0.274521	-0.44845	0.127403	0.241109	0.95	-0.750495	0.429449	8.25659	7	0.310513	NA	0.0365527	0.0877944	0	0.549061	0.191188	0	0.740987	NA	1.08605	1	1.54612	0.152192	0	0.581675	0.211721	0	1	NA	-1.09271	-0.166134	0.124687	-0.410516	0.0782474	-1.33241	0.182724	-1.33241	0.565258
LTA4H	314	94	220	SMD	0	0.95	7	NA	0.577034	0.391426	1.47418	0.140433	-0.190148	1.34422	1.02532	0.95	-2.05863	3.21269	37.381	6	1.48395e-06	NA	0.89806	0.618088	0.269583	5.22504	0.94766	0.519213	2.28583	NA	2.49603	1.78307	3.49407	0.839491	0.68547	0.91809	0.83735	0.549164	1	NA	1.47418	0.180069	0.131872	-0.078396	0.438534	1.36548	0.172102	1.36548	0.396046
PARVB	312	92	220	SMD	0	0.95	5	NA	0.10542	0.129274	0.815482	0.414797	-0.147951	0.358792	0.129274	0.95	-0.305986	0.516827	12.1335	4	0.0163859	NA	0	0.0548573	0.0405429	12.4788	0	0.201353	3.53253	NA	1.74166	1.08108	2.80586	0.670333	0.144378	0.872981	0	0	0.131315	NA	0.815482	0.10542	0.129274	-0.147951	0.358792	0.815482	0.414797	0.815482	0.678067
STOM	311	91	220	SMD	0	0.95	5	NA	0.446914	0.293296	1.52376	0.127568	-0.127936	1.02176	0.62207	0.95	-1.53279	2.42662	13.8026	4	0.00795242	NA	0.300948	0.301782	0.0265727	3.613	0.548587	0.163011	1.90079	NA	1.85759	1.16642	2.95834	0.7102	0.26499	0.885737	0.699695	0.187414	1	NA	1.52376	0.47981	0.131005	0.223045	0.736575	3.66253	0.000249736	3.66253	0.371441
ANK1	310	88	222	SMD	0	0.95	5	NA	-0.0862758	0.152898	-0.564271	0.57257	-0.38595	0.213398	0.219712	0.95	-0.785496	0.612944	6.80865	4	0.146353	NA	0.0248954	0.0796109	0	2.61753	0.157783	0	1.61788	NA	1.30467	1	2.14907	0.412512	0	0.78348	0.212984	0	0.745838	NA	-0.564271	-0.106948	0.129096	-0.359971	0.146075	-0.828438	0.407422	-0.828438	0.77539
LYVE1	306	118	188	SMD	0	0.95	7	NA	-0.546184	0.269094	-2.02972	0.0423851	-1.0736	-0.0187706	0.670243	0.95	-2.2691	1.17673	25.3507	6	0.00029399	NA	0.376815	0.291077	0.08399	2.49491	0.613852	0.28981	1.57953	NA	2.05551	1.41803	2.97956	0.76332	0.502688	0.887359	0.743401	0.446192	1	NA	-2.02972	-0.473125	0.124041	-0.716241	-0.230009	-3.81427	0.000136587	-3.81427	0.202834
SERPINA11	306	94	212	SMD	0	0.95	7	NA	0.0316283	0.280283	0.112844	0.910154	-0.517716	0.580973	0.665096	0.95	-1.67806	1.74131	21.0576	6	0.00179139	NA	0.363795	0.313886	0.0552273	2.75861	0.603154	0.235005	1.66091	NA	1.87339	1.27124	2.76078	0.715068	0.381203	0.868799	0.661554	0.276234	1	NA	0.112844	0.0424665	0.13184	-0.215935	0.300868	0.322106	0.747372	0.322106	0.958462
FAH	305	90	215	SMD	0	0.95	7	NA	0.0248359	0.163651	0.151761	0.879375	-0.295914	0.345585	0.280696	0.95	-0.696716	0.746388	9.0627	6	0.170083	NA	0.0520086	0.104049	0	1.12656	0.228054	0	1.06139	NA	1.229	1	1.88853	0.337945	0	0.719618	0.277423	0	0.909138	NA	0.151761	-0.0215781	0.130054	-0.27648	0.233324	-0.165916	0.868223	-0.165916	0.944591
DCD	304	98	206	SMD	0	0.95	6	NA	-0.321576	0.147186	-2.18483	0.0289013	-0.610055	-0.033097	0.214444	0.95	-0.916968	0.273816	5.18112	5	0.394178	NA	0.0243225	0.0798363	0	0.482681	0.155957	0	0.694753	NA	1.01795	1	2.02079	0.0349582	0	0.755117	0.187122	0	1	NA	-2.18483	-0.347097	0.128275	-0.598511	-0.095683	-2.70589	0.00681222	-2.70589	0.160598
ANGPTL3	304	96	208	SMD	0	0.95	7	NA	0.145145	0.168523	0.861281	0.389083	-0.185153	0.475443	0.286997	0.95	-0.592604	0.882894	10.6713	6	0.0990813	NA	0.0539673	0.10823	0	1.98747	0.232309	0	1.40978	NA	1.33362	1	2.05628	0.437746	0	0.763497	0.271467	0	0.707873	NA	0.861281	0.126542	0.130482	-0.129198	0.382281	0.969805	0.332144	0.969805	0.656551
HLA-B	303	88	215	SMD	0	0.95	6	NA	0.493378	0.309414	1.59456	0.110812	-0.113062	1.09982	0.723168	0.95	-1.51446	2.50121	21.931	5	0.00053964	NA	0.427235	0.361971	0.0819708	3.51303	0.653632	0.286306	1.87431	NA	2.09433	1.40397	3.12414	0.772013	0.49268	0.897543	0.743764	0.422836	1	NA	1.59456	0.724563	0.138252	0.453595	0.995532	5.2409	1.59799e-07	5.2409	0.353354
HYOU1	303	105	198	SMD	0	0.95	6	NA	0.11715	0.246171	0.475888	0.634154	-0.365336	0.599636	0.535078	0.95	-1.36847	1.60276	15.6082	5	0.00805632	NA	0.225708	0.22653	0.0179351	1.7037	0.475088	0.133922	1.30526	NA	1.76682	1.14796	2.7193	0.679656	0.241166	0.864766	0.620759	0.21361	1	NA	0.475888	-0.0268275	0.128032	-0.277766	0.224111	-0.209537	0.834029	-0.209537	0.820788
CDH1	300	111	189	SMD	0	0.95	8	NA	-0.615907	0.250154	-2.46211	0.0138123	-1.1062	-0.125614	0.629366	0.95	-2.15591	0.924095	22.9602	7	0.00173205	NA	0.333524	0.264943	0.0570922	1.87722	0.577515	0.23894	1.37012	NA	1.81108	1.2546	2.6144	0.695124	0.364682	0.853696	0.666224	0.313537	1	NA	-2.46211	-0.552827	0.12833	-0.804348	-0.301305	-4.30786	1.64844e-05	-4.30786	0.0923368
GANAB	299	86	213	SMD	0	0.95	8	NA	0.080431	0.203919	0.394427	0.693266	-0.319242	0.480104	0.446332	0.95	-1.0117	1.17257	13.6078	7	0.0586135	NA	0.157629	0.17496	0	1.55536	0.397026	0	1.24714	NA	1.39426	1	2.08893	0.485589	0	0.770832	0.473842	0	1	NA	0.394427	0.0501146	0.133708	-0.211948	0.312177	0.374807	0.707804	0.374807	0.846085
RECK	297	248	49	SMD	0	0.95	2	NA	-0.400717	0.732131	-0.54733	0.584152	-1.83567	1.03423	NA	0.95	NA	NA	8.3098	1	0.00394316	NA	0.949795	1.52697	NA	NA	0.974574	NA	NA	NA	2.88267	1.46856	5.65848	0.87966	0.536321	0.968768	0.885976	0.585288	1	NA	-0.54733	0.0527638	0.18162	-0.303205	0.408732	0.290517	0.77142	0.290517	0.784532
IGKV1-12	296	84	212	SMD	0	0.95	4	NA	0.106873	0.134386	0.795265	0.426459	-0.15652	0.370266	0.142244	0.95	-0.505154	0.7189	3.50122	3	0.320604	NA	0.00217365	0.0584687	0	1.48492	0.0466224	0	1.21857	NA	1.08031	1	2.76077	0.143156	0	0.868799	0.0300897	0	1	NA	0.795265	0.109365	0.131875	-0.149105	0.367834	0.829306	0.406931	0.829306	0.687501
IGFBP7	295	92	203	SMD	0	0.95	6	NA	-0.507846	0.302383	-1.67948	0.093059	-1.10051	0.0848143	0.701614	0.95	-2.45584	1.44015	17.4423	5	0.00373297	NA	0.400827	0.345162	0.0610412	4.0592	0.633109	0.247065	2.01475	NA	1.86774	1.22559	2.84635	0.713341	0.334257	0.876569	0.730617	0.245482	1	NA	-1.67948	-0.420452	0.134354	-0.683781	-0.157123	-3.12943	0.00175144	-3.12943	0.322307
CRYAB	294	255	39	SMD	0	0.95	2	NA	0.0423676	0.253877	0.166883	0.867462	-0.455222	0.539957	NA	0.95	NA	NA	1.32204	1	0.250226	NA	0.0454492	0.26386	NA	NA	0.213188	NA	NA	NA	1.1498	NA	NA	0.243595	NA	NA	0.352574	0	1	NA	0.166883	-0.0123182	0.180118	-0.365344	0.340708	-0.0683893	0.945476	-0.0683893	0.938521
IGHV3-48	294	157	137	SMD	0	0.95	5	NA	-0.00461046	0.134694	-0.0342292	0.972694	-0.268606	0.259385	0.134694	0.95	-0.433267	0.424046	1.57878	4	0.812601	NA	0	0.0631305	0	0.330753	0	0	0.575111	NA	1	1	2.19283	0	0	0.792036	0	0	1	NA	-0.0342292	-0.00461046	0.134694	-0.268606	0.259385	-0.0342292	0.972694	-0.0342292	0.985571
HSP90AB1	290	79	211	SMD	0	0.95	6	NA	0.617737	0.279003	2.21408	0.026823	0.0709005	1.16457	0.626912	0.95	-1.12285	2.35832	13.8182	5	0.0168063	NA	0.315176	0.293361	0.0177807	3.88219	0.561405	0.133344	1.97033	NA	1.66242	1.06919	2.58481	0.638159	0.125235	0.850327	0.674811	0.0896585	1	NA	2.21408	0.53284	0.13802	0.262325	0.803355	3.86058	0.000113116	3.86058	0.152399
ARHGDIB	290	89	201	SMD	0	0.95	6	NA	1.27198	0.802676	1.58468	0.11304	-0.301235	2.8452	2.06322	0.95	-4.45645	7.00041	62.157	5	4.35129e-12	NA	3.6126	2.44307	1.20948	26.4197	1.90068	1.09976	5.14001	NA	3.52582	2.60403	4.77392	0.919559	0.852528	0.956122	0.93452	0.571812	1	NA	1.58468	0.268905	0.142615	-0.0106161	0.548426	1.88553	0.059359	1.88553	0.353354
OIT3	289	90	199	SMD	0	0.95	7	NA	0.152156	0.133266	1.14175	0.253558	-0.10904	0.413352	0.133266	0.95	-0.190416	0.494728	7.95814	6	0.241186	NA	2.14957e-07	0.0652016	0	1.34131	0.000463635	0	1.15815	NA	1.15168	1	1.73767	0.246055	0	0.66882	1.72909e-06	0	0.562548	NA	1.14175	0.152156	0.133265	-0.109039	0.413351	1.14175	0.253557	1.14175	0.541757
PSMA6	288	81	207	SMD	0	0.95	7	NA	0.801069	0.4085	1.961	0.049879	0.000423192	1.60171	1.05504	0.95	-1.911	3.51314	30.5228	6	3.12593e-05	NA	0.946241	0.672627	0.259334	5.88482	0.972749	0.509248	2.42586	NA	2.25547	1.58222	3.21519	0.803426	0.600547	0.903264	0.810064	0.410856	1	NA	1.961	0.51389	0.141115	0.23731	0.79047	3.64164	0.000270903	3.64164	0.222215
NUCB1	288	77	211	SMD	0	0.95	8	NA	0.412029	0.195909	2.10317	0.0354509	0.0280553	0.796003	0.38699	0.95	-0.534901	1.35896	10.9611	7	0.140323	NA	0.111381	0.157949	0	1.04415	0.333738	0	1.02184	NA	1.25135	1	1.88219	0.36138	0	0.717724	0.362756	0	0.995626	NA	2.10317	0.424013	0.139708	0.150191	0.697836	3.035	0.00240539	3.035	0.184433
MMP2	286	108	178	SMD	0	0.95	6	NA	-0.445633	0.347174	-1.2836	0.199281	-1.12608	0.234815	0.82765	0.95	-2.74356	1.85229	17.895	5	0.00308088	NA	0.564474	0.454347	0.109025	6.86629	0.751315	0.33019	2.62036	NA	1.89183	1.2443	2.87631	0.720593	0.354126	0.879128	0.780548	0.128175	1	NA	-1.2836	-0.529906	0.129221	-0.783173	-0.276638	-4.10078	4.11752e-05	-4.10078	0.468697
LIMS1	286	82	204	SMD	0	0.95	4	NA	0.242519	0.134881	1.79801	0.0721746	-0.0218439	0.506881	0.135549	0.95	-0.3407	0.825737	2.25771	3	0.52067	NA	0.000180431	0.0570443	0	0.751911	0.0134324	0	0.867128	NA	1	1	2.55553	0	0	0.846878	0.0024794	0	1	NA	1.79801	0.242376	0.134656	-0.021546	0.506298	1.79996	0.0718674	1.79996	0.274499
IGHV2-70D	285	105	180	SMD	0	0.95	6	NA	-0.118408	0.127081	-0.931755	0.351463	-0.367483	0.130666	0.127093	0.95	-0.471276	0.234459	4.47195	5	0.483645	NA	3.09317e-06	0.0567046	0	0.811441	0.00175874	0	0.9008	NA	1	1	1.98515	0	0	0.746246	3.19221e-05	0	1	NA	-0.931755	-0.118406	0.127078	-0.367474	0.130662	-0.931759	0.351461	-0.931759	0.625786
UGP2	284	77	207	SMD	0	0.95	6	NA	0.893975	0.437832	2.04182	0.041169	0.0358407	1.75211	1.0682	0.95	-2.07183	3.85978	32.8906	5	3.95645e-06	NA	0.949356	0.725961	0.253632	6.62777	0.974349	0.503619	2.57445	NA	2.56478	1.78721	3.68067	0.847981	0.686923	0.926185	0.825398	0.512019	1	NA	2.04182	0.387783	0.141756	0.109947	0.665619	2.73557	0.00622715	2.73557	0.199532
RSU1	282	84	198	SMD	0	0.95	5	NA	0.0869382	0.232172	0.374455	0.708066	-0.368111	0.541988	0.456473	0.95	-1.36576	1.53964	9.49644	4	0.0498204	NA	0.154463	0.188893	0	2.47159	0.393018	0	1.57213	NA	1.54081	1	2.52728	0.57879	0	0.843435	0.573105	0	1	NA	0.374455	0.101421	0.136138	-0.165405	0.368246	0.744985	0.456281	0.744985	0.852611
GSR	282	90	192	SMD	0	0.95	5	NA	0.0730625	0.1558	0.468951	0.639105	-0.2323	0.378425	0.227936	0.95	-0.65233	0.798455	4.61971	4	0.328588	NA	0.027681	0.0844996	0	0.711751	0.166376	0	0.843653	NA	1.07468	1	2.35658	0.134144	0	0.819933	0.228075	0	1	NA	0.468951	0.0421671	0.132927	-0.218365	0.302699	0.31722	0.751077	0.31722	0.820788
MARCKS	282	237	45	SMD	0	0.95	2	NA	0.848429	1.19068	0.712556	0.47612	-1.48527	3.18212	NA	0.95	NA	NA	17.5683	1	2.7717e-05	NA	2.67861	4.01677	NA	NA	1.63665	NA	NA	NA	4.19146	2.37038	7.41159	0.943079	0.822023	0.981796	0.944687	0.795569	1	NA	0.712556	0.0340366	0.195931	-0.349981	0.418055	0.173717	0.862088	0.173717	0.711601
TPM3	281	94	187	SMD	0	0.95	7	NA	0.0176506	0.43772	0.040324	0.967835	-0.840264	0.875565	1.1571	0.95	-2.95677	2.99207	39.5273	6	5.64074e-07	NA	1.14728	0.772848	0.357857	6.87877	1.07111	0.598212	2.62274	NA	2.56669	1.84265	3.57522	0.848206	0.705481	0.921766	0.855421	0.542157	1	NA	0.040324	0.000175736	0.134945	-0.264311	0.264663	0.00130228	0.998961	0.00130228	0.982936
SERPINB1	281	89	192	SMD	0	0.95	5	NA	0.755303	0.288552	2.61757	0.00885593	0.189752	1.32085	0.607424	0.95	-1.17779	2.6884	13.2881	4	0.00995077	NA	0.285701	0.292636	0.0220163	3.41733	0.53451	0.148379	1.8486	NA	1.82264	1.14047	2.91284	0.698978	0.23117	0.88214	0.68627	0.199975	1	NA	2.61757	0.570618	0.138374	0.299409	0.841826	4.12372	3.72799e-05	4.12372	0.070432
IGLV4-60	280	102	178	SMD	0	0.95	6	NA	0.234316	0.150766	1.55417	0.120144	-0.0611797	0.529812	0.231289	0.95	-0.407844	0.876477	6.17011	5	0.290017	NA	0.0307641	0.0841033	0	0.677676	0.175397	0	0.823211	NA	1.11087	1	1.6602	0.189642	0	0.637191	0.225573	0	1	NA	1.55417	0.254864	0.128458	0.00309023	0.506637	1.98402	0.0472536	1.98402	0.363788
CD59	275	86	189	SMD	0	0.95	5	NA	0.0594483	0.136615	0.435153	0.663452	-0.208312	0.327209	0.136622	0.95	-0.375345	0.494241	4.29727	4	0.367266	NA	2.00867e-06	0.0630803	0	1.17586	0.00141728	0	1.08437	NA	1.03649	1	2.27286	0.0691775	0	0.806422	2.1525e-05	0	1	NA	0.435153	0.059449	0.136613	-0.208307	0.327205	0.435164	0.663443	0.435164	0.830409
PRDX1	275	79	196	SMD	0	0.95	6	NA	0.112879	0.226772	0.497766	0.618649	-0.331585	0.557343	0.45528	0.95	-1.15118	1.37694	10.3564	5	0.0657447	NA	0.155854	0.192184	0	2.08489	0.394784	0	1.44392	NA	1.43919	1	2.27989	0.517206	0	0.807615	0.505115	0	1	NA	0.497766	0.0160187	0.140727	-0.259801	0.291839	0.113828	0.909374	0.113828	0.81325
YWHAB	271	68	203	SMD	0	0.95	6	NA	0.566424	0.243196	2.32908	0.0198548	0.0897679	1.04308	0.48857	0.95	-0.790064	1.92291	10.7217	5	0.0571853	NA	0.179556	0.220908	0	3.56689	0.423741	0	1.88862	NA	1.46436	1	2.31601	0.533657	0	0.813569	0.505982	0	1	NA	2.32908	0.507071	0.148502	0.216013	0.798129	3.41458	0.000638802	3.41458	0.12145
IGLV10-54	271	92	179	SMD	0	0.95	4	NA	-0.0850319	0.248823	-0.341736	0.732549	-0.572716	0.402652	0.471859	0.95	-2.11528	1.94522	8.18926	3	0.042258	NA	0.160738	0.201909	0	4.8314	0.400922	0	2.19804	NA	1.6522	1	2.84488	0.633666	0	0.876442	0.649051	0.00422146	1	NA	-0.341736	2.19593e-05	0.135714	-0.265973	0.266016	0.000161805	0.999871	0.000161805	0.866831
EEF2	269	83	186	SMD	0	0.95	8	NA	0.0153616	0.374467	0.0410226	0.967278	-0.718579	0.749302	1.00479	0.95	-2.44326	2.47398	31.9497	7	4.14976e-05	NA	0.869368	0.597032	0.237438	4.47326	0.932399	0.487276	2.11501	NA	2.13641	1.52206	2.99873	0.780905	0.568344	0.888795	0.774975	0.40993	1	NA	0.0410226	0.219095	0.142252	-0.0597139	0.497904	1.54019	0.123514	1.54019	0.982936
HLA-C	269	97	172	SMD	0	0.95	5	NA	0.38903	0.199202	1.95295	0.0508258	-0.0013977	0.779458	0.330725	0.95	-0.663485	1.44155	5.44601	4	0.244516	NA	0.0696979	0.139118	0	0.736887	0.264004	0	0.858421	NA	1.16683	1	1.85207	0.265518	0	0.70847	0.351289	0	1	NA	1.95295	0.310164	0.148453	0.0192014	0.601127	2.08931	0.0366801	2.08931	0.223361
HBA2	268	97	171	SMD	0	0.95	4	NA	-0.11397	0.49894	-0.228425	0.819316	-1.09187	0.863934	1.0729	0.95	-4.73028	4.50234	22.997	3	4.04416e-05	NA	0.902168	0.812984	0.205221	15.5421	0.949825	0.453013	3.94235	NA	2.76869	1.78478	4.29502	0.869548	0.686071	0.945791	0.906005	0.507723	1	NA	-0.228425	0.211444	0.134278	-0.0517355	0.474624	1.57468	0.115331	1.57468	0.916595
CALD1	268	172	96	SMD	0	0.95	5	NA	0.134441	0.526866	0.255171	0.798591	-0.898197	1.16708	1.2247	0.95	-3.7631	4.03198	37.3801	4	1.50407e-07	NA	1.2223	0.980917	0.33254	11.5033	1.10558	0.576663	3.39165	NA	3.05696	2.12218	4.4035	0.892991	0.777957	0.948429	0.880661	0.68733	1	NA	0.255171	-0.223159	0.158565	-0.53394	0.0876228	-1.40736	0.159319	-1.40736	0.904077
PDIA6	268	77	191	SMD	0	0.95	6	NA	0.400735	0.162506	2.46598	0.013664	0.0822298	0.71924	0.233757	0.95	-0.248278	1.04975	6.22439	5	0.284993	NA	0.0282342	0.09664	0	1.00881	0.16803	0	1.0044	NA	1.11574	1	1.67505	0.196709	0	0.643593	0.178192	0	1	NA	2.46598	0.377109	0.140569	0.101599	0.652619	2.68273	0.00730234	2.68273	0.0923368
SERPINE1	268	82	186	SMD	0	0.95	6	NA	0.050117	0.137887	0.363465	0.716258	-0.220136	0.32037	0.137899	0.95	-0.332751	0.432985	4.10256	5	0.534747	NA	3.2556e-06	0.0694542	0	0.927876	0.00180433	0	0.963263	NA	1	1	1.98515	0	0	0.746246	2.85387e-05	0	1	NA	0.363465	0.0501186	0.137884	-0.220129	0.320366	0.363484	0.716243	0.363484	0.858755
CAVIN2	267	84	183	SMD	0	0.95	6	NA	0.297356	0.221175	1.34444	0.178807	-0.136139	0.730852	0.449726	0.95	-0.951282	1.54599	10.8928	5	0.0535476	NA	0.153335	0.18266	0	1.83311	0.39158	0	1.35392	NA	1.47599	1	2.33252	0.540981	0	0.816198	0.522414	0	1	NA	1.34444	0.19816	0.135803	-0.0680091	0.46433	1.45917	0.144518	1.45917	0.449635
BST1	264	102	162	SMD	0	0.95	6	NA	-0.333325	0.130419	-2.5558	0.0105943	-0.588941	-0.0777087	0.130419	0.95	-0.695426	0.0287758	3.75703	5	0.5849	NA	0	0.0589228	0	0.625555	0	0	0.79092	NA	1	1	1.98515	0	0	0.746246	0	0	1	NA	-2.5558	-0.333325	0.130419	-0.588941	-0.0777087	-2.5558	0.0105943	-2.5558	0.0784316
HEXA	264	206	58	SMD	0	0.95	3	NA	-0.510381	0.221692	-2.30221	0.0213233	-0.944889	-0.0758731	0.296223	0.95	-4.27425	3.25348	2.62969	2	0.268516	NA	0.0386006	0.150471	0	6.02588	0.19647	0	2.45477	NA	1.14667	1	3.55532	0.239455	0	0.920888	0.261803	0	1	NA	-2.30221	-0.512121	0.186109	-0.876887	-0.147355	-2.75173	0.00592812	-2.75173	0.128363
MDH1	263	60	203	SMD	0	0.95	6	NA	0.678738	0.411747	1.64843	0.0992637	-0.128272	1.48575	0.985308	0.95	-2.05692	3.41439	24.3482	5	0.00018609	NA	0.801297	0.642283	0.179033	6.30262	0.895152	0.423123	2.5105	NA	2.20672	1.49415	3.25913	0.794646	0.55207	0.905855	0.787736	0.443738	1	NA	1.64843	0.31512	0.155858	0.0096449	0.620595	2.02185	0.0431922	2.02185	0.331962
SELENBP1	263	66	197	SMD	0	0.95	6	NA	0.0501156	0.172526	0.290481	0.771448	-0.28803	0.388261	0.258228	0.95	-0.666841	0.767072	6.6721	5	0.246191	NA	0.0369165	0.109861	0	1.27475	0.192137	0	1.12905	NA	1.15517	1	1.78109	0.250611	0	0.68477	0.206709	0	1	NA	0.290481	0.0130409	0.144644	-0.270456	0.296538	0.0901589	0.928161	0.0901589	0.891987
NEO1	263	168	95	SMD	0	0.95	6	NA	-1.05423	0.412866	-2.55344	0.0106664	-1.86343	-0.245027	0.971222	0.95	-3.75077	1.64231	27.6092	5	4.33942e-05	NA	0.772813	0.64308	0.169339	5.17457	0.879098	0.411508	2.27477	NA	2.34986	1.61033	3.429	0.818901	0.614371	0.914952	0.755622	0.453642	1	NA	-2.55344	-0.560496	0.157012	-0.868233	-0.252758	-3.56976	0.000357306	-3.56976	0.0785483
IGHV3-35	261	93	168	SMD	0	0.95	5	NA	-0.516117	0.159428	-3.2373	0.00120669	-0.82859	-0.203643	0.220889	0.95	-1.21908	0.186851	4.70924	4	0.318453	NA	0.0233746	0.0851256	0	1.19983	0.152888	0	1.09537	NA	1.08504	1	2.37931	0.150606	0	0.823356	0.183926	0	1	NA	-3.2373	-0.491007	0.134545	-0.754711	-0.227303	-3.64938	0.000262877	-3.64938	0.0151361
IGHV7-4-1	261	105	156	SMD	0	0.95	5	NA	0.153365	0.129274	1.18636	0.235479	-0.100006	0.406737	0.129274	0.95	-0.258041	0.564772	3.91632	4	0.417449	NA	0	0.0552252	0	0.952945	0	0	0.976189	NA	1	1	2.19283	0	0	0.792036	0	0	1	NA	1.18636	0.153365	0.129274	-0.100006	0.406737	1.18636	0.235479	1.18636	0.518261
PSMA1	260	74	186	SMD	0	0.95	5	NA	0.549908	0.17396	3.16111	0.00157169	0.208952	0.890864	0.255324	0.95	-0.262648	1.36246	6.01724	4	0.197864	NA	0.0349283	0.104918	0	1.99468	0.186891	0	1.41233	NA	1.2265	1	1.99411	0.335244	0	0.748521	0.230838	0	0.950182	NA	3.16111	0.509659	0.144489	0.226466	0.792852	3.52732	0.000419788	3.52732	0.0190627
HSPB1	259	73	186	SMD	0	0.95	6	NA	0.275481	0.181037	1.52169	0.128088	-0.0793446	0.630307	0.28356	0.95	-0.511808	1.06277	6.87786	5	0.229883	NA	0.0476321	0.119547	0	1.42102	0.218248	0	1.19207	NA	1.17285	1	1.82259	0.27303	0	0.698961	0.242223	0	1	NA	1.52169	0.325921	0.145903	0.0399559	0.611885	2.23382	0.0254952	2.23382	0.372064
LGALS1	259	84	175	SMD	0	0.95	6	NA	-0.0167267	0.135799	-0.123172	0.901971	-0.282888	0.249435	0.135817	0.95	-0.393814	0.360361	7.40253	5	0.192383	NA	4.76732e-06	0.0680308	0	1.53143	0.00218342	0	1.23751	NA	1.21676	1	1.91513	0.324555	0	0.727353	4.30853e-05	0	0.519008	NA	-0.123172	-0.0167281	0.135795	-0.282881	0.249425	-0.123186	0.90196	-0.123186	0.957516
IGHV3-30	259	150	109	SMD	0	0.95	3	NA	0.325246	0.220367	1.47593	0.139964	-0.106666	0.757158	0.342897	0.95	-4.03168	4.68217	3.83308	2	0.147115	NA	0.0690169	0.147265	0	7.03251	0.262711	0	2.65189	NA	1.38439	1	2.56043	0.478227	0	0.847463	0.473739	0	1	NA	1.47593	0.281292	0.15433	-0.0211893	0.583774	1.82267	0.0683541	1.82267	0.396046
ELANE	258	86	172	SMD	0	0.95	4	NA	0.1058	0.206141	0.513242	0.607782	-0.298229	0.509829	0.348807	0.95	-1.395	1.6066	5.67322	3	0.128638	NA	0.0791724	0.137617	0	2.86654	0.281376	0	1.69309	NA	1.37516	1	2.38684	0.4712	0	0.824469	0.465784	0	1	NA	0.513242	0.0362833	0.138849	-0.235855	0.308422	0.261315	0.79385	0.261315	0.802442
DAG1	257	78	179	SMD	0	0.95	5	NA	-0.343657	0.234013	-1.46854	0.141958	-0.802315	0.115	0.436521	0.95	-1.73286	1.04555	8.98973	4	0.0613567	NA	0.135788	0.191328	0	1.95407	0.368495	0	1.39788	NA	1.49914	1	2.46601	0.555048	0	0.835559	0.49592	0	1	NA	-1.46854	-0.270723	0.144796	-0.554517	0.0130711	-1.86969	0.0615267	-1.86969	0.397326
ABCC2	256	142	114	SMD	0	0.95	4	NA	0.210873	0.144316	1.46119	0.143963	-0.0719805	0.493726	0.144321	0.95	-0.410089	0.831834	2.63176	3	0.451948	NA	1.47256e-06	0.0683148	0	1.6279	0.00121349	0	1.27589	NA	1	1	2.55553	0	0	0.846878	1.76761e-05	0	1	NA	1.46119	0.210872	0.144314	-0.0719777	0.493722	1.46121	0.143959	1.46121	0.401455
PNP	255	64	191	SMD	0	0.95	6	NA	0.649289	0.151988	4.27198	1.93749e-05	0.351398	0.94718	0.151988	0.95	0.227303	1.07128	4.41559	5	0.491255	NA	0	0.0891822	0	0.788252	0	0	0.887836	NA	1	1	1.98515	0	0	0.746246	0	0	1	NA	4.27198	0.649289	0.151988	0.351398	0.94718	4.27198	1.93749e-05	4.27198	0.000699803
TUBA1B	253	81	172	SMD	0	0.95	5	NA	0.336349	0.141573	2.37579	0.0175112	0.0588705	0.613828	0.14262	0.95	-0.117531	0.79023	2.65783	4	0.616613	NA	0.000297423	0.0686579	0	0.360671	0.017246	0	0.600559	NA	1	1	2.19283	0	0	0.792036	0.00296785	0	1	NA	2.37579	0.336542	0.14128	0.0596383	0.613447	2.38209	0.0172146	2.38209	0.110226
LMAN2	252	99	153	SMD	0	0.95	7	NA	-0.0993413	0.212747	-0.466945	0.640539	-0.516318	0.317636	0.464604	0.95	-1.29364	1.09496	13.8462	6	0.0314024	NA	0.170596	0.1809	0	1.46239	0.413032	0	1.20929	NA	1.51911	1	2.31477	0.566667	0	0.813368	0.538446	0.0557793	1	NA	-0.466945	-0.00816329	0.13348	-0.26978	0.253454	-0.0611571	0.951234	-0.0611571	0.820788
MGP	249	77	172	SMD	0	0.95	5	NA	0.023928	0.182472	0.131132	0.895671	-0.333711	0.381567	0.288207	0.95	-0.893276	0.941132	6.81749	4	0.145853	NA	0.0497674	0.114875	0	2.81454	0.223086	0	1.67766	NA	1.30552	1	2.15063	0.413274	0	0.783793	0.298938	0	0.916758	NA	0.131132	0.0702883	0.143288	-0.21055	0.351127	0.49054	0.623752	0.49054	0.95502
SOD2	249	71	178	SMD	0	0.95	5	NA	0.0413278	0.310376	0.133154	0.894072	-0.566999	0.649654	0.661352	0.95	-2.06339	2.14604	14.187	4	0.00672162	NA	0.341053	0.339689	0.0348717	3.85252	0.583997	0.18674	1.96278	NA	1.88328	1.18559	2.99155	0.718051	0.28857	0.88826	0.708067	0.260649	1	NA	0.133154	0.00615172	0.146472	-0.280928	0.293231	0.0419993	0.966499	0.0419993	0.95502
ADAMTS13	248	100	148	SMD	0	0.95	8	NA	-0.821106	0.405273	-2.02606	0.042759	-1.61543	-0.0267855	1.11163	0.95	-3.54117	1.89895	39.9776	7	1.27128e-06	NA	1.07148	0.698959	0.333811	5.58128	1.03512	0.577764	2.36247	NA	2.38979	1.73536	3.29101	0.824902	0.667937	0.90767	0.815449	0.511796	1	NA	-2.02606	-0.46247	0.139583	-0.736048	-0.188893	-3.31323	0.000922256	-3.31323	0.203546
GNPTG	244	71	173	SMD	0	0.95	6	NA	-0.256255	0.25115	-1.02033	0.307574	-0.748501	0.23599	0.520179	0.95	-1.7005	1.18799	11.1631	5	0.0482412	NA	0.207509	0.237175	0	2.59355	0.455532	0	1.61045	NA	1.49419	1	2.35811	0.552094	0	0.820165	0.548301	0	1	NA	-1.02033	-0.324815	0.148604	-0.616074	-0.0335566	-2.18578	0.028832	-2.18578	0.596674
PPIB	244	70	174	SMD	0	0.95	5	NA	0.256134	0.350228	0.731335	0.464574	-0.430301	0.942569	0.758014	0.95	-2.15621	2.66847	17.9053	4	0.00128781	NA	0.451926	0.432608	0.0697514	4.5727	0.672254	0.264105	2.13839	NA	2.11573	1.36266	3.285	0.776602	0.461448	0.907332	0.736876	0.387579	1	NA	0.731335	0.160195	0.150743	-0.135256	0.455646	1.0627	0.287916	1.0627	0.709662
ABI3BP	243	86	157	SMD	0	0.95	9	NA	-0.935917	0.32974	-2.83835	0.00453474	-1.58219	-0.289639	0.910512	0.95	-3.08894	1.2171	31.2481	8	0.000126909	NA	0.720304	0.485907	0.190536	3.45531	0.848707	0.436504	1.85885	NA	1.97636	1.41926	2.75215	0.743985	0.50355	0.867975	0.73609	0.415893	1	NA	-2.83835	-0.764684	0.147999	-1.05476	-0.474611	-5.16681	2.38127e-07	-5.16681	0.0429691
SLC3A2	242	129	113	SMD	0	0.95	6	NA	-0.857173	0.422009	-2.03117	0.0422373	-1.6843	-0.0300514	1.02087	0.95	-3.69158	1.97723	31.1285	5	8.83541e-06	NA	0.864094	0.674761	0.219492	6.0764	0.929567	0.4685	2.46504	NA	2.49514	1.7296	3.59951	0.839376	0.66572	0.922819	0.808662	0.573224	1	NA	-2.03117	-0.403726	0.158349	-0.714084	-0.0933685	-2.5496	0.0107846	-2.5496	0.202766
FBLN5	242	70	172	SMD	0	0.95	5	NA	0.188491	0.292123	0.645246	0.518768	-0.384059	0.761042	0.604766	0.95	-1.73615	2.11313	12.0265	4	0.0171551	NA	0.280407	0.300708	0.0104088	3.67503	0.529534	0.102024	1.91704	NA	1.73396	1.0755	2.79557	0.667402	0.13547	0.872044	0.657184	0.157038	1	NA	0.645246	0.193265	0.150234	-0.101188	0.487718	1.28642	0.198295	1.28642	0.744532
KRT14	241	85	156	SMD	0	0.95	8	NA	-0.305583	0.225941	-1.35249	0.176219	-0.74842	0.137254	0.504328	0.95	-1.53963	0.928463	14.2517	7	0.0468817	NA	0.203297	0.21362	0	1.74803	0.450885	0	1.32213	NA	1.42687	1	2.13283	0.50883	0	0.78017	0.497794	0	1	NA	-1.35249	-0.289212	0.14458	-0.572583	-0.00583998	-2.00036	0.0454618	-2.00036	0.446285
IGLV3-16	241	79	162	SMD	0	0.95	8	NA	0.41223	0.31131	1.32418	0.185444	-0.197926	1.02239	0.820041	0.95	-1.59434	2.4188	27.0808	7	0.000322308	NA	0.575553	0.413309	0.139323	3.12121	0.758652	0.37326	1.76669	NA	1.9669	1.38164	2.80007	0.741514	0.476144	0.872455	0.742351	0.43216	1	NA	1.32418	0.329044	0.148139	0.0386961	0.619391	2.22118	0.0263389	2.22118	0.456686
HSPD1	241	65	176	SMD	0	0.95	6	NA	0.0571162	0.345401	0.165362	0.868659	-0.619858	0.73409	0.758019	0.95	-2.04748	2.16171	20.0205	5	0.00123872	NA	0.455291	0.44565	0.0612835	4.65449	0.674752	0.247555	2.15743	NA	2.00102	1.32992	3.01079	0.750256	0.434606	0.889684	0.636048	0.289351	0.982745	NA	0.165362	0.36923	0.153161	0.0690399	0.66942	2.41073	0.0159206	2.41073	0.938521
GOLM1	241	91	150	SMD	0	0.95	8	NA	0.443452	0.289336	1.53265	0.125361	-0.123636	1.01054	0.746875	0.95	-1.38408	2.27099	23.1309	7	0.00161739	NA	0.474106	0.356098	0.0976262	3.09447	0.688554	0.312452	1.75911	NA	1.8178	1.26003	2.62249	0.697374	0.370149	0.854597	0.707914	0.314553	1	NA	1.53265	0.304856	0.141105	0.0282945	0.581418	2.16048	0.0307352	2.16048	0.369222
B4GALT1	241	65	176	SMD	0	0.95	6	NA	0.490882	0.199454	2.46112	0.0138502	0.0999587	0.881805	0.327479	0.95	-0.418344	1.40011	8.46885	5	0.132219	NA	0.0674602	0.146999	0	2.77824	0.259731	0	1.66681	NA	1.30145	1	2.06762	0.409601	0	0.766085	0.282624	0	0.822789	NA	2.46112	0.440145	0.152826	0.140611	0.739678	2.88004	0.00397627	2.88004	0.0923368
PSMB3	240	65	175	SMD	0	0.95	6	NA	0.405238	0.328863	1.23224	0.217859	-0.239321	1.0498	0.746223	0.95	-1.66661	2.47708	14.9492	5	0.0105817	NA	0.448698	0.408672	0.0416379	4.35617	0.669849	0.204054	2.08714	NA	1.72911	1.11931	2.67114	0.665533	0.201826	0.859845	0.691471	0.146763	1	NA	1.23224	0.310967	0.153174	0.0107515	0.611183	2.03016	0.0423407	2.03016	0.49848
YWHAG	237	55	182	SMD	0	0.95	5	NA	0.530876	0.328234	1.61737	0.105799	-0.112451	1.1742	0.671239	0.95	-1.6053	2.66706	10.8121	4	0.028759	NA	0.342823	0.379328	0	5.31425	0.585511	0	2.30527	NA	1.64409	1.01109	2.67337	0.630044	0.0218175	0.86008	0.636403	0.0475662	1	NA	1.61737	0.413078	0.162296	0.0949837	0.731172	2.54521	0.0109211	2.54521	0.342114
MAN2A1	236	78	158	SMD	0	0.95	7	NA	0.536066	0.368703	1.45393	0.145967	-0.186578	1.25871	0.940261	0.95	-1.88095	2.95308	24.9867	6	0.000343394	NA	0.74815	0.548377	0.183599	5.23176	0.864956	0.428485	2.2873	NA	2.0407	1.40599	2.96194	0.759872	0.494132	0.886015	0.786208	0.395313	1	NA	1.45393	0.371677	0.150452	0.0767965	0.666557	2.4704	0.0134961	2.4704	0.403337
CCT7	235	72	163	SMD	0	0.95	5	NA	0.200333	0.28736	0.69715	0.485709	-0.362882	0.763547	0.577763	0.95	-1.63837	2.03903	11.6516	4	0.0201389	NA	0.251234	0.287971	0.00457795	3.00764	0.501233	0.0676605	1.73425	NA	1.70672	1.05581	2.75893	0.6567	0.102924	0.868623	0.608496	0.131017	1	NA	0.69715	0.00609615	0.149281	-0.28649	0.298682	0.0408367	0.967426	0.0408367	0.719532
LRP1	235	90	145	SMD	0	0.95	7	NA	-0.0816971	0.139722	-0.584711	0.558742	-0.355547	0.192153	0.139733	0.95	-0.440891	0.277497	5.21678	6	0.516326	NA	2.9455e-06	0.0746132	0	0.821712	0.00171624	0	0.906483	NA	1	1	1.85086	0	0	0.708087	2.15541e-05	0	1	NA	-0.584711	-0.0817001	0.13972	-0.355546	0.192146	-0.584742	0.558721	-0.584742	0.765393
IGHV5-10-1	234	58	176	SMD	0	0.95	5	NA	-0.160213	0.15468	-1.03577	0.300309	-0.46338	0.142954	0.15468	0.95	-0.652474	0.332048	3.47583	4	0.481563	NA	0	0.0884572	0	0.920639	0	0	0.9595	NA	1	1	2.19283	0	0	0.792036	0	0	1	NA	-1.03577	-0.160213	0.15468	-0.46338	0.142954	-1.03577	0.300309	-1.03577	0.59088
MB	234	69	165	SMD	0	0.95	6	NA	-0.149507	0.149002	-1.00339	0.315673	-0.441546	0.142531	0.149002	0.95	-0.563203	0.264189	1.14458	5	0.950082	NA	0	0.0826601	0	0.0774926	0	0	0.278375	NA	1	1	1.98515	0	0	0.746246	0	0	1	NA	-1.00339	-0.149507	0.149002	-0.441546	0.142531	-1.00339	0.315673	-1.00339	0.600655
KRT86	232	61	171	SMD	0	0.95	2	NA	-0.274851	0.272988	-1.00683	0.314018	-0.809898	0.260195	NA	0.95	NA	NA	3.28172	1	0.0700553	NA	0.103632	0.210789	NA	NA	0.321919	NA	NA	NA	1.81155	1	3.81825	0.695282	0	0.931408	0.695309	0	1	NA	-1.00683	-0.278714	0.150664	-0.574011	0.0165833	-1.8499	0.0643285	-1.8499	0.600655
CAPN1	232	61	171	SMD	0	0.95	5	NA	0.771187	0.371858	2.07387	0.0380911	0.0423579	1.50002	0.806622	0.95	-1.79584	3.33822	13.8924	4	0.0076466	NA	0.51236	0.487908	0.0548509	6.80149	0.715794	0.234203	2.60797	NA	1.86362	1.17091	2.96615	0.712072	0.27062	0.886339	0.741055	0.194291	1	NA	2.07387	0.534966	0.157786	0.225712	0.84422	3.39046	0.000697755	3.39046	0.19065
IGHV4-61	231	58	173	SMD	0	0.95	2	NA	0.320158	0.405113	0.790294	0.429356	-0.473848	1.11416	NA	0.95	NA	NA	6.88921	1	0.00867176	NA	0.280592	0.464197	NA	NA	0.529709	NA	NA	NA	2.62473	1.30678	5.27188	0.854845	0.414412	0.964019	0.854858	0.452582	1	NA	0.790294	0.310942	0.154291	0.00853738	0.613347	2.0153	0.0438735	2.0153	0.688721
IGHV2-70	230	72	158	SMD	0	0.95	4	NA	0.304772	0.149984	2.03203	0.042151	0.0108082	0.598735	0.149984	0.95	-0.340558	0.950101	1.5669	3	0.666919	NA	0	0.0752666	0	0.968401	0	0	0.984074	NA	1	1	2.55553	0	0	0.846878	0	0	1	NA	2.03203	0.304772	0.149984	0.0108082	0.598735	2.03203	0.042151	2.03203	0.202766
VASP	230	67	163	SMD	0	0.95	6	NA	0.540885	0.171222	3.15896	0.00158332	0.205295	0.876475	0.219216	0.95	-0.0677555	1.14953	5.07298	5	0.407038	NA	0.0187384	0.105643	0	1.11134	0.136888	0	1.0542	NA	1.00727	1	1.99959	0.0143869	0	0.749897	0.106527	0	1	NA	3.15896	0.525944	0.153868	0.224369	0.827519	3.41816	0.00063046	3.41816	0.0190627
PSMC6	230	203	27	SMD	0	0.95	2	NA	-0.566186	0.218474	-2.59156	0.00955433	-0.994387	-0.137986	NA	0.95	NA	NA	0.038778	1	0.843889	NA	0	0.223791	NA	NA	0	NA	NA	NA	1	NA	NA	0	NA	NA	0	0	1	NA	-2.59156	-0.566186	0.218474	-0.994387	-0.137986	-2.59156	0.00955433	-2.59156	0.0739485
CNN2	229	82	147	SMD	0	0.95	4	NA	0.425591	0.327633	1.29899	0.193948	-0.216558	1.06774	0.659197	0.95	-2.4107	3.26189	13.1162	3	0.00439185	NA	0.327197	0.350398	0.0373669	5.97723	0.572011	0.193305	2.44484	NA	2.09095	1.26697	3.45081	0.771276	0.37703	0.916024	0.762033	0.344112	1	NA	1.29899	0.229019	0.142463	-0.0502032	0.508242	1.60757	0.10793	1.60757	0.464069
LAMP2	228	67	161	SMD	0	0.95	4	NA	0.135021	0.360923	0.3741	0.70833	-0.572375	0.842418	0.727621	0.95	-2.99568	3.26572	11.3098	3	0.0101633	NA	0.399167	0.425473	0.0320337	8.55893	0.631797	0.17898	2.92556	NA	1.94163	1.15887	3.25311	0.734744	0.255392	0.905506	0.766065	0.200958	1	NA	0.3741	0.103537	0.152626	-0.195604	0.402679	0.678374	0.497535	0.678374	0.852611
IGHV1OR15-1	227	87	140	SMD	0	0.95	3	NA	0.158135	0.154138	1.02593	0.304923	-0.14397	0.460241	0.154138	0.95	-1.80037	2.11665	1.02424	2	0.599223	NA	0	0.0716195	0	1.0031	0	0	1.00155	NA	1	1	3.10057	0	0	0.89598	0	0	1	NA	1.02593	0.158135	0.154138	-0.14397	0.460241	1.02593	0.304923	1.02593	0.594561
ASS1	226	65	161	SMD	0	0.95	4	NA	-0.204983	0.152494	-1.34421	0.178882	-0.503865	0.093899	0.152494	0.95	-0.86111	0.451144	4.0273	3	0.258531	NA	1.01373e-08	0.0767605	0	4.20539	0.000100684	0	2.05071	NA	1.15863	1	1.87129	0.255084	0	0.714428	1.08983e-07	0	0.822094	NA	-1.34421	-0.204983	0.152494	-0.503865	0.093899	-1.34421	0.178881	-1.34421	0.449635
NAP1L1	225	63	162	SMD	0	0.95	4	NA	0.415505	0.317736	1.30771	0.190973	-0.207246	1.03826	0.61732	0.95	-2.24061	3.07162	8.90428	3	0.0305909	NA	0.280128	0.329741	0	6.99598	0.529271	0	2.64499	NA	1.72282	1.0066	2.94864	0.663084	0.0130678	0.884984	0.693687	0.0449294	1	NA	1.30771	0.302244	0.154745	-0.00105085	0.605538	1.95317	0.0507991	1.95317	0.460523
IGF2R	222	89	133	SMD	0	0.95	7	NA	-0.285232	0.143247	-1.99119	0.0464602	-0.565991	-0.00447272	0.143272	0.95	-0.653524	0.0830596	5.80254	6	0.44567	NA	7.03199e-06	0.0770155	0	0.863959	0.00265179	0	0.929494	NA	1	1	1.85086	0	0	0.708087	4.89563e-05	0	1	NA	-1.99119	-0.285228	0.143242	-0.565977	-0.0044788	-1.99123	0.0464555	-1.99123	0.216862
C4B_2	221	90	131	SMD	0	0.95	3	NA	-0.0564398	0.289611	-0.194881	0.845486	-0.624067	0.511188	0.523092	0.95	-6.70296	6.59008	7.72589	2	0.0210061	NA	0.189751	0.251847	0.00323565	10.4732	0.435604	0.0568828	3.23623	NA	1.96544	1.07616	3.58955	0.74113	0.136539	0.922389	0.754105	0.214055	1	NA	-0.194881	-0.0862647	0.140245	-0.36114	0.188611	-0.615099	0.538489	-0.615099	0.928077
PF4V1	221	83	138	SMD	0	0.95	7	NA	-0.40647	0.213262	-1.90596	0.0566553	-0.824456	0.0115169	0.421883	0.95	-1.49095	0.678016	10.1792	6	0.117305	NA	0.132505	0.179087	0	1.3202	0.364012	0	1.149	NA	1.30251	1	2.00898	0.410564	0	0.752229	0.416203	0	1	NA	-1.90596	-0.395385	0.148047	-0.685552	-0.105218	-2.67067	0.00756999	-2.67067	0.23742
KRT16	221	92	129	SMD	0	0.95	7	NA	0.113476	0.158944	0.713938	0.475266	-0.198048	0.425	0.235098	0.95	-0.490862	0.717815	7.38532	6	0.286677	NA	0.0300079	0.0985718	0	0.864296	0.173228	0	0.929675	NA	1.10945	1	1.63302	0.187578	0	0.625011	0.169687	0	1	NA	0.713938	0.114054	0.140546	-0.161411	0.38952	0.811509	0.417073	0.811509	0.711024
APOA5	221	67	154	SMD	0	0.95	5	NA	0.522213	0.174443	2.99361	0.00275697	0.180312	0.864114	0.220316	0.95	-0.17893	1.22336	3.57977	4	0.465854	NA	0.0181088	0.10365	0	1.04736	0.134569	0	1.02341	NA	1	1	2.19283	0	0	0.792036	0.119019	0	1	NA	2.99361	0.503309	0.155892	0.197766	0.808851	3.22858	0.00124408	3.22858	0.0300887
S100A4	220	70	150	SMD	0	0.95	7	NA	0.35022	0.341956	1.02417	0.305756	-0.320001	1.02044	0.848379	0.95	-1.83061	2.53105	23.0718	6	0.000772793	NA	0.602814	0.469414	0.130367	4.69601	0.776411	0.361064	2.16703	NA	1.96094	1.34144	2.86655	0.739942	0.444275	0.878303	0.736454	0.393583	1	NA	1.02417	0.379661	0.159407	0.0672291	0.692094	2.38171	0.0172325	2.38171	0.595419
VCP	218	74	144	SMD	0	0.95	6	NA	0.180059	0.244783	0.735586	0.461983	-0.299707	0.659825	0.519255	0.95	-1.26162	1.62174	12.3628	5	0.0301412	NA	0.209707	0.226258	0	1.87774	0.457937	0	1.37031	NA	1.57244	1.00288	2.46546	0.59556	0.00572731	0.835486	0.583308	0.0798611	1	NA	0.735586	0.211236	0.150262	-0.0832722	0.505744	1.40578	0.159788	1.40578	0.709662
IDH1	218	65	153	SMD	0	0.95	4	NA	0.51092	0.352013	1.45143	0.146661	-0.179012	1.20085	0.690328	0.95	-2.45932	3.48116	10.5371	3	0.0145111	NA	0.35264	0.404729	0.0164404	7.25455	0.593835	0.12822	2.69343	NA	1.87413	1.11102	3.1614	0.715293	0.189869	0.899944	0.711468	0.162768	1	NA	1.45143	0.250897	0.156905	-0.0566313	0.558426	1.59904	0.109812	1.59904	0.404519
SNCA	216	143	73	SMD	0	0.95	5	NA	0.241537	0.289608	0.834016	0.404272	-0.326083	0.809158	0.54704	0.95	-1.49939	1.98246	8.18548	4	0.0850154	NA	0.21538	0.295034	0	3.40692	0.464091	0	1.84578	NA	1.43051	1	2.36114	0.51133	0	0.820627	0.51359	0	1	NA	0.834016	0.312763	0.191117	-0.0618201	0.687345	1.6365	0.101736	1.6365	0.670252
KRT77	215	50	165	SMD	0	0.95	4	NA	-0.2582	0.20864	-1.23754	0.215886	-0.667126	0.150726	0.293864	0.95	-1.5226	1.0062	3.92795	3	0.26935	NA	0.0428258	0.150042	0	3.12894	0.206944	0	1.76888	NA	1.14425	1	2.92418	0.236242	0	0.883052	0.245953	0	1	NA	-1.23754	-0.220551	0.16489	-0.54373	0.102629	-1.33756	0.18104	-1.33756	0.494711
S100A12	215	65	150	SMD	0	0.95	5	NA	0.146385	0.292948	0.499697	0.617288	-0.427782	0.720552	0.600186	0.95	-1.76367	2.05645	11.0454	4	0.026058	NA	0.274405	0.30202	0	3.53211	0.523837	0	1.87939	NA	1.66173	1.02361	2.69768	0.63786	0.0455917	0.86259	0.639501	0.0769116	1	NA	0.499697	-0.0336853	0.1552	-0.337872	0.270501	-0.217044	0.828174	-0.217044	0.812165
LAP3	215	58	157	SMD	0	0.95	3	NA	0.389696	0.493231	0.790088	0.429476	-0.577019	1.35641	0.929163	0.95	-11.4164	12.1958	9.75201	2	0.00762742	NA	0.620067	0.73165	0.0569833	34.2052	0.787443	0.238712	5.84852	NA	2.20817	1.23832	3.9376	0.794914	0.34787	0.935503	0.849605	0.120409	1	NA	0.790088	0.101071	0.15864	-0.209858	0.412001	0.63711	0.524053	0.63711	0.688721
TPM1	214	50	164	SMD	0	0.95	5	NA	0.338558	0.28029	1.20788	0.227092	-0.2108	0.887916	0.522832	0.95	-1.32533	2.00244	7.95822	4	0.0931208	NA	0.194791	0.276111	0	3.68594	0.441352	0	1.91988	NA	1.41052	1	2.32944	0.497375	0	0.815711	0.495889	0	1	NA	1.20788	0.405517	0.166391	0.0793965	0.731637	2.43713	0.0148042	2.43713	0.50886
IGFBP5	213	87	126	SMD	0	0.95	6	NA	-0.785799	0.361213	-2.17545	0.0295965	-1.49376	-0.0778357	0.854076	0.95	-3.15709	1.5855	20.2132	5	0.00113969	NA	0.598971	0.493224	0.115676	5.43427	0.773932	0.340111	2.33115	NA	2.01063	1.3375	3.02252	0.752636	0.441003	0.890538	0.765118	0.328414	1	NA	-2.17545	-0.552331	0.148772	-0.84392	-0.260743	-3.71259	0.000205148	-3.71259	0.163136
HSPA6	211	42	169	SMD	0	0.95	4	NA	-0.20085	0.386613	-0.519513	0.603403	-0.958597	0.556896	0.740208	0.95	-3.38571	2.98401	11.5753	3	0.00898922	NA	0.398439	0.488847	0.0261524	6.6451	0.63122	0.161717	2.57781	NA	1.96429	1.17508	3.28353	0.740827	0.275795	0.907249	0.666423	0.292966	1	NA	-0.519513	0.106501	0.175987	-0.238426	0.451429	0.605166	0.545069	0.605166	0.799443
TALDO1	210	53	157	SMD	0	0.95	5	NA	1.00734	0.587743	1.71391	0.0865455	-0.144617	2.15929	1.3467	0.95	-3.27846	5.29313	30.0536	4	4.77308e-06	NA	1.46815	1.22069	0.360797	14.4363	1.21167	0.600664	3.79951	NA	2.74106	1.86148	4.03625	0.866904	0.711408	0.938618	0.850014	0.595907	1	NA	1.71391	0.462658	0.171799	0.125938	0.799378	2.69302	0.00708087	2.69302	0.311852
ILK	210	59	151	SMD	0	0.95	4	NA	0.395158	0.186498	2.11884	0.034104	0.0296301	0.760687	0.243667	0.95	-0.653257	1.44357	3.40991	3	0.332635	NA	0.0245925	0.115856	0	1.96651	0.15682	0	1.40232	NA	1.06613	1	2.72454	0.120212	0	0.865285	0.176765	0	1	NA	2.11884	0.393963	0.161	0.0784076	0.709518	2.44697	0.0144064	2.44697	0.178399
NCF4	209	132	77	SMD	0	0.95	4	NA	-0.483125	0.611516	-0.790045	0.429502	-1.68167	0.715424	1.28168	0.95	-5.99773	5.03148	21.0699	3	0.000101815	NA	1.26874	1.22139	0.251064	21.4347	1.12638	0.501063	4.62976	NA	2.65015	1.69169	4.15164	0.857617	0.650573	0.941982	0.848198	0.567016	1	NA	-0.790045	-0.331521	0.200125	-0.723759	0.060716	-1.65657	0.0976058	-1.65657	0.688721
INPP5D	208	89	119	SMD	0	0.95	5	NA	-0.555745	0.358395	-1.55065	0.120986	-1.25819	0.146697	0.791493	0.95	-3.07463	1.96314	16.5285	4	0.00238613	NA	0.498014	0.45357	0.0786964	5.91216	0.705701	0.280529	2.43149	NA	2.03276	1.29878	3.18154	0.757994	0.407174	0.901207	0.775438	0.33489	1	NA	-1.55065	-0.640021	0.148582	-0.931235	-0.348806	-4.30754	1.65083e-05	-4.30754	0.364882
S100A6	208	82	126	SMD	0	0.95	5	NA	0.264452	0.299721	0.882325	0.377601	-0.322992	0.851895	0.637395	0.95	-1.76402	2.29293	13.003	4	0.0112611	NA	0.316439	0.316864	0.0242238	4.52184	0.562529	0.15564	2.12646	NA	1.80298	1.12596	2.88709	0.692379	0.211227	0.880028	0.704506	0.210374	1	NA	0.882325	0.144246	0.149239	-0.148258	0.43675	0.966541	0.333774	0.966541	0.647255
RAB27B	208	58	150	SMD	0	0.95	4	NA	0.896984	0.336017	2.66946	0.00759741	0.238402	1.55557	0.622475	0.95	-1.78131	3.57528	9.11437	3	0.0278082	NA	0.274568	0.367506	0	4.73153	0.523992	0	2.17521	NA	1.74302	1.02028	2.97773	0.67085	0.0393609	0.887221	0.607947	0.108351	1	NA	2.66946	0.647994	0.165838	0.322958	0.973031	3.9074	9.32961e-05	3.9074	0.0633257
MPO	207	73	134	SMD	0	0.95	8	NA	0.383448	0.159971	2.39699	0.0165305	0.069911	0.696984	0.21212	0.95	-0.135592	0.902487	7.6199	7	0.3673	NA	0.0194043	0.105836	0	0.692703	0.139299	0	0.832288	NA	1.04334	1	1.83234	0.0813525	0	0.702157	0.0947826	0	1	NA	2.39699	0.377593	0.151195	0.0812572	0.67393	2.4974	0.0125109	2.4974	0.105809
ALCAM	207	79	128	SMD	0	0.95	7	NA	-0.628874	0.23535	-2.67208	0.00753829	-1.09015	-0.167596	0.499765	0.95	-1.91356	0.655813	13.4655	6	0.0362118	NA	0.194375	0.220176	0	1.65876	0.44088	0	1.28793	NA	1.49808	1	2.28682	0.554416	0	0.808779	0.50132	0.0344477	0.968192	NA	-2.67208	-0.542065	0.151676	-0.839345	-0.244785	-3.57383	0.000351795	-3.57383	0.0633257
IL1RAP	207	83	124	SMD	0	0.95	6	NA	-1.01103	0.564731	-1.79028	0.0734089	-2.11788	0.0958258	1.41443	0.95	-4.93811	2.91606	34.1325	5	2.24065e-06	NA	1.68169	1.20886	0.494716	12.6296	1.2968	0.703361	3.55381	NA	2.61276	1.82704	3.73637	0.853512	0.700426	0.928369	0.878842	0.474148	1	NA	-1.79028	-0.619356	0.155638	-0.924402	-0.31431	-3.97945	6.90739e-05	-3.97945	0.277018
ATP5F1B	206	70	136	SMD	0	0.95	4	NA	0.0397863	0.259146	0.153529	0.877981	-0.46813	0.547702	0.474056	0.95	-1.99991	2.07949	7.06437	3	0.069874	NA	0.157573	0.21945	0	5.34306	0.396955	0	2.31151	NA	1.53453	1	2.66287	0.575334	0	0.858973	0.586589	0	1	NA	0.153529	0.049617	0.150228	-0.244825	0.344059	0.330278	0.74119	0.330278	0.943939
MDH2	205	53	152	SMD	0	0.95	5	NA	0.151764	0.163665	0.927282	0.35378	-0.169014	0.472542	0.163665	0.95	-0.369092	0.67262	3.71863	4	0.445422	NA	1.36312e-08	0.102796	0	1.73752	0.000116753	0	1.31815	NA	1	1	2.19283	0	0	0.792036	1.01778e-07	0	1	NA	0.927282	0.151764	0.163665	-0.169014	0.472542	0.927282	0.35378	0.927282	0.627365
ARHGAP1	204	106	98	SMD	0	0.95	5	NA	0.511254	0.435273	1.17456	0.240171	-0.341866	1.36437	0.976014	0.95	-2.59486	3.61737	21.8799	4	0.000211764	NA	0.76314	0.669301	0.156805	7.88275	0.873579	0.395987	2.80762	NA	2.3388	1.53742	3.55788	0.817183	0.57693	0.921002	0.805583	0.507758	1	NA	1.17456	0.270002	0.171281	-0.0657022	0.605707	1.57637	0.11494	1.57637	0.522408
CKM	203	58	145	SMD	0	0.95	3	NA	-0.344867	0.1626	-2.12095	0.0339261	-0.663558	-0.0261763	0.1626	0.95	-2.4109	1.72117	0.322775	2	0.850962	NA	0	0.0850086	0	0.682568	0	0	0.826177	NA	1	1	3.10057	0	0	0.89598	0	0	1	NA	-2.12095	-0.344867	0.1626	-0.663558	-0.0261763	-2.12095	0.0339261	-2.12095	0.178083
CD109	202	78	124	SMD	0	0.95	6	NA	-1.1487	0.556947	-2.06249	0.0391612	-2.24029	-0.0571012	1.39235	0.95	-5.01448	2.71709	39.1274	5	2.23863e-07	NA	1.62845	1.17541	0.482941	12.1347	1.27611	0.694939	3.48348	NA	2.79741	1.98143	3.94942	0.872212	0.745292	0.935889	0.874975	0.584699	1	NA	-2.06249	-0.663612	0.159473	-0.976173	-0.35105	-4.16128	3.1647e-05	-4.16128	0.193024
PTPRG	200	72	128	SMD	0	0.95	7	NA	-0.891497	0.352945	-2.52588	0.0115408	-1.58326	-0.199738	0.88175	0.95	-3.15811	1.37511	23.2294	6	0.000723167	NA	0.652913	0.502081	0.140614	4.33625	0.80803	0.374985	2.08237	NA	1.96763	1.34683	2.87458	0.741707	0.448716	0.878982	0.748763	0.38991	1	NA	-2.52588	-0.68474	0.161845	-1.00195	-0.36753	-4.23084	2.32821e-05	-4.23084	0.0825818
PYGL	200	49	151	SMD	0	0.95	3	NA	0.340063	0.536345	0.634039	0.526055	-0.711153	1.39128	1.01415	0.95	-12.546	13.2261	11.336	2	0.00345483	NA	0.740841	0.8646	0.0881188	38.4429	0.860721	0.296848	6.20023	NA	2.38075	1.35829	4.17289	0.82357	0.457978	0.942572	0.858452	0.315349	1	NA	0.634039	0.0139438	0.168345	-0.316006	0.343894	0.0828286	0.933988	0.0828286	0.746516
SERPINB6	200	125	75	SMD	0	0.95	5	NA	0.181802	0.315577	0.576094	0.564552	-0.436717	0.800321	0.6291	0.95	-1.82027	2.18388	10.1452	4	0.0380517	NA	0.296178	0.347436	0	8.10359	0.544222	0	2.84668	NA	1.59258	1	2.6014	0.605724	0	0.85223	0.594802	0.0192113	1	NA	0.576094	0.307326	0.173687	-0.0330938	0.647745	1.76943	0.0768227	1.76943	0.769474
IGKV1-6	199	79	120	SMD	0	0.95	6	NA	0.242721	0.152398	1.59268	0.111232	-0.055973	0.541415	0.152398	0.95	-0.180403	0.665845	2.06562	5	0.839992	NA	0	0.080341	0	0.423093	0	0	0.650456	NA	1	1	1.98515	0	0	0.746246	0	0	1	NA	1.59268	0.242721	0.152398	-0.055973	0.541415	1.59268	0.111232	1.59268	0.353354
IGHV4-31	199	63	136	SMD	0	0.95	2	NA	0.0471369	0.160708	0.293309	0.769286	-0.267844	0.362118	NA	0.95	NA	NA	0.873904	1	0.349877	NA	0	0.0738179	NA	NA	0	NA	NA	NA	1	NA	NA	0	NA	NA	0	0	1	NA	0.293309	0.0471369	0.160708	-0.267844	0.362118	0.293309	0.769286	0.293309	0.890166
GLIPR2	197	61	136	SMD	0	0.95	6	NA	0.0589927	0.183754	0.321042	0.748179	-0.301159	0.419144	0.279767	0.95	-0.717764	0.835749	5.6632	5	0.340382	NA	0.0445038	0.126846	0	0.757516	0.210959	0	0.870354	NA	1.06426	1	2.11271	0.117106	0	0.775962	0.21967	0	1	NA	0.321042	0.0323125	0.160391	-0.282048	0.346673	0.201461	0.840338	0.201461	0.877055
CTBS	197	81	116	SMD	0	0.95	6	NA	-0.531771	0.424967	-1.25132	0.210816	-1.36469	0.301148	1.01907	0.95	-3.36117	2.29763	24.1682	5	0.000201531	NA	0.857914	0.682439	0.193032	7.30787	0.926236	0.439354	2.70331	NA	2.19856	1.48757	3.24937	0.793117	0.548094	0.905289	0.79174	0.386611	1	NA	-1.25132	-0.280107	0.154975	-0.583853	0.0236382	-1.80743	0.0706945	-1.80743	0.488257
HEG1	196	80	116	SMD	0	0.95	6	NA	-0.746811	0.339289	-2.20111	0.0277285	-1.41181	-0.0818167	0.785644	0.95	-2.92811	1.43449	17.5145	5	0.00362066	NA	0.502119	0.434908	0.0755473	4.95118	0.708604	0.274859	2.22513	NA	1.8716	1.22859	2.85116	0.714522	0.337497	0.876985	0.726969	0.280721	1	NA	-2.20111	-0.702335	0.158107	-1.01222	-0.39245	-4.44214	8.90688e-06	-4.44214	0.155793
DSG2	196	76	120	SMD	0	0.95	7	NA	-0.40465	0.256862	-1.57536	0.115173	-0.90809	0.0987899	0.574312	0.95	-1.88097	1.07167	13.8568	6	0.0312777	NA	0.263856	0.264657	0	2.45527	0.513669	0	1.56693	NA	1.51969	1	2.31554	0.566999	0	0.813492	0.571307	0.0510992	1	NA	-1.57536	-0.433344	0.156303	-0.739691	-0.126996	-2.77247	0.00556333	-2.77247	0.356963
PROCR	196	90	106	SMD	0	0.95	5	NA	-0.334441	0.331091	-1.01012	0.312439	-0.983368	0.314486	0.715155	0.95	-2.61038	1.9415	16.8265	4	0.00208885	NA	0.401825	0.385961	0.0575221	4.75354	0.633896	0.239838	2.18026	NA	2.05101	1.31277	3.20439	0.76228	0.419739	0.902611	0.733113	0.364176	1	NA	-1.01012	-0.340927	0.149584	-0.634105	-0.0477485	-2.27917	0.0226567	-2.27917	0.599203
AHNAK	195	130	65	SMD	0	0.95	4	NA	0.138712	0.199766	0.694374	0.487447	-0.252822	0.530246	0.199766	0.95	-0.720811	0.998236	1.26192	3	0.738194	NA	0	0.133161	0	0.782544	0	0	0.884615	NA	1	1	2.55553	0	0	0.846878	0	0	1	NA	0.694374	0.138712	0.199766	-0.252822	0.530246	0.694374	0.487447	0.694374	0.720017
SELP	192	60	132	SMD	0	0.95	6	NA	-0.242855	0.161606	-1.50276	0.132902	-0.559598	0.0738876	0.161609	0.95	-0.691553	0.205843	5.56239	5	0.351153	NA	7.90821e-07	0.105468	0	1.75666	0.000889281	0	1.32539	NA	1.05474	1	2.09382	0.101105	0	0.771902	5.04673e-06	0	1	NA	-1.50276	-0.242855	0.161605	-0.559596	0.0738862	-1.50276	0.1329	-1.50276	0.381119
GRN	192	78	114	SMD	0	0.95	5	NA	0.430644	0.176505	2.43983	0.014694	0.0846998	0.776588	0.245624	0.95	-0.35104	1.21233	4.49568	4	0.34306	NA	0.0291768	0.108716	0	1.11087	0.170812	0	1.05398	NA	1.06015	1	2.32473	0.110257	0	0.814965	0.187306	0	1	NA	2.43983	0.411001	0.154137	0.108899	0.713103	2.66647	0.00766516	2.66647	0.095957
FCGR3B	191	58	133	SMD	0	0.95	6	NA	-0.0665899	0.316263	-0.210552	0.833237	-0.686454	0.553274	0.665091	0.95	-1.91318	1.78	11.5948	5	0.0407816	NA	0.342324	0.373534	0	3.37057	0.585084	0	1.83591	NA	1.52282	1	2.39785	0.568774	0	0.826077	0.570413	0	1	NA	-0.210552	0.0187686	0.162119	-0.298979	0.336516	0.115771	0.907834	0.115771	0.922499
KIAA0319L	190	157	33	SMD	0	0.95	2	NA	-0.665381	1.12468	-0.591615	0.554108	-2.86972	1.53896	NA	0.95	NA	NA	14.7724	1	0.000121298	NA	2.36138	3.58198	NA	NA	1.53668	NA	NA	NA	3.84349	2.12005	6.96793	0.932306	0.777512	0.979404	0.933416	0.751715	1	NA	-0.591615	-0.131065	0.251981	-0.624938	0.362809	-0.520138	0.602968	-0.520138	0.765393
ANXA6	189	64	125	SMD	0	0.95	4	NA	-0.0882817	0.189183	-0.466647	0.640752	-0.459073	0.28251	0.261182	0.95	-1.21206	1.0355	3.30779	3	0.34656	NA	0.0324261	0.1159	0	1.95635	0.180072	0	1.39869	NA	1.05005	1	2.68343	0.093049	0	0.861126	0.226501	0	1	NA	-0.466647	-0.121621	0.155284	-0.425972	0.18273	-0.783214	0.433501	-0.783214	0.820788
TYMP	189	65	124	SMD	0	0.95	5	NA	1.38158	0.465799	2.96605	0.00301647	0.468635	2.29453	1.01008	0.95	-1.83293	4.5961	17.22	4	0.00175166	NA	0.803287	0.76155	0.122371	9.06338	0.896263	0.349816	3.01054	NA	2.07485	1.3311	3.23417	0.767712	0.435609	0.904397	0.740465	0.25454	1	NA	2.96605	0.867898	0.166464	0.541634	1.19416	5.21372	1.85087e-07	5.21372	0.0324538
ATP6V1A	188	119	69	SMD	0	0.95	5	NA	0.0522344	0.315548	0.165535	0.868523	-0.566229	0.670697	0.623724	0.95	-1.93273	2.0372	10.0473	4	0.0396392	NA	0.289461	0.348692	0	3.47335	0.538016	0	1.86369	NA	1.58487	1	2.59049	0.601881	0	0.850983	0.581418	0.0283465	1	NA	0.165535	-0.10626	0.181012	-0.461036	0.248516	-0.587036	0.557179	-0.587036	0.938521
PSMB4	188	50	138	SMD	0	0.95	3	NA	0.838391	0.315168	2.66014	0.00781088	0.220672	1.45611	0.524509	0.95	-5.82612	7.50291	4.81862	2	0.0898773	NA	0.175778	0.303341	0	14.2108	0.419259	0	3.76972	NA	1.5522	1	2.9084	0.584943	0	0.88178	0.589873	0	1	NA	2.66014	0.678161	0.175518	0.334153	1.02217	3.86378	0.000111646	3.86378	0.0640492
CEP164	187	130	57	SMD	0	0.95	2	NA	-0.944844	1.51323	-0.624387	0.532374	-3.91073	2.02104	NA	0.95	NA	NA	24.9869	1	5.77222e-07	NA	4.40017	6.4822	NA	NA	2.09766	NA	NA	NA	4.99869	2.97283	8.40507	0.959979	0.886849	0.985845	0.960786	0.854239	1	NA	-0.624387	0.107555	0.20886	-0.301803	0.516913	0.514964	0.606578	0.514964	0.750568
CPS1	187	114	73	SMD	0	0.95	4	NA	0.251314	0.349488	0.719091	0.472085	-0.433671	0.936299	0.672502	0.95	-2.64223	3.14486	8.28772	3	0.0404251	NA	0.330116	0.398947	0	9.21979	0.574558	0	3.03641	NA	1.6621	1	2.85964	0.638019	0	0.877714	0.675681	0	1	NA	0.719091	0.322155	0.180117	-0.0308678	0.675178	1.78859	0.0736812	1.78859	0.709662
MMRN2	187	73	114	SMD	0	0.95	5	NA	-1.25571	0.510533	-2.45961	0.0139088	-2.25634	-0.255086	1.16988	0.95	-4.97879	2.46737	22.5473	4	0.000155914	NA	1.10798	0.920331	0.254784	11.7756	1.0526	0.504761	3.43156	NA	2.3742	1.56552	3.6006	0.822595	0.591981	0.922865	0.850184	0.412955	1	NA	-2.45961	-0.859658	0.165509	-1.18405	-0.535265	-5.19401	2.05814e-07	-5.19401	0.0923368
KRT17	186	64	122	SMD	0	0.95	5	NA	-0.0144295	0.164442	-0.087748	0.930077	-0.33673	0.307871	0.173903	0.95	-0.567865	0.539006	4.20925	4	0.378426	NA	0.00320096	0.0930867	0	1.49192	0.056577	0	1.22144	NA	1.02582	1	2.24946	0.049713	0	0.802374	0.0236747	0	1	NA	-0.087748	-0.01373	0.161951	-0.331147	0.303687	-0.084779	0.932437	-0.084779	0.969043
CACNA2D1	186	84	102	SMD	0	0.95	7	NA	-1.14162	0.623357	-1.83141	0.0670397	-2.36338	0.0801364	1.64842	0.95	-5.37902	3.09578	40.167	6	4.22363e-07	NA	2.32871	1.56253	0.725847	14.9491	1.52601	0.851967	3.8664	NA	2.58737	1.86014	3.59892	0.850624	0.710993	0.922793	0.85614	0.387475	1	NA	-1.83141	-0.390308	0.160779	-0.705429	-0.0751858	-2.4276	0.0151992	-2.4276	0.262789
HYAL1	185	61	124	SMD	0	0.95	6	NA	0.0722405	0.438788	0.164636	0.86923	-0.787768	0.932249	1.07296	0.95	-2.90677	3.05125	25.4478	5	0.000114157	NA	0.958706	0.730159	0.242594	7.37494	0.979135	0.492538	2.71568	NA	2.25601	1.53399	3.31785	0.803519	0.575035	0.909158	0.829898	0.502499	1	NA	0.164636	0.0013472	0.169336	-0.330546	0.333241	0.00795578	0.993652	0.00795578	0.938521
KRT5	185	75	110	SMD	0	0.95	6	NA	-0.0933307	0.156194	-0.597532	0.550152	-0.399464	0.212803	0.156194	0.95	-0.526994	0.340332	2.80148	5	0.730559	NA	0	0.091627	0	0.328198	0	0	0.572886	NA	1	1	1.98515	0	0	0.746246	0	0	1	NA	-0.597532	-0.0933307	0.156194	-0.399464	0.212803	-0.597532	0.550152	-0.597532	0.763656
IGKV1D-37	185	40	145	SMD	0	0.95	3	NA	-0.840011	0.753796	-1.11438	0.265118	-2.31742	0.637401	1.44552	0.95	-19.2071	17.527	16.8778	2	0.000216284	NA	1.52131	1.70638	0.260786	70.8536	1.23342	0.510672	8.41746	NA	2.90498	1.73998	4.85002	0.881501	0.669696	0.957488	0.892463	0.577006	1	NA	-1.11438	-0.41628	0.185695	-0.780236	-0.0523241	-2.24174	0.0249783	-2.24174	0.556979
LASP1	184	48	136	SMD	0	0.95	4	NA	0.137804	0.174196	0.791087	0.428893	-0.203614	0.479223	0.174199	0.95	-0.611713	0.887321	3.79261	3	0.284747	NA	8.61905e-07	0.122173	0	4.46075	0.000928388	0	2.11205	NA	1.12437	1	2.87336	0.208988	0	0.878879	7.10103e-06	0	0.943612	NA	0.791087	0.137804	0.174195	-0.203612	0.479221	0.791092	0.42889	0.791092	0.688721
GDI2	183	86	97	SMD	0	0.95	6	NA	0.250589	0.753637	0.332506	0.739507	-1.22651	1.72769	1.92421	0.95	-5.09186	5.59304	46.1173	5	8.5962e-09	NA	3.1346	2.15443	1.02046	22.3028	1.77048	1.01018	4.72258	NA	3.03701	2.18405	4.22311	0.891581	0.790359	0.943929	0.919826	0.611969	1	NA	0.332506	0.376973	0.179282	0.0255864	0.72836	2.10268	0.0354938	2.10268	0.872343
REG1A	182	83	99	SMD	0	0.95	6	NA	-0.00722006	0.323354	-0.0223286	0.982186	-0.640983	0.626543	0.722132	0.95	-2.01218	1.99774	14.6505	5	0.011965	NA	0.416917	0.39548	0.0312975	3.74789	0.645691	0.176911	1.93595	NA	1.71175	1.10619	2.64881	0.658714	0.182781	0.857473	0.66457	0.205156	1	NA	-0.0223286	0.0192609	0.177208	-0.328061	0.366583	0.108691	0.913448	0.108691	0.989741
PNPLA8	182	46	136	SMD	0	0.95	3	NA	-0.117888	0.258542	-0.455973	0.64841	-0.62462	0.388844	0.401186	0.95	-5.21543	4.97966	3.6718	2	0.15947	NA	0.0941061	0.206725	0	7.69868	0.306767	0	2.77465	NA	1.35495	1	2.49085	0.455308	0	0.838822	0.469284	0	1	NA	-0.455973	-0.0190984	0.17181	-0.35584	0.317643	-0.11116	0.911489	-0.11116	0.822439
CCT6A	182	47	135	SMD	0	0.95	3	NA	0.443811	0.175697	2.526	0.011537	0.0994506	0.788171	0.175697	0.95	-1.78863	2.67626	0.0506818	2	0.974978	NA	0	0.113518	0	8.18418e-05	0	0	0.00904665	NA	1	1	3.10057	0	0	0.89598	0	0	1	NA	2.526	0.443811	0.175697	0.0994506	0.788171	2.526	0.011537	2.526	0.0825818
RAN	181	99	82	SMD	0	0.95	6	NA	0.127043	0.272887	0.465554	0.641535	-0.407804	0.661891	0.52631	0.95	-1.33423	1.58831	9.75146	5	0.0825916	NA	0.202535	0.277572	0	2.29929	0.450039	0	1.51634	NA	1.39653	1	2.21713	0.487256	0	0.796569	0.453298	0	1	NA	0.465554	-0.0464868	0.183247	-0.405645	0.312672	-0.253683	0.79974	-0.253683	0.820788
MFAP4	180	58	122	SMD	0	0.95	4	NA	0.1847	0.245814	0.751383	0.452422	-0.297086	0.666487	0.412389	0.95	-1.58967	1.95907	5.56051	3	0.135064	NA	0.10964	0.199425	0	4.13618	0.33112	0	2.03376	NA	1.36143	1	2.3606	0.460482	0	0.820544	0.453625	0	1	NA	0.751383	0.120301	0.162829	-0.198839	0.43944	0.738814	0.46002	0.738814	0.703264
ITGB1	180	70	110	SMD	0	0.95	6	NA	-0.981367	0.562361	-1.74508	0.0809702	-2.08357	0.12084	1.39036	0.95	-4.84162	2.87889	38.1794	5	3.47266e-07	NA	1.61685	1.19449	0.464667	12.4366	1.27155	0.681665	3.52655	NA	2.76331	1.9528	3.91023	0.869039	0.737768	0.934597	0.852094	0.573238	1	NA	-1.74508	-0.380153	0.166921	-0.707313	-0.052993	-2.27744	0.0227602	-2.27744	0.297413
CNTN1	180	70	110	SMD	0	0.95	6	NA	-1.19852	0.410121	-2.92235	0.00347406	-2.00234	-0.394693	0.962834	0.95	-3.87177	1.47474	22.1537	5	0.000489507	NA	0.75885	0.636632	0.148075	6.18152	0.87112	0.384805	2.48627	NA	2.10493	1.41244	3.13694	0.774305	0.498744	0.898378	0.751935	0.409894	1	NA	-2.92235	-0.889005	0.170275	-1.22274	-0.555272	-5.221	1.77961e-07	-5.221	0.0349016
LAMP1	179	71	108	SMD	0	0.95	5	NA	-0.30801	0.370528	-0.831274	0.405819	-1.03423	0.418211	0.812849	0.95	-2.89486	2.27884	15.304	4	0.00411052	NA	0.523432	0.484722	0.072989	6.23293	0.723486	0.270165	2.49658	NA	1.95602	1.24034	3.08464	0.73863	0.349993	0.894902	0.762516	0.290399	1	NA	-0.831274	-0.37508	0.16315	-0.694847	-0.055312	-2.29899	0.0215055	-2.29899	0.671349
ACTBL2	178	58	120	SMD	0	0.95	4	NA	0.891136	0.332601	2.67929	0.0073778	0.239249	1.54302	0.624985	0.95	-1.79796	3.58023	8.15552	3	0.0429046	NA	0.279983	0.360928	0	8.11258	0.529134	0	2.84826	NA	1.64879	1	2.83978	0.632151	0	0.875998	0.632738	0	1	NA	2.67929	0.801133	0.172031	0.463959	1.13831	4.65691	3.20986e-06	4.65691	0.0632323
IGLV1-44	178	51	127	SMD	0	0.95	3	NA	0.591349	0.175683	3.366	0.000762664	0.247017	0.935681	0.175683	0.95	-1.64091	2.82361	0.538512	2	0.763948	NA	0	0.111709	0	1.58816	0	0	1.26022	NA	1	1	3.10057	0	0	0.89598	0	0	1	NA	3.366	0.591349	0.175683	0.247017	0.935681	3.366	0.000762664	3.366	0.0104231
RPIA	177	73	104	SMD	0	0.95	3	NA	0.304286	0.590823	0.515021	0.606538	-0.853706	1.46228	1.13339	0.95	-14.0968	14.7054	21.043	2	2.69509e-05	NA	0.9355	1.04848	0.17107	42.3321	0.967213	0.413607	6.50631	NA	3.24368	1.99714	5.26829	0.904956	0.749283	0.96397	0.893322	0.64578	1	NA	0.515021	-0.105984	0.159602	-0.418798	0.206829	-0.664054	0.506656	-0.664054	0.801497
SPTB	177	107	70	SMD	0	0.95	4	NA	0.106778	0.441047	0.2421	0.808703	-0.757659	0.971214	0.911353	0.95	-3.81446	4.02801	16.7091	3	0.000811089	NA	0.636041	0.635316	0.107332	10.893	0.797522	0.327615	3.30045	NA	2.36002	1.46799	3.79408	0.820457	0.535965	0.930532	0.817438	0.502891	1	NA	0.2421	0.159465	0.177892	-0.189196	0.508126	0.896417	0.37003	0.896417	0.91009
PTPRJ	177	74	103	SMD	0	0.95	6	NA	-0.933519	0.496162	-1.88148	0.0599065	-1.90598	0.0389402	1.21984	0.95	-4.32035	2.45331	27.4387	5	4.68484e-05	NA	1.24185	0.933304	0.328042	9.34299	1.11438	0.572749	3.05663	NA	2.34259	1.6044	3.42043	0.817776	0.611515	0.914525	0.840755	0.473486	1	NA	-1.88148	-0.755052	0.167107	-1.08258	-0.427529	-4.51838	6.23153e-06	-4.51838	0.24511
AOC3	177	72	105	SMD	0	0.95	6	NA	-0.678761	0.352252	-1.92692	0.0539897	-1.36916	0.0116402	0.797711	0.95	-2.89356	1.53604	15.4282	5	0.00868108	NA	0.512261	0.467308	0.0547103	5.70838	0.715724	0.233902	2.38922	NA	1.7566	1.14018	2.70629	0.675919	0.230769	0.863463	0.688071	0.178213	1	NA	-1.92692	-0.728345	0.166386	-1.05446	-0.402234	-4.37743	1.20087e-05	-4.37743	0.229488
MEGF8	175	68	107	SMD	0	0.95	5	NA	-0.497745	0.197629	-2.51858	0.0117828	-0.88509	-0.110399	0.305234	0.95	-1.46913	0.473645	5.24057	4	0.263492	NA	0.0541104	0.136439	0	1.31772	0.232616	0	1.14792	NA	1.14461	1	1.79045	0.236725	0	0.688056	0.277083	0	1	NA	-2.51858	-0.485738	0.164255	-0.807672	-0.163803	-2.95721	0.00310436	-2.95721	0.0835256
PCBP2	175	44	131	SMD	0	0.95	2	NA	0.00921066	0.176701	0.0521255	0.958429	-0.337118	0.355539	NA	0.95	NA	NA	0.367593	1	0.544319	NA	0	0.0992799	NA	NA	0	NA	NA	NA	1	NA	NA	0	NA	NA	0	0	1	NA	0.0521255	0.00921066	0.176701	-0.337118	0.355539	0.0521255	0.958429	0.0521255	0.979676
H6PD	174	66	108	SMD	0	0.95	6	NA	0.316969	0.163355	1.94037	0.0523346	-0.00320062	0.637139	0.163355	0.95	-0.136577	0.770515	4.39897	5	0.493514	NA	0	0.0988224	0	0.821031	0	0	0.906108	NA	1	1	1.98515	0	0	0.746246	0	0	1	NA	1.94037	0.316969	0.163355	-0.00320062	0.637139	1.94037	0.0523346	1.94037	0.22734
APP	174	68	106	SMD	0	0.95	7	NA	-0.16226	0.162327	-0.99959	0.317509	-0.480415	0.155895	0.162345	0.95	-0.579582	0.255061	7.02225	6	0.318794	NA	5.88761e-06	0.102638	0	1.97205	0.00242644	0	1.4043	NA	1.08184	1	1.54712	0.145573	0	0.582218	3.19198e-05	0	0.774549	NA	-0.99959	-0.162259	0.162322	-0.480404	0.155887	-0.999611	0.317499	-0.999611	0.601026
CTSA	173	107	66	SMD	0	0.95	4	NA	-0.517935	0.2492	-2.07839	0.0376739	-1.00636	-0.0295107	0.3918	0.95	-2.20372	1.16785	4.89951	3	0.179305	NA	0.0914067	0.202832	0	3.83391	0.302335	0	1.95804	NA	1.27796	1	2.18759	0.387694	0	0.791037	0.367977	0	1	NA	-2.07839	-0.538721	0.197215	-0.925255	-0.152187	-2.73164	0.00630194	-2.73164	0.190382
FKBP1A	172	51	121	SMD	0	0.95	6	NA	0.16621	0.173889	0.955838	0.339154	-0.174606	0.507026	0.173889	0.95	-0.316583	0.649003	4.41774	5	0.490964	NA	0	0.110895	0	1.15555	0	0	1.07496	NA	1	1	1.98515	0	0	0.746246	0	0	1	NA	0.955838	0.16621	0.173889	-0.174606	0.507026	0.955838	0.339154	0.955838	0.615338
IGKV2-40	171	48	123	SMD	0	0.95	2	NA	0.267134	0.360989	0.740005	0.459297	-0.440391	0.974658	NA	0.95	NA	NA	3.56893	1	0.0588701	NA	0.189583	0.372478	NA	NA	0.435412	NA	NA	NA	1.88916	1	3.98274	0.719804	0	0.936957	0.727417	0	1	NA	0.740005	0.171764	0.178831	-0.178738	0.522267	0.960484	0.336812	0.960484	0.709662
SSC5D	170	73	97	SMD	0	0.95	5	NA	-0.0308697	0.285422	-0.108155	0.913873	-0.590286	0.528547	0.567211	0.95	-1.83599	1.77425	9.5974	4	0.0477839	NA	0.240263	0.285062	0	4.02328	0.490166	0	2.00581	NA	1.54898	1	2.53911	0.583221	0	0.844891	0.589851	0	1	NA	-0.108155	-0.14943	0.163156	-0.469211	0.17035	-0.915873	0.359733	-0.915873	0.958462
MTHFD1	170	49	121	SMD	0	0.95	4	NA	0.31087	0.37582	0.827177	0.408137	-0.425724	1.04746	0.669372	0.95	-2.56921	3.19095	6.69721	3	0.0822011	NA	0.306818	0.466256	0	8.03213	0.553912	0	2.8341	NA	1.49412	1	2.59685	0.552052	0	0.851712	0.543077	0	1	NA	0.827177	-0.0184373	0.180034	-0.371298	0.334423	-0.10241	0.918431	-0.10241	0.673715
COLEC10	169	72	97	SMD	0	0.95	4	NA	-0.975409	0.426291	-2.28813	0.0221298	-1.81092	-0.139895	0.871404	0.95	-4.72476	2.77394	11.6006	3	0.00888459	NA	0.577621	0.593464	0.0556625	12.4902	0.760014	0.235929	3.53415	NA	1.96643	1.17662	3.2864	0.741392	0.277687	0.907411	0.794641	0.161428	1	NA	-2.28813	-0.777551	0.168105	-1.10703	-0.448072	-4.6254	3.73874e-06	-4.6254	0.131651
LAMB1	168	67	101	SMD	0	0.95	6	NA	-0.114781	0.241645	-0.475	0.634787	-0.588397	0.358834	0.463255	0.95	-1.40098	1.17142	9.04953	5	0.107105	NA	0.156213	0.216974	0	1.81872	0.395238	0	1.3486	NA	1.34533	1	2.13862	0.447485	0	0.781359	0.445873	0	1	NA	-0.475	-0.211894	0.165377	-0.536026	0.112239	-1.28128	0.200095	-1.28128	0.820788
ANXA1	167	55	112	SMD	0	0.95	4	NA	0.585202	0.477002	1.22683	0.219886	-0.349706	1.52011	0.989728	0.95	-3.67325	4.84366	20.5548	3	0.000130242	NA	0.75203	0.743111	0.142807	12.4111	0.867197	0.377898	3.52294	NA	2.61755	1.66626	4.11197	0.854048	0.639823	0.940857	0.826293	0.584261	1	NA	1.22683	0.835662	0.179369	0.484106	1.18722	4.65891	3.17892e-06	4.65891	0.500851
MYL1	167	37	130	SMD	0	0.95	3	NA	0.253039	0.291733	0.867366	0.385742	-0.318747	0.824825	0.43231	0.95	-5.23998	5.74606	2.83675	2	0.242107	NA	0.101784	0.280002	0	7.66954	0.319036	0	2.76939	NA	1.19096	1	3.69264	0.294969	0	0.926663	0.398647	0	1	NA	0.867366	0.149839	0.187779	-0.218201	0.517878	0.797953	0.424898	0.797953	0.653822
MYH11	167	132	35	SMD	0	0.95	2	NA	0.137554	0.535778	0.256736	0.797382	-0.912553	1.18766	NA	0.95	NA	NA	3.48497	1	0.0619286	NA	0.424577	0.842072	NA	NA	0.651596	NA	NA	NA	1.86681	1	3.9362	0.713053	0	0.935458	0.73953	0.0668621	1	NA	0.256736	-0.118999	0.219734	-0.54967	0.311673	-0.541558	0.588123	-0.541558	0.903383
IGKV1-9	166	65	101	SMD	0	0.95	3	NA	0.38192	0.292059	1.30768	0.190982	-0.190506	0.954346	0.479756	0.95	-5.71396	6.4778	4.62707	2	0.0989109	NA	0.144867	0.261599	0	9.53548	0.380614	0	3.08796	NA	1.52103	1	2.84867	0.567761	0	0.876771	0.566117	0	1	NA	1.30768	0.235572	0.168127	-0.0939501	0.565094	1.40116	0.161167	1.40116	0.460523
FBN1	166	67	99	SMD	0	0.95	6	NA	-0.224117	0.245228	-0.913911	0.360764	-0.704755	0.256522	0.478588	0.95	-1.55289	1.10466	9.83991	5	0.0799005	NA	0.168909	0.225193	0	1.40332	0.410986	0	1.18462	NA	1.40285	1	2.22656	0.491865	0	0.798289	0.468125	0	1	NA	-0.913911	-0.328862	0.167419	-0.656998	-0.000726055	-1.9643	0.0494952	-1.9643	0.63171
ACTC1	166	44	122	SMD	0	0.95	3	NA	0.202645	0.372626	0.54383	0.586558	-0.527688	0.932978	0.631103	0.95	-7.81628	8.22157	6.00006	2	0.0497856	NA	0.259441	0.425001	0	12.0326	0.509354	0	3.46881	NA	1.73206	1	3.22489	0.66667	0	0.903845	0.622833	0.0580937	1	NA	0.54383	0.0200573	0.181238	-0.335163	0.375277	0.110668	0.911879	0.110668	0.785907
SDC1	166	125	41	SMD	0	0.95	2	NA	0.974612	0.804624	1.21126	0.225794	-0.602422	2.55165	NA	0.95	NA	NA	8.24119	1	0.00409502	NA	1.14471	1.84243	NA	NA	1.06991	NA	NA	NA	2.87075	1.46093	5.64105	0.878658	0.531467	0.968575	0.884056	0.575759	1	NA	1.21126	0.517957	0.215096	0.0963768	0.939537	2.40803	0.0160389	2.40803	0.507451
REG3A	165	40	125	SMD	0	0.95	3	NA	-0.107546	0.183913	-0.584764	0.558707	-0.468009	0.252917	0.183913	0.95	-2.44438	2.22929	0.279834	2	0.869431	NA	0	0.138645	0	1.34197	0	0	1.15843	NA	1	1	3.10057	0	0	0.89598	0	0	1	NA	-0.584764	-0.107546	0.183913	-0.468009	0.252917	-0.584764	0.558707	-0.584764	0.765393
LAMB2	164	126	38	SMD	0	0.95	3	NA	0.485909	0.591152	0.82197	0.411094	-0.672728	1.64455	1.0694	0.95	-13.1021	14.0739	10.7731	2	0.00457763	NA	0.794151	1.05386	0.0731945	33.6864	0.891151	0.270545	5.804	NA	2.3209	1.3163	4.0922	0.814353	0.42285	0.940285	0.757501	0.434151	1	NA	0.82197	0.174217	0.247821	-0.311504	0.659937	0.702994	0.482059	0.702994	0.675871
DPEP2	164	61	103	SMD	0	0.95	6	NA	-1.07316	0.668055	-1.60639	0.108188	-2.38252	0.236206	1.68752	0.95	-5.75847	3.61215	35.039	5	1.47791e-06	NA	2.40143	1.69242	0.733241	17.9512	1.54966	0.856295	4.23689	NA	2.64723	1.85573	3.7763	0.857302	0.709618	0.929876	0.896798	0.511917	1	NA	-1.60639	-0.655742	0.181205	-1.0109	-0.300586	-3.61878	0.000295994	-3.61878	0.348452
VIM	163	53	110	SMD	0	0.95	6	NA	0.427311	0.271176	1.57577	0.115079	-0.104184	0.958807	0.542232	0.95	-1.07817	1.93279	9.91996	5	0.0775352	NA	0.220479	0.276046	0	2.7032	0.469552	0	1.64414	NA	1.40854	1	2.23502	0.495966	0	0.799812	0.499704	0	1	NA	1.57577	0.429185	0.176822	0.0826192	0.77575	2.42721	0.0152155	2.42721	0.356963
SPTBN1	163	53	110	SMD	0	0.95	5	NA	0.161347	0.173973	0.92743	0.353703	-0.179633	0.502328	0.173982	0.95	-0.392342	0.715037	4.67719	4	0.322051	NA	3.38232e-06	0.10618	0	2.36429	0.00183911	0	1.53762	NA	1.08134	1	2.3712	0.144786	0	0.822146	2.23502e-05	0	0.999564	NA	0.92743	0.161349	0.17397	-0.179626	0.502325	0.927455	0.35369	0.927455	0.627365
FUCA2	163	62	101	SMD	0	0.95	5	NA	-0.413549	0.265816	-1.55577	0.119763	-0.934539	0.107442	0.511	0.95	-2.03978	1.21268	8.644	4	0.0706405	NA	0.190463	0.249046	0	3.26366	0.43642	0	1.80656	NA	1.47003	1	2.4222	0.537251	0	0.829557	0.539109	0	1	NA	-1.55577	-0.379431	0.169474	-0.711594	-0.0472687	-2.23888	0.0251638	-2.23888	0.363361
ADAMTSL4	162	64	98	SMD	0	0.95	6	NA	0.0350394	0.217494	0.161105	0.87201	-0.39124	0.461319	0.387902	0.95	-1.04195	1.11203	7.87553	5	0.16323	NA	0.103164	0.176595	0	1.59206	0.321192	0	1.26177	NA	1.25503	1	1.98724	0.365122	0	0.746779	0.363483	0	1	NA	0.161105	-0.00444674	0.166886	-0.331537	0.322644	-0.0266454	0.978743	-0.0266454	0.940704
SPTAN1	161	101	60	SMD	0	0.95	4	NA	0.268868	0.203937	1.31839	0.187374	-0.130841	0.668577	0.203937	0.95	-0.608602	1.14634	1.4244	3	0.699825	NA	0	0.136243	0	0.818809	0	0	0.904881	NA	1	1	2.55553	0	0	0.846878	0	0	1	NA	1.31839	0.268868	0.203937	-0.130841	0.668577	1.31839	0.187374	1.31839	0.459151
BPGM	160	52	108	SMD	0	0.95	6	NA	0.341454	0.200627	1.70194	0.088767	-0.0517669	0.734675	0.295701	0.95	-0.479543	1.16245	7.26958	5	0.201351	NA	0.0471879	0.150944	0	1.96241	0.217228	0	1.40086	NA	1.20578	1	1.89316	0.312202	0	0.720986	0.19539	0	0.905285	NA	1.70194	0.32473	0.177879	-0.0239073	0.673367	1.82556	0.0679162	1.82556	0.314823
MIF	159	64	95	SMD	0	0.95	4	NA	-0.566695	0.270784	-2.09279	0.036368	-1.09742	-0.035967	0.495266	0.95	-2.69765	1.56426	7.19844	3	0.0658346	NA	0.171964	0.239467	0	4.28145	0.414685	0	2.06917	NA	1.54903	1	2.68605	0.583243	0	0.861397	0.586313	0	1	NA	-2.09279	-0.600697	0.172486	-0.938764	-0.262631	-3.48259	0.000496597	-3.48259	0.186386
CTSZ	159	56	103	SMD	0	0.95	5	NA	-0.108716	0.251569	-0.432154	0.66563	-0.601782	0.384349	0.467321	0.95	-1.59594	1.37851	7.85173	4	0.0971631	NA	0.155102	0.222836	0	2.59826	0.39383	0	1.61191	NA	1.40105	1	2.31421	0.490558	0	0.813278	0.490156	0	1	NA	-0.432154	-0.0412858	0.172692	-0.379755	0.297183	-0.239072	0.811049	-0.239072	0.831182
PLA2G7	159	70	89	SMD	0	0.95	5	NA	-0.36553	0.177771	-2.05619	0.0397641	-0.713954	-0.0171063	0.213918	0.95	-1.04631	0.315254	4.30309	4	0.366538	NA	0.0141587	0.112387	0	1.36844	0.11899	0	1.1698	NA	1.03719	1	2.2744	0.0704356	0	0.806684	0.0896053	0	1	NA	-2.05619	-0.349603	0.165797	-0.674559	-0.0246469	-2.10862	0.0349773	-2.10862	0.194588
GSTO1	158	51	107	SMD	0	0.95	5	NA	1.43361	0.367313	3.90297	9.50177e-05	0.713692	2.15353	0.773236	0.95	-1.02717	3.89439	12.4427	4	0.0143456	NA	0.462975	0.476251	0.0262808	5.7863	0.680423	0.162113	2.40547	NA	1.76371	1.09715	2.83523	0.678527	0.169257	0.875599	0.686303	0.197301	1	NA	3.90297	1.28779	0.194064	0.907435	1.66815	6.63592	3.22494e-11	6.63592	0.00220696
LAMC1	157	50	107	SMD	0	0.95	5	NA	0.301002	0.180112	1.67119	0.0946839	-0.0520116	0.654016	0.180112	0.95	-0.272196	0.8742	2.8456	4	0.583988	NA	0	0.115272	0	1.13118	0	0	1.06357	NA	1	1	2.19283	0	0	0.792036	0	0	1	NA	1.67119	0.301002	0.180112	-0.0520116	0.654016	1.67119	0.0946839	1.67119	0.324967
TREML1	156	65	91	SMD	0	0.95	6	NA	-0.309674	0.288897	-1.07192	0.283757	-0.875901	0.256554	0.574809	0.95	-1.9056	1.28625	10.095	5	0.0725883	NA	0.246944	0.308626	0	3.96142	0.496935	0	1.99033	NA	1.42091	1	2.25326	0.504704	0	0.80304	0.49313	0	1	NA	-1.07192	-0.291221	0.171208	-0.626782	0.0443396	-1.70098	0.0889463	-1.70098	0.57166
IGHV3OR16-12	156	34	122	SMD	0	0.95	2	NA	-0.356419	0.495292	-0.719615	0.471762	-1.32717	0.614334	NA	0.95	NA	NA	3.91958	1	0.0477269	NA	0.37532	0.712585	NA	NA	0.612634	NA	NA	NA	1.97979	1	4.16511	0.74487	0	0.942357	0.76498	0.153209	1	NA	-0.719615	-0.11882	0.195748	-0.50248	0.26484	-0.607006	0.543847	-0.607006	0.709662
VCAN	156	34	122	SMD	0	0.95	2	NA	0.274197	0.194782	1.40771	0.159216	-0.107568	0.655962	NA	0.95	NA	NA	0.01232	1	0.91162	NA	0	0.171095	NA	NA	0	NA	NA	NA	1	NA	NA	0	NA	NA	0	0	1	NA	1.40771	0.274197	0.194782	-0.107568	0.655962	1.40771	0.159216	1.40771	0.420785
RAB10	155	51	104	SMD	0	0.95	3	NA	0.270311	0.427359	0.632514	0.527051	-0.567298	1.10792	0.773846	0.95	-9.56233	10.103	7.30184	2	0.0259673	NA	0.416201	0.550753	0	25.4843	0.645137	0	5.0482	NA	1.91074	1.04093	3.50735	0.726096	0.0771023	0.918709	0.759619	0.120246	1	NA	0.632514	0.0780158	0.175435	-0.265831	0.421863	0.444698	0.656538	0.444698	0.746533
GP9	155	40	115	SMD	0	0.95	2	NA	0.350713	0.519715	0.674818	0.499792	-0.66791	1.36934	NA	0.95	NA	NA	5.00742	1	0.0252389	NA	0.438022	0.774034	NA	NA	0.661832	NA	NA	NA	2.23773	1.07913	4.64024	0.800296	0.141276	0.953557	0.81084	0.309226	1	NA	0.674818	0.11166	0.191919	-0.264494	0.487813	0.581807	0.560697	0.581807	0.729725
BASP1	154	54	100	SMD	0	0.95	6	NA	-0.0127096	0.214853	-0.059155	0.952829	-0.433813	0.408394	0.348378	0.95	-0.979963	0.954544	6.79881	5	0.236038	NA	0.0752059	0.172984	0	1.49727	0.274237	0	1.22363	NA	1.16609	1	1.80707	0.264577	0	0.693768	0.271531	0	1	NA	-0.059155	-0.0309129	0.176813	-0.37746	0.315634	-0.174834	0.86121	-0.174834	0.976649
ANGPTL6	154	43	111	SMD	0	0.95	3	NA	0.051197	0.492973	0.103854	0.917286	-0.915012	1.01741	0.901861	0.95	-11.408	11.5104	10.4224	2	0.00545501	NA	0.570331	0.732455	0.0512326	27.412	0.755202	0.226346	5.23565	NA	2.28281	1.28979	4.04037	0.808106	0.398877	0.938743	0.782275	0.419618	1	NA	0.103854	0.373374	0.184957	0.0108641	0.735884	2.0187	0.0435182	2.0187	0.960333
ADARB1	152	62	90	SMD	0	0.95	4	NA	0.142714	0.213849	0.66736	0.504542	-0.276422	0.561851	0.310309	0.95	-1.19244	1.47786	3.47694	3	0.323765	NA	0.0505599	0.151669	0	1.46585	0.224855	0	1.21072	NA	1.07656	1	2.75119	0.137173	0	0.867883	0.276395	0	1	NA	0.66736	0.202574	0.173331	-0.137148	0.542296	1.16872	0.242518	1.16872	0.733133
AIFM1	151	35	116	SMD	0	0.95	2	NA	0.227054	0.194985	1.16446	0.244236	-0.155111	0.609218	NA	0.95	NA	NA	0.283294	1	0.594551	NA	0	0.172236	NA	NA	0	NA	NA	NA	1	NA	NA	0	NA	NA	0	0	1	NA	1.16446	0.227054	0.194985	-0.155111	0.609218	1.16446	0.244236	1.16446	0.528144
ENO2	150	47	103	SMD	0	0.95	4	NA	0.691011	0.314551	2.19682	0.0280333	0.0745032	1.30752	0.572094	0.95	-1.77051	3.15253	7.36458	3	0.0611419	NA	0.22835	0.323875	0	5.1467	0.47786	0	2.26863	NA	1.5668	1	2.71415	0.592645	0	0.864252	0.576978	0	1	NA	2.19682	0.578072	0.18708	0.211402	0.944742	3.08998	0.00200173	3.08998	0.156348
IGF1	150	63	87	SMD	0	0.95	4	NA	-1.00887	0.531331	-1.89875	0.0575972	-2.05026	0.0325245	1.11951	0.95	-5.82571	3.80798	16.0733	3	0.00109543	NA	0.970981	0.921833	0.171078	18.6612	0.985384	0.413616	4.31986	NA	2.31468	1.43364	3.73717	0.813355	0.513459	0.9284	0.859845	0.354392	1	NA	-1.89875	-0.692837	0.17722	-1.04018	-0.345492	-3.90948	9.24962e-05	-3.90948	0.240041
PLXNB1	149	48	101	SMD	0	0.95	5	NA	-0.287402	0.506446	-0.567487	0.570383	-1.28002	0.705215	1.15726	0.95	-3.97032	3.39552	20.7844	4	0.000349414	NA	1.08276	0.906444	0.239433	11.7325	1.04056	0.489319	3.42528	NA	2.27949	1.49057	3.48598	0.807548	0.549913	0.917709	0.844301	0.467492	1	NA	-0.567487	-0.145446	0.188091	-0.514097	0.223205	-0.773277	0.439359	-0.773277	0.773254
G6PD	149	53	96	SMD	0	0.95	4	NA	-0.0546133	0.176191	-0.309967	0.756586	-0.39994	0.290714	0.176191	0.95	-0.8127	0.703473	0.85866	3	0.835391	NA	0	0.100996	0	0.513337	0	0	0.716475	NA	1	1	2.55553	0	0	0.846878	0	0	1	NA	-0.309967	-0.0546133	0.176191	-0.39994	0.290714	-0.309967	0.756586	-0.309967	0.882199
KRT19	148	43	105	SMD	0	0.95	4	NA	-0.264545	0.480862	-0.550147	0.582218	-1.20702	0.677927	0.950582	0.95	-4.35457	3.82548	11.5071	3	0.00927739	NA	0.672377	0.754952	0.0499417	13.1585	0.819986	0.223476	3.62746	NA	1.95849	1.17093	3.27576	0.739291	0.270648	0.906809	0.726963	0.230056	1	NA	-0.550147	-0.146204	0.189817	-0.518239	0.225831	-0.770237	0.44116	-0.770237	0.784311
IGKV2-28	147	47	100	SMD	0	0.95	3	NA	-0.140584	0.304309	-0.461979	0.644097	-0.737018	0.45585	0.483372	0.95	-6.28241	6.00124	4.07551	2	0.130321	NA	0.141045	0.288274	0	15.4383	0.375559	0	3.92916	NA	1.4275	1	2.65686	0.509264	0	0.858335	0.5077	0	1	NA	-0.461979	-0.108877	0.179519	-0.460728	0.242974	-0.606493	0.544187	-0.606493	0.820788
DEFA1	147	47	100	SMD	0	0.95	3	NA	-0.317701	0.179812	-1.76685	0.0772532	-0.670125	0.034724	0.179823	0.95	-2.60257	1.96717	1.72217	2	0.422702	NA	4.22583e-06	0.122942	0	8.85316	0.00205568	0	2.97543	NA	1	1	3.10057	0	0	0.89598	4.35667e-05	0	1	NA	-1.76685	-0.3177	0.179805	-0.670112	0.0347121	-1.76691	0.0772432	-1.76691	0.286536
HBG2	146	79	67	SMD	0	0.95	4	NA	0.309114	0.220384	1.40262	0.160731	-0.122831	0.741059	0.220384	0.95	-0.639122	1.25735	0.882041	3	0.829759	NA	0	0.158498	0	0.557467	0	0	0.746637	NA	1	1	2.55553	0	0	0.846878	0	0	1	NA	1.40262	0.309114	0.220384	-0.122831	0.741059	1.40262	0.160731	1.40262	0.421122
GOT1	145	50	95	SMD	0	0.95	6	NA	0.186595	0.249654	0.747412	0.454815	-0.302719	0.675908	0.472159	0.95	-1.12433	1.49752	8.69596	5	0.121823	NA	0.160607	0.234766	0	1.88803	0.400758	0	1.37406	NA	1.31878	1	2.09616	0.425021	0	0.772411	0.429471	0	1	NA	0.747412	0.13877	0.181136	-0.216251	0.493791	0.766105	0.443614	0.766105	0.705475
DPP4	145	54	91	SMD	0	0.95	6	NA	-0.613732	0.370658	-1.65579	0.0977643	-1.34021	0.112744	0.84947	0.95	-2.97224	1.74478	19.3145	5	0.00167933	NA	0.584213	0.519096	0.0939153	4.61914	0.764338	0.306456	2.14922	NA	1.96543	1.30187	2.96718	0.741127	0.409986	0.886418	0.708717	0.385767	1	NA	-1.65579	-0.49651	0.185601	-0.860282	-0.132738	-2.67514	0.00746972	-2.67514	0.330308
PRG2	145	68	77	SMD	0	0.95	4	NA	-1.20218	0.408197	-2.94509	0.00322857	-2.00223	-0.402127	0.786845	0.95	-4.5877	2.18334	9.04097	3	0.0287511	NA	0.452501	0.544653	0	11.6811	0.672682	0	3.41776	NA	1.73599	1.01551	2.96763	0.668177	0.0303098	0.886452	0.678921	0.068454	1	NA	-2.94509	-1.067	0.191338	-1.44202	-0.691986	-5.57652	2.45374e-08	-5.57652	0.0330929
GDI1	144	41	103	SMD	0	0.95	5	NA	0.311538	0.426555	0.730359	0.465171	-0.524494	1.14757	0.94064	0.95	-2.682	3.30507	17.4416	4	0.00158601	NA	0.702854	0.642949	0.118215	7.57044	0.838364	0.343823	2.75144	NA	2.08816	1.34135	3.25075	0.770663	0.444206	0.905369	0.772584	0.438206	1	NA	0.730359	0.221701	0.198947	-0.168228	0.61163	1.11437	0.26512	1.11437	0.709662
KRT4	144	36	108	SMD	0	0.95	3	NA	-0.20787	0.237961	-0.873545	0.382366	-0.674265	0.258526	0.285864	0.95	-3.84011	3.42437	1.66433	2	0.435106	NA	0.0250925	0.33815	0	8.81315	0.158406	0	2.96869	NA	1	1	3.10057	0	0	0.89598	0.14771	0	1	NA	-0.873545	-0.244684	0.19568	-0.628209	0.138841	-1.25043	0.211142	-1.25043	0.65101
ADAMTSL2	144	63	81	SMD	0	0.95	4	NA	0.328748	0.427225	0.769497	0.441598	-0.508598	1.16609	0.863815	0.95	-3.38795	4.04544	10.9601	3	0.0119438	NA	0.563655	0.596031	0.0404129	12.9016	0.75077	0.20103	3.59189	NA	1.91138	1.13734	3.2122	0.726279	0.226925	0.903084	0.77204	0.129163	1	NA	0.769497	0.335041	0.176097	-0.0101027	0.680185	1.90259	0.0570935	1.90259	0.699274
ATP2A3	144	52	92	SMD	0	0.95	2	NA	0.18502	0.402465	0.459717	0.645719	-0.603797	0.973837	NA	0.95	NA	NA	4.45147	1	0.0348713	NA	0.252883	0.461247	NA	NA	0.502875	NA	NA	NA	2.10985	1.009	4.41175	0.775355	0.017766	0.948622	0.780608	0.183032	1	NA	0.459717	0.0706877	0.178184	-0.278546	0.419921	0.396712	0.691579	0.396712	0.821087
ARPC1B	144	52	92	SMD	0	0.95	2	NA	0.398566	0.357911	1.11359	0.265455	-0.302927	1.10006	NA	0.95	NA	NA	3.46927	1	0.0625191	NA	0.184561	0.366713	NA	NA	0.429606	NA	NA	NA	1.8626	1	3.92737	0.711755	0	0.935167	0.720378	0	1	NA	1.11359	0.301288	0.17885	-0.0492521	0.651827	1.68458	0.0920693	1.68458	0.556979
SBSN	143	58	85	SMD	0	0.95	6	NA	-0.352201	0.320704	-1.09821	0.272112	-0.98077	0.276367	0.668167	0.95	-2.20733	1.50293	11.35	5	0.044865	NA	0.343595	0.384534	0	4.68262	0.58617	0	2.16394	NA	1.50665	1	2.37548	0.559473	0	0.822786	0.556784	0	1	NA	-1.09821	-0.481961	0.181412	-0.837522	-0.1264	-2.65672	0.0078904	-2.65672	0.565258
ITPR1	143	62	81	SMD	0	0.95	2	NA	-0.685016	0.237291	-2.88682	0.00389159	-1.1501	-0.219934	NA	0.95	NA	NA	1.77588	1	0.182656	NA	0.0494111	0.15994	NA	NA	0.222286	NA	NA	NA	1.33262	NA	NA	0.4369	NA	NA	0.438765	0	1	NA	-2.88682	-0.672985	0.177242	-1.02037	-0.325597	-3.79698	0.000146472	-3.79698	0.0385852
PRSS2	142	36	106	SMD	0	0.95	2	NA	-0.180175	0.203954	-0.883411	0.377014	-0.579917	0.219567	NA	0.95	NA	NA	0.148945	1	0.699545	NA	0	0.288632	NA	NA	0	NA	NA	NA	1	NA	NA	0	NA	NA	0	0	1	NA	-0.883411	-0.180175	0.203954	-0.579917	0.219567	-0.883411	0.377014	-0.883411	0.647255
VMO1	141	55	86	SMD	0	0.95	4	NA	0.243543	0.177348	1.37325	0.169675	-0.104053	0.591138	0.177348	0.95	-0.519523	1.00661	1.73553	3	0.629065	NA	0	0.129479	0	1.84279	0	0	1.35749	NA	1	1	2.55553	0	0	0.846878	0	0	1	NA	1.37325	0.243543	0.177348	-0.104053	0.591138	1.37325	0.169675	1.37325	0.439899
PDIA4	141	70	71	SMD	0	0.95	6	NA	0.534439	0.317609	1.68269	0.0924344	-0.0880637	1.15694	0.66058	0.95	-1.29962	2.3685	11.4088	5	0.043851	NA	0.33549	0.379584	0	2.96351	0.579215	0	1.72148	NA	1.51055	1	2.38089	0.561741	0	0.82359	0.554297	0.011062	1	NA	1.68269	0.491598	0.201778	0.0961204	0.887076	2.43633	0.0148371	2.43633	0.322307
IGHV3-66	140	52	88	SMD	0	0.95	2	NA	-0.333953	0.820976	-0.406775	0.684173	-1.94304	1.27513	NA	0.95	NA	NA	11.8374	1	0.000580529	NA	1.23749	1.91156	NA	NA	1.11243	NA	NA	NA	3.44055	1.83886	6.43736	0.915522	0.704265	0.975868	0.918018	0.697099	1	NA	-0.406775	0.130635	0.187988	-0.237814	0.499085	0.694915	0.487109	0.694915	0.842501
DOCK11	140	52	88	SMD	0	0.95	2	NA	0.0690192	0.184501	0.374087	0.70834	-0.292595	0.430634	NA	0.95	NA	NA	0.035039	1	0.851514	NA	0	0.149452	NA	NA	0	NA	NA	NA	1	NA	NA	0	NA	NA	0	0	1	NA	0.374087	0.0690192	0.184501	-0.292595	0.430634	0.374087	0.70834	0.374087	0.852611
COTL1	140	46	94	SMD	0	0.95	4	NA	0.52669	0.502602	1.04793	0.294673	-0.458393	1.51177	1.04378	0.95	-3.96433	5.01771	20.8334	3	0.000114006	NA	0.836867	0.825014	0.163355	13.1129	0.914804	0.404172	3.62118	NA	2.63523	1.68004	4.1335	0.856	0.64571	0.941472	0.828223	0.606381	1	NA	1.04793	0.411636	0.195638	0.0281915	0.79508	2.10406	0.0353729	2.10406	0.584632
PGD	140	49	91	SMD	0	0.95	5	NA	0.595569	0.386941	1.53917	0.123762	-0.162821	1.35396	0.817954	0.95	-2.00752	3.19866	14.613	4	0.00557489	NA	0.519325	0.528473	0.0536366	6.08471	0.720642	0.231596	2.46672	NA	1.91135	1.20664	3.02763	0.726272	0.313178	0.890908	0.693714	0.303039	1	NA	1.53917	0.399604	0.187918	0.0312904	0.767917	2.12647	0.0334638	2.12647	0.367501
IGKJ1	138	62	76	SMD	0	0.95	3	NA	-0.0759721	0.306904	-0.247543	0.804488	-0.677494	0.525549	0.51014	0.95	-6.55792	6.40597	4.85232	2	0.0883754	NA	0.166053	0.285887	0	13.8427	0.407495	0	3.72058	NA	1.55761	1	2.91861	0.587826	0	0.882605	0.587649	0	1	NA	-0.247543	-0.103194	0.178431	-0.452912	0.246524	-0.578342	0.563033	-0.578342	0.907663
RLF	137	50	87	SMD	0	0.95	2	NA	-0.455402	0.189317	-2.4055	0.0161503	-0.826457	-0.0843477	NA	0.95	NA	NA	0.138753	1	0.709524	NA	0	0.152089	NA	NA	0	NA	NA	NA	1	NA	NA	0	NA	NA	0	0	1	NA	-2.4055	-0.455402	0.189317	-0.826457	-0.0843477	-2.4055	0.0161503	-2.4055	0.104255
CALU	137	52	85	SMD	0	0.95	5	NA	-0.0463428	0.253032	-0.18315	0.854681	-0.542277	0.449592	0.447133	0.95	-1.46932	1.37663	7.16889	4	0.127228	NA	0.135903	0.225502	0	3.11513	0.36865	0	1.76497	NA	1.33874	1	2.2099	0.442034	0	0.795235	0.424527	0	1	NA	-0.18315	-0.0324277	0.181953	-0.38905	0.324194	-0.17822	0.85855	-0.17822	0.934788
FKBP4	137	94	43	SMD	0	0.95	2	NA	0.427093	0.217978	1.95934	0.0500731	-0.000136202	0.854322	NA	0.95	NA	NA	0.0014083	1	0.970065	NA	0	0.150137	NA	NA	0	NA	NA	NA	1	NA	NA	0	NA	NA	0	0	1	NA	1.95934	0.427093	0.217978	-0.000136202	0.854322	1.95934	0.0500731	1.95934	0.222215
NRP2	137	82	55	SMD	0	0.95	5	NA	-0.553443	0.362382	-1.52723	0.126703	-1.2637	0.156814	0.721452	0.95	-2.84942	1.74254	10.1037	4	0.0387158	NA	0.389171	0.4638	0	4.74925	0.623836	0	2.17928	NA	1.58932	1	2.59679	0.604107	0	0.851705	0.592702	0.0550775	1	NA	-1.52723	-0.506687	0.227973	-0.953506	-0.059867	-2.22257	0.0262449	-2.22257	0.370344
COPE	137	113	24	SMD	0	0.95	2	NA	0.505942	0.62145	0.814132	0.415569	-0.712077	1.72396	NA	0.95	NA	NA	4.21414	1	0.0400883	NA	0.601949	1.11614	NA	NA	0.775854	NA	NA	NA	2.05284	1	4.3056	0.762704	0	0.946057	0.779323	0.201392	1	NA	0.814132	0.211091	0.241199	-0.261651	0.683832	0.875172	0.38148	0.875172	0.678544
ACTG2	136	48	88	SMD	0	0.95	3	NA	0.411467	0.587542	0.700319	0.483728	-0.740094	1.56303	1.10114	0.95	-13.5798	14.4027	16.5218	2	0.000258425	NA	0.867298	1.03779	0.13824	36.2866	0.931289	0.371807	6.02384	NA	2.87418	1.71695	4.81138	0.878948	0.660779	0.956802	0.83747	0.627033	1	NA	0.700319	-0.0340244	0.197652	-0.421415	0.353367	-0.172143	0.863325	-0.172143	0.719156
WHAMM	133	40	93	SMD	0	0.95	3	NA	1.42717	1.12824	1.26496	0.205887	-0.784132	3.63847	2.20232	0.95	-26.5559	29.4102	28.0013	2	8.30986e-07	NA	3.57728	3.81964	0.768994	100	1.89137	0.876923	10	NA	3.74174	2.38662	5.86631	0.928575	0.824437	0.970942	0.936767	0.737788	1	NA	1.26496	2.08449	0.252359	1.58987	2.5791	8.26	1.45667e-16	8.26	0.480508
PRKCSH	133	39	94	SMD	0	0.95	5	NA	0.465681	0.197318	2.36006	0.0182721	0.0789456	0.852417	0.197318	0.95	-0.162272	1.09363	3.49273	4	0.478984	NA	0	0.136748	0	1.2617	0	0	1.12326	NA	1	1	2.19283	0	0	0.792036	0	0	1	NA	2.36006	0.465681	0.197318	0.0789456	0.852417	2.36006	0.0182721	2.36006	0.112678
CD99	133	46	87	SMD	0	0.95	6	NA	-0.691725	0.512596	-1.34945	0.177191	-1.69639	0.312945	1.24781	0.95	-4.1562	2.77275	25.9329	5	9.19502e-05	NA	1.29428	0.995664	0.323194	9.76439	1.13766	0.568502	3.1248	NA	2.27741	1.55135	3.34327	0.807195	0.58449	0.910534	0.820966	0.502379	1	NA	-1.34945	-0.478975	0.198271	-0.867579	-0.0903709	-2.41576	0.0157025	-2.41576	0.447998
LGALS3	132	38	94	SMD	0	0.95	5	NA	-0.913418	0.364492	-2.50601	0.0122103	-1.62781	-0.199028	0.756122	0.95	-3.31974	1.4929	12.0196	4	0.0172064	NA	0.438866	0.469432	0.0166646	5.26003	0.66247	0.129091	2.29348	NA	1.73346	1.07513	2.7949	0.667209	0.134884	0.871983	0.660674	0.199312	1	NA	-2.50601	-0.83978	0.208234	-1.24791	-0.431649	-4.03287	5.50997e-05	-4.03287	0.0857551
TDRD1	131	43	88	SMD	0	0.95	2	NA	0.978595	0.895598	1.09267	0.274538	-0.776745	2.73393	NA	0.95	NA	NA	13.5421	1	0.000233267	NA	1.48717	2.27087	NA	NA	1.2195	NA	NA	NA	3.67996	2.00473	6.7551	0.926156	0.751178	0.978085	0.927054	0.727154	1	NA	1.09267	1.32823	0.220823	0.895429	1.76104	6.01492	1.7997e-09	6.01492	0.565258
ANXA5	131	43	88	SMD	0	0.95	5	NA	0.0785159	0.227812	0.344652	0.730356	-0.367988	0.52502	0.329103	0.95	-0.968836	1.12587	5.69468	4	0.223139	NA	0.0564102	0.182151	0	2.98552	0.237508	0	1.72787	NA	1.19318	1	1.91828	0.29759	0	0.728247	0.217387	0	1	NA	0.344652	0.0654691	0.193439	-0.313665	0.444603	0.338448	0.735025	0.338448	0.866263
PGAM1	131	41	90	SMD	0	0.95	5	NA	0.835284	0.200673	4.16242	3.14899e-05	0.441973	1.2286	0.200673	0.95	0.196653	1.47392	3.19371	4	0.525948	NA	0	0.142256	0	1.36102	0	0	1.16663	NA	1	1	2.19283	0	0	0.792036	0	0	1	NA	4.16242	0.835284	0.200673	0.441973	1.2286	4.16242	3.14899e-05	4.16242	0.000974901
S100A11	131	43	88	SMD	0	0.95	4	NA	0.183657	0.191856	0.957269	0.338432	-0.192373	0.559687	0.191868	0.95	-0.641886	1.0092	3.63529	3	0.303635	NA	4.90618e-06	0.127471	0	3.38631	0.00221499	0	1.84019	NA	1.1008	1	2.81314	0.174757	0	0.873637	3.33223e-05	0	1	NA	0.957269	0.183657	0.191851	-0.192365	0.559678	0.957287	0.338423	0.957287	0.615338
CTTN	131	44	87	SMD	0	0.95	4	NA	0.511454	0.351635	1.4545	0.145808	-0.177739	1.20065	0.666811	0.95	-2.3576	3.38051	8.48922	3	0.0369124	NA	0.320989	0.403911	0	7.31619	0.566559	0	2.70485	NA	1.68218	1	2.88936	0.646611	0	0.880216	0.649001	0.0560313	1	NA	1.4545	0.342996	0.193146	-0.0355624	0.721554	1.77584	0.075759	1.77584	0.403337
IHH	131	47	84	SMD	0	0.95	5	NA	-0.972319	0.501233	-1.93985	0.0523975	-1.95472	0.0100801	1.12965	0.95	-4.56738	2.62274	18.2521	4	0.00110164	NA	1.02488	0.887582	0.196352	11.8401	1.01236	0.443117	3.44094	NA	2.13613	1.37846	3.31025	0.780848	0.473725	0.90874	0.815876	0.392197	1	NA	-1.93985	-0.730246	0.198637	-1.11957	-0.340924	-3.67628	0.000236661	-3.67628	0.22734
GSTP1	130	41	89	SMD	0	0.95	4	NA	0.259157	0.357942	0.724019	0.469054	-0.442397	0.96071	0.654205	0.95	-2.55566	3.07397	7.10425	3	0.0686481	NA	0.299861	0.419392	0	10.0726	0.547596	0	3.17374	NA	1.53886	1	2.66981	0.577718	0	0.859706	0.585107	0	1	NA	0.724019	0.203598	0.201414	-0.191166	0.598362	1.01084	0.312092	1.01084	0.709662
PSMB1	130	59	71	SMD	0	0.95	5	NA	-0.0777193	0.607687	-0.127894	0.898233	-1.26876	1.11332	1.39914	0.95	-4.53039	4.37496	23.845	4	8.57981e-05	NA	1.5883	1.30505	0.381801	16.4475	1.26028	0.6179	4.05556	NA	2.44157	1.61923	3.68152	0.83225	0.6186	0.926219	0.860206	0.519105	1	NA	-0.127894	0.134584	0.208112	-0.273308	0.542476	0.64669	0.517832	0.64669	0.955338
C1orf56	130	53	77	SMD	0	0.95	3	NA	-0.300678	0.388988	-0.772973	0.439538	-1.06308	0.461725	0.689621	0.95	-9.06315	8.46179	7.90656	2	0.0191917	NA	0.324266	0.456362	0.00704178	15.6529	0.569443	0.0839153	3.95637	NA	1.98829	1.09104	3.62341	0.747045	0.159924	0.923833	0.714343	0.261956	1	NA	-0.772973	-0.0780929	0.186537	-0.443698	0.287512	-0.418647	0.675474	-0.418647	0.697468
GCA	130	107	23	SMD	0	0.95	2	NA	-0.117078	0.479285	-0.244275	0.807018	-1.05646	0.822305	NA	0.95	NA	NA	2.21588	1	0.136597	NA	0.272713	0.702874	NA	NA	0.52222	NA	NA	NA	1.48858	1	3.01423	0.548711	0	0.889935	0.593592	0	1	NA	-0.244275	-0.283741	0.265543	-0.804195	0.236713	-1.06853	0.285281	-1.06853	0.909544
HMCN1	129	55	74	SMD	0	0.95	3	NA	0.887866	0.231933	3.82811	0.00012913	0.433285	1.34245	0.290907	0.95	-2.80846	4.58419	2.44068	2	0.29513	NA	0.0308339	0.200134	0	12.4521	0.175596	0	3.52875	NA	1.10469	1	3.42517	0.180556	0	0.914761	0.191065	0	1	NA	3.82811	0.935531	0.191582	0.560037	1.31102	4.88319	1.04383e-06	4.88319	0.00268342
HDGF	129	40	89	SMD	0	0.95	4	NA	0.0879417	0.497163	0.176887	0.859597	-0.88648	1.06236	1.00335	0.95	-4.22914	4.40502	10.288	3	0.01627	NA	0.759545	0.806921	0.0380877	18.5395	0.871519	0.195161	4.30575	NA	1.85185	1.09538	3.13073	0.708399	0.166567	0.897975	0.768237	0.066334	1	NA	0.176887	-0.14079	0.20268	-0.538036	0.256456	-0.694642	0.48728	-0.694642	0.936788
TGFBR2	129	38	91	SMD	0	0.95	2	NA	-0.316229	0.401732	-0.787163	0.431187	-1.10361	0.471152	NA	0.95	NA	NA	2.70348	1	0.10013	NA	0.215186	0.482966	NA	NA	0.463882	NA	NA	NA	1.64422	1	3.43041	0.630106	0	0.915022	0.666671	0	1	NA	-0.787163	-0.151375	0.19453	-0.532647	0.229897	-0.778158	0.436476	-0.778158	0.688805
NOTCH2	129	50	79	SMD	0	0.95	4	NA	0.308123	0.18569	1.65935	0.0970462	-0.0558217	0.672068	0.18569	0.95	-0.490835	1.10708	0.932052	3	0.817687	NA	0	0.114221	0	0.368376	0	0	0.60694	NA	1	1	2.55553	0	0	0.846878	0	0	1	NA	1.65935	0.308123	0.18569	-0.0558217	0.672068	1.65935	0.0970462	1.65935	0.329349
PYGB	129	46	83	SMD	0	0.95	5	NA	0.368265	0.191358	1.92448	0.054294	-0.00678944	0.74332	0.191358	0.95	-0.240721	0.977251	1.05249	4	0.901735	NA	0	0.13044	0	0.230199	0	0	0.479791	NA	1	1	2.19283	0	0	0.792036	0	0	1	NA	1.92448	0.368265	0.191358	-0.00678944	0.74332	1.92448	0.054294	1.92448	0.230067
ALDH1A1	128	46	82	SMD	0	0.95	4	NA	0.287253	0.318659	0.901442	0.367353	-0.337308	0.911813	0.587306	0.95	-2.23972	2.81423	7.45325	3	0.0587718	NA	0.243385	0.331538	0	5.48154	0.493341	0	2.34127	NA	1.5762	1	2.72888	0.597491	0	0.865714	0.599212	0	1	NA	0.901442	0.158629	0.190781	-0.215295	0.532552	0.83147	0.405708	0.83147	0.637614
MUC16	127	59	68	SMD	0	0.95	2	NA	0.381797	0.179919	2.12206	0.033833	0.0291634	0.734431	NA	0.95	NA	NA	0.428586	1	0.512683	NA	0	0.119025	NA	NA	0	NA	NA	NA	1	NA	NA	0	NA	NA	0	0	1	NA	2.12206	0.381797	0.179919	0.0291634	0.734431	2.12206	0.033833	2.12206	0.178083
SH3BGRL	127	50	77	SMD	0	0.95	5	NA	-0.0418551	0.593448	-0.0705287	0.943773	-1.20499	1.12128	1.35748	0.95	-4.36196	4.27825	24.5148	4	6.29695e-05	NA	1.49057	1.24322	0.346722	16.4004	1.22089	0.588831	4.04975	NA	2.47562	1.6465	3.72226	0.836833	0.631129	0.927825	0.846481	0.492256	1	NA	-0.0705287	0.0941634	0.194775	-0.287588	0.475915	0.483448	0.628778	0.483448	0.97342
DSP	127	44	83	SMD	0	0.95	5	NA	0.132635	0.195788	0.677443	0.498125	-0.251102	0.516372	0.195788	0.95	-0.490449	0.755719	2.04753	4	0.727018	NA	0	0.141054	0	1.22894	0	0	1.10858	NA	1	1	2.19283	0	0	0.792036	0	0	1	NA	0.677443	0.132635	0.195788	-0.251102	0.516372	0.677443	0.498125	0.677443	0.728694
NPEPPS	127	48	79	SMD	0	0.95	4	NA	0.133849	0.800369	0.167235	0.867186	-1.43484	1.70254	1.72849	0.95	-7.30324	7.57093	29.359	3	1.88229e-06	NA	2.34708	2.09219	0.585387	37.0552	1.53202	0.765106	6.0873	NA	3.12831	2.07214	4.72282	0.897817	0.767104	0.955167	0.915985	0.654027	1	NA	0.167235	0.174635	0.19684	-0.211164	0.560433	0.887193	0.374975	0.887193	0.938521
WARS1	126	43	83	SMD	0	0.95	4	NA	1.25701	0.474012	2.65186	0.00800487	0.327969	2.18606	0.944897	0.95	-2.80855	5.32258	15.298	3	0.00157891	NA	0.668143	0.734289	0.089839	10.4603	0.8174	0.299732	3.23423	NA	2.25817	1.39108	3.66575	0.803896	0.483228	0.925583	0.743415	0.46178	1	NA	2.65186	0.838821	0.205209	0.436618	1.24102	4.08764	4.35781e-05	4.08764	0.0649379
PSMA4	126	52	74	SMD	0	0.95	4	NA	0.97298	0.620599	1.56781	0.116926	-0.243371	2.18933	1.30705	0.95	-4.6508	6.59676	22.0506	3	6.36692e-05	NA	1.32324	1.25791	0.277215	21.2244	1.15032	0.526513	4.60699	NA	2.71112	1.73946	4.22556	0.863949	0.669501	0.943994	0.858926	0.5678	1	NA	1.56781	0.465178	0.194526	0.0839144	0.846442	2.39134	0.0167869	2.39134	0.35892
ERAP1	126	48	78	SMD	0	0.95	6	NA	-0.0199964	0.305137	-0.0655325	0.94775	-0.618053	0.578061	0.646851	0.95	-1.81594	1.77595	12.5199	5	0.0283186	NA	0.325308	0.352497	0	2.85294	0.570358	0	1.68906	NA	1.58239	1.01013	2.47886	0.600635	0.0199552	0.83726	0.58231	0.102038	1	NA	-0.0655325	-0.0547016	0.193066	-0.433104	0.3237	-0.283331	0.776923	-0.283331	0.97342
P0DOX2	126	49	77	SMD	0	0.95	3	NA	-0.111917	0.191248	-0.585196	0.558416	-0.486756	0.262921	0.191248	0.95	-2.54195	2.31812	0.116959	2	0.943198	NA	0	0.131728	0	0.204546	0	0	0.452267	NA	1	1	3.10057	0	0	0.89598	0	0	1	NA	-0.585196	-0.111917	0.191248	-0.486756	0.262921	-0.585196	0.558416	-0.585196	0.765393
P0DOX3	126	49	77	SMD	0	0.95	3	NA	-0.68513	0.340049	-2.0148	0.0439257	-1.35161	-0.0186466	0.558601	0.95	-7.78282	6.41256	4.67898	2	0.0963768	NA	0.196401	0.354582	0	12.1964	0.443172	0	3.49234	NA	1.52954	1	2.86516	0.572556	0	0.878185	0.566162	0	1	NA	-2.0148	-0.499336	0.194861	-0.881256	-0.117416	-2.56253	0.0103913	-2.56253	0.207587
P0DOX5	126	49	77	SMD	0	0.95	3	NA	-0.0942213	0.522051	-0.180483	0.856773	-1.11742	0.928979	0.963746	0.95	-12.3398	12.1513	8.43512	2	0.0147346	NA	0.65627	0.820262	0.0315	37.4088	0.810105	0.177482	6.11627	NA	2.05367	1.13409	3.7189	0.762896	0.222489	0.927695	0.802668	0.195287	1	NA	-0.180483	-0.0387067	0.193863	-0.418671	0.341258	-0.19966	0.841746	-0.19966	0.936401
P0DOX6	126	49	77	SMD	0	0.95	3	NA	-0.315889	0.415617	-0.76005	0.447225	-1.13048	0.498704	0.732494	0.95	-9.62311	8.99133	6.07088	2	0.0480535	NA	0.36381	0.522577	0	25.4214	0.603167	0	5.04197	NA	1.74225	1	3.24169	0.670558	0	0.90484	0.70205	0	1	NA	-0.76005	-0.117535	0.192979	-0.495766	0.260697	-0.609055	0.542488	-0.609055	0.702319
P0DOX7	126	49	77	SMD	0	0.95	3	NA	-0.36114	0.478872	-0.754146	0.450761	-1.29971	0.577433	0.870908	0.95	-11.4271	10.7048	9.86579	2	0.00720561	NA	0.529162	0.691071	0.0412618	25.6614	0.727435	0.20313	5.06571	NA	2.22101	1.24713	3.9554	0.797279	0.357049	0.936083	0.769179	0.386569	1	NA	-0.754146	-0.0163324	0.194609	-0.39776	0.365095	-0.0839241	0.933117	-0.0839241	0.703264
P0DOX8	126	49	77	SMD	0	0.95	3	NA	-0.663583	0.427647	-1.55171	0.120732	-1.50175	0.174589	0.755769	0.95	-10.2665	8.93938	7.47637	2	0.0237973	NA	0.388306	0.553264	0.00167762	20.5289	0.623142	0.0409588	4.53088	NA	1.93344	1.05549	3.54167	0.73249	0.102377	0.920277	0.707755	0.211977	1	NA	-1.55171	-0.369885	0.194646	-0.751383	0.0116136	-1.9003	0.057394	-1.9003	0.364841
IGHV3-43D	126	49	77	SMD	0	0.95	3	NA	-0.0333944	0.451832	-0.073909	0.941083	-0.918969	0.85218	0.812815	0.95	-10.3612	10.2944	6.61999	2	0.0365164	NA	0.456516	0.615942	0	29.8649	0.67566	0	5.46488	NA	1.81934	1	3.36588	0.697885	0	0.911732	0.745386	0.0215619	1	NA	-0.073909	0.0839125	0.1933	-0.294948	0.462773	0.434106	0.664212	0.434106	0.973158
LHX4	125	38	87	SMD	0	0.95	2	NA	0.56478	0.775221	0.728541	0.466282	-0.954624	2.08418	NA	0.95	NA	NA	9.90954	1	0.00164424	NA	1.08413	1.70528	NA	NA	1.04122	NA	NA	NA	3.14794	1.64153	6.03679	0.899087	0.628888	0.97256	0.90199	0.637522	1	NA	0.728541	0.172302	0.203988	-0.227508	0.572112	0.844664	0.398298	0.844664	0.709662
KRT20	124	41	83	SMD	0	0.95	4	NA	-0.0766318	0.360891	-0.212341	0.831841	-0.783965	0.630701	0.631432	0.95	-2.79347	2.6402	6.12212	3	0.105817	NA	0.268465	0.426354	0	9.49777	0.518136	0	3.08184	NA	1.42853	1	2.48447	0.509974	0	0.837993	0.515318	0	1	NA	-0.212341	0.0268359	0.203432	-0.371883	0.425555	0.131916	0.895051	0.131916	0.922499
PLEC	124	62	62	SMD	0	0.95	4	NA	-0.245016	0.266426	-0.919641	0.357761	-0.767202	0.277169	0.409567	0.95	-2.00724	1.51721	4.73569	3	0.192206	NA	0.096762	0.23179	0	4.48202	0.311066	0	2.11708	NA	1.25641	1	2.13807	0.366513	0	0.781246	0.340793	0	1	NA	-0.919641	-0.233792	0.214682	-0.65456	0.186976	-1.08902	0.276146	-1.08902	0.628879
CAPNS1	124	41	83	SMD	0	0.95	5	NA	0.548542	0.274034	2.00173	0.0453135	0.0114459	1.08564	0.462483	0.95	-0.923285	2.02037	7.22253	4	0.124586	NA	0.138796	0.260295	0	5.20862	0.372553	0	2.28224	NA	1.34374	1	2.21857	0.446177	0	0.796832	0.369657	0	1	NA	2.00173	0.467825	0.202902	0.0701437	0.865506	2.30567	0.0211293	2.30567	0.21348
SLC38A10	124	47	77	SMD	0	0.95	5	NA	-0.02942	0.299441	-0.0982494	0.921734	-0.616314	0.557475	0.580022	0.95	-1.87531	1.81647	8.82694	4	0.0655737	NA	0.24676	0.316543	0	4.0345	0.49675	0	2.00861	NA	1.48551	1	2.4456	0.546842	0	0.832803	0.550404	0	1	NA	-0.0982494	-0.0439537	0.196494	-0.429075	0.341167	-0.22369	0.822999	-0.22369	0.96366
RNH1	123	44	79	SMD	0	0.95	4	NA	0.735907	0.440957	1.66888	0.0951402	-0.128353	1.60017	0.871484	0.95	-3.01378	4.4856	14.9252	3	0.00188173	NA	0.565041	0.63548	0.0719758	8.30357	0.751692	0.268283	2.88159	NA	2.23048	1.37033	3.63055	0.798997	0.467463	0.924133	0.726486	0.451084	1	NA	1.66888	0.339913	0.198944	-0.050009	0.729836	1.70859	0.0875267	1.70859	0.325664
BIN2	122	41	81	SMD	0	0.95	4	NA	0.228855	0.360048	0.635624	0.525022	-0.476827	0.934538	0.686193	0.95	-2.7236	3.18131	8.89111	3	0.0307742	NA	0.341227	0.423526	0	7.10983	0.584146	0	2.66643	NA	1.72154	1.00574	2.94679	0.662584	0.011379	0.88484	0.658053	0.114596	1	NA	0.635624	0.314516	0.203374	-0.0840888	0.713122	1.54649	0.121985	1.54649	0.746516
TGFB1	121	45	76	SMD	0	0.95	5	NA	-0.317811	0.194508	-1.63392	0.102275	-0.699039	0.0634175	0.194508	0.95	-0.936821	0.3012	0.723853	4	0.948355	NA	0	0.129386	0	0.101577	0	0	0.318712	NA	1	1	2.19283	0	0	0.792036	0	0	1	NA	-1.63392	-0.317811	0.194508	-0.699039	0.0634175	-1.63392	0.102275	-1.63392	0.335825
AK1	121	39	82	SMD	0	0.95	4	NA	1.07222	0.24588	4.36076	1.29612e-05	0.590306	1.55414	0.328776	0.95	-0.342387	2.48683	3.9107	3	0.27127	NA	0.0476368	0.19886	0	3.80112	0.218259	0	1.94965	NA	1.14174	1	2.91775	0.232874	0	0.882536	0.196987	0	1	NA	4.36076	1.07743	0.21717	0.651781	1.50307	4.96121	7.00554e-07	4.96121	0.000531409
ASGR2	121	48	73	SMD	0	0.95	5	NA	0.637092	0.455492	1.39869	0.161906	-0.255656	1.52984	1.00672	0.95	-2.56674	3.84093	16.4248	4	0.00249907	NA	0.806013	0.732948	0.128233	9.26599	0.897782	0.358097	3.04401	NA	2.02637	1.29389	3.17352	0.756465	0.402686	0.900707	0.776981	0.364107	1	NA	1.39869	0.559197	0.201525	0.164215	0.95418	2.77483	0.00552313	2.77483	0.423469
ITGA6	120	35	85	SMD	0	0.95	3	NA	-0.407653	0.266139	-1.53173	0.125589	-0.929276	0.11397	0.391117	0.95	-5.37726	4.56196	3.42575	2	0.180347	NA	0.0821423	0.214293	0	11.1115	0.286605	0	3.3334	NA	1.30877	1	2.37427	0.416186	0	0.822606	0.38657	0	1	NA	-1.53173	-0.361941	0.203988	-0.76175	0.0378688	-1.77432	0.0760099	-1.77432	0.369222
ROBO4	119	48	71	SMD	0	0.95	3	NA	-0.754278	0.37708	-2.00031	0.0454664	-1.49334	-0.0152151	0.652724	0.95	-9.04792	7.53937	5.42698	2	0.0663049	NA	0.283859	0.429499	0	21.5065	0.532785	0	4.63751	NA	1.64727	1	3.08085	0.631471	0	0.894644	0.66545	0	1	NA	-2.00031	-0.628823	0.199175	-1.0192	-0.238446	-3.15713	0.0015933	-3.15713	0.213537
PECAM1	119	49	70	SMD	0	0.95	4	NA	-0.452737	0.293232	-1.54396	0.122599	-1.02746	0.121987	0.505157	0.95	-2.62625	1.72078	5.81944	3	0.120733	NA	0.169199	0.281056	0	4.59825	0.411338	0	2.14435	NA	1.39277	1	2.41978	0.484486	0	0.829215	0.491944	0	1	NA	-1.54396	-0.442141	0.193828	-0.822036	-0.0622456	-2.2811	0.0225424	-2.2811	0.366258
RAD50	118	34	84	SMD	0	0.95	2	NA	0.981003	0.586175	1.67357	0.094216	-0.16788	2.12989	NA	0.95	NA	NA	5.35852	1	0.0206213	NA	0.564509	0.981503	NA	NA	0.751338	NA	NA	NA	2.31485	1.12279	4.77252	0.813381	0.206758	0.956096	0.821459	0.344273	1	NA	1.67357	0.726407	0.215581	0.303876	1.14894	3.36953	0.000752972	3.36953	0.324094
IGKV2D-24	118	35	83	SMD	0	0.95	2	NA	-0.331019	0.255648	-1.29482	0.195381	-0.83208	0.170042	NA	0.95	NA	NA	1.17158	1	0.279077	NA	0.0322533	0.311459	NA	NA	0.179592	NA	NA	NA	1.08239	NA	NA	0.14645	NA	NA	0.246751	0	1	NA	-1.29482	-0.36732	0.203836	-0.766831	0.032192	-1.80203	0.0715402	-1.80203	0.466761
CTSS	118	48	70	SMD	0	0.95	5	NA	-0.958968	0.340203	-2.81881	0.00482018	-1.62575	-0.292183	0.671522	0.95	-3.09605	1.17812	10.4082	4	0.0340854	NA	0.335204	0.407335	0	3.76916	0.578968	0	1.94143	NA	1.61309	1	2.63025	0.615687	0	0.855454	0.579246	0.075814	1	NA	-2.81881	-0.800089	0.205939	-1.20372	-0.396455	-3.88507	0.000102299	-3.88507	0.0448602
CNTN3	118	80	38	SMD	0	0.95	3	NA	-0.650703	0.252586	-2.57616	0.00999031	-1.14576	-0.155644	0.252586	0.95	-3.86011	2.5587	1.67991	2	0.43173	NA	0	0.191716	0	6.31999	0	0	2.51396	NA	1	1	3.10057	0	0	0.89598	0	0	1	NA	-2.57616	-0.650703	0.252586	-1.14576	-0.155644	-2.57616	0.00999031	-2.57616	0.0750262
SEMA4D	117	50	67	SMD	0	0.95	2	NA	-2.00493	0.831779	-2.41041	0.0159345	-3.63519	-0.374674	NA	0.95	NA	NA	6.7358	1	0.00944971	NA	1.19279	1.98095	NA	NA	1.09215	NA	NA	NA	2.59534	1.28881	5.22637	0.851539	0.397964	0.96339	0.862019	0.504261	1	NA	-2.41041	-1.47567	0.215929	-1.89888	-1.05245	-6.83403	8.25616e-12	-6.83403	0.103302
PA2G4	117	37	80	SMD	0	0.95	4	NA	0.358575	0.210205	1.70583	0.0880389	-0.0534192	0.770568	0.210205	0.95	-0.545864	1.26301	2.0463	3	0.562853	NA	0	0.147219	0	2.07885	0	0	1.44182	NA	1	1	2.55553	0	0	0.846878	0	0	1	NA	1.70583	0.358575	0.210205	-0.0534192	0.770568	1.70583	0.0880389	1.70583	0.314823
MYL12A	117	34	83	SMD	0	0.95	2	NA	0.298882	0.605046	0.493981	0.621319	-0.886987	1.48475	NA	0.95	NA	NA	3.09812	1	0.0783828	NA	0.532898	1.11283	NA	NA	0.729999	NA	NA	NA	1.76015	1	3.70438	0.677223	0	0.927127	0.727842	0.0678772	1	NA	0.493981	-0.0481794	0.205482	-0.450916	0.354557	-0.234471	0.81462	-0.234471	0.814797
B4GAT1	117	37	80	SMD	0	0.95	4	NA	-0.747489	0.488534	-1.53006	0.126001	-1.705	0.21002	0.982221	0.95	-4.97365	3.47867	15.81	3	0.00124034	NA	0.726093	0.779407	0.104136	11.4594	0.852111	0.322701	3.38517	NA	2.29565	1.41927	3.71318	0.810247	0.503558	0.927471	0.760575	0.4714	1	NA	-1.53006	-0.442116	0.211281	-0.856219	-0.0280131	-2.09255	0.0363892	-2.09255	0.369716
FLII	117	83	34	SMD	0	0.95	2	NA	-0.0501549	0.770578	-0.0650874	0.948104	-1.56046	1.46015	NA	0.95	NA	NA	9.70936	1	0.00183332	NA	1.06531	1.67955	NA	NA	1.03214	NA	NA	NA	3.11598	1.62037	5.99206	0.897007	0.619135	0.972149	0.897038	0.611722	1	NA	-0.0650874	-0.089611	0.2469	-0.573525	0.394303	-0.362945	0.716646	-0.362945	0.97342
ADA2	117	32	85	SMD	0	0.95	5	NA	-0.0962179	0.29926	-0.32152	0.747817	-0.682756	0.490321	0.546113	0.95	-1.83419	1.64176	7.61448	4	0.106766	NA	0.208683	0.315942	0	3.71038	0.456818	0	1.92623	NA	1.37972	1	2.27936	0.474685	0	0.807524	0.466036	0	1	NA	-0.32152	-0.0803053	0.215985	-0.503629	0.343018	-0.371809	0.710035	-0.371809	0.877055
FYN	116	37	79	SMD	0	0.95	2	NA	-0.625536	0.76196	-0.820956	0.411671	-2.11895	0.867878	NA	0.95	NA	NA	9.66953	1	0.00187349	NA	1.0429	1.645	NA	NA	1.02122	NA	NA	NA	3.10959	1.61615	5.98308	0.896582	0.617141	0.972065	0.898145	0.619672	1	NA	-0.820956	-0.901351	0.224411	-1.34119	-0.461514	-4.01652	5.90629e-05	-4.01652	0.675871
TGOLN2	116	47	69	SMD	0	0.95	5	NA	-0.630404	0.587228	-1.07352	0.283036	-1.78135	0.520542	1.34619	0.95	-4.91459	3.65378	28.5981	4	9.4332e-06	NA	1.4674	1.21851	0.364652	14.1503	1.21136	0.603864	3.76169	NA	2.67386	1.80667	3.95729	0.860131	0.693634	0.936144	0.851068	0.627909	1	NA	-1.07352	-0.447931	0.208962	-0.85749	-0.0383727	-2.1436	0.0320651	-2.1436	0.570965
COL1A1	116	36	80	SMD	0	0.95	5	NA	-0.228295	0.434794	-0.525064	0.599539	-1.08048	0.623887	0.935676	0.95	-3.20603	2.74944	15.2088	4	0.00428722	NA	0.686444	0.666529	0.0856098	7.43536	0.828519	0.292591	2.72679	NA	1.94992	1.23573	3.07689	0.736994	0.345132	0.894372	0.726218	0.33092	1	NA	-0.525064	-0.100283	0.209964	-0.511804	0.311237	-0.477623	0.632918	-0.477623	0.79641
PIKFYVE	116	35	81	SMD	0	0.95	2	NA	1.03859	1.24284	0.835659	0.403347	-1.39733	3.47452	NA	0.95	NA	NA	9.88263	1	0.00166846	NA	2.79754	4.40172	NA	NA	1.67259	NA	NA	NA	3.14367	1.63869	6.03081	0.898812	0.627603	0.972505	0.905554	0.66063	1	NA	0.835659	0.0824983	0.207308	-0.323818	0.488814	0.39795	0.690667	0.39795	0.670183
RTN4	116	35	81	SMD	0	0.95	2	NA	-0.989329	0.961392	-1.02906	0.303452	-2.87362	0.894966	NA	0.95	NA	NA	6.55725	1	0.0104458	NA	1.59265	2.65764	NA	NA	1.262	NA	NA	NA	2.56071	1.26776	5.1723	0.847497	0.377808	0.962621	0.861566	0.511129	1	NA	-1.02906	-0.300953	0.206596	-0.705874	0.103968	-1.45672	0.145193	-1.45672	0.59442
FLT4	116	43	73	SMD	0	0.95	5	NA	0.110119	0.20132	0.546982	0.584391	-0.284462	0.504699	0.20132	0.95	-0.530572	0.750809	2.26512	4	0.687127	NA	0	0.142408	0	0.733106	0	0	0.856216	NA	1	1	2.19283	0	0	0.792036	0	0	1	NA	0.546982	0.110119	0.20132	-0.284462	0.504699	0.546982	0.584391	0.546982	0.784532
IL6ST	116	49	67	SMD	0	0.95	4	NA	-0.275259	0.488337	-0.563666	0.572981	-1.23238	0.681863	0.982611	0.95	-4.50309	3.95257	11.0361	3	0.011532	NA	0.727052	0.77864	0.0519151	16.6559	0.852673	0.227849	4.08116	NA	1.918	1.14204	3.22118	0.728166	0.233278	0.903624	0.762196	0.164087	1	NA	-0.563666	-0.306623	0.198117	-0.694926	0.0816801	-1.54768	0.121699	-1.54768	0.77539
RANBP2	116	88	28	SMD	0	0.95	2	NA	-1.4641	1.94401	-0.753133	0.45137	-5.2743	2.3461	NA	0.95	NA	NA	22.788	1	1.80894e-06	NA	7.23545	10.7021	NA	NA	2.68988	NA	NA	NA	4.77368	2.80219	8.13221	0.956117	0.872648	0.984879	0.957275	0.841917	1	NA	-0.753133	0.00962353	0.248567	-0.477558	0.496805	0.0387161	0.969117	0.0387161	0.703264
FCMR	115	46	69	SMD	0	0.95	2	NA	-0.0466851	0.268906	-0.173611	0.862171	-0.573731	0.480361	NA	0.95	NA	NA	1.45366	1	0.227942	NA	0.0552024	0.250153	NA	NA	0.234952	NA	NA	NA	1.20568	NA	NA	0.31208	NA	NA	0.381704	0	1	NA	-0.173611	0.0109351	0.193367	-0.368057	0.389927	0.056551	0.954903	0.056551	0.938182
DSG1	115	44	71	SMD	0	0.95	4	NA	0.0437814	0.194878	0.224661	0.822243	-0.338172	0.425734	0.194878	0.95	-0.794709	0.882272	0.583206	3	0.900266	NA	0	0.128489	0	0.224228	0	0	0.473527	NA	1	1	2.55553	0	0	0.846878	0	0	1	NA	0.224661	0.0437814	0.194878	-0.338172	0.425734	0.224661	0.822243	0.224661	0.917839
DPP3	115	48	67	SMD	0	0.95	3	NA	0.544565	0.344861	1.57908	0.114317	-0.131351	1.22048	0.569974	0.95	-6.69764	7.78677	4.85514	2	0.088251	NA	0.205941	0.361406	0	21.982	0.453807	0	4.68849	NA	1.55807	1	2.91946	0.588065	0	0.882674	0.577208	0	1	NA	1.57908	0.397099	0.195013	0.0148803	0.779318	2.03627	0.0417235	2.03627	0.356095
CD9	115	51	64	SMD	0	0.95	3	NA	-0.127462	0.631856	-0.201726	0.840131	-1.36588	1.11095	1.21001	0.95	-15.5022	15.2472	21.7793	2	1.86499e-05	NA	1.06489	1.19806	0.204603	45.0107	1.03194	0.452331	6.709	NA	3.29995	2.04051	5.33674	0.90817	0.759828	0.964889	0.889097	0.727642	1	NA	-0.201726	-0.132371	0.202797	-0.529846	0.265104	-0.652727	0.513932	-0.652727	0.924875
CHIT1	114	82	32	SMD	0	0.95	3	NA	0.00274354	0.277817	0.00987534	0.992121	-0.541767	0.547255	0.277817	0.95	-3.52725	3.53274	0.0620489	2	0.969452	NA	0	0.232939	0	0.0553201	0	0	0.235202	NA	1	1	3.10057	0	0	0.89598	0	0	1	NA	0.00987534	0.00274354	0.277817	-0.541767	0.547255	0.00987534	0.992121	0.00987534	0.994087
OGN	113	52	61	SMD	0	0.95	4	NA	-0.833331	0.274261	-3.03846	0.00237788	-1.37087	-0.29579	0.429507	0.95	-2.68135	1.01469	4.41494	3	0.220004	NA	0.109257	0.247654	0	3.11054	0.330541	0	1.76367	NA	1.21311	1	2.03002	0.32049	0	0.75734	0.363132	0	1	NA	-3.03846	-0.928926	0.206808	-1.33426	-0.523591	-4.49174	7.06426e-06	-4.49174	0.0265239
CD93	113	49	64	SMD	0	0.95	4	NA	-1.22656	0.341908	-3.58741	0.000333978	-1.89669	-0.556437	0.616617	0.95	-3.87965	1.42652	6.77752	3	0.0793373	NA	0.263315	0.382151	0	7.38111	0.513142	0	2.71682	NA	1.50306	1	2.61163	0.55736	0	0.853386	0.563116	0	1	NA	-3.58741	-1.20084	0.213916	-1.62011	-0.78157	-5.61359	1.98171e-08	-5.61359	0.00569263
TWF2	113	40	73	SMD	0	0.95	4	NA	0.573547	0.345603	1.65956	0.0970039	-0.103822	1.25092	0.63002	0.95	-2.13721	3.2843	8.00203	3	0.0459698	NA	0.277484	0.390893	0	4.61469	0.526767	0	2.14818	NA	1.6332	1	2.81635	0.625095	0	0.873926	0.580795	0.0367833	1	NA	1.65956	0.378652	0.205492	-0.0241046	0.781409	1.84266	0.0653784	1.84266	0.329349
TBCA	113	36	77	SMD	0	0.95	3	NA	0.471093	0.534515	0.881347	0.37813	-0.576537	1.51872	0.982627	0.95	-12.0144	12.9566	11.3033	2	0.00351175	NA	0.67985	0.859589	0.0722517	31.1093	0.82453	0.268797	5.57757	NA	2.37732	1.35587	4.16828	0.82306	0.456042	0.942445	0.793181	0.472145	1	NA	0.881347	0.135309	0.21124	-0.278714	0.549332	0.640548	0.521817	0.640548	0.64743
YWHAH	113	36	77	SMD	0	0.95	4	NA	1.06543	0.626376	1.70094	0.0889543	-0.162247	2.2931	1.31079	0.95	-4.57446	6.70532	24.7976	3	1.70207e-05	NA	1.32583	1.28149	0.282875	20.2296	1.15145	0.531859	4.49773	NA	2.87504	1.86902	4.42256	0.87902	0.713733	0.948873	0.844809	0.666628	1	NA	1.70094	0.595576	0.223316	0.157884	1.03327	2.66696	0.00765409	2.66696	0.314823
TIMP2	113	51	62	SMD	0	0.95	3	NA	-0.697864	0.351075	-1.98779	0.046835	-1.38596	-0.00976865	0.576472	0.95	-8.02264	6.62691	4.64715	2	0.0979227	NA	0.209066	0.379131	0	12.4911	0.457237	0	3.53427	NA	1.52433	1	2.85508	0.569629	0	0.877323	0.565407	0	1	NA	-1.98779	-0.519241	0.198457	-0.908209	-0.130273	-2.61639	0.0088864	-2.61639	0.217941
SLPI	112	43	69	SMD	0	0.95	5	NA	0.10064	0.212228	0.474207	0.635353	-0.31532	0.5166	0.256722	0.95	-0.716364	0.917644	3.87113	4	0.423728	NA	0.0208653	0.15749	0	1.25579	0.144448	0	1.12062	NA	1	1	2.19283	0	0	0.792036	0.0926508	0	1	NA	0.474207	0.108572	0.201283	-0.285935	0.50308	0.539401	0.58961	0.539401	0.820788
ENTPD5	112	46	66	SMD	0	0.95	3	NA	0.604096	0.555965	1.08657	0.277226	-0.485575	1.69377	1.04556	0.95	-12.681	13.8892	12.9616	2	0.00153257	NA	0.784102	0.927981	0.106666	37.0886	0.885495	0.326598	6.09004	NA	2.54574	1.47589	4.39112	0.845698	0.540916	0.948138	0.845584	0.524285	1	NA	1.08657	0.480251	0.205077	0.0783065	0.882195	2.3418	0.0191908	2.3418	0.565258
IGHV1-58	112	46	66	SMD	0	0.95	4	NA	0.779054	0.49723	1.56679	0.117164	-0.195499	1.75361	1.01573	0.95	-3.59129	5.1494	13.7996	3	0.00319099	NA	0.784475	0.80745	0.105378	14.1922	0.885706	0.324619	3.76725	NA	2.14473	1.30656	3.52059	0.782603	0.414214	0.919319	0.793241	0.371289	1	NA	1.56679	0.500244	0.208268	0.0920469	0.908442	2.40193	0.0163089	2.40193	0.35892
IGLV2-23	112	57	55	SMD	0	0.95	2	NA	0.139775	0.189471	0.737713	0.460689	-0.231581	0.511131	NA	0.95	NA	NA	0.473306	1	0.49147	NA	0	0.10809	NA	NA	0	NA	NA	NA	1	NA	NA	0	NA	NA	0	0	1	NA	0.737713	0.139775	0.189471	-0.231581	0.511131	0.737713	0.460689	0.737713	0.709662
LRP2	112	85	27	SMD	0	0.95	2	NA	-1.7763	2.21903	-0.800487	0.423429	-6.12552	2.57291	NA	0.95	NA	NA	17.8032	1	2.44971e-05	NA	9.31729	13.9608	NA	NA	3.05242	NA	NA	NA	4.21938	2.39074	7.44672	0.94383	0.825042	0.981967	0.946093	0.8026	1	NA	-0.800487	0.0492329	0.259064	-0.458522	0.556988	0.190042	0.849276	0.190042	0.68499
PPP2R1A	111	48	63	SMD	0	0.95	3	NA	-0.83927	1.20048	-0.699114	0.484481	-3.19216	1.51362	2.32691	0.95	-30.4055	28.7269	16.02	2	0.000332122	NA	3.97336	4.33134	0.676764	100	1.99333	0.822657	10	NA	2.8302	1.68419	4.75599	0.875156	0.647454	0.95579	0.919028	0	1	NA	-0.699114	0.0715349	0.200918	-0.322256	0.465326	0.356041	0.72181	0.356041	0.719156
CCL14	111	43	68	SMD	0	0.95	4	NA	-0.421932	0.220304	-1.91522	0.055464	-0.85372	0.00985642	0.272614	0.95	-1.5949	0.751032	3.59657	3	0.308452	NA	0.0257845	0.158728	0	3.00795	0.160576	0	1.73434	NA	1.09492	1	2.79811	0.165872	0	0.872277	0.132817	0	1	NA	-1.91522	-0.421237	0.203956	-0.820983	-0.0214911	-2.06534	0.0388913	-2.06534	0.233072
FRMPD1	110	51	59	SMD	0	0.95	4	NA	-0.769734	0.666859	-1.15427	0.24839	-2.07675	0.537286	1.36426	0.95	-6.63966	5.10019	19.3414	3	0.000232372	NA	1.4165	1.45172	0.236132	26.1103	1.19017	0.485935	5.10982	NA	2.53912	1.60535	4.01603	0.844892	0.611974	0.937998	0.796321	0.480309	1	NA	-1.15427	0.106814	0.204283	-0.293574	0.507202	0.522871	0.601064	0.522871	0.533723
UGGT1	109	38	71	SMD	0	0.95	4	NA	0.891144	0.469034	1.89995	0.0574392	-0.0281469	1.81043	0.934207	0.95	-3.12842	4.91071	14.5649	3	0.00222886	NA	0.65275	0.718795	0.0833773	10.2798	0.807929	0.288751	3.20622	NA	2.2034	1.35011	3.59598	0.794026	0.451393	0.922667	0.741784	0.448389	1	NA	1.89995	0.575408	0.215703	0.152638	0.998177	2.6676	0.00763956	2.6676	0.240041
YWHAQ	108	38	70	SMD	0	0.95	4	NA	0.980181	0.788854	1.24254	0.214038	-0.565944	2.52631	1.68243	0.95	-6.25874	8.2191	18.53	3	0.00034191	NA	2.20829	2.03222	0.450703	40.0502	1.48603	0.671344	6.32852	NA	2.48529	1.56381	3.94977	0.838101	0.591085	0.9359	0.887161	0.36333	1	NA	1.24254	0.70259	0.223442	0.264651	1.14053	3.14439	0.00166433	3.14439	0.491963
ASL	108	42	66	SMD	0	0.95	3	NA	0.0260125	0.311674	0.0834609	0.933485	-0.584856	0.636882	0.508171	0.95	-6.43091	6.48294	4.39036	2	0.111338	NA	0.161097	0.292804	0	14.3357	0.401369	0	3.78625	NA	1.48161	1	2.77036	0.544457	0	0.869705	0.552799	0	1	NA	0.0834609	-0.0273775	0.202494	-0.424259	0.369504	-0.135201	0.892453	-0.135201	0.97021
BLMH	108	40	68	SMD	0	0.95	3	NA	0.388643	0.425495	0.913392	0.361037	-0.445311	1.2226	0.757107	0.95	-9.23132	10.0086	6.60115	2	0.0368619	NA	0.392166	0.545412	0	24.5779	0.626231	0	4.95761	NA	1.81675	1	3.36178	0.697023	0	0.911517	0.722038	0.0653772	1	NA	0.913392	0.247937	0.20517	-0.154189	0.650063	1.20845	0.226876	1.20845	0.63171
ENG	108	46	62	SMD	0	0.95	3	NA	-2.06341	0.994212	-2.07542	0.0379476	-4.01203	-0.114788	1.88549	0.95	-26.0208	21.894	23.2494	2	8.94232e-06	NA	2.56661	2.97301	0.482907	100	1.60206	0.694915	10	NA	3.4095	2.12544	5.46931	0.913976	0.778639	0.96657	0.865526	0.708772	1	NA	-2.07542	-0.897561	0.220424	-1.32959	-0.465537	-4.07197	4.66175e-05	-4.07197	0.190618
XDH	107	48	59	SMD	0	0.95	2	NA	1.08063	1.03235	1.04677	0.295207	-0.942739	3.104	NA	0.95	NA	NA	6.16656	1	0.0130187	NA	1.82285	3.07686	NA	NA	1.35013	NA	NA	NA	2.48326	1.22121	5.04953	0.837835	0.329473	0.960781	0.855197	0.494636	1	NA	1.04677	0.312827	0.200549	-0.0802406	0.705896	1.55986	0.118793	1.55986	0.584632
HSDL2	107	51	56	SMD	0	0.95	2	NA	-1.17638	0.440634	-2.66974	0.00759107	-2.04	-0.31275	NA	0.95	NA	NA	2.58789	1	0.107684	NA	0.253986	0.585396	NA	NA	0.50397	NA	NA	NA	1.60869	1	3.34087	0.613585	0	0.910406	0.654069	0	1	NA	-2.66974	-1.3561	0.216389	-1.78021	-0.931985	-6.26696	3.68158e-10	-6.26696	0.0633257
MAMDC2	107	48	59	SMD	0	0.95	2	NA	-0.0670202	0.197333	-0.339629	0.734136	-0.453787	0.319746	NA	0.95	NA	NA	0.711358	1	0.398993	NA	0	0.348161	NA	NA	0	NA	NA	NA	1	NA	NA	0	NA	NA	0	0	1	NA	-0.339629	-0.0670202	0.197333	-0.453787	0.319746	-0.339629	0.734136	-0.339629	0.867405
DPM3	107	48	59	SMD	0	0.95	2	NA	0.520253	0.530177	0.981281	0.326454	-0.518875	1.55938	NA	0.95	NA	NA	3.00997	1	0.0827538	NA	0.400974	0.849188	NA	NA	0.633225	NA	NA	NA	1.73493	1	3.64692	0.667771	0	0.924812	0.713253	0	1	NA	0.981281	0.798364	0.205232	0.396117	1.20061	3.89006	0.000100219	3.89006	0.607867
MAP3K5	107	32	75	SMD	0	0.95	2	NA	-0.417286	0.758949	-0.549821	0.582442	-1.9048	1.07023	NA	0.95	NA	NA	9.10555	1	0.00254835	NA	1.02811	1.63335	NA	NA	1.01396	NA	NA	NA	3.01754	1.55573	5.8529	0.890177	0.586829	0.970808	0.89245	0.599895	1	NA	-0.549821	-0.106449	0.223672	-0.544838	0.331941	-0.475915	0.634135	-0.475915	0.784311
PSMB2	107	42	65	SMD	0	0.95	4	NA	0.580602	0.212398	2.73355	0.00626551	0.164309	0.996894	0.212401	0.95	-0.333287	1.49449	3.2779	3	0.35073	NA	1.24716e-06	0.147864	0	3.03997	0.00111676	0	1.74355	NA	1.04529	1	2.67128	0.0847811	0	0.85986	6.91129e-06	0	1	NA	2.73355	0.580602	0.212397	0.16431	0.996893	2.73356	0.00626532	2.73356	0.054941
ART3	107	37	70	SMD	0	0.95	4	NA	-1.48203	0.802513	-1.84674	0.0647852	-3.05493	0.0908659	1.71616	0.95	-8.86605	5.90199	26.2098	3	8.61971e-06	NA	2.30116	2.10337	0.536327	36.975	1.51696	0.732343	6.08071	NA	2.95578	1.9334	4.51878	0.885539	0.73248	0.951027	0.893272	0.629694	1	NA	-1.84674	-0.897234	0.231031	-1.35005	-0.444422	-3.88361	0.000102915	-3.88361	0.257275
SEMA4B	107	48	59	SMD	0	0.95	3	NA	-0.0813811	0.213182	-0.381744	0.702651	-0.499211	0.336448	0.235958	0.95	-3.07951	2.91675	1.89668	2	0.387384	NA	0.0102295	0.171142	0	6.83854	0.101141	0	2.61506	NA	1	1	3.10057	0	0	0.89598	0.0750294	0	1	NA	-0.381744	-0.0719566	0.200162	-0.464267	0.320354	-0.359491	0.719228	-0.359491	0.852056
CASR	106	49	57	SMD	0	0.95	2	NA	-0.400632	1.15066	-0.348176	0.727708	-2.65588	1.85462	NA	0.95	NA	NA	16.0823	1	6.06472e-05	NA	2.48744	3.75102	NA	NA	1.57716	NA	NA	NA	4.01028	2.23925	7.18203	0.93782	0.800567	0.980613	0.939358	0.775262	1	NA	-0.348176	-1.10337	0.218056	-1.53075	-0.675985	-5.06001	4.19227e-07	-5.06001	0.864615
COL1A2	106	28	78	SMD	0	0.95	3	NA	-0.835407	0.274481	-3.04359	0.00233774	-1.37338	-0.297434	0.371722	0.95	-5.55859	3.88777	2.7502	2	0.252815	NA	0.0628378	0.227379	0	8.91203	0.250675	0	2.9853	NA	1.17265	1	3.63587	0.27278	0	0.924354	0.27802	0	1	NA	-3.04359	-0.812996	0.23152	-1.26677	-0.359225	-3.51156	0.000445485	-3.51156	0.0264653
UBA1	106	42	64	SMD	0	0.95	3	NA	0.51041	0.277087	1.84206	0.0654667	-0.0326702	1.05349	0.411932	0.95	-4.72369	5.74451	3.56239	2	0.168437	NA	0.0929113	0.234573	0	13.4011	0.304814	0	3.66076	NA	1.33461	1	2.44072	0.438579	0	0.832134	0.403381	0	1	NA	1.84206	0.479435	0.205916	0.0758478	0.883023	2.32831	0.0198958	2.32831	0.258627
IGKV2D-30	106	39	67	SMD	0	0.95	3	NA	-0.460392	0.546503	-0.842432	0.399546	-1.53152	0.610735	1.01256	0.95	-13.3262	12.4055	9.08265	2	0.0106593	NA	0.726621	0.897979	0.0491881	40.1365	0.852421	0.221784	6.33534	NA	2.13104	1.18587	3.82952	0.7798	0.28891	0.931812	0.810963	0.245931	1	NA	-0.842432	-0.189042	0.213615	-0.60772	0.229636	-0.884966	0.376175	-0.884966	0.667524
INHBE	106	39	67	SMD	0	0.95	5	NA	-0.148099	0.610281	-0.242673	0.808258	-1.34423	1.04803	1.39332	0.95	-4.58228	4.28608	20.4631	4	0.000404523	NA	1.56891	1.3157	0.341528	17.3955	1.25256	0.584404	4.1708	NA	2.26181	1.47664	3.46445	0.804526	0.541385	0.916684	0.842494	0.420934	1	NA	-0.242673	0.0929362	0.21893	-0.336159	0.522032	0.424501	0.6712	0.424501	0.91009
MTTP	105	48	57	SMD	0	0.95	2	NA	0.107227	0.377803	0.283816	0.776552	-0.633255	0.847708	NA	0.95	NA	NA	1.75601	1	0.185122	NA	0.153057	0.502768	NA	NA	0.391225	NA	NA	NA	1.32515	NA	NA	0.430529	NA	NA	0.536158	0	1	NA	0.283816	0.248704	0.199327	-0.14197	0.639378	1.24772	0.212135	1.24772	0.894479
MANBA	105	43	62	SMD	0	0.95	3	NA	-0.0421904	0.390608	-0.108012	0.913986	-0.807769	0.723388	0.682933	0.95	-8.71967	8.63529	6.29322	2	0.0429975	NA	0.313822	0.459727	0	19.0184	0.560199	0	4.36101	NA	1.77387	1	3.29324	0.682198	0	0.907795	0.685614	0.0541762	1	NA	-0.108012	0.100792	0.205062	-0.301122	0.502706	0.49152	0.623059	0.49152	0.958462
APEH	105	49	56	SMD	0	0.95	5	NA	0.282049	0.246593	1.14378	0.252714	-0.201265	0.765362	0.315694	0.95	-0.722632	1.28673	4.58881	4	0.332146	NA	0.0388548	0.21004	0	2.80062	0.197116	0	1.6735	NA	1.07108	1	2.34869	0.128315	0	0.818721	0.127795	0	1	NA	1.14378	0.272971	0.227839	-0.173585	0.719528	1.19809	0.230883	1.19809	0.540715
PSMB6	104	23	81	SMD	0	0.95	4	NA	1.11604	0.408122	2.73457	0.00624615	0.316134	1.91594	0.742141	0.95	-2.07714	4.30922	7.00982	3	0.0715855	NA	0.38421	0.543989	0	9.75297	0.619847	0	3.12297	NA	1.5286	1	2.6533	0.572029	0	0.857954	0.576672	0	1	NA	2.73457	1.14293	0.264293	0.624921	1.66093	4.32446	1.52904e-05	4.32446	0.054941
SPP1	104	24	80	SMD	0	0.95	4	NA	-0.348553	0.428672	-0.8131	0.416161	-1.18874	0.491628	0.827137	0.95	-3.90744	3.21033	9.40796	3	0.0243309	NA	0.500397	0.600157	0.00151101	10.0673	0.707387	0.0388717	3.1729	NA	1.77087	1.03928	3.01745	0.681121	0.0741663	0.890171	0.680776	0.167092	1	NA	-0.8131	-0.392817	0.240111	-0.863425	0.0777912	-1.63598	0.101843	-1.63598	0.678544
HSPA4	104	40	64	SMD	0	0.95	3	NA	0.873196	0.666397	1.31032	0.190086	-0.432917	2.17931	1.25583	0.95	-15.0837	16.8301	14.5	2	0.000710161	NA	1.13303	1.33447	0.16707	52.4967	1.06444	0.408742	7.24546	NA	2.69259	1.58262	4.58103	0.862069	0.600747	0.952349	0.850462	0.56446	1	NA	1.31032	0.422693	0.213213	0.00480311	0.840583	1.98249	0.0474243	1.98249	0.460407
ITLN1	104	45	59	SMD	0	0.95	5	NA	-0.456675	0.265244	-1.72171	0.0851215	-0.976545	0.0631947	0.416709	0.95	-1.78283	0.869478	5.03762	4	0.283459	NA	0.103291	0.247446	0	1.99242	0.32139	0	1.41153	NA	1.12223	1	1.72128	0.205975	0	0.662483	0.293631	0	1	NA	-1.72171	-0.345721	0.205487	-0.748469	0.0570264	-1.68245	0.0924824	-1.68245	0.308184
TRHDE	104	68	36	SMD	0	0.95	3	NA	-0.591965	0.489438	-1.20948	0.22648	-1.55125	0.367317	0.854926	0.95	-11.4548	10.2709	6.0959	2	0.0474562	NA	0.491348	0.719127	0	30.1271	0.700962	0	5.48882	NA	1.74584	1	3.24759	0.67191	0	0.905185	0.68371	0.0155427	1	NA	-1.20948	-0.617418	0.272741	-1.15198	-0.082856	-2.26375	0.0235892	-2.26375	0.508239
TBC1D2	103	44	59	SMD	0	0.95	2	NA	-3.27812	1.99399	-1.644	0.100176	-7.18626	0.630027	NA	0.95	NA	NA	9.86372	1	0.0016857	NA	7.20975	11.3465	NA	NA	2.6851	NA	NA	NA	3.14066	1.63669	6.02661	0.898618	0.626694	0.972467	0.906663	0.668132	1	NA	-1.644	-1.60586	0.235828	-2.06808	-1.14365	-6.80948	9.79541e-12	-6.80948	0.331962
CDH2	103	33	70	SMD	0	0.95	5	NA	0.25588	0.390423	0.655393	0.512215	-0.509334	1.0211	0.805664	0.95	-2.3081	2.81986	11.8189	4	0.0187503	NA	0.496664	0.53825	0.014627	5.7078	0.704744	0.120942	2.3891	NA	1.71893	1.06461	2.77539	0.661558	0.117702	0.870177	0.651662	0.185273	1	NA	0.655393	0.225015	0.225021	-0.216019	0.666049	0.999973	0.317323	0.999973	0.738622
CANX	103	39	64	SMD	0	0.95	3	NA	0.370801	0.207644	1.78576	0.0741388	-0.0361732	0.777775	0.207644	0.95	-2.26756	3.00916	0.16239	2	0.922014	NA	0	0.150188	0	0.319671	0	0	0.565395	NA	1	1	3.10057	0	0	0.89598	0	0	1	NA	1.78576	0.370801	0.207644	-0.0361732	0.777775	1.78576	0.0741388	1.78576	0.278414
PLIN3	103	39	64	SMD	0	0.95	3	NA	0.693007	0.414054	1.67371	0.0941868	-0.118523	1.50454	0.715043	0.95	-8.39248	9.7785	5.92804	2	0.0516111	NA	0.339847	0.519515	0	21.1379	0.582964	0	4.5976	NA	1.72163	1	3.20759	0.66262	0	0.902805	0.660768	0.0185405	1	NA	1.67371	0.522661	0.2117	0.107737	0.937585	2.46888	0.0135537	2.46888	0.324094
COL2A1	102	35	67	SMD	0	0.95	3	NA	-0.559782	0.576426	-0.971127	0.331485	-1.68956	0.569991	1.01722	0.95	-13.4848	12.3652	5.75401	2	0.0563032	NA	0.702474	1.01248	0	52.9864	0.838137	0	7.27917	NA	1.69617	1	3.16488	0.652416	0	0.900165	0.704729	0	1	NA	-0.971127	-0.466011	0.214996	-0.887396	-0.0446262	-2.16753	0.0301944	-2.16753	0.611012
SDHB	102	30	72	SMD	0	0.95	2	NA	-1.22203	1.12197	-1.08918	0.276074	-3.42105	0.976992	NA	0.95	NA	NA	16.4621	1	4.96313e-05	NA	2.36704	3.56399	NA	NA	1.53852	NA	NA	NA	4.05736	2.27316	7.24196	0.939255	0.806474	0.980933	0.940182	0.776785	1	NA	-1.08918	-0.67699	0.236829	-1.14117	-0.212815	-2.85857	0.0042556	-2.85857	0.565258
LMNA	102	31	71	SMD	0	0.95	4	NA	-0.25718	0.240667	-1.06861	0.285244	-0.728879	0.214518	0.298737	0.95	-1.54254	1.02818	3.79981	3	0.283909	NA	0.0313232	0.189812	0	3.99592	0.176984	0	1.99898	NA	1.12543	1	2.87609	0.210486	0	0.879108	0.135199	0	1	NA	-1.06861	-0.268326	0.222393	-0.704209	0.167557	-1.20654	0.22761	-1.20654	0.572954
TSKU	102	45	57	SMD	0	0.95	3	NA	0.868525	0.330151	2.63069	0.00852105	0.221442	1.51561	0.521835	0.95	-5.76202	7.49907	3.93942	2	0.139497	NA	0.163313	0.332604	0	9.90948	0.40412	0	3.14793	NA	1.40346	1	2.60383	0.492311	0	0.852506	0.49943	0	1	NA	2.63069	0.976752	0.218902	0.547712	1.40579	4.46206	8.11772e-06	4.46206	0.0683938
DMKN	102	44	58	SMD	0	0.95	5	NA	-0.450904	0.446251	-1.01043	0.31229	-1.32554	0.423731	0.940877	0.95	-3.44519	2.54339	11.3013	4	0.0233782	NA	0.68611	0.700047	0.00732834	13.2707	0.828317	0.0856057	3.6429	NA	1.68087	1.03726	2.72386	0.64606	0.0705443	0.865218	0.689074	0.0306833	1	NA	-1.01043	-0.279082	0.21281	-0.696181	0.138018	-1.31141	0.189718	-1.31141	0.599203
BHMT	101	26	75	SMD	0	0.95	4	NA	0.906715	0.247593	3.66212	0.00025014	0.421441	1.39199	0.247593	0.95	-0.158593	1.97202	1.47051	3	0.689093	NA	0	0.197817	0	1.36928	0	0	1.17016	NA	1	1	2.55553	0	0	0.846878	0	0	1	NA	3.66212	0.906715	0.247593	0.421441	1.39199	3.66212	0.00025014	3.66212	0.00457184
AARS1	101	40	61	SMD	0	0.95	3	NA	-0.331737	0.457029	-0.725855	0.467927	-1.2275	0.564023	0.827354	0.95	-10.8443	10.1808	7.33254	2	0.0255717	NA	0.47564	0.627943	0	28.0875	0.689667	0	5.29976	NA	1.91475	1.0435	3.51344	0.727243	0.0816348	0.918991	0.75905	0.135543	1	NA	-0.725855	-0.250194	0.211197	-0.664131	0.163744	-1.18465	0.236156	-1.18465	0.709662
GLUD1	101	57	44	SMD	0	0.95	3	NA	-0.171621	0.393456	-0.436188	0.6627	-0.94278	0.599539	0.661404	0.95	-8.57556	8.23232	4.92148	2	0.0853717	NA	0.282648	0.466037	0	21.1291	0.531646	0	4.59664	NA	1.56867	1	2.93929	0.593618	0	0.884251	0.6086	0	1	NA	-0.436188	-0.175895	0.239454	-0.645216	0.293427	-0.734564	0.462605	-0.734564	0.830154
NSFL1C	101	32	69	SMD	0	0.95	3	NA	0.669549	0.442931	1.51163	0.130628	-0.198581	1.53768	0.774037	0.95	-9.16552	10.5046	7.15969	2	0.02788	NA	0.402945	0.592948	0	19.1255	0.634779	0	4.37327	NA	1.89205	1.02903	3.47886	0.720658	0.0556203	0.917372	0.684623	0.194598	1	NA	1.51163	0.419618	0.221249	-0.0140221	0.853259	1.89659	0.0578824	1.89659	0.375307
MTPN	100	33	67	SMD	0	0.95	4	NA	0.944416	0.369239	2.55774	0.0105355	0.220722	1.66811	0.676885	0.95	-1.96799	3.85682	7.05725	3	0.0700952	NA	0.321837	0.445052	0	9.92821	0.567307	0	3.15091	NA	1.53376	1	2.66162	0.574905	0	0.858841	0.590148	0	1	NA	2.55774	0.865456	0.231383	0.411954	1.31896	3.74037	0.000183752	3.74037	0.0784316
TRAP1	100	38	62	SMD	0	0.95	3	NA	0.201512	0.343432	0.58676	0.557365	-0.471602	0.874626	0.557991	0.95	-6.88843	7.29146	4.3782	2	0.112017	NA	0.193408	0.360053	0	14.9957	0.439782	0	3.87243	NA	1.47956	1	2.76618	0.543192	0	0.869311	0.546603	0	1	NA	0.58676	0.111233	0.211179	-0.302671	0.525137	0.526722	0.598387	0.526722	0.765393
PSMB7	100	34	66	SMD	0	0.95	4	NA	0.574277	0.445966	1.28772	0.197845	-0.2998	1.44835	0.868851	0.95	-3.16409	4.31264	8.85198	3	0.031325	NA	0.556016	0.6497	0	13.9071	0.745665	0	3.72922	NA	1.71775	1.00318	2.9413	0.661093	0.00633321	0.88441	0.698916	0.041205	1	NA	1.28772	0.430342	0.221487	-0.00376497	0.864448	1.94297	0.0520203	1.94297	0.467493
IGLV5-39	100	44	56	SMD	0	0.95	2	NA	-0.151064	0.462639	-0.326526	0.744026	-1.05782	0.755692	NA	0.95	NA	NA	3.69383	1	0.0546141	NA	0.3183	0.617245	NA	NA	0.564181	NA	NA	NA	1.92193	1	4.0498	0.729278	0	0.939028	0.743569	0.0592517	1	NA	-0.326526	0.0233962	0.208774	-0.385794	0.432586	0.112065	0.910772	0.112065	0.874274
KRT6B	100	44	56	SMD	0	0.95	3	NA	-0.136639	0.229063	-0.596514	0.550832	-0.585595	0.312316	0.277142	0.95	-3.65806	3.38478	2.79259	2	0.247513	NA	0.0243375	0.162441	0	9.70381	0.156005	0	3.11509	NA	1.18165	1	3.66378	0.283818	0	0.925503	0.154612	0	1	NA	-0.596514	-0.145056	0.208371	-0.553457	0.263344	-0.696142	0.48634	-0.696142	0.763656
TFPI	100	45	55	SMD	0	0.95	3	NA	0.201449	0.20809	0.968087	0.333001	-0.2064	0.609298	0.20809	0.95	-2.44258	2.84548	1.50957	2	0.470112	NA	0	0.135678	0	4.3267	0	0	2.08007	NA	1	1	3.10057	0	0	0.89598	0	0	1	NA	0.968087	0.201449	0.20809	-0.2064	0.609298	0.968087	0.333001	0.968087	0.611576
NDST1	100	48	52	SMD	0	0.95	3	NA	0.041749	0.319755	0.130565	0.896119	-0.584959	0.668457	0.486559	0.95	-6.14056	6.22406	3.23716	2	0.19818	NA	0.134496	0.326992	0	9.44204	0.366737	0	3.07279	NA	1.27223	1	2.27424	0.382175	0	0.806657	0.438484	0	1	NA	0.130565	0.196442	0.204908	-0.205169	0.598054	0.958686	0.337717	0.958686	0.95502
AKAP12	99	35	64	SMD	0	0.95	4	NA	-1.26831	0.516727	-2.4545	0.014108	-2.28107	-0.255541	0.999725	0.95	-5.56978	3.03316	10.542	3	0.0144787	NA	0.732443	0.87165	0.0322338	16.1013	0.855829	0.179538	4.01265	NA	1.87457	1.11133	3.16199	0.715424	0.190313	0.899982	0.68579	0.214946	1	NA	-2.4545	-1.04072	0.257361	-1.54514	-0.536304	-4.04382	5.25866e-05	-4.04382	0.0930514
SUPT6H	99	38	61	SMD	0	0.95	3	NA	0.509592	0.21248	2.39831	0.0164711	0.0931389	0.926045	0.21248	0.95	-2.19022	3.2094	1.05372	2	0.590455	NA	0	0.142072	0	3.61612	0	0	1.90161	NA	1	1	3.10057	0	0	0.89598	0	0	1	NA	2.39831	0.509592	0.21248	0.0931389	0.926045	2.39831	0.0164711	2.39831	0.105809
TKFC	99	34	65	SMD	0	0.95	3	NA	-0.09937	0.214034	-0.464273	0.642452	-0.518869	0.320128	0.214034	0.95	-2.81893	2.62019	1.67469	2	0.432859	NA	0	0.148879	0	5.15823	0	0	2.27117	NA	1	1	3.10057	0	0	0.89598	0	0	1	NA	-0.464273	-0.09937	0.214034	-0.518869	0.320128	-0.464273	0.642452	-0.464273	0.820788
IGHV1-8	99	44	55	SMD	0	0.95	2	NA	-0.148526	0.207673	-0.715191	0.474491	-0.555556	0.258505	NA	0.95	NA	NA	0.335341	1	0.562531	NA	0	0.164193	NA	NA	0	NA	NA	NA	1	NA	NA	0	NA	NA	0	0	1	NA	-0.715191	-0.148526	0.207673	-0.555556	0.258505	-0.715191	0.474491	-0.715191	0.710825
MGAT1	99	36	63	SMD	0	0.95	4	NA	0.740426	0.465891	1.58927	0.111999	-0.172703	1.65356	0.93368	0.95	-3.27687	4.75773	11.2368	3	0.010512	NA	0.654704	0.70891	0.050937	13.0673	0.809138	0.225692	3.61487	NA	1.93535	1.15439	3.24464	0.73302	0.249601	0.905013	0.754079	0.276138	1	NA	1.58927	0.686567	0.225597	0.244406	1.12873	3.04334	0.00233968	3.04334	0.353354
CALM3	98	31	67	SMD	0	0.95	3	NA	0.0488822	0.452694	0.107981	0.914011	-0.838383	0.936147	0.791537	0.95	-10.0086	10.1063	5.86798	2	0.0531845	NA	0.421599	0.617996	0	28.454	0.649306	0	5.33423	NA	1.71289	1	3.193	0.659167	0	0.901915	0.685753	0	1	NA	0.107981	0.103441	0.234373	-0.355921	0.562803	0.441352	0.658958	0.441352	0.958462
CCT4	98	42	56	SMD	0	0.95	3	NA	0.319842	0.321568	0.994633	0.319915	-0.31042	0.950104	0.511365	0.95	-6.17767	6.81736	4.11895	2	0.127521	NA	0.158089	0.313484	0	8.19152	0.397604	0	2.86208	NA	1.43509	1	2.67324	0.51444	0	0.860066	0.509606	0	1	NA	0.994633	0.306807	0.210018	-0.104821	0.718435	1.46086	0.144054	1.46086	0.602871
GALNT2	98	37	61	SMD	0	0.95	3	NA	0.32442	0.213301	1.52095	0.128273	-0.0936422	0.742482	0.213301	0.95	-2.38582	3.03466	0.830324	2	0.660233	NA	0	0.155201	0	2.71761	0	0	1.64852	NA	1	1	3.10057	0	0	0.89598	0	0	1	NA	1.52095	0.32442	0.213301	-0.0936422	0.742482	1.52095	0.128273	1.52095	0.372064
CRYZ	98	57	41	SMD	0	0.95	3	NA	0.168338	0.23662	0.71143	0.476818	-0.295428	0.632105	0.23662	0.95	-2.8382	3.17488	0.519359	2	0.771299	NA	0	0.169341	0	1.7578	0	0	1.32582	NA	1	1	3.10057	0	0	0.89598	0	0	1	NA	0.71143	0.168338	0.23662	-0.295428	0.632105	0.71143	0.476818	0.71143	0.711668
HNRNPU	98	38	60	SMD	0	0.95	3	NA	-0.0787538	0.211147	-0.372981	0.709163	-0.492594	0.335086	0.211147	0.95	-2.76163	2.60412	0.841433	2	0.656576	NA	0	0.151956	0	3.32966	0	0	1.82474	NA	1	1	3.10057	0	0	0.89598	0	0	1	NA	-0.372981	-0.0787538	0.211147	-0.492594	0.335086	-0.372981	0.709163	-0.372981	0.852611
PTPRS	98	41	57	SMD	0	0.95	4	NA	-1.54105	1.12756	-1.36671	0.171716	-3.75104	0.668931	2.44084	0.95	-12.0432	8.96105	32.5965	3	3.91776e-07	NA	4.68632	4.15226	1.17435	75.6795	2.16479	1.08367	8.6994	NA	3.29629	2.20859	4.91965	0.907966	0.794993	0.958683	0.921488	0.617109	1	NA	-1.36671	-0.836547	0.239927	-1.30679	-0.366299	-3.48668	0.000489065	-3.48668	0.441514
ALAD	97	29	68	SMD	0	0.95	5	NA	0.881869	0.316392	2.78726	0.00531554	0.261751	1.50199	0.530779	0.95	-0.807306	2.57104	6.20949	4	0.18404	NA	0.181622	0.352455	0	3.64012	0.426171	0	1.90791	NA	1.24594	1	2.03519	0.355825	0	0.75857	0.362866	0	1	NA	2.78726	0.881813	0.24881	0.394155	1.36947	3.54413	0.000393918	3.54413	0.0487124
ICAM3	97	37	60	SMD	0	0.95	5	NA	-0.320883	0.44552	-0.720243	0.471375	-1.19409	0.552321	0.956273	0.95	-3.36417	2.72241	12.922	4	0.0116634	NA	0.71597	0.700961	0.0576117	9.48382	0.84615	0.240024	3.07958	NA	1.79736	1.12182	2.87969	0.69045	0.205391	0.879411	0.721423	0.211075	1	NA	-0.720243	-0.200326	0.223467	-0.638314	0.237661	-0.896445	0.370015	-0.896445	0.709662
NAGLU	97	40	57	SMD	0	0.95	5	NA	-0.983011	0.334025	-2.94293	0.00325125	-1.63769	-0.328334	0.598937	0.95	-2.8891	0.923074	7.37156	4	0.117508	NA	0.247153	0.389813	0	3.72728	0.497145	0	1.93062	NA	1.35753	1	2.24219	0.457374	0	0.801091	0.443035	0	1	NA	-2.94293	-0.871283	0.225423	-1.3131	-0.429463	-3.86511	0.000111039	-3.86511	0.0331017
PRTN3	97	39	58	SMD	0	0.95	3	NA	0.061817	0.356375	0.17346	0.86229	-0.636666	0.7603	0.595317	0.95	-7.5024	7.62603	4.94809	2	0.0842434	NA	0.227398	0.383621	0	15.5776	0.476863	0	3.94684	NA	1.57291	1	2.94715	0.595804	0	0.884868	0.59683	0	1	NA	0.17346	-0.0362904	0.215188	-0.458052	0.385471	-0.168645	0.866076	-0.168645	0.938182
CRKL	97	43	54	SMD	0	0.95	2	NA	0.437383	0.959111	0.45603	0.648368	-1.44244	2.31721	NA	0.95	NA	NA	12.5984	1	0.00038608	NA	1.69758	2.60772	NA	NA	1.30291	NA	NA	NA	3.54942	1.91383	6.58283	0.920625	0.726979	0.976923	0.922703	0.71374	1	NA	0.45603	-0.091144	0.216842	-0.516147	0.333859	-0.420324	0.674249	-0.420324	0.822439
EHBP1L1	96	39	57	SMD	0	0.95	2	NA	0.78837	0.216521	3.64107	0.000271503	0.363996	1.21274	NA	0.95	NA	NA	0.254331	1	0.614042	NA	0	0.224811	NA	NA	0	NA	NA	NA	1	NA	NA	0	NA	NA	0	0	1	NA	3.64107	0.78837	0.216521	0.363996	1.21274	3.64107	0.000271503	3.64107	0.00473413
GCN1	96	40	56	SMD	0	0.95	2	NA	0.450629	0.647924	0.695496	0.486744	-0.819278	1.72054	NA	0.95	NA	NA	5.46193	1	0.0194352	NA	0.69491	1.203	NA	NA	0.833613	NA	NA	NA	2.33708	1.13554	4.80997	0.816915	0.224482	0.956777	0.827658	0.373849	1	NA	0.695496	0.782169	0.218438	0.354039	1.2103	3.58074	0.000342621	3.58074	0.719679
KRT6A	96	33	63	SMD	0	0.95	4	NA	-0.010137	0.224802	-0.045093	0.964033	-0.45074	0.430466	0.224802	0.95	-0.977381	0.957107	1.94473	3	0.583956	NA	0	0.164089	0	2.19552	0	0	1.48173	NA	1	1	2.55553	0	0	0.846878	0	0	1	NA	-0.045093	-0.010137	0.224802	-0.45074	0.430466	-0.045093	0.964033	-0.045093	0.982349
TUBB4B	96	33	63	SMD	0	0.95	3	NA	0.0635081	0.220201	0.28841	0.773033	-0.368078	0.495094	0.220201	0.95	-2.73441	2.86143	0.883015	2	0.643066	NA	0	0.15707	0	5.08024	0	0	2.25394	NA	1	1	3.10057	0	0	0.89598	0	0	1	NA	0.28841	0.0635081	0.220201	-0.368078	0.495094	0.28841	0.773033	0.28841	0.893139
DIAPH1	96	37	59	SMD	0	0.95	3	NA	0.34776	0.247786	1.40347	0.160477	-0.137892	0.833412	0.311956	0.95	-3.61602	4.31154	2.09761	2	0.350356	NA	0.0359186	0.197948	0	5.47067	0.189522	0	2.33895	NA	1.02411	1	3.17533	0.046534	0	0.90082	0.195004	0	1	NA	1.40347	0.311276	0.215456	-0.111011	0.733563	1.44473	0.148534	1.44473	0.421122
CDHR5	96	42	54	SMD	0	0.95	4	NA	0.0314102	0.290407	0.108159	0.913869	-0.537777	0.600598	0.462333	0.95	-1.95785	2.02067	5.42655	3	0.143099	NA	0.129416	0.276648	0	7.70527	0.359744	0	2.77584	NA	1.34493	1	2.32834	0.447162	0	0.815538	0.38363	0	1	NA	0.108159	-0.0129777	0.214909	-0.434191	0.408235	-0.0603872	0.951847	-0.0603872	0.958462
COPG2	95	54	41	SMD	0	0.95	2	NA	0.113626	0.212308	0.535195	0.592515	-0.30249	0.529742	NA	0.95	NA	NA	0.0166304	1	0.89739	NA	0	0.134475	NA	NA	0	NA	NA	NA	1	NA	NA	0	NA	NA	0	0	1	NA	0.535195	0.113626	0.212308	-0.30249	0.529742	0.535195	0.592515	0.535195	0.790601
HNRNPM	95	27	68	SMD	0	0.95	3	NA	0.0257427	0.239024	0.107699	0.914235	-0.442737	0.494222	0.239024	0.95	-3.01135	3.06284	0.510775	2	0.774616	NA	0	0.173911	0	1.72781	0	0	1.31446	NA	1	1	3.10057	0	0	0.89598	0	0	1	NA	0.107699	0.0257427	0.239024	-0.442737	0.494222	0.107699	0.914235	0.107699	0.958462
NME2	95	30	65	SMD	0	0.95	3	NA	0.210394	0.229475	0.916848	0.359222	-0.239369	0.660157	0.229475	0.95	-2.70537	3.12615	0.971739	2	0.615162	NA	0	0.16128	0	2.66797	0	0	1.63339	NA	1	1	3.10057	0	0	0.89598	0	0	1	NA	0.916848	0.210394	0.229475	-0.239369	0.660157	0.916848	0.359222	0.916848	0.630718
GBE1	95	38	57	SMD	0	0.95	3	NA	-0.0772428	0.562749	-0.13726	0.890825	-1.18021	1.02573	1.03882	0.95	-13.2767	13.1222	8.38238	2	0.0151283	NA	0.762453	0.952546	0.0356572	43.2744	0.873186	0.188831	6.57833	NA	2.04724	1.12982	3.7096	0.761404	0.216609	0.927331	0.802531	0.192878	1	NA	-0.13726	0.102076	0.218715	-0.326598	0.530749	0.466707	0.640709	0.466707	0.952348
PSMD2	95	36	59	SMD	0	0.95	3	NA	-0.442098	0.450331	-0.981718	0.326239	-1.32473	0.440534	0.796381	0.95	-10.5611	9.67689	7.04749	2	0.0294888	NA	0.431425	0.611634	0	24.1349	0.65683	0	4.91272	NA	1.87716	1.01959	3.45603	0.716211	0.0380669	0.916277	0.709122	0.16082	1	NA	-0.981718	-0.268275	0.219136	-0.697774	0.161225	-1.22424	0.220863	-1.22424	0.607867
IGLV4-3	95	40	55	SMD	0	0.95	3	NA	-0.170791	0.213621	-0.799504	0.423998	-0.58948	0.247898	0.213621	0.95	-2.8851	2.54352	0.610091	2	0.73709	NA	0	0.161483	0	1.82892	0	0	1.35237	NA	1	1	3.10057	0	0	0.89598	0	0	1	NA	-0.799504	-0.170791	0.213621	-0.58948	0.247898	-0.799504	0.423998	-0.799504	0.68499
FUCA1	95	35	60	SMD	0	0.95	3	NA	-0.336396	0.256847	-1.30971	0.190293	-0.839807	0.167016	0.338221	0.95	-4.6339	3.96111	2.86238	2	0.239024	NA	0.048423	0.199094	0	9.8021	0.220052	0	3.13083	NA	1.19632	1	3.70929	0.301281	0	0.927319	0.24467	0	1	NA	-1.30971	-0.34866	0.22209	-0.783949	0.0866286	-1.5699	0.116438	-1.5699	0.460407
SPINK5	94	20	74	SMD	0	0.95	3	NA	0.219711	0.256264	0.857363	0.391244	-0.282557	0.721979	0.256264	0.95	-3.03643	3.47585	1.15194	2	0.562158	NA	0	0.197904	0	4.47132	0	0	2.11455	NA	1	1	3.10057	0	0	0.89598	0	0	1	NA	0.857363	0.219711	0.256264	-0.282557	0.721979	0.857363	0.391244	0.857363	0.657273
KRT8	94	37	57	SMD	0	0.95	4	NA	-0.363205	0.219054	-1.65806	0.0973051	-0.792542	0.066133	0.219055	0.95	-1.30572	0.579312	3.30418	3	0.347061	NA	3.56045e-07	0.163258	0	5.37466	0.000596695	0	2.31833	NA	1.04947	1	2.68197	0.0920602	0	0.860975	1.85499e-06	0	1	NA	-1.65806	-0.363205	0.219054	-0.792542	0.0661326	-1.65806	0.0973048	-1.65806	0.329491
SERPINB5	93	46	47	SMD	0	0.95	2	NA	-0.984858	0.37287	-2.64129	0.00825902	-1.71567	-0.254047	NA	0.95	NA	NA	1.93067	1	0.164685	NA	0.148915	0.436882	NA	NA	0.385895	NA	NA	NA	1.38949	NA	NA	0.482046	NA	NA	0.535543	0	1	NA	-2.64129	-1.10046	0.224086	-1.53966	-0.661262	-4.91089	9.06617e-07	-4.91089	0.0666433
LGALSL	93	34	59	SMD	0	0.95	5	NA	0.174563	0.622261	0.28053	0.779071	-1.04505	1.39417	1.4072	0.95	-4.30378	4.65291	20.0639	4	0.000485096	NA	1.59301	1.36764	0.328511	17.4538	1.26214	0.573159	4.17778	NA	2.23964	1.45923	3.43742	0.800637	0.530373	0.915368	0.822817	0.434425	1	NA	0.28053	0.419285	0.235049	-0.0414034	0.879972	1.78382	0.0744535	1.78382	0.896059
GARS1	93	34	59	SMD	0	0.95	3	NA	-0.213054	0.219139	-0.972236	0.330933	-0.642558	0.216449	0.219139	0.95	-2.99747	2.57137	0.320449	2	0.851953	NA	0	0.158294	0	0.73674	0	0	0.858335	NA	1	1	3.10057	0	0	0.89598	0	0	1	NA	-0.972236	-0.213054	0.219139	-0.642558	0.216449	-0.972236	0.330933	-0.972236	0.610737
PKP1	93	34	59	SMD	0	0.95	3	NA	0.0658931	0.218515	0.301549	0.762996	-0.362388	0.494175	0.218515	0.95	-2.7106	2.84239	0.908176	2	0.635027	NA	0	0.175832	0	3.92708	0	0	1.98169	NA	1	1	3.10057	0	0	0.89598	0	0	1	NA	0.301549	0.0658931	0.218515	-0.362388	0.494175	0.301549	0.762996	0.301549	0.885589
NQO2	93	30	63	SMD	0	0.95	3	NA	0.0900417	0.226742	0.397111	0.691286	-0.354364	0.534448	0.226742	0.95	-2.79099	2.97107	0.763885	2	0.682534	NA	0	0.164747	0	1.9294	0	0	1.38903	NA	1	1	3.10057	0	0	0.89598	0	0	1	NA	0.397111	0.0900417	0.226742	-0.354364	0.534448	0.397111	0.691286	0.397111	0.845025
EEF1A1	92	32	60	SMD	0	0.95	5	NA	0.278674	0.412419	0.675706	0.499227	-0.529652	1.087	0.859181	0.95	-2.45562	3.01297	12.6143	4	0.0133225	NA	0.568102	0.600715	0.0326498	6.27196	0.753725	0.180693	2.50439	NA	1.77583	1.10602	2.85129	0.6829	0.182521	0.876997	0.668003	0.235349	1	NA	0.675706	0.254925	0.231383	-0.198576	0.708427	1.10175	0.270571	1.10175	0.729603
CALML5	92	27	65	SMD	0	0.95	4	NA	-0.193117	0.239875	-0.805074	0.420777	-0.663264	0.277029	0.239875	0.95	-1.22522	0.838982	0.947262	3	0.81401	NA	0	0.187556	0	0.694976	0	0	0.833652	NA	1	1	2.55553	0	0	0.846878	0	0	1	NA	-0.805074	-0.193117	0.239875	-0.663264	0.277029	-0.805074	0.420777	-0.805074	0.684157
CTSB	92	33	59	SMD	0	0.95	3	NA	-0.7115	0.49241	-1.44493	0.148476	-1.67661	0.253605	0.869851	0.95	-11.764	10.341	8.11238	2	0.0173149	NA	0.514173	0.733195	0.014417	23.2682	0.717059	0.120071	4.82371	NA	2.014	1.10789	3.6612	0.753463	0.185277	0.925397	0.706863	0.278581	1	NA	-1.44493	-0.402038	0.227404	-0.847741	0.043665	-1.76795	0.0770695	-1.76795	0.407585
CADM1	92	38	54	SMD	0	0.95	5	NA	-0.793125	0.456199	-1.73855	0.0821136	-1.68726	0.101008	0.979411	0.95	-3.91005	2.3238	14.8294	4	0.00506847	NA	0.751129	0.735243	0.0891422	8.00581	0.866677	0.298567	2.82945	NA	1.92545	1.21725	3.04567	0.730265	0.325099	0.892196	0.721833	0.339235	1	NA	-1.73855	-0.704886	0.231903	-1.15941	-0.250364	-3.03957	0.00236917	-3.03957	0.299438
TXNDC5	92	35	57	SMD	0	0.95	3	NA	0.43262	0.221138	1.95633	0.0504258	-0.000802661	0.866042	0.221138	0.95	-2.3772	3.24244	0.600276	2	0.740716	NA	0	0.160582	0	2.22078	0	0	1.49023	NA	1	1	3.10057	0	0	0.89598	0	0	1	NA	1.95633	0.43262	0.221138	-0.000802661	0.866042	1.95633	0.0504258	1.95633	0.222372
RPS28	92	36	56	SMD	0	0.95	3	NA	0.169368	0.415225	0.407895	0.683351	-0.644458	0.983193	0.721708	0.95	-9.00081	9.33954	6.41843	2	0.0403883	NA	0.348451	0.520177	0	19.3386	0.590298	0	4.39757	NA	1.79143	1	3.32148	0.688397	0	0.909357	0.673681	0.0904242	1	NA	0.407895	0.0353908	0.219311	-0.39445	0.465232	0.161373	0.8718	0.161373	0.842501
LMNB1	92	36	56	SMD	0	0.95	3	NA	1.72387	0.690878	2.49519	0.012589	0.369776	3.07797	1.29103	0.95	-14.6802	18.1279	12.9963	2	0.00150625	NA	1.18943	1.43468	0.155684	55.9282	1.09061	0.394568	7.47852	NA	2.54914	1.47834	4.39556	0.84611	0.542437	0.948243	0.830645	0.51833	1	NA	2.49519	1.25702	0.247052	0.772803	1.74123	5.08807	3.61732e-07	5.08807	0.0865627
NOTCH3	92	44	48	SMD	0	0.95	3	NA	-0.414963	0.214099	-1.93818	0.0526014	-0.834589	0.00466411	0.214099	0.95	-3.13535	2.30543	0.238968	2	0.887378	NA	0	0.142198	0	0.986205	0	0	0.993079	NA	1	1	3.10057	0	0	0.89598	0	0	1	NA	-1.93818	-0.414963	0.214099	-0.834589	0.00466411	-1.93818	0.0526014	-1.93818	0.22734
ITM2B	92	36	56	SMD	0	0.95	4	NA	0.62908	0.571742	1.10029	0.271207	-0.491513	1.74967	1.17477	0.95	-4.42556	5.68372	14.9941	3	0.00182169	NA	1.0532	1.06772	0.157548	18.9741	1.02626	0.396924	4.35593	NA	2.23563	1.37418	3.6371	0.799921	0.470443	0.924406	0.805477	0.436469	1	NA	1.10029	0.531414	0.232064	0.0765774	0.986251	2.28995	0.0220243	2.28995	0.565258
SFN	91	21	70	SMD	0	0.95	4	NA	0.447847	0.75039	0.596819	0.550628	-1.02289	1.91858	1.57348	0.95	-6.32228	7.21797	17.346	3	0.00059989	NA	1.91274	1.83905	0.355046	33.235	1.38302	0.595857	5.76498	NA	2.40458	1.50193	3.84971	0.827049	0.556696	0.932525	0.849226	0.505382	1	NA	0.596819	0.231119	0.278496	-0.314724	0.776962	0.829882	0.406606	0.829882	0.763656
FBP1	91	32	59	SMD	0	0.95	4	NA	0.159771	0.423137	0.377587	0.705737	-0.669563	0.989105	0.822086	0.95	-3.37738	3.69692	9.49565	3	0.0233777	NA	0.49678	0.584753	0.00375019	10.3259	0.704826	0.0612388	3.21339	NA	1.77911	1.04493	3.02912	0.684066	0.0841473	0.891015	0.693651	0.167262	1	NA	0.377587	0.161679	0.231833	-0.292706	0.616064	0.697394	0.485556	0.697394	0.852611
XPO1	91	37	54	SMD	0	0.95	3	NA	0.0829327	0.215648	0.384575	0.700553	-0.33973	0.505595	0.215648	0.95	-2.65713	2.823	0.656201	2	0.72029	NA	0	0.182021	0	3.53624	0	0	1.88049	NA	1	1	3.10057	0	0	0.89598	0	0	1	NA	0.384575	0.0829327	0.215648	-0.33973	0.505595	0.384575	0.700553	0.384575	0.850871
PCCA	91	42	49	SMD	0	0.95	3	NA	0.394956	0.230302	1.71494	0.0863554	-0.0564286	0.84634	0.230302	0.95	-2.53131	3.32123	0.322877	2	0.850919	NA	0	0.246043	0	1.40394	0	0	1.18488	NA	1	1	3.10057	0	0	0.89598	0	0	1	NA	1.71494	0.394956	0.230302	-0.0564286	0.84634	1.71494	0.0863554	1.71494	0.311852
CSTB	91	28	63	SMD	0	0.95	4	NA	0.6129	0.237697	2.57849	0.00992328	0.147022	1.07878	0.237701	0.95	-0.409844	1.63564	3.62475	3	0.304939	NA	1.66977e-06	0.185027	0	4.67537	0.0012922	0	2.16226	NA	1.0992	1	2.80905	0.172356	0	0.87327	7.38838e-06	0	1	NA	2.57849	0.612901	0.237696	0.147025	1.07878	2.5785	0.0099229	2.5785	0.0749334
FAM20C	91	40	51	SMD	0	0.95	3	NA	0.325543	0.286596	1.1359	0.255999	-0.236174	0.88726	0.411351	0.95	-4.90117	5.55225	2.89128	2	0.235595	NA	0.0870727	0.254975	0	8.40005	0.295081	0	2.89828	NA	1.20235	1	3.72797	0.308266	0	0.928046	0.353364	0	1	NA	1.1359	0.266588	0.219773	-0.164159	0.697334	1.21301	0.225124	1.21301	0.543148
HPSE	91	36	55	SMD	0	0.95	4	NA	0.634022	0.669835	0.946534	0.343876	-0.678832	1.94688	1.41606	0.95	-5.45878	6.72683	23.3227	3	3.45873e-05	NA	1.55654	1.46538	0.340785	24.4832	1.24761	0.583768	4.94805	NA	2.78823	1.80021	4.31852	0.87137	0.691429	0.94638	0.86729	0.653743	1	NA	0.946534	0.40977	0.237095	-0.0549275	0.874467	1.72829	0.0839354	1.72829	0.618868
HRNR	90	32	58	SMD	0	0.95	4	NA	-0.010975	0.234732	-0.0467554	0.962708	-0.471041	0.449091	0.234732	0.95	-1.02094	0.998995	0.659294	3	0.882734	NA	0	0.187665	0	0.394658	0	0	0.628218	NA	1	1	2.55553	0	0	0.846878	0	0	1	NA	-0.0467554	-0.010975	0.234732	-0.471041	0.449091	-0.0467554	0.962708	-0.0467554	0.982131
DARS1	90	37	53	SMD	0	0.95	3	NA	-0.0455452	0.217275	-0.20962	0.833964	-0.471397	0.380307	0.217275	0.95	-2.80629	2.7152	1.33066	2	0.514103	NA	0	0.152708	0	4.43094	0	0	2.10498	NA	1	1	3.10057	0	0	0.89598	0	0	1	NA	-0.20962	-0.0455452	0.217275	-0.471397	0.380307	-0.20962	0.833964	-0.20962	0.922499
SAE1	90	46	44	SMD	0	0.95	2	NA	-0.547549	0.434271	-1.26084	0.207365	-1.39871	0.303607	NA	0.95	NA	NA	3.59895	1	0.0578161	NA	0.27491	0.538373	NA	NA	0.524318	NA	NA	NA	1.89709	1	3.99908	0.722141	0	0.937471	0.728849	0	1	NA	-1.26084	-0.438768	0.215832	-0.861791	-0.015744	-2.03291	0.0420617	-2.03291	0.482473
SPZ1	90	39	51	SMD	0	0.95	2	NA	-0.409473	0.219639	-1.8643	0.0622798	-0.839957	0.0210119	NA	0.95	NA	NA	0.731098	1	0.392527	NA	0	0.156852	NA	NA	0	NA	NA	NA	1	NA	NA	0	NA	NA	0	0	1	NA	-1.8643	-0.409473	0.219639	-0.839957	0.0210119	-1.8643	0.0622798	-1.8643	0.251273
EIF4A1	90	56	34	SMD	0	0.95	3	NA	0.0429538	0.443571	0.0968362	0.922856	-0.82643	0.912338	0.752258	0.95	-9.51539	9.6013	5.21175	2	0.0738385	NA	0.369137	0.590771	0	25.0132	0.607566	0	5.00132	NA	1.61427	1	3.02249	0.616252	0	0.890536	0.625374	0	1	NA	0.0968362	0.0946726	0.269387	-0.433316	0.622661	0.351437	0.72526	0.351437	0.963706
CTSC	89	34	55	SMD	0	0.95	3	NA	-0.238862	0.222235	-1.07482	0.282457	-0.674433	0.19671	0.222235	0.95	-3.06262	2.5849	0.0121321	2	0.993952	NA	0	0.174863	0	0	0	0	0	NA	1	1	3.10057	0	0	0.89598	0	0	1	NA	-1.07482	-0.238862	0.222235	-0.674433	0.19671	-1.07482	0.282457	-1.07482	0.570555
ERP29	89	36	53	SMD	0	0.95	4	NA	0.338724	0.366334	0.924631	0.355158	-0.379277	1.05672	0.631467	0.95	-2.37826	3.05571	6.14493	3	0.104768	NA	0.26455	0.440675	0	12.4912	0.514344	0	3.53429	NA	1.43119	1	2.48917	0.511792	0	0.838605	0.492826	0	1	NA	0.924631	0.324622	0.224137	-0.11468	0.763923	1.44832	0.147529	1.44832	0.627942
RPLP2	89	31	58	SMD	0	0.95	3	NA	-0.319271	0.273227	-1.16852	0.242597	-0.854786	0.216243	0.363376	0.95	-4.9364	4.29786	3.00355	2	0.222734	NA	0.0573892	0.231561	0	13.3762	0.23956	0	3.65734	NA	1.22547	1	2.13329	0.334122	0	0.780264	0.256249	0	1	NA	-1.16852	-0.317098	0.229545	-0.766999	0.132802	-1.38142	0.16715	-1.38142	0.525742
FSCN1	89	34	55	SMD	0	0.95	4	NA	-0.328925	0.597837	-0.550192	0.582188	-1.50066	0.842814	1.21004	0.95	-5.5353	4.87745	12.0419	3	0.0072411	NA	1.10678	1.16764	0.1069	23.1229	1.05204	0.326956	4.80863	NA	2.00349	1.2033	3.33578	0.750869	0.309362	0.910132	0.774172	0.228201	1	NA	-0.550192	-0.339555	0.230239	-0.790816	0.111706	-1.47479	0.140268	-1.47479	0.784311
TARS1	89	35	54	SMD	0	0.95	3	NA	-0.205388	0.220706	-0.930595	0.352063	-0.637964	0.227188	0.220712	0.95	-3.0098	2.59902	2.22997	2	0.32792	NA	2.53616e-06	0.188521	0	13.3797	0.00159253	0	3.65782	NA	1.05593	1	3.27398	0.103127	0	0.906707	1.73551e-05	0	1	NA	-0.930595	-0.205386	0.220703	-0.637956	0.227184	-0.930597	0.352062	-0.930597	0.626119
ARPC2	89	33	56	SMD	0	0.95	3	NA	0.374749	0.228844	1.63758	0.10151	-0.0737763	0.823275	0.228844	0.95	-2.53299	3.28249	0.253198	2	0.881087	NA	0	0.168552	0	0.946726	0	0	0.972998	NA	1	1	3.10057	0	0	0.89598	0	0	1	NA	1.63758	0.374749	0.228844	-0.0737763	0.823275	1.63758	0.10151	1.63758	0.334036
PIK3C2B	88	27	61	SMD	0	0.95	2	NA	-0.398212	0.550507	-0.723354	0.469462	-1.47719	0.680763	NA	0.95	NA	NA	4.42747	1	0.0353648	NA	0.471453	0.861261	NA	NA	0.686624	NA	NA	NA	2.10416	1.00595	4.40128	0.774138	0.0118	0.948377	0.777825	0.169335	1	NA	-0.723354	-0.267989	0.249769	-0.757526	0.221548	-1.07295	0.283294	-1.07295	0.709662
HSPH1	88	22	66	SMD	0	0.95	3	NA	0.503109	0.261113	1.92679	0.0540061	-0.00866272	1.01488	0.261113	0.95	-2.81464	3.82086	1.78348	2	0.409942	NA	0	0.205459	0	6.35234	0	0	2.52038	NA	1	1	3.10057	0	0	0.89598	0	0	1	NA	1.92679	0.503109	0.261113	-0.00866272	1.01488	1.92679	0.0540061	1.92679	0.229488
RAB14	88	31	57	SMD	0	0.95	4	NA	0.135359	0.232351	0.582563	0.560187	-0.32004	0.590758	0.232351	0.95	-0.864367	1.13509	2.60736	3	0.4562	NA	1.53345e-07	0.175493	0	3.88414	0.000391593	0	1.97082	NA	1	1	2.55553	0	0	0.846878	7.10103e-07	0	1	NA	0.582563	0.135359	0.232351	-0.32004	0.590758	0.582564	0.560187	0.582564	0.765589
CCT8	88	34	54	SMD	0	0.95	3	NA	0.0712024	0.22333	0.318822	0.749862	-0.366516	0.508921	0.22333	0.95	-2.76647	2.90888	0.789382	2	0.673888	NA	0	0.161662	0	3.16535	0	0	1.77914	NA	1	1	3.10057	0	0	0.89598	0	0	1	NA	0.318822	0.0712024	0.22333	-0.366516	0.508921	0.318822	0.749862	0.318822	0.877055
SERPINH1	88	36	52	SMD	0	0.95	3	NA	0.260381	0.220054	1.18326	0.236706	-0.170917	0.691679	0.220054	0.95	-2.53567	3.05643	0.873164	2	0.646241	NA	0	0.184991	0	4.78418	0	0	2.18728	NA	1	1	3.10057	0	0	0.89598	0	0	1	NA	1.18326	0.260381	0.220054	-0.170917	0.691679	1.18326	0.236706	1.18326	0.518261
DSTN	88	33	55	SMD	0	0.95	3	NA	0.703625	0.435287	1.61646	0.105995	-0.149522	1.55677	0.754407	0.95	-8.88203	10.2893	6.48598	2	0.039047	NA	0.379655	0.571964	0	19.7092	0.616162	0	4.4395	NA	1.80083	1	3.33651	0.691643	0	0.910171	0.667907	0.108217	1	NA	1.61646	0.518107	0.231118	0.0651242	0.971091	2.24174	0.024978	2.24174	0.342114
RNASET2	88	32	56	SMD	0	0.95	2	NA	0.214543	0.22481	0.95433	0.339917	-0.226077	0.655163	NA	0.95	NA	NA	0.320796	1	0.57113	NA	0	0.184798	NA	NA	0	NA	NA	NA	1	NA	NA	0	NA	NA	0	0	1	NA	0.95433	0.214543	0.22481	-0.226077	0.655163	0.95433	0.339917	0.95433	0.615338
ATP5F1A	88	36	52	SMD	0	0.95	3	NA	-0.102001	0.433538	-0.235275	0.813995	-0.951719	0.747718	0.763203	0.95	-9.79941	9.59541	7.26693	2	0.0264244	NA	0.394524	0.565427	0	19.6085	0.628111	0	4.42815	NA	1.90617	1.03801	3.5004	0.724781	0.0719036	0.918386	0.699677	0.200628	1	NA	-0.235275	0.0566983	0.226887	-0.387993	0.50139	0.249896	0.802668	0.249896	0.914012
GMPR	88	32	56	SMD	0	0.95	2	NA	0.634416	0.387198	1.63848	0.101322	-0.124478	1.39331	NA	0.95	NA	NA	2.21521	1	0.136656	NA	0.174101	0.448826	NA	NA	0.417254	NA	NA	NA	1.48836	1	3.01358	0.548576	0	0.889888	0.580637	0	1	NA	1.63848	0.520665	0.228526	0.0727622	0.968568	2.27836	0.022705	2.27836	0.334036
F8	88	35	53	SMD	0	0.95	4	NA	-0.0423489	0.607083	-0.069758	0.944386	-1.23221	1.14751	1.25863	0.95	-5.45778	5.37308	17.3795	3	0.00059044	NA	1.21559	1.20364	0.213335	20.7328	1.10254	0.461882	4.55332	NA	2.4069	1.5037	3.8526	0.827383	0.55774	0.932626	0.824578	0.514659	1	NA	-0.069758	-0.0726044	0.236255	-0.535656	0.390447	-0.307314	0.758604	-0.307314	0.97342
EIF3B	87	29	58	SMD	0	0.95	2	NA	-0.18414	1.23549	-0.149042	0.881521	-2.60566	2.23738	NA	0.95	NA	NA	10.212	1	0.00139532	NA	2.77015	4.34286	NA	NA	1.66438	NA	NA	NA	3.19562	1.67324	6.10312	0.902076	0.642822	0.973153	0.907392	0.664011	1	NA	-0.149042	0.689594	0.241844	0.215589	1.1636	2.8514	0.00435269	2.8514	0.944591
CCT3	87	36	51	SMD	0	0.95	3	NA	0.0877173	0.242638	0.361515	0.717715	-0.387845	0.56328	0.28154	0.95	-3.48958	3.66502	1.95784	2	0.375717	NA	0.0203911	0.212005	0	7.21786	0.142798	0	2.68661	NA	1	1	3.10057	0	0	0.89598	0.115452	0	1	NA	0.361515	0.0669944	0.221038	-0.366232	0.500221	0.30309	0.761822	0.30309	0.858755
RPL10	87	64	23	SMD	0	0.95	2	NA	-0.318374	0.283227	-1.12409	0.260974	-0.873489	0.236742	NA	0.95	NA	NA	0.606424	1	0.436138	NA	0	0.226906	NA	NA	0	NA	NA	NA	1	NA	NA	0	NA	NA	0	0	1	NA	-1.12409	-0.318374	0.283227	-0.873489	0.236742	-1.12409	0.260974	-1.12409	0.549857
GLOD4	87	31	56	SMD	0	0.95	2	NA	1.09064	1.03787	1.05085	0.293328	-0.943542	3.12483	NA	0.95	NA	NA	12.1281	1	0.000496674	NA	1.98171	3.05441	NA	NA	1.40773	NA	NA	NA	3.48254	1.86768	6.49368	0.917547	0.713322	0.976285	0.91987	0.70366	1	NA	1.05085	0.509461	0.236559	0.0458131	0.973108	2.15363	0.0312693	2.15363	0.584632
ILF3	87	32	55	SMD	0	0.95	3	NA	0.275141	0.643613	0.427495	0.669019	-0.986316	1.5366	1.20801	0.95	-15.0741	15.6244	10.7056	2	0.00473493	NA	1.04505	1.24408	0.113654	53.3252	1.02228	0.337127	7.30241	NA	2.31361	1.31121	4.08231	0.813181	0.418363	0.939995	0.840947	0.379966	1	NA	0.427495	0.295024	0.234121	-0.163844	0.753892	1.26014	0.20762	1.26014	0.83409
CAST	87	30	57	SMD	0	0.95	4	NA	0.458383	0.472516	0.970091	0.332001	-0.46773	1.3845	0.926716	0.95	-3.52896	4.44572	11.794	3	0.00812335	NA	0.635533	0.729125	0.0512179	10.6912	0.797203	0.226314	3.26974	NA	1.98276	1.18835	3.30821	0.745633	0.291877	0.908628	0.711616	0.33247	1	NA	0.970091	0.340116	0.242447	-0.135072	0.815304	1.40285	0.160663	1.40285	0.61122
PTPRM	87	35	52	SMD	0	0.95	4	NA	-0.609993	0.324109	-1.88206	0.0598275	-1.24523	0.0252484	0.534061	0.95	-2.90787	1.68789	5.123	3	0.163009	NA	0.180175	0.342849	0	5.42955	0.42447	0	2.33014	NA	1.30678	1	2.25032	0.414406	0	0.802526	0.428798	0	1	NA	-1.88206	-0.600316	0.232529	-1.05606	-0.144567	-2.58168	0.00983207	-2.58168	0.24511
ANTXR2	87	31	56	SMD	0	0.95	4	NA	-2.05531	0.543292	-3.78307	0.000154908	-3.12014	-0.990478	1.06259	0.95	-6.62727	2.51665	11.2281	3	0.0105545	NA	0.833932	0.963967	0.0555929	15.2289	0.913199	0.235782	3.90242	NA	1.9346	1.15386	3.24363	0.732812	0.248903	0.904953	0.706323	0.292145	1	NA	-3.78307	-1.80021	0.278693	-2.34644	-1.25398	-6.45948	1.05061e-10	-6.45948	0.00309204
LTBP2	87	32	55	SMD	0	0.95	5	NA	0.187859	0.234582	0.800825	0.423233	-0.271913	0.64763	0.234582	0.95	-0.558685	0.934402	2.09847	4	0.717654	NA	0	0.19392	0	1.31556	0	0	1.14698	NA	1	1	2.19283	0	0	0.792036	0	0	1	NA	0.800825	0.187859	0.234582	-0.271913	0.64763	0.800825	0.423233	0.800825	0.68499
ANXA2	86	30	56	SMD	0	0.95	4	NA	-0.464593	0.234625	-1.98015	0.0476864	-0.924448	-0.00473669	0.234625	0.95	-1.4741	0.544916	1.95525	3	0.581747	NA	0	0.179778	0	1.80119	0	0	1.34208	NA	1	1	2.55553	0	0	0.846878	0	0	1	NA	-1.98015	-0.464593	0.234625	-0.924448	-0.00473669	-1.98015	0.0476864	-1.98015	0.218551
CPPED1	86	31	55	SMD	0	0.95	2	NA	0.818523	0.796635	1.02748	0.304196	-0.742852	2.3799	NA	0.95	NA	NA	8.01538	1	0.00463818	NA	1.11632	1.80375	NA	NA	1.05656	NA	NA	NA	2.83114	1.4357	5.58291	0.87524	0.514853	0.967917	0.879507	0.555778	1	NA	1.02748	0.428314	0.234017	-0.0303518	0.88698	1.83027	0.0672103	1.83027	0.59442
GPT	86	36	50	SMD	0	0.95	4	NA	0.00665947	0.228912	0.0290919	0.976791	-0.441999	0.455318	0.239484	0.95	-1.02376	1.03707	2.87648	3	0.411064	NA	0.0049519	0.172213	0	2.58739	0.0703697	0	1.60854	NA	1	1	2.55553	0	0	0.846878	0.0236252	0	1	NA	0.0290919	0.00621354	0.225845	-0.436435	0.448862	0.0275124	0.978051	0.0275124	0.986546
ADAMDEC1	86	29	57	SMD	0	0.95	4	NA	0.0168149	0.342121	0.049149	0.960801	-0.65373	0.68736	0.582913	0.95	-2.49126	2.52489	5.77861	3	0.122893	NA	0.22274	0.381923	0	6.24517	0.471954	0	2.49903	NA	1.38788	1	2.4107	0.480844	0	0.827926	0.475751	0	1	NA	0.049149	0.0545113	0.243195	-0.422142	0.531164	0.224147	0.822643	0.224147	0.980844
ANTXR1	86	25	61	SMD	0	0.95	4	NA	-2.05189	0.292108	-7.02443	2.14949e-12	-2.62441	-1.47937	0.292108	0.95	-3.30872	-0.79505	2.07963	3	0.556045	NA	0	0.278565	0	3.4077	0	0	1.846	NA	1	1	2.55553	0	0	0.846878	0	0	1	NA	-7.02443	-2.05189	0.292108	-2.62441	-1.47937	-7.02443	2.14949e-12	-7.02443	3.26077e-09
UBE2NL	86	44	42	SMD	0	0.95	2	NA	0.19341	0.67895	0.284866	0.775747	-1.13731	1.52413	NA	0.95	NA	NA	5.4928	1	0.019095	NA	0.765046	1.32275	NA	NA	0.874669	NA	NA	NA	2.34367	1.13934	4.82102	0.817943	0.229645	0.956975	0.829815	0.384631	1	NA	0.284866	-0.174081	0.219981	-0.605236	0.257074	-0.791346	0.428742	-0.791346	0.894379
KRT85	85	23	62	SMD	0	0.95	3	NA	-0.748712	0.972869	-0.769591	0.441542	-2.6555	1.15808	1.85372	0.95	-24.3024	22.805	12.5359	2	0.00189614	NA	2.48979	2.84536	0.333126	100	1.57791	0.577171	10	NA	2.50358	1.44559	4.33589	0.840458	0.521472	0.946808	0.876865	0.240479	1	NA	-0.769591	-0.173636	0.272557	-0.707838	0.360565	-0.637065	0.524083	-0.637065	0.699274
RPSA	85	35	50	SMD	0	0.95	3	NA	-0.00365336	0.222214	-0.0164407	0.986883	-0.439184	0.431878	0.222214	0.95	-2.82715	2.81984	1.01352	2	0.602444	NA	0	0.188919	0	2.79504	0	0	1.67184	NA	1	1	3.10057	0	0	0.89598	0	0	1	NA	-0.0164407	-0.00365336	0.222214	-0.439184	0.431878	-0.0164407	0.986883	-0.0164407	0.991458
NPC2	85	31	54	SMD	0	0.95	4	NA	-0.262087	0.432399	-0.606124	0.544433	-1.10957	0.585399	0.835471	0.95	-3.85683	3.33265	9.39577	3	0.0244664	NA	0.511042	0.610622	0.00123437	10.4817	0.714872	0.0351336	3.23754	NA	1.76972	1.0385	3.01583	0.680707	0.0727641	0.890052	0.683326	0.161707	1	NA	-0.606124	-0.196929	0.240001	-0.667322	0.273465	-0.820532	0.411913	-0.820532	0.762608
DPYSL2	85	33	52	SMD	0	0.95	4	NA	-0.139533	0.316915	-0.440286	0.65973	-0.760676	0.481609	0.503936	0.95	-2.30779	2.02873	5.42738	3	0.143047	NA	0.153516	0.329429	0	9.11164	0.391811	0	3.01855	NA	1.34504	1	2.32855	0.447248	0	0.815571	0.382127	0	1	NA	-0.440286	-0.113679	0.237679	-0.579522	0.352163	-0.47829	0.632444	-0.47829	0.82981
CNDP2	85	30	55	SMD	0	0.95	2	NA	1.04471	0.76696	1.36215	0.173151	-0.4585	2.54793	NA	0.95	NA	NA	7.06468	1	0.00786183	NA	1.01641	1.67444	NA	NA	1.00817	NA	NA	NA	2.65795	1.32722	5.32292	0.858451	0.432306	0.964706	0.863959	0.499827	1	NA	1.36215	0.67212	0.239023	0.203644	1.1406	2.81195	0.00492425	2.81195	0.442942
EXT2	85	31	54	SMD	0	0.95	3	NA	-0.528746	0.432721	-1.22191	0.221742	-1.37686	0.319372	0.749644	0.95	-10.0539	8.99638	5.72189	2	0.0572146	NA	0.374718	0.564384	0	24.9947	0.612143	0	4.99947	NA	1.69143	1	3.15686	0.650465	0	0.899656	0.667064	0	1	NA	-1.22191	-0.46646	0.235111	-0.927269	-0.00565147	-1.984	0.0472557	-1.984	0.503567
ADSS2	85	32	53	SMD	0	0.95	3	NA	0.267527	0.599674	0.44612	0.655511	-0.907814	1.44287	1.11472	0.95	-13.8963	14.4314	9.44861	2	0.00887689	NA	0.882989	1.08028	0.0707314	46.8654	0.939675	0.265954	6.84583	NA	2.17355	1.21468	3.88934	0.788329	0.32224	0.933893	0.81847	0.30791	1	NA	0.44612	0.322334	0.235579	-0.139392	0.784061	1.36826	0.17123	1.36826	0.827483
RPL10A	85	34	51	SMD	0	0.95	3	NA	0.202628	0.529044	0.383007	0.701714	-0.83428	1.23954	0.942379	0.95	-11.7714	12.1767	6.34751	2	0.0418463	NA	0.608191	0.846501	0	41.854	0.779866	0	6.46947	NA	1.7815	1	3.30555	0.684916	0	0.908481	0.724326	0.00101914	1	NA	0.383007	-0.0610823	0.227651	-0.507269	0.385105	-0.268316	0.788456	-0.268316	0.851601
SIAE	85	30	55	SMD	0	0.95	3	NA	0.598382	0.236044	2.53505	0.0112432	0.135745	1.06102	0.236044	0.95	-2.40084	3.5976	1.54259	2	0.462414	NA	0	0.167992	0	5.72464	0	0	2.39262	NA	1	1	3.10057	0	0	0.89598	0	0	1	NA	2.53505	0.598382	0.236044	0.135745	1.06102	2.53505	0.0112432	2.53505	0.0812186
PAPLN	85	31	54	SMD	0	0.95	4	NA	-0.170809	0.48265	-0.353898	0.723415	-1.11678	0.775167	0.955119	0.95	-4.28035	3.93874	10.5407	3	0.0144874	NA	0.679301	0.760788	0.0357044	13.7896	0.824197	0.188956	3.71343	NA	1.87445	1.11124	3.16183	0.715389	0.190193	0.899972	0.729018	0.229841	1	NA	-0.353898	-0.263307	0.241799	-0.737224	0.210609	-1.08895	0.276174	-1.08895	0.862752
KRTDAP	85	34	51	SMD	0	0.95	4	NA	-0.647539	0.233401	-2.77436	0.00553105	-1.105	-0.190081	0.233401	0.95	-1.65178	0.356706	1.73403	3	0.629395	NA	0	0.176308	0	1.19448	0	0	1.09292	NA	1	1	2.55553	0	0	0.846878	0	0	1	NA	-2.77436	-0.647539	0.233401	-1.105	-0.190081	-2.77436	0.00553105	-2.77436	0.0501908
HNRNPD	84	35	49	SMD	0	0.95	3	NA	-0.733548	0.559686	-1.31064	0.189979	-1.83051	0.363416	0.987921	0.95	-13.2863	11.8192	8.00498	2	0.0182701	NA	0.662739	0.951444	0.0157177	32.1616	0.814088	0.12537	5.67112	NA	2.00062	1.09911	3.64158	0.750156	0.172214	0.924591	0.705234	0.26283	1	NA	-1.31064	-0.260251	0.230185	-0.711406	0.190903	-1.13062	0.258216	-1.13062	0.460407
USP14	84	34	50	SMD	0	0.95	3	NA	0.394962	0.486029	0.812631	0.41643	-0.557637	1.34756	0.870676	0.95	-10.668	11.4579	7.44065	2	0.0242261	NA	0.521853	0.710739	0.00161115	29.3115	0.722394	0.0401392	5.41401	NA	1.92881	1.05252	3.5347	0.731206	0.0973006	0.919962	0.736382	0.189255	1	NA	0.812631	0.271445	0.232628	-0.184498	0.727387	1.16686	0.243266	1.16686	0.678544
POF1B	84	30	54	SMD	0	0.95	2	NA	0.259768	0.379921	0.683743	0.494137	-0.484863	1.0044	NA	0.95	NA	NA	2.19113	1	0.138807	NA	0.164578	0.428149	NA	NA	0.405682	NA	NA	NA	1.48025	1	2.98999	0.543615	0	0.888143	0.570106	0	1	NA	0.683743	0.15987	0.231673	-0.294201	0.613942	0.690068	0.490151	0.690068	0.72603
IQGAP2	84	29	55	SMD	0	0.95	2	NA	0.321968	0.586259	0.549191	0.582874	-0.827078	1.47101	NA	0.95	NA	NA	4.858	1	0.0275183	NA	0.551264	0.981679	NA	NA	0.742471	NA	NA	NA	2.20409	1.06039	4.58131	0.794154	0.110666	0.952355	0.801956	0.269463	1	NA	0.549191	0.0977814	0.234606	-0.362039	0.557601	0.416789	0.676833	0.416789	0.784311
ACY1	84	36	48	SMD	0	0.95	3	NA	0.0344199	0.223514	0.153994	0.877614	-0.403659	0.472499	0.223519	0.95	-2.80566	2.8745	2.34287	2	0.309922	NA	2.28723e-06	0.188576	0	14.1988	0.00151236	0	3.76813	NA	1.08233	1	3.35584	0.146347	0	0.911203	1.52609e-05	0	1	NA	0.153994	0.0344207	0.223511	-0.403653	0.472495	0.154	0.87761	0.154	0.943939
B3GNT8	84	28	56	SMD	0	0.95	4	NA	-0.0650998	0.236681	-0.275053	0.783276	-0.528986	0.398786	0.236681	0.95	-1.08346	0.953256	1.51115	3	0.6797	NA	0	0.181789	0	2.06056	0	0	1.43546	NA	1	1	2.55553	0	0	0.846878	0	0	1	NA	-0.275053	-0.0650998	0.236681	-0.528986	0.398786	-0.275053	0.783276	-0.275053	0.898132
CST6	84	30	54	SMD	0	0.95	4	NA	-0.645288	0.441581	-1.46131	0.14393	-1.51077	0.220195	0.854991	0.95	-4.32402	3.03344	9.69326	3	0.0213618	NA	0.536017	0.636807	0.00870645	10.4703	0.732131	0.0933083	3.23579	NA	1.79752	1.05761	3.05508	0.690507	0.105977	0.892859	0.687222	0.188686	1	NA	-1.46131	-0.624646	0.24262	-1.10017	-0.149118	-2.57458	0.0100362	-2.57458	0.401455
GTF2IRD2	84	43	41	SMD	0	0.95	2	NA	-0.445707	0.477199	-0.934007	0.3503	-1.381	0.489585	NA	0.95	NA	NA	3.80332	1	0.0511511	NA	0.340052	0.652454	NA	NA	0.583139	NA	NA	NA	1.95021	1	4.10663	0.737072	0	0.940704	0.746649	0.0621772	1	NA	-0.934007	-0.293216	0.222256	-0.728829	0.142398	-1.31927	0.187078	-1.31927	0.625773
SLC6A1	84	43	41	SMD	0	0.95	2	NA	0.10617	0.219047	0.484692	0.627895	-0.323154	0.535494	NA	0.95	NA	NA	0.857648	1	0.354398	NA	0	0.158536	NA	NA	0	NA	NA	NA	1	NA	NA	0	NA	NA	0	0	1	NA	0.484692	0.10617	0.219047	-0.323154	0.535494	0.484692	0.627895	0.484692	0.819017
EEA1	83	21	62	SMD	0	0.95	2	NA	0.172069	0.260893	0.659538	0.50955	-0.339272	0.68341	NA	0.95	NA	NA	0.462324	1	0.49654	NA	0	0.20084	NA	NA	0	NA	NA	NA	1	NA	NA	0	NA	NA	0	0	1	NA	0.659538	0.172069	0.260893	-0.339272	0.68341	0.659538	0.50955	0.659538	0.735478
H4C1	83	20	63	SMD	0	0.95	3	NA	0.435464	0.265328	1.64123	0.10075	-0.0845701	0.955498	0.265328	0.95	-2.93585	3.80678	0.882685	2	0.643172	NA	0	0.215815	0	3.24052	0	0	1.80015	NA	1	1	3.10057	0	0	0.89598	0	0	1	NA	1.64123	0.435464	0.265328	-0.0845701	0.955498	1.64123	0.10075	1.64123	0.332981
PTPN6	83	32	51	SMD	0	0.95	2	NA	-0.00920406	0.355513	-0.0258896	0.979345	-0.705996	0.687588	NA	0.95	NA	NA	1.9795	1	0.159443	NA	0.132209	0.377856	NA	NA	0.363605	NA	NA	NA	1.40695	NA	NA	0.494822	NA	NA	0.523023	0	1	NA	-0.0258896	0.0739271	0.230715	-0.378266	0.52612	0.320426	0.748645	0.320426	0.988468
NUMA1	82	20	62	SMD	0	0.95	3	NA	0.415176	0.273901	1.51579	0.129573	-0.121661	0.952012	0.273901	0.95	-3.06507	3.89542	1.26504	2	0.53125	NA	0	0.229053	0	6.3692	0	0	2.52373	NA	1	1	3.10057	0	0	0.89598	0	0	1	NA	1.51579	0.415176	0.273901	-0.121661	0.952012	1.51579	0.129573	1.51579	0.373823
CKB	82	34	48	SMD	0	0.95	3	NA	-0.172357	0.225877	-0.76306	0.445428	-0.615067	0.270353	0.225877	0.95	-3.04239	2.69768	0.472044	2	0.789763	NA	0	0.194063	0	1.78435	0	0	1.33579	NA	1	1	3.10057	0	0	0.89598	0	0	1	NA	-0.76306	-0.172357	0.225877	-0.615067	0.270353	-0.76306	0.445428	-0.76306	0.701552
SRC	82	32	50	SMD	0	0.95	3	NA	-0.613081	0.725426	-0.845132	0.398037	-2.03489	0.808728	1.37678	0.95	-18.1068	16.8806	12.8736	2	0.00160154	NA	1.36929	1.57979	0.194152	66.3849	1.17017	0.440627	8.14769	NA	2.53708	1.46965	4.3798	0.844643	0.537011	0.94787	0.867335	0.48232	1	NA	-0.845132	-0.497272	0.242696	-0.972948	-0.0215961	-2.04895	0.0404672	-2.04895	0.665736
KPNB1	82	50	32	SMD	0	0.95	4	NA	-0.263194	0.261404	-1.00685	0.314008	-0.775537	0.249149	0.261404	0.95	-1.38793	0.861537	0.456779	3	0.928279	NA	0	0.223818	0	0.300079	0	0	0.547794	NA	1	1	2.55553	0	0	0.846878	0	0	1	NA	-1.00685	-0.263194	0.261404	-0.775537	0.249149	-1.00685	0.314008	-1.00685	0.600655
RPS7	82	34	48	SMD	0	0.95	3	NA	-0.79884	0.460433	-1.73497	0.0827456	-1.70127	0.103593	0.769673	0.95	-10.5785	8.98079	4.86421	2	0.0878518	NA	0.380398	0.651174	0	36.0109	0.616764	0	6.00091	NA	1.55952	1	2.92219	0.588833	0	0.882893	0.598113	0	1	NA	-1.73497	-0.524016	0.234255	-0.983147	-0.0648858	-2.23695	0.0252895	-2.23695	0.301019
ATIC	82	34	48	SMD	0	0.95	3	NA	-0.45431	0.229242	-1.98179	0.047503	-0.903617	-0.0050029	0.229242	0.95	-3.36711	2.45849	0.258107	2	0.878927	NA	0	0.191689	0	1.04242	0	0	1.02099	NA	1	1	3.10057	0	0	0.89598	0	0	1	NA	-1.98179	-0.45431	0.229242	-0.903617	-0.0050029	-1.98179	0.047503	-1.98179	0.218551
PSMB9	82	28	54	SMD	0	0.95	2	NA	0.0697891	0.234788	0.297243	0.766281	-0.390387	0.529966	NA	0.95	NA	NA	0.134161	1	0.714156	NA	0	0.191003	NA	NA	0	NA	NA	NA	1	NA	NA	0	NA	NA	0	0	1	NA	0.297243	0.0697891	0.234788	-0.390387	0.529966	0.297243	0.766281	0.297243	0.888722
LILRA2	81	25	56	SMD	0	0.95	4	NA	-0.206911	0.344008	-0.601471	0.547526	-0.881154	0.467332	0.578674	0.95	-2.69674	2.28292	5.53201	3	0.136737	NA	0.216522	0.38648	0	5.88999	0.465319	0	2.42693	NA	1.35794	1	2.35383	0.457702	0	0.819512	0.457409	0	1	NA	-0.601471	-0.194475	0.24983	-0.684133	0.295184	-0.778426	0.436318	-0.778426	0.763656
PRAP1	81	26	55	SMD	0	0.95	3	NA	-0.135868	0.323086	-0.420531	0.674098	-0.769105	0.49737	0.476313	0.95	-6.188	5.91626	3.24327	2	0.197575	NA	0.122489	0.316761	0	12.501	0.349985	0	3.53567	NA	1.27343	1	2.27765	0.383339	0	0.807236	0.391147	0	1	NA	-0.420531	-0.195827	0.244575	-0.675184	0.283531	-0.800683	0.423315	-0.800683	0.836689
PGM1	81	29	52	SMD	0	0.95	3	NA	0.475654	0.428423	1.11024	0.266895	-0.364041	1.31535	0.736999	0.95	-8.8888	9.84011	5.63201	2	0.0598445	NA	0.359621	0.552804	0	23.3903	0.599684	0	4.83636	NA	1.6781	1	3.13414	0.644887	0	0.898197	0.653096	0	1	NA	1.11024	0.408176	0.241415	-0.0649891	0.881341	1.69076	0.090882	1.69076	0.557685
THBS3	81	25	56	SMD	0	0.95	4	NA	0.380957	0.809574	0.470565	0.637952	-1.20578	1.96769	1.72441	0.95	-7.03858	7.80049	26.846	3	6.3417e-06	NA	2.31818	2.14056	0.54252	35.7996	1.52256	0.73656	5.98327	NA	2.99143	1.96195	4.56111	0.888251	0.740208	0.951932	0.884247	0.709125	1	NA	0.470565	0.486831	0.273866	-0.0499372	1.0236	1.77762	0.0754659	1.77762	0.820788
PGLYRP1	81	25	56	SMD	0	0.95	3	NA	0.241396	0.382272	0.631478	0.527728	-0.507842	0.990635	0.633855	0.95	-7.81249	8.29529	4.80183	2	0.0906349	NA	0.25564	0.438569	0	17.1116	0.505609	0	4.13662	NA	1.54949	1	2.90328	0.583492	0	0.881363	0.583128	0	1	NA	0.631478	0.261369	0.246166	-0.221107	0.743845	1.06176	0.288345	1.06176	0.746794
CTSG	80	24	56	SMD	0	0.95	4	NA	0.293665	0.249835	1.17543	0.239821	-0.196003	0.783334	0.249835	0.95	-0.78129	1.36862	0.87504	3	0.831447	NA	0	0.203562	0	0.916741	0	0	0.957466	NA	1	1	2.55553	0	0	0.846878	0	0	1	NA	1.17543	0.293665	0.249835	-0.196003	0.783334	1.17543	0.239821	1.17543	0.522408
CSRP1	80	35	45	SMD	0	0.95	4	NA	0.492485	0.236228	2.08478	0.0370888	0.0294862	0.955484	0.236233	0.95	-0.523943	1.50891	2.57087	3	0.46262	NA	2.1769e-06	0.201611	0	4.84668	0.00147543	0	2.20152	NA	1	1	2.55553	0	0	0.846878	9.75249e-06	0	1	NA	2.08478	0.492484	0.236226	0.0294883	0.955479	2.08479	0.037088	2.08479	0.188737
HPRT1	80	28	52	SMD	0	0.95	3	NA	1.09673	0.842435	1.30186	0.192965	-0.554411	2.74788	1.60904	0.95	-19.3481	21.5416	21.6265	2	2.01308e-05	NA	1.87932	2.13032	0.357051	78.7736	1.37088	0.597538	8.87545	NA	3.28835	2.03155	5.32265	0.907521	0.757706	0.964703	0.882686	0.721972	1	NA	1.30186	0.593945	0.262321	0.0798051	1.10809	2.26419	0.0235624	2.26419	0.463176
PLOD1	80	28	52	SMD	0	0.95	3	NA	0.244797	0.2408	1.0166	0.309344	-0.227162	0.716755	0.240803	0.95	-2.81489	3.30448	2.33621	2	0.310956	NA	1.41749e-06	0.180232	0	10.3847	0.00119058	0	3.22254	NA	1.08079	1	3.35106	0.143912	0	0.91095	8.14866e-06	0	1	NA	1.0166	0.244797	0.240799	-0.22716	0.716753	1.0166	0.309342	1.0166	0.596674
ITGAL	79	28	51	SMD	0	0.95	2	NA	-1.34917	0.508698	-2.65219	0.00799714	-2.3462	-0.352135	NA	0.95	NA	NA	1.99683	1	0.157629	NA	0.301478	0.854066	NA	NA	0.549071	NA	NA	NA	1.41309	NA	NA	0.499206	NA	NA	0.582513	0	1	NA	-2.65219	-1.14202	0.254928	-1.64167	-0.642368	-4.47977	7.47233e-06	-4.47977	0.0649379
GNAI2	79	24	55	SMD	0	0.95	4	NA	-0.0289531	0.664408	-0.0435772	0.965241	-1.33117	1.27326	1.38076	0.95	-5.96987	5.91196	18.8622	3	0.00029193	NA	1.46505	1.44168	0.274963	23.7607	1.21039	0.524369	4.8745	NA	2.50747	1.5809	3.97711	0.840952	0.599878	0.936779	0.829701	0.577117	1	NA	-0.0435772	-0.146565	0.266642	-0.669175	0.376045	-0.549669	0.582546	-0.549669	0.982349
PRDX5	79	30	49	SMD	0	0.95	4	NA	0.150826	0.458349	0.329064	0.742107	-0.747521	1.04917	0.89309	0.95	-3.69183	3.99348	9.69516	3	0.0213434	NA	0.587526	0.686056	0.0100209	12.231	0.766502	0.100104	3.49728	NA	1.7977	1.05773	3.05533	0.690567	0.106183	0.892877	0.699157	0.177516	1	NA	0.329064	0.235505	0.245424	-0.245518	0.716528	0.959583	0.337265	0.959583	0.873372
ALPL	79	26	53	SMD	0	0.95	2	NA	0.173917	0.241593	0.719875	0.471602	-0.299597	0.64743	NA	0.95	NA	NA	0.551604	1	0.457663	NA	0	0.197861	NA	NA	0	NA	NA	NA	1	NA	NA	0	NA	NA	0	0	1	NA	0.719875	0.173917	0.241593	-0.299597	0.64743	0.719875	0.471602	0.719875	0.709662
PTPRC	79	24	55	SMD	0	0.95	3	NA	-0.594857	0.361514	-1.64546	0.0998749	-1.30341	0.113697	0.555938	0.95	-7.65872	6.46901	3.71371	2	0.156163	NA	0.178375	0.398269	0	19.0074	0.422344	0	4.35975	NA	1.36267	1	2.5094	0.461455	0	0.841196	0.454948	0	1	NA	-1.64546	-0.592003	0.254336	-1.09049	-0.0935138	-2.32764	0.0199311	-2.32764	0.331962
MAN2B2	79	27	52	SMD	0	0.95	2	NA	0.22515	0.240519	0.936099	0.349222	-0.246259	0.696558	NA	0.95	NA	NA	0.827435	1	0.363015	NA	0	0.19494	NA	NA	0	NA	NA	NA	1	NA	NA	0	NA	NA	0	0	1	NA	0.936099	0.22515	0.240519	-0.246259	0.696558	0.936099	0.349222	0.936099	0.625466
UMOD	79	25	54	SMD	0	0.95	4	NA	-0.458933	0.583168	-0.786966	0.431302	-1.60192	0.684055	1.18567	0.95	-5.56045	4.64258	13.796	3	0.00319637	NA	1.06572	1.11072	0.140751	18.7632	1.03234	0.375168	4.33165	NA	2.14445	1.30636	3.52023	0.782546	0.414028	0.919303	0.783422	0.425661	1	NA	-0.786966	-0.51448	0.267285	-1.03835	0.00938983	-1.92483	0.0542502	-1.92483	0.688805
ADH4	78	24	54	SMD	0	0.95	3	NA	-0.00555763	0.257372	-0.0215938	0.982772	-0.509998	0.498882	0.257372	0.95	-3.27578	3.26466	1.48565	2	0.475768	NA	0	0.199821	0	5.45145	0	0	2.33483	NA	1	1	3.10057	0	0	0.89598	0	0	1	NA	-0.0215938	-0.00555763	0.257372	-0.509998	0.498882	-0.0215938	0.982772	-0.0215938	0.989741
DBN1	78	27	51	SMD	0	0.95	2	NA	0.520793	0.243941	2.13491	0.0327684	0.0426765	0.998909	NA	0.95	NA	NA	0.222331	1	0.637269	NA	0	0.202768	NA	NA	0	NA	NA	NA	1	NA	NA	0	NA	NA	0	0	1	NA	2.13491	0.520793	0.243941	0.0426765	0.998909	2.13491	0.0327684	2.13491	0.17421
ALDH16A1	78	31	47	SMD	0	0.95	3	NA	-0.242568	0.316573	-0.766229	0.44354	-0.86304	0.377905	0.431732	0.95	-5.72824	5.2431	2.29652	2	0.317188	NA	0.0861736	0.357067	0	10.5028	0.293553	0	3.2408	NA	1.07157	1	3.32248	0.129118	0	0.909411	0.286618	0	1	NA	-0.766229	-0.153469	0.234902	-0.613868	0.306929	-0.653334	0.513541	-0.653334	0.700243
PSMD5	78	28	50	SMD	0	0.95	2	NA	0.171809	0.239214	0.718223	0.47262	-0.297042	0.64066	NA	0.95	NA	NA	0.00600139	1	0.938251	NA	0	0.19414	NA	NA	0	NA	NA	NA	1	NA	NA	0	NA	NA	0	0	1	NA	0.718223	0.171809	0.239214	-0.297042	0.64066	0.718223	0.47262	0.718223	0.709662
GNB1	78	31	47	SMD	0	0.95	3	NA	0.0325378	0.411826	0.0790085	0.937026	-0.774627	0.839703	0.701053	0.95	-8.87518	8.94026	5.13374	2	0.0767754	NA	0.321874	0.510544	0	24.1467	0.56734	0	4.91393	NA	1.60215	1	3.00067	0.610421	0	0.888938	0.632611	0	1	NA	0.0790085	-0.0495727	0.241322	-0.522555	0.42341	-0.205421	0.837243	-0.205421	0.971121
EPHB4	78	25	53	SMD	0	0.95	2	NA	-0.0309066	0.331376	-0.0932675	0.925691	-0.680392	0.618579	NA	0.95	NA	NA	1.6451	1	0.199626	NA	0.0911445	0.328707	NA	NA	0.301901	NA	NA	NA	1.28262	NA	NA	0.392136	NA	NA	0.415009	0	1	NA	-0.0932675	-0.082536	0.245165	-0.563051	0.397979	-0.336655	0.736377	-0.336655	0.965136
MARCO	78	32	46	SMD	0	0.95	3	NA	0.198777	0.237233	0.837898	0.402088	-0.266191	0.663746	0.237233	0.95	-2.81556	3.21311	0.601613	2	0.740221	NA	0	0.174995	0	2.30313	0	0	1.51761	NA	1	1	3.10057	0	0	0.89598	0	0	1	NA	0.837898	0.198777	0.237233	-0.266191	0.663746	0.837898	0.402088	0.837898	0.669558
NOTCH1	78	32	46	SMD	0	0.95	3	NA	-0.467081	0.761908	-0.613041	0.539849	-1.96039	1.02623	1.4529	0.95	-18.9279	17.9938	15.8077	2	0.000369323	NA	1.53042	1.74228	0.252642	70.3434	1.2371	0.502635	8.3871	NA	2.81138	1.67022	4.73222	0.873479	0.64153	0.955345	0.878786	0.600569	1	NA	-0.613041	-0.211258	0.248471	-0.698251	0.275736	-0.850232	0.395196	-0.850232	0.758991
RAD23B	77	30	47	SMD	0	0.95	3	NA	0.966555	0.757495	1.27599	0.20196	-0.518109	2.45122	1.43786	0.95	-17.3032	19.2363	14.2674	2	0.000797777	NA	1.49364	1.7225	0.227046	70.2659	1.22214	0.476494	8.38248	NA	2.6709	1.56674	4.5532	0.85982	0.592614	0.951765	0.867687	0.55139	1	NA	1.27599	0.657017	0.2548	0.157619	1.15642	2.57857	0.00992116	2.57857	0.472798
YARS1	77	29	48	SMD	0	0.95	3	NA	-0.409674	0.240812	-1.70122	0.0889016	-0.881657	0.0623085	0.240812	0.95	-3.46948	2.65013	0.978729	2	0.613016	NA	0	0.203525	0	5.45141	0	0	2.33483	NA	1	1	3.10057	0	0	0.89598	0	0	1	NA	-1.70122	-0.409674	0.240812	-0.881657	0.0623085	-1.70122	0.0889016	-1.70122	0.314823
HARS1	77	33	44	SMD	0	0.95	2	NA	-0.05319	0.461837	-0.11517	0.90831	-0.958374	0.851994	NA	0.95	NA	NA	2.71826	1	0.0992064	NA	0.282441	0.631896	NA	NA	0.531452	NA	NA	NA	1.64871	1	3.44152	0.632117	0	0.915569	0.662096	0	1	NA	-0.11517	-0.226007	0.233861	-0.684367	0.232353	-0.966416	0.333836	-0.966416	0.958462
RTN4RL2	77	25	52	SMD	0	0.95	4	NA	-0.934516	0.536163	-1.74297	0.0813386	-1.98538	0.116343	1.0662	0.95	-5.522	3.65297	11.7721	3	0.00820589	NA	0.849309	0.938861	0.0734798	15.4826	0.92158	0.271072	3.9348	NA	1.98092	1.18703	3.30576	0.745161	0.290301	0.908492	0.738606	0.328904	1	NA	-1.74297	-0.86296	0.267879	-1.38799	-0.337927	-3.22146	0.00127541	-3.22146	0.298045
IGLV5-52	77	33	44	SMD	0	0.95	3	NA	-0.450998	0.624485	-0.722192	0.470176	-1.67497	0.77297	1.1719	0.95	-15.3414	14.4394	11.5652	2	0.00308075	NA	0.983369	1.17016	0.119562	47.9032	0.99165	0.345778	6.92122	NA	2.4047	1.37519	4.20493	0.827067	0.471222	0.943443	0.840527	0.466848	1	NA	-0.722192	-0.346545	0.246392	-0.829465	0.136375	-1.40648	0.159582	-1.40648	0.709662
STC2	77	32	45	SMD	0	0.95	3	NA	0.146434	0.239423	0.611612	0.540795	-0.322827	0.615695	0.239423	0.95	-2.89573	3.18859	1.359	2	0.506869	NA	0	0.178228	0	6.04674	0	0	2.45901	NA	1	1	3.10057	0	0	0.89598	0	0	1	NA	0.611612	0.146434	0.239423	-0.322827	0.615695	0.611612	0.540795	0.611612	0.759616
PROX1	77	39	38	SMD	0	0.95	2	NA	-0.062982	0.228478	-0.275659	0.78281	-0.51079	0.384826	NA	0.95	NA	NA	0.219217	1	0.639638	NA	0	0.458581	NA	NA	0	NA	NA	NA	1	NA	NA	0	NA	NA	0	0	1	NA	-0.275659	-0.062982	0.228478	-0.51079	0.384826	-0.275659	0.78281	-0.275659	0.898132
SCGB3A1	77	30	47	SMD	0	0.95	3	NA	-0.873008	0.572441	-1.52506	0.127243	-1.99497	0.248955	1.03033	0.95	-13.9646	12.2186	6.29564	2	0.0429457	NA	0.733892	0.988831	0	53.5593	0.856675	0	7.31842	NA	1.77421	1	3.29379	0.68232	0	0.907826	0.746534	0	1	NA	-1.52506	-0.581984	0.248115	-1.06828	-0.0956874	-2.34562	0.0189954	-2.34562	0.371208
MYH15	76	17	59	SMD	0	0.95	2	NA	0.321971	0.610328	0.527538	0.59782	-0.874249	1.51819	NA	0.95	NA	NA	4.51844	1	0.0335313	NA	0.580313	1.05394	NA	NA	0.761783	NA	NA	NA	2.12566	1.01751	4.44069	0.778685	0.0341192	0.949289	0.778943	0.166731	1	NA	0.527538	0.282833	0.286196	-0.278101	0.843767	0.988249	0.323031	0.988249	0.795999
FDPS	76	27	49	SMD	0	0.95	2	NA	-0.239247	0.419389	-0.570465	0.568362	-1.06124	0.582741	NA	0.95	NA	NA	2.50983	1	0.113138	NA	0.217492	0.511298	NA	NA	0.466361	NA	NA	NA	1.58425	1	3.27754	0.601567	0	0.90691	0.618271	0	1	NA	-0.570465	-0.133733	0.244474	-0.612894	0.345427	-0.547025	0.584362	-0.547025	0.771894
BGN	76	25	51	SMD	0	0.95	2	NA	0.729513	0.949949	0.767949	0.442517	-1.13235	2.59138	NA	0.95	NA	NA	10.654	1	0.00109834	NA	1.63874	2.55759	NA	NA	1.28013	NA	NA	NA	3.26404	1.71906	6.19756	0.906138	0.66161	0.973965	0.907987	0.657558	1	NA	0.767949	0.315308	0.255463	-0.185391	0.816008	1.23426	0.217106	1.23426	0.699999
IPO5	76	29	47	SMD	0	0.95	3	NA	0.204098	0.24067	0.84804	0.396416	-0.267607	0.675802	0.24067	0.95	-2.8539	3.2621	0.0598595	2	0.970514	NA	0	0.176945	0	0.0348227	0	0	0.186609	NA	1	1	3.10057	0	0	0.89598	0	0	1	NA	0.84804	0.204098	0.24067	-0.267607	0.675802	0.84804	0.396416	0.84804	0.663755
UNC13D	76	29	47	SMD	0	0.95	3	NA	0.176272	0.24312	0.725042	0.468426	-0.300234	0.652779	0.24312	0.95	-2.91286	3.2654	1.64907	2	0.438439	NA	0	0.177849	0	5.94574	0	0	2.43839	NA	1	1	3.10057	0	0	0.89598	0	0	1	NA	0.725042	0.176272	0.24312	-0.300234	0.652779	0.725042	0.468426	0.725042	0.709662
ADGRF5	76	26	50	SMD	0	0.95	4	NA	-0.437368	0.323227	-1.35313	0.176013	-1.07088	0.196144	0.492572	0.95	-2.55674	1.682	4.28573	3	0.232217	NA	0.138152	0.338555	0	5.14845	0.371688	0	2.26902	NA	1.19523	1	1.98123	0.300003	0	0.745241	0.330585	0	1	NA	-1.35313	-0.392624	0.255041	-0.892495	0.107248	-1.53945	0.123694	-1.53945	0.446285
FAP	76	31	45	SMD	0	0.95	3	NA	-1.11981	0.48743	-2.29738	0.0215972	-2.07516	-0.164466	0.861612	0.95	-12.0676	9.82801	6.50603	2	0.0386575	NA	0.504787	0.713629	0	30.4941	0.710484	0	5.52214	NA	1.80361	1	3.34094	0.692593	0	0.910409	0.708212	0.067097	1	NA	-2.29738	-1.0091	0.257962	-1.5147	-0.503504	-3.91182	9.16028e-05	-3.91182	0.128988
MYL9	76	31	45	SMD	0	0.95	3	NA	-0.270024	0.845746	-0.319274	0.749519	-1.92766	1.38761	1.62934	0.95	-20.9728	20.4327	19.2424	2	6.63087e-05	NA	1.93947	2.14599	0.365551	86.2259	1.39265	0.604608	9.28579	NA	3.1018	1.88856	5.09446	0.896063	0.719626	0.96147	0.903819	0.679359	1	NA	-0.319274	-0.302556	0.25894	-0.810068	0.204956	-1.16844	0.242629	-1.16844	0.877055
PPA1	76	65	11	SMD	0	0.95	2	NA	-0.47116	1.50212	-0.313662	0.753778	-3.41527	2.47295	NA	0.95	NA	NA	13.4578	1	0.000243996	NA	4.17793	6.38276	NA	NA	2.044	NA	NA	NA	3.66848	1.99669	6.74004	0.925693	0.74917	0.977987	0.925804	0.72043	1	NA	-0.313662	-0.266415	0.405029	-1.06026	0.527428	-0.657768	0.510687	-0.657768	0.880956
CCL18	75	24	51	SMD	0	0.95	3	NA	0.299656	0.253026	1.18429	0.236298	-0.196265	0.795577	0.253026	0.95	-2.91534	3.51465	1.03632	2	0.595617	NA	0	0.19475	0	4.03705	0	0	2.00924	NA	1	1	3.10057	0	0	0.89598	0	0	1	NA	1.18429	0.299656	0.253026	-0.196265	0.795577	1.18429	0.236298	1.18429	0.518261
RACK1	75	33	42	SMD	0	0.95	2	NA	-0.311604	0.631421	-0.493496	0.621663	-1.54917	0.92596	NA	0.95	NA	NA	4.54493	1	0.0330164	NA	0.633299	1.14827	NA	NA	0.795801	NA	NA	NA	2.13188	1.02087	4.45202	0.779975	0.0404668	0.949547	0.794218	0.253617	1	NA	-0.493496	-0.00912249	0.237136	-0.473901	0.455656	-0.0384694	0.969313	-0.0384694	0.814797
AKR1A1	75	32	43	SMD	0	0.95	3	NA	0.272264	0.346104	0.786654	0.431484	-0.406087	0.950615	0.522133	0.95	-6.36206	6.90659	3.48796	2	0.174823	NA	0.152835	0.374268	0	17.9637	0.390941	0	4.23836	NA	1.3206	1	2.40509	0.426599	0	0.827124	0.425293	0	1	NA	0.786654	0.207131	0.239884	-0.263034	0.677296	0.863462	0.387883	0.863462	0.688805
CCT2	75	27	48	SMD	0	0.95	3	NA	-0.0886632	0.450784	-0.196687	0.844073	-0.972183	0.794857	0.786638	0.95	-10.0839	9.90652	6.26062	2	0.0437043	NA	0.415594	0.609937	0	24.1983	0.644666	0	4.91917	NA	1.76927	1	3.28579	0.680543	0	0.907377	0.681728	0.0521156	1	NA	-0.196687	-0.0263975	0.252512	-0.521312	0.468517	-0.104539	0.916741	-0.104539	0.927736
RPL14	75	32	43	SMD	0	0.95	2	NA	-0.458915	0.623535	-0.735989	0.461737	-1.68102	0.763192	NA	0.95	NA	NA	4.30428	1	0.0380165	NA	0.609541	1.1229	NA	NA	0.780731	NA	NA	NA	2.07468	1	4.3466	0.767673	0	0.94707	0.783882	0.218071	1	NA	-0.735989	-0.159536	0.23854	-0.627066	0.307993	-0.668804	0.503621	-0.668804	0.709662
ACTN4	75	26	49	SMD	0	0.95	4	NA	0.482712	0.356085	1.35561	0.175223	-0.215201	1.18063	0.598922	0.95	-2.09424	3.05967	5.63304	3	0.130895	NA	0.231912	0.414251	0	8.2017	0.481572	0	2.86386	NA	1.37028	1	2.37757	0.467428	0	0.823098	0.457252	0	1	NA	1.35561	0.486578	0.259309	-0.0216586	0.994815	1.87644	0.0605949	1.87644	0.445249
CILP2	75	26	49	SMD	0	0.95	4	NA	-1.60748	1.38905	-1.15725	0.247172	-4.32998	1.11502	3.02565	0.95	-14.6258	11.4108	41.1703	3	6.01733e-09	NA	7.22506	6.30158	1.93741	100	2.68795	1.39191	10	NA	3.70452	2.54519	5.39192	0.927132	0.845631	0.965604	0.936143	0.760262	1	NA	-1.15725	-1.24051	0.318632	-1.86502	-0.616002	-3.89324	9.89156e-05	-3.89324	0.531858
PAM	75	31	44	SMD	0	0.95	3	NA	-0.460729	0.594429	-0.775079	0.438293	-1.62579	0.70433	1.08555	0.95	-14.254	13.3325	7.91961	2	0.0190669	NA	0.82508	1.06309	0.0215405	47.8346	0.908339	0.146767	6.91625	NA	1.98993	1.09211	3.62583	0.747462	0.161571	0.923935	0.77835	0.177799	1	NA	-0.775079	-0.540394	0.251835	-1.03398	-0.0468054	-2.14582	0.0318873	-2.14582	0.696951
RELN	75	30	45	SMD	0	0.95	4	NA	0.422832	0.327036	1.29292	0.196039	-0.218148	1.06381	0.525283	0.95	-1.83728	2.68294	5.2359	3	0.155316	NA	0.16897	0.348384	0	7.69536	0.41106	0	2.77405	NA	1.3211	1	2.28021	0.427033	0	0.807669	0.394964	0	1	NA	1.29292	0.474024	0.248973	-0.0139549	0.962002	1.90391	0.0569213	1.90391	0.467493
CYCS	75	26	49	SMD	0	0.95	3	NA	-0.0209524	0.252069	-0.0831217	0.933755	-0.514999	0.473094	0.252069	0.95	-3.2238	3.18189	1.82194	2	0.402133	NA	0	0.19072	0	6.48539	0	0	2.54664	NA	1	1	3.10057	0	0	0.89598	0	0	1	NA	-0.0831217	-0.0209524	0.252069	-0.514999	0.473094	-0.0831217	0.933755	-0.0831217	0.97021
PRPF4B	74	18	56	SMD	0	0.95	3	NA	-0.202729	0.330155	-0.614042	0.539187	-0.849822	0.444363	0.417809	0.95	-5.5115	5.10604	2.47285	2	0.290421	NA	0.0655621	0.33517	0	13.7953	0.256051	0	3.7142	NA	1.11195	1	3.44766	0.191215	0	0.91587	0.200491	0	1	NA	-0.614042	-0.195286	0.290914	-0.765466	0.374895	-0.671284	0.50204	-0.671284	0.758764
UBA7	74	29	45	SMD	0	0.95	2	NA	0.0190801	0.238451	0.0800171	0.936224	-0.448275	0.486435	NA	0.95	NA	NA	0.347726	1	0.555403	NA	0	0.248648	NA	NA	0	NA	NA	NA	1	NA	NA	0	NA	NA	0	0	1	NA	0.0800171	0.0190801	0.238451	-0.448275	0.486435	0.0800171	0.936224	0.0800171	0.971121
PODXL	74	25	49	SMD	0	0.95	4	NA	-1.24133	0.303126	-4.09509	4.22003e-05	-1.83544	-0.647212	0.376474	0.95	-2.86116	0.378507	2.99621	3	0.39221	NA	0.0498471	0.297264	0	3.46251	0.223265	0	1.86078	NA	1	1	2.55553	0	0	0.846878	0.135623	0	1	NA	-4.09509	-1.24019	0.279842	-1.78867	-0.691708	-4.43174	9.3474e-06	-4.43174	0.00118551
AHCY	74	26	48	SMD	0	0.95	2	NA	0.297423	0.465001	0.639619	0.522421	-0.613962	1.20881	NA	0.95	NA	NA	2.98658	1	0.0839572	NA	0.292906	0.622746	NA	NA	0.541208	NA	NA	NA	1.72817	1	3.63134	0.665169	0	0.924166	0.677314	0	1	NA	0.639619	0.172601	0.248858	-0.315151	0.660353	0.693574	0.48795	0.693574	0.7451
CBR1	74	25	49	SMD	0	0.95	2	NA	1.2726	0.533102	2.38716	0.0169793	0.227737	2.31746	NA	0.95	NA	NA	3.22046	1	0.0727232	NA	0.400066	0.820581	NA	NA	0.632508	NA	NA	NA	1.79456	1	3.78108	0.689485	0	0.930053	0.703852	0	1	NA	2.38716	1.10173	0.266487	0.579421	1.62403	4.13425	3.56109e-05	4.13425	0.108188
SCP2	74	31	43	SMD	0	0.95	2	NA	0.233349	0.237498	0.98253	0.325839	-0.232138	0.698835	NA	0.95	NA	NA	0.16571	1	0.683953	NA	0	0.232193	NA	NA	0	NA	NA	NA	1	NA	NA	0	NA	NA	0	0	1	NA	0.98253	0.233349	0.237498	-0.232138	0.698835	0.98253	0.325839	0.98253	0.607867
DLD	74	25	49	SMD	0	0.95	2	NA	0.36724	0.498641	0.736483	0.461437	-0.610078	1.34456	NA	0.95	NA	NA	3.36311	1	0.066672	NA	0.354415	0.71332	NA	NA	0.595328	NA	NA	NA	1.83388	1	3.86643	0.702656	0	0.933107	0.7127	0	1	NA	0.736483	0.226361	0.25107	-0.265728	0.71845	0.901583	0.367279	0.901583	0.709662
PTBP1	74	28	46	SMD	0	0.95	3	NA	0.182592	0.683394	0.267184	0.789328	-1.15684	1.52202	1.28762	0.95	-16.1782	16.5434	13	2	0.00150342	NA	1.19094	1.40165	0.16475	56.24	1.0913	0.405894	7.49933	NA	2.54951	1.47861	4.39604	0.846154	0.542601	0.948254	0.850015	0.52912	1	NA	0.267184	0.0635323	0.255511	-0.437261	0.564325	0.248648	0.803633	0.248648	0.900308
RPS4X	74	31	43	SMD	0	0.95	2	NA	-0.0853573	0.236752	-0.360534	0.718448	-0.549383	0.378669	NA	0.95	NA	NA	0.148528	1	0.699946	NA	0	0.229353	NA	NA	0	NA	NA	NA	1	NA	NA	0	NA	NA	0	0	1	NA	-0.360534	-0.0853573	0.236752	-0.549383	0.378669	-0.360534	0.718448	-0.360534	0.858755
PSMC3	74	31	43	SMD	0	0.95	2	NA	0.0403196	0.237432	0.169815	0.865155	-0.425039	0.505679	NA	0.95	NA	NA	0.989186	1	0.319941	NA	0	0.233637	NA	NA	0	NA	NA	NA	1	NA	NA	0	NA	NA	0	0	1	NA	0.169815	0.0403196	0.237432	-0.425039	0.505679	0.169815	0.865155	0.169815	0.938521
RPL23A	74	27	47	SMD	0	0.95	3	NA	-0.970396	0.735826	-1.31878	0.187241	-2.41259	0.471797	1.35594	0.95	-18.1992	16.2584	10.7573	2	0.00461401	NA	1.29712	1.63217	0.120979	67.9364	1.13891	0.34782	8.24236	NA	2.31919	1.31511	4.08989	0.81408	0.421804	0.940217	0.798562	0.377511	1	NA	-1.31878	-0.367892	0.256865	-0.871338	0.135555	-1.43224	0.152076	-1.43224	0.459151
FTH1	74	26	48	SMD	0	0.95	2	NA	0.739612	0.324337	2.28038	0.022585	0.103924	1.3753	NA	0.95	NA	NA	1.46976	1	0.225383	NA	0.0730519	0.323233	NA	NA	0.270281	NA	NA	NA	1.21234	NA	NA	0.319618	NA	NA	0.347223	0	1	NA	2.28038	0.694835	0.253772	0.19745	1.19222	2.73803	0.00618093	2.73803	0.133486
ATF6	74	25	49	SMD	0	0.95	4	NA	-0.567727	0.260128	-2.1825	0.029073	-1.07757	-0.0578866	0.260128	0.95	-1.68697	0.551512	0.666775	3	0.88099	NA	0	0.221432	0	0.646688	0	0	0.804169	NA	1	1	2.55553	0	0	0.846878	0	0	1	NA	-2.1825	-0.567727	0.260128	-1.07757	-0.0578866	-2.1825	0.029073	-2.1825	0.160963
NME1	74	24	50	SMD	0	0.95	3	NA	-0.200029	0.512221	-0.390514	0.696157	-1.20396	0.803905	0.913261	0.95	-11.8041	11.4041	6.98503	2	0.0304243	NA	0.571676	0.788123	0	33.2257	0.756092	0	5.76417	NA	1.86883	1.01433	3.44317	0.713673	0.0280581	0.91565	0.726297	0.129538	1	NA	-0.390514	-0.0698371	0.261326	-0.582026	0.442352	-0.267242	0.789283	-0.267242	0.848389
CHD8	73	20	53	SMD	0	0.95	2	NA	-0.766659	1.09665	-0.699093	0.484494	-2.91605	1.38273	NA	0.95	NA	NA	8.16994	1	0.00425903	NA	2.1269	3.4274	NA	NA	1.45839	NA	NA	NA	2.85831	1.45299	5.62284	0.8776	0.526332	0.968371	0.884264	0.579642	1	NA	-0.699093	-0.0814864	0.2715	-0.613616	0.450643	-0.300134	0.764075	-0.300134	0.719156
IQCE	73	14	59	SMD	0	0.95	2	NA	-1.40851	0.366952	-3.83841	0.000123834	-2.12772	-0.689299	NA	0.95	NA	NA	1.24654	1	0.264215	NA	0.0543309	0.388494	NA	NA	0.23309	NA	NA	NA	1.11648	NA	NA	0.197778	NA	NA	0.201743	0	1	NA	-3.83841	-1.3957	0.326837	-2.03629	-0.755113	-4.27033	1.95187e-05	-4.27033	0.00260911
KIF2A	73	14	59	SMD	0	0.95	2	NA	0.203498	1.63629	0.124366	0.901026	-3.00357	3.41057	NA	0.95	NA	NA	23.719	1	1.11476e-06	NA	5.12934	7.57328	NA	NA	2.26481	NA	NA	NA	4.87022	2.87516	8.24962	0.95784	0.879031	0.985306	0.95788	0.841235	1	NA	0.124366	-0.0360975	0.332037	-0.686878	0.614683	-0.108715	0.913428	-0.108715	0.957182
MIA3	73	14	59	SMD	0	0.95	2	NA	-0.337555	1.58815	-0.212546	0.831681	-3.45027	2.77516	NA	0.95	NA	NA	23.2519	1	1.42111e-06	NA	4.8275	7.13393	NA	NA	2.19716	NA	NA	NA	4.82202	2.83869	8.19107	0.956993	0.875902	0.985095	0.956994	0.837796	1	NA	-0.212546	-0.385307	0.329191	-1.03051	0.259896	-1.17047	0.241814	-1.17047	0.922499
TTC3	73	14	59	SMD	0	0.95	2	NA	1.98386	0.34496	5.75097	8.87311e-09	1.30775	2.65996	NA	0.95	NA	NA	0.00222184	1	0.962405	NA	0	0.341093	NA	NA	0	NA	NA	NA	1	NA	NA	0	NA	NA	0	0	1	NA	5.75097	1.98386	0.34496	1.30775	2.65996	5.75097	8.87311e-09	5.75097	2.24342e-06
NAGK	73	14	59	SMD	0	0.95	2	NA	0.403141	1.21892	0.330736	0.740844	-1.9859	2.79218	NA	0.95	NA	NA	14.1076	1	0.000172648	NA	2.76128	4.20296	NA	NA	1.66171	NA	NA	NA	3.756	2.05816	6.85446	0.929116	0.76393	0.978716	0.929244	0.733453	1	NA	0.330736	0.215314	0.320054	-0.411981	0.842608	0.672742	0.501111	0.672742	0.872969
CCDC125	73	14	59	SMD	0	0.95	2	NA	-0.0565839	0.822441	-0.0688	0.945149	-1.66854	1.55537	NA	0.95	NA	NA	7.05885	1	0.00788746	NA	1.16135	1.91347	NA	NA	1.07766	NA	NA	NA	2.65685	1.32654	5.32124	0.858334	0.431726	0.964684	0.858465	0.466464	1	NA	-0.0688	0.00512146	0.308394	-0.59932	0.609562	0.0166069	0.98675	0.0166069	0.97342
HSCB	73	14	59	SMD	0	0.95	2	NA	-0.29637	0.789494	-0.375392	0.707369	-1.84375	1.25101	NA	0.95	NA	NA	6.57193	1	0.01036	NA	1.05696	1.76304	NA	NA	1.02809	NA	NA	NA	2.56358	1.2695	5.1768	0.847838	0.379508	0.962685	0.847873	0.426287	1	NA	-0.375392	-0.324784	0.307695	-0.927854	0.278287	-1.05554	0.291179	-1.05554	0.852611
CCDC40	73	14	59	SMD	0	0.95	2	NA	0.233159	0.450656	0.517375	0.604894	-0.650112	1.11643	NA	0.95	NA	NA	2.21202	1	0.136939	NA	0.222696	0.574787	NA	NA	0.471907	NA	NA	NA	1.48729	1	3.01047	0.547925	0	0.889661	0.548267	0	1	NA	0.517375	0.246803	0.302637	-0.346356	0.839961	0.815506	0.414783	0.815506	0.800021
ARHGEF7	73	14	59	SMD	0	0.95	2	NA	0.589685	0.618641	0.953194	0.340492	-0.622829	1.8022	NA	0.95	NA	NA	4.05306	1	0.0440913	NA	0.576596	1.08252	NA	NA	0.759339	NA	NA	NA	2.01322	1	4.23007	0.753273	0	0.944114	0.753294	0.0695103	1	NA	0.953194	0.599603	0.307224	-0.00254454	1.20175	1.95168	0.050976	1.95168	0.615645
IGDCC4	73	14	59	SMD	0	0.95	2	NA	-2.2629	1.35666	-1.668	0.0953162	-4.9219	0.396098	NA	0.95	NA	NA	11.5704	1	0.000670117	NA	3.36774	5.21327	NA	NA	1.83514	NA	NA	NA	3.40152	1.81218	6.38478	0.913572	0.695492	0.975469	0.914888	0.682287	1	NA	-1.668	-1.71865	0.358647	-2.42159	-1.01572	-4.79205	1.65089e-06	-4.79205	0.325664
FASN	73	28	45	SMD	0	0.95	3	NA	-0.422362	0.25936	-1.62848	0.103423	-0.930697	0.0859734	0.284696	0.95	-4.03976	3.19504	2.1199	2	0.346474	NA	0.0137843	0.205751	0	8.04915	0.117407	0	2.8371	NA	1.02954	1	3.19215	0.056558	0	0.901863	0.0683061	0	1	NA	-1.62848	-0.419089	0.249725	-0.908542	0.0703627	-1.6782	0.0933074	-1.6782	0.337152
WDR44	73	28	45	SMD	0	0.95	2	NA	0.105951	0.264286	0.400895	0.688498	-0.41204	0.623941	NA	0.95	NA	NA	1.11316	1	0.291395	NA	0.0160048	0.222647	NA	NA	0.12651	NA	NA	NA	1.05507	NA	NA	0.10166	NA	NA	0.114571	0	1	NA	0.400895	0.116609	0.246659	-0.366834	0.600052	0.472753	0.636389	0.472753	0.845025
FHL1	73	26	47	SMD	0	0.95	3	NA	0.683636	0.348367	1.9624	0.0497156	0.000849554	1.36642	0.524069	0.95	-5.9753	7.34257	3.56971	2	0.167821	NA	0.153289	0.367134	0	18.3915	0.391522	0	4.28853	NA	1.33599	1	2.44416	0.439731	0	0.832605	0.421035	0	1	NA	1.9624	0.618598	0.258913	0.111137	1.12606	2.38921	0.0168848	2.38921	0.222215
ADH5	73	28	45	SMD	0	0.95	2	NA	0.521058	0.699492	0.744909	0.456327	-0.849921	1.89204	NA	0.95	NA	NA	6.29363	1	0.0121172	NA	0.827096	1.39065	NA	NA	0.909448	NA	NA	NA	2.50871	1.23643	5.09017	0.841109	0.345873	0.961405	0.845202	0.425446	1	NA	0.744909	0.262751	0.25127	-0.229729	0.75523	1.04569	0.295703	1.04569	0.707096
EZR	73	27	46	SMD	0	0.95	3	NA	0.399254	0.250547	1.59353	0.111042	-0.0918093	0.890317	0.250547	0.95	-2.78425	3.58275	1.37166	2	0.503672	NA	0	0.191111	0	5.83373	0	0	2.41531	NA	1	1	3.10057	0	0	0.89598	0	0	1	NA	1.59353	0.399254	0.250547	-0.0918093	0.890317	1.59353	0.111042	1.59353	0.353354
RPS8	73	29	44	SMD	0	0.95	2	NA	0.206687	0.296788	0.696413	0.48617	-0.375007	0.788381	NA	0.95	NA	NA	1.29083	1	0.255896	NA	0.0478521	0.300365	NA	NA	0.218751	NA	NA	NA	1.13615	NA	NA	0.225303	NA	NA	0.27163	0	1	NA	0.696413	0.245827	0.242672	-0.229802	0.721455	1.013	0.311061	1.013	0.719532
HMGCS1	73	28	45	SMD	0	0.95	2	NA	-0.262013	0.265077	-0.988441	0.322937	-0.781554	0.257528	NA	0.95	NA	NA	1.04997	1	0.305515	NA	0.0134529	0.399783	NA	NA	0.115986	NA	NA	NA	1.02468	NA	NA	0.0475888	NA	NA	0.0957284	0	1	NA	-0.988441	-0.248692	0.244924	-0.728734	0.231351	-1.01538	0.309924	-1.01538	0.606695
EEF1G	73	25	48	SMD	0	0.95	3	NA	1.63046	0.898789	1.81406	0.0696686	-0.131137	3.39205	1.71123	0.95	-20.1128	23.3737	19.6767	2	5.33646e-05	NA	2.12048	2.42518	0.384222	90.6289	1.45619	0.619857	9.51992	NA	3.13662	1.91509	5.13728	0.898357	0.727341	0.962109	0.874979	0.690074	1	NA	1.81406	1.11928	0.289868	0.551148	1.68741	3.86134	0.000112767	3.86134	0.269242
MADCAM1	73	20	53	SMD	0	0.95	3	NA	-2.42735	0.85394	-2.84253	0.00447564	-4.10105	-0.753662	1.59727	0.95	-22.7226	17.8679	12.3945	2	0.00203497	NA	1.82206	2.18901	0.233286	85.7782	1.34984	0.482997	9.26165	NA	2.48943	1.43546	4.31727	0.838639	0.514692	0.946349	0.832889	0.513004	1	NA	-2.84253	-2.11383	0.335266	-2.77094	-1.45672	-6.30494	2.88299e-10	-6.30494	0.0427016
PDGFRB	73	30	43	SMD	0	0.95	2	NA	-0.807207	0.429091	-1.8812	0.0599444	-1.64821	0.033796	NA	0.95	NA	NA	2.4057	1	0.120894	NA	0.222483	0.53847	NA	NA	0.471681	NA	NA	NA	1.55103	1	3.18904	0.584321	0	0.901672	0.604184	0	1	NA	-1.8812	-0.695998	0.253139	-1.19214	-0.199855	-2.74947	0.00596916	-2.74947	0.24511
SUN3	73	38	35	SMD	0	0.95	2	NA	0.00718561	0.23496	0.0305823	0.975603	-0.453327	0.467699	NA	0.95	NA	NA	0.669742	1	0.413141	NA	0	0.170304	NA	NA	0	NA	NA	NA	1	NA	NA	0	NA	NA	0	0	1	NA	0.0305823	0.00718561	0.23496	-0.453327	0.467699	0.0305823	0.975603	0.0305823	0.986204
ST3GAL6	73	30	43	SMD	0	0.95	2	NA	-0.512775	0.248632	-2.06238	0.0391713	-1.00008	-0.0254646	NA	0.95	NA	NA	0.0320961	1	0.857817	NA	0	0.204386	NA	NA	0	NA	NA	NA	1	NA	NA	0	NA	NA	0	0	1	NA	-2.06238	-0.512775	0.248632	-1.00008	-0.0254646	-2.06238	0.0391713	-2.06238	0.193024
GP6	73	31	42	SMD	0	0.95	3	NA	0.135034	0.688741	0.196059	0.844564	-1.21487	1.48494	1.28343	0.95	-16.1725	16.4426	14.1449	2	0.000848137	NA	1.17284	1.42581	0.164251	51.9237	1.08298	0.405279	7.20581	NA	2.65941	1.55835	4.53844	0.858607	0.588215	0.95145	0.824145	0.560583	1	NA	0.196059	-0.186691	0.260057	-0.696393	0.323012	-0.717883	0.472829	-0.717883	0.927736
KCTD12	73	42	31	SMD	0	0.95	3	NA	0.157464	0.518744	0.303548	0.761472	-0.859257	1.17418	0.8883	0.95	-11.1295	11.4444	5.61913	2	0.0602313	NA	0.51998	0.809781	0	33.3589	0.721097	0	5.77572	NA	1.67618	1	3.13086	0.644073	0	0.897983	0.644108	0	1	NA	0.303548	0.27436	0.299236	-0.312133	0.860852	0.916866	0.359213	0.916866	0.885589
DYNC1H1	72	31	41	SMD	0	0.95	2	NA	-0.347156	0.416196	-0.834116	0.404215	-1.16289	0.468573	NA	0.95	NA	NA	2.12707	1	0.144717	NA	0.198351	0.529395	NA	NA	0.445366	NA	NA	NA	1.45845	1	2.9255	0.529869	0	0.883157	0.572543	0	1	NA	-0.834116	-0.214037	0.241497	-0.687363	0.259289	-0.88629	0.375461	-0.88629	0.670252
FCRL5	72	27	45	SMD	0	0.95	3	NA	0.358247	0.25186	1.4224	0.15491	-0.135391	0.851884	0.25186	0.95	-2.84194	3.55844	0.116787	2	0.943278	NA	0	0.200961	0	0.360017	0	0	0.600014	NA	1	1	3.10057	0	0	0.89598	0	0	1	NA	1.4224	0.358247	0.25186	-0.135391	0.851884	1.4224	0.15491	1.4224	0.413656
TUBA1C	72	21	51	SMD	0	0.95	3	NA	1.11026	0.285962	3.88256	0.000103363	0.549789	1.67074	0.285962	0.95	-2.52323	4.74376	1.61393	2	0.44621	NA	0	0.25031	0	7.87727	0	0	2.80665	NA	1	1	3.10057	0	0	0.89598	0	0	1	NA	3.88256	1.11026	0.285962	0.549789	1.67074	3.88256	0.000103363	3.88256	0.00230591
TPM2	71	17	54	SMD	0	0.95	3	NA	0.180806	0.280997	0.643445	0.519935	-0.369938	0.73155	0.280997	0.95	-3.3896	3.75121	1.82823	2	0.400871	NA	0	0.237981	0	7.80676	0	0	2.79406	NA	1	1	3.10057	0	0	0.89598	0	0	1	NA	0.643445	0.180806	0.280997	-0.369938	0.73155	0.643445	0.519935	0.643445	0.744799
DENR	71	27	44	SMD	0	0.95	2	NA	0.815678	0.852125	0.957228	0.338452	-0.854456	2.48581	NA	0.95	NA	NA	5.34253	1	0.0208112	NA	1.20329	2.09359	NA	NA	1.09695	NA	NA	NA	2.31139	1.12081	4.76667	0.812823	0.203957	0.955988	0.828581	0.388754	1	NA	0.957228	0.300448	0.251673	-0.192823	0.793719	1.1938	0.232556	1.1938	0.615338
UROD	71	25	46	SMD	0	0.95	2	NA	0.124996	0.270627	0.461876	0.64417	-0.405424	0.655416	NA	0.95	NA	NA	1.1171	1	0.290544	NA	0.016938	0.228514	NA	NA	0.130146	NA	NA	NA	1.05693	NA	NA	0.104825	NA	NA	0.115635	0	1	NA	0.461876	0.135173	0.252756	-0.36022	0.630566	0.534796	0.592791	0.534796	0.820788
PCBP1	71	28	43	SMD	0	0.95	3	NA	0.412655	0.497925	0.828749	0.407246	-0.563261	1.38857	0.886344	0.95	-10.8494	11.6747	7.18319	2	0.0275543	NA	0.537676	0.74464	0	29.7379	0.733264	0	5.45324	NA	1.89515	1.031	3.48361	0.721572	0.0592294	0.917597	0.722888	0.170467	1	NA	0.828749	0.342023	0.256241	-0.1602	0.844246	1.33477	0.181951	1.33477	0.672977
FKBP3	71	27	44	SMD	0	0.95	2	NA	-1.00985	1.14452	-0.882343	0.377592	-3.25306	1.23335	NA	0.95	NA	NA	7.19346	1	0.00731696	NA	2.28441	3.75226	NA	NA	1.51143	NA	NA	NA	2.68206	1.34213	5.35972	0.860985	0.444852	0.965189	0.871967	0.543386	1	NA	-0.882343	-0.209287	0.253438	-0.706016	0.287443	-0.825789	0.408924	-0.825789	0.647255
AQR	71	31	40	SMD	0	0.95	2	NA	-0.173491	0.502283	-0.345405	0.72979	-1.15795	0.810965	NA	0.95	NA	NA	3.98811	1	0.0458225	NA	0.379347	0.716015	NA	NA	0.615912	NA	NA	NA	1.99702	1	4.19874	0.749255	0	0.943277	0.751813	0.0686544	1	NA	-0.345405	-0.261199	0.245031	-0.741451	0.219053	-1.06598	0.286431	-1.06598	0.866263
NME3	71	26	45	SMD	0	0.95	3	NA	-0.334583	0.308611	-1.08416	0.278295	-0.93945	0.270284	0.427628	0.95	-5.76811	5.09894	2.63364	2	0.267986	NA	0.0876246	0.288109	0	8.39995	0.296014	0	2.89827	NA	1.14753	1	3.55799	0.240595	0	0.921007	0.306677	0	1	NA	-1.08416	-0.346919	0.253017	-0.842823	0.148985	-1.37113	0.170335	-1.37113	0.565916
ARG1	71	24	47	SMD	0	0.95	2	NA	0.109454	0.253344	0.432039	0.665713	-0.38709	0.605999	NA	0.95	NA	NA	0.168506	1	0.681443	NA	0	0.205088	NA	NA	0	NA	NA	NA	1	NA	NA	0	NA	NA	0	0	1	NA	0.432039	0.109454	0.253344	-0.38709	0.605999	0.432039	0.665713	0.432039	0.831182
CDHR2	71	32	39	SMD	0	0.95	3	NA	0.921698	0.298854	3.08411	0.00204162	0.335955	1.50744	0.298854	0.95	-2.8756	4.719	1.1483	2	0.563184	NA	0	0.26985	0	6.05101	0	0	2.45988	NA	1	1	3.10057	0	0	0.89598	0	0	1	NA	3.08411	0.921698	0.298854	0.335955	1.50744	3.08411	0.00204162	3.08411	0.0234632
TIE1	71	29	42	SMD	0	0.95	3	NA	-0.470247	0.252713	-1.86079	0.0627734	-0.965556	0.0250619	0.252713	0.95	-3.68128	2.74078	0.550718	2	0.7593	NA	0	0.199252	0	2.68173	0	0	1.6376	NA	1	1	3.10057	0	0	0.89598	0	0	1	NA	-1.86079	-0.470247	0.252713	-0.965556	0.0250619	-1.86079	0.0627734	-1.86079	0.252592
MMP14	71	26	45	SMD	0	0.95	3	NA	0.799024	0.320274	2.49481	0.0126024	0.171298	1.42675	0.438577	0.95	-4.77363	6.37168	3.07166	2	0.215277	NA	0.0897744	0.311361	0	17.9467	0.299624	0	4.23635	NA	1.23929	1	2.17666	0.348887	0	0.788934	0.291734	0	1	NA	2.49481	0.763642	0.262594	0.248967	1.27832	2.90807	0.00363666	2.90807	0.0865627
AHSP	71	28	43	SMD	0	0.95	3	NA	0.647375	0.258982	2.49969	0.0124303	0.139779	1.15497	0.258988	0.95	-2.64337	3.93812	1.54598	2	0.461631	NA	2.6763e-06	0.255021	0	13.0603	0.00163594	0	3.6139	NA	1	1	3.10057	0	0	0.89598	1.33007e-05	0	1	NA	2.49969	0.647374	0.25898	0.139783	1.15496	2.49971	0.0124296	2.49971	0.0864991
H2AC20	70	20	50	SMD	0	0.95	3	NA	-0.500423	0.464126	-1.07821	0.280942	-1.41009	0.409247	0.774336	0.95	-10.3393	9.33845	5.06251	2	0.0795592	NA	0.384183	0.648568	0	22.7808	0.619825	0	4.77293	NA	1.59099	1	2.9804	0.604939	0	0.887423	0.594492	0	1	NA	-1.07821	-0.393351	0.288032	-0.957884	0.171181	-1.36565	0.172048	-1.36565	0.569011
STIP1	70	29	41	SMD	0	0.95	3	NA	0.668007	0.258577	2.5834	0.00978321	0.161206	1.17481	0.258577	0.95	-2.61752	3.95354	1.11084	2	0.57383	NA	0	0.202012	0	4.40907	0	0	2.09978	NA	1	1	3.10057	0	0	0.89598	0	0	1	NA	2.5834	0.668007	0.258577	0.161206	1.17481	2.5834	0.00978321	2.5834	0.0749334
DDB1	70	27	43	SMD	0	0.95	2	NA	0.577483	0.502433	1.14937	0.250402	-0.407268	1.56223	NA	0.95	NA	NA	2.01149	1	0.156112	NA	0.295072	0.829847	NA	NA	0.543205	NA	NA	NA	1.41827	1	2.80224	0.502857	0	0.872653	0.584441	0	1	NA	1.14937	0.372782	0.251946	-0.121024	0.866587	1.47961	0.138978	1.47961	0.536526
PNLIP	70	24	46	SMD	0	0.95	3	NA	-0.108393	0.257776	-0.420495	0.674124	-0.613625	0.396838	0.257776	0.95	-3.38374	3.16696	1.63959	2	0.440521	NA	0	0.203729	0	6.96473	0	0	2.63908	NA	1	1	3.10057	0	0	0.89598	0	0	1	NA	-0.420495	-0.108393	0.257776	-0.613625	0.396838	-0.420495	0.674124	-0.420495	0.836689
RUVBL1	70	25	45	SMD	0	0.95	2	NA	-0.6686	0.975211	-0.685595	0.492968	-2.57998	1.24278	NA	0.95	NA	NA	5.9669	1	0.0145769	NA	1.61016	2.73557	NA	NA	1.26892	NA	NA	NA	2.44272	1.19716	4.9842	0.832409	0.302262	0.959746	0.84653	0.453732	1	NA	-0.685595	-0.0377066	0.256553	-0.540541	0.465128	-0.146974	0.883152	-0.146974	0.726001
AGL	70	24	46	SMD	0	0.95	2	NA	-0.502301	0.255983	-1.96224	0.0497341	-1.00402	-0.000583704	NA	0.95	NA	NA	1.8172e-07	1	0.99966	NA	0	0.311399	NA	NA	0	NA	NA	NA	1	NA	NA	0	NA	NA	0	0	1	NA	-1.96224	-0.502301	0.255983	-1.00402	-0.000583704	-1.96224	0.0497341	-1.96224	0.222215
EPPK1	70	31	39	SMD	0	0.95	3	NA	-0.166547	0.243173	-0.684891	0.493413	-0.643156	0.310063	0.243173	0.95	-3.25635	2.92325	0.989707	2	0.60966	NA	0	0.201292	0	5.67688	0	0	2.38262	NA	1	1	3.10057	0	0	0.89598	0	0	1	NA	-0.684891	-0.166547	0.243173	-0.643156	0.310063	-0.684891	0.493413	-0.684891	0.726001
EXTL2	70	24	46	SMD	0	0.95	3	NA	-1.36763	1.14847	-1.19083	0.233722	-3.61859	0.883331	2.22917	0.95	-29.692	26.9567	20.8145	2	3.02123e-05	NA	3.65024	3.95793	0.724154	100	1.91056	0.850972	10	NA	3.22603	1.98356	5.24675	0.903913	0.745839	0.963674	0.922488	0.65452	1	NA	-1.19083	-1.00208	0.292234	-1.57485	-0.429314	-3.42904	0.000605714	-3.42904	0.516846
FGFBP2	70	27	43	SMD	0	0.95	4	NA	-0.189999	0.647336	-0.29351	0.769133	-1.45875	1.07876	1.32373	0.95	-5.88557	5.50557	11.8831	3	0.0077945	NA	1.33323	1.36857	0.138476	27.6241	1.15465	0.372123	5.25586	NA	1.99024	1.19374	3.31817	0.747541	0.298254	0.909176	0.795398	0.232353	1	NA	-0.29351	-0.0489845	0.269444	-0.577084	0.479115	-0.181799	0.855741	-0.181799	0.890166
CCL5	70	22	48	SMD	0	0.95	3	NA	-0.154588	0.384665	-0.401876	0.687775	-0.908517	0.599342	0.602729	0.95	-7.81298	7.50381	3.86869	2	0.144519	NA	0.215315	0.447524	0	15.5497	0.46402	0	3.94331	NA	1.39081	1	2.57516	0.483029	0	0.849204	0.485051	0	1	NA	-0.401876	-0.226934	0.266031	-0.748344	0.294477	-0.853035	0.39364	-0.853035	0.845025
LEP	70	23	47	SMD	0	0.95	3	NA	0.213291	0.406069	0.525259	0.599403	-0.582589	1.00917	0.667401	0.95	-8.26684	8.69342	4.66296	2	0.0971519	NA	0.280532	0.495233	0	18.4041	0.529653	0	4.29	NA	1.52692	1	2.8601	0.571088	0	0.877753	0.567102	0	1	NA	0.525259	0.17677	0.265288	-0.343184	0.696724	0.666334	0.505198	0.666334	0.79641
STX7	69	27	42	SMD	0	0.95	2	NA	0.10815	0.24771	0.4366	0.662402	-0.377352	0.593653	NA	0.95	NA	NA	0.123749	1	0.725004	NA	0	0.391328	NA	NA	0	NA	NA	NA	1	NA	NA	0	NA	NA	0	0	1	NA	0.4366	0.10815	0.24771	-0.377352	0.593653	0.4366	0.662402	0.4366	0.830154
ALDH9A1	69	25	44	SMD	0	0.95	2	NA	0.60933	0.593358	1.02692	0.304459	-0.55363	1.77229	NA	0.95	NA	NA	4.41814	1	0.0355588	NA	0.549149	1.00382	NA	NA	0.741046	NA	NA	NA	2.10194	1.00477	4.39719	0.77366	0.00946297	0.948281	0.779878	0.182213	1	NA	1.02692	0.427504	0.260436	-0.082941	0.937949	1.64149	0.100695	1.64149	0.59442
SEPTIN7	69	26	43	SMD	0	0.95	3	NA	0.0178566	0.575232	0.0310425	0.975236	-1.10958	1.14529	1.05098	0.95	-13.3361	13.3718	8.17975	2	0.0167413	NA	0.773661	0.993503	0.0288583	42.6317	0.87958	0.169877	6.5293	NA	2.02234	1.11338	3.6734	0.755494	0.193294	0.925892	0.779371	0.234984	1	NA	0.0310425	-0.118323	0.263089	-0.633967	0.397322	-0.449744	0.652895	-0.449744	0.986204
RPLP0	69	23	46	SMD	0	0.95	3	NA	-0.954312	0.276107	-3.45631	0.000547618	-1.49547	-0.413152	0.276107	0.95	-4.46258	2.55396	1.26512	2	0.531231	NA	0	0.230633	0	5.87824	0	0	2.42451	NA	1	1	3.10057	0	0	0.89598	0	0	1	NA	-3.45631	-0.954312	0.276107	-1.49547	-0.413152	-3.45631	0.000547618	-3.45631	0.00805655
DMGDH	69	27	42	SMD	0	0.95	2	NA	0.588513	0.255895	2.29983	0.021458	0.0869691	1.09006	NA	0.95	NA	NA	0.674374	1	0.411531	NA	0	0.361206	NA	NA	0	NA	NA	NA	1	NA	NA	0	NA	NA	0	0	1	NA	2.29983	0.588513	0.255895	0.0869691	1.09006	2.29983	0.021458	2.29983	0.128663
PSMB5	69	21	48	SMD	0	0.95	4	NA	0.726179	0.339555	2.13862	0.0324665	0.0606635	1.39169	0.508872	0.95	-1.46332	2.91568	4.18782	3	0.241884	NA	0.143654	0.376269	0	5.38716	0.379017	0	2.32103	NA	1.1815	1	1.94173	0.283638	0	0.734769	0.311485	0	1	NA	2.13862	0.763564	0.279107	0.216525	1.3106	2.73574	0.00622399	2.73574	0.173965
CES1	69	27	42	SMD	0	0.95	3	NA	0.1078	0.254263	0.423971	0.671587	-0.390546	0.606146	0.254263	0.95	-3.12292	3.33852	1.34662	2	0.510017	NA	0	0.206371	0	7.59632	0	0	2.75614	NA	1	1	3.10057	0	0	0.89598	0	0	1	NA	0.423971	0.1078	0.254263	-0.390546	0.606146	0.423971	0.671587	0.423971	0.835765
MPIG6B	69	28	41	SMD	0	0.95	2	NA	0.822155	0.262556	3.13135	0.00174002	0.307555	1.33675	NA	0.95	NA	NA	0.392361	1	0.531061	NA	0	0.223806	NA	NA	0	NA	NA	NA	1	NA	NA	0	NA	NA	0	0	1	NA	3.13135	0.822155	0.262556	0.307555	1.33675	3.13135	0.00174002	3.13135	0.0204034
CD36	69	28	41	SMD	0	0.95	2	NA	-0.1894	0.701282	-0.270077	0.787101	-1.56389	1.18509	NA	0.95	NA	NA	6.40846	1	0.0113578	NA	0.832789	1.3955	NA	NA	0.912573	NA	NA	NA	2.53149	1.25011	5.1263	0.843956	0.360117	0.961947	0.84668	0.427911	1	NA	-0.270077	0.0260877	0.258489	-0.480541	0.532716	0.100924	0.919611	0.100924	0.899798
FCGR2A	69	28	41	SMD	0	0.95	2	NA	-0.0513926	0.420865	-0.122112	0.902811	-0.876274	0.773488	NA	0.95	NA	NA	2.45074	1	0.11747	NA	0.21397	0.511183	NA	NA	0.462569	NA	NA	NA	1.56548	1	3.2279	0.591959	0	0.904025	0.604	0	1	NA	-0.122112	0.0356871	0.254785	-0.463683	0.535057	0.140067	0.888607	0.140067	0.957737
ADH1C	68	13	55	SMD	0	0.95	2	NA	0.596846	0.438459	1.36123	0.173439	-0.262518	1.45621	NA	0.95	NA	NA	1.91143	1	0.166805	NA	0.183414	0.543981	NA	NA	0.428269	NA	NA	NA	1.38254	NA	NA	0.476831	NA	NA	0.477029	0	1	NA	1.36123	0.588709	0.316965	-0.0325304	1.20995	1.85733	0.0632638	1.85733	0.442942
SEPTIN6	68	20	48	SMD	0	0.95	2	NA	-0.649227	1.074	-0.604495	0.545515	-2.75423	1.45577	NA	0.95	NA	NA	12.6075	1	0.000384192	NA	2.12423	3.26292	NA	NA	1.45747	NA	NA	NA	3.55071	1.91472	6.58454	0.920682	0.727234	0.976935	0.920796	0.701548	1	NA	-0.604495	-0.510559	0.299504	-1.09758	0.0764581	-1.70468	0.0882538	-1.70468	0.763419
SDK1	68	14	54	SMD	0	0.95	2	NA	-1.30748	1.37873	-0.948326	0.342963	-4.00974	1.39477	NA	0.95	NA	NA	14.9017	1	0.000113261	NA	3.54834	5.37908	NA	NA	1.8837	NA	NA	NA	3.86027	2.13198	6.98961	0.932894	0.779994	0.979531	0.933338	0.749705	1	NA	-0.948326	-0.889369	0.33785	-1.55154	-0.227196	-2.63244	0.00847738	-2.63244	0.618639
ICOSLG	68	29	39	SMD	0	0.95	3	NA	-1.56783	0.853485	-1.83697	0.0662142	-3.24063	0.104973	1.6194	0.95	-22.1442	19.0086	12.4549	2	0.00197444	NA	1.89401	2.1872	0.259062	93.5043	1.37623	0.508982	9.66976	NA	2.49549	1.4398	4.32525	0.839421	0.51761	0.946546	0.866702	0.435534	1	NA	-1.83697	-1.3076	0.286007	-1.86816	-0.747033	-4.5719	4.83318e-06	-4.5719	0.260499
ACO1	68	24	44	SMD	0	0.95	2	NA	0.00809776	0.577251	0.0140281	0.988808	-1.12329	1.13949	NA	0.95	NA	NA	4.39758	1	0.03599	NA	0.517581	0.947409	NA	NA	0.719431	NA	NA	NA	2.09704	1.00215	4.38815	0.772602	0.00428467	0.948068	0.776639	0.16554	1	NA	0.0140281	-0.133675	0.261748	-0.646692	0.379342	-0.510701	0.609561	-0.510701	0.992077
HK1	68	29	39	SMD	0	0.95	2	NA	0.330704	0.248807	1.32916	0.183796	-0.156949	0.818358	NA	0.95	NA	NA	0.904005	1	0.34171	NA	0	0.248007	NA	NA	0	NA	NA	NA	1	NA	NA	0	NA	NA	0	0	1	NA	1.32916	0.330704	0.248807	-0.156949	0.818358	1.32916	0.183796	1.32916	0.453682
CTSL	68	22	46	SMD	0	0.95	3	NA	-0.24115	0.336011	-0.717685	0.472952	-0.89972	0.41742	0.468581	0.95	-6.19504	5.71274	2.48634	2	0.288468	NA	0.106665	0.346504	0	8.86083	0.326596	0	2.97671	NA	1.11498	1	3.45706	0.195605	0	0.916327	0.314915	0	1	NA	-0.717685	-0.190061	0.264366	-0.708209	0.328088	-0.718929	0.472185	-0.718929	0.709662
INF2	68	25	43	SMD	0	0.95	3	NA	0.121117	0.260621	0.464724	0.642129	-0.389691	0.631924	0.26356	0.95	-3.22773	3.46996	2.2775	2	0.320219	NA	0.00154051	0.205323	0	10.3461	0.0392494	0	3.21653	NA	1.06712	1	3.30869	0.121843	0	0.908654	0.00756009	0	1	NA	0.464724	0.120587	0.259597	-0.388214	0.629388	0.464515	0.642279	0.464515	0.820788
ISLR	68	22	46	SMD	0	0.95	4	NA	-1.38459	1.08599	-1.27496	0.202324	-3.51308	0.743905	2.33368	0.95	-11.4256	8.65644	28.3327	3	3.09247e-06	NA	4.26671	3.85174	1.0296	68.197	2.0656	1.01469	8.25815	NA	3.07315	2.02762	4.6578	0.894115	0.756764	0.953907	0.904451	0.689432	1	NA	-1.27496	-1.17438	0.318867	-1.79935	-0.549414	-3.68298	0.00023052	-3.68298	0.47292
IGLV3-12	68	31	37	SMD	0	0.95	3	NA	0.0162693	0.247656	0.0656931	0.947622	-0.469128	0.501667	0.247656	0.95	-3.1305	3.16304	1.022	2	0.599894	NA	0	0.19586	0	4.5216	0	0	2.1264	NA	1	1	3.10057	0	0	0.89598	0	0	1	NA	0.0656931	0.0162693	0.247656	-0.469128	0.501667	0.0656931	0.947622	0.0656931	0.97342
RAC2	68	27	41	SMD	0	0.95	2	NA	-0.0137521	0.453387	-0.0303319	0.975802	-0.902375	0.874871	NA	0.95	NA	NA	3.11597	1	0.0775285	NA	0.279536	0.582152	NA	NA	0.528711	NA	NA	NA	1.76521	1	3.71578	0.679072	0	0.927573	0.679937	0	1	NA	-0.0303319	-0.0479907	0.255417	-0.5486	0.452618	-0.187891	0.850962	-0.187891	0.986204
ALDH1A3	68	54	14	SMD	0	0.95	2	NA	-0.586188	1.22076	-0.480184	0.631097	-2.97883	1.80645	NA	0.95	NA	NA	6.93483	1	0.00845333	NA	2.55789	4.22692	NA	NA	1.59934	NA	NA	NA	2.63341	1.31211	5.28525	0.8558	0.419156	0.964201	0.858209	0.470778	1	NA	-0.480184	-0.201853	0.431758	-1.04808	0.644378	-0.467514	0.640132	-0.467514	0.820788
UCHL1	67	25	42	SMD	0	0.95	2	NA	-0.492792	0.450376	-1.09418	0.273876	-1.37551	0.389928	NA	0.95	NA	NA	1.91741	1	0.166143	NA	0.22125	0.653958	NA	NA	0.470372	NA	NA	NA	1.3847	NA	NA	0.478462	NA	NA	0.545385	0	1	NA	-1.09418	-0.338266	0.257265	-0.842497	0.165964	-1.31485	0.188559	-1.31485	0.565258
CAND1	67	28	39	SMD	0	0.95	3	NA	0.679802	0.570193	1.19223	0.23317	-0.437756	1.79736	1.03651	0.95	-12.4903	13.8499	9.01823	2	0.0110082	NA	0.749233	0.975867	0.0461818	37.1035	0.865582	0.214899	6.09126	NA	2.12347	1.18077	3.8188	0.778227	0.282748	0.931428	0.768159	0.347881	1	NA	1.19223	0.575576	0.270277	0.0458419	1.10531	2.12957	0.0332068	2.12957	0.516846
NAPRT	67	24	43	SMD	0	0.95	2	NA	0.120932	0.25775	0.469183	0.638939	-0.384249	0.626113	NA	0.95	NA	NA	0.642083	1	0.422957	NA	0	0.3735	NA	NA	0	NA	NA	NA	1	NA	NA	0	NA	NA	0	0	1	NA	0.469183	0.120932	0.25775	-0.384249	0.626113	0.469183	0.638939	0.469183	0.820788
RPS3	67	28	39	SMD	0	0.95	2	NA	-0.184942	0.250136	-0.739365	0.459685	-0.6752	0.305316	NA	0.95	NA	NA	0.706296	1	0.400676	NA	0	0.242705	NA	NA	0	NA	NA	NA	1	NA	NA	0	NA	NA	0	0	1	NA	-0.739365	-0.184942	0.250136	-0.6752	0.305316	-0.739365	0.459685	-0.739365	0.709662
BPIFB1	67	27	40	SMD	0	0.95	3	NA	0.0963615	0.424949	0.22676	0.82061	-0.736523	0.929246	0.68249	0.95	-8.5755	8.76822	4.33072	2	0.114709	NA	0.285212	0.550341	0	14.4799	0.534052	0	3.80524	NA	1.47152	1	2.74974	0.538183	0	0.867743	0.52647	0	1	NA	0.22676	-0.0221215	0.261232	-0.534127	0.489884	-0.0846814	0.932515	-0.0846814	0.917243
FGFR2	67	42	25	SMD	0	0.95	2	NA	0.566263	0.740057	0.765161	0.444176	-0.884223	2.01675	NA	0.95	NA	NA	4.81071	1	0.0282834	NA	0.867677	1.54909	NA	NA	0.931492	NA	NA	NA	2.19333	1.05445	4.5623	0.79213	0.100606	0.951957	0.792132	0.215962	1	NA	0.765161	0.569543	0.337407	-0.0917625	1.23085	1.688	0.0914112	1.688	0.700431
SUCLG1	66	18	48	SMD	0	0.95	2	NA	0.00499023	0.289266	0.0172514	0.986236	-0.56196	0.571941	NA	0.95	NA	NA	0.377062	1	0.53918	NA	0	0.258251	NA	NA	0	NA	NA	NA	1	NA	NA	0	NA	NA	0	0	1	NA	0.0172514	0.00499023	0.289266	-0.56196	0.571941	0.0172514	0.986236	0.0172514	0.991458
ALDOC	66	20	46	SMD	0	0.95	3	NA	-0.523395	0.911781	-0.574036	0.565943	-2.31045	1.26366	1.72033	0.95	-22.3823	21.3355	11.3379	2	0.00345143	NA	2.1282	2.49835	0.253154	100	1.45883	0.503144	10	NA	2.38096	1.35843	4.17317	0.823601	0.458095	0.942579	0.853315	0.373474	1	NA	-0.574036	-0.0870209	0.287081	-0.649689	0.475647	-0.303123	0.761796	-0.303123	0.770678
ABAT	66	23	43	SMD	0	0.95	2	NA	0.0576451	0.617345	0.0933759	0.925605	-1.15233	1.26762	NA	0.95	NA	NA	4.89602	1	0.0269186	NA	0.608807	1.08197	NA	NA	0.780261	NA	NA	NA	2.2127	1.06517	4.59647	0.795753	0.118623	0.952668	0.79872	0.246983	1	NA	0.0933759	-0.0892171	0.266786	-0.612108	0.433674	-0.334414	0.738067	-0.334414	0.965136
MYLK	66	22	44	SMD	0	0.95	2	NA	0.0537005	0.26423	0.203234	0.838952	-0.46418	0.571581	NA	0.95	NA	NA	0.837332	1	0.360161	NA	0	0.215118	NA	NA	0	NA	NA	NA	1	NA	NA	0	NA	NA	0	0	1	NA	0.203234	0.0537005	0.26423	-0.46418	0.571581	0.203234	0.838952	0.203234	0.924671
NASP	66	26	40	SMD	0	0.95	2	NA	-0.235206	0.254778	-0.923181	0.355913	-0.734561	0.264149	NA	0.95	NA	NA	0.103606	1	0.747545	NA	0	0.238976	NA	NA	0	NA	NA	NA	1	NA	NA	0	NA	NA	0	0	1	NA	-0.923181	-0.235206	0.254778	-0.734561	0.264149	-0.923181	0.355913	-0.923181	0.628142
ESD	66	25	41	SMD	0	0.95	3	NA	0.738186	0.486933	1.51599	0.129522	-0.216185	1.69256	0.847352	0.95	-10.0284	11.5048	6.4919	2	0.0389316	NA	0.480901	0.712108	0	25.6066	0.69347	0	5.0603	NA	1.80165	1	3.33782	0.691924	0	0.910242	0.676076	0.0994229	1	NA	1.51599	0.658628	0.273096	0.123369	1.19389	2.41171	0.015878	2.41171	0.373823
FH	66	21	45	SMD	0	0.95	2	NA	0.892591	0.569442	1.56748	0.117002	-0.223495	2.00868	NA	0.95	NA	NA	3.72271	1	0.0536772	NA	0.478685	0.925598	NA	NA	0.691871	NA	NA	NA	1.92943	1	4.06497	0.731378	0	0.939482	0.73811	0.0243497	1	NA	1.56748	0.743849	0.27712	0.200703	1.287	2.68421	0.00727018	2.68421	0.35892
RARS1	66	28	38	SMD	0	0.95	2	NA	0.129948	0.250707	0.518327	0.60423	-0.361429	0.621325	NA	0.95	NA	NA	0.445872	1	0.504302	NA	0	0.236707	NA	NA	0	NA	NA	NA	1	NA	NA	0	NA	NA	0	0	1	NA	0.518327	0.129948	0.250707	-0.361429	0.621325	0.518327	0.60423	0.518327	0.79984
TXNDC15	66	20	46	SMD	0	0.95	2	NA	0.27351	0.314272	0.870299	0.384137	-0.342451	0.889471	NA	0.95	NA	NA	1.3034	1	0.253593	NA	0.0480701	0.292044	NA	NA	0.219249	NA	NA	NA	1.14167	NA	NA	0.232778	NA	NA	0.243352	0	1	NA	0.870299	0.253187	0.27087	-0.277707	0.784082	0.934721	0.349932	0.934721	0.653292
CPM	66	21	45	SMD	0	0.95	2	NA	-0.423165	0.268709	-1.57481	0.115301	-0.949826	0.103496	NA	0.95	NA	NA	0.423744	1	0.515075	NA	0	0.221983	NA	NA	0	NA	NA	NA	1	NA	NA	0	NA	NA	0	0	1	NA	-1.57481	-0.423165	0.268709	-0.949826	0.103496	-1.57481	0.115301	-1.57481	0.356963
UBA52	66	33	33	SMD	0	0.95	2	NA	-0.344418	0.248938	-1.38355	0.166496	-0.832327	0.143491	NA	0.95	NA	NA	0.847057	1	0.357386	NA	0	0.17574	NA	NA	0	NA	NA	NA	1	NA	NA	0	NA	NA	0	0	1	NA	-1.38355	-0.344418	0.248938	-0.832327	0.143491	-1.38355	0.166496	-1.38355	0.432492
CD55	66	26	40	SMD	0	0.95	3	NA	0.13127	0.259804	0.505265	0.613373	-0.377936	0.640475	0.259804	0.95	-3.16985	3.43239	0.556712	2	0.757027	NA	0	0.203334	0	1.98532	0	0	1.40901	NA	1	1	3.10057	0	0	0.89598	0	0	1	NA	0.505265	0.13127	0.259804	-0.377936	0.640475	0.505265	0.613373	0.505265	0.809119
PSAP	66	26	40	SMD	0	0.95	4	NA	0.0673419	0.260997	0.258018	0.796393	-0.444202	0.578886	0.260997	0.95	-1.05564	1.19032	1.73158	3	0.629935	NA	0	0.223027	0	1.77443	0	0	1.33208	NA	1	1	2.55553	0	0	0.846878	0	0	1	NA	0.258018	0.0673419	0.260997	-0.444202	0.578886	0.258018	0.796393	0.258018	0.902936
TCP1	66	39	27	SMD	0	0.95	3	NA	-0.12984	0.361996	-0.358678	0.719836	-0.839339	0.579659	0.518948	0.95	-6.7237	6.46402	2.93229	2	0.230813	NA	0.138266	0.400167	0	13.3616	0.371841	0	3.65535	NA	1.21085	1	3.75431	0.31794	0	0.929052	0.351711	0	1	NA	-0.358678	-0.0610161	0.283992	-0.617631	0.495599	-0.214851	0.829883	-0.214851	0.859159
QPCT	66	23	43	SMD	0	0.95	3	NA	-0.491804	0.485275	-1.01345	0.310843	-1.44293	0.459318	0.846416	0.95	-11.2465	10.2629	6.13698	2	0.0464914	NA	0.480928	0.706693	0	28.7726	0.693489	0	5.36401	NA	1.75171	1	3.25721	0.674107	0	0.905744	0.680742	0.0282162	1	NA	-1.01345	-0.498624	0.273064	-1.03382	0.0365714	-1.82603	0.0678451	-1.82603	0.598413
CCDC126	65	23	42	SMD	0	0.95	3	NA	-0.119862	0.389445	-0.307775	0.758253	-0.88316	0.643437	0.604912	0.95	-7.80599	7.56627	3.70798	2	0.156611	NA	0.214251	0.459004	0	13.4354	0.462872	0	3.66543	NA	1.36161	1	2.50688	0.460623	0	0.840877	0.470878	0	1	NA	-0.307775	-0.134335	0.272616	-0.668653	0.399984	-0.492762	0.622181	-0.492762	0.883464
CNBP	65	27	38	SMD	0	0.95	2	NA	0.126639	0.253237	0.500082	0.617018	-0.369696	0.622974	NA	0.95	NA	NA	0.0425763	1	0.836525	NA	0	0.238785	NA	NA	0	NA	NA	NA	1	NA	NA	0	NA	NA	0	0	1	NA	0.500082	0.126639	0.253237	-0.369696	0.622974	0.500082	0.617018	0.500082	0.812165
TXNL1	65	24	41	SMD	0	0.95	2	NA	0.288453	0.801508	0.359888	0.718931	-1.28247	1.85938	NA	0.95	NA	NA	4.53029	1	0.0333001	NA	1.02718	1.86413	NA	NA	1.0135	NA	NA	NA	2.12845	1.01901	4.44576	0.779263	0.0369655	0.949405	0.799467	0.286668	1	NA	0.359888	-0.167152	0.264626	-0.685809	0.351505	-0.631654	0.527613	-0.631654	0.858755
PRKDC	65	28	37	SMD	0	0.95	2	NA	-0.0570609	0.252343	-0.226124	0.821105	-0.551644	0.437522	NA	0.95	NA	NA	0.904281	1	0.341636	NA	0	0.242168	NA	NA	0	NA	NA	NA	1	NA	NA	0	NA	NA	0	0	1	NA	-0.226124	-0.0570609	0.252343	-0.551644	0.437522	-0.226124	0.821105	-0.226124	0.917243
ADAM10	65	24	41	SMD	0	0.95	2	NA	0.465133	0.49307	0.943341	0.345506	-0.501266	1.43153	NA	0.95	NA	NA	3.07905	1	0.0793069	NA	0.332224	0.695822	NA	NA	0.576389	NA	NA	NA	1.75472	1	3.69211	0.675224	0	0.926641	0.683257	0	1	NA	0.943341	0.353328	0.266446	-0.168897	0.875552	1.32608	0.184814	1.32608	0.621011
PGM2	65	23	42	SMD	0	0.95	3	NA	0.383709	0.269036	1.42624	0.1538	-0.143592	0.91101	0.269036	0.95	-3.03472	3.80214	1.79821	2	0.406934	NA	0	0.217901	0	7.24419	0	0	2.6915	NA	1	1	3.10057	0	0	0.89598	0	0	1	NA	1.42624	0.383709	0.269036	-0.143592	0.91101	1.42624	0.1538	1.42624	0.413656
PSMA3	65	18	47	SMD	0	0.95	3	NA	0.642513	0.568182	1.13082	0.25813	-0.471103	1.75613	1.00715	0.95	-12.1546	13.4396	7.02676	2	0.029796	NA	0.691525	0.968855	0	37.961	0.83158	0	6.16125	NA	1.8744	1.01785	3.45177	0.715374	0.0347647	0.91607	0.714023	0.15667	1	NA	1.13082	0.691845	0.301877	0.100176	1.28351	2.29181	0.0219167	2.29181	0.54538
CRHBP	65	26	39	SMD	0	0.95	3	NA	0.316566	0.438128	0.722543	0.469961	-0.542149	1.17528	0.73542	0.95	-9.02783	9.66096	5.31094	2	0.0702658	NA	0.348886	0.577918	0	19.3732	0.590666	0	4.4015	NA	1.62956	1	3.04971	0.623419	0	0.892482	0.605843	0	1	NA	0.722543	0.261829	0.267151	-0.261778	0.785436	0.980077	0.327048	0.980077	0.709662
FLOT2	64	19	45	SMD	0	0.95	2	NA	0.956249	0.292531	3.26888	0.00107975	0.382898	1.5296	NA	0.95	NA	NA	0.0189728	1	0.890444	NA	0	0.403936	NA	NA	0	NA	NA	NA	1	NA	NA	0	NA	NA	0	0	1	NA	3.26888	0.956249	0.292531	0.382898	1.5296	3.26888	0.00107975	3.26888	0.0141068
LUZP1	64	15	49	SMD	0	0.95	2	NA	-0.380878	0.413147	-0.921894	0.356584	-1.19063	0.428876	NA	0.95	NA	NA	1.83676	1	0.175331	NA	0.155566	0.482925	NA	NA	0.394418	NA	NA	NA	1.35527	NA	NA	0.455564	NA	NA	0.455695	0	1	NA	-0.921894	-0.386739	0.304741	-0.98402	0.210541	-1.26908	0.204413	-1.26908	0.628142
FLNB	64	24	40	SMD	0	0.95	3	NA	-0.666845	0.433306	-1.53897	0.123811	-1.51611	0.182419	0.709292	0.95	-9.67926	8.34557	4.59542	2	0.100489	NA	0.315342	0.56743	0	22.7769	0.561553	0	4.77251	NA	1.51582	1	2.83851	0.564784	0	0.875886	0.55985	0	1	NA	-1.53897	-0.540093	0.27373	-1.07659	-0.00359171	-1.97309	0.0484858	-1.97309	0.367501
NCK2	64	20	44	SMD	0	0.95	2	NA	0.78468	0.285461	2.74881	0.00598113	0.225186	1.34417	NA	0.95	NA	NA	1.02816	1	0.310591	NA	0.0048243	0.249103	NA	NA	0.0694572	NA	NA	NA	1.01398	NA	NA	0.0273886	NA	NA	0.0296012	0	1	NA	2.74881	0.782395	0.280875	0.231891	1.3329	2.78557	0.00534343	2.78557	0.0530607
DHX15	64	28	36	SMD	0	0.95	2	NA	-0.225534	0.253487	-0.889726	0.373613	-0.722358	0.271291	NA	0.95	NA	NA	0.0051667	1	0.942698	NA	0	0.239366	NA	NA	0	NA	NA	NA	1	NA	NA	0	NA	NA	0	0	1	NA	-0.889726	-0.225534	0.253487	-0.722358	0.271291	-0.889726	0.373613	-0.889726	0.644791
MME	64	25	39	SMD	0	0.95	2	NA	0.340959	0.260228	1.31023	0.190118	-0.169079	0.850996	NA	0.95	NA	NA	0.543091	1	0.461155	NA	0	0.322123	NA	NA	0	NA	NA	NA	1	NA	NA	0	NA	NA	0	0	1	NA	1.31023	0.340959	0.260228	-0.169079	0.850996	1.31023	0.190118	1.31023	0.460407
MERTK	64	18	46	SMD	0	0.95	3	NA	0.294173	0.289491	1.01617	0.309547	-0.273219	0.861566	0.289491	0.95	-3.38416	3.97251	1.68473	2	0.430691	NA	0	0.254859	0	9.69628	0	0	3.11388	NA	1	1	3.10057	0	0	0.89598	0	0	1	NA	1.01617	0.294173	0.289491	-0.273219	0.861566	1.01617	0.309547	1.01617	0.596674
CTSH	64	21	43	SMD	0	0.95	3	NA	0.315827	0.566024	0.557974	0.576862	-0.79356	1.42521	1.00402	0.95	-12.4415	13.0732	6.2423	2	0.0441064	NA	0.687679	0.963939	0	45.7129	0.829264	0	6.76113	NA	1.76668	1	3.28159	0.679605	0	0.907139	0.715476	0	1	NA	0.557974	0.507053	0.286388	-0.0542565	1.06836	1.77051	0.0766417	1.77051	0.779946
SEMG1	63	24	39	SMD	0	0.95	2	NA	-0.421828	0.265562	-1.58844	0.112188	-0.94232	0.0986636	NA	0.95	NA	NA	0.33873	1	0.560563	NA	0	0.256028	NA	NA	0	NA	NA	NA	1	NA	NA	0	NA	NA	0	0	1	NA	-1.58844	-0.421828	0.265562	-0.94232	0.0986636	-1.58844	0.112188	-1.58844	0.353354
NPM1	63	29	34	SMD	0	0.95	4	NA	-0.144703	0.274569	-0.52702	0.59818	-0.682849	0.393442	0.311068	0.95	-1.48312	1.19371	3.57565	3	0.311083	NA	0.0213753	0.248043	0	5.55173	0.146203	0	2.35621	NA	1.09173	1	2.78996	0.160991	0	0.87153	0.070884	0	1	NA	-0.52702	-0.156028	0.262423	-0.670368	0.358311	-0.594569	0.552132	-0.594569	0.795999
PTGES3	63	26	37	SMD	0	0.95	3	NA	0.873361	0.932682	0.936398	0.349068	-0.954661	2.70138	1.77296	0.95	-21.6543	23.401	12.2493	2	0.00218822	NA	2.2735	2.61399	0.302272	100	1.50781	0.549793	10	NA	2.47481	1.42501	4.29799	0.836726	0.507546	0.945866	0.871179	0.335543	1	NA	0.936398	0.523111	0.277164	-0.0201205	1.06634	1.88737	0.0591106	1.88737	0.625466
PSMB10	63	20	43	SMD	0	0.95	3	NA	1.00367	0.755339	1.32877	0.183925	-0.476768	2.4841	1.41204	0.95	-16.9379	18.9453	12.2276	2	0.00221212	NA	1.42331	1.71166	0.181358	66.353	1.19302	0.425862	8.14574	NA	2.47261	1.42344	4.29509	0.836436	0.506461	0.945793	0.83156	0.519563	1	NA	1.32877	0.980845	0.309492	0.374252	1.58744	3.16921	0.00152854	3.16921	0.453682
IGLV2-33	63	18	45	SMD	0	0.95	2	NA	-0.22901	0.280015	-0.817849	0.413444	-0.777829	0.319809	NA	0.95	NA	NA	0.12084	1	0.728125	NA	0	0.223607	NA	NA	0	NA	NA	NA	1	NA	NA	0	NA	NA	0	0	1	NA	-0.817849	-0.22901	0.280015	-0.777829	0.319809	-0.817849	0.413444	-0.817849	0.677129
KIT	63	26	37	SMD	0	0.95	3	NA	-0.842445	0.512507	-1.64377	0.100223	-1.84694	0.162051	0.891056	0.95	-12.1644	10.4795	5.89091	2	0.0525782	NA	0.531318	0.789949	0	34.2314	0.728916	0	5.85076	NA	1.71623	1	3.19858	0.660494	0	0.902257	0.674269	0	1	NA	-1.64377	-0.876198	0.283051	-1.43097	-0.321428	-3.09555	0.00196451	-3.09555	0.331962
PDCD6	63	22	41	SMD	0	0.95	3	NA	-0.138915	0.349314	-0.39768	0.690866	-0.823557	0.545727	0.501385	0.95	-6.50961	6.23178	3.17684	2	0.204248	NA	0.129367	0.372634	0	17.4024	0.359676	0	4.17162	NA	1.26033	1	2.23985	0.370444	0	0.800675	0.353403	0	1	NA	-0.39768	-0.148035	0.273221	-0.683538	0.387468	-0.541815	0.587946	-0.541815	0.845025
MYH7	63	20	43	SMD	0	0.95	3	NA	0.59114	0.333308	1.77355	0.0761369	-0.0621319	1.24441	0.444821	0.95	-5.06084	6.24312	2.67306	2	0.262756	NA	0.0867709	0.334006	0	12.6019	0.294569	0	3.54992	NA	1.15608	1	3.58452	0.251793	0	0.922171	0.260352	0	1	NA	1.77355	0.595292	0.286076	0.0345938	1.15599	2.08089	0.0374441	2.08089	0.283088
STEAP3	62	19	43	SMD	0	0.95	2	NA	0.777575	0.498834	1.55879	0.119047	-0.200122	1.75527	NA	0.95	NA	NA	2.2506	1	0.133562	NA	0.286697	0.729655	NA	NA	0.535441	NA	NA	NA	1.5002	1	3.04765	0.555675	0	0.892336	0.576079	0	1	NA	1.55879	0.897117	0.306692	0.296012	1.49822	2.92514	0.00344298	2.92514	0.361913
RCN1	62	15	47	SMD	0	0.95	2	NA	-1.1805	0.337583	-3.4969	0.000470692	-1.84215	-0.518845	NA	0.95	NA	NA	0.000146798	1	0.990333	NA	0	0.341705	NA	NA	0	NA	NA	NA	1	NA	NA	0	NA	NA	0	0	1	NA	-3.4969	-1.1805	0.337583	-1.84215	-0.518845	-3.4969	0.000470692	-3.4969	0.00727735
AP2A1	62	15	47	SMD	0	0.95	2	NA	-0.0283488	0.634132	-0.0447049	0.964343	-1.27122	1.21453	NA	0.95	NA	NA	3.68947	1	0.0547569	NA	0.588154	1.14105	NA	NA	0.766912	NA	NA	NA	1.9208	1	4.04751	0.728959	0	0.938959	0.731311	0	1	NA	-0.0447049	-0.125229	0.323352	-0.758986	0.508529	-0.387284	0.698546	-0.387284	0.982349
S100A16	62	15	47	SMD	0	0.95	2	NA	-0.744798	0.816278	-0.912431	0.361542	-2.34467	0.855078	NA	0.95	NA	NA	5.98364	1	0.0144392	NA	1.11038	1.88541	NA	NA	1.05375	NA	NA	NA	2.44615	1.19919	4.98975	0.832878	0.304614	0.959835	0.833231	0.371765	1	NA	-0.912431	-0.828631	0.331224	-1.47782	-0.179444	-2.50172	0.0123591	-2.50172	0.631865
TJP1	62	15	47	SMD	0	0.95	2	NA	0.774534	0.325268	2.38122	0.0172553	0.137022	1.41205	NA	0.95	NA	NA	0.714503	1	0.397953	NA	0	0.308867	NA	NA	0	NA	NA	NA	1	NA	NA	0	NA	NA	0	0	1	NA	2.38122	0.774534	0.325268	0.137022	1.41205	2.38122	0.0172553	2.38122	0.109068
PHB2	62	28	34	SMD	0	0.95	2	NA	0.591486	0.263486	2.24485	0.0247778	0.0750633	1.10791	NA	0.95	NA	NA	0.000943568	1	0.975495	NA	0	0.232332	NA	NA	0	NA	NA	NA	1	NA	NA	0	NA	NA	0	0	1	NA	2.24485	0.591486	0.263486	0.0750633	1.10791	2.24485	0.0247778	2.24485	0.143465
FKBP5	62	23	39	SMD	0	0.95	2	NA	1.20455	0.666201	1.8081	0.0705916	-0.101174	2.51028	NA	0.95	NA	NA	3.05826	1	0.0803278	NA	0.630375	1.32461	NA	NA	0.793962	NA	NA	NA	1.74879	1	3.67863	0.673016	0	0.926103	0.710164	0	1	NA	1.8081	0.882403	0.279667	0.334266	1.43054	3.15519	0.00160392	3.15519	0.270464
IGKV1D-39	62	26	36	SMD	0	0.95	2	NA	0.127266	0.473227	0.268932	0.787982	-0.800242	1.05477	NA	0.95	NA	NA	2.50445	1	0.113525	NA	0.27879	0.656337	NA	NA	0.528006	NA	NA	NA	1.58255	1	3.27308	0.600711	0	0.906656	0.622455	0	1	NA	0.268932	0.262718	0.268986	-0.264486	0.789921	0.976695	0.32872	0.976695	0.900127
RAB11A	62	26	36	SMD	0	0.95	2	NA	0.941151	0.278782	3.37594	0.000735645	0.394748	1.48755	NA	0.95	NA	NA	0.138262	1	0.710015	NA	0	0.28671	NA	NA	0	NA	NA	NA	1	NA	NA	0	NA	NA	0	0	1	NA	3.37594	0.941151	0.278782	0.394748	1.48755	3.37594	0.000735645	3.37594	0.0102383
HPD	62	24	38	SMD	0	0.95	2	NA	0.324443	0.282021	1.15042	0.24997	-0.228308	0.877194	NA	0.95	NA	NA	1.07544	1	0.29972	NA	0.0119506	0.24093	NA	NA	0.109319	NA	NA	NA	1.03703	NA	NA	0.0701476	NA	NA	0.0751271	0	1	NA	1.15042	0.318774	0.270434	-0.211267	0.848815	1.17875	0.238497	1.17875	0.536358
TMSB10	61	12	49	SMD	0	0.95	2	NA	0.311658	0.974653	0.319763	0.749148	-1.59863	2.22194	NA	0.95	NA	NA	7.83001	1	0.00513858	NA	1.65917	2.68996	NA	NA	1.28809	NA	NA	NA	2.79822	1.41484	5.53422	0.872286	0.50044	0.96735	0.873293	0.524476	1	NA	0.319763	0.0854726	0.335968	-0.573012	0.743957	0.254407	0.799181	0.254407	0.877055
TAGLN	61	23	38	SMD	0	0.95	2	NA	-0.522767	0.270955	-1.92935	0.0536879	-1.05383	0.00829617	NA	0.95	NA	NA	0.925062	1	0.336149	NA	0	0.344156	NA	NA	0	NA	NA	NA	1	NA	NA	0	NA	NA	0	0	1	NA	-1.92935	-0.522767	0.270955	-1.05383	0.00829617	-1.92935	0.0536879	-1.92935	0.229484
PTGR1	61	20	41	SMD	0	0.95	2	NA	-0.0764358	0.275275	-0.277671	0.781265	-0.615964	0.463092	NA	0.95	NA	NA	0.066886	1	0.795926	NA	0	0.224632	NA	NA	0	NA	NA	NA	1	NA	NA	0	NA	NA	0	0	1	NA	-0.277671	-0.0764358	0.275275	-0.615964	0.463092	-0.277671	0.781265	-0.277671	0.8977
PLXNB2	61	21	40	SMD	0	0.95	3	NA	0.214122	0.275356	0.777616	0.436795	-0.325567	0.75381	0.275356	0.95	-3.28461	3.71286	0.356099	2	0.836901	NA	0	0.230141	0	1.18433	0	0	1.08827	NA	1	1	3.10057	0	0	0.89598	0	0	1	NA	0.777616	0.214122	0.275356	-0.325567	0.75381	0.777616	0.436795	0.777616	0.695298
MAGED2	61	27	34	SMD	0	0.95	2	NA	-0.4027	0.261824	-1.53806	0.124035	-0.915866	0.110465	NA	0.95	NA	NA	0.514786	1	0.473074	NA	0	0.254821	NA	NA	0	NA	NA	NA	1	NA	NA	0	NA	NA	0	0	1	NA	-1.53806	-0.4027	0.261824	-0.915866	0.110465	-1.53806	0.124035	-1.53806	0.367501
AKR1C3	61	27	34	SMD	0	0.95	2	NA	-0.387258	0.39805	-0.972889	0.330608	-1.16742	0.392905	NA	0.95	NA	NA	1.85021	1	0.173759	NA	0.157474	0.484639	NA	NA	0.39683	NA	NA	NA	1.36022	NA	NA	0.459521	NA	NA	0.496941	0	1	NA	-0.972889	-0.290684	0.262177	-0.804541	0.223173	-1.10873	0.267546	-1.10873	0.610737
LIPC	61	24	37	SMD	0	0.95	2	NA	-0.774405	0.712505	-1.08688	0.277091	-2.17089	0.622079	NA	0.95	NA	NA	5.71137	1	0.0168553	NA	0.840526	1.44098	NA	NA	0.916802	NA	NA	NA	2.38985	1.16612	4.89774	0.824911	0.264623	0.958312	0.827838	0.357089	1	NA	-1.08688	-0.574428	0.280913	-1.12501	-0.0238489	-2.04486	0.0408685	-2.04486	0.565258
B3GNT2	61	24	37	SMD	0	0.95	3	NA	-0.633218	0.640086	-0.98927	0.322531	-1.88776	0.621328	1.17529	0.95	-15.5667	14.3003	9.38067	2	0.0091836	NA	0.971602	1.22994	0.0713284	49.4676	0.985699	0.267074	7.03332	NA	2.16572	1.20936	3.87837	0.786796	0.31626	0.933518	0.790479	0.356045	1	NA	-0.98927	-0.61587	0.285778	-1.17598	-0.055756	-2.15507	0.0311566	-2.15507	0.606695
RBBP8	60	11	49	SMD	0	0.95	2	NA	-0.681138	0.345311	-1.97254	0.0485484	-1.35793	-0.00434132	NA	0.95	NA	NA	0.33661	1	0.561792	NA	0	0.396848	NA	NA	0	NA	NA	NA	1	NA	NA	0	NA	NA	0	0	1	NA	-1.97254	-0.681138	0.345311	-1.35793	-0.00434132	-1.97254	0.0485484	-1.97254	0.220898
RAB11FIP3	60	11	49	SMD	0	0.95	2	NA	1.26098	0.357596	3.52627	0.000421463	0.560104	1.96185	NA	0.95	NA	NA	0.841821	1	0.358877	NA	0	0.403059	NA	NA	0	NA	NA	NA	1	NA	NA	0	NA	NA	0	0	1	NA	3.52627	1.26098	0.357596	0.560104	1.96185	3.52627	0.000421463	3.52627	0.00666
LYPLA2	60	10	50	SMD	0	0.95	2	NA	0.839704	0.566116	1.48327	0.138002	-0.269864	1.94927	NA	0.95	NA	NA	2.17575	1	0.140201	NA	0.350385	0.916968	NA	NA	0.591934	NA	NA	NA	1.47504	1	2.97474	0.540389	0	0.886994	0.546644	0	1	NA	1.48327	0.911313	0.375411	0.17552	1.64711	2.4275	0.0152031	2.4275	0.392041
PLCH1	60	11	49	SMD	0	0.95	2	NA	1.30659	0.506473	2.57979	0.00988613	0.313924	2.29926	NA	0.95	NA	NA	1.62966	1	0.20175	NA	0.21735	0.795548	NA	NA	0.466208	NA	NA	NA	1.27658	NA	NA	0.386375	NA	NA	0.42366	0	1	NA	2.57979	1.20753	0.363667	0.494753	1.9203	3.32042	0.000898822	3.32042	0.0749334
PIP4K2A	60	11	49	SMD	0	0.95	2	NA	-0.238875	0.574494	-0.4158	0.677556	-1.36486	0.887113	NA	0.95	NA	NA	2.44811	1	0.117666	NA	0.400529	0.957587	NA	NA	0.632874	NA	NA	NA	1.56464	1	3.22567	0.591522	0	0.903892	0.606783	0	1	NA	-0.4158	-0.10525	0.342708	-0.776945	0.566445	-0.307114	0.758757	-0.307114	0.839749
FKBP15	60	11	49	SMD	0	0.95	2	NA	-0.19707	0.371346	-0.530691	0.595633	-0.924894	0.530754	NA	0.95	NA	NA	1.15596	1	0.282305	NA	0.0409303	0.429035	NA	NA	0.202312	NA	NA	NA	1.07516	NA	NA	0.134917	NA	NA	0.148408	0	1	NA	-0.530691	-0.215383	0.339532	-0.880854	0.450087	-0.634354	0.52585	-0.634354	0.794003
KIF21A	60	11	49	SMD	0	0.95	2	NA	-0.338383	0.715893	-0.472673	0.636447	-1.74151	1.06474	NA	0.95	NA	NA	3.62688	1	0.0568533	NA	0.751896	1.46813	NA	NA	0.867119	NA	NA	NA	1.90444	1	4.01416	0.724281	0	0.93794	0.733553	0.0115875	1	NA	-0.472673	-0.125608	0.345428	-0.802634	0.551418	-0.363631	0.716134	-0.363631	0.820788
EIF5A	60	22	38	SMD	0	0.95	3	NA	0.0858177	0.506144	0.169552	0.865362	-0.906206	1.07784	0.88538	0.95	-11.164	11.3356	6.43157	2	0.0401238	NA	0.527716	0.768729	0	29.8118	0.726441	0	5.46002	NA	1.79326	1	3.32442	0.689034	0	0.909517	0.686644	0.0813132	1	NA	0.169552	0.133087	0.282374	-0.420355	0.686529	0.471316	0.637415	0.471316	0.938521
EMILIN2	60	21	39	SMD	0	0.95	2	NA	0.0059577	0.395066	0.0150803	0.987968	-0.768358	0.780274	NA	0.95	NA	NA	1.58278	1	0.208361	NA	0.133385	0.512319	NA	NA	0.36522	NA	NA	NA	1.25809	NA	NA	0.3682	NA	NA	0.427305	0	1	NA	0.0150803	0.0982035	0.273466	-0.437779	0.634186	0.359107	0.719515	0.359107	0.991891
CDV3	60	22	38	SMD	0	0.95	2	NA	0.10878	0.274447	0.39636	0.691839	-0.429126	0.646686	NA	0.95	NA	NA	0.562491	1	0.453258	NA	0	0.223944	NA	NA	0	NA	NA	NA	1	NA	NA	0	NA	NA	0	0	1	NA	0.39636	0.10878	0.274447	-0.429126	0.646686	0.39636	0.691839	0.39636	0.845025
SCG2	60	20	40	SMD	0	0.95	2	NA	0.0212943	0.274216	0.0776553	0.938102	-0.516159	0.558748	NA	0.95	NA	NA	0.0352628	1	0.851046	NA	0	0.212919	NA	NA	0	NA	NA	NA	1	NA	NA	0	NA	NA	0	0	1	NA	0.0776553	0.0212943	0.274216	-0.516159	0.558748	0.0776553	0.938102	0.0776553	0.9714
ELOC	60	24	36	SMD	0	0.95	2	NA	1.26994	1.4711	0.863258	0.387996	-1.61336	4.15324	NA	0.95	NA	NA	11.3188	1	0.000767283	NA	3.96418	6.1495	NA	NA	1.99102	NA	NA	NA	3.36434	1.78686	6.33445	0.911651	0.686801	0.975078	0.915883	0.693431	1	NA	0.863258	0.235659	0.279948	-0.313029	0.784348	0.841796	0.399902	0.841796	0.656176
PLS3	60	22	38	SMD	0	0.95	3	NA	-0.227834	0.27705	-0.822359	0.410872	-0.770842	0.315173	0.27705	0.95	-3.74808	3.29241	1.36316	2	0.505817	NA	0	0.23149	0	6.60441	0	0	2.5699	NA	1	1	3.10057	0	0	0.89598	0	0	1	NA	-0.822359	-0.227834	0.27705	-0.770842	0.315173	-0.822359	0.410872	-0.822359	0.675871
DPT	60	27	33	SMD	0	0.95	2	NA	-1.03165	0.674902	-1.52859	0.126366	-2.35443	0.291135	NA	0.95	NA	NA	3.27767	1	0.0702286	NA	0.662573	1.34841	NA	NA	0.813986	NA	NA	NA	1.81043	1	3.81581	0.694905	0	0.931321	0.727316	0.0302611	1	NA	-1.52859	-0.699668	0.275351	-1.23935	-0.159991	-2.54101	0.0110534	-2.54101	0.370072
RAX2	59	10	49	SMD	0	0.95	2	NA	-1.186	1.4168	-0.837095	0.402539	-3.96289	1.59089	NA	0.95	NA	NA	11.8282	1	0.000583405	NA	3.67739	5.6809	NA	NA	1.91765	NA	NA	NA	3.43921	1.83794	6.43556	0.915456	0.70397	0.975855	0.915989	0.684467	1	NA	-0.837095	-1.55599	0.394964	-2.33011	-0.781879	-3.93959	8.16224e-05	-3.93959	0.669575
PCDHGC5	59	11	48	SMD	0	0.95	2	NA	0.530474	0.435451	1.21822	0.223141	-0.322994	1.38394	NA	0.95	NA	NA	1.50658	1	0.219662	NA	0.133761	0.562587	NA	NA	0.365734	NA	NA	NA	1.22743	NA	NA	0.336246	NA	NA	0.352714	0	1	NA	1.21822	0.579293	0.343558	-0.0940693	1.25265	1.68616	0.0917659	1.68616	0.504154
SUGT1	59	11	48	SMD	0	0.95	2	NA	-0.0709397	0.864805	-0.0820297	0.934623	-1.76593	1.62405	NA	0.95	NA	NA	5.31145	1	0.0211858	NA	1.22042	2.12625	NA	NA	1.10473	NA	NA	NA	2.30466	1.11696	4.75526	0.811727	0.198466	0.955777	0.815913	0.314692	1	NA	-0.0820297	0.196815	0.347919	-0.485093	0.878724	0.565693	0.571603	0.565693	0.970447
ASAP2	59	10	49	SMD	0	0.95	2	NA	1.32423	1.83417	0.721981	0.470306	-2.27067	4.91914	NA	0.95	NA	NA	18.5614	1	1.6452e-05	NA	6.36683	9.51677	NA	NA	2.52326	NA	NA	NA	4.30829	2.45581	7.55815	0.946125	0.83419	0.982495	0.94627	0.797721	1	NA	0.721981	1.72348	0.414343	0.911387	2.53558	4.15956	3.18859e-05	4.15956	0.709662
GLYATL2	59	10	49	SMD	0	0.95	2	NA	-1.1204	0.472878	-2.36933	0.0178203	-2.04723	-0.19358	NA	0.95	NA	NA	1.38702	1	0.238909	NA	0.146722	0.743636	NA	NA	0.383043	NA	NA	NA	1.17772	NA	NA	0.279029	NA	NA	0.32807	0	1	NA	-2.36933	-1.04368	0.367481	-1.76393	-0.32343	-2.84009	0.00451008	-2.84009	0.111709
IPO4	59	15	44	SMD	0	0.95	2	NA	-1.61072	0.357437	-4.50632	6.59625e-06	-2.31129	-0.91016	NA	0.95	NA	NA	0.0812257	1	0.775643	NA	0	0.392985	NA	NA	0	NA	NA	NA	1	NA	NA	0	NA	NA	0	0	1	NA	-4.50632	-1.61072	0.357437	-2.31129	-0.91016	-4.50632	6.59625e-06	-4.50632	0.000310627
IGFBP1	59	16	43	SMD	0	0.95	3	NA	-0.651953	0.400944	-1.62605	0.10394	-1.43779	0.133883	0.596382	0.95	-8.2297	6.92579	3.47183	2	0.176239	NA	0.194915	0.485656	0	23.5596	0.441491	0	4.85383	NA	1.31754	1	2.3972	0.423935	0	0.825983	0.404162	0	1	NA	-1.62605	-0.668822	0.304958	-1.26653	-0.0711164	-2.19317	0.0282955	-2.19317	0.337638
ATP5PO	59	26	33	SMD	0	0.95	2	NA	-0.876151	0.606514	-1.44457	0.148579	-2.0649	0.312595	NA	0.95	NA	NA	3.46833	1	0.0625546	NA	0.537294	1.06769	NA	NA	0.733004	NA	NA	NA	1.86234	1	3.92684	0.711676	0	0.935149	0.730299	0.0161442	1	NA	-1.44457	-0.633984	0.274687	-1.17236	-0.0956062	-2.30802	0.0209981	-2.30802	0.407585
PHGDH	59	23	36	SMD	0	0.95	2	NA	-0.674493	0.348905	-1.93317	0.053215	-1.35833	0.0093478	NA	0.95	NA	NA	1.37608	1	0.24077	NA	0.0757925	0.392196	NA	NA	0.275304	NA	NA	NA	1.17307	NA	NA	0.273299	NA	NA	0.311302	0	1	NA	-1.93317	-0.625562	0.278338	-1.1711	-0.0800297	-2.24749	0.0246087	-2.24749	0.228689
FHOD1	59	22	37	SMD	0	0.95	3	NA	-0.654643	0.854473	-0.766137	0.443595	-2.32938	1.02009	1.60051	0.95	-20.991	19.6817	11.5753	2	0.00306523	NA	1.8315	2.19512	0.212172	92.305	1.35333	0.460621	9.60755	NA	2.40575	1.37593	4.20633	0.827218	0.471792	0.943481	0.836159	0.42631	1	NA	-0.766137	-0.108174	0.286847	-0.670385	0.454036	-0.377115	0.706088	-0.377115	0.700243
HNRNPAB	59	25	34	SMD	0	0.95	2	NA	-0.0425363	0.265034	-0.160494	0.872492	-0.561993	0.47692	NA	0.95	NA	NA	0.282265	1	0.59522	NA	0	0.247379	NA	NA	0	NA	NA	NA	1	NA	NA	0	NA	NA	0	0	1	NA	-0.160494	-0.0425363	0.265034	-0.561993	0.47692	-0.160494	0.872492	-0.160494	0.940704
PCK2	59	18	41	SMD	0	0.95	2	NA	0.511669	0.288128	1.77584	0.0757597	-0.0530521	1.07639	NA	0.95	NA	NA	0.15652	1	0.692381	NA	0	0.242179	NA	NA	0	NA	NA	NA	1	NA	NA	0	NA	NA	0	0	1	NA	1.77584	0.511669	0.288128	-0.0530521	1.07639	1.77584	0.0757597	1.77584	0.282377
MGAM	59	21	38	SMD	0	0.95	2	NA	0.475329	0.278266	1.70818	0.0876025	-0.0700622	1.02072	NA	0.95	NA	NA	0.0683764	1	0.793716	NA	0	0.385188	NA	NA	0	NA	NA	NA	1	NA	NA	0	NA	NA	0	0	1	NA	1.70818	0.475329	0.278266	-0.0700622	1.02072	1.70818	0.0876025	1.70818	0.314373
UBE2N	59	23	36	SMD	0	0.95	3	NA	1.02908	0.294484	3.49452	0.000474923	0.451901	1.60626	0.294484	0.95	-2.71269	4.77085	0.637238	2	0.727152	NA	0	0.262673	0	3.39396	0	0	1.84227	NA	1	1	3.10057	0	0	0.89598	0	0	1	NA	3.49452	1.02908	0.294484	0.451901	1.60626	3.49452	0.000474923	3.49452	0.00727735
EGFR	59	23	36	SMD	0	0.95	3	NA	-0.542569	0.519979	-1.04344	0.296743	-1.56171	0.476572	0.886871	0.95	-11.8113	10.7262	5.54987	2	0.0623537	NA	0.516162	0.817275	0	36.1593	0.718444	0	6.01326	NA	1.66581	1	3.11305	0.639631	0	0.896812	0.636345	0	1	NA	-1.04344	-0.610475	0.287798	-1.17455	-0.0464005	-2.12119	0.0339058	-2.12119	0.586189
NCAM2	59	23	36	SMD	0	0.95	3	NA	-1.08104	1.23699	-0.873926	0.382158	-3.50549	1.34341	2.40123	0.95	-31.5916	29.4295	24.38	2	5.08097e-06	NA	4.23577	4.59141	0.870716	100	2.0581	0.933122	10	NA	3.49142	2.18935	5.56786	0.917966	0.791374	0.967743	0.922743	0.730987	1	NA	-0.873926	-0.682071	0.313608	-1.29673	-0.0674111	-2.17492	0.0296363	-2.17492	0.65101
DBNL	59	23	36	SMD	0	0.95	2	NA	0.968815	0.363235	2.66719	0.00764891	0.256888	1.68074	NA	0.95	NA	NA	1.49937	1	0.220769	NA	0.0909027	0.385994	NA	NA	0.301501	NA	NA	NA	1.22449	NA	NA	0.333052	NA	NA	0.344486	0	1	NA	2.66719	0.935205	0.290217	0.36639	1.50402	3.22243	0.00127107	3.22243	0.0634066
STAB1	59	23	36	SMD	0	0.95	2	NA	-0.53372	0.534891	-0.997809	0.318372	-1.58209	0.514648	NA	0.95	NA	NA	3.36501	1	0.066595	NA	0.404764	0.814461	NA	NA	0.636211	NA	NA	NA	1.8344	1	3.86754	0.702824	0	0.933146	0.707361	0	1	NA	-0.997809	-0.432087	0.281708	-0.984224	0.12005	-1.53381	0.125075	-1.53381	0.601457
TCAP	58	9	49	SMD	0	0.95	2	NA	1.09769	0.38698	2.83655	0.00456033	0.339223	1.85616	NA	0.95	NA	NA	0.000311962	1	0.985908	NA	0	0.451341	NA	NA	0	NA	NA	NA	1	NA	NA	0	NA	NA	0	0	1	NA	2.83655	1.09769	0.38698	0.339223	1.85616	2.83655	0.00456033	2.83655	0.0429691
EIF4A2	58	18	40	SMD	0	0.95	3	NA	-0.446766	0.288753	-1.54723	0.121808	-1.01271	0.119178	0.288753	0.95	-4.11571	3.22218	0.155909	2	0.925006	NA	0	0.257278	0	0.610941	0	0	0.781627	NA	1	1	3.10057	0	0	0.89598	0	0	1	NA	-1.54723	-0.446766	0.288753	-1.01271	0.119178	-1.54723	0.121808	-1.54723	0.365907
ERAP2	58	23	35	SMD	0	0.95	2	NA	-0.0193218	0.278712	-0.0693252	0.944731	-0.565588	0.526944	NA	0.95	NA	NA	0.455926	1	0.499534	NA	0	0.228685	NA	NA	0	NA	NA	NA	1	NA	NA	0	NA	NA	0	0	1	NA	-0.0693252	-0.0193218	0.278712	-0.565588	0.526944	-0.0693252	0.944731	-0.0693252	0.97342
USP5	58	24	34	SMD	0	0.95	2	NA	0.215143	0.541728	0.397143	0.691262	-0.846623	1.27691	NA	0.95	NA	NA	3.18403	1	0.0743611	NA	0.411162	0.847709	NA	NA	0.641219	NA	NA	NA	1.78439	1	3.75859	0.685933	0	0.929214	0.700522	0	1	NA	0.397143	0.0425946	0.272498	-0.491493	0.576682	0.156311	0.875788	0.156311	0.845025
ARPC5	58	20	38	SMD	0	0.95	2	NA	-0.178687	0.281209	-0.635423	0.525152	-0.729845	0.372472	NA	0.95	NA	NA	0.455782	1	0.499602	NA	0	0.232391	NA	NA	0	NA	NA	NA	1	NA	NA	0	NA	NA	0	0	1	NA	-0.635423	-0.178687	0.281209	-0.729845	0.372472	-0.635423	0.525152	-0.635423	0.746516
RNPEP	58	18	40	SMD	0	0.95	2	NA	0.569602	0.290927	1.95788	0.0502438	-0.000605436	1.13981	NA	0.95	NA	NA	0.179988	1	0.671384	NA	0	0.244067	NA	NA	0	NA	NA	NA	1	NA	NA	0	NA	NA	0	0	1	NA	1.95788	0.569602	0.290927	-0.000605436	1.13981	1.95788	0.0502438	1.95788	0.222215
EHD1	58	17	41	SMD	0	0.95	3	NA	-1.07667	1.45844	-0.738234	0.460372	-3.93516	1.78182	2.82211	0.95	-36.935	34.7817	18.4056	2	0.000100756	NA	5.83727	6.38742	1.06504	100	2.41604	1.03201	10	NA	3.03361	1.8368	5.01023	0.891338	0.703602	0.960163	0.914766	0.458134	1	NA	-0.738234	-0.0449106	0.336947	-0.705315	0.615494	-0.133287	0.893967	-0.133287	0.709662
VSIG4	58	15	43	SMD	0	0.95	3	NA	0.890266	0.928954	0.958353	0.337885	-0.93045	2.71098	1.74077	0.95	-21.2283	23.0088	12.0596	2	0.00240602	NA	2.16732	2.5923	0.265616	100	1.47218	0.515379	10	NA	2.45556	1.41129	4.27255	0.834157	0.497923	0.945219	0.837168	0.458982	1	NA	0.958353	1.11742	0.34611	0.439053	1.79578	3.2285	0.00124441	3.2285	0.615338
ANGPTL8	58	16	42	SMD	0	0.95	3	NA	-0.714875	0.305497	-2.34003	0.019282	-1.31364	-0.116111	0.305497	0.95	-4.59659	3.16684	1.28797	2	0.525196	NA	0	0.286233	0	5.75952	0	0	2.3999	NA	1	1	3.10057	0	0	0.89598	0	0	1	NA	-2.34003	-0.714875	0.305497	-1.31364	-0.116111	-2.34003	0.019282	-2.34003	0.118424
RRBP1	57	18	39	SMD	0	0.95	2	NA	0.122525	0.286935	0.427014	0.669369	-0.439857	0.684908	NA	0.95	NA	NA	0.237954	1	0.625688	NA	0	0.379114	NA	NA	0	NA	NA	NA	1	NA	NA	0	NA	NA	0	0	1	NA	0.427014	0.122525	0.286935	-0.439857	0.684908	0.427014	0.669369	0.427014	0.83409
MRC2	57	14	43	SMD	0	0.95	2	NA	-1.30188	1.92164	-0.677485	0.498098	-5.06823	2.46446	NA	0.95	NA	NA	24.8924	1	6.06204e-07	NA	7.09013	10.4466	NA	NA	2.66273	NA	NA	NA	4.98923	2.96562	8.39366	0.959827	0.886298	0.985806	0.960018	0.849704	1	NA	-0.677485	-0.653988	0.360655	-1.36086	0.0528822	-1.81334	0.0697801	-1.81334	0.728694
NAXE	57	21	36	SMD	0	0.95	2	NA	0.668044	0.679406	0.983277	0.325471	-0.663568	1.99966	NA	0.95	NA	NA	5.07916	1	0.0242151	NA	0.743452	1.30915	NA	NA	0.862237	NA	NA	NA	2.2537	1.08809	4.66795	0.803117	0.155365	0.954107	0.805311	0.270295	1	NA	0.983277	0.523191	0.291073	-0.0473005	1.09368	1.79746	0.0722627	1.79746	0.607867
DCTN1	57	22	35	SMD	0	0.95	2	NA	0.213278	0.329976	0.646342	0.518058	-0.433464	0.860019	NA	0.95	NA	NA	1.21609	1	0.270129	NA	0.0507911	0.404231	NA	NA	0.225369	NA	NA	NA	1.10277	NA	NA	0.177694	NA	NA	0.233234	0	1	NA	0.646342	0.173413	0.275925	-0.36739	0.714216	0.628478	0.529691	0.628478	0.744218
NENF	57	20	37	SMD	0	0.95	2	NA	-0.563025	0.287439	-1.95877	0.0501402	-1.1264	0.000344464	NA	0.95	NA	NA	0.0863563	1	0.768861	NA	0	0.241526	NA	NA	0	NA	NA	NA	1	NA	NA	0	NA	NA	0	0	1	NA	-1.95877	-0.563025	0.287439	-1.1264	0.000344464	-1.95877	0.0501402	-1.95877	0.222215
GRB2	57	17	40	SMD	0	0.95	3	NA	0.386941	0.657896	0.588148	0.556433	-0.902513	1.67639	1.19206	0.95	-14.7596	15.5335	9.36337	2	0.00926341	NA	0.988183	1.30011	0.0679919	46.4854	0.994074	0.260753	6.81802	NA	2.16372	1.208	3.87557	0.786402	0.314722	0.933422	0.761029	0.376423	1	NA	0.588148	0.211092	0.310419	-0.397318	0.819501	0.680022	0.49649	0.680022	0.765393
MSLN	57	20	37	SMD	0	0.95	3	NA	-0.834883	0.609353	-1.37011	0.170651	-2.02919	0.359427	1.08663	0.95	-14.6419	12.9721	8.08169	2	0.0175826	NA	0.809461	1.11619	0.0235059	39.4451	0.8997	0.153316	6.28053	NA	2.01019	1.10538	3.65561	0.752527	0.181581	0.925169	0.72667	0.276758	1	NA	-1.37011	-0.699576	0.305571	-1.29848	-0.100667	-2.2894	0.0220559	-2.2894	0.440269
MDN1	57	29	28	SMD	0	0.95	2	NA	-0.445541	0.626667	-0.710968	0.477104	-1.67379	0.782705	NA	0.95	NA	NA	2.87709	1	0.0898481	NA	0.54535	1.18211	NA	NA	0.738478	NA	NA	NA	1.6962	1	3.55645	0.652427	0	0.920938	0.694339	0	1	NA	-0.710968	-0.147397	0.269596	-0.675796	0.381001	-0.546734	0.584561	-0.546734	0.711668
MSTN	57	16	41	SMD	0	0.95	2	NA	-1.20017	0.792931	-1.51359	0.13013	-2.75429	0.353945	NA	0.95	NA	NA	5.77822	1	0.0162259	NA	1.04191	1.78185	NA	NA	1.02074	NA	NA	NA	2.40379	1.17427	4.92068	0.826936	0.274794	0.9587	0.828567	0.356978	1	NA	-1.51359	-1.03194	0.319162	-1.65749	-0.406399	-3.2333	0.0012237	-3.2333	0.374588
LECT2	57	16	41	SMD	0	0.95	2	NA	0.286932	0.297584	0.964204	0.334944	-0.296322	0.870185	NA	0.95	NA	NA	0.959117	1	0.327409	NA	0	0.253874	NA	NA	0	NA	NA	NA	1	NA	NA	0	NA	NA	0	0	1	NA	0.964204	0.286932	0.297584	-0.296322	0.870185	0.964204	0.334944	0.964204	0.614401
COL4A2	57	16	41	SMD	0	0.95	2	NA	-0.767438	1.63178	-0.470306	0.638136	-3.96568	2.4308	NA	0.95	NA	NA	22.217	1	2.43511e-06	NA	5.08658	7.53255	NA	NA	2.25534	NA	NA	NA	4.71349	2.75688	8.05875	0.954989	0.868427	0.984602	0.955147	0.831241	1	NA	-0.470306	-0.322245	0.331796	-0.972554	0.328064	-0.971214	0.331442	-0.971214	0.820788
CSF1	57	16	41	SMD	0	0.95	2	NA	0.392254	0.442709	0.886032	0.3756	-0.475439	1.25995	NA	0.95	NA	NA	2.14863	1	0.142698	NA	0.210357	0.556486	NA	NA	0.458647	NA	NA	NA	1.46582	1	2.94749	0.534586	0	0.884894	0.536649	0	1	NA	0.886032	0.360665	0.299906	-0.227141	0.94847	1.20259	0.229135	1.20259	0.646749
GUCA2A	57	17	40	SMD	0	0.95	2	NA	-0.486196	0.294972	-1.64828	0.0992952	-1.06433	0.091938	NA	0.95	NA	NA	0.723741	1	0.394919	NA	0	0.25178	NA	NA	0	NA	NA	NA	1	NA	NA	0	NA	NA	0	0	1	NA	-1.64828	-0.486196	0.294972	-1.06433	0.091938	-1.64828	0.0992952	-1.64828	0.331962
FAT4	57	16	41	SMD	0	0.95	2	NA	-0.434454	0.645476	-0.673076	0.500899	-1.69956	0.830655	NA	0.95	NA	NA	4.43573	1	0.0351942	NA	0.646188	1.17983	NA	NA	0.803858	NA	NA	NA	2.10612	1.007	4.40488	0.774558	0.0138594	0.948462	0.775477	0.154954	1	NA	-0.673076	-0.358068	0.303062	-0.95206	0.235923	-1.1815	0.237404	-1.1815	0.730202
TSC1	56	12	44	SMD	0	0.95	2	NA	0.856301	1.18209	0.724395	0.468823	-1.46056	3.17316	NA	0.95	NA	NA	9.00138	1	0.00269776	NA	2.48723	3.95708	NA	NA	1.57709	NA	NA	NA	3.00023	1.54445	5.8282	0.888906	0.580772	0.97056	0.889985	0.58767	1	NA	0.724395	1.18587	0.374371	0.452113	1.91962	3.16762	0.0015369	3.16762	0.709662
PIP4K2C	56	12	44	SMD	0	0.95	2	NA	-0.0739773	0.638904	-0.115788	0.907821	-1.32621	1.17825	NA	0.95	NA	NA	2.73595	1	0.0981133	NA	0.53188	1.1855	NA	NA	0.729301	NA	NA	NA	1.65407	1	3.45472	0.634496	0	0.916213	0.651498	0	1	NA	-0.115788	0.10758	0.351097	-0.580558	0.795718	0.306411	0.759292	0.306411	0.958462
KLK11	56	12	44	SMD	0	0.95	2	NA	-0.0718285	0.911535	-0.0787995	0.937192	-1.8584	1.71475	NA	0.95	NA	NA	5.19405	1	0.0226644	NA	1.35233	2.36848	NA	NA	1.1629	NA	NA	NA	2.27904	1.1024	4.71158	0.807472	0.177147	0.954953	0.813775	0.311174	1	NA	-0.0787995	0.265945	0.357114	-0.433986	0.965876	0.744705	0.45645	0.744705	0.971121
ZNF185	56	18	38	SMD	0	0.95	2	NA	-0.675385	0.450607	-1.49883	0.133917	-1.55856	0.207788	NA	0.95	NA	NA	2.22769	1	0.135556	NA	0.225544	0.578778	NA	NA	0.474915	NA	NA	NA	1.49255	1	3.02567	0.551105	0	0.890767	0.5554	0	1	NA	-1.49883	-0.626549	0.297207	-1.20906	-0.0440342	-2.10812	0.0350203	-2.10812	0.381864
RPL4	56	24	32	SMD	0	0.95	2	NA	-0.447839	0.569851	-0.785888	0.431933	-1.56473	0.669049	NA	0.95	NA	NA	3.34011	1	0.0676101	NA	0.46441	0.937434	NA	NA	0.681476	NA	NA	NA	1.8276	1	3.85295	0.700609	0	0.932638	0.715069	0	1	NA	-0.785888	-0.256261	0.277204	-0.799571	0.287048	-0.92445	0.355252	-0.92445	0.688805
GCLC	56	19	37	SMD	0	0.95	2	NA	0.583144	0.663665	0.878673	0.379579	-0.717615	1.8839	NA	0.95	NA	NA	4.80772	1	0.0283326	NA	0.699215	1.24853	NA	NA	0.836191	NA	NA	NA	2.19265	1.05407	4.56109	0.792001	0.0999634	0.951931	0.793749	0.225654	1	NA	0.878673	0.464429	0.295199	-0.114149	1.04301	1.57328	0.115655	1.57328	0.648405
IGHV3-9	56	13	43	SMD	0	0.95	2	NA	0.814686	0.344706	2.36342	0.0181071	0.139074	1.4903	NA	0.95	NA	NA	1.08698	1	0.297141	NA	0.0193033	0.341148	NA	NA	0.138936	NA	NA	NA	1.04258	NA	NA	0.0800209	NA	NA	0.0812274	0	1	NA	2.36342	0.818367	0.330174	0.171238	1.4655	2.47859	0.0131902	2.47859	0.11213
P0DOX4	56	13	43	SMD	0	0.95	2	NA	-1.30135	0.342152	-3.80341	0.000142715	-1.97195	-0.63074	NA	0.95	NA	NA	0.0244083	1	0.87585	NA	0	0.342324	NA	NA	0	NA	NA	NA	1	NA	NA	0	NA	NA	0	0	1	NA	-3.80341	-1.30135	0.342152	-1.97195	-0.63074	-3.80341	0.000142715	-3.80341	0.00288665
IGHV3-30-3	56	13	43	SMD	0	0.95	2	NA	0.139962	0.318504	0.439437	0.660345	-0.484294	0.764218	NA	0.95	NA	NA	0.269915	1	0.603389	NA	0	0.296633	NA	NA	0	NA	NA	NA	1	NA	NA	0	NA	NA	0	0	1	NA	0.439437	0.139962	0.318504	-0.484294	0.764218	0.439437	0.660345	0.439437	0.82981
IGHV3-30-5	56	13	43	SMD	0	0.95	2	NA	0.371576	0.320893	1.15795	0.246886	-0.257362	1.00051	NA	0.95	NA	NA	0.541818	1	0.46168	NA	0	0.299799	NA	NA	0	NA	NA	NA	1	NA	NA	0	NA	NA	0	0	1	NA	1.15795	0.371576	0.320893	-0.257362	1.00051	1.15795	0.246886	1.15795	0.531858
IGKV1-13	56	13	43	SMD	0	0.95	2	NA	-0.175203	0.31929	-0.548727	0.583192	-0.801001	0.450594	NA	0.95	NA	NA	0.852201	1	0.355931	NA	0	0.299821	NA	NA	0	NA	NA	NA	1	NA	NA	0	NA	NA	0	0	1	NA	-0.548727	-0.175203	0.31929	-0.801001	0.450594	-0.548727	0.583192	-0.548727	0.784311
RYR2	56	13	43	SMD	0	0.95	2	NA	-0.777493	0.733979	-1.05929	0.28947	-2.21606	0.661079	NA	0.95	NA	NA	4.71016	1	0.0299849	NA	0.848958	1.52421	NA	NA	0.921389	NA	NA	NA	2.17029	1.04177	4.52129	0.787693	0.0785896	0.951081	0.787933	0.200611	1	NA	-1.05929	-0.825048	0.3371	-1.48575	-0.164344	-2.44749	0.0143856	-2.44749	0.578558
FSTL1	56	21	35	SMD	0	0.95	3	NA	-0.340181	0.287486	-1.1833	0.236692	-0.903643	0.223281	0.287486	0.95	-3.99304	3.31267	0.944469	2	0.623607	NA	0	0.251125	0	4.40455	0	0	2.0987	NA	1	1	3.10057	0	0	0.89598	0	0	1	NA	-1.1833	-0.340181	0.287486	-0.903643	0.223281	-1.1833	0.236692	-1.1833	0.518261
GPNMB	56	23	33	SMD	0	0.95	3	NA	-1.61742	0.715652	-2.26007	0.0238171	-3.02007	-0.214769	1.2936	0.95	-18.0542	14.8194	8.71234	2	0.0128274	NA	1.16125	1.54039	0.0581767	60.3012	1.07761	0.241198	7.76539	NA	2.08714	1.15639	3.76706	0.770441	0.252184	0.929531	0.755791	0.29926	1	NA	-2.26007	-1.41546	0.331506	-2.0652	-0.76572	-4.26978	1.95662e-05	-4.26978	0.140041
DDT	56	21	35	SMD	0	0.95	3	NA	0.605747	0.689972	0.87793	0.379982	-0.746573	1.95807	1.26208	0.95	-15.4305	16.6419	8.28849	2	0.0158554	NA	1.11678	1.42959	0.0463502	61.1211	1.05678	0.215291	7.818	NA	2.03574	1.12222	3.69291	0.758701	0.205951	0.926673	0.781956	0.247588	1	NA	0.87793	0.677742	0.310887	0.0684151	1.28707	2.18003	0.0292554	2.18003	0.648405
PLXNA2	55	8	47	SMD	0	0.95	2	NA	0.850065	0.460128	1.84745	0.0646814	-0.051769	1.7519	NA	0.95	NA	NA	1.30278	1	0.253707	NA	0.0988604	0.601567	NA	NA	0.314421	NA	NA	NA	1.14139	NA	NA	0.232409	NA	NA	0.233472	0	1	NA	1.84745	0.859488	0.402485	0.0706313	1.64834	2.13545	0.0327241	2.13545	0.257275
PDS5B	55	12	43	SMD	0	0.95	2	NA	0.415829	0.347526	1.19654	0.231485	-0.265309	1.09697	NA	0.95	NA	NA	0.000575742	1	0.980857	NA	0	0.410946	NA	NA	0	NA	NA	NA	1	NA	NA	0	NA	NA	0	0	1	NA	1.19654	0.415829	0.347526	-0.265309	1.09697	1.19654	0.231485	1.19654	0.514902
STK10	55	19	36	SMD	0	0.95	2	NA	-0.68577	0.43173	-1.58843	0.11219	-1.53194	0.160404	NA	0.95	NA	NA	1.6291	1	0.201827	NA	0.16606	0.608145	NA	NA	0.407505	NA	NA	NA	1.27636	NA	NA	0.386165	NA	NA	0.445463	0	1	NA	-1.58843	-0.579339	0.292155	-1.15195	-0.00672607	-1.98299	0.047369	-1.98299	0.353354
PCM1	55	13	42	SMD	0	0.95	2	NA	-0.712014	0.868228	-0.820077	0.412172	-2.41371	0.989681	NA	0.95	NA	NA	6.49339	1	0.0108276	NA	1.27565	2.13244	NA	NA	1.12945	NA	NA	NA	2.54821	1.2602	5.15267	0.845997	0.370318	0.962335	0.846123	0.41989	1	NA	-0.820077	-0.770157	0.339677	-1.43591	-0.104403	-2.26732	0.0233704	-2.26732	0.675962
[truncated: 337 more rows]
[truncated: 1 more columns]

## Sheet: 13b_Plasma
Protein - Gene name	sum	controls	cases	sm	null.effect	level	k.study	method	TE.random	seTE.random	statistic.random	pval.random	lower.random	upper.random	seTE.predict	level.predict	lower.predict	upper.predict	Q	df.Q	pval.Q	method.tau	tau2	se.tau2	lower.tau2	upper.tau2	tau	lower.tau	upper.tau	sign.upper.tau	H	lower.H	upper.H	I2	lower.I2	upper.I2	Rb	lower.Rb	upper.Rb	method.bias	zval.random	TE.fixed	seTE.fixed	lower.fixed	upper.fixed	statistic.fixed	pval.fixed	zval.fixed	random.adj.pval
[truncated: 751 more rows]
[truncated: 1 more columns]

[truncated: 1 more sheets: 13c_Serum]
