# Supplementary material for: Comprehensive proteomics and meta-analysis of COVID-19 host response
Source: Nat Commun. 2023 Sep 22;14:5921. doi: 10.1038/s41467-023-41159-z (PMC10516886; doi:10.1038/s41467-023-41159-z)
Supplement: Supplementary file 17 — Supplementary Dataset 14 [file 41467_2023_41159_MOESM17_ESM.xlsx]

## Sheet: supplementary_dataset_14a
Protein - Gene name	Sensitivity	Se 95% CI, Lower limit	Se 95% CI, Upper limit	Specificity	Spec 95% CI, Lower limit	Spec 95% CI, Upper limit	Std Dev Study	Corr study	N_study	Mean posLR	Median posLR	posLR 95% CI, Lower limit	posLR 95% CI, Upper limit	Mean negLR	Median negLR	negLR 95% CI, Lower limit	negLR 95% CI, Upper limit	Mean DOR	Median DOR	DOR 95% CI, Lower limit	DOR 95% CI, Upper limit	AUC	Absolute Difference between Sens and Spec	AUC category	Wald_Pval	adj.Pval
A1BG	0.687552	0.584228	0.775085	0.706731	0.583767	0.805473	1.06167	-0.610614	19	2.42	2.34	1.49	3.8	0.453	0.443	0.293	0.668	5.84	5.3	2.25	12.5	75	0.0191782	70-79%	2.99898e-10	1.72308e-09
A2M	0.73124	0.656149	0.795054	0.759526	0.629459	0.854491	1.21084	-0.636158	19	3.17	3.04	1.86	5.26	0.362	0.355	0.25	0.514	9.44	8.59	3.66	20.2	80	0.028286	80-89%	6.92682e-19	2.92199e-17
ACTB	0.773818	0.621888	0.876795	0.779348	0.701834	0.841268	0.533695	0.329803	15	3.53	3.47	2.52	4.84	0.299	0.291	0.161	0.482	13	12.1	5.66	25.8	83	0.00552991	80-89%	1.07586e-09	5.67752e-09
AGT	0.658066	0.573394	0.733737	0.793544	0.68123	0.873627	1.12734	-0.406108	19	3.31	3.18	1.94	5.45	0.437	0.432	0.32	0.584	8.01	7.4	3.4	16.1	77	0.135477	70-79%	4.53341e-11	2.99452e-10
AHSG	0.760042	0.654983	0.840882	0.85722	0.786439	0.907307	0.867701	-0.222983	20	5.46	5.3	3.39	8.43	0.285	0.281	0.183	0.412	20.5	19	8.87	40.8	89	0.0971783	80-89%	7.22222e-19	2.92199e-17
ALB	0.747922	0.570256	0.869009	0.902262	0.770796	0.962036	1.7784	-0.494289	16	8.71	7.57	2.85	21.2	0.294	0.282	0.141	0.514	37	27.4	5.98	125	90	0.154339	90+%	9.05832e-10	4.91376e-09
APCS	0.749034	0.661543	0.82006	0.78207	0.674111	0.861608	1.00127	-0.226047	18	3.54	3.43	2.21	5.54	0.327	0.322	0.223	0.457	11.5	10.7	5.07	22.6	83	0.0330364	80-89%	8.61132e-13	8.58405e-12
APOA1	0.800106	0.712043	0.866294	0.844178	0.743893	0.909947	1.1675	-0.0743333	19	5.34	5.11	3.06	8.96	0.242	0.238	0.157	0.351	23.6	21.7	9.66	48.7	89	0.0440723	80-89%	1.43542e-14	2.17779e-13
APOA2	0.762355	0.705144	0.811435	0.785635	0.672594	0.867345	1.10898	0.679576	19	3.66	3.55	2.39	5.56	0.306	0.304	0.249	0.369	12.2	11.8	7.1	19.5	82	0.0232794	80-89%	5.77016e-14	7.37214e-13
APOA4	0.748718	0.653226	0.82496	0.847627	0.741457	0.915185	1.30497	-0.427561	20	5.17	4.9	2.73	9.18	0.303	0.298	0.2	0.436	18.5	16.6	6.58	41.8	86	0.0989091	80-89%	2.5448e-16	5.37175e-15
APOB	0.56524	0.481191	0.645698	0.773808	0.681969	0.845149	0.891814	-0.836631	20	2.58	2.5	1.58	4.02	0.568	0.562	0.429	0.739	4.77	4.45	2.15	9.22	71	0.208569	Not significant	8.46348e-15	1.32549e-13
APOC1	0.732366	0.635164	0.811362	0.826661	0.738533	0.889528	0.941246	0.0136488	19	4.34	4.2	2.73	6.69	0.329	0.325	0.227	0.45	13.9	13	6.56	26	85	0.0942953	80-89%	3.61879e-12	2.95281e-11
APOC2	0.650061	0.562114	0.728864	0.807343	0.710564	0.877348	0.88126	-0.158931	16	3.48	3.36	2.16	5.44	0.438	0.435	0.328	0.568	8.27	7.78	3.93	15.4	78	0.157282	70-79%	4.92831e-10	2.75022e-09
APOC3	0.602163	0.544925	0.656737	0.814835	0.712684	0.886454	1.12991	-0.434979	21	3.38	3.25	2.02	5.48	0.493	0.489	0.403	0.605	7.08	6.66	3.37	13.2	70	0.212673	70-79%	3.5011e-12	2.90282e-11
APOE	0.660842	0.541853	0.762474	0.73281	0.619657	0.821971	1.06918	-0.903297	21	2.56	2.47	1.47	4.18	0.475	0.463	0.295	0.718	6.01	5.34	2.06	13.9	75	0.0719676	70-79%	9.76952e-19	3.79448e-17
APOH	0.654246	0.562326	0.735926	0.820633	0.74793	0.875848	0.776828	-0.559505	20	3.73	3.64	2.39	5.61	0.426	0.422	0.311	0.56	9.21	8.66	4.36	17.2	81	0.166387	80-89%	2.05133e-20	1.32789e-18
APOL1	0.620105	0.532053	0.700902	0.787685	0.699285	0.855469	0.834555	0.0258318	19	2.98	2.91	2	4.36	0.486	0.484	0.375	0.612	6.33	6.06	3.37	10.9	76	0.16758	70-79%	1.03273e-08	4.3038e-08
C1QB	0.610816	0.511523	0.701697	0.730301	0.635204	0.808097	0.799328	-0.969742	18	2.33	2.26	1.44	3.57	0.541	0.534	0.376	0.752	4.61	4.25	1.92	9.39	72	0.119484	70-79%	1.63117e-20	1.13133e-18
C1QC	0.652984	0.551671	0.742105	0.721984	0.59423	0.821592	1.15953	-0.778536	20	2.44	2.34	1.42	4.01	0.492	0.482	0.325	0.723	5.43	4.88	1.98	12.1	73	0.0690001	70-79%	3.52763e-12	2.90282e-11
C1R	0.635917	0.564434	0.701866	0.797907	0.672371	0.883665	1.24115	-0.830804	18	3.31	3.14	1.79	5.83	0.465	0.457	0.346	0.625	7.6	6.89	2.88	16.4	73	0.16199	70-79%	1.13294e-17	3.14309e-16
C1S	0.562865	0.455779	0.664395	0.867504	0.785607	0.921252	1.0509	-0.195128	19	4.42	4.23	2.44	7.51	0.508	0.506	0.381	0.649	9.11	8.44	3.89	18.2	79	0.304639	Not significant	1.95574e-10	1.15794e-09
C2	0.674998	0.595211	0.745775	0.826064	0.726564	0.894609	1.12404	-0.183441	20	4.03	3.87	2.39	6.55	0.398	0.395	0.301	0.514	10.5	9.87	4.83	20.2	80	0.151066	80-89%	5.84867e-12	4.61712e-11
C3	0.655497	0.547557	0.749469	0.778521	0.638687	0.874842	1.37201	-0.645083	19	3.13	2.95	1.62	5.69	0.454	0.444	0.298	0.668	7.63	6.69	2.45	18.3	76	0.123024	70-79%	2.86033e-10	1.6532e-09
C4A	0.577785	0.506721	0.645768	0.804951	0.691938	0.883487	1.08622	-0.457742	17	3.09	2.96	1.77	5.19	0.531	0.526	0.419	0.672	6.07	5.64	2.66	12	69	0.227167	<70%	1.94284e-08	7.86042e-08
C4BPA	0.781034	0.70402	0.842493	0.846455	0.719062	0.922321	1.50217	-0.387113	19	5.44	5.07	2.68	10.3	0.265	0.26	0.179	0.378	22.2	19.7	7.46	51.7	86	0.0654205	80-89%	4.13394e-18	1.25439e-16
C4B	0.546391	0.457066	0.632825	0.821338	0.74593	0.878025	0.673181	-1	15	3.16	3.06	1.87	5.02	0.557	0.553	0.425	0.713	5.95	5.54	2.63	11.6	75	0.274948	Not significant	1.43665e-23	1.39499e-21
C5	0.641602	0.538929	0.732748	0.818864	0.723888	0.886301	1.0432	-0.367632	20	3.67	3.53	2.15	5.96	0.444	0.439	0.316	0.596	8.77	8.1	3.71	17.7	79	0.177262	70-79%	2.53243e-11	1.80808e-10
C6	0.668882	0.589338	0.739821	0.820558	0.729307	0.885863	1.02913	-0.429516	21	3.85	3.72	2.34	6.11	0.408	0.405	0.306	0.531	9.87	9.24	4.52	18.9	80	0.151676	80-89%	9.26029e-16	1.76817e-14
C7	0.667226	0.596304	0.731302	0.672947	0.562255	0.767237	0.932431	-0.996864	20	2.09	2.04	1.39	3.09	0.504	0.495	0.357	0.702	4.42	4.13	1.98	8.58	71	0.00572165	70-79%	3.77121e-26	6.10308e-24
C8B	0.636344	0.53767	0.724739	0.782136	0.678149	0.859487	0.987814	-0.434009	19	3.02	2.91	1.82	4.8	0.472	0.466	0.337	0.638	6.79	6.29	2.9	13.6	76	0.145792	70-79%	6.37932e-10	3.53961e-09
C8G	0.599643	0.490394	0.699807	0.781049	0.681297	0.856171	0.993074	-0.640598	20	2.83	2.73	1.65	4.6	0.52	0.514	0.363	0.714	5.85	5.35	2.33	12.3	75	0.181407	Not significant	3.34539e-11	2.32027e-10
C9	0.737442	0.636831	0.81814	0.88149	0.780749	0.939528	1.45605	0.709709	20	6.52	6.2	3.55	11.3	0.302	0.3	0.218	0.399	21.9	20.9	11.4	38.1	87	0.144048	80-89%	2.19048e-07	7.13743e-07
CFB	0.64399	0.580384	0.702891	0.838151	0.739183	0.904421	1.13502	-0.523812	19	4.16	3.97	2.36	7	0.429	0.426	0.34	0.539	10.1	9.37	4.46	19.7	75	0.194161	70-79%	9.07929e-17	2.09904e-15
CFH	0.739472	0.638416	0.820237	0.760997	0.625589	0.85851	1.27662	-0.467106	19	3.23	3.08	1.84	5.5	0.352	0.344	0.222	0.531	10.1	9.04	3.54	23.1	81	0.0215254	80-89%	1.43311e-11	1.05421e-10
CFI	0.657266	0.558837	0.743803	0.793825	0.677805	0.875727	1.16848	-0.390854	19	3.32	3.18	1.9	5.57	0.439	0.433	0.309	0.604	8.08	7.38	3.21	16.9	78	0.136559	70-79%	1.37468e-09	6.84519e-09
CLU	0.588578	0.494418	0.67667	0.804462	0.683296	0.886941	1.31268	-0.907503	20	3.19	3.01	1.62	5.82	0.521	0.512	0.371	0.722	6.64	5.88	2.25	15.4	73	0.215884	Not significant	7.16015e-17	1.73813e-15
CPN2	0.693074	0.601433	0.771645	0.764898	0.654451	0.848229	1.06966	-0.761004	20	3.05	2.94	1.82	4.91	0.409	0.402	0.277	0.583	8.07	7.35	3.15	17.1	78	0.0718233	70-79%	5.20742e-19	2.40781e-17
CP	0.661691	0.55018	0.757732	0.752294	0.635951	0.840766	1.07795	-0.734049	19	2.77	2.67	1.59	4.56	0.46	0.451	0.298	0.676	6.63	5.94	2.37	14.8	76	0.0906028	70-79%	2.93522e-13	3.27598e-12
CRP	0.754719	0.678962	0.817406	0.954004	0.795598	0.991033	2.88031	0.251659	16	23.1	16.4	3.73	82.7	0.264	0.261	0.195	0.346	90.8	63.8	12.3	331	84	0.199285	80-89%	1.37043e-09	6.84519e-09
F2	0.631572	0.512513	0.736504	0.805943	0.716913	0.871973	0.933801	-0.559957	20	3.36	3.24	1.97	5.38	0.464	0.458	0.314	0.646	7.79	7.12	3.09	16.3	79	0.17437	70-79%	2.40301e-13	2.77777e-12
FCN3	0.658781	0.553064	0.75076	0.829212	0.711096	0.905457	1.31444	-0.670663	19	4.09	3.85	2.04	7.55	0.42	0.413	0.284	0.598	10.7	9.37	3.47	25.3	80	0.170431	80-89%	5.36187e-14	7.03564e-13
FGA	0.747175	0.60772	0.849343	0.847755	0.757462	0.908494	1.0644	0.3441	19	5.03	4.86	3.09	7.94	0.305	0.3	0.182	0.459	17.7	16.4	7.84	34.5	87	0.10058	80-89%	9.12404e-09	3.85193e-08
FGB	0.732062	0.621491	0.819703	0.819356	0.725532	0.88614	0.901769	0.618727	16	4.13	4.03	2.77	6.09	0.331	0.329	0.23	0.449	12.9	12.4	7.24	21.2	85	0.0872944	80-89%	1.03734e-07	3.55922e-07
FGG	0.797071	0.677838	0.879989	0.804783	0.642898	0.904215	1.508	-0.27753	16	4.39	4.06	2.11	8.56	0.264	0.255	0.143	0.439	19.2	16.2	5.16	50.9	87	0.00771218	80-89%	5.08155e-09	2.26339e-08
FN1	0.716217	0.562828	0.831864	0.774114	0.654443	0.861135	1.10842	0.277588	18	3.25	3.14	2.04	5.07	0.376	0.369	0.222	0.565	9.38	8.65	3.93	19	81	0.0578973	80-89%	4.95486e-05	0.000102583
GC	0.703467	0.567141	0.811155	0.790486	0.649325	0.884897	1.4251	-0.752437	19	3.58	3.35	1.72	6.78	0.389	0.376	0.22	0.633	10.8	8.97	2.75	29.3	81	0.0870191	80-89%	1.21072e-13	1.45137e-12
GPLD1	0.731312	0.623368	0.817383	0.808404	0.681878	0.892538	1.27109	-0.230656	18	4.01	3.8	2.18	7.03	0.341	0.335	0.219	0.497	12.8	11.5	4.62	28.6	83	0.0770922	80-89%	1.75501e-09	8.50783e-09
GSN	0.78481	0.688555	0.857474	0.819	0.717648	0.889569	1.14526	0.419928	21	4.46	4.32	2.83	6.9	0.268	0.264	0.179	0.375	17.4	16.5	8.82	30.9	87	0.0341902	80-89%	3.35726e-09	1.55233e-08
HBA1	0.823826	0.631607	0.927295	0.764344	0.492627	0.915505	1.96001	-0.0713491	12	4.01	3.44	1.53	9.83	0.259	0.237	0.093	0.553	21.3	15.2	3.01	76.4	86	0.0594826	Not significant	0.00117334	0.00179702
HBB	0.734277	0.64174	0.809989	0.721716	0.569577	0.8356	1.41048	-0.0632089	21	2.75	2.63	1.66	4.52	0.378	0.371	0.253	0.543	7.82	7.16	3.16	16.3	79	0.0125611	70-79%	2.73777e-07	8.77351e-07
HPR	0.690213	0.588064	0.776652	0.750254	0.673406	0.814014	0.627119	-0.436951	19	2.8	2.76	1.95	3.93	0.418	0.414	0.288	0.576	7.09	6.7	3.45	13	78	0.0600416	70-79%	1.67721e-14	2.50549e-13
HPX	0.619137	0.513205	0.714826	0.746742	0.646303	0.826324	0.929702	-0.803132	20	2.52	2.44	1.52	3.96	0.519	0.511	0.355	0.727	5.24	4.79	2.1	11	74	0.127605	70-79%	2.16575e-14	3.13871e-13
HP	0.781317	0.69352	0.849424	0.912881	0.807968	0.963095	1.76206	0.214921	20	9.84	8.93	4.1	20.8	0.244	0.242	0.167	0.338	42.1	37.4	14.5	96.9	89	0.131564	80-89%	4.93584e-11	3.21658e-10
HRG	0.764362	0.678708	0.832806	0.831883	0.77346	0.877624	0.596871	-0.485122	20	4.61	4.54	3.19	6.49	0.287	0.284	0.197	0.398	17	16.1	8.38	30.7	87	0.0675218	80-89%	8.38758e-32	8.14434e-29
IGFALS	0.666391	0.579586	0.743213	0.793875	0.711453	0.857471	0.811816	-0.107313	20	3.3	3.22	2.22	4.78	0.424	0.422	0.318	0.546	8.06	7.69	4.22	14	79	0.127485	70-79%	4.78628e-12	3.80941e-11
IGHA1	0.683482	0.565611	0.781713	0.736062	0.55177	0.863347	1.58907	-0.87641	17	2.81	2.59	1.31	5.57	0.451	0.431	0.259	0.756	7.37	6.03	1.74	20.9	76	0.0525796	70-79%	9.21772e-14	1.13296e-12
IGHG2	0.569952	0.4646	0.669329	0.80788	0.709723	0.878526	0.956934	-0.535502	17	3.08	2.96	1.74	5.12	0.539	0.534	0.391	0.716	6.07	5.57	2.46	12.6	74	0.237927	Not significant	1.11503e-09	5.78982e-09
IGHG4	0.618193	0.514109	0.712451	0.723605	0.637728	0.795647	0.662414	-0.708388	17	2.28	2.23	1.5	3.33	0.534	0.528	0.374	0.73	4.53	4.24	2.07	8.7	73	0.105412	70-79%	2.38029e-12	2.04537e-11
IGHM	0.577374	0.485323	0.664348	0.749396	0.656059	0.824191	0.843859	-0.757028	20	2.37	2.3	1.49	3.61	0.571	0.565	0.419	0.756	4.38	4.08	1.97	8.45	71	0.172022	Not significant	6.86421e-12	5.37512e-11
IGHV3-15	0.676694	0.603047	0.742511	0.696342	0.567521	0.800294	0.886058	-0.785491	14	2.3	2.23	1.45	3.59	0.474	0.465	0.335	0.665	5.2	4.8	2.2	10.5	73	0.0196481	70-79%	4.47506e-14	6.03512e-13
IGHV3-49	0.605741	0.498937	0.703317	0.725752	0.569922	0.840884	1.15013	-0.86709	14	2.34	2.2	1.21	4.27	0.56	0.544	0.363	0.846	4.68	4.06	1.43	11.5	70	0.120011	Not significant	1.11412e-08	4.6203e-08
IGHV3-74	0.7386	0.544258	0.869882	0.702666	0.443477	0.875131	1.66525	-0.883349	11	2.83	2.47	1.03	6.75	0.421	0.374	0.154	0.962	10.3	6.67	1.07	41.5	78	0.0359347	Not significant	1.64789e-07	5.5176e-07
IGHV5-51	0.552711	0.435458	0.66438	0.79421	0.680352	0.874966	0.920942	-0.529325	14	2.81	2.68	1.51	4.88	0.571	0.565	0.401	0.779	5.29	4.77	1.95	11.6	73	0.2415	Not significant	7.97798e-07	2.39833e-06
IGKC	0.710186	0.580256	0.812868	0.706197	0.542555	0.829677	1.26331	-0.921654	15	2.56	2.41	1.31	4.67	0.431	0.411	0.231	0.747	7.11	5.88	1.76	19.7	76	0.00398936	70-79%	7.98036e-16	1.58141e-14
IGKV1-39	0.75258	0.455431	0.917101	0.614506	0.218225	0.901022	1.48674	-1	3	2.68	1.95	0.597	9.16	0.611	0.404	0.0934	2.4	15.4	4.86	0.248	95.1	75	0.138074	Not significant	4.30649e-07	1.33172e-06
IGKV3-20	0.636957	0.486661	0.76454	0.739596	0.583442	0.852056	1.39687	-0.918332	18	2.62	2.44	1.21	5.03	0.511	0.492	0.282	0.854	6.12	4.98	1.42	17.5	74	0.102638	Not significant	8.69264e-13	8.58405e-12
IGKV3D-11	0.490501	0.39467	0.587036	0.667914	0.516027	0.791402	0.496066	-1	5	1.55	1.48	0.871	2.65	0.781	0.764	0.544	1.12	2.16	1.94	0.78	4.83	58	0.177412	Not significant	0.0462187	0.0504819
IGKV3D-15	0.768838	0.64806	0.857294	0.536343	0.418401	0.650355	0.576801	-1	9	1.69	1.66	1.15	2.4	0.453	0.431	0.229	0.801	4.37	3.85	1.44	10.3	68	0.232494	Not significant	3.21272e-09	1.49261e-08
IGKV4-1	0.600067	0.492886	0.698454	0.764511	0.68015	0.832114	0.758295	-0.87493	19	2.61	2.55	1.61	4.01	0.53	0.524	0.371	0.724	5.28	4.87	2.24	10.6	75	0.164444	Not significant	1.65746e-18	6.18997e-17
IGLC2	0.569142	0.492852	0.642286	0.698382	0.598446	0.782487	0.423018	-0.953228	9	1.93	1.89	1.29	2.82	0.624	0.618	0.474	0.812	3.23	3.06	1.59	5.87	66	0.12924	Not significant	1.01448e-07	3.50554e-07
IGLV3-21	0.640235	0.548815	0.722498	0.779798	0.656523	0.867743	1.02866	-0.553807	16	3.04	2.9	1.72	5.15	0.47	0.463	0.335	0.643	6.92	6.3	2.71	14.7	75	0.139563	70-79%	1.15354e-09	5.95789e-09
ITIH1	0.784635	0.666864	0.868953	0.801794	0.672767	0.888386	1.36694	-0.600591	20	4.17	3.94	2.18	7.45	0.28	0.27	0.154	0.462	17.3	14.8	4.88	44.3	86	0.017159	80-89%	1.72428e-15	3.1005e-14
ITIH2	0.777482	0.674706	0.854775	0.819655	0.724564	0.887036	1.04785	-0.138464	20	4.44	4.29	2.72	7.01	0.278	0.273	0.175	0.41	17.2	15.9	7.16	35.1	87	0.0421736	80-89%	2.90226e-13	3.27598e-12
ITIH3	0.818434	0.74844	0.872276	0.817794	0.697914	0.897114	1.32892	0.50749	20	4.68	4.48	2.77	7.71	0.226	0.224	0.162	0.303	21.3	20.2	10.8	37.9	88	0.000639269	80-89%	2.36195e-12	2.04537e-11
ITIH4	0.761668	0.640167	0.85165	0.820274	0.721289	0.889491	1.06537	0.424112	19	4.34	4.21	2.78	6.65	0.297	0.292	0.186	0.432	15.4	14.6	7.5	28.3	86	0.0586068	80-89%	8.52567e-08	2.97785e-07
KLKB1	0.681908	0.574975	0.772579	0.800874	0.695344	0.87635	1.14024	-0.66084	21	3.56	3.41	2.01	5.95	0.405	0.398	0.268	0.582	9.57	8.62	3.51	21.2	80	0.118966	80-89%	6.1148e-16	1.23697e-14
KNG1	0.628086	0.546096	0.703312	0.754314	0.685713	0.812045	0.581186	-0.797513	20	2.59	2.55	1.82	3.6	0.497	0.494	0.375	0.641	5.43	5.19	2.85	9.42	75	0.126228	70-79%	1.2757e-22	1.12609e-20
LBP	0.791935	0.71025	0.855284	0.859317	0.703324	0.940256	1.88753	-0.163629	20	6.22	5.61	2.62	13.4	0.25	0.245	0.165	0.363	27.2	23.3	7.81	69.2	87	0.0673822	80-89%	6.48563e-13	6.55995e-12
LGALS3BP	0.746329	0.652427	0.821791	0.845609	0.765791	0.901716	0.883622	0.165688	19	4.95	4.81	3.16	7.57	0.304	0.301	0.212	0.413	17	16.1	8.47	30.6	87	0.0992799	80-89%	3.21456e-13	3.47702e-12
LRG1	0.788061	0.718442	0.844198	0.843722	0.687898	0.929698	1.82362	0.175722	20	5.49	5.03	2.54	11.1	0.257	0.254	0.185	0.347	22.4	20.1	7.99	50.5	85	0.0556611	80-89%	1.50188e-12	1.37578e-11
LUM	0.761656	0.663377	0.838238	0.797301	0.713857	0.861144	0.833243	-0.440308	20	3.84	3.74	2.49	5.72	0.305	0.3	0.196	0.444	13.6	12.6	5.84	27	85	0.0356452	80-89%	5.05861e-19	2.40781e-17
PGLYRP2	0.810337	0.72127	0.875842	0.747587	0.63924	0.831948	1.01118	-0.736435	20	3.3	3.2	2.08	5.07	0.262	0.254	0.155	0.415	14.1	12.7	5.13	31.2	85	0.06275	80-89%	5.44495e-26	7.55292e-24
PLG	0.617148	0.53612	0.692149	0.754681	0.662124	0.828452	0.852181	-0.739999	20	2.58	2.51	1.66	3.88	0.513	0.508	0.383	0.675	5.28	4.96	2.48	9.92	73	0.137533	70-79%	2.17457e-15	3.83911e-14
PON1	0.70857	0.578527	0.811559	0.836951	0.711088	0.91457	1.51296	-0.53085	21	4.64	4.32	2.19	8.91	0.359	0.35	0.215	0.553	14.7	12.5	4.1	37.9	84	0.128381	80-89%	1.73512e-11	1.25732e-10
PROS1	0.641246	0.549007	0.7241	0.747296	0.677241	0.806491	0.59554	-0.580187	21	2.57	2.53	1.81	3.55	0.485	0.481	0.355	0.637	5.55	5.29	2.87	9.72	76	0.106051	70-79%	1.0963e-16	2.4756e-15
RBP4	0.586852	0.482245	0.684167	0.861056	0.781972	0.914587	1.02538	-0.665446	20	4.41	4.21	2.38	7.55	0.485	0.481	0.354	0.638	9.65	8.79	3.79	20.5	80	0.274204	Not significant	3.28135e-17	8.16971e-16
SAA1	0.76661	0.680509	0.835129	0.915235	0.783256	0.969934	2.22198	0.296139	21	10.3	9.01	3.58	24.9	0.261	0.258	0.184	0.352	41.3	35.5	12	104	87	0.148625	80-89%	4.42522e-09	1.9893e-08
SAA2	0.704862	0.625286	0.773656	0.908295	0.78235	0.964653	1.88185	0.352253	18	8.61	7.66	3.3	19.4	0.33	0.328	0.254	0.417	26.8	23.6	8.87	63.1	82	0.203433	80-89%	5.78695e-08	2.12042e-07
SAA4	0.570337	0.452553	0.680661	0.846831	0.74433	0.913039	1.06203	-0.451292	15	3.93	3.71	1.98	7.16	0.514	0.509	0.364	0.692	8.2	7.34	2.92	18.5	77	0.276494	Not significant	6.01176e-09	2.64137e-08
SERPINA1	0.71363	0.624414	0.788821	0.771826	0.674077	0.846917	0.900473	-0.295485	19	3.2	3.12	2.08	4.82	0.377	0.372	0.264	0.515	8.99	8.43	4.17	17	80	0.0581963	80-89%	9.91425e-13	9.62674e-12
SERPINA3	0.855928	0.747478	0.922623	0.897268	0.7947	0.951707	1.57937	0.0425992	20	8.94	8.27	4.11	17.6	0.168	0.162	0.0865	0.285	60	51.9	18.1	149	94	0.0413408	90+%	9.99336e-12	7.6406e-11
SERPINA4	0.753032	0.661886	0.826065	0.759295	0.66486	0.833773	0.872034	-0.502859	20	3.2	3.12	2.1	4.74	0.332	0.326	0.219	0.477	10.4	9.62	4.54	20.4	82	0.00626228	80-89%	2.09191e-17	5.48984e-16
SERPINA6	0.683949	0.579898	0.772346	0.727394	0.64681	0.795408	0.685379	-0.808547	20	2.55	2.51	1.71	3.65	0.442	0.435	0.294	0.627	6.2	5.78	2.76	12.1	77	0.0434449	70-79%	1.41238e-20	1.05494e-18
SERPINA7	0.627956	0.525217	0.720302	0.747636	0.665436	0.815247	0.689436	-0.792373	19	2.54	2.49	1.65	3.74	0.504	0.498	0.353	0.688	5.36	5	2.41	10.4	75	0.11968	70-79%	8.32518e-17	1.97165e-15
SERPINC1	0.708599	0.58236	0.809183	0.75959	0.624152	0.857376	1.3155	-0.733407	20	3.09	2.94	1.64	5.45	0.397	0.385	0.231	0.635	8.93	7.67	2.61	22.5	79	0.0509913	70-79%	3.92469e-13	4.18778e-12
SERPIND1	0.671885	0.566649	0.762286	0.73293	0.617697	0.823362	1.08058	-0.755276	21	2.6	2.51	1.55	4.16	0.458	0.449	0.298	0.672	6.22	5.62	2.33	13.6	76	0.0610449	70-79%	3.00826e-14	4.11412e-13
SERPINF1	0.564003	0.472357	0.651476	0.813267	0.725817	0.877531	0.948127	-0.731391	20	3.13	3.02	1.82	5.07	0.542	0.537	0.407	0.703	6.09	5.64	2.61	12.1	74	0.249263	Not significant	1.08103e-14	1.66616e-13
SERPINF2	0.742642	0.631295	0.829447	0.752402	0.655045	0.829436	0.9117	0.0554911	21	3.05	2.98	2.09	4.4	0.349	0.344	0.226	0.5	9.32	8.77	4.41	17.4	81	0.0097597	80-89%	1.70745e-08	6.99549e-08
SERPING1	0.74999	0.626026	0.843158	0.849457	0.74004	0.917928	1.34972	0.0176084	20	5.22	4.95	2.8	9.2	0.302	0.296	0.184	0.45	18.8	16.9	6.94	41.4	87	0.0994665	80-89%	6.57857e-09	2.85136e-08
TF	0.799577	0.659623	0.891456	0.869	0.732989	0.94128	1.63804	-0.0627708	17	6.62	6.04	2.89	13.7	0.241	0.233	0.124	0.406	31.6	26.5	8.24	85.2	90	0.0694225	90+%	5.30428e-08	1.95093e-07
TTR	0.7452	0.644192	0.825309	0.873726	0.76116	0.93759	1.49547	-0.248536	19	6.33	5.88	2.99	12.3	0.298	0.293	0.196	0.428	23	20.3	7.54	54.3	87	0.128526	80-89%	2.2749e-12	1.99003e-11
VTN	0.623913	0.495268	0.73717	0.842259	0.718394	0.91787	1.49135	-0.740756	20	4.27	3.95	1.88	8.53	0.457	0.448	0.294	0.673	10.5	8.87	2.83	27.7	79	0.218346	Not significant	1.2122e-12	1.14276e-11
KRT10	0.629771	0.491992	0.74923	0.72174	0.55737	0.842337	1.05179	-1	11	2.42	2.26	1.15	4.62	0.534	0.514	0.304	0.884	5.35	4.41	1.3	14.9	72	0.0919685	Not significant	5.4661e-11	3.53839e-10
DSG1	0.619718	0.502301	0.724621	0.659091	0.508974	0.782891	3.83931e-10	NA	4	1.87	1.81	1.19	2.93	0.59	0.58	0.4	0.837	3.41	3.15	1.43	6.91	NA	0.0393726	Not significant	0.0158661	0.0188567
DPYSL2	0.757789	0.521462	0.899826	0.592943	0.409188	0.753917	0.249114	-1	4	1.92	1.84	1.04	3.3	0.45	0.412	0.155	0.956	5.94	4.56	1.09	19	66	0.164846	Not significant	0.0317081	0.0354299
APOM	0.690612	0.583861	0.780284	0.8148	0.713629	0.885942	1.05729	-0.56884	19	3.88	3.72	2.2	6.47	0.387	0.381	0.258	0.551	10.9	9.81	4.09	23.6	82	0.124188	80-89%	7.87907e-15	1.2751e-13
PCYOX1	0.843808	0.741292	0.9106	0.762399	0.604585	0.870699	1.00158	-0.138052	11	3.74	3.53	2.07	6.6	0.215	0.207	0.114	0.363	19.9	17.3	6.23	48.2	88	0.0814089	80-89%	1.94786e-09	9.22621e-09
CTSS	0.757143	0.643551	0.843347	0.802687	0.516275	0.939416	1.17422	NA	5	4.62	3.81	1.53	12.5	0.323	0.31	0.19	0.537	16.6	12.7	2.98	54	NA	0.0455445	Not significant	2.94046e-05	6.40176e-05
TGOLN2	0.862304	0.722585	0.937719	0.659813	0.323161	0.887375	1.35991	-0.266405	5	3	2.51	1.22	7.73	0.247	0.216	0.0855	0.597	18.1	12.1	2.11	69.7	87	0.202491	Not significant	7.46903e-05	0.000150778
COLEC10	0.666606	0.522519	0.785095	0.903524	0.736924	0.969051	0.903496	1	4	7.9	6.85	2.75	19.2	0.377	0.375	0.257	0.513	21.3	18.7	6.88	51	82	0.236918	80-89%	0.00132189	0.00199309
TIE1	0.761905	0.611373	0.86683	0.551724	0.371871	0.718994	9.68105e-13	NA	3	1.75	1.69	1.14	2.75	0.457	0.436	0.228	0.807	4.51	3.94	1.42	10.9	NA	0.210181	Not significant	0.00494867	0.00650224
C8A	0.640608	0.556445	0.716925	0.764617	0.679179	0.832899	0.772429	-0.250563	20	2.77	2.71	1.9	3.98	0.475	0.471	0.36	0.608	6.07	5.79	3.18	10.5	76	0.124009	70-79%	5.77979e-11	3.71667e-10
ANG	0.580884	0.371745	0.764505	0.786554	0.563356	0.913232	1.41788	-0.917688	9	3.2	2.71	0.91	8.41	0.568	0.536	0.264	1.07	7.72	5.1	0.854	30.4	74	0.20567	Not significant	1.52369e-05	3.57368e-05
FHL1	0.618234	0.469613	0.747593	0.846535	0.654587	0.941371	0.0698479	1	3	4.55	3.99	1.71	10.7	0.465	0.457	0.296	0.679	10.8	8.92	2.64	30.3	84	0.228302	Not significant	0.00234841	0.00334356
PIGR	0.541627	0.411448	0.666362	0.857815	0.728763	0.931257	1.28143	-0.447933	14	4.15	3.79	1.74	8.67	0.544	0.537	0.375	0.75	8.35	7.14	2.36	21.5	75	0.316187	Not significant	6.24798e-06	1.58402e-05
KRT17	0.525004	0.294964	0.7449	0.875279	0.48501	0.981237	2.03274	-1	5	7.86	4.18	0.623	37.8	0.614	0.547	0.264	1.39	22.3	7.76	0.448	134	71	0.350275	Not significant	0.00258746	0.00366243
CALD1	0.745413	0.58186	0.860347	0.761152	0.683046	0.824943	0.154626	-1	5	3.15	3.1	2.06	4.55	0.346	0.336	0.179	0.571	10.4	9.33	3.7	23.5	79	0.0157389	70-79%	2.26866e-12	1.99003e-11
CNTN3	0.655984	0.280595	0.903123	0.849164	0.541444	0.964083	1.18017	-1	3	6.23	4.26	0.722	23.6	0.474	0.411	0.104	1.21	32.1	10.7	0.596	196	83	0.193179	Not significant	0.000538948	0.000881008
NID1	0.676112	0.461091	0.835878	0.782684	0.607465	0.893413	0.961374	-0.399867	8	3.36	3.07	1.41	6.97	0.436	0.418	0.199	0.776	9.7	7.53	1.86	30.4	80	0.106572	Not significant	0.000396799	0.000672411
CRHBP	0.375659	0.218601	0.564098	0.938214	0.726157	0.988631	0.740235	1	3	8.56	5.99	1.39	31.1	0.679	0.678	0.479	0.886	13.5	9.14	1.61	51.9	65	0.562554	Not significant	0.00111722	0.00172743
GSTO1	0.916415	0.699122	0.981037	0.813108	0.557768	0.937529	1.1055	-0.819377	5	5.77	4.83	1.77	15.3	0.14	0.105	0.0214	0.462	104	47.6	4.13	549	93	0.103308	90+%	2.22881e-07	7.23803e-07
EEF1A2	0.761351	0.305021	0.95866	0.861008	0.328586	0.987407	1.63005	0.440639	3	10.2	5.04	1.08	51.3	0.358	0.304	0.056	0.915	53.7	19.8	1.25	315	88	0.0996571	Not significant	0.271332	0.273586
STMN1	0.666667	0.483522	0.810341	1	0	NA	3.30357e-05	NA	4	1490000000000000	5260	0.514	3560000000000000	761000000000000	0.654	0.209	2190000000000000	4860000000000000	13500	2.35e-16	1.71e+16	NA	0.333333	Not significant	0.201586	0.204748
SERPINA10	0.625675	0.535068	0.708253	0.785789	0.67211	0.867807	1.00689	-0.706778	17	3.05	2.92	1.73	5.11	0.484	0.478	0.348	0.659	6.72	6.13	2.65	14.2	75	0.160114	70-79%	2.86434e-12	2.4185e-11
ALAD	0.766205	0.396721	0.942305	0.839454	0.646999	0.937172	0.447147	-1	5	5.34	4.62	1.5	13.4	0.324	0.283	0.0662	0.8	31.7	17.1	1.93	151	87	0.0732487	Not significant	0.000320229	0.000553279
H6PD	0.50866	0.414742	0.601971	0.922106	0.61168	0.988885	1.98467	-1	6	10.8	6.51	1.27	46.6	0.562	0.542	0.423	0.836	21.6	12.3	1.53	98.2	52	0.413446	Not significant	0.0523788	0.0565738
PSMB2	0.584615	0.462179	0.697426	0.809524	0.663012	0.901774	1.95618e-08	NA	4	3.26	3.05	1.65	6.07	0.523	0.517	0.368	0.709	6.67	5.98	2.4	14.9	NA	0.224908	Not significant	0.000452393	0.000754766
KCTD12	0.829887	0.511028	0.957934	0.801917	0.463004	0.950021	1.05368	-1	3	5.48	4.09	1.15	18.1	0.278	0.218	0.0475	0.856	49.9	19.8	1.37	285	88	0.0279703	Not significant	0.000811325	0.00128725
IGHG1	0.584893	0.401078	0.747771	0.82917	0.649778	0.926997	1.43523	-0.867416	10	3.95	3.42	1.21	9.81	0.523	0.502	0.278	0.889	9.56	6.85	1.37	34	76	0.244277	Not significant	5.29965e-09	2.34975e-08
CD163	0.57257	0.468289	0.670777	0.702502	0.601348	0.787078	0.420055	-1	9	1.97	1.92	1.26	2.96	0.617	0.609	0.437	0.837	3.4	3.16	1.51	6.63	68	0.129933	Not significant	2.01277e-06	5.54933e-06
IGKV3-7	0.743427	0.44497	0.912834	0.72545	0.389671	0.916217	1.41693	-0.317843	5	3.29	2.64	0.952	9.53	0.421	0.365	0.11	1.06	13.9	7.65	0.896	65.4	80	0.017977	Not significant	0.0515944	0.0557886
GANAB	0.644525	0.468009	0.788891	0.700021	0.534214	0.826027	0.735771	-0.877564	8	2.28	2.14	1.1	4.24	0.532	0.51	0.27	0.922	5.21	4.23	1.19	15	72	0.0554964	Not significant	0.000138712	0.000263065
HBD	0.734126	0.528759	0.87171	0.796538	0.587076	0.915111	1.71595	-0.349477	14	4.03	3.56	1.53	9.26	0.359	0.338	0.153	0.685	14.7	10.8	2.31	50.5	83	0.0624111	80-89%	0.000233974	0.000416096
COL1A2	0.794325	0.434914	0.950931	0.709835	0.394691	0.901748	0.887423	-1	3	3.29	2.69	0.812	9.31	0.386	0.294	0.0577	1.25	24.1	9.46	0.644	139	81	0.0844901	Not significant	0.00135754	0.00203736
BHMT	0.626355	0.47814	0.754122	0.952164	0.57832	0.99655	1.8785	1	4	30.5	13	1.56	167	0.42	0.409	0.273	0.625	77.3	33.4	2.63	425	73	0.325809	Not significant	0.0545531	0.0585963
FSTL1	0.628571	0.460197	0.770606	0.666667	0.446669	0.832079	2.92295e-08	NA	3	2.01	1.87	1.04	3.84	0.584	0.564	0.328	0.961	4	3.38	1.08	10.5	NA	0.0380952	Not significant	0.1052	0.109134
IGF1	0.828581	0.60074	0.939498	0.629773	0.477536	0.75995	0.354595	1	4	2.24	2.19	1.6	3.18	0.294	0.274	0.108	0.587	9.39	8.23	3.02	22.5	73	0.198808	Not significant	0.028049	0.0316326
KRT5	0.613949	0.378647	0.805836	0.763286	0.386861	0.942789	1.81488	-1	6	3.71	2.58	0.656	13.6	0.598	0.509	0.211	1.52	11.4	5.14	0.43	61	72	0.149338	Not significant	0.000426441	0.000717634
PLXNB1	0.881675	0.801874	0.932057	0.467398	0.1725	0.786981	1.43175	-1	5	1.89	1.65	1.04	4.17	0.309	0.258	0.11	0.821	9.26	6.53	1.27	33.6	87	0.414277	Not significant	7.29215e-10	4.02311e-09
CES1	0.772152	0.565306	0.898282	0.625568	0.335701	0.846709	0.71585	-1	3	2.34	2.04	0.967	5.45	0.427	0.37	0.135	1.06	8.75	5.67	0.914	35.3	77	0.146584	Not significant	0.00444092	0.00589089
HYAL1	0.781604	0.574462	0.90465	0.68599	0.557698	0.791015	0.102666	-0.570663	6	2.52	2.46	1.55	3.88	0.34	0.321	0.136	0.65	9.3	7.81	2.47	24.8	71	0.0956137	70-79%	0.000429201	0.000721028
PDLIM7	0.82257	0.626213	0.927688	0.562847	0.329921	0.771003	0.288272	-1	3	1.99	1.86	1.11	3.67	0.359	0.321	0.117	0.82	7.93	5.97	1.37	26.1	77	0.259723	Not significant	0.00891777	0.0110873
LDHA	0.689104	0.500657	0.830509	0.776528	0.624388	0.878988	0.9975	-0.076645	12	3.24	3.05	1.66	5.9	0.416	0.404	0.215	0.681	9.05	7.71	2.54	23.4	80	0.0874242	80-89%	0.000416598	0.000702286
NPM1	0.672303	0.49571	0.810676	0.698423	0.499673	0.843025	0.268437	-1	4	2.37	2.21	1.21	4.45	0.492	0.475	0.26	0.823	5.65	4.75	1.49	15.1	73	0.0261196	Not significant	0.0177168	0.0207848
ERP29	0.767838	0.39825	0.942948	0.712179	0.43336	0.888957	0.834284	-1	4	3.08	2.62	0.805	8.05	0.412	0.331	0.0684	1.22	18.6	8.18	0.658	101	79	0.0556597	Not significant	0.00269969	0.00380464
CD14	0.728629	0.607267	0.823395	0.824656	0.733454	0.889359	0.91889	-0.309289	18	4.28	4.13	2.54	6.88	0.336	0.331	0.209	0.497	13.9	12.6	5.37	29.7	85	0.0960264	80-89%	5.53433e-13	5.65667e-12
CD93	0.698774	0.441783	0.871789	0.889711	0.699364	0.965488	0.885443	-1	4	7.86	6.25	1.71	23.4	0.366	0.342	0.137	0.733	32.4	18.8	2.4	146	88	0.190937	Not significant	8.25063e-07	2.47264e-06
TUBA4A	0.59516	0.485118	0.696401	0.656657	0.548693	0.750536	0.176843	-1	5	1.77	1.73	1.18	2.57	0.626	0.618	0.434	0.864	3.01	2.81	1.37	5.78	67	0.0614978	Not significant	0.000695811	0.00111124
RAB27B	0.685156	0.574826	0.777917	0.932543	0.601588	0.992161	1.76753	1	4	17.5	10.1	1.88	78	0.355	0.351	0.267	0.466	48.9	30.2	4.4	207	76	0.247388	70-79%	0.00574699	0.00741723
LAMB1	0.667453	0.527876	0.782749	0.609583	0.482354	0.723468	0.177834	-1	6	1.74	1.7	1.15	2.58	0.56	0.547	0.334	0.863	3.45	3.14	1.33	7.38	65	0.0578705	Not significant	0.00575962	0.00741723
RAB10	0.741026	0.171622	0.97532	0.683625	0.483895	0.832772	0.484762	-1	3	2.45	2.29	0.379	5.56	0.504	0.383	0.0315	1.56	24	6.17	0.243	156	72	0.0574012	Not significant	0.00722978	0.00906992
LMNB1	0.91845	0.527732	0.991267	0.89026	0.668963	0.970209	0.869653	1	3	9.35	8.04	2.95	23.3	0.136	0.0932	0.0118	0.498	129	91.3	17.8	467	95	0.0281901	90+%	0.0127628	0.0154329
KRT77	0.663918	0.581541	0.7374	0.869223	0.409795	0.984526	1.91187	-1	4	9.39	5.05	1.07	44.4	0.441	0.393	0.28	0.902	27.7	13.1	1.19	144	68	0.205305	Not significant	5.87421e-06	1.49707e-05
EXTL2	0.707248	0.105732	0.980144	1	0	NA	2.33287	0.822809	3	1460000000000000	0.997	0.161	4360000000000000	787000000000000	30000	0.0319	3780000000000000	1.77e+16	1.9e-05	4.26e-17	1.36e+17	99	0.292752	Not significant	0.848606	0.848606
APOA5	0.698592	0.43813	0.873245	0.692261	0.556415	0.801358	0.271978	-1	5	2.33	2.25	1.13	4.03	0.465	0.438	0.171	0.911	6.8	5.21	1.25	21.7	72	0.00633043	Not significant	0.000413221	0.000697804
TUBB1	0.696025	0.578709	0.792391	0.628907	0.490728	0.748786	0.52262	-0.731101	8	1.93	1.87	1.23	2.97	0.499	0.485	0.298	0.783	4.32	3.88	1.57	9.58	71	0.0671181	Not significant	1.71823e-05	4.00097e-05
GLUD1	0.817313	0.497036	0.95295	0.57887	0.369941	0.762918	0.543284	-1	3	2.03	1.91	0.889	3.82	0.395	0.319	0.0689	1.16	10.8	6.14	0.767	49.3	71	0.238443	Not significant	0.0189968	0.022144
ASL	0.531048	0.398442	0.65941	0.710169	0.516781	0.848805	0.42216	-1	3	1.97	1.83	0.962	3.83	0.682	0.664	0.44	1.03	3.24	2.78	0.931	8.28	61	0.17912	Not significant	0.0634756	0.067508
RAD23B	0.850324	0.521078	0.967388	0.728724	0.493745	0.880937	0.537462	0.895713	3	3.25	3.01	1.7	6.23	0.243	0.21	0.0518	0.613	20.2	15.2	3.52	66	83	0.121601	Not significant	0.0691109	0.0732605
CNTFR	0.707897	0.30408	0.930754	0.860587	0.63456	0.956416	0.284835	-1	3	6.04	4.84	1.27	17.9	0.387	0.347	0.0788	0.9	30.5	14.9	1.44	156	87	0.15269	Not significant	0.00476113	0.0062728
SOD2	0.65231	0.334828	0.874883	0.701098	0.503408	0.844412	0.721071	-1	5	2.39	2.17	0.738	5.32	0.55	0.498	0.155	1.23	7.38	4.4	0.596	32.3	73	0.0487879	Not significant	0.000620758	0.00100627
IGKV2-30	0.528165	0.421468	0.632349	0.809614	0.699026	0.886184	0.768453	-0.990996	10	2.94	2.77	1.47	5.34	0.591	0.583	0.422	0.806	5.37	4.76	1.83	12.4	71	0.281449	Not significant	4.41303e-12	3.54136e-11
SEPTIN2	0.680024	0.415533	0.863998	0.939357	0.658645	0.992022	0.425245	-1	3	19.4	10.9	1.73	89.4	0.371	0.351	0.145	0.707	74.6	32.9	2.7	402	94	0.259333	Not significant	0.0070721	0.00890663
SH3BGRL3	0.761453	0.66143	0.839114	0.765959	0.615459	0.869998	0.960732	0.672454	11	3.38	3.24	2.05	5.55	0.318	0.315	0.223	0.43	11	10.4	5.47	20	82	0.00450541	80-89%	1.05982e-05	2.55991e-05
SBSN	0.844812	0.722677	0.919174	0.584561	0.427549	0.726097	0.363325	-1	6	2.09	2.02	1.37	3.18	0.286	0.267	0.126	0.55	8.96	7.66	2.56	22.9	77	0.260251	Not significant	2.19611e-06	5.97318e-06
EEF2	0.693949	0.543484	0.811979	0.841134	0.712552	0.918756	0.607803	-0.209535	8	4.64	4.33	2.25	8.81	0.374	0.367	0.22	0.569	13.8	12	4.24	34	85	0.147185	80-89%	1.30471e-06	3.7371e-06
LTF	0.569715	0.465235	0.668335	0.661873	0.547509	0.760002	0.620872	-1	11	1.73	1.68	1.08	2.68	0.663	0.651	0.451	0.94	2.82	2.59	1.15	5.86	65	0.0921578	Not significant	8.28024e-06	2.05105e-05
AOC3	0.753293	0.405659	0.931786	0.814452	0.662116	0.907684	0.638472	-1	6	4.38	4	1.37	9.57	0.346	0.305	0.078	0.836	23.7	13.4	1.66	109	85	0.0611592	Not significant	3.5416e-08	1.35389e-07
MERTK	0.848425	0.681859	0.935972	0.558947	0.327773	0.767108	0.187968	-1	3	2.04	1.9	1.17	3.7	0.309	0.276	0.105	0.706	9.23	7.09	1.7	29.5	70	0.289478	Not significant	0.00140691	0.00210171
OIT3	0.600788	0.422018	0.756207	0.722379	0.53264	0.855924	0.833347	-1	7	2.37	2.16	0.972	4.98	0.582	0.554	0.296	1.02	5.09	3.92	0.951	16.2	71	0.121591	Not significant	0.000137133	0.000261322
MSN	0.797416	0.623225	0.903539	0.805909	0.563989	0.93021	1.44524	0.679996	8	4.58	4.06	1.94	10.3	0.266	0.258	0.136	0.442	18.6	16.3	5.99	44.5	87	0.00849346	80-89%	0.00586529	0.00754331
TUBB4B	0.411471	0.16714	0.708944	0.953058	0.690826	0.994609	1.33801	-1	3	20.1	8.59	0.707	111	0.644	0.626	0.296	1.11	49.9	14.2	0.631	318	80	0.541587	Not significant	0.0128284	0.015493
ADAMDEC1	0.849696	0.6926	0.934143	0.557443	0.317642	0.773155	0.648302	-1	4	2.06	1.9	1.12	3.91	0.315	0.273	0.0988	0.778	9.9	7.11	1.45	35	80	0.292253	Not significant	0.000140141	0.000264741
SFN	0.822026	0.598828	0.934606	0.742694	0.440367	0.913703	0.844899	1	4	3.6	3.13	1.55	8.37	0.264	0.248	0.105	0.506	16	13.3	4.05	43.9	85	0.0793326	Not significant	0.0286426	0.0322645
VASN	0.739737	0.601742	0.842437	0.65246	0.495439	0.782107	1.02757	-0.772158	13	2.22	2.12	1.26	3.72	0.421	0.4	0.212	0.748	6.33	5.34	1.7	16.8	75	0.0872762	Not significant	4.11295e-08	1.54196e-07
USP14	0.660206	0.519663	0.777254	0.73356	0.345571	0.934874	1.2087	1	3	3.23	2.46	0.978	10.1	0.52	0.475	0.283	1.04	7.93	5.35	0.941	30.5	66	0.0733536	Not significant	0.0442336	0.0486971
VSIG4	0.827876	0.288155	0.982803	0.88326	0.458113	0.985447	1.32423	1	3	9.55	6.48	1.69	35.9	0.259	0.204	0.0271	0.749	59.9	36.4	5.15	257	92	0.0553841	Not significant	0.193859	0.197728
ASS1	0.570767	0.469156	0.666743	0.74098	0.50331	0.889819	0.834924	-1	4	2.49	2.2	1.02	5.69	0.609	0.582	0.393	0.985	4.75	3.81	1.03	14	63	0.170213	Not significant	0.00230464	0.00329089
CCT3	0.430652	0.122886	0.803292	0.873361	0.486919	0.980437	1.41148	-1	3	7.03	3.35	0.293	36.5	0.726	0.661	0.205	1.68	23.4	5.22	0.175	155	74	0.442709	Not significant	0.0547978	0.0587941
FRMPD1	0.929649	0.800545	0.977532	0.674553	0.383153	0.873678	0.917399	-1	4	3.25	2.83	1.41	7.52	0.135	0.107	0.029	0.407	46.4	27.4	3.67	206	92	0.255097	Not significant	6.76122e-07	2.05804e-06
FBN1	0.659072	0.371905	0.86323	0.770718	0.454326	0.931371	1.50723	-1	6	3.75	2.86	0.737	12.1	0.516	0.446	0.151	1.3	14.1	6.5	0.567	74.5	77	0.111646	Not significant	7.99926e-05	0.000159492
PSMD2	0.762712	0.638257	0.854134	0.537144	0.361679	0.703867	0.231108	NA	3	1.7	1.64	1.14	2.6	0.464	0.445	0.252	0.786	4.18	3.73	1.46	9.5	NA	0.225568	Not significant	0.000635283	0.00102639
RARRES2	0.659547	0.470182	0.808759	0.767675	0.639423	0.860277	0.644606	-1	9	2.99	2.83	1.41	5.49	0.461	0.445	0.23	0.787	7.9	6.4	1.8	22.8	79	0.108128	Not significant	1.04109e-09	5.52402e-09
SPTA1	0.615689	0.520642	0.702653	0.692239	0.53682	0.813615	0.636875	-1	6	2.1	2	1.2	3.57	0.57	0.557	0.385	0.836	4.02	3.6	1.44	9.04	67	0.0765499	<70%	1.25985e-05	2.98368e-05
PRPF4B	0.857143	0.739484	0.926915	0.555556	0.330362	0.760029	1.78646e-09	NA	3	2.04	1.91	1.25	3.57	0.283	0.262	0.122	0.566	9.02	7.49	2.27	24.7	NA	0.301587	Not significant	1.48465e-05	3.49903e-05
MEGF8	0.71028	0.617527	0.788253	0.617647	0.497621	0.724853	1.76789e-10	NA	5	1.89	1.85	1.37	2.62	0.478	0.471	0.33	0.666	4.18	3.96	2.08	7.53	NA	0.0926333	Not significant	2.25412e-05	5.0316e-05
CPN1	0.646497	0.513605	0.760044	0.827609	0.746362	0.886778	0.876934	-0.655846	19	3.87	3.74	2.19	6.32	0.434	0.428	0.279	0.625	9.76	8.79	3.57	21.6	82	0.181112	80-89%	2.85317e-17	7.2906e-16
ANGPTL6	0.681137	0.45411	0.845807	0.80026	0.54086	0.931632	0.767556	-1	3	4.14	3.38	1.1	11.6	0.439	0.402	0.172	0.923	14.2	8.55	1.19	61.2	81	0.119123	Not significant	3.23724e-05	6.98524e-05
TMSB4X	0.787661	0.573226	0.911067	0.708506	0.418972	0.891221	1.62416	-0.9761	8	3.18	2.69	1.03	8.23	0.36	0.301	0.102	0.966	16.3	9.04	1.06	76.2	82	0.0791548	Not significant	9.7653e-11	6.00133e-10
PARK7	0.729459	0.592777	0.833176	0.699111	0.524241	0.830488	0.75967	-0.281942	7	2.55	2.41	1.42	4.48	0.404	0.39	0.224	0.663	7.24	6.26	2.19	18	77	0.0303486	70-79%	0.000118694	0.000228674
IGHV1-3	0.473845	0.381514	0.568	0.774338	0.588555	0.891674	0.961433	-1	7	2.32	2.1	0.985	4.97	0.7	0.681	0.498	1.01	3.68	3.09	0.975	9.81	58	0.300493	Not significant	0.0063532	0.00809575
MBL2	0.616354	0.478064	0.738078	0.76098	0.655906	0.841711	0.888387	-0.263963	18	2.65	2.57	1.59	4.18	0.512	0.506	0.333	0.727	5.6	5.12	2.23	11.8	76	0.144625	Not significant	2.00509e-06	5.54685e-06
IGLV3-19	0.634805	0.52809	0.729739	0.808378	0.692223	0.887801	1.01856	-0.321074	15	3.46	3.3	1.92	5.95	0.459	0.454	0.323	0.627	8.05	7.33	3.14	17.1	77	0.173572	70-79%	5.93047e-08	2.16484e-07
IGLV4-69	0.649049	0.533292	0.749577	0.780838	0.625761	0.883607	1.0002	-0.704574	10	3.17	2.95	1.53	6.07	0.463	0.451	0.296	0.698	7.68	6.58	2.22	19.5	76	0.131789	70-79%	2.91636e-08	1.13726e-07
CFP	0.785471	0.685176	0.860328	0.777377	0.63379	0.875706	1.24508	-0.232533	17	3.7	3.51	2.06	6.46	0.285	0.278	0.173	0.438	14.4	12.8	4.97	32.9	85	0.00809441	80-89%	3.61506e-10	2.06484e-09
THBS4	0.848438	0.706641	0.92862	0.755319	0.561071	0.881724	1.05338	-0.260743	8	3.73	3.43	1.82	7.33	0.219	0.203	0.0904	0.434	21.8	17.3	4.55	65.5	87	0.0931195	80-89%	1.18699e-06	3.42008e-06
PTPRF	0.640527	0.380117	0.838127	0.78679	0.439533	0.945547	1.61745	-1	5	4.19	2.99	0.727	14.8	0.533	0.46	0.175	1.33	14.8	6.59	0.545	79.5	76	0.146263	Not significant	4.53117e-05	9.44156e-05
CFL1	0.772061	0.630104	0.870716	0.722961	0.554213	0.845624	1.05885	-0.168399	11	2.92	2.76	1.63	5.14	0.331	0.319	0.172	0.563	10.3	8.83	3.02	25.9	81	0.0491001	80-89%	2.53833e-05	5.60163e-05
CTSG	0.759101	0.42729	0.930113	0.560008	0.225224	0.847854	1.19412	-1	4	2.09	1.71	0.605	5.83	0.612	0.435	0.0898	2.2	10.2	4.02	0.276	58.3	71	0.199092	Not significant	0.04675	0.0510047
HGFAC	0.695726	0.581003	0.79037	0.730066	0.633997	0.808533	0.675074	-0.721341	15	2.63	2.57	1.69	3.94	0.426	0.418	0.27	0.627	6.75	6.19	2.72	14	77	0.03434	70-79%	1.32723e-13	1.57163e-12
ALDOB	0.63469	0.538305	0.721369	0.614522	0.512201	0.707631	0.506	-1	12	1.68	1.64	1.16	2.37	0.605	0.595	0.411	0.857	2.96	2.77	1.35	5.68	66	0.0201685	<70%	1.46916e-06	4.14695e-06
ARPC2	0.647023	0.356207	0.858614	0.683308	0.388079	0.880105	0.797902	-1	3	2.44	2.02	0.652	6.7	0.6	0.521	0.171	1.49	7.44	3.96	0.435	35.9	71	0.0362847	Not significant	0.0290432	0.03264
PSMA4	0.857748	0.672907	0.946448	0.85685	0.411804	0.980834	1.91954	1	4	9.31	5.94	1.57	37.5	0.187	0.176	0.0891	0.345	47.8	36.1	8.29	157	91	0.000898279	Not significant	0.00161492	0.00237949
ITGA2B	0.738177	0.654878	0.807287	0.600775	0.461166	0.725724	0.485607	-0.810214	6	1.9	1.85	1.29	2.81	0.449	0.437	0.286	0.683	4.62	4.24	1.89	9.52	74	0.137402	Not significant	1.76115e-09	8.50783e-09
CAVIN2	0.589783	0.435869	0.727918	0.735349	0.630407	0.819047	0.0452488	-1	6	2.28	2.22	1.4	3.49	0.566	0.56	0.363	0.802	4.36	4	1.77	9.02	74	0.145566	Not significant	7.98023e-05	0.00015944
YWHAZ	0.742989	0.593661	0.851195	0.722398	0.542123	0.85118	1.10656	-0.383198	11	2.84	2.66	1.46	5.27	0.375	0.359	0.192	0.651	9.03	7.52	2.3	24.5	79	0.0205905	70-79%	2.74596e-05	6.00525e-05
HLA-A	0.688392	0.596247	0.767701	0.598063	0.499523	0.68927	0.357671	-1	10	1.74	1.71	1.25	2.37	0.531	0.522	0.355	0.76	3.5	3.29	1.65	6.54	68	0.0903293	Not significant	6.72145e-08	2.40831e-07
COTL1	0.587189	0.43131	0.727351	0.935011	0.772531	0.983857	0.808255	-1	4	12.1	8.96	2.22	40.5	0.455	0.446	0.284	0.677	31.2	20.5	3.4	124	83	0.347822	Not significant	2.63633e-05	5.79159e-05
CANX	0.484375	0.365226	0.605327	0.794872	0.640447	0.893954	1.48558e-08	NA	3	2.52	2.35	1.26	4.74	0.659	0.653	0.484	0.874	4.06	3.64	1.45	9.14	NA	0.310497	Not significant	0.00283718	0.00397533
IL1RAP	0.767501	0.545643	0.900736	0.83707	0.616929	0.942494	1.21546	1	6	5.1	4.66	2.28	10.5	0.291	0.281	0.147	0.493	18	17	8.61	33.4	87	0.0695685	80-89%	0.0217274	0.0250859
PRDX6	0.761336	0.584697	0.878463	0.777681	0.549548	0.909336	1.34941	-0.381623	9	3.85	3.39	1.51	8.86	0.332	0.311	0.147	0.636	15	11.2	2.45	50.5	83	0.0163442	80-89%	9.17955e-05	0.000180798
HSPD1	0.848139	0.768053	0.904027	0.574463	0.342803	0.777472	0.878275	-1	6	2.14	1.99	1.22	3.95	0.291	0.266	0.135	0.593	9.38	7.54	2.07	27.6	84	0.273675	Not significant	5.59205e-14	7.23984e-13
LYZ	0.692543	0.544864	0.809093	0.771334	0.619327	0.874903	1.28571	-0.959458	15	3.25	3.02	1.49	6.32	0.417	0.399	0.222	0.712	9.45	7.6	2.1	27.7	79	0.0787909	70-79%	1.74388e-18	6.2715e-17
GPT	0.567061	0.421915	0.701543	0.782165	0.570039	0.906755	0.585283	-1	4	2.9	2.59	1.19	6.45	0.574	0.559	0.362	0.874	5.74	4.71	1.37	16.1	64	0.215104	Not significant	0.0176851	0.0207848
TPI1	0.767062	0.643773	0.857149	0.654432	0.439203	0.820767	1.14527	-0.298344	9	2.37	2.21	1.28	4.41	0.379	0.36	0.198	0.674	7.46	6.24	1.93	20.1	78	0.11263	Not significant	3.36922e-05	7.25391e-05
SOD3	0.668556	0.546341	0.771611	0.788739	0.595889	0.904332	1.24343	-0.791531	10	3.51	3.15	1.46	7.61	0.439	0.423	0.264	0.705	9.31	7.53	2.09	27.1	76	0.120183	70-79%	1.33804e-07	4.49563e-07
CORO1A	0.694719	0.585452	0.785727	0.649189	0.553174	0.734475	0.181787	-0.940188	8	2.01	1.97	1.42	2.76	0.479	0.472	0.314	0.687	4.48	4.21	2.09	8.47	69	0.0455306	<70%	1.06571e-06	3.1549e-06
JCHAIN	0.678843	0.615747	0.73602	0.788495	0.667311	0.87388	1.03186	-1	15	3.36	3.2	1.9	5.69	0.415	0.408	0.309	0.558	8.61	7.87	3.44	18	75	0.109652	70-79%	1.36475e-28	6.62588e-26
SERPINA5	0.759088	0.612343	0.862736	0.619182	0.46115	0.755445	1.03479	-0.801149	13	2.07	1.99	1.2	3.41	0.415	0.39	0.191	0.783	6.2	5.12	1.53	17.2	74	0.139907	Not significant	8.48608e-08	2.97472e-07
PSMB7	0.816706	0.699427	0.895089	0.52752	0.325607	0.720814	0.466514	-1	4	1.81	1.72	1.15	2.98	0.377	0.351	0.175	0.726	5.88	4.98	1.6	15.5	80	0.289186	Not significant	2.48175e-05	5.48924e-05
APOD	0.595771	0.49527	0.688832	0.825242	0.735979	0.888883	1.02945	-0.946037	20	3.56	3.41	1.94	6.04	0.496	0.49	0.355	0.672	7.7	6.96	2.9	16.7	77	0.229471	Not significant	1.09678e-27	3.54991e-25
CTSA	0.742424	0.624085	0.833452	0.682243	0.588351	0.763334	4.95602e-13	NA	4	2.36	2.32	1.71	3.2	0.385	0.379	0.241	0.567	6.58	6.19	3.12	12.3	NA	0.0601813	Not significant	9.72015e-07	2.88632e-06
PLA2G7	0.630677	0.317322	0.862516	0.703205	0.527346	0.834204	0.683783	-1	6	2.29	2.11	0.738	4.91	0.571	0.527	0.172	1.21	6.47	4.05	0.608	27.1	72	0.0725281	Not significant	0.000444211	0.00074367
MMRN1	0.62244	0.525721	0.710303	0.747354	0.63688	0.833029	0.637187	-0.745923	10	2.54	2.46	1.55	4.02	0.513	0.507	0.363	0.704	5.28	4.87	2.22	10.7	73	0.124914	70-79%	1.89115e-09	9.01902e-09
FLT4	0.730365	0.516726	0.872808	0.631779	0.393419	0.819458	0.800429	-1	5	2.17	1.97	0.943	4.54	0.48	0.43	0.169	1.08	6.69	4.65	0.873	24.7	73	0.0985854	Not significant	0.00321572	0.00444163
FASN	0.711111	0.563692	0.82425	0.678571	0.488533	0.823509	2.80474e-11	NA	3	2.33	2.19	1.32	4.09	0.444	0.43	0.25	0.719	5.95	5.19	1.87	14.4	NA	0.0325397	Not significant	0.00427274	0.00569895
SLPI	0.650048	0.407527	0.833786	0.739034	0.568039	0.859127	0.377361	-1	5	2.65	2.46	1.12	5.26	0.5	0.477	0.21	0.921	6.93	5.26	1.22	22.5	76	0.0889864	Not significant	0.00195022	0.00282637
ATRN	0.792615	0.716514	0.852492	0.788687	0.699914	0.85658	0.83089	0.296222	19	3.82	3.74	2.65	5.46	0.267	0.264	0.189	0.36	14.8	14.3	8.18	24.9	86	0.00392776	80-89%	2.11418e-13	2.47334e-12
OAF	0.577368	0.38338	0.750108	0.856177	0.726783	0.930178	0.878682	-0.23758	8	4.34	3.96	1.78	9.03	0.505	0.498	0.286	0.764	9.86	8.13	2.4	27.5	82	0.278808	Not significant	2.47978e-05	5.48924e-05
CTTN	0.611716	0.284979	0.861638	0.750627	0.603364	0.856241	0.0105777	1	4	2.52	2.4	1.02	4.72	0.54	0.522	0.185	0.99	6.42	4.74	1.03	21.7	75	0.138911	Not significant	0.00557512	0.00722025
MYH7	0.667097	0.487746	0.808329	0.698342	0.455091	0.865174	0.302313	1	3	2.4	2.19	1.18	4.86	0.502	0.485	0.274	0.827	5.53	4.64	1.45	14.9	73	0.031245	Not significant	0.0764071	0.0804678
FGFR1	0.679074	0.405814	0.867649	0.961626	0.660841	0.996907	1.15728	-1	3	43.3	17.2	1.57	247	0.37	0.342	0.135	0.754	198	52.9	2.2	1280	89	0.282552	Not significant	0.00211381	0.00304526
ARHGDIB	0.774839	0.602804	0.886404	0.78697	0.643175	0.883329	0.625366	1	6	3.72	3.6	2.35	5.84	0.296	0.289	0.162	0.471	13.4	12.7	6.74	23.9	85	0.0121305	80-89%	0.00126546	0.00191397
LILRA2	0.625	0.492457	0.741126	0.84	0.643131	0.938629	1.14855e-08	NA	4	4.42	3.88	1.69	10.3	0.46	0.452	0.303	0.664	10.6	8.77	2.64	29.1	NA	0.215	Not significant	0.00177853	0.00260475
EFEMP1	0.726735	0.6389	0.799896	0.683915	0.5845	0.768947	0.57671	-0.943201	13	2.34	2.3	1.6	3.36	0.408	0.4	0.269	0.592	6.2	5.76	2.72	12.2	76	0.0428198	70-79%	3.38792e-19	1.9351e-17
ASGR2	0.693421	0.39754	0.88575	0.921787	0.535161	0.99178	2.10159	0.0170894	5	16.8	8.54	1.37	83.1	0.375	0.349	0.128	0.766	64.9	26.7	1.95	365	87	0.228366	Not significant	0.0512415	0.0554688
HPSE	0.82126	0.60119	0.933354	0.741239	0.463782	0.904647	0.927849	1	4	3.48	3.12	1.64	7.46	0.262	0.248	0.109	0.491	15.2	13.2	4.63	37.5	85	0.0800212	Not significant	0.0270762	0.0306779
MPO	0.75212	0.646414	0.834325	0.615126	0.442433	0.762985	0.705784	-1	8	2.04	1.95	1.24	3.35	0.423	0.405	0.236	0.717	5.56	4.85	1.74	13.5	75	0.136995	Not significant	2.26868e-07	7.31858e-07
SLC38A10	0.576561	0.397106	0.73786	0.827323	0.685748	0.91319	0.216992	-1	5	3.59	3.31	1.57	7.24	0.524	0.516	0.308	0.784	7.78	6.53	2.04	20.9	82	0.250762	Not significant	0.00014425	0.000270922
CAPNS1	0.586755	0.37176	0.773084	0.884001	0.554758	0.978997	1.68676	-1	5	8.13	5.01	0.939	34.3	0.514	0.473	0.237	1.05	24.3	10.8	0.896	131	76	0.297246	Not significant	0.000658794	0.00105611
ATP5F1A	0.480769	0.349563	0.614682	0.944444	0.803313	0.986065	8.4592e-10	NA	3	11.1	8.57	2.34	35.2	0.559	0.556	0.409	0.722	21.3	15.7	3.43	72.4	NA	0.463675	Not significant	0.00049074	0.000810869
HNRNPU	0.75	0.625806	0.843296	0.5	0.346175	0.653825	9.46389e-10	NA	3	1.53	1.49	1.09	2.2	0.522	0.503	0.291	0.862	3.3	3	1.26	7.1	NA	0.25	Not significant	0.001126	0.00173546
APOF	0.643862	0.498418	0.766859	0.75911	0.635864	0.850452	1.15299	-0.831872	19	2.8	2.67	1.44	4.93	0.483	0.47	0.282	0.759	6.66	5.7	1.91	17	76	0.115248	Not significant	1.17215e-12	1.12689e-11
ITGB1	0.7953	0.609819	0.906175	0.838021	0.546524	0.956914	1.49298	0.311219	6	6.06	4.83	1.77	17.6	0.266	0.253	0.118	0.489	27.4	20.1	4.33	93.6	87	0.0427206	80-89%	0.00390991	0.00526563
NPC2	0.765296	0.501506	0.913556	0.751547	0.532294	0.889378	0.533698	-1	4	3.39	3.03	1.27	7.59	0.352	0.316	0.106	0.802	15.1	9.86	1.61	60.5	81	0.0137493	80-89%	0.000546569	0.000891964
FERMT3	0.670313	0.5279	0.787092	0.697502	0.594589	0.78379	0.331326	-0.305116	10	2.25	2.2	1.49	3.28	0.482	0.474	0.297	0.713	5.09	4.69	2.12	10.4	73	0.0271894	70-79%	2.68643e-05	5.88831e-05
DSTN	0.692417	0.164249	0.962667	0.963745	0.411632	0.999011	2.62116	-1	3	129	17.8	0.422	894	0.48	0.331	0.0375	1.67	3170	59.9	0.241	14900	93	0.271328	Not significant	0.0154476	0.018427
SELP	0.586306	0.358047	0.782668	0.870064	0.575875	0.970608	1.53832	-0.507771	6	6.29	4.44	1.09	22.7	0.511	0.485	0.238	0.946	16.9	9.49	1.15	78.1	78	0.283758	Not significant	0.0171326	0.0202136
MAPRE1	0.617647	0.447171	0.763372	0.85	0.624156	0.950827	7.52261e-08	NA	3	4.85	4.06	1.55	12.7	0.469	0.458	0.276	0.722	11.8	9.15	2.24	37.4	NA	0.232353	Not significant	0.00856889	0.0106809
CCT8	0.895872	0.278846	0.994803	0.555564	0.0767861	0.949463	2.20868	-1	3	3.91	1.96	0.323	19.6	1.08	0.195	0.00578	7.85	585	10.7	0.0424	2700	82	0.340308	Not significant	0.0405043	0.0447436
PLXNB2	0.807234	0.640551	0.907754	0.428696	0.235596	0.646258	0.180596	-1	3	1.47	1.4	0.96	2.33	0.503	0.454	0.187	1.1	3.9	3.14	0.868	11.4	62	0.378538	Not significant	0.00428992	0.00571401
IL6ST	0.9307	0.763067	0.982458	0.54828	0.199719	0.85514	1.41034	-1	4	2.49	2.04	1.02	6.68	0.216	0.13	0.0228	0.94	42.7	16.3	1.08	247	89	0.382421	Not significant	1.10093e-05	2.64605e-05
TYMP	0.922147	0.370657	0.99582	0.848913	0.736716	0.918582	0.271555	1	5	5.87	5.65	2.66	10.3	0.166	0.0924	0.00517	0.724	189	66.6	3.9	1130	87	0.0732335	Not significant	7.64536e-06	1.91331e-05
TCP1	0.76089	0.382596	0.942333	0.707611	0.404012	0.896265	0.873844	-1	3	3.09	2.56	0.74	8.59	0.434	0.342	0.0687	1.33	18.9	7.73	0.554	107	79	0.0532783	Not significant	0.00592129	0.00759521
TALDO1	0.901558	0.78037	0.959359	0.714307	0.441174	0.887873	1.05351	1	5	3.49	3.14	1.69	7.29	0.149	0.141	0.0744	0.264	24.7	22.9	10.7	49.1	90	0.187251	Not significant	4.28e-07	1.33172e-06
CLIC1	0.722235	0.66753	0.771025	0.677825	0.434868	0.851902	1.2979	-1	9	2.46	2.24	1.26	4.92	0.43	0.412	0.298	0.668	6.33	5.47	1.9	15.8	72	0.04441	Not significant	4.57044e-13	4.8238e-12
PCOLCE	0.765041	0.574741	0.886936	0.602849	0.456508	0.732846	0.770757	-0.784038	11	1.98	1.92	1.14	3.16	0.421	0.391	0.166	0.846	6.15	4.94	1.36	18	71	0.162193	Not significant	0.000143045	0.000269702
RSU1	0.558968	0.454112	0.658816	0.758372	0.570892	0.881013	0.750819	-1	5	2.53	2.31	1.13	5.23	0.601	0.583	0.402	0.906	4.74	3.98	1.25	12.6	65	0.199404	Not significant	0.000148313	0.000276414
IGFBP2	0.591978	0.483933	0.691808	0.708053	0.581835	0.808699	0.738754	-1	11	2.11	2.03	1.21	3.49	0.589	0.577	0.391	0.857	3.93	3.52	1.41	8.79	69	0.116075	Not significant	3.74045e-09	1.7132e-08
IGLV1-51	0.614527	0.551523	0.673913	0.73465	0.649953	0.805003	0.50277	-0.426111	12	2.35	2.31	1.68	3.26	0.529	0.526	0.426	0.65	4.57	4.41	2.62	7.44	71	0.120123	70-79%	4.34717e-11	2.89117e-10
ARHGAP1	0.783191	0.594339	0.899057	0.722237	0.599235	0.818897	0.349651	-1	5	2.89	2.8	1.66	4.65	0.321	0.302	0.132	0.616	11.4	9.39	2.75	31.9	79	0.0609541	70-79%	1.93894e-07	6.42564e-07
IGLL5	0.673871	0.506284	0.806333	0.701567	0.509972	0.84153	1.20897	-0.885086	10	2.45	2.25	1.08	4.93	0.496	0.466	0.237	0.926	6.33	4.86	1.17	20.2	74	0.0276962	70-79%	1.39929e-08	5.75727e-08
ESD	0.804878	0.65581	0.899299	0.68	0.478383	0.831187	1.69883e-08	NA	3	2.66	2.49	1.48	4.79	0.307	0.291	0.144	0.559	10.4	8.76	2.8	27.5	NA	0.124878	Not significant	0.000331914	0.000571434
IGHV3-7	0.529292	0.411185	0.644208	0.803364	0.698084	0.878332	0.819036	-0.8179	13	2.83	2.69	1.46	4.99	0.594	0.587	0.417	0.811	5.14	4.59	1.81	11.6	73	0.274072	Not significant	1.89483e-09	9.01902e-09
CASP14	0.774646	0.315795	0.962407	0.762657	0.348207	0.950806	1.23041	-1	3	4.73	3.16	0.598	18.3	0.438	0.305	0.0423	1.61	49.8	11	0.366	330	83	0.0119885	Not significant	0.0202476	0.0234611
NRP2	0.531285	0.337004	0.716523	0.910883	0.797917	0.963582	0.494509	-1	5	6.77	5.89	2.13	16.6	0.523	0.518	0.306	0.767	14.9	11.6	2.88	47	86	0.379598	Not significant	2.82082e-06	7.52478e-06
BPIFB1	0.628915	0.45602	0.774083	0.73794	0.542511	0.869906	0.063256	-1	3	2.57	2.38	1.25	5.01	0.522	0.509	0.297	0.826	5.64	4.77	1.53	14.8	75	0.109025	Not significant	0.0189952	0.022144
CFHR3	0.687497	0.510335	0.822816	0.688832	0.495106	0.833259	1.05207	-0.976604	9	2.39	2.2	1.06	4.79	0.488	0.455	0.219	0.946	6.46	4.87	1.12	21.2	74	0.00133471	Not significant	2.31634e-08	9.28029e-08
RAB14	0.602248	0.409398	0.767837	0.727574	0.420718	0.907587	0.992054	-1	4	2.7	2.2	0.803	7.57	0.604	0.552	0.274	1.25	6.28	4.05	0.642	25.4	69	0.125325	Not significant	0.0326576	0.036407
CCT6A	0.510058	0.425962	0.593589	0.791314	0.645967	0.887392	0.168496	-1	3	2.58	2.44	1.39	4.62	0.629	0.622	0.495	0.801	4.3	3.94	1.75	8.9	54	0.281256	Not significant	0.00161793	0.00238031
KRT19	0.677991	0.527253	0.798989	0.62363	0.460422	0.762894	0.227646	1	4	1.84	1.79	1.24	2.78	0.53	0.521	0.33	0.782	3.77	3.49	1.61	7.57	68	0.0543609	Not significant	0.0493738	0.053508
C1orf56	0.852201	0.30347	0.987065	0.65364	0.167263	0.946612	1.80638	-1	3	4.11	2.41	0.393	18.2	0.622	0.231	0.0142	3.67	171	10.9	0.108	1090	82	0.198562	Not significant	0.00575801	0.00741723
NOTCH3	0.770833	0.631798	0.868311	0.590909	0.441952	0.724859	1.34326e-11	NA	3	1.92	1.87	1.3	2.85	0.405	0.391	0.215	0.675	5.4	4.86	1.98	12	NA	0.179924	Not significant	0.000951549	0.00149266
LYVE1	0.640047	0.470554	0.780581	0.788959	0.648777	0.883258	0.731127	-1	7	3.25	3.02	1.43	6.41	0.473	0.457	0.255	0.781	8.26	6.66	1.84	24	78	0.148912	Not significant	8.4165e-11	5.27253e-10
PRG4	0.681423	0.600245	0.752903	0.727044	0.640427	0.799334	0.616359	-1	15	2.54	2.49	1.72	3.66	0.445	0.439	0.316	0.606	6.06	5.7	2.86	11.4	76	0.0456214	70-79%	5.15283e-27	1.00068e-24
F9	0.711868	0.613777	0.793431	0.699632	0.5736	0.801316	1.0015	-0.487179	17	2.44	2.37	1.54	3.78	0.422	0.413	0.274	0.621	6.29	5.76	2.52	13.1	76	0.0122358	70-79%	1.62505e-09	7.96933e-09
DSG2	0.817937	0.732407	0.880586	0.565789	0.452915	0.672228	5.06593e-05	-1	7	1.91	1.88	1.46	2.52	0.331	0.323	0.204	0.501	6.21	5.85	2.99	11.5	56	0.252148	Not significant	1.1182e-08	4.6203e-08
PDLIM1	0.63829	0.5791	0.693561	0.666956	0.528438	0.781602	0.616884	-1	9	1.98	1.91	1.31	2.99	0.552	0.544	0.421	0.732	3.75	3.53	1.8	6.94	65	0.028666	<70%	2.06487e-07	6.79658e-07
ALDH16A1	0.914894	0.794212	0.967683	0.322581	0.183176	0.502775	1.34234e-13	NA	3	1.37	1.34	1.07	1.84	0.306	0.266	0.0908	0.751	6.32	5.12	1.44	18.3	NA	0.592313	Not significant	5.09218e-06	1.30462e-05
SERPINH1	0.538462	0.403462	0.668046	0.75	0.585216	0.864479	7.70915e-10	NA	3	2.27	2.14	1.2	4.12	0.628	0.62	0.43	0.877	3.92	3.5	1.38	8.87	NA	0.211538	Not significant	0.0145962	0.0174974
EZR	0.630435	0.483853	0.75635	0.740741	0.547139	0.871078	1.80856e-11	NA	3	2.6	2.41	1.31	4.98	0.516	0.504	0.319	0.779	5.62	4.88	1.71	13.9	NA	0.110306	Not significant	0.0124496	0.0151107
TKFC	0.894348	0.481354	0.987214	0.453262	0.197282	0.7366	0.842676	-1	3	1.75	1.61	0.649	3.67	0.452	0.236	0.0195	2.18	25.8	7.01	0.296	166	67	0.441086	Not significant	0.0683829	0.0726475
FBP1	0.80926	0.590564	0.925815	0.664697	0.409723	0.849885	0.726509	-0.518934	4	2.64	2.38	1.19	5.64	0.33	0.292	0.101	0.779	12.2	8.4	1.55	45.7	80	0.144563	Not significant	0.00395195	0.00530753
PFN1	0.689713	0.585926	0.77737	0.757765	0.582704	0.875124	1.16974	-0.886619	11	3.07	2.84	1.47	6.01	0.426	0.411	0.263	0.673	8.26	6.95	2.2	22	77	0.0680521	70-79%	1.21185e-12	1.14276e-11
STIP1	0.682126	0.524703	0.806625	0.792951	0.609075	0.903975	0.0343676	-1	3	3.57	3.26	1.65	7.22	0.416	0.406	0.24	0.647	9.69	8.23	2.68	25.2	82	0.110825	80-89%	0.00105492	0.00163893
TNC	0.609162	0.512349	0.69808	0.676338	0.463158	0.835019	1.08369	-1	8	2.05	1.88	1	4.07	0.607	0.579	0.376	1	3.9	3.26	1	10.6	65	0.0671763	Not significant	2.43885e-05	5.41906e-05
IGKV1-17	0.483365	0.375724	0.592572	0.841553	0.734444	0.910713	0.893447	-0.305391	11	3.22	3.04	1.63	5.86	0.62	0.616	0.47	0.793	5.48	4.97	2.09	11.8	71	0.358189	Not significant	2.38805e-06	6.4411e-06
SFTPD	0.413793	0.25213	0.596444	1	0	NA	6.71683e-06	NA	3	937000000000000	3860000000	0.276	2550000000000000	1310000000000000	0.821	0.433	3260000000000000	1700000000000000	6080000000	8.45e-17	5900000000000000	NA	0.586207	Not significant	0.652657	0.65333
CLTC	0.588116	0.424061	0.734679	0.785077	0.623692	0.889511	0.582839	-1	4	2.97	2.72	1.26	6.11	0.542	0.527	0.313	0.857	6.41	5.21	1.48	18.4	74	0.196961	Not significant	4.91315e-05	0.000101937
ADGRF5	0.624851	0.471931	0.75635	0.844833	0.628773	0.945952	0.460183	1	4	4.62	3.98	1.67	11.3	0.46	0.452	0.292	0.67	11.1	9.06	2.63	31.2	76	0.219982	Not significant	0.00868706	0.0108143
MYH9	0.576414	0.391913	0.741814	0.773035	0.628245	0.872846	0.678323	-0.998585	7	2.73	2.53	1.14	5.49	0.566	0.55	0.305	0.922	5.8	4.63	1.24	17.3	75	0.19662	Not significant	1.08006e-06	3.18766e-06
PRG2	0.836675	0.693469	0.920634	0.72181	0.416614	0.904097	1.1144	-0.683546	4	3.54	2.98	1.32	9.06	0.259	0.231	0.0979	0.589	19.8	13.3	2.3	76.6	86	0.114865	Not significant	4.93942e-06	1.27219e-05
VCL	0.679901	0.597364	0.752528	0.732881	0.594242	0.837134	0.785074	-0.0346641	10	2.64	2.54	1.64	4.22	0.445	0.439	0.326	0.597	6.24	5.82	2.81	12.1	75	0.0529807	70-79%	1.11606e-06	3.26414e-06
GSR	0.741202	0.522074	0.882477	0.550577	0.37235	0.716701	0.652624	-1	5	1.72	1.64	0.872	3.02	0.527	0.472	0.173	1.2	4.84	3.5	0.725	17	67	0.190625	Not significant	0.000855101	0.00135449
PSMA6	0.745293	0.539769	0.879522	0.776571	0.629349	0.876767	0.610627	0.720012	7	3.42	3.28	2.06	5.6	0.341	0.331	0.166	0.572	11.3	10.2	4.19	24.7	83	0.0312777	80-89%	0.00194885	0.00282637
PROCR	0.55202	0.409027	0.6869	0.722184	0.578728	0.831049	0.465857	1	5	2.03	1.97	1.36	3.02	0.626	0.625	0.46	0.803	3.36	3.2	1.74	5.91	68	0.170163	Not significant	0.00927883	0.0115067
YWHAB	0.724138	0.658655	0.781232	0.617647	0.497622	0.724852	1.14156e-10	NA	6	1.93	1.89	1.42	2.65	0.454	0.448	0.336	0.604	4.43	4.24	2.38	7.56	NA	0.106491	Not significant	9.91315e-10	5.34759e-09
MYL9	0.623025	0.465917	0.757929	0.968193	0.788013	0.996004	0.568013	-1	3	34.6	19.4	2.79	159	0.403	0.396	0.251	0.59	97.4	50.3	5.28	478	81	0.345168	Not significant	0.00114315	0.00175633
PRDX5	0.644767	0.464092	0.79185	0.842586	0.50588	0.965499	1.29232	0.336176	4	5.46	4.04	1.29	18.1	0.453	0.436	0.251	0.759	14.2	9.73	1.76	53.8	74	0.197818	Not significant	0.0591317	0.0631648
CDHR2	0.767578	0.58979	0.883528	0.917291	0.464562	0.992996	1.6977	-1	3	21	9.15	1.31	114	0.297	0.264	0.124	0.667	108	36.6	2.03	658	83	0.149713	Not significant	0.000473161	0.000784026
TTN	0.75305	0.650729	0.833085	0.532433	0.387609	0.67199	0.550548	-1	6	1.65	1.61	1.12	2.43	0.485	0.465	0.27	0.816	3.88	3.47	1.38	8.71	72	0.220618	Not significant	1.17092e-06	3.38383e-06
GBE1	0.626976	0.409092	0.803174	0.957936	0.176214	0.999588	3.46908	-0.999999	3	307	14.7	0.572	1820	0.792	0.403	0.198	2.93	1570	38.2	0.193	7650	73	0.33096	Not significant	0.0113394	0.0139022
RAB1B	0.516077	0.270267	0.754347	0.877936	0.587353	0.973222	0.517097	-1	3	5.99	4.14	0.937	22.2	0.585	0.563	0.271	1.04	13.9	7.67	0.901	65.1	82	0.361858	Not significant	0.0445444	0.0489837
CTSC	0.618182	0.484471	0.736104	0.558824	0.391604	0.713686	2.80519e-12	NA	3	1.44	1.4	0.935	2.23	0.706	0.686	0.438	1.09	2.26	2.05	0.86	4.88	NA	0.0593583	Not significant	0.175312	0.179188
UGP2	0.81625	0.614385	0.925291	0.775709	0.565616	0.901826	0.954361	0.857564	6	3.85	3.58	2.02	7.19	0.252	0.241	0.113	0.454	16.9	15.4	6.63	35.7	86	0.040541	80-89%	0.0120511	0.0147005
ICAM1	0.688108	0.496693	0.831432	0.690268	0.513887	0.824506	1.12181	-0.977086	11	2.38	2.22	1.06	4.62	0.484	0.453	0.21	0.941	6.53	4.92	1.13	21.4	74	0.00216001	Not significant	8.71478e-10	4.75396e-09
PGM2	0.52381	0.375138	0.668377	0.782609	0.572027	0.906509	1.28963e-11	NA	3	2.66	2.39	1.13	5.79	0.627	0.615	0.412	0.916	4.72	3.96	1.24	12.6	NA	0.258799	Not significant	0.0384708	0.0425942
CA1	0.770782	0.650059	0.858898	0.668052	0.553839	0.765412	0.757561	-0.120981	15	2.36	2.31	1.63	3.37	0.354	0.345	0.205	0.553	7.35	6.77	3.05	15	77	0.10273	70-79%	1.95024e-06	5.42602e-06
THBS3	0.885615	0.711027	0.960572	0.796142	0.580287	0.916885	0.333302	1	4	4.76	4.27	2.1	10.3	0.163	0.147	0.0517	0.367	38.8	30.2	7.58	121	88	0.0894725	80-89%	0.000355978	0.000607478
ADAMTS13	0.712014	0.561814	0.826618	0.88592	0.680265	0.965923	1.55173	1	8	7.2	6.19	2.48	17.8	0.334	0.33	0.227	0.464	21.4	19.2	7.75	47.6	84	0.173906	80-89%	0.00700611	0.00883498
CFHR1	0.694318	0.5876	0.783591	0.727496	0.622213	0.812289	0.814458	-0.364193	17	2.61	2.54	1.7	3.88	0.428	0.422	0.284	0.609	6.53	6.06	2.85	12.9	77	0.0331775	70-79%	6.2605e-09	2.72599e-08
CNN2	0.52389	0.295416	0.742783	0.888324	0.569509	0.97952	1.61102	-0.895532	4	7.74	4.64	0.772	33.6	0.584	0.542	0.268	1.16	20.7	8.71	0.662	115	74	0.364435	Not significant	0.00242108	0.00343694
EXT2	0.731896	0.145921	0.977588	0.799996	0.60408	0.912938	0.31416	-1	3	3.9	3.46	0.524	9.96	0.427	0.34	0.0269	1.21	42.5	10.9	0.429	275	82	0.0681001	Not significant	0.00363051	0.00493116
PLOD1	0.475801	0.335512	0.620015	0.826687	0.540308	0.950878	0.854492	-1	3	3.49	2.73	0.898	10.6	0.669	0.641	0.43	1.08	6.18	4.33	0.829	22.6	55	0.350887	Not significant	0.0889131	0.0931333
PSMB3	0.652914	0.33075	0.877454	0.786877	0.548922	0.918046	1.11274	-0.90013	6	3.64	3.02	0.833	10	0.493	0.445	0.139	1.12	13.3	6.93	0.741	65.2	80	0.133963	Not significant	0.000257765	0.000454246
B3GNT2	0.924593	0.783721	0.976464	0.51521	0.256638	0.765887	0.667258	-1	3	2.06	1.89	1.18	3.96	0.188	0.15	0.04	0.556	19.7	13	2.21	77.2	91	0.409383	Not significant	0.000231474	0.000412406
FUCA1	0.852009	0.696703	0.935187	0.499521	0.32688	0.672275	0.235393	-1	3	1.75	1.69	1.15	2.68	0.332	0.299	0.115	0.739	7.14	5.74	1.57	21	67	0.352488	Not significant	0.00062198	0.00100657
LGALS1	0.504069	0.306743	0.700136	0.737899	0.551252	0.865811	0.791179	-1	6	2.15	1.92	0.747	4.87	0.7	0.674	0.359	1.19	3.87	2.86	0.626	13.1	68	0.23383	Not significant	0.00306499	0.00426987
NAPA	0.77023	0.433828	0.936164	0.766665	0.380729	0.94612	1.05084	-1	3	4.55	3.23	0.837	16.2	0.394	0.308	0.0725	1.22	30.2	11	0.677	178	83	0.00356494	Not significant	0.00557692	0.00722025
BCHE	0.692203	0.530035	0.817663	0.737054	0.609248	0.834419	1.03074	-0.898598	16	2.75	2.63	1.42	4.79	0.435	0.418	0.224	0.743	7.58	6.31	1.92	20.7	78	0.0448514	70-79%	2.23545e-14	3.19209e-13
DAG1	0.797682	0.624604	0.903314	0.541152	0.299108	0.76522	0.977658	-1	5	1.89	1.73	0.93	3.75	0.444	0.376	0.134	1.15	6.93	4.64	0.805	26.8	75	0.25653	Not significant	3.70666e-06	9.72749e-06
SCGB3A1	0.780098	0.416038	0.946421	0.748616	0.43675	0.919595	0.912867	1	3	3.31	2.98	1.58	6.92	0.325	0.302	0.0991	0.674	12.3	10.6	3.57	31.3	83	0.0314815	Not significant	0.243529	0.246063
AKAP12	0.86022	0.747043	0.927663	0.800756	0.477603	0.94643	1.15814	1	4	5.39	4.28	1.66	15.7	0.192	0.181	0.0929	0.351	33.5	24.7	5.41	114	87	0.0594635	Not significant	5.02672e-06	1.29125e-05
HPRT1	0.846354	0.611456	0.950694	0.856109	0.526494	0.969546	1.13804	1	3	7.47	5.77	1.93	23	0.202	0.186	0.0729	0.418	40.2	32.8	9.34	115	91	0.00975433	90+%	0.0261746	0.0297258
C1QA	0.549046	0.453119	0.641461	0.786347	0.679701	0.86456	0.979973	-0.706043	17	2.68	2.57	1.51	4.49	0.581	0.575	0.428	0.772	4.9	4.48	1.96	10.2	70	0.237301	Not significant	4.32831e-09	1.95478e-08
IGHV2-5	0.599535	0.480201	0.708125	0.790478	0.641597	0.888282	1.07111	-0.949092	11	3.09	2.86	1.4	6.13	0.521	0.508	0.335	0.783	6.7	5.65	1.79	17.8	73	0.190942	Not significant	1.10309e-11	8.30311e-11
TXNDC5	0.75493	0.38181	0.938891	0.536464	0.278445	0.776333	0.730854	-1	3	1.78	1.61	0.582	4	0.602	0.461	0.0865	1.93	7.88	3.56	0.301	42.1	66	0.218466	Not significant	0.119663	0.123347
CAP1	0.579561	0.519905	0.63698	0.783361	0.599564	0.897253	1.04408	-1	8	2.91	2.67	1.39	5.82	0.55	0.538	0.427	0.744	5.65	4.99	1.88	13.2	60	0.203799	<70%	3.58342e-05	7.61378e-05
PTPRS	0.898297	0.679839	0.973503	0.788449	0.511155	0.929993	0.994039	1	4	4.76	4.18	1.95	10.9	0.151	0.132	0.0429	0.362	38.1	32.9	11.4	95.4	91	0.109848	90+%	0.0112362	0.0137931
CCL18	0.876657	0.729296	0.94937	0.548844	0.336421	0.744842	0.298323	-1	3	2.04	1.93	1.23	3.5	0.258	0.228	0.0831	0.608	11.2	8.65	2.09	35.7	78	0.327813	Not significant	0.000196547	0.000355395
PEBP1	0.716508	0.546541	0.84127	0.911477	0.556336	0.98831	2.2369	0.128862	6	13.6	7.99	1.6	60.2	0.338	0.324	0.178	0.58	47.9	26.1	2.99	227	83	0.194968	80-89%	0.00749787	0.0093941
MYL1	0.623077	0.536911	0.702105	0.887669	0.283571	0.993701	2.11349	NA	3	16.3	5.53	0.864	98.5	0.531	0.438	0.323	1.34	42.5	13.1	0.646	265	NA	0.264592	Not significant	0.00846172	0.0105608
PDIA6	0.688898	0.466544	0.848639	0.713202	0.508116	0.856867	0.85406	-0.897143	6	2.63	2.39	1.03	5.63	0.475	0.439	0.186	0.97	7.82	5.5	1.07	28.5	76	0.0243039	Not significant	5.56571e-05	0.000114015
CAPN1	0.79599	0.650009	0.891268	0.650689	0.284136	0.897355	1.56785	1	5	2.69	2.27	1.22	6.64	0.338	0.33	0.227	0.498	8.37	7.27	2.57	20.5	81	0.145301	Not significant	2.25552e-06	6.10058e-06
NRP1	0.680777	0.596492	0.754696	0.840649	0.667616	0.932687	1.00439	-0.736025	7	4.77	4.26	1.94	10.5	0.391	0.382	0.276	0.554	13.4	11.3	3.57	35.4	76	0.159873	70-79%	4.56335e-10	2.56128e-09
ANGPTL3	0.695273	0.567047	0.798985	0.640103	0.462997	0.785819	0.727573	-1	7	2.04	1.93	1.11	3.58	0.502	0.477	0.269	0.876	4.83	4.06	1.27	12.9	72	0.0551703	Not significant	9.24703e-07	2.75425e-06
SFTPB	0.671899	0.539355	0.781738	0.813739	0.724548	0.878878	0.320803	1	8	3.66	3.58	2.49	5.31	0.408	0.405	0.277	0.555	9.36	8.95	4.98	16.1	83	0.141841	80-89%	8.70415e-08	3.01847e-07
HRNR	0.577616	0.326477	0.794155	0.648494	0.409545	0.830714	0.629901	-1	4	1.84	1.63	0.635	4.24	0.709	0.654	0.27	1.46	3.79	2.53	0.433	14.8	65	0.0708772	Not significant	0.161012	0.165092
QPCT	0.975323	0.800522	0.997437	0.480063	0.276811	0.690136	0.281829	1	3	1.93	1.84	1.31	3.06	0.0913	0.0526	0.00567	0.414	72.5	36.5	3.65	364	71	0.495259	Not significant	0.00527347	0.00690099
CA3	0.549983	0.342313	0.741582	0.878648	0.617827	0.970086	0.189925	-1	3	5.92	4.45	1.26	19.4	0.537	0.524	0.291	0.868	13.4	8.84	1.48	52.6	86	0.328666	Not significant	0.027906	0.0315078
DSP	0.565626	0.455301	0.66981	0.746722	0.501568	0.896241	0.827626	-1	5	2.52	2.22	1.06	5.66	0.608	0.587	0.407	0.94	4.66	3.84	1.13	13	59	0.181096	Not significant	0.049375	0.053508
CNDP1	0.782953	0.686543	0.855932	0.633475	0.468037	0.772473	1.284	-0.900623	17	2.23	2.13	1.33	3.68	0.362	0.344	0.193	0.64	7.28	6.23	2.08	18.6	78	0.149478	Not significant	1.76291e-19	1.06987e-17
RPL23A	0.847975	0.408298	0.978302	0.760133	0.458716	0.922179	0.848796	1	3	3.69	3.34	1.72	7.69	0.248	0.204	0.0394	0.676	23.1	17.7	4.2	74.3	85	0.0878416	Not significant	0.200977	0.204344
THBS1	0.767628	0.675767	0.839638	0.73661	0.591093	0.844009	1.12312	0.322903	15	3.02	2.9	1.89	4.82	0.323	0.318	0.221	0.449	9.86	9.24	4.56	18.7	82	0.0310172	80-89%	4.30154e-07	1.33172e-06
ATP6V1A	0.80887	0.559321	0.933823	0.604955	0.365385	0.802877	0.901864	-1	5	2.22	2.03	0.958	4.56	0.385	0.319	0.0889	1.06	10.8	6.48	0.898	46.9	76	0.203915	Not significant	0.000580197	0.000942092
LAMB2	0.710526	0.54906	0.83188	0.753968	0.671392	0.821316	2.40146e-09	NA	3	2.91	2.87	1.97	4.13	0.393	0.385	0.222	0.609	8.19	7.52	3.34	16.9	NA	0.0434419	Not significant	1.8453e-08	7.49701e-08
PSMA3	0.669794	0.319573	0.897545	0.804183	0.461916	0.951567	0.910804	-0.623255	3	4.56	3.31	0.82	15.8	0.478	0.423	0.119	1.16	18.5	8.33	0.699	99.2	81	0.134389	Not significant	0.0536829	0.0578536
UMOD	0.923402	0.742597	0.980535	0.719911	0.513983	0.862011	0.15884	-1	4	3.5	3.24	1.78	6.73	0.134	0.108	0.0263	0.388	46.5	31	5.29	181	79	0.203491	70-79%	0.000135728	0.000259433
RPL10A	0.684138	0.414884	0.868701	0.68694	0.501291	0.82729	0.208073	-1	3	2.3	2.15	1.02	4.43	0.495	0.464	0.179	0.985	6.43	4.75	1.03	21.9	72	0.00280129	Not significant	0.0210171	0.0243238
TPM1	0.656871	0.580763	0.725688	0.893848	0.624585	0.977074	1.32206	1	5	8.4	6.17	1.75	28.5	0.401	0.391	0.304	0.563	22.7	16.1	3.19	81.9	66	0.236978	<70%	3.88663e-05	8.20417e-05
WDR1	0.636289	0.409319	0.815382	0.776859	0.517807	0.918613	1.48786	-0.831107	8	3.43	2.83	0.934	9.45	0.513	0.472	0.209	1.06	9.89	6.09	0.883	42	76	0.14057	Not significant	0.000194867	0.000353014
VCP	0.673881	0.440377	0.844384	0.733385	0.533071	0.868898	0.832694	-1	6	2.79	2.51	1.02	6.15	0.482	0.447	0.186	0.982	8.28	5.68	1.04	31.2	76	0.0595037	Not significant	1.08373e-05	2.61116e-05
UBE2N	0.813452	0.320054	0.975843	0.962037	0.618972	0.997477	1.7221	-1	3	59.8	20.2	1.22	363	0.274	0.199	0.0246	0.902	1320	110	1.4	8740	96	0.148585	Not significant	0.000741956	0.00118299
APEH	0.768637	0.59529	0.882402	0.727256	0.392819	0.916595	1.31169	-1	5	3.47	2.79	1.1	9.91	0.368	0.324	0.14	0.858	14.4	8.84	1.29	61.1	81	0.041381	Not significant	0.000176066	0.000322567
CILP2	0.895317	0.645071	0.975756	0.916083	0.669796	0.983264	1.07366	1	4	14	10.4	2.82	46.9	0.139	0.117	0.03	0.374	130	93.4	18.8	462	96	0.0207655	90+%	0.00675806	0.00856667
FAH	0.775686	0.62203	0.879025	0.581198	0.328512	0.797431	1.22533	-1	7	2.04	1.85	0.963	4.24	0.445	0.387	0.159	1.07	6.91	4.8	0.898	25.6	76	0.194488	Not significant	6.56433e-08	2.36073e-07
HSPA6	0.616291	0.336239	0.835864	0.87803	0.599182	0.971962	1.16603	-1	4	7.31	4.98	0.971	27.6	0.481	0.442	0.173	1.02	26	11.5	0.954	140	83	0.261738	Not significant	0.000235731	0.000417692
ORM2	0.674918	0.573149	0.762479	0.747528	0.682083	0.803384	0.469269	-0.166299	18	2.7	2.67	1.99	3.57	0.439	0.436	0.313	0.585	6.41	6.15	3.48	10.9	78	0.0726097	70-79%	1.11504e-13	1.35338e-12
RPS12	0.844084	0.394593	0.978245	0.806593	0.5479	0.93486	0.600312	1	3	4.61	4.07	1.88	10.5	0.246	0.198	0.0319	0.701	34.6	22.6	3.68	139	87	0.037491	Not significant	0.0692841	0.0733641
QSOX1	0.648992	0.510351	0.76635	0.667824	0.537184	0.776904	0.815056	-0.710627	13	2.02	1.95	1.18	3.24	0.542	0.527	0.317	0.852	4.21	3.71	1.39	9.89	70	0.0188322	70-79%	1.5188e-05	3.57084e-05
FLNA	0.587874	0.435551	0.72504	0.793852	0.71264	0.856727	0.269684	-1	9	2.92	2.84	1.7	4.63	0.526	0.52	0.335	0.749	6.07	5.5	2.29	13.2	79	0.205979	Not significant	2.75135e-11	1.93591e-10
IGHV3-72	0.797236	0.619317	0.904786	0.638815	0.457422	0.787711	1.27552	-0.673147	14	2.32	2.2	1.23	4.09	0.35	0.319	0.13	0.75	9.12	6.96	1.65	29.4	77	0.158421	Not significant	4.0401e-06	1.05173e-05
IGFBP6	0.688642	0.497395	0.831736	0.835757	0.628339	0.93871	1.53783	-0.459976	10	4.85	4.15	1.58	12.3	0.395	0.377	0.191	0.701	15.6	11.3	2.32	54.8	82	0.147115	Not significant	8.88653e-05	0.000175383
MB	0.58828	0.489957	0.680026	0.741623	0.565797	0.863435	0.646966	-1	6	2.44	2.27	1.22	4.65	0.572	0.557	0.391	0.837	4.71	4.1	1.47	11.5	66	0.153344	Not significant	0.000170745	0.000314002
PROC	0.575049	0.477429	0.667146	0.799717	0.685624	0.879671	0.962521	-0.759917	15	3.01	2.87	1.62	5.24	0.54	0.533	0.391	0.729	5.98	5.41	2.24	13	72	0.224669	Not significant	1.01839e-09	5.4633e-09
ANTXR2	0.937874	0.771348	0.985414	0.973949	0.382139	0.999558	3.2011	-1	4	322	35.5	1.42	2150	0.109	0.0674	0.0149	0.38	12900	566	4.34	74400	97	0.0360748	Not significant	5.8976e-06	1.4991e-05
IGHA2	0.551615	0.397206	0.696675	0.780499	0.600487	0.893752	1.44952	-1	13	2.82	2.51	1.02	6.4	0.598	0.575	0.344	0.984	5.72	4.38	1.04	18.3	70	0.228884	Not significant	8.6907e-11	5.4094e-10
IGFBP7	0.743471	0.485887	0.898862	0.659956	0.433894	0.830923	0.986605	-1	6	2.4	2.18	0.903	5.18	0.45	0.39	0.126	1.12	9.19	5.62	0.806	39.3	75	0.0835148	Not significant	2.21251e-06	6.00098e-06
MTHFD1	0.675394	0.427013	0.853137	0.888897	0.663985	0.970054	0.926184	-1	4	8	6.01	1.48	26.4	0.395	0.369	0.156	0.785	30.6	16.7	1.92	145	86	0.213503	Not significant	1.18708e-05	2.83743e-05
NAP1L1	0.752912	0.549734	0.883789	0.653002	0.471016	0.799085	0.514658	0.0740984	4	2.24	2.14	1.3	3.79	0.403	0.383	0.176	0.74	6.82	5.73	1.81	18.2	75	0.0999098	Not significant	0.0173786	0.0204541
MANBA	0.444458	0.322268	0.573756	0.937076	0.57802	0.993861	1.61985	-1	3	14.9	7.02	0.954	77.6	0.635	0.605	0.445	1.03	27.9	11.9	0.923	153	49	0.492617	Not significant	0.0806583	0.084761
FTL	0.706188	0.518515	0.842876	0.811144	0.647994	0.909264	0.986452	-1	8	4.12	3.72	1.55	9	0.385	0.364	0.176	0.713	14.1	10.3	2.2	48.6	83	0.104956	80-89%	2.51631e-14	3.49049e-13
GNPTG	0.66759	0.558237	0.761442	0.658541	0.520458	0.774119	0.335471	-1	6	2.02	1.95	1.27	3.14	0.518	0.507	0.333	0.772	4.26	3.88	1.65	9.08	71	0.00904942	70-79%	3.54795e-05	7.57155e-05
VMO1	0.598834	0.332942	0.816997	0.86228	0.491652	0.975923	1.60848	-1	4	7.33	4.3	0.719	32.4	0.534	0.47	0.19	1.27	26.2	9.33	0.562	156	77	0.263446	Not significant	0.000243881	0.000431344
MMRN2	0.882551	0.713161	0.957825	0.702334	0.570537	0.807342	0.319235	1	5	2.99	2.92	2.09	4.31	0.184	0.169	0.0649	0.389	20.1	17.7	6.58	47.6	80	0.180218	80-89%	0.000574486	0.000934382
PLS3	0.475941	0.259702	0.701593	0.951485	0.388143	0.998353	2.37852	-1	3	52.8	9.67	0.551	360	0.67	0.567	0.304	1.66	142	17.9	0.328	970	64	0.475544	Not significant	0.175312	0.179188
IGHV3-38	0.642819	0.465732	0.787936	0.754489	0.505799	0.902226	1.2577	-0.654009	7	3.02	2.6	1.06	7.45	0.508	0.477	0.25	0.948	7.72	5.53	1.12	27.4	74	0.111671	Not significant	0.00125963	0.00190811
CORO1C	0.550063	0.368572	0.71914	0.847059	0.763302	0.904871	0.104865	1	6	3.68	3.56	2.09	5.99	0.536	0.533	0.335	0.748	7.44	6.77	2.9	15.8	85	0.296995	Not significant	4.08644e-09	1.86288e-08
CTSL	0.87719	0.714921	0.953148	0.501242	0.303344	0.698751	0.0262802	1	3	1.82	1.74	1.2	2.9	0.28	0.249	0.0891	0.645	9.02	7.18	1.91	27	52	0.375948	Not significant	0.00113681	0.00174936
PGAM1	0.700874	0.471672	0.860129	0.930567	0.487491	0.994732	2.52395	-1	5	26.3	9.95	1.06	153	0.382	0.329	0.143	0.945	133	31.3	1.12	877	84	0.229694	Not significant	0.000153313	0.000285186
ACTBL2	0.661079	0.412887	0.843995	0.789836	0.666776	0.875908	0.310004	-1	4	3.3	3.11	1.43	6.22	0.45	0.432	0.187	0.816	9.53	7.32	1.76	30.4	81	0.128757	Not significant	3.79985e-07	1.19122e-06
FCGR3B	0.541353	0.456293	0.62407	0.85583	0.586079	0.961372	1.2971	NA	6	4.74	3.75	1.29	14.1	0.56	0.543	0.423	0.805	9.3	7.01	1.61	30.7	NA	0.314477	Not significant	0.03272	0.0364348
HLA-C	0.523256	0.44865	0.596838	0.731959	0.635368	0.81059	1.11032e-09	NA	5	1.99	1.95	1.38	2.83	0.656	0.653	0.535	0.797	3.11	3	1.75	5.15	NA	0.208703	Not significant	5.60447e-05	0.000114327
ADIPOQ	0.771347	0.662457	0.85291	0.689082	0.503093	0.829104	1.37406	-0.995652	14	2.65	2.48	1.36	4.92	0.354	0.333	0.182	0.648	9.2	7.47	2.12	26.4	80	0.0822653	80-89%	1.15852e-24	1.24991e-22
MAN2A1	0.591202	0.354321	0.792156	0.952378	0.746201	0.992702	1.83634	-0.233586	7	20.1	12.1	2.01	86.3	0.449	0.438	0.218	0.737	56.8	28.9	2.99	281	86	0.361175	Not significant	0.00431015	0.00573309
FKBP1A	0.631341	0.534851	0.718355	0.648773	0.509451	0.766651	0.0413879	1	6	1.84	1.79	1.24	2.75	0.579	0.571	0.415	0.79	3.37	3.16	1.58	6.32	67	0.0174318	<70%	0.00388428	0.00524567
MCAM	0.756132	0.676101	0.821606	0.757098	0.647314	0.841097	0.474251	0.0767837	9	3.19	3.1	2.11	4.77	0.327	0.324	0.233	0.443	10.2	9.67	5.05	18.5	82	0.000966168	80-89%	4.59355e-11	3.01374e-10
SELL	0.739375	0.605518	0.839826	0.745804	0.635607	0.83151	0.903956	-0.250256	17	2.98	2.89	1.87	4.58	0.36	0.351	0.208	0.56	9.2	8.33	3.46	20	80	0.00642931	80-89%	4.04768e-08	1.5293e-07
SRGN	0.631656	0.504212	0.743035	0.741354	0.611733	0.839084	0.757169	-1	10	2.56	2.44	1.37	4.44	0.51	0.498	0.315	0.778	5.64	4.92	1.76	13.7	74	0.109698	70-79%	1.1382e-10	6.95089e-10
LGALSL	0.757051	0.544304	0.890463	0.764619	0.562189	0.891513	0.513105	-0.74787	5	3.5	3.17	1.48	7.43	0.345	0.322	0.135	0.686	13.6	10.1	2.23	46	82	0.00756792	80-89%	0.000318056	0.000550503
ANPEP	0.718681	0.598655	0.813966	0.703385	0.579754	0.803003	0.668155	-1	11	2.5	2.42	1.5	3.98	0.413	0.401	0.241	0.655	6.84	6.06	2.31	15.9	77	0.0152961	70-79%	2.61718e-12	2.22919e-11
CETP	0.786424	0.607058	0.897711	0.788677	0.632556	0.889999	0.866355	0.0744655	8	3.91	3.67	2.04	7.15	0.287	0.274	0.13	0.514	16.2	13.7	4.44	42.6	85	0.00225309	80-89%	8.39095e-05	0.000166618
PNLIP	0.846829	0.578886	0.956962	0.553366	0.343166	0.746073	0.267777	-1	3	1.97	1.86	1.04	3.49	0.339	0.281	0.0694	0.943	10.6	6.86	1.11	42.3	66	0.293463	Not significant	0.0274929	0.0311137
NCAM1	0.774709	0.605893	0.884944	0.760626	0.604779	0.868392	0.891939	-0.205143	10	3.39	3.2	1.8	6.09	0.313	0.299	0.147	0.558	13	10.9	3.42	34.9	83	0.0140825	80-89%	1.90737e-05	4.37839e-05
ENO2	0.694736	0.449745	0.863705	0.841387	0.707075	0.920995	0.194111	1	4	4.56	4.27	2.24	8.56	0.378	0.367	0.167	0.653	14.3	12.1	3.84	37.9	86	0.14665	Not significant	0.000144232	0.000270922
CTSD	0.642895	0.473525	0.782773	0.590844	0.417345	0.744329	0.911372	-1	9	1.66	1.57	0.842	2.98	0.644	0.605	0.301	1.21	3.26	2.6	0.694	9.74	65	0.0520513	Not significant	0.000187143	0.00034093
PKM	0.697142	0.594729	0.783114	0.70422	0.595364	0.793927	0.46953	0.633777	10	2.39	2.35	1.74	3.3	0.435	0.432	0.315	0.574	5.69	5.48	3.19	9.41	76	0.00707701	70-79%	6.22618e-05	0.000126743
YWHAQ	0.81442	0.578987	0.933352	0.733237	0.516122	0.876285	0.60984	1	4	3.19	2.99	1.79	5.74	0.273	0.258	0.106	0.527	13.7	12.1	4.5	32.4	83	0.0811825	80-89%	0.0321919	0.0359291
IGLV1-40	0.664083	0.584619	0.73523	0.757785	0.606929	0.863743	1.04752	-0.78825	12	2.9	2.74	1.56	5.18	0.454	0.445	0.319	0.647	6.93	6.19	2.43	15.7	73	0.0937023	70-79%	1.89356e-12	1.7021e-11
PGD	0.72527	0.610351	0.816487	0.894943	0.529263	0.984743	1.85108	1	5	10.9	6.87	1.61	44.7	0.329	0.32	0.219	0.493	35.5	22.5	3.44	146	77	0.169673	70-79%	0.00106761	0.00165599
ALDOC	0.696713	0.414058	0.881906	0.710347	0.480961	0.866497	0.147953	1	3	2.56	2.34	1.18	5.16	0.458	0.435	0.171	0.874	7.31	5.64	1.37	23.2	73	0.0136342	Not significant	0.103891	0.108007
IGHV3-20	0.598685	0.431385	0.745771	0.745347	0.634252	0.831654	0.448327	-0.248824	8	2.41	2.34	1.4	3.87	0.548	0.541	0.332	0.807	4.86	4.36	1.75	10.9	75	0.146662	Not significant	6.87239e-05	0.000139313
FLNB	0.688655	0.47101	0.846027	0.922529	0.188868	0.998361	2.82298	-1	3	69.5	8.77	0.695	469	0.589	0.355	0.158	2.24	352	26.4	0.305	2260	77	0.233873	Not significant	0.0128647	0.0155175
GALNT2	0.612099	0.484056	0.726331	0.810921	0.504024	0.947644	0.95545	1	3	4	3.21	1.23	11.5	0.507	0.489	0.332	0.797	8.94	6.76	1.56	29.3	63	0.198821	Not significant	0.0468165	0.05102
IGFBP4	0.608	0.466593	0.733344	0.697684	0.568752	0.80152	0.686895	-1	10	2.1	2.01	1.14	3.56	0.578	0.563	0.343	0.902	4.13	3.58	1.26	10.2	70	0.0896832	Not significant	4.45915e-08	1.65894e-07
PAPLN	0.682302	0.482452	0.831873	0.787222	0.604167	0.899679	0.254497	1	4	3.41	3.16	1.67	6.62	0.419	0.409	0.219	0.673	9.28	7.95	2.68	23.6	81	0.10492	Not significant	0.00699018	0.00882635
PCCA	0.632653	0.490704	0.754807	0.690476	0.536974	0.811001	2.39905e-13	NA	3	2.12	2.03	1.27	3.45	0.545	0.536	0.345	0.802	4.24	3.84	1.6	9.22	NA	0.0578231	Not significant	0.0103377	0.0127546
IGF2	0.770574	0.635115	0.866329	0.681572	0.504628	0.818095	0.894313	-0.713352	8	2.55	2.41	1.37	4.54	0.359	0.339	0.175	0.657	8.72	7.18	2.12	24.3	79	0.0890022	70-79%	4.369e-08	1.63165e-07
HSPA4	0.572471	0.169625	0.897723	0.95007	0.82116	0.987477	0.00288956	1	3	14.4	10.6	2.04	49.4	0.469	0.456	0.109	0.892	52.5	25.4	2.43	269	95	0.377599	Not significant	0.000250854	0.000442872
CYCS	0.871499	0.411309	0.985037	0.704704	0.285515	0.934433	1.34718	-1	3	4.07	2.87	0.665	14.6	0.354	0.188	0.0171	1.69	99.1	16.2	0.386	677	86	0.166795	Not significant	0.00409213	0.00548063
FCRL5	0.688889	0.540864	0.806283	0.62963	0.437708	0.787802	1.60889e-10	NA	3	1.95	1.85	1.15	3.31	0.516	0.498	0.293	0.837	4.29	3.77	1.38	10.2	NA	0.0592593	Not significant	0.0195709	0.0227585
PTBP1	0.807294	0.540942	0.93708	0.727697	0.501057	0.876718	0.445358	-0.557294	3	3.21	2.9	1.35	6.86	0.305	0.269	0.0817	0.729	16.8	11.2	1.91	65.7	81	0.0795967	80-89%	0.00344872	0.00472315
PTPRJ	0.742124	0.439612	0.913474	0.843081	0.447073	0.972752	2.11925	0.953576	6	6.03	4.64	1.59	18.6	0.332	0.318	0.151	0.59	18.1	15.5	5.12	46.7	85	0.100956	Not significant	0.211404	0.214496
NCAM2	0.941828	0.30158	0.998355	0.709691	0.343645	0.919447	1.06208	1	3	3.35	2.95	1.44	7.62	0.173	0.0848	0.00375	0.806	99.7	39.6	2.74	571	86	0.232137	Not significant	0.321825	0.323826
INF2	0.72093	0.570216	0.834163	0.6	0.40259	0.769522	7.90653e-10	NA	3	1.88	1.79	1.13	3.18	0.489	0.47	0.261	0.834	4.47	3.88	1.37	11	NA	0.12093	Not significant	0.0124046	0.0150749
SOD1	0.605482	0.515567	0.688782	0.679315	0.589879	0.757273	0.118051	1	7	1.91	1.88	1.44	2.51	0.585	0.582	0.456	0.731	3.35	3.25	2	5.29	69	0.0738332	<70%	0.000176481	0.000322718
MASP1	0.648055	0.556374	0.729985	0.674136	0.569384	0.763969	0.696535	-1	15	2.03	1.99	1.34	3.01	0.532	0.523	0.363	0.754	4.11	3.81	1.78	8.17	71	0.0260802	70-79%	1.76226e-14	2.59266e-13
STOM	0.766986	0.64234	0.857808	0.591424	0.421949	0.741636	0.563117	-0.649437	5	1.95	1.87	1.2	3.15	0.418	0.396	0.211	0.749	5.55	4.76	1.61	14.1	74	0.175561	Not significant	9.64175e-06	2.36418e-05
KRT6B	0.485827	0.286764	0.68949	0.807943	0.506918	0.945097	1.01078	-1	3	3.4	2.52	0.663	11.4	0.686	0.641	0.342	1.3	6.91	3.98	0.507	31.1	65	0.322116	Not significant	0.0460521	0.0503565
PSAP	0.5	0.349828	0.650172	0.923077	0.739315	0.980686	1.17445e-11	NA	4	8.36	6.44	1.82	26.3	0.555	0.55	0.38	0.759	16.5	12	2.49	57.4	NA	0.423077	Not significant	0.00334669	0.00459637
LTBP1	0.543115	0.380209	0.697293	0.807351	0.642235	0.907266	1.00044	-1	8	3.16	2.81	1.12	7.2	0.585	0.567	0.34	0.935	6.47	4.98	1.2	20.6	73	0.264237	Not significant	8.02569e-08	2.8338e-07
IGHV4-4	0.580228	0.350692	0.779614	0.801339	0.596565	0.91669	1.18781	-0.907352	8	3.4	2.9	0.959	8.75	0.555	0.527	0.248	1.03	8.42	5.57	0.935	33.1	76	0.221111	Not significant	5.38231e-05	0.000110491
ANXA1	0.630819	0.366146	0.834829	0.812565	0.68165	0.897722	0.464837	-1	4	3.63	3.34	1.28	7.62	0.477	0.456	0.19	0.882	10.4	7.41	1.46	37.5	82	0.181747	Not significant	7.88549e-09	3.35825e-08
TFRC	0.621413	0.52264	0.711048	0.712499	0.585459	0.813039	0.955483	-0.918595	15	2.25	2.16	1.31	3.7	0.544	0.532	0.364	0.79	4.52	4.07	1.66	10	71	0.0910855	70-79%	1.39228e-12	1.28753e-11
PCSK9	0.678694	0.519512	0.804941	0.661436	0.567976	0.743797	0.206439	-1	8	2.03	2	1.32	2.92	0.499	0.487	0.281	0.782	4.56	4.12	1.7	9.97	69	0.0172585	<70%	9.26615e-06	2.27783e-05
IGKV1-5	0.557803	0.453868	0.65691	0.659897	0.537401	0.764188	0.651757	-1	10	1.7	1.64	1.02	2.7	0.684	0.67	0.461	0.984	2.7	2.45	1.04	5.81	64	0.102094	Not significant	9.21546e-06	2.27112e-05
DPEP2	0.951683	0.888001	0.979972	0.563364	0.29091	0.802283	1.19752	1	6	2.39	2.17	1.34	4.77	0.0999	0.0886	0.0347	0.231	32.4	25.4	6.47	99.8	94	0.388319	Not significant	1.03959e-09	5.52402e-09
HLA-B	0.682288	0.547258	0.792327	0.817122	0.698597	0.895978	0.481924	-1	6	3.94	3.71	1.97	7.16	0.399	0.39	0.241	0.61	11.1	9.6	3.3	27.8	83	0.134835	80-89%	7.56986e-12	5.88027e-11
RNH1	0.603492	0.487097	0.709241	0.872675	0.694556	0.953829	0.61068	1	4	5.39	4.71	1.99	12.7	0.465	0.461	0.337	0.617	12.3	10.4	3.43	31.8	69	0.269182	Not significant	0.00156582	0.00231417
PAM	0.638011	0.204139	0.923727	0.971645	0.623233	0.998593	2.04299	-1	3	90.1	21.5	0.736	601	0.442	0.379	0.077	1.13	890	60.3	0.636	5690	92	0.333634	Not significant	0.00141991	0.00211787
CAT	0.678927	0.544009	0.789381	0.745201	0.60922	0.845838	0.80046	-0.27676	10	2.77	2.65	1.59	4.64	0.443	0.433	0.271	0.666	6.92	6.18	2.44	15.7	77	0.0662739	70-79%	1.66489e-05	3.88608e-05
S100A8	0.771289	0.704943	0.82639	0.719845	0.556438	0.840327	1.13175	-0.611914	13	2.9	2.75	1.67	4.98	0.328	0.319	0.22	0.486	9.65	8.66	3.49	21.5	80	0.0514438	80-89%	2.29031e-18	7.66858e-17
PGM1	0.673925	0.535349	0.787572	0.746714	0.423522	0.922059	0.931216	1	3	3.2	2.64	1.15	8.54	0.471	0.447	0.275	0.814	8.02	6.09	1.43	26.1	68	0.0727896	Not significant	0.0222815	0.025604
B2M	0.721172	0.623009	0.801902	0.78811	0.650924	0.88122	1.2885	-0.392101	18	3.58	3.39	1.94	6.32	0.363	0.356	0.239	0.528	10.8	9.62	3.79	24.4	81	0.0669382	80-89%	1.98161e-10	1.16615e-09
RPIA	0.721434	0.534631	0.853764	0.702462	0.578285	0.802558	0.173607	-1	3	2.48	2.41	1.44	3.97	0.415	0.398	0.197	0.724	7.18	6.11	2.01	18.6	74	0.0189729	70-79%	2.07267e-05	4.66952e-05
DCD	0.735899	0.530891	0.872784	0.641718	0.461882	0.78892	0.732552	-1	6	2.17	2.04	1.04	4.01	0.452	0.413	0.168	0.956	6.75	4.98	1.09	22.9	73	0.0941807	Not significant	1.38343e-06	3.93932e-06
MTPN	0.591249	0.353785	0.792606	0.974403	0.826129	0.996732	0.585156	1	4	38	22.5	3.47	167	0.432	0.427	0.22	0.671	96.9	55.1	6.86	443	96	0.383155	Not significant	0.00280459	0.00393535
PECAM1	0.713943	0.569117	0.825055	0.729098	0.585478	0.836827	0.107846	-1	4	2.73	2.62	1.6	4.53	0.405	0.395	0.232	0.636	7.56	6.72	2.6	17.4	77	0.0151549	70-79%	7.74682e-05	0.000156062
GOT1	0.580684	0.421749	0.724473	0.797367	0.578829	0.91848	0.922857	-0.616581	6	3.27	2.84	1.18	7.86	0.549	0.531	0.322	0.884	7.04	5.45	1.34	22.2	72	0.216683	Not significant	0.00571239	0.00738579
IGKV1D-8	0.626719	0.464582	0.764632	0.728562	0.563038	0.84828	0.825829	-1	7	2.48	2.3	1.11	4.86	0.536	0.514	0.285	0.915	5.62	4.5	1.22	16.6	73	0.101843	Not significant	1.98946e-08	8.01562e-08
IGF2R	0.637982	0.50749	0.750872	0.689295	0.488688	0.837386	0.870162	-1	7	2.22	2.05	1.06	4.37	0.552	0.527	0.313	0.937	4.77	3.91	1.14	13.4	70	0.0513133	Not significant	9.94181e-05	0.000193845
CALU	0.620176	0.507114	0.721544	0.673824	0.531749	0.789829	0.152247	1	5	1.96	1.89	1.27	2.99	0.574	0.567	0.402	0.79	3.62	3.37	1.63	7	69	0.0536474	<70%	0.00955516	0.0118192
BLVRB	0.64922	0.544535	0.741277	0.636022	0.483214	0.765568	0.828551	-1	10	1.86	1.78	1.09	3.07	0.572	0.552	0.349	0.907	3.67	3.23	1.2	8.68	68	0.013198	Not significant	8.88024e-09	3.76538e-08
ENG	0.990774	0.745091	0.999747	0.906143	0.108387	0.998697	3.25628	1	3	74.7	10.6	1.12	581	0.0365	0.0107	0.00131	0.255	1470	1040	201	5370	99	0.0846316	Not significant	3.16039e-05	6.84986e-05
YWHAG	0.709463	0.340781	0.920222	0.882781	0.690309	0.962185	0.858622	-0.583654	5	7.27	5.85	1.52	21.4	0.368	0.334	0.0876	0.831	36.2	18.4	1.89	179	90	0.173318	Not significant	0.000298273	0.000518109
CAND1	0.676327	0.454539	0.839732	0.951464	0.310043	0.998832	2.7405	1	3	71.7	13.6	1.09	486	0.411	0.372	0.199	0.813	185	40.9	1.36	1240	77	0.275137	Not significant	0.199475	0.203243
FBLN1	0.721889	0.59561	0.820611	0.730353	0.60468	0.827473	1.09286	-0.185352	19	2.75	2.66	1.7	4.34	0.391	0.383	0.237	0.593	7.74	7.03	2.96	16.7	79	0.00846347	70-79%	1.75233e-06	4.91767e-06
AFM	0.677243	0.594303	0.750351	0.852161	0.758572	0.913603	1.14534	-0.0737723	20	4.77	4.57	2.74	7.95	0.383	0.38	0.289	0.492	12.9	12.1	5.88	24.9	81	0.174918	80-89%	8.5121e-12	6.55972e-11
PEPD	0.602018	0.397774	0.776	0.668464	0.501831	0.801416	0.744917	-1	7	1.94	1.81	0.844	3.75	0.628	0.597	0.289	1.15	3.97	3.05	0.736	12.7	68	0.0664463	Not significant	0.000139703	0.000264427
RAN	0.679532	0.498205	0.819124	0.691302	0.551869	0.80285	0.395179	-1	6	2.28	2.19	1.25	3.82	0.483	0.466	0.243	0.823	5.61	4.75	1.52	14.7	73	0.0117695	Not significant	0.000153815	0.000285572
PLEC	0.70193	0.521532	0.835735	0.63039	0.364026	0.835582	0.888897	-1	4	2.13	1.89	0.908	4.74	0.529	0.477	0.215	1.15	5.66	4.01	0.791	20.4	72	0.0715396	Not significant	0.00538554	0.00701928
IGLL1	0.641242	0.52387	0.743828	0.640032	0.441546	0.799936	1.25667	-0.97589	11	1.91	1.78	0.964	3.64	0.593	0.561	0.328	1.04	3.88	3.18	0.924	11	68	0.00120973	Not significant	6.64331e-09	2.85427e-08
PROZ	0.696408	0.523141	0.82748	0.632602	0.49368	0.752515	0.956468	-0.744181	15	1.96	1.89	1.1	3.19	0.505	0.481	0.242	0.901	4.72	3.95	1.23	12.7	70	0.0638064	Not significant	3.21734e-05	6.95776e-05
CTSZ	0.636789	0.336247	0.858511	0.70775	0.50366	0.852497	0.725558	-1	5	2.41	2.16	0.749	5.47	0.563	0.516	0.174	1.22	6.92	4.25	0.612	29.5	73	0.0709608	Not significant	0.00138813	0.00207684
BLMH	0.591272	0.445077	0.722928	0.784627	0.583067	0.904677	0.505808	1	3	2.96	2.72	1.47	5.8	0.534	0.529	0.368	0.729	5.89	5.27	2.1	13.3	71	0.193356	Not significant	0.0290107	0.03264
TNXB	0.710955	0.522197	0.846993	0.800935	0.707451	0.870033	0.552519	0.880989	11	3.58	3.52	2.53	5.01	0.369	0.362	0.203	0.573	10.5	9.9	5.01	19.5	83	0.0899795	80-89%	3.71076e-07	1.17366e-06
CAPZA1	0.628801	0.314995	0.861883	0.668736	0.395217	0.861808	1.25661	-1	6	2.25	1.89	0.543	6.08	0.65	0.557	0.164	1.67	7.05	3.42	0.324	36.1	69	0.0399356	Not significant	0.000234608	0.000416461
RPLP0	0.72017	0.56706	0.834898	0.931853	0.417762	0.996177	2.01537	1	3	30	10.4	1.27	178	0.344	0.319	0.187	0.647	102	35.1	2.02	616	76	0.211683	Not significant	0.012497	0.0151493
IGLV3-10	0.6973	0.607999	0.773826	0.689585	0.538586	0.808719	1.0548	-0.982726	14	2.35	2.25	1.35	3.96	0.454	0.439	0.287	0.703	5.8	5.13	1.93	13.5	74	0.00771489	70-79%	4.31887e-19	2.20717e-17
ENTPD5	0.925659	0.338302	0.996713	0.54369	0.126136	0.907709	1.72673	-0.945082	3	2.87	1.99	0.417	10.7	0.623	0.141	0.00384	4.38	408	14.8	0.0956	2310	81	0.381969	Not significant	0.0182654	0.0213683
ORM1	0.84986	0.75965	0.910214	0.816733	0.694123	0.897455	1.26979	0.212077	18	4.84	4.61	2.78	8.18	0.19	0.185	0.111	0.296	27.5	25.2	11.2	57	90	0.0331274	90+%	1.2631e-10	7.61782e-10
PTPRG	0.743482	0.574886	0.861342	0.800393	0.492475	0.943085	1.60526	0.103168	7	4.56	3.68	1.43	12.9	0.347	0.33	0.173	0.621	16	11.6	2.43	55.5	82	0.0569105	Not significant	0.00532686	0.00695213
TPM2	0.69891	0.467559	0.859865	0.797317	0.33389	0.968625	1.39304	-1	3	5.79	3.4	0.801	25.4	0.477	0.387	0.152	1.37	24.3	9.1	0.582	142	78	0.0984079	Not significant	0.00420594	0.0056253
KRT8	0.738011	0.607595	0.83673	0.62234	0.458302	0.762451	0.0474472	1	4	2.01	1.94	1.3	3.14	0.437	0.424	0.252	0.695	5.15	4.64	1.91	11.3	71	0.115671	Not significant	0.00115379	0.00176987
GARS1	0.522592	0.37836	0.663153	0.819322	0.497891	0.953997	1.02343	-1	3	3.85	2.88	0.884	12.6	0.627	0.589	0.375	1.11	7.68	4.97	0.793	30.8	60	0.29673	Not significant	0.0756262	0.0798185
INPP5D	0.756341	0.58165	0.873901	0.739613	0.631172	0.82501	0.211164	-1	5	2.96	2.88	1.77	4.63	0.345	0.331	0.163	0.605	10.2	8.81	3.01	25.9	78	0.0167286	70-79%	3.91798e-08	1.48608e-07
GP5	0.723695	0.656057	0.782443	0.677567	0.467215	0.834319	0.991946	-1	8	2.41	2.24	1.31	4.49	0.426	0.41	0.283	0.66	6.29	5.5	2	15.2	73	0.0461286	Not significant	3.51577e-11	2.38728e-10
S100A12	0.895487	0.43068	0.989801	0.573834	0.262761	0.835716	1.33038	-1	5	2.38	2.08	0.623	5.97	0.381	0.184	0.0128	1.94	62.3	11.6	0.319	422	77	0.321653	Not significant	0.00103608	0.00161223
HMCN1	0.800469	0.647244	0.897662	0.751705	0.542442	0.885469	0.490236	-1	3	3.54	3.2	1.54	7.47	0.289	0.268	0.123	0.58	16.2	12.1	2.73	54	84	0.0487639	80-89%	3.52883e-08	1.35389e-07
HSP90B1	0.745149	0.592181	0.854808	0.604673	0.371132	0.798559	1.28268	-0.986523	9	2.05	1.88	0.984	4.13	0.47	0.423	0.19	1.03	6.1	4.48	0.959	21	74	0.140476	Not significant	3.18918e-07	1.01199e-06
PLXDC2	0.750769	0.585056	0.865515	0.730743	0.602318	0.829439	0.650963	0.237866	10	2.85	2.76	1.81	4.38	0.353	0.344	0.187	0.575	9.05	8.18	3.37	19.8	80	0.0200261	80-89%	0.000220215	0.000393792
UBA1	0.751668	0.592529	0.863024	0.619314	0.425194	0.781558	0.404271	-1	3	2.08	1.96	1.15	3.67	0.431	0.404	0.196	0.821	6.05	4.93	1.41	17.3	74	0.132354	Not significant	0.000645682	0.00103973
PI16	0.814977	0.70256	0.891469	0.713456	0.611187	0.797728	0.62748	0.396053	14	2.88	2.82	2.09	3.96	0.267	0.261	0.156	0.414	11.6	11	5.58	21.5	82	0.101521	80-89%	3.80309e-07	1.19122e-06
BASP1	0.62071	0.423871	0.78449	0.707045	0.535671	0.834688	0.51172	-1	6	2.26	2.11	1.03	4.33	0.561	0.539	0.277	0.974	4.95	3.95	1.06	14.7	72	0.0863348	Not significant	0.00226224	0.00323987
F11	0.655278	0.562144	0.737841	0.778354	0.686722	0.849075	0.75434	-0.793524	16	3.04	2.95	1.89	4.69	0.449	0.444	0.318	0.613	7.2	6.68	3.11	14.3	78	0.123076	70-79%	3.54854e-18	1.1115e-16
HSPH1	0.893939	0.793822	0.94859	0.590909	0.381739	0.771645	1.14718e-11	NA	3	2.3	2.17	1.42	3.9	0.197	0.182	0.0828	0.395	14.5	12.2	3.84	38.7	NA	0.30303	Not significant	4.67315e-07	1.43143e-06
NAGLU	0.703468	0.551891	0.820454	0.744688	0.504746	0.89302	0.781652	1	5	3.01	2.73	1.46	6.19	0.416	0.407	0.253	0.629	7.94	6.91	2.47	19.4	76	0.0412194	70-79%	0.0177452	0.0207848
HSPA8	0.794577	0.67539	0.877913	0.716249	0.548849	0.839679	0.830123	0.626747	8	2.9	2.78	1.82	4.7	0.296	0.29	0.182	0.439	10.4	9.77	4.76	20	82	0.0783283	80-89%	8.63003e-05	0.000170667
SERPINB1	0.862221	0.656542	0.953461	0.599536	0.359905	0.799446	0.949011	-0.860524	5	2.33	2.14	1.09	4.64	0.288	0.232	0.0624	0.848	15.6	9.37	1.29	68	80	0.262686	Not significant	8.21386e-06	2.03981e-05
CACNA2D1	0.771881	0.546258	0.904854	0.907077	0.598988	0.984566	2.16015	0.935948	7	11.3	8.21	2.18	39.2	0.269	0.258	0.134	0.468	40.5	33	9.41	116	89	0.135196	80-89%	0.0451436	0.0495304
CSF1R	0.799578	0.701211	0.871496	0.639308	0.506147	0.754014	0.536277	-0.636152	8	2.27	2.21	1.52	3.37	0.326	0.315	0.186	0.528	7.81	7.07	2.95	16.9	79	0.16027	70-79%	1.09455e-09	5.74491e-09
COL18A1	0.686048	0.392904	0.880643	0.72471	0.376832	0.919746	1.80738	-1	7	3.28	2.48	0.663	10.7	0.535	0.436	0.133	1.53	13.8	5.76	0.431	76.8	76	0.0386618	Not significant	8.54052e-06	2.11014e-05
SPTBN1	0.743104	0.542879	0.875707	0.540464	0.296019	0.766875	0.938147	-1	5	1.76	1.61	0.816	3.62	0.558	0.479	0.173	1.41	5.11	3.39	0.579	20	70	0.20264	Not significant	0.00159808	0.00235827
IGLV3-25	0.705473	0.57096	0.81172	0.801725	0.659052	0.894273	1.06961	-0.376559	12	3.78	3.54	1.89	7.04	0.379	0.37	0.225	0.586	11.2	9.68	3.34	28.1	82	0.0962523	80-89%	2.02981e-07	6.7039e-07
ANXA2	0.771227	0.613471	0.877459	0.641616	0.396102	0.830124	0.662663	-1	4	2.35	2.14	1.14	4.79	0.394	0.361	0.167	0.81	7.93	6.03	1.42	25.7	78	0.129612	Not significant	0.000391038	0.000664971
PF4V1	0.672292	0.485332	0.816952	0.755115	0.587869	0.869552	0.688553	-0.466386	7	2.92	2.72	1.39	5.58	0.453	0.438	0.229	0.766	7.71	6.32	1.85	21.7	78	0.0828231	Not significant	0.000456915	0.0007597
FCGR3A	0.703963	0.538149	0.829146	0.683451	0.529867	0.805299	0.985523	-0.68863	13	2.32	2.21	1.25	4.01	0.455	0.435	0.226	0.8	6.17	5.13	1.57	16.8	75	0.0205112	70-79%	9.91968e-06	2.41404e-05
FGL1	0.682499	0.494697	0.82517	0.802324	0.651351	0.898145	0.881613	-0.793895	8	3.73	3.43	1.57	7.59	0.415	0.398	0.203	0.723	11.2	8.73	2.2	34.5	81	0.119824	Not significant	3.26139e-08	1.26672e-07
GDI1	0.80674	0.664513	0.897932	0.776917	0.571135	0.901064	0.690691	-1	5	3.99	3.59	1.7	8.6	0.269	0.251	0.121	0.515	19.1	14.5	3.44	61.5	86	0.0298226	80-89%	3.41272e-08	1.31498e-07
SH3BGRL	0.702652	0.524567	0.835012	0.936027	0.649055	0.991435	1.81241	0.832344	5	17.3	10.9	2.19	71.1	0.334	0.329	0.197	0.503	52	34.6	5.9	202	83	0.233375	80-89%	0.0243975	0.0278378
SHBG	0.614712	0.484132	0.730629	0.778479	0.68491	0.850333	0.879249	-1	18	2.88	2.77	1.58	4.77	0.504	0.495	0.321	0.739	6.33	5.61	2.15	14.7	77	0.163767	Not significant	1.82128e-27	4.42117e-25
AMBP	0.631153	0.52313	0.727454	0.713689	0.611317	0.798007	0.869686	-0.83962	19	2.26	2.2	1.4	3.49	0.526	0.517	0.351	0.753	4.67	4.27	1.87	9.78	72	0.0825363	70-79%	8.41964e-14	1.05654e-12
YWHAH	0.770215	0.542051	0.904689	0.872962	0.718694	0.948672	0.279935	1	4	6.58	5.92	2.72	14.3	0.28	0.267	0.113	0.523	28.2	23	6.61	80.5	90	0.102747	90+%	0.000261424	0.000459029
LAMC1	0.695322	0.328904	0.913992	0.76054	0.425531	0.931591	1.3854	-1	5	3.82	2.86	0.643	12.7	0.497	0.405	0.0958	1.44	19.9	7.24	0.445	118	79	0.0652175	Not significant	0.00144148	0.00214345
LTA4H	0.734099	0.513567	0.878335	0.800103	0.626912	0.905071	0.888425	0.668852	7	3.83	3.6	2.06	6.94	0.347	0.337	0.166	0.584	12.4	11.1	4.33	28.1	84	0.0660044	80-89%	0.00601813	0.00770923
ALDH1A1	0.603015	0.295871	0.845943	0.86748	0.532358	0.974121	1.48138	-0.894904	4	7.21	4.48	0.745	30.1	0.518	0.464	0.162	1.2	27.4	9.94	0.616	161	81	0.264465	Not significant	0.00225291	0.00323128
AHNAK	0.750459	0.409412	0.928808	0.613128	0.44112	0.760893	0.542365	-1	4	2.01	1.92	0.803	3.71	0.476	0.409	0.1	1.22	7.95	4.76	0.657	34.6	69	0.137331	Not significant	0.00550381	0.00714465
CTSH	0.808478	0.640946	0.908945	0.759404	0.511249	0.90498	0.372814	-1	3	3.78	3.32	1.54	8.73	0.277	0.257	0.114	0.557	17.9	13.3	2.93	60.4	85	0.0490736	80-89%	0.000137255	0.000261322
MADCAM1	0.863127	0.512554	0.974239	0.979786	0.732516	0.998836	1.56515	1	3	102	41.1	3.48	576	0.175	0.143	0.03	0.491	620	306	29.8	3140	98	0.11666	90+%	0.0256321	0.029178
APMAP	0.598293	0.547454	0.647104	0.722965	0.625359	0.803146	0.528077	-1	12	2.2	2.16	1.56	3.09	0.56	0.557	0.467	0.675	4.02	3.89	2.34	6.47	61	0.124672	<70%	2.76861e-08	1.08839e-07
SERPINE1	0.526861	0.438789	0.613292	0.667687	0.553788	0.764858	0.155414	-1	6	1.62	1.58	1.1	2.36	0.717	0.71	0.546	0.929	2.36	2.24	1.18	4.23	64	0.140827	Not significant	0.010431	0.0128534
NRCAM	0.580645	0.404209	0.738619	0.944444	0.693477	0.992232	4.96501e-11	NA	3	17.2	10.3	1.81	74.9	0.464	0.455	0.279	0.699	42.6	23.5	2.76	199	NA	0.363799	Not significant	0.0151423	0.0180851
MST1	0.640528	0.507616	0.754886	0.814985	0.708752	0.888562	0.865617	-0.477641	14	3.61	3.45	1.95	6.21	0.449	0.443	0.289	0.647	8.79	7.85	3.09	19.9	80	0.174457	80-89%	2.74613e-09	1.28816e-08
RPS7	0.816583	0.512416	0.949648	0.725425	0.23934	0.956867	1.57343	0.0804069	3	4.54	2.87	0.989	18.3	0.343	0.274	0.0701	1.03	26.6	11.8	0.961	144	85	0.0911581	Not significant	0.0945111	0.098466
G6PD	0.690816	0.387052	0.887714	0.59133	0.302297	0.82854	1.0428	-1	4	1.96	1.68	0.588	5	0.65	0.526	0.142	1.89	6.57	3.23	0.311	33.3	68	0.0994863	Not significant	0.0160877	0.0190501
IGHV1-45	0.532992	0.403714	0.657986	0.783381	0.646298	0.877412	0.848077	-0.721364	9	2.62	2.45	1.25	4.98	0.609	0.598	0.405	0.873	4.77	4.13	1.43	11.9	70	0.250389	Not significant	1.74693e-05	4.05806e-05
IGHV4-28	0.677345	0.541686	0.788526	0.632354	0.53592	0.719246	0.312664	-1	9	1.87	1.84	1.25	2.67	0.523	0.511	0.31	0.802	3.96	3.61	1.56	8.36	68	0.0449912	<70%	2.5914e-06	6.95095e-06
GP6	0.714286	0.561398	0.830016	0.806452	0.630906	0.910367	7.26195e-11	NA	3	3.99	3.65	1.85	8.05	0.368	0.359	0.209	0.579	12.2	10.4	3.42	31.7	NA	0.0921659	Not significant	0.000198307	0.00035791
SIAE	0.649099	0.369288	0.853889	0.795395	0.60387	0.908371	0.235566	-1	3	3.49	3.11	1.22	7.96	0.47	0.447	0.176	0.892	10.3	7.19	1.38	37.5	81	0.146296	Not significant	0.00349039	0.00476676
MYL6	0.623584	0.551186	0.690854	0.688858	0.548021	0.80169	0.465672	0.223321	6	2.07	2	1.36	3.15	0.555	0.549	0.429	0.719	3.88	3.67	1.91	7.02	67	0.0652735	<70%	0.000278132	0.000485722
TAGLN2	0.726163	0.561187	0.846122	0.701826	0.604988	0.783422	0.525779	-0.524721	13	2.47	2.42	1.58	3.63	0.404	0.391	0.21	0.668	7.03	6.24	2.4	16.2	76	0.0243374	70-79%	1.2173e-07	4.11847e-07
TLN1	0.706428	0.537643	0.832764	0.744681	0.667693	0.808936	0.160248	-1	11	2.79	2.75	1.82	4	0.405	0.395	0.219	0.645	7.79	7.02	2.87	17.1	76	0.0382524	70-79%	9.28109e-11	5.74009e-10
CFD	0.632733	0.533358	0.721976	0.78496	0.671097	0.867205	0.995856	-0.741985	16	3.07	2.94	1.72	5.18	0.476	0.469	0.331	0.663	6.96	6.3	2.62	15.1	76	0.152227	70-79%	8.75201e-13	8.58405e-12
IGLV3-1	0.664032	0.603586	0.719543	0.783922	0.649565	0.876556	0.625064	NA	7	3.22	3.07	1.88	5.4	0.435	0.431	0.346	0.549	7.67	7.17	3.49	14.7	NA	0.119891	Not significant	1.73373e-09	8.45954e-09
AKR1A1	0.651269	0.499372	0.777603	0.779416	0.539871	0.914097	0.562845	1	3	3.33	2.92	1.35	7.67	0.469	0.455	0.278	0.744	8.13	6.6	1.85	23.4	65	0.128148	Not significant	0.0121153	0.0147418
IGHV2-70	0.700531	0.452132	0.868951	0.592525	0.386683	0.770318	0.682022	-1	4	1.84	1.71	0.784	3.64	0.57	0.507	0.179	1.32	5.06	3.4	0.595	19.5	68	0.108006	Not significant	0.00337939	0.00463473
S100A7	0.548704	0.367265	0.718057	0.801309	0.423705	0.956751	1.11894	-1	3	3.89	2.73	0.807	13.9	0.624	0.574	0.324	1.24	8.37	4.91	0.65	37.1	61	0.252605	Not significant	0.173745	0.177961
TRHDE	0.888889	0.738861	0.957663	0.602941	0.482999	0.711669	4.33552e-11	NA	3	2.25	2.21	1.63	3.1	0.204	0.185	0.0694	0.445	14.4	12.1	3.88	38.3	NA	0.285948	Not significant	0.000110739	0.000215487
PSMB5	0.751584	0.589586	0.86435	0.77104	0.469709	0.927553	0.827481	-1	4	3.97	3.25	1.29	10.9	0.355	0.329	0.162	0.707	14.9	10.2	1.86	55.8	81	0.0194562	Not significant	0.000387104	0.000659436
IGHV3-43	0.598478	0.472087	0.713005	0.72597	0.621603	0.810335	0.481923	-0.161135	9	2.23	2.17	1.44	3.33	0.561	0.555	0.384	0.767	4.23	3.95	1.9	8.22	72	0.127492	Not significant	5.29553e-05	0.00010894
CTBS	0.806394	0.653043	0.902124	0.697666	0.383658	0.895338	1.39766	-0.825517	6	3.17	2.65	1.15	8.25	0.323	0.281	0.118	0.78	15.1	9.61	1.48	62.3	83	0.108727	Not significant	1.43848e-06	4.07219e-06
GGH	0.586224	0.443026	0.716191	0.739989	0.634581	0.82345	0.630389	-0.921036	11	2.33	2.25	1.29	3.87	0.57	0.56	0.355	0.843	4.55	4.03	1.53	10.6	73	0.153764	Not significant	1.20394e-09	6.15275e-09
EIF4A1	0.941176	0.793152	0.985243	0.446429	0.322574	0.577311	5.45717e-08	NA	3	1.7	1.68	1.31	2.22	0.165	0.133	0.0324	0.484	17.5	12.9	2.82	59	NA	0.494748	Not significant	0.000523353	0.000857212
PLIN3	0.809749	0.367536	0.968918	0.720923	0.562024	0.838716	0.0472272	1	3	2.88	2.77	1.24	5.08	0.324	0.267	0.0438	0.891	19.1	11	1.4	86.3	73	0.0888263	Not significant	0.0136727	0.0164513
GRB2	0.763181	0.505971	0.910235	0.591022	0.338151	0.803439	0.325224	1	3	1.97	1.82	1.08	3.7	0.441	0.411	0.16	0.893	5.87	4.65	1.23	17.7	68	0.172159	Not significant	0.133009	0.136959
IGLV6-57	0.706554	0.522536	0.841203	0.777683	0.645655	0.870393	0.828857	-0.829696	10	3.34	3.16	1.61	6.13	0.395	0.379	0.19	0.694	10.4	8.42	2.36	30.1	81	0.071129	80-89%	1.17603e-09	6.04193e-09
AHSP	0.651403	0.436274	0.818576	0.788242	0.487636	0.935727	0.754319	-0.513295	3	3.78	3.03	1.08	10.9	0.482	0.452	0.216	0.932	10.6	6.97	1.16	41.7	77	0.136839	Not significant	0.0277779	0.0313997
SLC3A2	0.736449	0.499701	0.886591	0.800975	0.712392	0.867355	0.25244	0.798548	6	3.7	3.63	2.38	5.45	0.344	0.331	0.146	0.614	12.8	11.2	4.15	30.5	83	0.0645264	Not significant	1.3051e-07	4.40019e-07
MGAT1	0.707567	0.327258	0.923282	0.831997	0.663761	0.925505	0.280104	-0.251583	4	4.49	4.04	1.47	10.1	0.388	0.356	0.092	0.848	19.2	12	1.79	80.3	85	0.124431	Not significant	0.00125738	0.00190769
AARS1	0.622951	0.496075	0.73495	0.725	0.568412	0.840697	1.45002e-09	NA	3	2.36	2.25	1.37	4	0.532	0.524	0.355	0.757	4.8	4.36	1.84	10.4	NA	0.102049	Not significant	0.00387453	0.00523979
ILF3	0.630607	0.272806	0.885955	0.864642	0.627592	0.960338	0.697063	-1	3	6.03	4.53	0.931	20	0.472	0.434	0.124	1.03	24.5	10.9	0.899	133	86	0.234035	Not significant	0.000994373	0.00155481
NEO1	0.738294	0.563128	0.860611	0.738434	0.579818	0.852415	0.599878	0.277307	6	2.92	2.79	1.69	4.94	0.369	0.358	0.192	0.605	9.01	7.96	3	21.1	80	0.000140139	80-89%	0.0016443	0.00241546
ITGB3	0.674218	0.613901	0.729267	0.614921	0.496381	0.72123	0.334234	-1	7	1.78	1.75	1.32	2.44	0.537	0.531	0.414	0.696	3.44	3.31	1.9	5.74	67	0.0592966	Not significant	6.42811e-08	2.32899e-07
CDH2	0.919068	0.639016	0.986459	0.561166	0.279369	0.80836	1.04389	-1	5	2.31	2.07	0.968	5.05	0.245	0.147	0.0185	1.07	39.4	14.5	0.902	233	80	0.357901	Not significant	0.00120995	0.00184437
PDIA4	0.785381	0.620036	0.89138	0.796136	0.409202	0.956557	1.87111	-1	6	5.44	3.82	1.16	19.5	0.32	0.275	0.12	0.789	28	14.3	1.48	139	83	0.0107547	Not significant	3.78264e-06	9.90011e-06
CST3	0.572442	0.451357	0.685428	0.832749	0.70916	0.910451	1.24038	-0.683314	16	3.67	3.41	1.68	7.17	0.523	0.515	0.357	0.736	7.71	6.67	2.31	19.2	75	0.260307	Not significant	9.68527e-09	4.07117e-08
IDH1	0.806215	0.734728	0.862055	0.617901	0.360891	0.822415	0.87859	-1	4	2.31	2.1	1.24	4.57	0.337	0.317	0.195	0.596	8.02	6.72	2.1	21.5	80	0.188314	Not significant	1.72133e-11	1.2567e-10
PTPRC	0.906129	0.578773	0.985468	0.60975	0.305958	0.847045	0.803891	-1	3	2.62	2.28	0.945	6.28	0.259	0.157	0.0192	1.1	44.1	15.1	0.854	266	81	0.296379	Not significant	0.00346966	0.00474513
IGHG3	0.581209	0.474133	0.681144	0.767723	0.674724	0.840421	0.668084	0.368642	14	2.54	2.49	1.77	3.61	0.549	0.548	0.42	0.689	4.77	4.59	2.65	7.95	74	0.186514	Not significant	3.13077e-06	8.30596e-06
GRN	0.628353	0.452274	0.775878	0.801498	0.483573	0.945684	1.44144	-1	5	4.19	3.15	0.941	13.6	0.513	0.467	0.244	1.06	11.7	6.83	0.886	52.7	73	0.173145	Not significant	4.77272e-05	9.92357e-05
CPS1	0.575342	0.459984	0.683039	0.684211	0.593461	0.762799	7.98029e-12	NA	4	1.84	1.82	1.3	2.55	0.626	0.622	0.455	0.821	3.08	2.94	1.6	5.4	NA	0.108868	Not significant	0.000278627	0.000485722
PZP	0.641809	0.500452	0.762175	0.773669	0.645483	0.865186	1.16783	-0.601839	18	2.98	2.82	1.55	5.28	0.475	0.465	0.288	0.724	7.06	6.13	2.16	17.4	77	0.13186	70-79%	5.01241e-08	1.85059e-07
APP	0.535419	0.380541	0.683755	0.901053	0.639129	0.979089	1.73355	-0.956922	7	7.92	5.38	1.19	30	0.544	0.521	0.331	0.9	18.3	10.5	1.32	83.1	70	0.365633	Not significant	0.00142603	0.00212373
LMAN2	0.643567	0.486489	0.774835	0.74937	0.600216	0.856208	0.645154	-0.878924	7	2.72	2.55	1.33	5.04	0.493	0.478	0.276	0.795	6.44	5.39	1.69	17.3	76	0.105803	Not significant	2.63959e-06	7.06073e-06
CNTN1	0.810208	0.667127	0.900921	0.735608	0.560531	0.85854	0.606815	0.237326	6	3.21	3.03	1.81	5.66	0.272	0.261	0.136	0.47	13.6	11.9	4.26	33	84	0.0745997	80-89%	8.26285e-05	0.00016441
B3GNT8	0.774834	0.394706	0.947806	0.629245	0.304477	0.868073	1.06007	-1	4	2.48	2.06	0.636	6.85	0.497	0.363	0.0652	1.71	15.7	5.85	0.37	91.7	75	0.145589	Not significant	0.0226767	0.0260273
ETFA	0.47619	0.278547	0.681584	0.8	0.572157	0.922865	2.71988e-12	NA	3	2.71	2.35	0.941	6.61	0.675	0.663	0.392	1.03	4.69	3.65	0.907	14.6	NA	0.32381	Not significant	0.0451041	0.0495304
FSCN1	0.500261	0.256246	0.744151	0.982853	0.853199	0.998234	0.996787	1	4	50.4	28.2	3.82	233	0.515	0.515	0.272	0.756	102	57.3	7.07	467	93	0.482592	Not significant	0.000749095	0.00119241
CCDC126	0.499668	0.352912	0.646482	0.82656	0.539938	0.950864	0.715276	-1	3	3.58	2.86	1.02	10.4	0.636	0.615	0.415	0.988	6.46	4.76	1.03	22.1	50	0.326891	Not significant	0.0921077	0.0961683
PTGES3	0.702918	0.223559	0.951084	0.958034	0.749876	0.99428	0.300923	-1	3	27.9	15.4	1.81	131	0.359	0.317	0.0514	0.862	195	54.1	2.34	1250	96	0.255116	Not significant	0.00456441	0.0060382
YARS1	0.612494	0.168183	0.925129	0.782556	0.319691	0.964988	1.50904	-1	3	5.17	2.75	0.285	24.8	0.682	0.505	0.0799	2.37	38.8	5.68	0.122	265	77	0.170062	Not significant	0.0486267	0.0528149
RELN	0.622222	0.474113	0.750564	0.8	0.620512	0.90728	1.75465e-10	NA	4	3.37	3.08	1.55	6.85	0.486	0.478	0.306	0.714	7.67	6.58	2.24	19.4	NA	0.177778	Not significant	0.00265979	0.00375387
PSMB6	0.888889	0.800031	0.941166	0.782609	0.572026	0.90651	4.14438e-09	NA	4	4.5	4.07	2.05	9.47	0.152	0.145	0.0743	0.276	34.8	28.8	8.59	96.3	NA	0.10628	Not significant	1.24199e-09	6.28109e-09
ADAMTSL2	0.903578	0.644435	0.979779	0.64655	0.342893	0.865092	1.07377	-0.526224	4	2.9	2.5	1.15	6.95	0.215	0.153	0.0272	0.768	36.6	17.2	1.53	191	85	0.257028	Not significant	0.00315169	0.00437809
ADA2	0.720552	0.46975	0.88242	0.721761	0.407564	0.907247	1.19107	-1	5	3.17	2.57	0.879	9.02	0.457	0.392	0.137	1.16	12.4	6.7	0.756	59.5	78	0.00120901	Not significant	0.000751151	0.00119373
ADH4	0.5	0.369716	0.630284	0.791667	0.586589	0.91053	8.85601e-12	NA	3	2.66	2.39	1.13	5.74	0.649	0.638	0.452	0.917	4.48	3.8	1.24	11.6	NA	0.291667	Not significant	0.0293822	0.0329827
MDH2	0.513158	0.434033	0.591629	0.830189	0.704737	0.909206	3.46958e-10	NA	5	3.2	3.02	1.69	5.73	0.593	0.589	0.481	0.731	5.58	5.15	2.35	11.3	NA	0.317031	Not significant	7.77651e-05	0.000156335
IGHV1-24	0.69086	0.626927	0.748236	0.838591	0.693059	0.922807	1.18323	-0.0338843	11	4.62	4.27	2.23	8.99	0.375	0.371	0.293	0.481	12.9	11.6	4.79	28.2	76	0.147731	70-79%	8.21496e-11	5.1797e-10
F13A1	0.723027	0.624503	0.803822	0.738507	0.581441	0.85167	1.14621	-0.66543	14	2.92	2.76	1.58	5.19	0.388	0.376	0.242	0.6	8.43	7.38	2.67	20.3	79	0.01548	70-79%	1.31218e-11	9.80095e-11
KRT85	0.592521	0.367651	0.784334	0.917079	0.657409	0.984554	0.972433	1	3	9.46	6.98	1.95	31.8	0.461	0.457	0.261	0.68	21.6	16.1	3.58	72.5	82	0.324558	Not significant	0.0214247	0.024766
SPTAN1	0.35	0.240574	0.477879	0.871287	0.790844	0.923773	5.11865e-10	NA	4	2.85	2.71	1.47	5.01	0.748	0.748	0.595	0.896	3.95	3.64	1.66	8.02	NA	0.521287	Not significant	7.3951e-11	4.69323e-10
PGK1	0.745046	0.571891	0.864731	0.746769	0.614669	0.845002	0.6434	0.936351	8	2.98	2.91	2.08	4.27	0.35	0.344	0.201	0.534	9.04	8.62	4.72	15.8	81	0.00172385	80-89%	0.002203	0.00316905
ICAM3	0.710261	0.409171	0.896664	0.726883	0.5473	0.854204	0.335122	-0.659454	5	2.73	2.55	1.15	5.35	0.434	0.403	0.136	0.905	9.2	6.52	1.28	33.2	76	0.0166222	Not significant	0.00775471	0.00970338
SEMA4B	0.796277	0.4272	0.953454	0.612947	0.132783	0.94246	1.89252	-1	3	3.58	2.03	0.528	16.2	0.722	0.339	0.0518	3.78	39.9	6.19	0.14	274	79	0.18333	Not significant	0.00655171	0.00832685
GNAI2	0.818304	0.687262	0.902248	0.83453	0.624535	0.938619	0.278659	-1	4	5.63	4.9	2.11	13.4	0.232	0.222	0.115	0.408	28.9	22.7	5.82	88.9	89	0.0162255	80-89%	1.48122e-06	4.1689e-06
PSME1	0.831727	0.577729	0.946969	0.935419	0.430488	0.99641	1.64571	1	3	34.2	12.6	1.55	201	0.215	0.194	0.0678	0.469	175	71.7	5.24	983	92	0.103691	Not significant	0.0393369	0.0435035
ADAMTSL4	0.631281	0.390159	0.820844	0.605708	0.446258	0.745435	0.480119	-1	6	1.67	1.59	0.778	2.99	0.648	0.611	0.259	1.24	3.45	2.63	0.624	11.1	64	0.0255732	Not significant	0.0458382	0.0501792
PODXL	0.906068	0.699755	0.975564	0.872322	0.555233	0.973953	1.21706	-1	4	9.98	6.98	1.79	36.4	0.142	0.111	0.0264	0.441	167	65.9	4.54	960	95	0.0337456	90+%	1.3637e-06	3.89456e-06
MMP14	0.771205	0.548931	0.903253	0.69802	0.499157	0.842792	0.0984007	1	3	2.67	2.51	1.43	4.87	0.353	0.333	0.14	0.681	9.57	7.79	2.22	27.3	73	0.0731845	Not significant	0.014648	0.0175379
MFAP4	0.483607	0.396354	0.571871	0.637931	0.507729	0.75061	6.95876e-08	NA	4	1.37	1.33	0.926	2.01	0.82	0.811	0.631	1.07	1.74	1.65	0.868	3.14	NA	0.154324	Not significant	0.109208	0.11305
PYGB	0.748795	0.483781	0.904589	0.700729	0.489804	0.850983	0.652432	-1	5	2.71	2.47	1.06	5.71	0.406	0.362	0.12	0.941	10.7	6.97	1.13	43	77	0.0480664	Not significant	0.000347716	0.000594422
SPARC	0.577192	0.457643	0.688336	0.65437	0.52588	0.763686	0.714557	-1	12	1.73	1.67	1.01	2.8	0.663	0.647	0.421	0.994	2.89	2.58	1.01	6.57	65	0.0771778	Not significant	2.06565e-05	4.66452e-05
S100A9	0.689038	0.601761	0.764668	0.830151	0.704386	0.9093	1.07636	0.286575	13	4.27	4.04	2.34	7.48	0.38	0.378	0.285	0.49	11.6	10.8	5.14	22.8	80	0.141112	80-89%	3.74151e-07	1.17955e-06
IGHV3-13	0.609326	0.497484	0.710749	0.696536	0.561012	0.80478	0.907766	-1	13	2.1	2.01	1.17	3.54	0.576	0.562	0.368	0.87	4.05	3.58	1.35	9.51	69	0.0872101	Not significant	6.95969e-11	4.44596e-10
IGHV1-2	0.487148	0.326995	0.649985	0.841377	0.702799	0.922468	1.28107	-0.930306	13	3.46	3.06	1.16	8.01	0.623	0.611	0.385	0.933	6.49	5.04	1.25	20.3	73	0.354229	Not significant	4.25188e-09	1.92924e-08
NDST1	0.615385	0.477846	0.73666	0.75	0.609519	0.852197	2.03714e-12	NA	3	2.56	2.45	1.48	4.28	0.523	0.516	0.344	0.741	5.28	4.8	2.03	11.3	NA	0.134615	Not significant	0.00112421	0.00173546
CCT2	0.803244	0.488876	0.945725	0.69286	0.463582	0.854828	0.413484	-1	3	2.82	2.57	1.09	6.06	0.342	0.288	0.0706	0.92	15.9	9.22	1.19	71	77	0.110384	Not significant	0.00447017	0.00592161
F7	0.699891	0.50066	0.844344	0.748777	0.622658	0.843348	0.740752	-0.874242	11	2.9	2.77	1.44	5.13	0.421	0.402	0.192	0.758	8.64	6.94	1.91	25.4	79	0.0488863	70-79%	1.33827e-09	6.73297e-09
CILP	0.722823	0.307286	0.938765	0.951029	0.686602	0.994224	1.32122	1	3	21.1	13.9	2.72	82.9	0.325	0.298	0.0765	0.706	73.6	50.6	9.29	276	94	0.228206	Not significant	0.01944	0.0226333
KIT	0.734714	0.567452	0.853945	0.745616	0.509083	0.892295	0.467279	-1	3	3.2	2.86	1.39	6.99	0.38	0.362	0.187	0.678	10.3	8.11	2.12	31.1	77	0.0109015	70-79%	0.00187544	0.00273021
CD109	0.738951	0.503323	0.887729	0.852522	0.547323	0.965081	1.62981	0.456736	6	6.29	4.9	1.69	19.2	0.331	0.318	0.144	0.593	22.3	16.4	3.49	76.8	85	0.113571	80-89%	0.0383033	0.0424572
DPP4	0.705606	0.411297	0.89157	0.866664	0.55404	0.971434	1.73743	-0.912568	6	7.72	5.21	1.05	29.4	0.394	0.345	0.115	0.963	39	15.6	1.09	220	85	0.161058	Not significant	2.90349e-05	6.33548e-05
GPI	0.843483	0.584649	0.953773	0.666373	0.481177	0.811377	0.812485	0.132619	7	2.59	2.47	1.48	4.43	0.269	0.238	0.0704	0.641	14.3	10.8	2.46	47.3	79	0.17711	Not significant	0.0149978	0.0179346
LEP	0.595745	0.451455	0.725185	0.913043	0.71115	0.978157	3.84753e-09	NA	3	8.79	6.78	1.98	27.6	0.457	0.451	0.301	0.652	21.3	15.5	3.23	74	NA	0.317299	Not significant	0.00274171	0.00385827
IGHV1-46	0.710009	0.626049	0.781692	0.689476	0.524845	0.816959	1.05521	-1	11	2.41	2.28	1.36	4.17	0.436	0.421	0.275	0.685	6.2	5.44	1.99	14.8	75	0.0205334	70-79%	4.29238e-19	2.20717e-17
AZGP1	0.608356	0.518038	0.691817	0.780419	0.671836	0.860532	1.05998	-0.826143	19	2.88	2.77	1.65	4.78	0.51	0.503	0.367	0.694	6.05	5.52	2.39	12.8	73	0.172063	70-79%	2.48225e-15	4.15563e-14
ADSS2	0.822082	0.652448	0.919177	0.561618	0.383872	0.724843	0.14833	-1	3	1.93	1.86	1.21	3.08	0.347	0.32	0.133	0.717	7.22	5.93	1.72	20.3	66	0.260463	Not significant	0.00196622	0.00284531
ACTN1	0.630043	0.519201	0.728685	0.709068	0.590259	0.804818	0.588857	-1	10	2.24	2.16	1.33	3.58	0.534	0.523	0.349	0.779	4.59	4.15	1.72	10	72	0.0790249	70-79%	8.47395e-10	4.6487e-09
REG1A	0.75996	0.585922	0.876293	0.688783	0.378505	0.889414	1.41209	-0.763068	6	2.88	2.42	1.05	7.43	0.4	0.354	0.153	0.926	10.8	7.01	1.14	43.1	79	0.0711767	Not significant	0.000305203	0.0005292
TFPI	0.750193	0.452948	0.915912	0.565967	0.339264	0.768062	0.604491	-1	3	1.85	1.71	0.746	3.77	0.531	0.445	0.119	1.44	6.67	3.91	0.517	29.7	68	0.184226	Not significant	0.0232674	0.0266423
CHI3L1	0.649232	0.4812	0.786938	0.672326	0.45895	0.832301	1.07155	-1	8	2.17	1.97	0.935	4.51	0.561	0.523	0.265	1.07	5.03	3.79	0.87	16.5	70	0.0230937	Not significant	1.88479e-05	4.3368e-05
SERPINA11	0.569474	0.424614	0.703343	0.813015	0.662484	0.905941	0.737213	-1	7	3.33	3.03	1.37	7.01	0.544	0.532	0.338	0.824	7.01	5.75	1.67	19.8	75	0.243541	Not significant	7.93863e-07	2.39392e-06
INHBE	0.616976	0.324594	0.843724	0.848753	0.698555	0.931456	0.171645	1	5	4.32	3.95	1.73	9.09	0.468	0.457	0.189	0.805	11.6	9.03	2.26	36.1	85	0.231777	Not significant	0.000659114	0.00105611
LGALS3	0.636524	0.481965	0.76724	0.884297	0.682057	0.964576	0.908761	1	5	6.39	5.44	2.15	16.2	0.422	0.419	0.282	0.579	15.8	13.4	4.35	41.2	81	0.247773	Not significant	0.00694486	0.00878054
IGKV2D-29	0.733805	0.614144	0.826821	0.57815	0.383004	0.751604	0.782232	-1	6	1.83	1.73	1.06	3.18	0.493	0.462	0.249	0.912	4.53	3.78	1.16	12.3	73	0.155655	Not significant	8.0899e-06	2.01418e-05
PVR	0.545834	0.370029	0.710908	0.779562	0.670561	0.860027	0.526945	-1	9	2.6	2.47	1.23	4.73	0.594	0.584	0.347	0.897	5.02	4.25	1.37	13.2	76	0.233728	Not significant	2.89235e-08	1.13245e-07
TARS1	0.71922	0.360353	0.920928	0.582949	0.403665	0.742689	0.216901	-1	3	1.77	1.7	0.72	3.21	0.549	0.486	0.123	1.32	5.67	3.58	0.544	23.5	62	0.136271	Not significant	0.183354	0.18721
BIN2	0.580247	0.470664	0.68245	0.853659	0.710449	0.932743	9.19538e-10	NA	4	4.31	3.95	1.94	8.76	0.5	0.496	0.367	0.659	9.13	8.07	3.05	21.4	NA	0.273412	Not significant	0.000123483	0.000236961
AK1	0.85611	0.5189	0.970432	0.891228	0.575965	0.980169	1.48175	-1	4	11.9	7.72	1.43	47.3	0.22	0.164	0.0308	0.726	181	48.9	2.05	1170	94	0.035118	90+%	1.95884e-06	5.43438e-06
ARHGDIA	0.888889	0.738853	0.957664	0.785714	0.50567	0.929293	7.61671e-08	-1	3	4.86	4.09	1.75	12.5	0.163	0.146	0.0537	0.369	41.7	29.3	5.65	152	91	0.103175	90+%	6.27189e-05	0.000127406
COLEC11	0.661567	0.531668	0.770959	0.666835	0.49328	0.804504	0.9627	-0.916774	10	2.1	1.98	1.11	3.78	0.531	0.509	0.297	0.895	4.65	3.92	1.24	12.4	71	0.00526726	Not significant	1.94814e-06	5.42602e-06
DBH	0.591479	0.409435	0.75147	0.835752	0.657707	0.930914	1.5661	-0.294708	13	4.04	3.57	1.47	9.36	0.505	0.494	0.286	0.791	9.37	7.38	1.9	28.5	77	0.244273	Not significant	0.000921951	0.00145091
PON3	0.831072	0.617434	0.937486	0.74829	0.54406	0.881041	1.32322	0.129801	11	3.51	3.24	1.74	6.87	0.25	0.23	0.0849	0.531	18.7	14.6	3.71	57.5	85	0.0827817	80-89%	0.00232926	0.00332116
CADM1	0.834407	0.67658	0.923881	0.696041	0.514292	0.831997	0.385407	1	5	2.85	2.71	1.71	4.8	0.254	0.241	0.114	0.466	13.2	11.5	4.19	31.7	82	0.138366	80-89%	0.000690337	0.00110431
IGHD	0.687175	0.613387	0.75256	0.688006	0.545411	0.802102	0.765604	0.220493	9	2.27	2.2	1.51	3.45	0.463	0.457	0.349	0.607	5.12	4.85	2.53	9.29	73	0.000831389	70-79%	2.07128e-06	5.6814e-06
MAN1A1	0.581751	0.401653	0.742406	0.779737	0.619362	0.885078	0.832994	-0.597927	8	2.85	2.62	1.22	5.81	0.554	0.539	0.309	0.882	6.07	4.93	1.39	17.5	75	0.197986	Not significant	0.000339446	0.000582336
PPP2R1A	0.807309	0.564631	0.931199	0.644613	0.326741	0.87145	0.946606	0.674832	3	2.52	2.22	1.25	5.52	0.332	0.312	0.128	0.65	9.32	7.6	2.17	26.6	80	0.162696	Not significant	0.0533144	0.0575203
NQO2	0.469814	0.304652	0.641862	0.927246	0.745066	0.982326	0.277652	-1	3	8.6	6.39	1.62	28.9	0.585	0.579	0.382	0.824	16.7	11.3	2.02	63.7	88	0.457432	Not significant	0.0031716	0.00439319
ANXA5	0.568182	0.463224	0.667354	0.767442	0.619264	0.870052	6.17495e-11	NA	5	2.57	2.43	1.43	4.47	0.572	0.566	0.421	0.762	4.74	4.34	1.9	9.91	NA	0.19926	Not significant	0.00186813	0.00272365
CAST	0.784329	0.444428	0.942965	0.745581	0.50409	0.894164	0.654289	-1	4	3.44	3.02	1.07	8.31	0.35	0.294	0.0688	0.943	20.4	10.7	1.14	99.6	81	0.0387479	Not significant	0.00132942	0.00200135
MRC1	0.698293	0.517011	0.833452	0.691368	0.525993	0.818911	0.770541	-1	8	2.39	2.25	1.16	4.43	0.464	0.438	0.212	0.866	6.58	5.19	1.34	20.1	75	0.00692465	70-79%	2.25154e-07	7.28749e-07
CALML5	0.567195	0.421714	0.701944	0.840691	0.405937	0.97605	1.6827	-1	4	5.96	3.53	0.833	25.9	0.585	0.525	0.324	1.23	14	6.91	0.673	70.6	63	0.273496	Not significant	0.075763	0.0798761
GOLM1	0.686676	0.562347	0.788941	0.707995	0.605793	0.792765	0.0974624	1	8	2.38	2.34	1.67	3.35	0.45	0.444	0.298	0.63	5.62	5.31	2.74	10.3	73	0.0213194	70-79%	3.5404e-05	7.57155e-05
KRTDAP	0.666651	0.527692	0.781644	0.7376	0.527594	0.876162	0.466837	-0.999997	4	2.75	2.52	1.35	5.46	0.47	0.458	0.286	0.729	6.56	5.62	1.89	16.8	66	0.0709493	<70%	0.00590083	0.00757898
IGHV6-1	0.585731	0.457135	0.703616	0.723644	0.583175	0.830531	0.935086	-1	12	2.24	2.12	1.13	4.04	0.589	0.574	0.363	0.906	4.31	3.7	1.25	11	70	0.137912	Not significant	1.59491e-10	9.55959e-10
TRAP1	0.888463	0.537624	0.982005	0.50465	0.340021	0.668276	0.203658	-1	3	1.79	1.76	0.943	2.81	0.311	0.223	0.032	1.08	15.6	8.13	0.867	76	57	0.383813	Not significant	0.0796231	0.0837639
IGKV1-8	0.669872	0.354403	0.882358	0.734088	0.443803	0.905224	1.64627	-0.970538	8	3.11	2.51	0.671	9.07	0.531	0.452	0.133	1.39	12.3	5.6	0.48	65.2	76	0.0642164	Not significant	3.65809e-06	9.62604e-06
LCN2	0.788135	0.529574	0.924771	0.579058	0.34541	0.781955	1.26544	-1	8	2.03	1.87	0.831	4.18	0.453	0.367	0.0991	1.31	9	5.12	0.633	41	73	0.209076	Not significant	6.28334e-08	2.28506e-07
MASP2	0.733221	0.624919	0.819295	0.664952	0.576844	0.742891	0.499608	-0.789202	14	2.22	2.18	1.56	3.06	0.411	0.402	0.254	0.616	5.88	5.45	2.55	11.7	74	0.0682694	70-79%	3.05353e-13	3.36929e-12
CKM	0.82415	0.440605	0.965382	0.47888	0.073738	0.91385	2.05446	-1	3	2.61	1.58	0.484	11.1	1.15	0.369	0.0389	7.14	40.7	4.33	0.0685	270	76	0.34527	Not significant	0.000260137	0.000457597
CTSB	0.632843	0.469578	0.770424	0.829798	0.60769	0.938819	0.596537	1	3	4.16	3.67	1.69	9.48	0.457	0.452	0.294	0.646	9.74	8.39	2.88	24.4	76	0.196955	Not significant	0.0218465	0.0251636
CHGA	0.625981	0.46591	0.76253	0.729612	0.552005	0.855268	0.923644	-1	9	2.5	2.31	1.11	5.02	0.537	0.514	0.288	0.916	5.65	4.52	1.21	16.8	73	0.10363	Not significant	3.90247e-06	1.01863e-05
PRTN3	0.85647	0.436973	0.978669	0.569204	0.236645	0.849204	1.09367	-1	3	2.34	1.96	0.622	6.36	0.452	0.256	0.027	2.05	31.6	7.89	0.301	206	76	0.287267	Not significant	0.0120984	0.0147397
MSLN	0.758333	0.549195	0.889899	0.931019	0.344474	0.997124	2.26169	1	3	35.9	10.8	1.26	223	0.305	0.284	0.144	0.561	121	42.3	2.48	721	83	0.172686	Not significant	0.0574005	0.0614508
HSPA5	0.650557	0.444288	0.812563	0.767594	0.605945	0.876452	1.09357	-0.722706	11	3.01	2.78	1.26	6.12	0.478	0.458	0.224	0.85	7.99	6.15	1.49	25.4	78	0.117037	Not significant	7.14869e-06	1.80295e-05
TPM3	0.766106	0.620331	0.867836	0.733441	0.579627	0.845934	0.677752	-0.747691	8	3.01	2.86	1.61	5.32	0.336	0.321	0.166	0.593	10.8	9.02	2.79	29.2	81	0.0326658	80-89%	3.3146e-08	1.28226e-07
PRDX1	0.604707	0.416438	0.766321	0.749126	0.579938	0.865924	0.648962	-0.485616	6	2.58	2.39	1.18	5.03	0.547	0.531	0.293	0.889	5.57	4.57	1.33	15.7	74	0.144418	Not significant	0.00289384	0.00404305
CST6	0.860862	0.727043	0.934946	0.556406	0.161106	0.891214	1.67799	-1	4	2.58	1.92	0.95	8.16	0.356	0.258	0.087	1.24	15.5	7.74	0.764	78.5	85	0.304456	Not significant	2.18186e-05	4.88153e-05
CPB2	0.617175	0.500855	0.721462	0.739765	0.625619	0.828641	1.00118	-0.932393	18	2.47	2.37	1.38	4.1	0.529	0.518	0.343	0.778	5.15	4.58	1.78	11.8	73	0.12259	70-79%	2.26052e-16	4.87769e-15
CCL5	0.541667	0.401141	0.675862	0.772727	0.556421	0.902111	2.07176e-09	NA	3	2.63	2.37	1.14	5.68	0.613	0.599	0.406	0.901	4.77	4.02	1.28	12.7	NA	0.231061	Not significant	0.0469148	0.0510698
CFHR4	0.584199	0.450638	0.706441	0.725186	0.548693	0.851356	1.097	-0.986125	10	2.3	2.12	1.04	4.6	0.597	0.575	0.353	0.969	4.53	3.71	1.07	12.8	69	0.140987	Not significant	8.57789e-08	2.98535e-07
CA2	0.785807	0.69602	0.854613	0.601958	0.515833	0.6822	0.313808	-0.991527	10	1.99	1.97	1.51	2.59	0.365	0.357	0.226	0.551	5.91	5.55	2.77	11.1	72	0.18385	70-79%	1.35534e-12	1.26542e-11
PSMA1	0.663496	0.484279	0.805453	0.748841	0.633006	0.837501	0.143657	-1	5	2.72	2.62	1.54	4.43	0.462	0.451	0.251	0.734	6.72	5.88	2.14	16.2	77	0.0853449	Not significant	1.33059e-05	3.14356e-05
INHBC	0.630809	0.489024	0.753114	0.665076	0.538326	0.77178	0.495699	-1	8	1.94	1.88	1.13	3.14	0.572	0.556	0.334	0.896	3.86	3.39	1.26	9.15	69	0.034267	Not significant	1.18932e-05	2.83743e-05
ANK1	0.415741	0.287685	0.556283	0.843663	0.630187	0.944719	1.08524	-1	5	3.29	2.66	0.833	9.5	0.717	0.694	0.478	1.09	5.4	3.84	0.76	19.4	60	0.427922	Not significant	0.00617178	0.00789565
CCT4	0.511197	0.190356	0.82307	0.883877	0.671978	0.965848	0.83222	-1	3	6.07	4.33	0.704	21.7	0.583	0.558	0.188	1.12	18.6	7.96	0.623	102	83	0.37268	Not significant	0.000268806	0.000471139
ISLR	0.77634	0.455683	0.93503	0.899074	0.568839	0.983647	1.38413	1	4	10.5	7.42	2	37.1	0.278	0.258	0.0876	0.577	42.5	30.9	6.47	148	91	0.122734	Not significant	0.0720165	0.0760915
FETUB	0.663143	0.52657	0.777002	0.763778	0.599809	0.874609	1.35289	-0.815472	15	3.02	2.8	1.39	5.96	0.459	0.442	0.263	0.751	7.75	6.37	1.86	21.8	76	0.100635	70-79%	4.08792e-10	2.30777e-09
PDCD6	0.585366	0.431319	0.724352	0.772727	0.556421	0.902111	6.85228e-09	NA	3	2.84	2.55	1.23	6.12	0.556	0.544	0.347	0.841	5.74	4.8	1.48	15.6	NA	0.187361	Not significant	0.0306592	0.0343369
TREML1	0.679026	0.434441	0.853504	0.794458	0.495679	0.938272	1.43754	-1	6	4.24	3.28	0.936	13.3	0.459	0.407	0.16	1.06	15.7	8.18	0.88	76.3	79	0.115431	Not significant	1.0582e-05	2.55991e-05
KRT16	0.696591	0.490293	0.845674	0.616986	0.484339	0.734235	0.436804	-1	7	1.86	1.81	1.03	3	0.521	0.493	0.224	0.971	4.52	3.7	1.06	12.9	67	0.0796047	Not significant	0.000859218	0.0013588
TGFB1	0.660379	0.336277	0.881832	0.786081	0.574468	0.90911	0.927277	-1	6	3.55	3.05	0.889	9.16	0.479	0.435	0.135	1.07	13.1	7.14	0.826	62.2	80	0.125702	Not significant	4.12589e-05	8.67151e-05
PCBP1	0.69753	0.5341	0.822666	0.713152	0.52202	0.84984	0.0569584	-1	3	2.57	2.41	1.36	4.75	0.443	0.429	0.241	0.724	6.7	5.73	1.92	17.1	74	0.0156218	70-79%	0.00529153	0.00691531
BTD	0.634454	0.517179	0.737691	0.780259	0.690404	0.849711	0.798077	-0.288226	18	2.95	2.88	1.87	4.48	0.475	0.47	0.327	0.649	6.62	6.16	2.95	12.9	78	0.145805	70-79%	1.62482e-09	7.96933e-09
MMP9	0.585558	0.457082	0.703363	0.713448	0.496065	0.862963	1.08423	-1	7	2.27	2.04	0.965	4.88	0.612	0.583	0.358	1.03	4.42	3.52	0.933	13.2	66	0.12789	Not significant	0.000462804	0.000768175
GLIPR2	0.572336	0.290299	0.814075	0.696859	0.449119	0.866342	1.03983	-1	6	2.2	1.88	0.576	5.74	0.677	0.617	0.224	1.48	5.38	3.08	0.389	24.4	69	0.124523	Not significant	0.0159137	0.0188903
PRDX2	0.774	0.644282	0.866236	0.724631	0.565702	0.841677	1.09599	0.0727323	13	2.93	2.79	1.73	4.9	0.324	0.315	0.183	0.516	10.1	9.01	3.59	22.7	81	0.0493695	80-89%	3.45212e-05	7.41594e-05
SPP2	0.770054	0.635501	0.865453	0.679196	0.549201	0.786291	0.666211	0.289877	12	2.44	2.38	1.67	3.57	0.349	0.341	0.201	0.544	7.67	7.09	3.27	15.4	77	0.0908577	70-79%	0.000171137	0.000314129
C1RL	0.683727	0.611861	0.747772	0.754722	0.636117	0.84414	1.03857	-0.236571	18	2.88	2.78	1.82	4.49	0.425	0.421	0.32	0.558	7.08	6.65	3.33	13.3	76	0.0709945	70-79%	1.2304e-10	7.467e-10
LASP1	0.588235	0.503796	0.667781	0.604167	0.461173	0.731321	9.82846e-08	NA	4	1.52	1.48	1.05	2.23	0.695	0.683	0.51	0.944	2.31	2.18	1.11	4.27	NA	0.0159314	Not significant	0.0440841	0.0485876
IGKV3D-20	0.760134	0.655652	0.840621	0.50564	0.397115	0.613635	0.56609	-1	11	1.56	1.54	1.12	2.13	0.494	0.475	0.271	0.826	3.58	3.24	1.36	7.75	66	0.254495	Not significant	4.50318e-09	2.01502e-08
MARCO	0.76085	0.617563	0.862412	0.500026	0.333392	0.666654	0.00580413	-1	3	1.56	1.51	1.07	2.32	0.505	0.482	0.256	0.887	3.6	3.18	1.21	8.39	56	0.260824	Not significant	0.00371797	0.00503508
DARS1	0.698113	0.562641	0.806085	0.567568	0.406497	0.715517	5.12207e-10	NA	3	1.66	1.61	1.1	2.51	0.552	0.535	0.323	0.875	3.35	3.03	1.26	7.28	NA	0.130546	Not significant	0.0141105	0.0169571
MINPP1	0.771691	0.608208	0.880375	0.635493	0.408885	0.814616	1.23579	-0.869753	9	2.3	2.11	1.08	4.6	0.402	0.361	0.155	0.884	8.12	5.9	1.23	28.3	77	0.136198	Not significant	2.12053e-07	6.93277e-07
B4GALT1	0.488157	0.398673	0.578408	0.92114	0.653866	0.986343	1.76708	-1	6	9.66	6.17	1.26	39.3	0.582	0.56	0.436	0.867	19.1	11.1	1.45	85	56	0.432982	Not significant	0.0129139	0.0155576
EEF1G	0.917187	0.535728	0.990681	0.952588	0.288044	0.998999	2.91858	1	3	85.8	19	1.38	594	0.131	0.0919	0.0197	0.464	435	222	22.9	2150	97	0.0354011	Not significant	0.0973005	0.101263
KRT9	0.572141	0.453488	0.683038	0.76334	0.612897	0.867916	1.02908	-0.708568	12	2.58	2.41	1.27	4.84	0.575	0.562	0.381	0.839	4.97	4.31	1.52	12.3	70	0.1912	Not significant	1.82219e-05	4.21272e-05
CD5L	0.614341	0.549163	0.675661	0.76525	0.667793	0.840926	0.880078	-0.744722	19	2.69	2.61	1.73	4.08	0.51	0.505	0.398	0.649	5.49	5.19	2.68	10	71	0.150909	70-79%	2.46888e-15	4.15563e-14
F12	0.765669	0.643728	0.855258	0.618662	0.490696	0.732033	0.993402	-0.738949	18	2.06	2	1.32	3.09	0.397	0.38	0.208	0.682	6.03	5.3	1.95	14.4	74	0.147008	Not significant	4.00851e-10	2.27618e-09
ACTR3	0.789093	0.579919	0.910233	0.634083	0.373572	0.834308	1.24303	-0.905295	7	2.4	2.14	0.983	5.33	0.395	0.335	0.113	1.03	10.4	6.47	0.957	44	78	0.155009	Not significant	7.25185e-06	1.82424e-05
IHH	0.814627	0.582108	0.932723	0.892744	0.534428	0.983701	1.83594	-0.601746	5	12.4	7.45	1.49	53.1	0.248	0.214	0.0719	0.623	92.1	36.6	2.55	524	91	0.0781171	90+%	0.000117777	0.000227811
HABP2	0.713464	0.614212	0.795675	0.804425	0.710641	0.873235	0.952847	-0.460924	19	3.76	3.64	2.29	5.92	0.363	0.357	0.245	0.51	11.1	10.2	4.63	22.6	82	0.0909614	80-89%	1.58443e-15	2.90279e-14
IPO5	0.574468	0.430914	0.706477	0.689655	0.502951	0.829941	4.77111e-11	NA	3	1.95	1.84	1.06	3.49	0.636	0.622	0.407	0.946	3.39	3	1.13	7.96	NA	0.115187	Not significant	0.0823985	0.0864961
TXN	0.632031	0.404806	0.812656	0.792513	0.639958	0.891398	0.752673	-0.123378	7	3.22	3	1.47	6.22	0.481	0.469	0.233	0.798	8.03	6.56	1.88	22.9	79	0.160482	Not significant	0.00101275	0.00157845
IGHV1-18	0.577995	0.523421	0.630728	0.703488	0.591951	0.79509	0.658466	-1	12	2	1.95	1.34	2.96	0.607	0.601	0.482	0.771	3.42	3.25	1.74	6.06	63	0.125493	<70%	2.32246e-08	9.28029e-08
FUCA2	0.506951	0.369023	0.643829	0.806066	0.565895	0.929836	1.04581	-1	5	3.13	2.61	0.945	8.44	0.641	0.615	0.399	1.04	5.85	4.28	0.908	20.2	63	0.299115	Not significant	0.0114108	0.0139721
SERPINB6	0.77958	0.629719	0.880316	0.65517	0.428062	0.828275	0.827167	-1	5	2.45	2.25	1.2	4.88	0.37	0.339	0.157	0.76	8.82	6.71	1.59	28.6	79	0.124409	Not significant	6.95626e-06	1.75899e-05
F10	0.618955	0.534495	0.696785	0.76504	0.694721	0.823282	0.58998	-0.672357	19	2.68	2.63	1.85	3.76	0.502	0.499	0.38	0.645	5.54	5.29	2.9	9.64	76	0.146084	70-79%	2.03711e-18	7.06441e-17
IGHV3-35	0.639534	0.556118	0.715299	0.860136	0.610021	0.960283	1.20541	-1	5	5.73	4.56	1.54	16.9	0.439	0.423	0.31	0.663	14.8	10.9	2.35	50.4	68	0.220602	<70%	1.43731e-06	4.07219e-06
IGLV3-9	0.636592	0.542671	0.721137	0.758252	0.633155	0.850747	0.875882	-0.198323	13	2.73	2.63	1.65	4.4	0.487	0.482	0.354	0.653	5.92	5.5	2.58	11.7	74	0.12166	70-79%	3.11739e-06	8.2931e-06
FAP	0.705005	0.526366	0.837117	0.946662	0.641831	0.994343	1.46574	1	3	24.1	13	2.08	114	0.331	0.324	0.185	0.518	76.8	42.4	5.02	359	81	0.241657	80-89%	0.0177383	0.0207848
SPINK5	0.856448	0.487693	0.973952	0.618547	0.26205	0.881018	1.0186	-1	3	2.74	2.2	0.74	7.94	0.384	0.237	0.0321	1.62	32.8	9.66	0.454	207	79	0.237902	Not significant	0.00645773	0.00821816
IGLV1-36	0.713339	0.517898	0.852166	0.536857	0.421523	0.648378	0.454009	-0.623183	7	1.56	1.53	0.973	2.28	0.563	0.536	0.249	1.03	3.39	2.88	0.941	8.83	62	0.176482	Not significant	0.0244653	0.0278824
CFHR5	0.532054	0.452002	0.610489	0.82958	0.759701	0.882287	0.352439	-0.509894	12	3.19	3.12	2.08	4.75	0.567	0.565	0.46	0.685	5.79	5.54	3.09	9.94	77	0.297526	Not significant	5.42374e-13	5.60261e-12
IGHE	0.726123	0.446798	0.896942	0.914641	0.205565	0.997751	2.62137	-1	3	53.5	8.36	0.688	365	0.528	0.316	0.106	2.1	383	28.6	0.322	2500	82	0.188518	Not significant	0.0109755	0.0135072
GPNMB	0.966066	0.157638	0.999769	0.830777	0.598115	0.941842	0.437019	1	3	5.68	4.97	1.18	14	0.167	0.0419	0.000309	0.972	2610	140	1.22	15900	88	0.135288	Not significant	0.0304233	0.034112
LDHB	0.726917	0.559765	0.847853	0.748284	0.647271	0.828055	0.640026	-0.0732359	14	2.93	2.86	1.87	4.39	0.376	0.367	0.201	0.606	8.8	7.91	3.22	19.5	80	0.0213678	80-89%	1.08474e-06	3.19175e-06
F8	0.822889	0.412495	0.9685	0.597228	0.349943	0.803316	0.722782	-0.629095	4	2.16	1.99	0.774	4.56	0.401	0.302	0.046	1.31	15.2	6.89	0.586	80.6	72	0.225661	Not significant	0.0925342	0.0965099
GP1BA	0.713635	0.601401	0.804537	0.707191	0.583458	0.806366	0.865326	-0.977351	14	2.52	2.43	1.49	4.05	0.418	0.406	0.249	0.659	6.81	6.02	2.28	15.9	77	0.00644395	70-79%	6.9945e-19	2.92199e-17
PARVB	0.681702	0.41392	0.866574	0.693392	0.350043	0.904729	1.47801	-0.837513	5	2.82	2.21	0.697	8.63	0.557	0.464	0.155	1.52	9.98	4.84	0.457	51.1	74	0.0116901	Not significant	0.00475033	0.00626708
ABI3BP	0.805091	0.652132	0.901004	0.708666	0.556725	0.824906	0.632062	-0.204132	9	2.86	2.74	1.7	4.71	0.292	0.277	0.135	0.528	11.7	10	3.4	29.7	81	0.0964249	80-89%	2.07885e-05	4.6726e-05
PSMA5	0.744867	0.57368	0.863652	0.809649	0.61223	0.919736	1.07804	0.431312	7	4.25	3.86	1.96	8.76	0.329	0.321	0.177	0.526	14.3	12.4	4.38	35.3	84	0.0647825	80-89%	0.00276888	0.00389086
EIF5A	0.815789	0.661032	0.909559	0.681818	0.466299	0.840143	2.28042e-11	NA	3	2.73	2.54	1.46	5.12	0.292	0.275	0.129	0.552	11.5	9.5	2.82	32	NA	0.133971	Not significant	0.00044888	0.000750193
HYOU1	0.784383	0.701137	0.849422	0.521974	0.35307	0.685998	0.660563	-1	6	1.7	1.64	1.14	2.61	0.437	0.415	0.239	0.762	4.5	3.97	1.5	10.6	76	0.262409	Not significant	2.62131e-10	1.52413e-09
PSMB10	0.794013	0.599098	0.908617	0.955547	0.0312435	0.99993	4.7525	1	3	3480	17.6	0.883	9780	1.5	0.261	0.122	4.57	10900	82.8	0.19	35200	83	0.161533	Not significant	0.0170026	0.0200846
ITLN1	0.766553	0.553102	0.897033	0.633356	0.33345	0.856424	1.11995	-0.918658	5	2.41	2.07	0.919	5.9	0.44	0.373	0.132	1.14	9.33	5.68	0.8	40.1	77	0.133197	Not significant	0.00179165	0.00262002
MDH1	0.8127	0.662107	0.905731	0.755896	0.464153	0.917151	1.28695	0.336048	6	3.85	3.29	1.52	9.46	0.269	0.256	0.129	0.484	17	13.4	3.52	51.2	85	0.0568039	Not significant	0.000925594	0.00145429
F13B	0.604187	0.479363	0.716767	0.78022	0.663689	0.864609	1.07217	-1	17	2.89	2.75	1.46	5.18	0.519	0.508	0.332	0.77	6.24	5.42	1.91	15.4	75	0.176032	Not significant	4.90822e-22	3.97156e-20
IGFBP5	0.685714	0.517345	0.816214	0.824731	0.72854	0.891894	0.164863	1	6	4	3.87	2.45	6.27	0.389	0.383	0.227	0.583	11.2	10.3	4.59	23	84	0.139016	80-89%	2.65023e-07	8.52111e-07
IGHV4-34	0.608428	0.421518	0.768162	0.764829	0.652016	0.849511	0.71463	-1	10	2.72	2.58	1.27	4.94	0.528	0.513	0.279	0.864	6.16	5.05	1.47	17.3	76	0.156401	Not significant	8.37381e-15	1.32549e-13
ZYX	0.59321	0.458996	0.714816	0.762205	0.650305	0.846738	0.588654	-0.559894	10	2.58	2.49	1.47	4.26	0.543	0.536	0.356	0.772	5.18	4.67	1.92	11.4	75	0.168995	Not significant	1.84313e-06	5.15757e-06
CDHR5	0.874634	0.644979	0.964018	0.695199	0.265283	0.935098	1.64792	-1	4	4.04	2.83	0.961	14.5	0.28	0.185	0.0413	1.1	47.5	15.9	0.873	289	88	0.179434	Not significant	2.98815e-05	6.49103e-05
YWHAE	0.888859	0.688524	0.966594	0.746517	0.540017	0.88078	1.11038	0.249004	8	3.72	3.43	1.89	7.21	0.173	0.152	0.0467	0.42	30.8	23.5	5.6	98.6	88	0.142342	80-89%	0.00145261	0.00215671
ERAP1	0.624369	0.445215	0.774918	0.849953	0.589594	0.957147	1.33758	-1	6	5.34	4.13	1.22	16.7	0.472	0.447	0.244	0.856	14.9	9.41	1.44	61.3	76	0.225584	Not significant	0.000220693	0.00039392
LMNA	0.772416	0.591725	0.888242	0.669508	0.469295	0.822721	0.337016	-1	4	2.48	2.32	1.28	4.61	0.369	0.343	0.153	0.73	8.72	6.88	1.78	26.5	76	0.102909	Not significant	0.000648948	0.00104326
PRKCSH	0.654122	0.463823	0.805241	0.764547	0.454512	0.926764	1.24773	-1	5	3.49	2.76	0.935	10.4	0.504	0.457	0.22	1.07	10.1	6.13	0.87	43.5	75	0.110425	Not significant	0.000523509	0.000857212
CLEC3B	0.804695	0.716964	0.870157	0.845791	0.734676	0.915711	1.17877	0.0848514	17	5.47	5.19	3.01	9.51	0.236	0.233	0.154	0.341	24.6	22.6	10	51	89	0.041096	80-89%	2.99789e-12	2.50944e-11
EEF1A1	0.776761	0.311892	0.963913	0.858195	0.553976	0.967201	1.40992	-1	5	7.61	5.32	0.85	28	0.346	0.264	0.0387	1.1	87.5	21.1	0.766	574	89	0.0814338	Not significant	0.000121812	0.000234217
ILK	0.646259	0.553263	0.729365	0.69062	0.503399	0.83096	0.507317	-1	4	2.22	2.08	1.21	4.02	0.531	0.515	0.351	0.803	4.63	4.07	1.51	11	69	0.0443614	<70%	5.21139e-05	0.000107437
ALDOA	0.686892	0.540885	0.803349	0.708146	0.602365	0.795347	0.57141	0.301442	11	2.38	2.34	1.65	3.36	0.45	0.444	0.281	0.653	5.68	5.32	2.63	10.8	75	0.0212536	70-79%	0.000219792	0.00039376
FCN2	0.504609	0.386729	0.621979	0.788215	0.67523	0.86949	0.817252	-0.913831	12	2.52	2.38	1.26	4.54	0.638	0.629	0.445	0.879	4.29	3.8	1.44	10	70	0.283606	Not significant	1.76503e-08	7.20103e-08
ADGRG6	0.743972	0.530493	0.88198	0.807556	0.417268	0.960925	1.18203	1	3	5.16	3.79	1.33	17.2	0.351	0.334	0.162	0.635	17.5	12.2	2.3	64.8	81	0.0635839	Not significant	0.0610253	0.0650445
F5	0.675865	0.601616	0.742206	0.809566	0.682381	0.893751	1.2408	-0.716437	17	3.75	3.54	1.98	6.72	0.408	0.402	0.298	0.556	9.83	8.86	3.61	21.7	77	0.1337	70-79%	1.06626e-17	3.0451e-16
GSTP1	0.78763	0.386941	0.956127	0.731211	0.274163	0.951439	1.73176	-1	4	4.59	2.88	0.594	19.1	0.471	0.297	0.0481	1.96	50	10.1	0.301	336	83	0.0564195	Not significant	0.00222097	0.00319019
CCL14	0.714211	0.574226	0.822406	0.719365	0.567347	0.833632	0.069299	-1	4	2.64	2.53	1.55	4.4	0.411	0.401	0.24	0.637	7.17	6.4	2.52	16.3	75	0.00515351	70-79%	0.000212597	0.000381574
CCT7	0.724719	0.315673	0.937597	0.761915	0.449484	0.926161	1.351	-0.985635	5	3.87	3	0.632	12.3	0.462	0.365	0.0695	1.41	25.9	8.41	0.446	159	81	0.0371961	Not significant	0.000154656	0.000286586
LILRA3	0.626915	0.407489	0.804139	0.826468	0.682497	0.913436	0.719732	-1	6	3.97	3.58	1.41	8.77	0.472	0.454	0.22	0.826	10.9	7.98	1.71	37.4	82	0.199553	Not significant	2.38114e-09	1.12237e-08
FHOD1	0.800506	0.612474	0.910617	0.643948	0.427812	0.813948	0.125706	1	3	2.37	2.22	1.33	4.27	0.336	0.315	0.138	0.652	8.81	7.26	2.15	24.6	72	0.156558	Not significant	0.00811769	0.0101445
KRT14	0.702649	0.545328	0.823184	0.833335	0.556412	0.952224	1.66414	-0.920622	8	5.37	4.19	1.33	16.3	0.388	0.36	0.192	0.747	18.7	11.8	1.8	77.4	80	0.130686	80-89%	2.81818e-07	9.00149e-07
IGLV8-61	0.640163	0.537883	0.731122	0.748872	0.65524	0.823909	0.634833	-0.822402	14	2.61	2.54	1.65	3.96	0.488	0.481	0.338	0.675	5.73	5.3	2.47	11.4	75	0.108709	70-79%	8.48715e-14	1.05654e-12
CAMP	0.742789	0.558994	0.868064	0.679178	0.466218	0.836899	1.27964	-1	10	2.53	2.31	1.08	5.22	0.42	0.38	0.161	0.908	8.67	6.12	1.19	31.4	77	0.0636101	Not significant	4.36049e-12	3.52837e-11
COL1A1	0.678932	0.479076	0.829415	0.835649	0.614442	0.941936	0.861224	1	5	4.56	4.07	1.92	10.1	0.398	0.392	0.229	0.597	12.2	10.7	4.02	28.7	82	0.156716	Not significant	0.0220586	0.0253779
CDH13	0.771975	0.599056	0.884674	0.800908	0.613051	0.910829	1.28055	-0.117415	11	4.22	3.83	1.87	8.82	0.302	0.289	0.141	0.542	16.9	13.6	3.74	49.6	85	0.0289331	80-89%	8.62805e-05	0.000170667
CSRP1	0.838718	0.520757	0.961371	0.715535	0.497335	0.864771	0.515016	-1	4	3.17	2.89	1.22	6.71	0.282	0.228	0.0488	0.818	24	13.1	1.52	113	81	0.123183	Not significant	0.000636562	0.00102675
TGFBI	0.636807	0.576098	0.693448	0.727461	0.602133	0.824798	0.956832	-1	16	2.42	2.33	1.5	3.85	0.508	0.5	0.382	0.679	5.04	4.68	2.21	9.92	70	0.0906543	70-79%	1.86835e-17	5.03934e-16
TPM4	0.765724	0.640692	0.856961	0.681993	0.38918	0.878324	1.48232	-0.811594	7	2.8	2.4	1.11	6.79	0.386	0.346	0.172	0.838	10.1	7.02	1.33	37.1	79	0.0837309	Not significant	5.766e-09	2.5449e-08
TIMP2	0.682267	0.315148	0.909255	0.791792	0.645651	0.888107	0.211768	-1	3	3.44	3.2	1.14	7.13	0.438	0.404	0.11	0.942	13.1	8.17	1.22	55.1	81	0.109526	Not significant	0.000156398	0.000289262
PA2G4	0.612113	0.402285	0.787238	0.617144	0.321829	0.845569	0.975391	-1	4	1.87	1.59	0.654	4.73	0.718	0.632	0.271	1.67	4.02	2.55	0.391	16.6	65	0.00503091	Not significant	0.113407	0.117147
IGLV2-11	0.600176	0.481425	0.708216	0.645759	0.489303	0.776206	0.776037	-1	8	1.78	1.69	0.979	3.06	0.642	0.62	0.388	1.02	3.16	2.74	0.958	7.81	65	0.0455829	Not significant	9.87905e-06	2.41019e-05
PPIA	0.664174	0.484773	0.806094	0.725866	0.602063	0.822507	0.664598	-1	9	2.52	2.42	1.29	4.36	0.481	0.463	0.243	0.819	6.32	5.24	1.58	17.4	76	0.0616916	Not significant	1.78471e-10	1.06316e-09
PLTP	0.719068	0.595351	0.816612	0.743839	0.631111	0.831326	0.857994	-0.827038	16	2.9	2.8	1.7	4.66	0.389	0.379	0.228	0.612	8.4	7.43	2.8	19.7	79	0.0247711	70-79%	1.21313e-15	2.26529e-14
IGLV3-16	0.697732	0.54852	0.814324	0.748903	0.590338	0.860588	0.715526	-0.0464584	8	2.91	2.76	1.6	5.12	0.417	0.407	0.243	0.646	7.81	6.89	2.57	18.4	78	0.0511708	70-79%	0.000411647	0.000696357
ECM1	0.710213	0.587509	0.808324	0.770764	0.670824	0.84727	0.876731	-0.25185	18	3.17	3.08	2	4.86	0.384	0.378	0.242	0.562	8.96	8.23	3.68	18.4	81	0.0605518	80-89%	1.78915e-09	8.60034e-09
SELENBP1	0.682755	0.481266	0.833118	0.732848	0.36955	0.927734	1.74548	-1	6	3.41	2.54	0.797	11.2	0.516	0.436	0.184	1.33	11.7	5.89	0.597	58.7	75	0.0500934	Not significant	2.9656e-07	9.44131e-07
PYGL	0.954308	0.669253	0.995383	0.496128	0.0762005	0.92159	2.03701	-0.664907	3	3.04	1.86	0.808	12.5	0.406	0.0981	0.00594	2.68	216	20.6	0.296	1450	89	0.45818	Not significant	0.00907575	0.0112692
S100A11	0.589924	0.436878	0.727335	0.817008	0.420441	0.964885	1.5576	-1	4	4.93	3.21	0.827	19.4	0.569	0.507	0.292	1.23	12.5	6.43	0.672	61.7	67	0.227084	Not significant	0.00547779	0.0071285
CD9	0.628844	0.336676	0.849753	0.804452	0.582299	0.923895	0.747852	-1	3	3.82	3.18	0.903	10.5	0.504	0.465	0.168	1.06	12.4	6.96	0.848	57.1	80	0.175607	Not significant	5.10302e-05	0.000105426
VNN1	0.572823	0.517583	0.626304	0.720038	0.633225	0.793019	0.206174	1	8	2.08	2.04	1.53	2.8	0.597	0.594	0.503	0.706	3.54	3.45	2.19	5.43	58	0.147215	<70%	8.60971e-07	2.57232e-06
LTBP2	0.598458	0.377775	0.785345	0.836935	0.581745	0.949849	0.968047	-1	5	4.61	3.63	1.08	13.9	0.513	0.486	0.239	0.948	12.2	7.65	1.15	50.7	78	0.238477	Not significant	0.00391762	0.00526871
LAP3	0.716305	0.411331	0.901222	0.634037	0.413329	0.809902	0.624484	1	3	1.96	1.9	1.37	2.87	0.465	0.453	0.206	0.783	4.77	4.37	1.94	9.87	71	0.0822672	Not significant	0.364026	0.365911
GDI2	0.735607	0.533939	0.871081	0.904242	0.751888	0.967132	1.09951	1	6	8.46	7.57	3.28	18.8	0.303	0.296	0.158	0.493	28.9	26.3	11	62.4	89	0.168635	80-89%	0.000516318	0.000849738
PNP	0.66073	0.378535	0.861627	0.975914	0.727178	0.998379	2.9891	-1	6	83.4	27.1	1.52	514	0.383	0.35	0.139	0.816	488	78.9	1.89	3330	89	0.315184	Not significant	1.11457e-09	5.78982e-09
ITGA6	0.852255	0.599788	0.956902	0.471343	0.287522	0.663279	0.367972	-1	3	1.65	1.6	0.926	2.71	0.393	0.316	0.0749	1.15	8.06	5.14	0.799	33	61	0.380913	Not significant	0.0228406	0.0261845
ART3	0.932972	0.655209	0.990287	0.693298	0.41366	0.878684	0.911784	1	4	3.24	2.97	1.67	6.32	0.13	0.0989	0.0194	0.418	40.5	31.5	7.85	126	87	0.239674	Not significant	0.0258193	0.0293566
OLFM1	0.678194	0.515753	0.80658	0.779846	0.664903	0.863458	0.451809	0.785418	7	3.13	3.05	2.06	4.69	0.42	0.415	0.26	0.605	7.93	7.46	3.76	14.8	80	0.101651	80-89%	9.93407e-05	0.000193845
CRISP3	0.789485	0.682641	0.867349	0.748825	0.658213	0.821914	0.483062	0.572585	11	3.18	3.12	2.32	4.33	0.287	0.282	0.182	0.417	11.7	11.2	6.2	20.2	83	0.0406605	80-89%	2.64521e-08	1.04411e-07
S100A6	0.728191	0.528726	0.864818	0.693008	0.460416	0.856573	0.922494	-0.925889	5	2.63	2.36	1.05	5.77	0.436	0.395	0.166	0.943	8.75	6.04	1.12	32.6	77	0.0351824	Not significant	1.17903e-05	2.82676e-05
DPP3	0.709679	0.582613	0.810635	0.555721	0.374858	0.722934	0.368075	-1	3	1.66	1.59	1.04	2.67	0.549	0.525	0.303	0.935	3.49	3.05	1.12	8.36	70	0.153957	Not significant	0.00352764	0.00481087
STC2	0.533333	0.388857	0.672427	0.6875	0.510238	0.822876	2.65641e-12	NA	3	1.79	1.7	0.984	3.15	0.696	0.683	0.456	1.01	2.83	2.51	0.971	6.5	NA	0.154167	Not significant	0.106797	0.110672
KRT6A	0.508175	0.314015	0.699899	0.708124	0.462922	0.872268	0.696171	-0.921392	4	1.99	1.73	0.686	4.82	0.736	0.699	0.373	1.32	3.47	2.51	0.517	12.2	64	0.199949	Not significant	0.159012	0.163214
LAMP1	0.643866	0.523028	0.748794	0.829971	0.723982	0.900836	0.0250699	-1	5	3.94	3.77	2.23	6.65	0.435	0.431	0.3	0.594	9.61	8.82	3.94	19.8	83	0.186105	80-89%	1.88353e-07	6.26337e-07
LCAT	0.733249	0.623303	0.820354	0.646833	0.542941	0.738484	0.723834	-0.720473	16	2.11	2.07	1.43	3.02	0.424	0.413	0.255	0.654	5.51	5.04	2.21	11.5	74	0.0864165	70-79%	3.49497e-11	2.38728e-10
PPIB	0.626764	0.45085	0.77451	0.788664	0.675846	0.869783	0.11857	-1	5	3.07	2.94	1.67	5.19	0.484	0.475	0.28	0.733	7.12	6.27	2.33	16.8	80	0.161901	Not significant	5.47414e-06	1.39879e-05
FBLN5	0.661038	0.584473	0.730012	0.650748	0.516286	0.764856	0.269158	1	5	1.94	1.89	1.35	2.81	0.529	0.523	0.4	0.694	3.81	3.63	1.97	6.7	68	0.0102907	<70%	7.29207e-05	0.000147512
TIMP1	0.738777	0.548043	0.868354	0.696364	0.500962	0.839732	1.21911	-0.734637	11	2.61	2.42	1.2	5.15	0.407	0.377	0.166	0.821	8.66	6.49	1.47	28.7	78	0.0424133	70-79%	1.01203e-05	2.45669e-05
WARS1	0.863621	0.6002	0.963914	0.880656	0.531088	0.979624	1.62342	1	4	9.65	7.15	2.02	32	0.179	0.158	0.0587	0.413	53.5	46.8	16.9	129	93	0.0170347	90+%	0.0424569	0.0468474
RTN4RL2	0.79863	0.389365	0.96104	0.886161	0.664816	0.968305	0.620667	-0.966129	4	8.69	6.72	1.61	27.4	0.281	0.232	0.0423	0.78	76.6	30.8	2.19	436	92	0.0875315	Not significant	0.000344027	0.000589155
RAB7A	0.651263	0.418907	0.828701	1	0	NA	0.999206	-0.00237276	3	1450000000000000	120000	0.457	3630000000000000	801000000000000	0.727	0.194	2450000000000000	4730000000000000	331000	1.87e-16	1.87e+16	99	0.348737	Not significant	0.437347	0.439156
NOTCH1	0.680759	0.407221	0.868754	0.87825	0.621188	0.969449	0.939543	1	3	6.56	5.43	2.04	17.7	0.382	0.373	0.174	0.643	18.6	15.4	4.57	51.7	86	0.197491	Not significant	0.0312195	0.0349241
BST1	0.79989	0.713213	0.865317	0.554667	0.378859	0.717783	0.669804	-1	6	1.87	1.79	1.21	2.95	0.382	0.363	0.206	0.674	5.69	4.97	1.81	13.7	79	0.245223	Not significant	2.37632e-10	1.39e-09
NSFL1C	0.666744	0.514067	0.790958	0.930045	0.163754	0.998893	3.06619	-1	3	99.4	9.49	0.695	658	0.651	0.373	0.213	2.51	405	26.7	0.274	2600	72	0.263301	Not significant	0.00240436	0.00341821
LCP1	0.725041	0.597843	0.82386	0.774528	0.642992	0.867582	0.925803	-0.303391	12	3.35	3.2	1.88	5.7	0.366	0.357	0.219	0.561	10.2	9.06	3.49	23.5	81	0.0494875	80-89%	1.06314e-07	3.62213e-07
COL6A1	0.654121	0.481352	0.793972	0.682334	0.464491	0.84175	1.05223	-1	7	2.27	2.05	0.937	4.88	0.548	0.508	0.251	1.07	5.52	4.06	0.874	18.9	71	0.0282124	Not significant	7.17391e-07	2.17683e-06
ICAM2	0.628837	0.504125	0.738457	0.671538	0.523587	0.791811	0.709189	-0.854718	8	2	1.91	1.13	3.36	0.57	0.554	0.347	0.886	3.95	3.47	1.28	9.4	69	0.0427004	<70%	3.58263e-05	7.61378e-05
C4BPB	0.706403	0.623344	0.777679	0.779271	0.66234	0.864023	1.1314	-0.499975	19	3.33	3.19	1.97	5.44	0.384	0.378	0.27	0.531	9.25	8.5	3.79	19.1	79	0.0728683	70-79%	2.45051e-14	3.44846e-13
TWF2	0.580752	0.45227	0.699143	0.840063	0.635159	0.940643	0.683802	1	4	4.08	3.61	1.63	9.33	0.512	0.507	0.367	0.688	8.46	7.28	2.48	21.4	68	0.259312	Not significant	0.0120504	0.0147005
ANXA6	0.403023	0.25134	0.575838	0.870066	0.75946	0.934218	0.118494	-1	4	3.36	3.08	1.36	7.01	0.69	0.69	0.479	0.907	5.29	4.52	1.51	13.5	85	0.467043	Not significant	4.25723e-06	1.10529e-05
ENO1	0.764789	0.638634	0.856779	0.79162	0.625716	0.896187	1.04342	0.568919	10	3.87	3.64	2.11	6.96	0.306	0.301	0.191	0.448	13.4	12.4	5.53	27.5	84	0.0268308	80-89%	0.000145192	0.00027164
NCF4	0.834073	0.67222	0.924931	0.743105	0.325968	0.945361	1.54318	0.458627	4	4.37	3.21	1.25	14.5	0.259	0.237	0.107	0.544	21.9	14.6	2.46	85.8	86	0.090968	Not significant	0.00190895	0.00277484
CD55	0.625	0.467721	0.759684	0.653846	0.457113	0.809065	5.01111e-09	NA	3	1.9	1.79	1.06	3.37	0.596	0.579	0.35	0.943	3.62	3.15	1.12	8.83	NA	0.0288462	Not significant	0.0895207	0.0936688
UNC13D	0.483014	0.327351	0.642044	0.822119	0.618616	0.929423	0.354579	-1	3	3.1	2.7	1.09	7.49	0.647	0.635	0.417	0.953	5.44	4.32	1.14	16.3	69	0.339106	Not significant	0.0157242	0.018711
HSPG2	0.688877	0.572925	0.785153	0.605922	0.510981	0.693487	0.359627	-1	11	1.77	1.74	1.24	2.44	0.525	0.514	0.327	0.783	3.67	3.4	1.59	7.29	67	0.0829557	<70%	2.09245e-06	5.72328e-06
TBCA	0.761598	0.477567	0.917791	0.761977	0.587899	0.877806	0.157397	-1	3	3.37	3.13	1.47	6.67	0.346	0.317	0.104	0.751	14.4	10.2	2.01	52	79	0.000379553	Not significant	0.00090853	0.00143211
HEXA	0.77857	0.63999	0.874285	0.610768	0.239453	0.886629	1.27606	-1	3	2.51	1.99	0.933	7.21	0.446	0.369	0.163	1.2	9.08	5.52	0.777	39.2	78	0.167802	Not significant	0.000203842	0.000366538
GAPDH	0.662199	0.441999	0.829101	0.817635	0.568855	0.938407	1.81613	-0.523931	11	4.36	3.59	1.22	12.1	0.446	0.419	0.194	0.853	13.4	8.78	1.45	53.2	80	0.155436	Not significant	0.00137398	0.00205885
CHIT1	0.580799	0.306484	0.812863	0.734011	0.617268	0.825227	0.154741	-1	3	2.24	2.16	0.998	3.95	0.587	0.574	0.248	1	4.84	3.82	0.997	14.7	74	0.153212	Not significant	0.000491031	0.000810869
ANTXR1	0.967213	0.878168	0.991785	0.88	0.687005	0.960786	1.21489e-09	NA	4	9.45	7.98	3.05	24.4	0.0478	0.038	0.00946	0.143	338	216	33.9	1380	NA	0.0872131	Not significant	8.1825e-08	2.8787e-07
GPX3	0.638218	0.538816	0.727049	0.79407	0.697377	0.865812	0.936585	-0.596796	19	3.2	3.09	1.91	5.12	0.462	0.457	0.328	0.628	7.38	6.8	3.09	15	78	0.155851	70-79%	3.22277e-13	3.47702e-12
TUBB	0.745494	0.593463	0.8546	0.645915	0.461155	0.795427	0.647643	-0.238877	5	2.2	2.09	1.27	3.78	0.416	0.398	0.21	0.729	6.27	5.35	1.77	16.2	75	0.0995792	Not significant	0.00121858	0.00185461
VWF	0.801389	0.729823	0.857695	0.829598	0.688544	0.914685	1.44257	0.481887	17	5	4.69	2.63	9.14	0.244	0.242	0.177	0.324	21.1	19.7	9.36	41.4	87	0.0282081	80-89%	2.51931e-11	1.80808e-10
PRSS1	0.762489	0.646824	0.84911	0.721652	0.548106	0.847137	0.958689	-0.928673	9	2.92	2.73	1.49	5.39	0.347	0.33	0.185	0.609	10.1	8.32	2.48	27.8	81	0.040837	80-89%	5.18474e-15	8.53286e-14
B4GAT1	0.735898	0.441655	0.90754	0.79747	0.626356	0.902428	0.32656	1	4	3.75	3.51	1.91	6.97	0.354	0.336	0.124	0.682	13.4	11	3.16	38.1	83	0.061572	Not significant	0.00622326	0.00794059
NME1	0.761905	0.481504	0.916852	0.671153	0.274043	0.916905	1.22553	-1	3	3.13	2.29	0.735	10.6	0.486	0.361	0.0966	1.64	16.7	6.53	0.446	95.5	78	0.0907521	Not significant	0.00370707	0.00502733
FGFBP2	0.794956	0.415586	0.954828	0.719771	0.521281	0.858328	0.221778	1	4	2.88	2.71	1.39	5.36	0.331	0.29	0.0666	0.807	14.6	9.96	1.79	55.1	75	0.0751854	Not significant	0.0539918	0.0581043
CDH5	0.771082	0.635055	0.867024	0.72863	0.662682	0.785852	0.250047	0.18667	12	2.85	2.82	2.15	3.67	0.322	0.315	0.183	0.502	9.65	9.05	4.46	18.3	77	0.0424521	70-79%	3.66084e-11	2.46852e-10
IGLV2-8	0.775452	0.695316	0.83938	0.691188	0.515361	0.824899	0.877257	-1	8	2.65	2.51	1.49	4.65	0.339	0.326	0.204	0.551	8.9	7.74	2.73	21.8	80	0.0842639	80-89%	3.18369e-18	1.03045e-16
TKT	0.716772	0.582465	0.821144	0.584952	0.465139	0.695496	0.387447	-1	7	1.76	1.72	1.15	2.57	0.503	0.485	0.273	0.834	4	3.57	1.39	9.14	67	0.13182	Not significant	2.06041e-05	4.66353e-05
CDH1	0.748874	0.662143	0.819412	0.692907	0.530802	0.81819	0.72871	-0.520749	8	2.55	2.43	1.53	4.23	0.374	0.365	0.242	0.562	7.46	6.73	2.78	16.3	78	0.0559667	70-79%	3.57681e-09	1.64601e-08
HDGF	0.64503	0.309853	0.880306	0.802243	0.59424	0.918282	0.587206	-0.953433	4	3.73	3.2	0.94	9.64	0.484	0.448	0.138	1.03	13	7.35	0.908	59.9	81	0.157214	Not significant	0.00133288	0.00200344
HSP90AB1	0.675278	0.372283	0.879398	0.846008	0.683658	0.933181	0.810802	0.136956	6	4.7	4.24	1.82	10.2	0.406	0.389	0.145	0.759	15.3	11.4	2.57	50.9	86	0.17073	Not significant	0.00118174	0.00180419
IGFBP3	0.807508	0.735783	0.863378	0.723275	0.549792	0.848348	1.25478	-0.510494	14	3.09	2.91	1.73	5.46	0.277	0.268	0.174	0.43	12.4	11	4.13	29.1	84	0.0842329	80-89%	1.74871e-16	3.85909e-15
DIAPH1	0.405437	0.226	0.614274	0.939654	0.69553	0.990666	1.09705	-1	3	11.9	6.65	0.951	54.9	0.656	0.641	0.399	1.02	23	10.6	0.932	121	70	0.534217	Not significant	0.0173436	0.0204377
SSC5D	0.805206	0.553726	0.9323	0.596722	0.39628	0.769348	0.695705	-0.756741	5	2.09	1.98	1.02	3.83	0.382	0.329	0.0972	0.971	9.17	6.12	1.05	35.7	73	0.208484	Not significant	0.00334541	0.00459637
CALR	0.706317	0.555642	0.822244	0.66647	0.471519	0.817362	0.975784	-0.655472	8	2.26	2.11	1.15	4.23	0.468	0.443	0.234	0.847	5.92	4.81	1.36	17	74	0.0398461	Not significant	9.68527e-05	0.000189988
RNASE1	0.584592	0.431865	0.722632	0.746963	0.613262	0.846046	0.638353	-1	8	2.44	2.31	1.19	4.46	0.572	0.557	0.339	0.886	4.9	4.16	1.35	12.8	73	0.162371	Not significant	2.10003e-07	6.88894e-07
SRC	0.84226	0.421429	0.975088	0.738069	0.542691	0.869974	0.33117	1	3	3.21	3.04	1.66	5.77	0.265	0.217	0.0374	0.744	23.1	15	2.44	92.6	79	0.104191	Not significant	0.0479541	0.0521427
MMP2	0.776001	0.614522	0.882742	0.631135	0.481085	0.759488	0.54984	-1	6	2.17	2.1	1.25	3.55	0.382	0.356	0.162	0.748	7.29	5.93	1.68	21	75	0.144865	Not significant	4.06841e-08	1.53117e-07
RAP1B	0.670794	0.416456	0.853322	0.655584	0.409525	0.839333	1.28211	-1	8	2.2	1.94	0.736	5.19	0.573	0.504	0.179	1.36	6.45	3.87	0.539	28.1	71	0.0152103	Not significant	2.16984e-05	4.86585e-05
OGN	0.673138	0.384143	0.871785	0.82736	0.634219	0.929805	0.722914	-1	4	4.5	3.85	1.2	11.6	0.43	0.398	0.143	0.899	16.5	9.87	1.34	72.4	84	0.154221	Not significant	4.39154e-06	1.13712e-05
PKP1	0.626309	0.452717	0.772509	0.629251	0.368677	0.831445	0.618848	-1	3	1.89	1.68	0.803	4.19	0.65	0.598	0.301	1.31	3.86	2.84	0.614	13.2	66	0.00294184	Not significant	0.0609492	0.0650348
ACTN4	0.635636	0.431795	0.80019	0.847981	0.65345	0.942863	0.198808	1	4	4.69	4.11	1.75	11	0.445	0.437	0.239	0.701	12.1	9.73	2.69	35.1	85	0.212344	Not significant	0.00514464	0.00674149
VASP	0.705521	0.631101	0.770391	0.726581	0.585257	0.833453	0.335442	NA	6	2.68	2.57	1.67	4.27	0.413	0.408	0.304	0.553	6.81	6.36	3.11	13.1	NA	0.0210595	Not significant	2.49409e-08	9.92524e-08
LPA	0.640664	0.547548	0.724267	0.662272	0.553333	0.756341	0.81863	-0.856495	17	1.94	1.89	1.27	2.88	0.553	0.543	0.376	0.788	3.78	3.5	1.62	7.57	69	0.021608	<70%	2.99411e-11	2.09157e-10
PGLYRP1	0.510639	0.314461	0.703593	0.961535	0.618261	0.997415	1.77261	-1	3	39.2	13.1	1	238	0.55	0.518	0.301	0.999	103	26	1	672	72	0.450896	Not significant	0.0199949	0.023196
IGKV1-33	0.716878	0.515487	0.857672	0.761362	0.55175	0.89212	0.863789	-0.319512	6	3.28	2.97	1.4	7.02	0.397	0.377	0.178	0.731	10.5	8.08	1.96	33.1	80	0.044484	80-89%	0.00177378	0.00260172
EHD1	0.656166	0.45052	0.816241	0.950236	0.583694	0.996169	1.3197	1	3	28.4	12.9	1.69	151	0.388	0.379	0.211	0.611	77.2	36.4	3.28	405	82	0.29407	Not significant	0.0685491	0.0727445
COMP	0.795057	0.671904	0.880223	0.748155	0.676897	0.808151	0.126126	0.0676371	12	3.17	3.14	2.35	4.21	0.282	0.275	0.16	0.443	12.3	11.5	5.58	23.8	78	0.046902	70-79%	1.9107e-12	1.7021e-11
PLEK	0.666184	0.538962	0.77308	0.676105	0.550188	0.780816	0.507292	-1	8	2.12	2.05	1.27	3.37	0.509	0.495	0.304	0.793	4.69	4.17	1.61	10.8	72	0.00992087	70-79%	7.40542e-08	2.63394e-07
FAM20C	0.83185	0.652094	0.928862	0.559665	0.298921	0.791178	0.733396	-1	3	2.07	1.87	1.02	4.23	0.36	0.304	0.102	0.95	9.45	6.29	1.08	36.8	80	0.272186	Not significant	0.000521012	0.000856012
SELENOP	0.635012	0.458857	0.781171	0.831711	0.700631	0.91256	1.01949	-0.736479	11	4.08	3.75	1.7	8.34	0.453	0.441	0.248	0.729	10.7	8.6	2.36	31.5	81	0.196699	Not significant	3.19549e-09	1.49174e-08
DCXR	0.470588	0.311909	0.635444	0.891225	0.128832	0.997802	2.91313	NA	3	31.4	4.28	0.509	213	1.06	0.626	0.4	4.15	61.7	7.29	0.123	423	NA	0.420637	Not significant	0.55657	0.558295
HEG1	0.834169	0.484049	0.964248	0.573061	0.462532	0.676746	0.0381812	1	6	1.91	1.91	1.11	2.67	0.344	0.291	0.0628	0.91	9.88	6.75	1.23	37.4	58	0.261108	Not significant	0.0838417	0.0879161
HSPB1	0.740638	0.656058	0.810429	0.618596	0.468477	0.749031	0.418249	-1	6	2	1.94	1.32	3.07	0.433	0.421	0.276	0.661	5.07	4.63	2.01	10.7	75	0.122042	Not significant	6.60716e-09	2.85136e-08
LIMS1	0.612087	0.361241	0.8149	0.620965	0.375462	0.816999	0.87666	-1	4	1.83	1.61	0.604	4.32	0.704	0.626	0.233	1.63	4.23	2.59	0.37	18.1	65	0.00887778	Not significant	0.00619632	0.00791662
S100A4	0.771327	0.67477	0.84577	0.738526	0.557565	0.863582	0.753099	-1	7	3.15	2.94	1.63	5.91	0.324	0.312	0.191	0.525	11.1	9.52	3.19	28.5	81	0.0328006	80-89%	3.9013e-11	2.61253e-10
COL2A1	0.822781	0.669937	0.913939	0.880446	0.210928	0.995095	2.35835	-1	3	27.6	6.82	0.932	178	0.326	0.211	0.0893	1.24	232	34.2	0.746	1570	85	0.0576646	Not significant	1.09743e-06	3.21934e-06
RPS3A	0.678952	0.356679	0.889705	0.770288	0.50377	0.917192	0.336119	-1	3	3.42	2.88	0.976	9.09	0.465	0.425	0.135	1.02	11.9	7.08	0.958	52.3	79	0.0913359	Not significant	0.0369918	0.0410973
RPLP2	0.844424	0.594329	0.952626	0.64441	0.227129	0.917867	1.40057	-0.969453	3	3.27	2.35	0.834	11.2	0.378	0.247	0.0552	1.51	29.1	9.83	0.549	176	84	0.200014	Not significant	0.0001634	0.000301637
DMKN	0.674835	0.540949	0.785179	0.731484	0.580153	0.843028	0.134554	1	5	2.61	2.5	1.54	4.35	0.456	0.448	0.289	0.667	6.23	5.65	2.38	13.4	76	0.0566493	70-79%	0.000868881	0.00137184
CRTAC1	0.866106	0.76721	0.926986	0.829022	0.702143	0.908869	0.663586	0.575533	8	5.31	5.03	2.95	9.23	0.168	0.163	0.0913	0.277	34.2	31.4	13.8	71.2	91	0.0370837	90+%	9.84322e-09	4.11973e-08
ATIC	0.657985	0.40026	0.84723	0.682876	0.34095	0.899629	0.998584	-1	3	2.62	2.06	0.68	7.9	0.597	0.506	0.181	1.56	8.06	4.15	0.434	39.7	71	0.0248915	Not significant	0.0265726	0.0301425
IGKV1-27	0.641718	0.54579	0.727502	0.746494	0.578192	0.863498	1.02091	-0.669787	10	2.7	2.53	1.39	5.03	0.494	0.482	0.332	0.73	6.03	5.28	1.92	14.5	72	0.104776	70-79%	3.8452e-07	1.20054e-06
NUCB1	0.706391	0.518009	0.843404	0.724499	0.587487	0.829232	0.496465	-1	8	2.67	2.55	1.38	4.64	0.426	0.407	0.199	0.759	7.73	6.34	1.84	21.8	77	0.0181083	70-79%	7.55984e-07	2.28679e-06
PDIA3	0.682599	0.595937	0.758216	0.611393	0.510666	0.703428	0.327309	-1	9	1.78	1.75	1.29	2.44	0.528	0.52	0.364	0.74	3.58	3.38	1.75	6.55	69	0.0712059	<70%	6.50394e-08	2.34771e-07
COL6A3	0.717804	0.607775	0.80678	0.62528	0.498503	0.736921	0.636096	-0.35433	11	1.96	1.91	1.33	2.85	0.464	0.453	0.289	0.7	4.61	4.24	1.92	9.38	72	0.0925246	Not significant	1.94293e-05	4.43901e-05
SPARCL1	0.710454	0.587926	0.808421	0.711116	0.558679	0.827186	0.809204	-0.077839	10	2.55	2.45	1.53	4.2	0.419	0.41	0.26	0.63	6.68	6.04	2.5	14.5	77	0.000661837	70-79%	9.55819e-05	0.000187874
SPP1	0.864967	0.503527	0.975879	0.727974	0.265425	0.951969	1.72205	-1	4	4.91	3.13	0.754	19.9	0.343	0.191	0.0265	1.6	92.7	17.1	0.465	623	87	0.136994	Not significant	0.000167713	0.000309012
CD99	0.671637	0.485869	0.815738	0.891263	0.649112	0.973202	1.33978	0.397629	6	7.78	6.08	1.94	23.8	0.386	0.378	0.215	0.601	22.6	16.8	3.68	75.9	83	0.219625	Not significant	0.0102491	0.0126614
KPNB1	0.536902	0.25969	0.793038	0.779041	0.533525	0.915743	0.849036	-1	4	2.94	2.4	0.67	8.33	0.636	0.6	0.239	1.25	7.03	4.09	0.534	31.3	72	0.242138	Not significant	0.0218218	0.0251636
PSMB4	0.736776	0.43211	0.911477	0.730415	0.552262	0.856147	0.397968	-1	3	2.91	2.7	1.11	5.91	0.404	0.363	0.11	0.924	11.8	7.58	1.2	47.9	78	0.00636073	Not significant	0.00018499	0.000337642
LRP1	0.68601	0.492989	0.830772	0.572939	0.321115	0.79189	1.21717	-1	7	1.78	1.6	0.762	3.85	0.626	0.55	0.224	1.48	4.34	2.93	0.514	16.6	68	0.113071	Not significant	0.0018026	0.00263207
RNASE4	0.629982	0.449814	0.780006	0.637941	0.446751	0.793587	0.970534	-0.982617	8	1.87	1.74	0.844	3.67	0.621	0.581	0.285	1.19	3.92	3	0.712	12.6	67	0.00795958	Not significant	4.30573e-05	8.9911e-05
EGFR	0.69204	0.422916	0.873268	0.761954	0.533451	0.899604	0.3434	1	3	3.11	2.83	1.43	6.45	0.428	0.412	0.178	0.762	8.89	7.2	2.02	25.7	79	0.0699132	Not significant	0.0630905	0.067172
APEX1	0.720859	0.490582	0.873816	0.628056	0.367678	0.830611	0.476598	1	3	2.07	1.9	1.12	3.98	0.477	0.455	0.214	0.862	5.26	4.36	1.32	14.4	72	0.0928027	Not significant	0.157393	0.161724
VCAM1	0.662988	0.508072	0.789346	0.701104	0.570495	0.805534	0.646597	-1	9	2.3	2.21	1.26	3.88	0.498	0.482	0.272	0.819	5.4	4.62	1.54	13.8	74	0.0381158	70-79%	2.57837e-08	1.02188e-07
UGGT1	0.77632	0.634528	0.874022	0.846078	0.602035	0.95232	0.910816	1	4	5.9	5	2.04	15.1	0.277	0.271	0.162	0.425	22.7	19.1	6.03	60.4	85	0.0697584	80-89%	0.00110773	0.00171548
SEPTIN7	0.77703	0.58821	0.89476	0.664185	0.444462	0.830204	0.345273	1	3	2.44	2.28	1.38	4.39	0.358	0.342	0.165	0.641	8.06	6.9	2.3	20.7	77	0.112845	Not significant	0.0167586	0.0198205
TSKU	0.705637	0.439763	0.879817	0.763151	0.608498	0.869786	0.158582	1	3	3.06	2.91	1.62	5.35	0.406	0.39	0.162	0.736	9.32	7.73	2.33	25.7	78	0.0575143	Not significant	0.00470404	0.00621445
ITM2B	0.977821	0.852136	0.997044	0.584092	0.369495	0.770931	0.530467	-1	4	2.47	2.32	1.47	4.29	0.0669	0.0387	0.00456	0.302	135	61.8	5.39	716	86	0.393729	Not significant	0.000187681	0.000341271
ATP5F1B	0.866567	0.591737	0.966777	0.430883	0.23936	0.645585	0.730644	-1	4	1.57	1.51	0.809	2.69	0.437	0.311	0.055	1.56	9.5	4.92	0.517	46.6	64	0.435684	Not significant	0.00681282	0.00862483
CD44	0.598121	0.51093	0.679518	0.81114	0.694185	0.890427	0.945826	-0.804984	13	3.34	3.16	1.77	5.91	0.503	0.497	0.371	0.674	7.07	6.39	2.65	15.4	73	0.213018	70-79%	1.03305e-11	7.83664e-11
ENPP2	0.636117	0.379229	0.833401	0.732733	0.562352	0.854004	0.790794	-1	7	2.58	2.37	0.931	5.45	0.532	0.498	0.202	1.05	6.94	4.8	0.885	25.9	75	0.0966161	Not significant	2.14638e-06	5.85432e-06
IGLC7	0.668928	0.528912	0.7843	0.726645	0.527605	0.863516	1.30891	-0.758877	11	2.67	2.44	1.2	5.47	0.481	0.458	0.261	0.832	6.72	5.36	1.44	20	74	0.0577176	70-79%	1.17046e-06	3.38383e-06
SPTB	0.728571	0.613157	0.819678	0.651612	0.472998	0.795822	0.539562	NA	4	2.18	2.08	1.33	3.6	0.432	0.42	0.264	0.669	5.59	5.02	2.03	12.4	NA	0.076959	Not significant	0.000290252	0.000505081
KRT1	0.648055	0.526583	0.752979	0.777508	0.653828	0.866053	0.817724	-0.927978	11	3.06	2.91	1.6	5.4	0.464	0.454	0.294	0.695	7.36	6.44	2.32	17.8	77	0.129454	70-79%	2.53224e-13	2.89272e-12
PSMB1	0.801855	0.686104	0.882248	0.711553	0.533402	0.841851	0.548338	-1	5	2.93	2.76	1.64	5.19	0.293	0.281	0.157	0.497	11.6	9.98	3.45	28.9	83	0.0903019	80-89%	4.44199e-07	1.36493e-06
ATF6	0.550829	0.411162	0.682916	0.880033	0.679194	0.962146	0.297329	-1	4	5.49	4.56	1.64	14.8	0.525	0.518	0.357	0.737	11.5	9.01	2.3	35.3	57	0.329204	Not significant	0.00548403	0.0071285
HSP90AA1	0.800725	0.62887	0.90502	0.823813	0.522169	0.952396	1.68133	0.236112	7	5.61	4.48	1.67	16.2	0.264	0.25	0.119	0.487	25.7	18.8	3.97	88.7	87	0.0230881	80-89%	0.00210338	0.00303474
KRT2	0.614486	0.439629	0.764063	0.664143	0.513549	0.787415	0.713994	-0.911145	8	1.92	1.83	0.96	3.43	0.606	0.582	0.312	1.04	3.83	3.15	0.926	10.7	68	0.0496576	Not significant	0.000113447	0.000219874
ALCAM	0.693322	0.526036	0.821589	0.670654	0.559306	0.765657	0.071301	-1	7	2.13	2.09	1.39	3.13	0.47	0.459	0.258	0.745	5.11	4.6	1.89	11.2	68	0.0226673	<70%	0.000512779	0.000845345
BPGM	0.659211	0.434581	0.829594	0.792249	0.564553	0.918146	1.01322	-0.964234	6	3.7	3.15	1.11	9.52	0.465	0.433	0.194	0.921	11.3	7.38	1.21	45.1	79	0.133038	Not significant	3.94084e-05	8.30054e-05
NOTCH2	0.677036	0.504288	0.812024	0.672024	0.492972	0.811963	0.444348	-1	4	2.18	2.05	1.11	4	0.507	0.483	0.25	0.899	5.26	4.3	1.24	15	72	0.00501202	Not significant	0.00117884	0.0018026
CSTB	0.78884	0.655671	0.879937	0.708032	0.494689	0.857287	0.38241	-1	4	2.91	2.68	1.47	5.67	0.318	0.302	0.159	0.573	11	9.06	2.65	30.8	82	0.0808084	Not significant	1.79613e-05	4.16238e-05
POSTN	0.666744	0.55639	0.761418	0.685938	0.586415	0.770871	0.199902	-0.117771	8	2.15	2.12	1.52	3	0.493	0.487	0.34	0.676	4.62	4.37	2.29	8.35	72	0.0191942	70-79%	1.93881e-05	4.43901e-05
XPO1	0.62058	0.426638	0.782382	0.587826	0.423198	0.7349	0.0810014	-1	3	1.55	1.5	0.887	2.54	0.671	0.649	0.346	1.13	2.72	2.34	0.787	6.91	60	0.0327537	Not significant	0.232176	0.235326
SLC4A1	0.625996	0.375397	0.823361	0.744588	0.425671	0.919786	1.56673	-1	6	3.18	2.44	0.679	10	0.58	0.504	0.195	1.42	9.87	4.88	0.478	49.8	73	0.118592	Not significant	1.16197e-06	3.37808e-06
LAMP2	0.700075	0.530921	0.827993	0.633591	0.366949	0.837621	0.956309	-1	4	2.16	1.91	0.88	4.93	0.534	0.475	0.214	1.2	5.89	4.04	0.734	22.1	72	0.0664842	Not significant	1.96365e-05	4.47583e-05
CRYZ	0.512195	0.362719	0.659521	0.859649	0.743645	0.928226	5.76097e-12	NA	3	3.89	3.62	1.82	7.49	0.574	0.571	0.394	0.769	7.27	6.43	2.44	16.9	NA	0.347454	Not significant	1.2286e-05	2.91681e-05
NPEPPS	0.660605	0.388886	0.856188	0.952006	0.805698	0.989571	1.10824	1	4	16.6	13.4	3.99	48	0.37	0.36	0.166	0.626	46.3	38.6	11.9	125	92	0.291402	Not significant	0.000203702	0.000366538
P4HB	0.782023	0.616603	0.888927	0.604085	0.400654	0.776914	0.988782	-0.777935	8	2.09	1.97	1.1	3.82	0.4	0.363	0.154	0.858	7.19	5.48	1.29	23.3	75	0.177937	Not significant	1.85787e-05	4.28501e-05
ROBO4	0.663567	0.422985	0.841441	0.815931	0.681543	0.90178	0.0577635	1	3	3.75	3.53	1.83	6.91	0.428	0.416	0.196	0.722	10.5	8.74	2.67	28.4	82	0.152364	Not significant	0.000191905	0.000348299
VIM	0.807338	0.677848	0.892995	0.636353	0.485213	0.764643	0.302353	-1	6	2.28	2.21	1.45	3.57	0.321	0.305	0.156	0.575	8.45	7.33	2.57	20.8	76	0.170985	Not significant	2.5886e-06	6.95095e-06
PTPRM	0.76404	0.62284	0.863927	0.721827	0.489603	0.875302	0.612074	1	4	2.98	2.72	1.49	5.99	0.345	0.333	0.19	0.568	9.84	8.4	2.79	25.3	79	0.042213	Not significant	0.00123095	0.0018705
CHL1	0.684515	0.540533	0.800066	0.781421	0.619268	0.887104	1.04754	-0.652881	11	3.36	3.12	1.57	6.61	0.42	0.406	0.238	0.68	9.34	7.75	2.35	25.7	79	0.0969064	70-79%	4.35223e-07	1.34159e-06
IGFBP1	0.883908	0.731432	0.955128	0.688099	0.430676	0.865482	0.142717	1	3	3.1	2.8	1.52	6.48	0.192	0.173	0.0649	0.428	22	16.8	4	70.9	81	0.195809	Not significant	0.000271491	0.000474988
ANGPTL8	0.690334	0.536784	0.810914	0.878611	0.599472	0.972224	0.440679	-1	3	7.55	5.63	1.67	24.9	0.374	0.362	0.214	0.606	23.6	16.1	2.92	89.3	69	0.188277	<70%	0.0026156	0.00369687
FCGBP	0.499664	0.376629	0.62274	0.809872	0.667016	0.900576	1.24917	-0.947624	14	2.88	2.62	1.19	6.02	0.631	0.619	0.426	0.91	5.1	4.25	1.3	13.9	68	0.310208	Not significant	7.10872e-08	2.53771e-07
CFHR2	0.673902	0.581756	0.75432	0.777357	0.647657	0.868972	1.15522	-0.57409	17	3.17	3.02	1.77	5.45	0.429	0.421	0.296	0.604	8	7.22	2.96	17.5	77	0.103455	70-79%	2.66036e-11	1.88555e-10
IGLV1-44	0.716535	0.63215	0.788053	0.679296	0.524606	0.802591	0.22782	NA	3	2.32	2.23	1.48	3.66	0.427	0.42	0.298	0.601	5.77	5.36	2.51	11.4	NA	0.0372397	Not significant	1.19527e-06	3.43375e-06
IGKV6D-21	0.675432	0.501274	0.811627	0.770966	0.586854	0.888605	1.19524	-0.908484	10	3.24	2.93	1.29	6.99	0.446	0.423	0.219	0.804	9.26	6.99	1.62	30.4	78	0.095534	70-79%	6.94636e-09	2.97133e-08
IGHV1-69-2	0.410448	0.330415	0.49552	0.875486	0.829214	0.910574	4.52722e-09	NA	3	3.35	3.29	2.25	4.83	0.674	0.674	0.574	0.774	5.06	4.89	2.95	8.11	NA	0.465039	Not significant	8.61843e-25	1.04606e-22
IGHV3-23	0.496404	0.409682	0.583342	0.826088	0.745407	0.88514	0.700508	-0.958166	13	2.96	2.85	1.68	4.88	0.614	0.61	0.479	0.774	5.05	4.68	2.18	10	71	0.329684	Not significant	9.287e-16	1.76817e-14
ELANE	0.612281	0.475718	0.733221	0.691879	0.445683	0.862471	0.891084	-1	4	2.24	1.98	0.904	5.12	0.602	0.562	0.321	1.12	4.71	3.55	0.809	15.5	67	0.079598	Not significant	0.000146599	0.000273745
DDT	0.801854	0.577699	0.922906	0.865886	0.604922	0.96457	0.633384	-1	3	7.61	5.87	1.78	23.8	0.259	0.234	0.0858	0.572	45	26.1	3.4	201	90	0.0640325	90+%	0.000112933	0.000219315
IGLV4-60	0.568539	0.452296	0.677691	0.673013	0.532988	0.787771	0.380141	-1	5	1.81	1.74	1.06	2.95	0.656	0.643	0.436	0.952	3.01	2.71	1.11	6.6	66	0.104474	Not significant	0.00363108	0.00493116
IGHV1-69D	0.704053	0.442231	0.877123	0.690948	0.396312	0.883908	1.23978	-0.94084	5	2.71	2.26	0.784	7.29	0.506	0.432	0.144	1.31	9.92	5.3	0.598	47.5	75	0.0131047	Not significant	0.000127973	0.000245092
GNB1	0.742189	0.505407	0.890233	0.548359	0.357547	0.725939	0.279062	-1	3	1.71	1.63	0.909	2.96	0.521	0.474	0.176	1.13	4.64	3.5	0.798	15.3	63	0.19383	Not significant	0.0693796	0.0733852
IGHV1-8	0.600852	0.471491	0.71752	0.717619	0.621826	0.797066	0.137297	-1	5	2.17	2.12	1.4	3.22	0.564	0.558	0.378	0.785	4.12	3.83	1.79	8.16	73	0.116767	Not significant	4.53819e-06	1.17196e-05
IGLV3-27	0.656471	0.483831	0.795745	0.68425	0.451487	0.850866	1.18618	-0.662398	8	2.3	2.07	0.979	4.96	0.54	0.505	0.258	1.02	5.49	4.15	0.955	18	72	0.0277795	Not significant	0.00312392	0.00434574
TUBA1B	0.633771	0.495685	0.752895	0.661158	0.462442	0.815692	0.726418	-1	5	2.01	1.87	0.976	3.91	0.585	0.555	0.317	1.03	4.17	3.38	0.95	12	68	0.027387	Not significant	0.000118318	0.000228404
IGLV7-46	0.716771	0.532824	0.848838	0.579381	0.404659	0.736248	1.02815	-0.997905	11	1.79	1.7	0.924	3.14	0.534	0.49	0.212	1.11	4.54	3.48	0.834	14.5	69	0.13739	Not significant	2.01742e-06	5.54933e-06
IGHV4-38-2	0.649029	0.396013	0.839114	0.703815	0.446073	0.875186	0.807329	-1	3	2.55	2.18	0.752	6.54	0.562	0.5	0.189	1.29	7.51	4.4	0.581	33.4	73	0.0547854	Not significant	2.04874e-05	4.64795e-05
PPBP	0.765164	0.632622	0.860437	0.767039	0.690095	0.829596	0.707837	1	18	3.28	3.26	2.69	3.98	0.311	0.307	0.197	0.45	10.9	10.7	7.28	15.8	83	0.00187443	80-89%	1.48192e-09	7.34153e-09
IGKV1D-13	0.652964	0.474476	0.796793	0.602906	0.337043	0.819309	1.16255	-1	5	1.87	1.64	0.738	4.31	0.653	0.576	0.255	1.5	4.28	2.86	0.491	16.6	67	0.0500582	Not significant	5.60335e-05	0.000114327
IGLV7-43	0.612127	0.462233	0.743432	0.785954	0.589775	0.903644	1.19019	-1	8	3.23	2.85	1.17	7.5	0.518	0.495	0.289	0.884	7.69	5.79	1.33	25.3	74	0.173827	Not significant	3.42771e-11	2.3605e-10
IGHV1-69	0.796996	0.542845	0.928471	0.586054	0.328929	0.803511	1.49809	-0.784025	9	2.12	1.91	0.87	4.56	0.43	0.35	0.0958	1.24	9.69	5.55	0.699	43.9	75	0.210942	Not significant	0.000988056	0.00154742
PF4	0.796686	0.651865	0.891307	0.770391	0.635826	0.865733	1.11268	0.374601	15	3.57	3.43	2.21	5.72	0.274	0.266	0.147	0.445	14.4	13.1	5.78	29.8	85	0.026295	80-89%	4.26066e-05	8.91617e-05
IGKV3-11	0.566503	0.32937	0.776648	0.78148	0.561388	0.909029	1.33138	-0.90148	8	3.06	2.58	0.809	8.15	0.592	0.557	0.252	1.14	7.45	4.67	0.708	31	73	0.214977	Not significant	3.7316e-05	7.89408e-05
IGHV1-58	0.609505	0.395368	0.788393	0.841584	0.721536	0.91591	0.0913341	1	5	4.02	3.78	1.96	7.43	0.474	0.468	0.254	0.73	9.63	8.29	2.83	24.2	84	0.232079	Not significant	2.60866e-05	5.74379e-05
SNCA	0.690754	0.514046	0.825072	0.79541	0.544053	0.926833	1.102	-1	5	3.99	3.35	1.26	10.5	0.42	0.393	0.199	0.8	12.6	8.69	1.59	47.5	78	0.104656	70-79%	4.14688e-05	8.6968e-05
IGKV1D-16	0.55281	0.418497	0.679833	0.737417	0.658949	0.803222	0.399143	-1	10	2.15	2.1	1.3	3.29	0.614	0.607	0.41	0.854	3.79	3.47	1.52	7.89	72	0.184607	Not significant	1.66406e-12	1.51009e-11
ACY1	0.671778	0.320228	0.898912	0.697975	0.509103	0.837389	0.277427	-1	3	2.35	2.19	0.805	4.9	0.519	0.475	0.134	1.15	7.62	4.73	0.698	32	72	0.0261968	Not significant	0.0235753	0.026963
IGHV3-53	0.696033	0.538602	0.817909	0.572343	0.437532	0.697205	0.641721	-1	8	1.67	1.62	0.988	2.64	0.56	0.532	0.269	1.01	3.64	3.06	0.974	9.64	66	0.12369	Not significant	1.12543e-06	3.28165e-06
HBG1	0.578194	0.453104	0.693995	0.756631	0.597144	0.867038	0.642994	-0.210846	6	2.51	2.36	1.32	4.56	0.57	0.561	0.387	0.808	4.79	4.26	1.65	11	71	0.178438	Not significant	0.00303204	0.00423005
RPSA	0.46	0.328167	0.597678	0.742857	0.575146	0.86043	6.83085e-13	NA	3	1.9	1.78	0.977	3.48	0.74	0.731	0.523	1.01	2.76	2.46	0.963	6.3	NA	0.282857	Not significant	0.0198007	0.0229982
IGKV1-12	0.581	0.347338	0.783218	0.671083	0.395691	0.864083	1.0341	-1	4	2.1	1.76	0.6	5.58	0.702	0.626	0.257	1.59	4.79	2.83	0.378	21.2	66	0.0900833	Not significant	0.00258065	0.00365811
IGHV4-39	0.743571	0.624556	0.834836	0.602274	0.399575	0.775065	0.894286	1	6	1.94	1.86	1.32	2.99	0.437	0.432	0.313	0.586	4.61	4.39	2.4	8.05	74	0.141297	Not significant	9.75028e-05	0.000190877
NUMA1	0.449664	0.330718	0.574659	0.906697	0.648117	0.980869	0.65114	1	3	6.68	4.78	1.24	23.5	0.63	0.618	0.466	0.881	11.6	7.93	1.42	44.1	48	0.457033	Not significant	0.0186472	0.0217887
CD59	0.686213	0.476476	0.840119	0.575698	0.414838	0.721974	0.522234	-1	5	1.68	1.61	0.864	2.89	0.588	0.546	0.234	1.18	3.83	2.97	0.732	12	65	0.110515	Not significant	0.00390323	0.00526394
MIF	0.705263	0.606217	0.788105	0.765625	0.646901	0.853472	4.09333e-11	NA	4	3.1	3	1.94	4.88	0.392	0.387	0.272	0.538	8.38	7.82	3.78	16.2	NA	0.0603618	Not significant	1.74068e-07	5.80825e-07
EPPK1	0.769231	0.612794	0.875324	0.580645	0.404209	0.738619	1.05022e-08	NA	3	1.89	1.82	1.21	2.99	0.421	0.401	0.205	0.745	5.3	4.61	1.65	12.9	NA	0.188586	Not significant	0.00443882	0.00589089
IGLV2-14	0.594186	0.497276	0.684276	0.732051	0.513876	0.875947	1.2674	-0.903472	9	2.46	2.21	1.08	5.27	0.58	0.556	0.374	0.924	4.87	4	1.17	13.7	66	0.137865	Not significant	3.50086e-05	7.50404e-05
IGHV3-11	0.658212	0.499181	0.788174	0.658496	0.506734	0.783513	0.512288	-1	5	2.01	1.92	1.07	3.49	0.543	0.52	0.282	0.933	4.44	3.71	1.15	12	70	0.000283559	Not significant	9.80696e-06	2.39863e-05
NME2	0.596487	0.374948	0.784611	0.829601	0.460208	0.96528	1.22521	-1	3	5.31	3.47	0.783	21	0.552	0.493	0.23	1.24	15.6	7.2	0.631	82.2	74	0.233114	Not significant	0.00496666	0.00651706
IGKV6-21	0.685922	0.573488	0.780084	0.738881	0.607784	0.837849	0.83339	-0.483841	11	2.73	2.62	1.6	4.49	0.436	0.427	0.28	0.643	6.86	6.18	2.53	15.1	77	0.0529586	70-79%	7.81479e-08	2.7694e-07
IGHV3-9	0.584818	0.454409	0.704337	0.808742	0.64989	0.90595	0.811418	0.0872763	6	3.27	3.04	1.61	6.27	0.524	0.518	0.362	0.719	6.7	5.96	2.31	15.4	74	0.223924	Not significant	0.00154737	0.00229039
MGP	0.504039	0.422917	0.58495	0.809428	0.538302	0.939294	1.22966	-1	5	3.22	2.64	1.01	8.83	0.644	0.616	0.465	0.993	5.66	4.31	1.02	18.3	54	0.305389	Not significant	0.0582415	0.0622825
IGLV5-45	0.71178	0.406542	0.899019	0.578061	0.321458	0.798463	1.20523	-1	6	1.89	1.68	0.618	4.37	0.615	0.5	0.13	1.77	6.62	3.38	0.349	32.6	68	0.133719	Not significant	0.000335395	0.000576405
IGHV3-33	0.687419	0.535241	0.807673	0.770036	0.577082	0.891507	1.18914	-0.831933	8	3.3	2.98	1.34	7.16	0.43	0.408	0.223	0.763	9.59	7.37	1.77	30.6	78	0.0826173	70-79%	1.23552e-09	6.28109e-09
IGHV5-10-1	0.776106	0.65218	0.865016	0.531009	0.397292	0.660416	0.170847	-1	5	1.68	1.65	1.18	2.38	0.442	0.424	0.232	0.755	4.37	3.92	1.58	9.74	62	0.245097	Not significant	0.000137689	0.000261637
IGLV2-18	0.68098	0.578965	0.768175	0.62981	0.44684	0.781811	1.1315	-0.888756	11	1.94	1.84	1.09	3.41	0.532	0.508	0.309	0.895	4.25	3.63	1.22	10.8	70	0.0511702	Not significant	6.04131e-09	2.64239e-08
PTGDS	0.567819	0.402444	0.719344	0.83355	0.65368	0.930003	1.52768	-0.899409	12	3.94	3.4	1.24	9.81	0.539	0.52	0.308	0.878	8.95	6.58	1.42	30.5	75	0.26573	Not significant	1.04793e-07	3.58289e-07
ICOSLG	0.764213	0.313801	0.958283	0.961971	0.331444	0.999226	2.79376	0.581443	3	106	18.5	1.24	724	0.317	0.271	0.0545	0.768	416	81.6	2.37	2810	92	0.197758	Not significant	0.23851	0.241243
IGHV3-73	0.577683	0.421485	0.719749	0.678554	0.532087	0.796692	0.753665	-1	8	1.89	1.79	0.937	3.42	0.645	0.623	0.361	1.05	3.46	2.89	0.89	9.35	67	0.100872	Not significant	3.14509e-06	8.32119e-06
IGHV2-26	0.634715	0.464215	0.77702	0.588734	0.421849	0.737432	0.855374	-1	9	1.62	1.54	0.833	2.87	0.659	0.621	0.312	1.22	3.09	2.49	0.683	9.06	64	0.0459806	Not significant	0.00039482	0.000670228
IGKV1-16	0.557044	0.450901	0.658222	0.843297	0.653694	0.938809	1.64251	-0.726018	12	4.11	3.54	1.4	10.1	0.542	0.528	0.375	0.795	8.54	6.76	1.77	25.8	69	0.286253	Not significant	1.58131e-05	3.69987e-05
CKB	0.708333	0.565844	0.819015	0.558824	0.391604	0.713686	3.93025e-13	NA	3	1.65	1.6	1.08	2.53	0.544	0.526	0.305	0.889	3.43	3.08	1.22	7.7	NA	0.14951	Not significant	0.0159547	0.0189157
IGKV3-15	0.708861	0.578578	0.811958	0.635994	0.483134	0.765582	0.692916	-0.348694	8	2.01	1.94	1.25	3.18	0.475	0.46	0.274	0.76	4.77	4.26	1.66	10.9	72	0.072867	Not significant	0.000437873	0.000734325
IGKV1D-33	0.51634	0.460377	0.571896	0.716381	0.67075	0.757971	2.21831e-09	-1	7	1.83	1.82	1.51	2.2	0.676	0.676	0.59	0.767	2.73	2.7	1.98	3.68	71	0.200042	Not significant	2.73073e-16	5.64156e-15
RPS28	0.619789	0.46837	0.751008	0.696372	0.486423	0.847416	0.441337	1	3	2.16	2.02	1.21	3.89	0.563	0.553	0.364	0.821	4.17	3.74	1.49	9.35	69	0.0765827	Not significant	0.104354	0.108372
IGLV1-47	0.653915	0.544692	0.749009	0.719203	0.56693	0.833646	1.03686	-1	12	2.46	2.33	1.3	4.4	0.498	0.482	0.307	0.78	5.61	4.84	1.67	14.1	73	0.0652883	70-79%	2.26852e-15	3.93345e-14
CALM3	0.671642	0.551254	0.77303	0.726056	0.430519	0.902836	0.75452	NA	3	2.85	2.44	1.14	6.95	0.484	0.46	0.292	0.824	6.89	5.43	1.4	21	NA	0.054414	Not significant	0.00713223	0.00895911
IGLV9-49	0.771769	0.65472	0.857759	0.551621	0.430653	0.666775	0.551915	-1	10	1.75	1.72	1.2	2.49	0.433	0.415	0.226	0.745	4.67	4.16	1.62	10.7	70	0.220148	Not significant	1.03443e-07	3.55922e-07
IGHV7-4-1	0.528657	0.369196	0.682476	0.659857	0.531211	0.768578	0.37016	-1	5	1.62	1.55	0.854	2.75	0.731	0.716	0.434	1.12	2.51	2.18	0.763	6.21	64	0.131199	Not significant	0.0071159	0.00895018
IGLV10-54	0.725394	0.619808	0.810617	0.555023	0.430436	0.673058	0.276535	1	4	1.65	1.62	1.28	2.15	0.503	0.497	0.352	0.686	3.43	3.3	1.91	5.68	68	0.170371	Not significant	0.000323102	0.000557251
IGHV2-70D	0.594613	0.392146	0.769314	0.536469	0.386264	0.680337	0.558685	-1	6	1.33	1.28	0.674	2.3	0.799	0.756	0.357	1.48	2.13	1.7	0.455	6.35	57	0.058144	Not significant	0.200225	0.203793
IGHV3-21	0.789883	0.735775	0.83539	0.634731	0.516262	0.738863	0.399171	NA	7	2.2	2.16	1.62	3.04	0.337	0.332	0.248	0.45	6.82	6.53	3.68	11.6	NA	0.155152	Not significant	4.85326e-18	1.42804e-16
IGHV3-64	0.625444	0.510231	0.728002	0.693171	0.576247	0.789612	0.667034	-1	9	2.11	2.04	1.24	3.37	0.553	0.541	0.353	0.826	4.21	3.77	1.51	9.42	70	0.0677273	70-79%	5.31299e-13	5.54722e-12
IGHV3-30-5	0.517857	0.38872	0.644653	0.923077	0.739315	0.980686	1.7788e-08	-1	3	8.65	6.67	1.91	27.1	0.535	0.53	0.384	0.718	17.5	12.9	2.77	59.6	72	0.40522	Not significant	0.00322933	0.0044541
HNRNPD	0.611841	0.438848	0.760596	0.915652	0.355014	0.995351	2.07463	1	3	19.2	7.19	1.06	112	0.487	0.454	0.3	0.894	43	17.1	1.19	246	69	0.303811	Not significant	0.259156	0.26158
IGKV2-24	0.634667	0.5288	0.728941	0.825718	0.652382	0.922844	1.35277	-0.347691	11	4.02	3.63	1.71	8.62	0.455	0.446	0.313	0.649	9.69	8.23	2.69	25.3	75	0.191051	70-79%	1.21068e-05	2.8813e-05
H2BC21	0.758853	0.452405	0.922996	0.821831	0.524303	0.950749	0.726928	-1	3	5.39	4.15	1.21	17	0.344	0.301	0.0875	0.848	28.9	14.5	1.45	145	86	0.0629782	Not significant	0.00316207	0.00438624
HNRNPM	0.529412	0.411346	0.644275	0.592593	0.403001	0.758113	3.367e-12	NA	3	1.36	1.3	0.821	2.26	0.821	0.797	0.546	1.24	1.82	1.64	0.663	4.03	NA	0.0631808	Not significant	0.562651	0.563812
IGHV4-30-2	0.678622	0.512368	0.809292	0.630922	0.408352	0.808939	0.708486	-1	4	2	1.83	0.925	4.03	0.553	0.512	0.25	1.1	4.76	3.61	0.839	15.5	70	0.0477005	Not significant	0.000548046	0.000892874
H2AC20	0.762252	0.562287	0.888912	0.799862	0.570159	0.923322	0.107317	1	3	4.26	3.74	1.7	9.83	0.319	0.304	0.14	0.585	16.4	12.8	3.22	50.8	83	0.0376104	80-89%	0.00320319	0.00443062
IGHV3-64D	0.529306	0.475522	0.582417	0.815014	0.715157	0.885471	0.659607	-1	10	2.97	2.86	1.78	4.8	0.583	0.579	0.489	0.7	5.24	4.95	2.56	9.6	59	0.285708	Not significant	3.85356e-08	1.46738e-07
IGHV3-48	0.716914	0.388811	0.909761	0.4716	0.185374	0.777804	1.46663	-1	5	1.58	1.35	0.493	4.01	0.857	0.602	0.12	3.12	5.66	2.26	0.159	32.3	63	0.245313	Not significant	0.0540352	0.0581043
IGKJ1	0.521769	0.362705	0.676537	0.765647	0.367606	0.948352	1.34092	-1	3	3.25	2.22	0.635	12.1	0.715	0.629	0.355	1.6	6.69	3.57	0.395	32	60	0.243878	Not significant	0.138733	0.142701
APOC4	0.688137	0.584475	0.775856	0.75631	0.622414	0.853873	1.06131	0.0287032	15	2.93	2.81	1.77	4.75	0.42	0.415	0.291	0.58	7.4	6.85	3.18	14.8	77	0.0681732	70-79%	7.29049e-06	1.82922e-05
TUBA1C	0.671497	0.445266	0.838857	0.91375	0.688836	0.980657	0.478303	1	3	10	7.6	2.2	32.2	0.377	0.369	0.185	0.618	30.2	21.6	4.37	107	90	0.242252	Not significant	0.00953712	0.0118119
SUPT6H	0.817889	0.503344	0.952159	0.454606	0.270229	0.652332	0.416779	-1	3	1.53	1.48	0.763	2.6	0.508	0.404	0.0849	1.53	6.35	3.74	0.498	28.1	58	0.363283	Not significant	0.116963	0.120692
IGLV5-52	0.759155	0.484937	0.91344	0.63684	0.463053	0.780983	0.022413	1	3	2.13	2.05	1.17	3.56	0.413	0.382	0.135	0.858	7.09	5.53	1.38	22.1	64	0.122315	Not significant	0.0574004	0.0614508
IGKV3D-7	0.459109	0.286731	0.641862	0.768084	0.554181	0.898208	1.01099	-1	5	2.33	1.97	0.675	6.06	0.737	0.706	0.406	1.25	4.01	2.81	0.538	14.7	63	0.308976	Not significant	0.00129333	0.00195307
ADARB1	0.580081	0.366129	0.767647	0.705591	0.559476	0.818926	0.320625	-1	4	2.07	1.96	0.951	3.82	0.616	0.598	0.304	1.03	4.1	3.31	0.919	11.9	71	0.125509	Not significant	0.00284632	0.00398239
IGKV1-9	0.832581	0.649305	0.93035	0.436934	0.295819	0.589054	0.296251	1	3	1.48	1.46	1.17	1.91	0.406	0.386	0.181	0.74	4.26	3.86	1.62	9.18	59	0.395647	Not significant	0.000144549	0.000270959
IGLV5-39	0.778115	0.313506	0.964195	0.675805	0.345059	0.891866	1.03716	-1	3	2.94	2.37	0.519	8.72	0.486	0.331	0.0416	1.83	29	7.34	0.283	189	77	0.10231	Not significant	0.00146878	0.00217738
ABCC2	0.719482	0.517304	0.85991	0.525504	0.377509	0.669151	0.474978	-0.943488	4	1.56	1.51	0.882	2.49	0.578	0.535	0.224	1.18	3.58	2.84	0.747	10.8	64	0.193978	Not significant	0.0117745	0.0143993
ACTC1	0.663094	0.271232	0.912345	0.677013	0.46585	0.834376	0.496327	-1	3	2.24	2.03	0.576	5.15	0.572	0.501	0.112	1.42	8.33	4.12	0.405	42.2	71	0.0139188	Not significant	0.0141571	0.016992
KRT20	0.764314	0.520758	0.906351	0.83559	0.342711	0.980214	1.95566	-1	4	8.92	4.58	0.884	43.7	0.378	0.289	0.0987	1.21	58.2	16.5	0.728	374	84	0.0712762	Not significant	7.96714e-05	0.00015944
SEPP1	0.703473	0.374332	0.903911	0.383291	0.263784	0.518788	0.404982	-1	3	1.15	1.14	0.527	1.83	0.89	0.774	0.196	2.23	2.28	1.47	0.237	9.19	46	0.320182	Not significant	0.238052	0.241031
APOC4-APOC2;APOC2	0.495452	0.259523	0.733424	0.862726	0.551891	0.969761	1.33072	-1	3	5.64	3.59	0.624	23	0.637	0.588	0.278	1.29	14.4	6.17	0.481	78.8	71	0.367274	Not significant	0.000453586	0.000755458
CFHR3;CFHR4	0.696018	0.311825	0.920446	0.675503	0.358168	0.885916	1.03681	-1	3	2.64	2.13	0.525	7.77	0.577	0.453	0.0936	1.78	13	4.78	0.294	76.9	74	0.020515	Not significant	0.00421607	0.0056311
IGLV3-12	0.853242	0.541366	0.966258	0.382479	0.17451	0.644721	0.646918	-1	3	1.44	1.37	0.717	2.61	0.562	0.388	0.0622	2.09	7.43	3.6	0.343	38.1	61	0.470764	Not significant	0.0903716	0.0944573
IGKV2-28	0.49	0.393631	0.587118	0.723404	0.579881	0.832093	1.15514e-11	NA	3	1.84	1.77	1.1	3.01	0.716	0.708	0.546	0.932	2.7	2.51	1.19	5.31	NA	0.233404	Not significant	0.0126991	0.015375
IGKV2D-30	0.851543	0.732109	0.923307	0.466042	0.31389	0.624786	0.111107	-1	3	1.63	1.59	1.18	2.3	0.343	0.321	0.151	0.664	5.74	5.01	1.8	13.9	62	0.3855	Not significant	2.34106e-05	5.21368e-05
IGKV2-29	0.781975	0.559599	0.910103	0.578067	0.451699	0.694979	0.0805814	-1	4	1.86	1.84	1.18	2.72	0.407	0.379	0.148	0.821	5.97	4.92	1.45	16.7	60	0.203908	Not significant	0.0155152	0.018485
ERN1	0.575685	0.384071	0.746961	0.779543	0.568555	0.904655	0.91218	-1	4	3.03	2.6	0.927	7.59	0.577	0.546	0.284	1.05	6.95	4.79	0.88	26	72	0.203858	Not significant	4.88738e-08	1.81132e-07
IGHV3-43D	0.718056	0.423007	0.898451	0.608337	0.426409	0.764438	0.575025	-1	5	1.92	1.82	0.8	3.63	0.525	0.466	0.141	1.24	6.07	3.96	0.643	24.3	68	0.10972	Not significant	0.00661426	0.00839535
DEFA1	0.561517	0.193074	0.872673	0.787737	0.507097	0.930493	0.882719	-1	3	3.49	2.61	0.443	11.7	0.626	0.561	0.141	1.49	12.8	4.75	0.298	75.9	76	0.226219	Not significant	0.00396509	0.00531782
H4C1	0.793651	0.676315	0.876236	0.65	0.425605	0.823157	2.63643e-08	NA	3	2.43	2.25	1.34	4.51	0.337	0.322	0.18	0.585	8.38	7.15	2.37	21.5	NA	0.143651	Not significant	3.5968e-05	7.62554e-05
HBG2	0.61194	0.491028	0.72048	0.670886	0.560431	0.765214	6.02052e-10	NA	4	1.89	1.85	1.29	2.71	0.586	0.58	0.406	0.801	3.41	3.21	1.63	6.35	NA	0.0589458	Not significant	0.00230166	0.00329089
REG3A	0.465321	0.229016	0.718291	0.784408	0.557376	0.913138	0.563269	-1	3	2.6	2.14	0.611	7.28	0.714	0.686	0.325	1.27	5.04	3.17	0.478	20.9	72	0.319087	Not significant	0.0240695	0.0274958
NME3	0.755497	0.381561	0.939302	0.637464	0.377906	0.835785	0.586739	-1	3	2.3	2.05	0.711	5.35	0.479	0.389	0.0799	1.39	11.3	5.44	0.508	58	72	0.118033	Not significant	0.038038	0.0422113
HBA2	0.812793	0.731362	0.8738	0.579936	0.32688	0.796952	1.04958	-1	5	2.12	1.93	1.13	4.18	0.357	0.325	0.171	0.736	7.63	5.99	1.54	23.3	81	0.232857	Not significant	5.33549e-14	7.03564e-13
IGKV1-6	0.596204	0.436051	0.738184	0.771076	0.615304	0.876439	0.56745	-1	6	2.8	2.59	1.25	5.55	0.541	0.526	0.313	0.854	6.03	4.97	1.48	16.8	75	0.174872	Not significant	2.0164e-05	4.5853e-05
IGLC3	0.67435	0.449969	0.839787	0.664354	0.4065	0.85119	1.01824	-1	5	2.29	2	0.797	5.46	0.555	0.492	0.194	1.28	6.51	4.1	0.62	27.1	72	0.00999596	Not significant	7.82619e-05	0.000157009
IGHV3-30-3	0.724679	0.484508	0.880541	0.641883	0.358978	0.851561	1.13612	-0.877955	5	2.32	2.01	0.814	5.67	0.507	0.432	0.149	1.31	8.04	4.72	0.622	35.7	74	0.0827961	Not significant	0.00100346	0.0015665
KRT4	0.601852	0.506978	0.689645	0.611111	0.445693	0.75437	1.23534e-08	NA	3	1.6	1.54	1.04	2.5	0.668	0.654	0.469	0.951	2.57	2.38	1.1	5.15	NA	0.00925926	Not significant	0.0458194	0.0501792
HIST1H4A	0.95943	0.161445	0.999656	0.684127	0.216639	0.944326	1.65362	-1	3	4.44	2.94	0.231	17.9	0.436	0.0611	0.000381	3.26	13300	51.3	0.0706	37000	87	0.275303	Not significant	0.00479554	0.00630958
WHAMM	0.860215	0.773989	0.917069	0.975	0.842723	0.99649	1.72254e-11	NA	3	56.5	34.2	5.42	243	0.15	0.145	0.0859	0.238	418	240	30.3	1890	NA	0.114785	Not significant	1.38245e-11	1.0247e-10
IGLV5-37	0.750614	0.557036	0.878108	0.588351	0.409237	0.746765	0.760621	-1	6	1.91	1.82	0.984	3.38	0.469	0.425	0.17	1.02	5.76	4.3	0.963	19.3	71	0.162262	Not significant	3.35604e-06	8.85522e-06
IGHV1OR15-1	0.607065	0.165802	0.92313	0.698444	0.129081	0.973114	2.33052	-1	3	5.67	2	0.194	34	1.21	0.566	0.0797	6.36	67.1	3.58	0.0309	410	69	0.0913787	Not significant	0.00362677	0.00493116
IGHV3-30	0.567948	0.351733	0.761042	0.783381	0.394176	0.952608	1.43196	-1	3	3.96	2.61	0.616	15.5	0.643	0.555	0.256	1.57	10.7	4.74	0.391	58	68	0.215433	Not significant	0.00199041	0.00287602
IGKV2D-28	0.590598	0.427842	0.735662	0.697908	0.501443	0.841434	0.919281	-1	6	2.14	1.95	0.894	4.49	0.62	0.588	0.322	1.1	4.32	3.33	0.811	13.7	68	0.107309	Not significant	7.69013e-06	1.91957e-05
IGKV1D-37	0.710623	0.481886	0.866378	0.914711	0.305817	0.996185	2.30208	0.328203	3	27.4	8.16	1.05	172	0.391	0.345	0.159	0.897	91.9	26.4	1.18	587	82	0.204089	Not significant	0.112462	0.116295
ACTG1	0.631542	0.432639	0.793928	0.645109	0.526263	0.748395	0.201729	-1	4	1.82	1.77	1.02	2.89	0.59	0.573	0.297	0.983	3.65	3.11	1.04	9.34	67	0.0135672	Not significant	0.00332392	0.00457806
C4B_2	0.857983	0.534211	0.969534	0.647587	0.38803	0.841909	0.840707	-1	3	2.69	2.41	0.92	6.05	0.312	0.221	0.0375	1.12	26.7	11.1	0.822	150	80	0.210396	Not significant	6.03014e-07	1.84128e-06
ACTG2	0.818751	0.69321	0.900307	0.693988	0.413543	0.879425	0.773377	-1	3	3.05	2.66	1.28	7.14	0.293	0.265	0.124	0.632	14.3	10.3	2.05	51	84	0.124763	Not significant	1.11952e-07	3.8009e-07
IGLV4-3	0.701158	0.454056	0.868747	0.483588	0.331457	0.638823	0.10702	-1	3	1.38	1.35	0.793	2.13	0.664	0.621	0.248	1.33	2.74	2.2	0.598	8.09	51	0.21757	Not significant	0.272264	0.274241
PRAP1	0.387179	0.162987	0.672123	0.934722	0.703713	0.988549	0.900685	-1	3	10.3	5.83	0.75	47.4	0.675	0.664	0.34	1.09	21.6	9.05	0.683	119	81	0.547543	Not significant	0.0112027	0.0137694
EIF4A2	0.554672	0.379756	0.717018	0.829145	0.578744	0.94488	0.198533	-1	3	3.88	3.21	1.18	10.5	0.562	0.546	0.331	0.886	8.09	6.04	1.35	27.1	80	0.274473	Not significant	0.0352014	0.0391529

## Sheet: supplementary_dataset_14b
Protein - Gene name	thetabar	Q	alphamin	direction	optimal_cutpoint	method	youden	acc	sensitivity	specificity	AUC	pos_class	neg_class	prevalence	outcome	predictor	boot	FN	TP	TN	FP	z_alpha	log_sens_sp	pref	corr_sens	corr_spec	talpha_val_q	inv_talpha_val	d_talpha_val_q	d_talpha_val_p	c1_prev	c1	z_c1	z_alphamin	cat_c1	cat_alphamin	study	nstudy	new_z_alpha	new_z_cat	bivar_sens	bivar_spec	bivar_log_sens_sp
A1BG	0.00971995	2960.1	0.88	<=	18.4332	maximize_metric	0.273893	0.456221	0.410256	0.863636	0.537762	COVID19	HC	0.898618	class	x	NA	115	80	19	3	0.967339	-0.744369	Sensitivity: 18	0.410256	0.863636	-1.58914	0.205828	7.75018	5.6857	0.0827676	0.733622	-0.850033	0.967339	FN: 66	(0.8, Inf]	ahern_2022	19	-0.0191273	None	0.687552	0.706731	-0.0275115
A2M	1.11986	489.651	0.19	<=	21.1349	maximize_metric	0.358042	0.640553	0.630769	0.727273	0.668531	COVID19	HC	0.898618	class	x	NA	72	123	16	6	-1.21475	-0.142361	Specificity: 22	0.630769	0.727273	0.329537	0.46062	3.18542	3.76819	0.133461	1.18295	0.583809	-1.21475	Neither: 35	(-Inf,-0.8]	ahern_2022	19	-2.49221	Spec.(Œ±<10%Q)	0.73124	0.759526	-0.0379529
ACTB	4.09118	1579.5	0.69	<=	15.472	maximize_metric	0.848252	0.97235	0.984615	0.863636	0.936131	COVID19	HC	0.898618	class	x	NA	3	192	19	3	0.366473	0.131099	Neither: 62	0.984615	0.863636	-1.18273	0.337431	6.57684	4.02202	0.0689945	0.611542	-1.2396	0.366473	FN: 66	(-0.8,0.8]	ahern_2022	15	-0.700122	None	0.773818	0.779348	-0.00712086
AGT	1.41977	3407.82	0.74	>=	17.7898	maximize_metric	0.534033	0.617512	0.579487	0.954545	0.71958	COVID19	HC	0.898618	class	x	NA	82	113	21	1	0.524595	-0.499092	Neither: 62	0.579487	0.954545	-2.22876	0.0955296	17.6	9.13937	0.0585857	0.519282	-1.53401	0.524595	FN: 66	(-0.8,0.8]	ahern_2022	19	-0.520913	None	0.658066	0.793544	-0.187203
AHSG	3.32894	304.319	0.38	<=	18.4961	maximize_metric	0.724476	0.824885	0.815385	0.909091	0.906993	COVID19	HC	0.898618	class	x	NA	36	159	20	2	-0.613888	-0.108785	Neither: 62	0.815385	0.909091	-0.756798	0.285451	5.962	3.59839	0.0680933	0.603554	-1.26509	-0.613888	FN: 66	(-0.8,0.8]	ahern_2022	20	-1.81122	Spec.(Œ±<10%Q)	0.760042	0.85722	-0.120321
ALB	5.08651	207.193	0.49	<=	23.787	maximize_metric	0.897436	0.907834	0.897436	1	0.970862	COVID19	HC	0.898618	class	x	NA	20	175	22	0	-0.266018	-0.108214	Neither: 62	0.897436	0.9999	-4.51292	0.000636662	4901.51	771.15	0.01775	0.157329	-2.68902	-0.266018	FN: 66	(-0.8,0.8]	ahern_2022	16	-1.41696	Spec.(Œ±<10%Q)	0.747922	0.902262	-0.187606
APCS	4.99787	797.808	0.53	>=	17.4992	maximize_metric	0.764103	0.788018	0.764103	1	0.943357	COVID19	HC	0.898618	class	x	NA	46	149	22	0	-0.13952	-0.269053	Neither: 62	0.764103	0.9999	-4.88133	0.000441885	5301.47	1200.88	0.0255559	0.226518	-2.46824	-0.13952	FN: 66	(-0.8,0.8]	ahern_2022	18	-1.27359	Spec.(Œ±<20%Q)	0.749034	0.78207	-0.0431604
APOA1	5.87301	223.903	0.61	<=	22.736	maximize_metric	0.88345	0.967742	0.974359	0.909091	0.984848	COVID19	HC	0.898618	class	x	NA	5	190	20	2	0.113476	0.0693347	Neither: 62	0.974359	0.909091	-1.33023	0.2697	8.239	4.1651	0.0570346	0.505534	-1.57788	0.113476	FN: 66	(-0.8,0.8]	ahern_2022	19	-0.986856	Spec.(Œ±<20%Q)	0.800106	0.844178	-0.0536195
APOA2	3.4027	164.124	0.29	<=	20.0258	maximize_metric	0.830769	0.847926	0.830769	1	0.918415	COVID19	HC	0.898618	class	x	NA	33	162	22	0	-0.898509	-0.185403	Specificity: 22	0.830769	0.9999	-2.67083	0.0018423	2901.71	159.125	0.00618689	0.0548384	-3.01608	-0.898509	FN: 66	(-Inf,-0.8]	ahern_2022	19	-2.13379	Spec.(Œ±<10%Q)	0.762355	0.785635	-0.0300791
APOA4	3.76711	560.833	0.42	<=	19.233	maximize_metric	0.685548	0.898618	0.912821	0.772727	0.919347	COVID19	HC	0.898618	class	x	NA	17	178	17	5	-0.48739	0.166613	Neither: 62	0.912821	0.772727	-0.214904	0.46941	3.89271	3.87256	0.112237	0.994824	-0.0165162	-0.48739	Neither: 35	(-0.8,0.8]	ahern_2022	20	-1.66785	Spec.(Œ±<10%Q)	0.748718	0.847627	-0.124078
APOB	1.17373	167.863	0.71	<=	19.1068	maximize_metric	0.418182	0.62212	0.6	0.818182	0.694872	COVID19	HC	0.898618	class	x	NA	78	117	18	4	0.429722	-0.310155	Neither: 62	0.6	0.818182	-0.951506	0.315662	5.48167	4.13427	0.0850892	0.7542	-0.784366	0.429722	Neither: 35	(-0.8,0.8]	ahern_2022	20	-0.628438	None	0.56524	0.773808	-0.314074
APOC1	7.12906	455.42	0.75	<=	17.8414	maximize_metric	0.928205	0.935484	0.928205	1	0.988345	COVID19	HC	0.898618	class	x	NA	14	181	22	0	0.55622	-0.0745025	Neither: 62	0.928205	0.9999	-6.90763	0.000347953	7501.25	2156.71	0.0324374	0.287514	-2.2736	0.55622	FN: 66	(-0.8,0.8]	ahern_2022	19	-0.485071	None	0.732366	0.826661	-0.121115
APOC2	3.80971	897.324	0.34	<=	16.4438	maximize_metric	0.820513	0.83871	0.820513	1	0.907226	COVID19	HC	0.898618	class	x	NA	35	160	22	0	-0.740386	-0.197826	Neither: 62	0.820513	0.9999	-3.13135	0.0011723	3401.66	291.69	0.00967427	0.0857492	-2.91744	-0.740386	FN: 66	(-0.8,0.8]	ahern_2022	16	-1.95458	Spec.(Œ±<10%Q)	0.650061	0.807343	-0.216683
APOC3	1.74911	1629.91	0.5	<=	18.5118	maximize_metric	0.479021	0.640553	0.615385	0.863636	0.744988	COVID19	HC	0.898618	class	x	NA	75	120	19	3	-0.234394	-0.338904	Neither: 62	0.615385	0.863636	-0.77631	0.282062	5.40351	3.86198	0.0806347	0.714717	-0.91036	-0.234394	FN: 66	(-0.8,0.8]	ahern_2022	21	-1.38112	Spec.(Œ±<10%Q)	0.602163	0.814835	-0.302458
APOE	0.426197	534.452	0.52	<=	17.7079	maximize_metric	0.19697	0.387097	0.333333	0.863636	0.564336	COVID19	HC	0.898618	class	x	NA	130	65	19	3	-0.171145	-0.952009	Neither: 62	0.333333	0.863636	-0.819091	0.217105	5.52702	4.28557	0.0874794	0.775386	-0.71676	-0.171145	Neither: 35	(-0.8,0.8]	ahern_2022	21	-1.30943	Spec.(Œ±<10%Q)	0.660842	0.73281	-0.103371
APOH	3.10884	257.309	0.41	<=	14.7421	maximize_metric	0.684149	0.824885	0.820513	0.863636	0.892308	COVID19	HC	0.898618	class	x	NA	35	160	19	3	-0.519015	-0.0512223	Neither: 62	0.820513	0.863636	-0.583797	0.346287	4.84772	3.61625	0.0841606	0.745969	-0.810631	-0.519015	FN: 66	(-0.8,0.8]	ahern_2022	20	-1.70369	Spec.(Œ±<10%Q)	0.654246	0.820633	-0.226593
APOL1	0.0423778	365.796	0.95	<=	15.9495	maximize_metric	0.109557	0.562212	0.564103	0.545455	0.516783	COVID19	HC	0.898618	class	x	NA	85	110	12	10	1.18871	0.0336166	Sensitivity: 18	0.564103	0.545455	-0.112592	0.593517	4.015	4.18376	0.117563	1.04203	0.134131	1.18871	Neither: 35	(0.8, Inf]	ahern_2022	19	0.231765	None	0.620105	0.787685	-0.239209
C1QB	0.594437	1383.59	0.63	<=	15.0357	maximize_metric	0.30979	0.488479	0.446154	0.863636	0.592308	COVID19	HC	0.898618	class	x	NA	108	87	19	3	0.176725	-0.660488	Neither: 62	0.446154	0.863636	-1.05438	0.230425	6.20632	4.51428	0.0820621	0.727368	-0.869987	0.176725	FN: 66	(-0.8,0.8]	ahern_2022	18	-0.915172	None	0.610816	0.730301	-0.17866
C1QC	1.44891	6466.42	0.64	<=	15.1224	maximize_metric	0.523077	0.571429	0.523077	1	0.670163	COVID19	HC	0.898618	class	x	NA	93	102	22	0	0.20835	-0.648027	Neither: 62	0.523077	0.9999	-5.89448	0.000244135	6401.36	2622.86	0.0462265	0.409735	-1.88358	0.20835	FN: 66	(-0.8,0.8]	ahern_2022	20	-0.879331	None	0.652984	0.721984	-0.100451
C1R	1.40004	2389.82	0.46	<=	15.0247	maximize_metric	0.451282	0.506912	0.451282	1	0.689744	COVID19	HC	0.898618	class	x	NA	107	88	22	0	-0.360892	-0.795663	Neither: 62	0.451282	0.9999	-4.2366	0.000300811	4601.54	1530.74	0.0375307	0.332658	-2.12954	-0.360892	FN: 66	(-0.8,0.8]	ahern_2022	18	-1.52448	Spec.(Œ±<10%Q)	0.635917	0.797907	-0.226924
C1S	0.27954	3212.78	0.8	>=	16.5218	maximize_metric	0.252681	0.400922	0.34359	0.909091	0.568065	COVID19	HC	0.898618	class	x	NA	128	67	20	2	0.714343	-0.972997	Neither: 62	0.34359	0.909091	-1.80394	0.138443	10.12	7.17139	0.0799486	0.708635	-0.929766	0.714343	FN: 66	(-0.8,0.8]	ahern_2022	19	-0.305862	None	0.562865	0.867504	-0.43258
C2	1.26464	6429.01	0.61	>=	16.3152	maximize_metric	0.523077	0.571429	0.523077	1	0.651282	COVID19	HC	0.898618	class	x	NA	93	102	22	0	0.113476	-0.648027	Neither: 62	0.523077	0.9999	-5.61817	0.000255082	6101.39	2392.78	0.0442448	0.392169	-1.93963	0.113476	FN: 66	(-0.8,0.8]	ahern_2022	20	-0.986856	Spec.(Œ±<20%Q)	0.674998	0.826064	-0.201962
C3	-0.0387195	1175.08	1.33	>=	21.0148	maximize_metric	0.213054	0.437788	0.394872	0.818182	0.517949	COVID19	HC	0.898618	class	x	NA	118	77	18	4	2.39044	-0.728523	Sensitivity: 18	0.394872	0.818182	-2.13287	0.242991	8.13389	6.35852	0.0881953	0.781731	-0.696511	2.39044	Neither: 35	(0.8, Inf]	ahern_2022	19	1.59375	Sens.(Œ±>90%Q)	0.655497	0.778521	-0.172002
C4A	1.30223	2565.25	0.75	>=	16.8331	maximize_metric	0.514219	0.635945	0.605128	0.909091	0.715618	COVID19	HC	0.898618	class	x	NA	77	118	20	2	0.55622	-0.407005	Neither: 62	0.605128	0.909091	-1.67928	0.17907	9.625	5.71098	0.0669419	0.593348	-1.29766	0.55622	FN: 66	(-0.8,0.8]	ahern_2022	17	-0.485071	None	0.577785	0.804951	-0.331581
C4BPA	3.74669	252.265	0.44	<=	14.8814	maximize_metric	0.749417	0.81106	0.794872	0.954545	0.919814	COVID19	HC	0.898618	class	x	NA	40	155	21	1	-0.424141	-0.183054	Neither: 62	0.794872	0.954545	-1.28749	0.172823	11.3143	4.4319	0.0441927	0.391708	-1.9411	-0.424141	FN: 66	(-0.8,0.8]	ahern_2022	19	-1.59617	Spec.(Œ±<10%Q)	0.781034	0.846455	-0.0804377
C4B	-0.0404376	4508.14	0.95	>=	19.7518	maximize_metric	0.30979	0.488479	0.446154	0.863636	0.545921	COVID19	HC	0.898618	class	x	NA	108	87	19	3	1.18871	-0.660488	Sensitivity: 18	0.446154	0.863636	-1.73888	0.207399	8.18246	5.90529	0.0814227	0.721701	-0.888073	1.18871	FN: 66	(0.8, Inf]	ahern_2022	15	0.231765	None	0.546391	0.821338	-0.407601
C5	1.45997	3204.66	0.46	>=	16.957	maximize_metric	0.508392	0.59447	0.553846	0.954545	0.699068	COVID19	HC	0.898618	class	x	NA	87	108	21	1	-0.360892	-0.544348	Neither: 62	0.553846	0.954545	-1.35024	0.124108	11.7333	5.46466	0.0525448	0.465738	-1.70487	-0.360892	FN: 66	(-0.8,0.8]	ahern_2022	20	-1.52448	Spec.(Œ±<10%Q)	0.641602	0.818864	-0.24395
C6	1.10407	360.555	0.5	>=	14.8485	maximize_metric	0.406527	0.539171	0.497436	0.909091	0.678555	COVID19	HC	0.898618	class	x	NA	98	97	20	2	-0.234394	-0.602978	Neither: 62	0.497436	0.909091	-1.05598	0.189437	7.15	4.48997	0.0708477	0.627968	-1.18718	-0.234394	FN: 66	(-0.8,0.8]	ahern_2022	21	-1.38112	Spec.(Œ±<10%Q)	0.668882	0.820558	-0.204377
C7	0.625988	315.782	0.55	>=	14.8897	maximize_metric	0.270862	0.562212	0.54359	0.727273	0.608392	COVID19	HC	0.898618	class	x	NA	89	106	16	6	-0.076271	-0.291107	Neither: 62	0.54359	0.727273	-0.252848	0.419117	4.01042	3.80848	0.10714	0.949647	-0.160679	-0.076271	Neither: 35	(-0.8,0.8]	ahern_2022	20	-1.20191	Spec.(Œ±<20%Q)	0.667226	0.672947	-0.00853872
C8B	0.818896	480.374	0.45	<=	14.9045	maximize_metric	0.291375	0.580645	0.564103	0.727273	0.623543	COVID19	HC	0.898618	class	x	NA	85	110	16	6	-0.392516	-0.254065	Neither: 62	0.564103	0.727273	-0.0910741	0.429488	3.78125	3.76462	0.112324	0.995601	-0.0140363	-0.392516	Neither: 35	(-0.8,0.8]	ahern_2022	19	-1.56032	Spec.(Œ±<10%Q)	0.636344	0.782136	-0.206289
C8G	-0.172101	1044.74	1.84	>=	15.8694	maximize_metric	0.148485	0.488479	0.466667	0.681818	0.475291	COVID19	HC	0.898618	class	x	NA	104	91	15	7	4.0033	-0.379148	Sensitivity: 18	0.466667	0.681818	-2.04576	0.409755	6.01752	4.76156	0.0892729	0.791283	-0.666033	4.0033	Neither: 35	(0.8, Inf]	ahern_2022	20	3.42169	Sens.(Œ±>90%Q)	0.599643	0.781049	-0.264304
C9	2.35677	446.346	0.21	>=	17.7634	maximize_metric	0.625641	0.663594	0.625641	1	0.825641	COVID19	HC	0.898618	class	x	NA	73	122	22	0	-1.15151	-0.468979	Specificity: 22	0.625641	0.9999	-1.93399	0.0023129	2101.79	92.5891	0.00497003	0.0440525	-3.0505	-1.15151	FN: 66	(-Inf,-0.8]	ahern_2022	20	-2.42053	Spec.(Œ±<10%Q)	0.737442	0.88149	-0.178427
CFB	1.79862	711.048	0.37	>=	18.8586	maximize_metric	0.504662	0.663594	0.641026	0.863636	0.761772	COVID19	HC	0.898618	class	x	NA	70	125	19	3	-0.645513	-0.298082	Neither: 62	0.641026	0.863636	-0.498235	0.308274	4.6007	3.55666	0.0872179	0.773068	-0.724157	-0.645513	Neither: 35	(-0.8,0.8]	ahern_2022	19	-1.84706	Spec.(Œ±<10%Q)	0.64399	0.838151	-0.263515
CFH	2.44699	607.174	0.38	<=	18.0009	maximize_metric	0.543357	0.843318	0.861538	0.681818	0.824476	COVID19	HC	0.898618	class	x	NA	27	168	15	7	-0.613888	0.233957	Neither: 62	0.861538	0.681818	0.185297	0.541132	3.57029	4.23266	0.133751	1.18552	0.592023	-0.613888	Neither: 35	(-0.8,0.8]	ahern_2022	19	-1.81122	Spec.(Œ±<10%Q)	0.739472	0.760997	-0.0286935
CFI	0.994776	2401.49	0.16	>=	16.0552	maximize_metric	0.430769	0.488479	0.430769	1	0.651282	COVID19	HC	0.898618	class	x	NA	111	84	22	0	-1.30963	-0.842183	Specificity: 22	0.430769	0.9999	-1.47347	0.00207037	1601.84	79.1248	0.0055729	0.0493962	-3.03345	-1.30963	FN: 66	(-Inf,-0.8]	ahern_2022	19	-2.59974	Spec.(Œ±<10%Q)	0.657266	0.793825	-0.188774
CLU	0.7653	1001.98	0.29	<=	18.5723	maximize_metric	0.365501	0.502304	0.45641	0.909091	0.633333	COVID19	HC	0.898618	class	x	NA	106	89	20	2	-0.898509	-0.689053	Specificity: 22	0.45641	0.909091	-0.532409	0.215487	5.071	3.52549	0.0784356	0.695225	-0.97256	-0.898509	FN: 66	(-Inf,-0.8]	ahern_2022	20	-2.13379	Spec.(Œ±<10%Q)	0.588578	0.804462	-0.312464
CPN2	0.343037	4138.76	0.66	<=	15.2517	maximize_metric	0.317949	0.387097	0.317949	1	0.565035	COVID19	HC	0.898618	class	x	NA	133	62	22	0	0.271599	-1.14587	Neither: 62	0.317949	0.9999	-6.07869	0.000179741	6601.34	3673.28	0.0627784	0.556445	-1.41542	0.271599	FN: 66	(-0.8,0.8]	ahern_2022	20	-0.807647	None	0.693074	0.764898	-0.0986047
CP	0.917675	837.724	0.67	>=	19.6568	maximize_metric	0.340559	0.516129	0.476923	0.863636	0.623776	COVID19	HC	0.898618	class	x	NA	102	93	19	3	0.303224	-0.593797	Neither: 62	0.476923	0.863636	-1.13995	0.232865	6.45333	4.61093	0.0806107	0.714503	-0.91104	0.303224	FN: 66	(-0.8,0.8]	ahern_2022	19	-0.771805	None	0.661691	0.752294	-0.128328
CRP	3.3094	314.442	0.3	>=	15.1	maximize_metric	0.748718	0.774194	0.748718	1	0.892308	COVID19	HC	0.898618	class	x	NA	49	146	22	0	-0.866885	-0.289393	Specificity: 22	0.748718	0.9999	-2.76293	0.00131152	3001.7	230.444	0.00866135	0.0767711	-2.94609	-0.866885	FN: 66	(-Inf,-0.8]	ahern_2022	16	-2.09795	Spec.(Œ±<10%Q)	0.754719	0.954004	-0.234323
F2	1.44447	271.121	0.42	<=	17.8121	maximize_metric	0.39324	0.635945	0.620513	0.772727	0.726573	COVID19	HC	0.898618	class	x	NA	74	121	17	5	-0.48739	-0.21938	Neither: 62	0.620513	0.772727	-0.214904	0.399668	3.89271	3.68275	0.106735	0.946064	-0.172113	-0.48739	Neither: 35	(-0.8,0.8]	ahern_2022	20	-1.66785	Spec.(Œ±<10%Q)	0.631572	0.805943	-0.2438
FCN3	-0.2298	969.886	1.56	>=	14.5826	maximize_metric	0.143357	0.483871	0.461538	0.681818	0.459441	COVID19	HC	0.898618	class	x	NA	105	90	15	7	3.11781	-0.390198	Sensitivity: 18	0.461538	0.681818	-1.61789	0.415457	5.54819	4.50762	0.091661	0.812449	-0.598488	3.11781	Neither: 35	(0.8, Inf]	ahern_2022	19	2.41812	Sens.(Œ±>90%Q)	0.658781	0.829212	-0.230085
FGA	3.13625	102.466	0.31	>=	21.5238	maximize_metric	0.734033	0.797235	0.779487	0.954545	0.897669	COVID19	HC	0.898618	class	x	NA	43	152	21	1	-0.83526	-0.202599	Specificity: 22	0.779487	0.954545	-0.879604	0.210847	8.59048	3.6118	0.0474345	0.420442	-1.84941	-0.83526	FN: 66	(-Inf,-0.8]	ahern_2022	19	-2.06211	Spec.(Œ±<10%Q)	0.747175	0.847755	-0.126293
FGB	1.36356	1351.56	0.6	>=	20.4761	maximize_metric	0.437296	0.56682	0.528205	0.909091	0.713054	COVID19	HC	0.898618	class	x	NA	92	103	20	2	0.0818518	-0.54296	Neither: 62	0.528205	0.909091	-1.3053	0.182503	8.14	5.00016	0.0693023	0.614271	-1.23089	0.0818518	FN: 66	(-0.8,0.8]	ahern_2022	16	-1.0227	Spec.(Œ±<20%Q)	0.732062	0.819356	-0.112654
FGG	1.20323	650.134	0.44	>=	20.8396	maximize_metric	0.427739	0.59447	0.564103	0.863636	0.696737	COVID19	HC	0.898618	class	x	NA	85	110	19	3	-0.424141	-0.425916	Neither: 62	0.564103	0.863636	-0.647968	0.278433	5.03298	3.74223	0.0838868	0.743542	-0.818377	-0.424141	FN: 66	(-0.8,0.8]	ahern_2022	16	-1.59617	Spec.(Œ±<10%Q)	0.797071	0.804783	-0.00962914
FN1	-0.447218	481.101	0.87	<=	17.5916	maximize_metric	0.124942	0.576037	0.579487	0.545455	0.475175	COVID19	HC	0.898618	class	x	NA	82	113	12	10	0.935714	0.0605241	Sensitivity: 18	0.579487	0.545455	-0.00102445	0.596255	3.98567	4.2579	0.120527	1.0683	0.217963	0.935714	Neither: 35	(0.8, Inf]	ahern_2022	18	-0.0549691	None	0.716217	0.774114	-0.0777364
GC	3.84088	145.808	0.36	<=	17.0692	maximize_metric	0.820513	0.83871	0.820513	1	0.9338	COVID19	HC	0.898618	class	x	NA	35	160	22	0	-0.677137	-0.197826	Neither: 62	0.820513	0.9999	-3.31556	0.00102322	3601.64	353.472	0.0110724	0.0981419	-2.8779	-0.677137	FN: 66	(-0.8,0.8]	ahern_2022	19	-1.8829	Spec.(Œ±<10%Q)	0.703467	0.790486	-0.116627
GPLD1	3.61986	233.962	0.42	<=	14.5998	maximize_metric	0.718648	0.78341	0.764103	0.954545	0.917949	COVID19	HC	0.898618	class	x	NA	46	149	21	1	-0.48739	-0.222533	Neither: 62	0.764103	0.954545	-1.22474	0.171947	10.8952	4.3507	0.0450516	0.399321	-1.91681	-0.48739	FN: 66	(-0.8,0.8]	ahern_2022	18	-1.66785	Spec.(Œ±<10%Q)	0.731312	0.808404	-0.100222
GSN	3.85682	643.205	0.45	<=	18.0812	maximize_metric	0.841725	0.894009	0.887179	0.954545	0.927389	COVID19	HC	0.898618	class	x	NA	22	173	21	1	-0.392516	-0.0731879	Neither: 62	0.887179	0.954545	-1.31886	0.189034	11.5238	4.29183	0.0420179	0.372431	-2.00262	-0.392516	FN: 66	(-0.8,0.8]	ahern_2022	21	-1.56032	Spec.(Œ±<10%Q)	0.78481	0.819	-0.0426427
HBA1	0.113005	985.183	0.7	>=	19.7144	maximize_metric	0.148718	0.235023	0.148718	1	0.522378	COVID19	HC	0.898618	class	x	NA	166	29	22	0	0.398097	-1.9057	Neither: 62	0.148718	0.9999	-6.44711	0.000139888	7001.3	5005.3	0.0806565	0.71491	-0.909744	0.398097	FN: 66	(-0.8,0.8]	ahern_2022	12	-0.66428	None	0.823826	0.764344	0.0749421
HBB	-0.134682	988.417	0.96	<=	19.1676	maximize_metric	0.191841	0.382488	0.328205	0.863636	0.497203	COVID19	HC	0.898618	class	x	NA	131	64	19	3	1.22034	-0.967513	Sensitivity: 18	0.328205	0.863636	-1.76027	0.189586	8.24421	6.34696	0.0868569	0.769868	-0.734367	1.22034	Neither: 35	(0.8, Inf]	ahern_2022	21	0.267607	None	0.734277	0.721716	0.0172548
HPR	1.60576	3024.67	0.44	<=	15.4854	maximize_metric	0.523776	0.608295	0.569231	0.954545	0.715385	COVID19	HC	0.898618	class	x	NA	84	111	21	1	-0.424141	-0.516949	Neither: 62	0.569231	0.954545	-1.28749	0.130243	11.3143	5.17191	0.0515718	0.457113	-1.73239	-0.424141	FN: 66	(-0.8,0.8]	ahern_2022	19	-1.59617	Spec.(Œ±<10%Q)	0.690213	0.750254	-0.0834125
HPX	0.556729	1285.69	0.53	<=	20.2868	maximize_metric	0.244522	0.502304	0.471795	0.772727	0.58951	COVID19	HC	0.898618	class	x	NA	103	92	17	5	-0.13952	-0.493382	Neither: 62	0.471795	0.772727	-0.406242	0.355092	4.23435	3.77197	0.100501	0.890801	-0.348462	-0.13952	Neither: 35	(-0.8,0.8]	ahern_2022	20	-1.27359	Spec.(Œ±<20%Q)	0.619137	0.746742	-0.187393
HP	3.05974	216.487	0.29	>=	21.7931	maximize_metric	0.764103	0.788018	0.764103	1	0.892774	COVID19	HC	0.898618	class	x	NA	46	149	22	0	-0.898509	-0.269053	Specificity: 22	0.764103	0.9999	-2.67083	0.00150148	2901.71	194.856	0.00757613	0.067152	-2.97679	-0.898509	FN: 66	(-Inf,-0.8]	ahern_2022	20	-2.13379	Spec.(Œ±<10%Q)	0.781317	0.912881	-0.155625
HRG	4.49925	155.812	0.45	<=	16.1305	maximize_metric	0.810956	0.866359	0.85641	0.954545	0.952914	COVID19	HC	0.898618	class	x	NA	28	167	21	1	-0.392516	-0.108486	Neither: 62	0.85641	0.954545	-1.31886	0.182641	11.5238	4.3602	0.0426872	0.378364	-1.98369	-0.392516	FN: 66	(-0.8,0.8]	ahern_2022	20	-1.56032	Spec.(Œ±<10%Q)	0.764362	0.831883	-0.0846513
IGFALS	2.53027	351.036	0.32	<=	14.6746	maximize_metric	0.564802	0.645161	0.610256	0.954545	0.836131	COVID19	HC	0.898618	class	x	NA	76	119	21	1	-0.803635	-0.447356	Specificity: 22	0.610256	0.954545	-0.91098	0.166983	8.8	3.93313	0.0504247	0.446947	-1.76483	-0.803635	FN: 66	(-Inf,-0.8]	ahern_2022	20	-2.02627	Spec.(Œ±<10%Q)	0.666391	0.793875	-0.17505
IGHA1	0.765054	746.489	0.13	<=	20.5815	maximize_metric	0.328205	0.396313	0.328205	1	0.624009	COVID19	HC	0.898618	class	x	NA	131	64	22	0	-1.4045	-1.11412	Specificity: 22	0.328205	0.9999	-1.19716	0.00205012	1301.87	65.2848	0.00565761	0.050147	-3.03105	-1.4045	FN: 66	(-Inf,-0.8]	ahern_2022	17	-2.70726	Spec.(Œ±<10%Q)	0.683482	0.736062	-0.0741134
IGHG2	0.360751	1050.73	0.65	>=	19.3041	maximize_metric	0.242424	0.391705	0.333333	0.909091	0.562937	COVID19	HC	0.898618	class	x	NA	130	65	20	2	0.239974	-1.0033	Neither: 62	0.333333	0.909091	-1.42996	0.145897	8.635	6.03582	0.0788609	0.698994	-0.960532	0.239974	FN: 66	(-0.8,0.8]	ahern_2022	17	-0.843489	None	0.569952	0.80788	-0.34886
IGHG4	0.891423	225.177	1.11	>=	14.6482	maximize_metric	0.35641	0.820276	0.85641	0.5	0.648252	COVID19	HC	0.898618	class	x	NA	28	167	11	11	1.6947	0.538141	Sensitivity: 18	0.85641	0.5	-0.152492	0.698275	4	4.53934	0.128033	1.13483	0.430265	1.6947	Neither: 35	(0.8, Inf]	ahern_2022	17	0.805234	None	0.618193	0.723605	-0.157445
IGHM	1.07858	2106.29	0.5	>=	19.2558	maximize_metric	0.478322	0.603687	0.569231	0.909091	0.668531	COVID19	HC	0.898618	class	x	NA	84	111	20	2	-0.234394	-0.468159	Neither: 62	0.569231	0.909091	-1.05598	0.204066	7.15	4.33476	0.0683986	0.60626	-1.25645	-0.234394	FN: 66	(-0.8,0.8]	ahern_2022	20	-1.38112	Spec.(Œ±<10%Q)	0.577374	0.749396	-0.260777
IGHV3-15	2.08199	677.611	0.43	<=	17.0041	maximize_metric	0.525175	0.682028	0.661538	0.863636	0.792308	COVID19	HC	0.898618	class	x	NA	66	129	19	3	-0.455765	-0.266584	Neither: 62	0.661538	0.863636	-0.626578	0.303588	4.97123	3.67081	0.0833078	0.73841	-0.834752	-0.455765	FN: 66	(-0.8,0.8]	ahern_2022	14	-1.63201	Spec.(Œ±<10%Q)	0.676694	0.696342	-0.0286219
IGHV3-49	0.046885	222.923	0.9	>=	14.7873	maximize_metric	0.13007	0.580645	0.584615	0.545455	0.512587	COVID19	HC	0.898618	class	x	NA	81	114	12	10	1.03059	0.0693347	Sensitivity: 18	0.584615	0.545455	-0.0428622	0.597551	3.99667	4.23941	0.119673	1.06074	0.193818	1.03059	Neither: 35	(0.8, Inf]	ahern_2022	14	0.0525564	None	0.605741	0.725752	-0.180755
IGHV3-74	0.151088	1053.27	0.51	>=	18.9064	maximize_metric	0.169231	0.253456	0.169231	1	0.521562	COVID19	HC	0.898618	class	x	NA	162	33	22	0	-0.202769	-1.77649	Neither: 62	0.169231	0.9999	-4.69712	0.000164343	5101.49	3104.76	0.0686624	0.608598	-1.24899	-0.202769	FN: 66	(-0.8,0.8]	ahern_2022	11	-1.34527	Spec.(Œ±<10%Q)	0.7386	0.702666	0.0498758
IGHV5-51	-0.0553843	1411.57	1.22	>=	17.5902	maximize_metric	0.181585	0.373272	0.317949	0.863636	0.524942	COVID19	HC	0.898618	class	x	NA	133	62	19	3	2.04257	-0.999262	Sensitivity: 18	0.317949	0.863636	-2.31641	0.179241	9.84982	7.75683	0.0888472	0.78751	-0.678072	2.04257	Neither: 35	(0.8, Inf]	ahern_2022	14	1.19949	Sens.(Œ±>80%Q)	0.552711	0.79421	-0.362514
IGKC	1.23754	243.417	1.02	<=	20.4546	maximize_metric	0.418182	0.62212	0.6	0.818182	0.710723	COVID19	HC	0.898618	class	x	NA	78	117	18	4	1.41008	-0.310155	Sensitivity: 18	0.6	0.818182	-1.54219	0.291416	6.80778	4.88319	0.0809257	0.717296	-0.90213	1.41008	FN: 66	(0.8, Inf]	ahern_2022	15	0.482658	None	0.710186	0.706197	0.00563318
IGKV1-39	1.03637	1249.15	0.74	>=	15.9516	maximize_metric	0.304429	0.737327	0.758974	0.545455	0.672494	COVID19	HC	0.898618	class	x	NA	47	148	12	10	0.524595	0.330349	Neither: 62	0.758974	0.545455	0.180273	0.631472	3.938	4.59087	0.131525	1.16579	0.529039	0.524595	Neither: 35	(-0.8,0.8]	ahern_2022	3	-0.520913	None	0.75258	0.614506	0.202688
IGKV3-20	0.972117	567.983	0.81	<=	18.584	maximize_metric	0.367599	0.612903	0.594872	0.772727	0.668531	COVID19	HC	0.898618	class	x	NA	79	116	17	5	0.745967	-0.26158	Neither: 62	0.594872	0.772727	-0.893283	0.363918	5.104	4.0966	0.0905527	0.802626	-0.629835	0.745967	Neither: 35	(-0.8,0.8]	ahern_2022	18	-0.27002	None	0.636957	0.739596	-0.149401
IGKV3D-11	0.139751	230.612	1.01	>=	17.9296	maximize_metric	0.13683	0.40553	0.364103	0.772727	0.508741	COVID19	HC	0.898618	class	x	NA	124	71	17	5	1.37846	-0.752491	Sensitivity: 18	0.364103	0.772727	-1.24117	0.305734	5.72518	4.72949	0.0931995	0.826087	-0.55497	1.37846	Neither: 35	(0.8, Inf]	ahern_2022	5	0.446816	None	0.490501	0.667914	-0.308731
IGKV3D-15	0.106047	337.733	1.01	>=	17.1774	maximize_metric	0.1338	0.511521	0.497436	0.636364	0.530303	COVID19	HC	0.898618	class	x	NA	98	97	14	8	1.37846	-0.246303	Sensitivity: 18	0.497436	0.636364	-0.574252	0.487787	4.33321	4.00337	0.104233	0.923879	-0.242908	1.37846	Neither: 35	(0.8, Inf]	ahern_2022	9	0.446816	None	0.768838	0.536343	0.360105
IGKV4-1	0.898082	639.423	0.31	>=	17.6029	maximize_metric	0.251282	0.327189	0.251282	1	0.617716	COVID19	HC	0.898618	class	x	NA	146	49	22	0	-0.83526	-1.38118	Specificity: 22	0.251282	0.9999	-2.85504	0.000287033	3101.69	1081.7	0.0393458	0.348747	-2.0782	-0.83526	FN: 66	(-Inf,-0.8]	ahern_2022	19	-2.06211	Spec.(Œ±<10%Q)	0.600067	0.764511	-0.242195
IGLC2	0.517759	140.666	1.15	<=	19.4273	maximize_metric	0.211422	0.617512	0.620513	0.590909	0.595105	COVID19	HC	0.898618	class	x	NA	74	121	13	9	1.8212	0.0488841	Sensitivity: 18	0.620513	0.590909	-0.580711	0.561445	4.24957	3.98647	0.105835	0.938087	-0.197569	1.8212	Neither: 35	(0.8, Inf]	ahern_2022	9	0.948602	Sens.(Œ±>80%Q)	0.569142	0.698382	-0.204636
IGLV3-21	1.82457	3371.29	0.4	<=	16.9213	maximize_metric	0.591142	0.705069	0.682051	0.909091	0.73986	COVID19	HC	0.898618	class	x	NA	62	133	20	2	-0.550639	-0.28734	Neither: 62	0.682051	0.909091	-0.806662	0.248029	6.16	3.74046	0.0685065	0.607217	-1.2534	-0.550639	FN: 66	(-0.8,0.8]	ahern_2022	16	-1.73953	Spec.(Œ±<10%Q)	0.640235	0.779798	-0.1972
ITIH1	3.13649	595.194	0.5	<=	18.1961	maximize_metric	0.640093	0.894009	0.912821	0.727273	0.87972	COVID19	HC	0.898618	class	x	NA	17	178	16	6	-0.234394	0.227238	Neither: 62	0.912821	0.727273	-0.171961	0.507199	3.89583	4.02963	0.116695	1.03434	0.109593	-0.234394	Neither: 35	(-0.8,0.8]	ahern_2022	20	-1.38112	Spec.(Œ±<10%Q)	0.784635	0.801794	-0.021633
ITIH2	3.63547	165.388	0.4	<=	18.4302	maximize_metric	0.734033	0.797235	0.779487	0.954545	0.919347	COVID19	HC	0.898618	class	x	NA	43	152	21	1	-0.550639	-0.202599	Neither: 62	0.779487	0.954545	-1.16198	0.180875	10.4762	4.16478	0.0448514	0.397547	-1.92247	-0.550639	FN: 66	(-0.8,0.8]	ahern_2022	20	-1.73953	Spec.(Œ±<10%Q)	0.777482	0.819655	-0.0528238
ITIH3	1.55302	2234.58	0.48	>=	15.8469	maximize_metric	0.484848	0.682028	0.666667	0.818182	0.722844	COVID19	HC	0.898618	class	x	NA	65	130	18	4	-0.297643	-0.204794	Neither: 62	0.666667	0.818182	-0.51326	0.354824	4.49778	3.70873	0.0930283	0.824569	-0.559812	-0.297643	Neither: 35	(-0.8,0.8]	ahern_2022	20	-1.4528	Spec.(Œ±<10%Q)	0.818434	0.817794	0.000781394
ITIH4	1.7594	1673.72	0.36	>=	18.9268	maximize_metric	0.523077	0.571429	0.523077	1	0.748951	COVID19	HC	0.898618	class	x	NA	93	102	22	0	-0.677137	-0.648027	Neither: 62	0.523077	0.9999	-3.31556	0.000488189	3601.64	739.06	0.0231509	0.205201	-2.53626	-0.677137	FN: 66	(-0.8,0.8]	ahern_2022	19	-1.8829	Spec.(Œ±<10%Q)	0.761668	0.820274	-0.0741287
KLKB1	2.45556	560.718	0.36	<=	14.6525	maximize_metric	0.546387	0.737327	0.728205	0.818182	0.815152	COVID19	HC	0.898618	class	x	NA	53	142	18	4	-0.677137	-0.116502	Neither: 62	0.728205	0.818182	-0.284609	0.384746	3.98444	3.60125	0.10197	0.903827	-0.306896	-0.677137	Neither: 35	(-0.8,0.8]	ahern_2022	21	-1.8829	Spec.(Œ±<10%Q)	0.681908	0.800874	-0.160809
KNG1	2.6962	1379.69	0.59	<=	17.8813	maximize_metric	0.588811	0.847926	0.861538	0.727273	0.829837	COVID19	HC	0.898618	class	x	NA	27	168	16	6	0.0502272	0.169418	Neither: 62	0.861538	0.727273	-0.317557	0.490461	4.10208	3.97016	0.109192	0.967839	-0.102628	0.0502272	Neither: 35	(-0.8,0.8]	ahern_2022	20	-1.05854	Spec.(Œ±<20%Q)	0.628086	0.754314	-0.183131
LBP	2.15916	215.668	0.28	>=	14.2775	maximize_metric	0.536131	0.728111	0.717949	0.818182	0.800233	COVID19	HC	0.898618	class	x	NA	55	140	18	4	-0.930134	-0.130686	Specificity: 22	0.717949	0.818182	-0.132176	0.392653	3.64222	3.54509	0.109812	0.973331	-0.0851034	-0.930134	Neither: 35	(-Inf,-0.8]	ahern_2022	20	-2.16964	Spec.(Œ±<10%Q)	0.791935	0.859317	-0.0816588
LGALS3BP	2.14939	132.346	0.23	>=	14.7206	maximize_metric	0.591142	0.705069	0.682051	0.909091	0.826573	COVID19	HC	0.898618	class	x	NA	62	133	20	2	-1.08826	-0.28734	Specificity: 22	0.682051	0.909091	-0.382817	0.29023	4.477	3.28624	0.0828133	0.734027	-0.848738	-1.08826	FN: 66	(-Inf,-0.8]	ahern_2022	19	-2.34884	Spec.(Œ±<10%Q)	0.746329	0.845609	-0.124891
LRG1	2.99312	583.525	0.37	>=	15.4872	maximize_metric	0.728904	0.792627	0.774359	0.954545	0.881352	COVID19	HC	0.898618	class	x	NA	44	151	21	1	-0.645513	-0.2092	Neither: 62	0.774359	0.954545	-1.06786	0.188931	9.84762	3.96808	0.0454608	0.402948	-1.90524	-0.645513	FN: 66	(-0.8,0.8]	ahern_2022	20	-1.84706	Spec.(Œ±<10%Q)	0.788061	0.843722	-0.0682477
LUM	2.51586	1072.05	0.57	<=	15.2922	maximize_metric	0.617483	0.764977	0.753846	0.863636	0.840326	COVID19	HC	0.898618	class	x	NA	48	147	19	3	-0.0130219	-0.135963	Neither: 62	0.753846	0.863636	-0.926042	0.30385	5.83579	3.93008	0.0759784	0.673445	-1.04206	-0.0130219	FN: 66	(-0.8,0.8]	ahern_2022	20	-1.13022	Spec.(Œ±<20%Q)	0.761656	0.797301	-0.0457375
PGLYRP2	3.03246	220.261	0.32	<=	15.3183	maximize_metric	0.739161	0.801843	0.784615	0.954545	0.885781	COVID19	HC	0.898618	class	x	NA	42	153	21	1	-0.803635	-0.196042	Specificity: 22	0.784615	0.954545	-0.91098	0.208428	8.8	3.65766	0.0468931	0.415643	-1.86473	-0.803635	FN: 66	(-Inf,-0.8]	ahern_2022	20	-2.02627	Spec.(Œ±<10%Q)	0.810337	0.747587	0.0805996
PLG	1.50678	648.717	0.29	<=	17.3634	maximize_metric	0.284615	0.75576	0.784615	0.5	0.68951	COVID19	HC	0.898618	class	x	NA	42	153	11	11	-0.898509	0.450586	Specificity: 22	0.784615	0.5	0.984269	0.662872	4	5.50975	0.155403	1.37744	1.20443	-0.898509	FP: 1	(-Inf,-0.8]	ahern_2022	20	-2.13379	Spec.(Œ±<10%Q)	0.617148	0.754681	-0.201187
PON1	2.99565	487.926	0.49	<=	16.9862	maximize_metric	0.673193	0.778802	0.764103	0.909091	0.881352	COVID19	HC	0.898618	class	x	NA	46	149	20	2	-0.266018	-0.173743	Neither: 62	0.764103	0.909091	-1.03105	0.248149	7.051	3.983	0.0637305	0.564884	-1.38849	-0.266018	FN: 66	(-0.8,0.8]	ahern_2022	21	-1.41696	Spec.(Œ±<10%Q)	0.70857	0.836951	-0.166516
PROS1	0.17565	984.324	0.71	>=	15.8285	maximize_metric	0.165501	0.322581	0.25641	0.909091	0.537529	COVID19	HC	0.898618	class	x	NA	145	50	20	2	0.429722	-1.26567	Neither: 62	0.25641	0.909091	-1.57956	0.131727	9.229	6.87564	0.0840517	0.745004	-0.813712	0.429722	FN: 66	(-0.8,0.8]	ahern_2022	21	-0.628438	None	0.641246	0.747296	-0.153049
RBP4	3.5716	116.78	0.34	<=	15.3393	maximize_metric	0.758974	0.78341	0.758974	1	0.919347	COVID19	HC	0.898618	class	x	NA	47	148	22	0	-0.740386	-0.275787	Neither: 62	0.758974	0.9999	-3.13135	0.000997184	3401.66	342.622	0.0113635	0.100722	-2.86966	-0.740386	FN: 66	(-0.8,0.8]	ahern_2022	20	-1.95458	Spec.(Œ±<10%Q)	0.586852	0.861056	-0.383386
SAA1	3.28272	128.278	0.3	>=	16.3741	maximize_metric	0.784615	0.806452	0.784615	1	0.909324	COVID19	HC	0.898618	class	x	NA	42	153	22	0	-0.866885	-0.242562	Specificity: 22	0.784615	0.9999	-2.76293	0.00145919	3001.7	207.297	0.00779135	0.0690597	-2.9707	-0.866885	FN: 66	(-Inf,-0.8]	ahern_2022	21	-2.09795	Spec.(Œ±<10%Q)	0.76661	0.915235	-0.177202
SAA2	2.0874	253.783	0.18	>=	15.804	maximize_metric	0.610256	0.64977	0.610256	1	0.811422	COVID19	HC	0.898618	class	x	NA	76	119	22	0	-1.24638	-0.493876	Specificity: 22	0.610256	0.9999	-1.65768	0.00356838	1801.82	52.2695	0.00327284	0.0290093	-3.0985	-1.24638	FN: 66	(-Inf,-0.8]	ahern_2022	18	-2.52805	Spec.(Œ±<10%Q)	0.704862	0.908295	-0.253567
SAA4	-0.254274	2068.16	1.5	>=	17.2817	maximize_metric	0.131702	0.400922	0.358974	0.772727	0.493473	COVID19	HC	0.898618	class	x	NA	125	70	17	5	2.92806	-0.766675	Sensitivity: 18	0.358974	0.772727	-2.09349	0.28881	7.24706	5.89677	0.0917995	0.813678	-0.594568	2.92806	Neither: 35	(0.8, Inf]	ahern_2022	15	2.20306	Sens.(Œ±>90%Q)	0.570337	0.846831	-0.395274
SERPINA1	2.77486	2903.2	0.5	>=	21.6992	maximize_metric	0.678322	0.78341	0.769231	0.909091	0.819114	COVID19	HC	0.898618	class	x	NA	45	150	20	2	-0.234394	-0.167054	Neither: 62	0.769231	0.909091	-1.05598	0.247268	7.15	4.01484	0.0633505	0.561516	-1.39924	-0.234394	FN: 66	(-0.8,0.8]	ahern_2022	19	-1.38112	Spec.(Œ±<10%Q)	0.71363	0.771826	-0.0783949
SERPINA3	2.81982	927.343	0.31	>=	19.4381	maximize_metric	0.785315	0.843318	0.830769	0.954545	0.874592	COVID19	HC	0.898618	class	x	NA	33	162	21	1	-0.83526	-0.138883	Specificity: 22	0.830769	0.954545	-0.879604	0.223696	8.59048	3.56279	0.0467909	0.414737	-1.86762	-0.83526	FN: 66	(-Inf,-0.8]	ahern_2022	20	-2.06211	Spec.(Œ±<10%Q)	0.855928	0.897268	-0.0471692
SERPINA4	2.98253	266.642	0.34	<=	15.3109	maximize_metric	0.68345	0.788018	0.774359	0.909091	0.882984	COVID19	HC	0.898618	class	x	NA	44	151	20	2	-0.740386	-0.16041	Neither: 62	0.774359	0.909091	-0.657069	0.285243	5.566	3.51443	0.0712361	0.631411	-1.17619	-0.740386	FN: 66	(-0.8,0.8]	ahern_2022	20	-1.95458	Spec.(Œ±<10%Q)	0.753032	0.759295	-0.00828169
SERPINA6	1.05236	154.861	1.03	<=	16.4555	maximize_metric	0.339627	0.732719	0.748718	0.590909	0.677156	COVID19	HC	0.898618	class	x	NA	49	146	13	9	1.44171	0.2367	Sensitivity: 18	0.748718	0.590909	-0.410322	0.590245	4.15932	4.11231	0.111545	0.988698	-0.0360661	1.44171	Neither: 35	(0.8, Inf]	ahern_2022	20	0.5185	None	0.683949	0.727394	-0.0615848
SERPINA7	1.41884	479.152	0.26	<=	14.0255	maximize_metric	0.379487	0.442396	0.379487	1	0.718182	COVID19	HC	0.898618	class	x	NA	121	74	22	0	-0.993383	-0.968934	Specificity: 22	0.379487	0.9999	-2.39451	0.000546593	2601.74	477.415	0.0207024	0.183498	-2.60552	-0.993383	FN: 66	(-Inf,-0.8]	ahern_2022	19	-2.24132	Spec.(Œ±<10%Q)	0.627956	0.747636	-0.174446
SERPINC1	1.44556	673.106	0.51	<=	18.9344	maximize_metric	0.373427	0.654378	0.646154	0.727273	0.720047	COVID19	HC	0.898618	class	x	NA	69	126	16	6	-0.202769	-0.118264	Neither: 62	0.646154	0.727273	-0.188138	0.445492	3.91875	3.83187	0.110319	0.977829	-0.0707489	-0.202769	Neither: 35	(-0.8,0.8]	ahern_2022	20	-1.34527	Spec.(Œ±<10%Q)	0.708599	0.75959	-0.0694894
SERPIND1	1.27053	274.133	0.55	<=	16.3433	maximize_metric	0.398368	0.640553	0.625641	0.772727	0.7	COVID19	HC	0.898618	class	x	NA	73	122	17	5	-0.076271	-0.211149	Neither: 62	0.625641	0.772727	-0.44103	0.390179	4.29647	3.78736	0.0994517	0.881504	-0.378129	-0.076271	Neither: 35	(-0.8,0.8]	ahern_2022	21	-1.20191	Spec.(Œ±<20%Q)	0.671885	0.73293	-0.0869629
SERPINF1	-0.00131697	859.935	0.95	>=	16.6824	maximize_metric	0.141259	0.373272	0.323077	0.818182	0.518881	COVID19	HC	0.898618	class	x	NA	132	63	18	4	1.18871	-0.929194	Sensitivity: 18	0.323077	0.818182	-1.40881	0.246055	6.50833	5.25361	0.0910701	0.807212	-0.6152	1.18871	Neither: 35	(0.8, Inf]	ahern_2022	20	0.231765	None	0.564003	0.813267	-0.365999
SERPINF2	0.266476	1105.28	0.63	<=	16.9916	maximize_metric	0.191841	0.382488	0.328205	0.863636	0.55035	COVID19	HC	0.898618	class	x	NA	131	64	19	3	0.176725	-0.967513	Neither: 62	0.328205	0.863636	-1.05438	0.207552	6.20632	4.76421	0.0866054	0.767639	-0.741482	0.176725	Neither: 35	(-0.8,0.8]	ahern_2022	21	-0.915172	None	0.742642	0.752402	-0.0130563
SERPING1	1.60989	2067.93	0.21	>=	19.3187	maximize_metric	0.646853	0.718894	0.692308	0.954545	0.769697	COVID19	HC	0.898618	class	x	NA	60	135	21	1	-1.15151	-0.321205	Specificity: 22	0.692308	0.954545	-0.565848	0.228096	6.49524	3.23961	0.0562711	0.498766	-1.59947	-1.15151	FN: 66	(-Inf,-0.8]	ahern_2022	20	-2.42053	Spec.(Œ±<10%Q)	0.74999	0.849457	-0.124537
TF	2.74071	202.151	0.3	<=	21.2567	maximize_metric	0.62704	0.737327	0.717949	0.909091	0.86014	COVID19	HC	0.898618	class	x	NA	55	140	20	2	-0.866885	-0.236047	Specificity: 22	0.717949	0.909091	-0.557341	0.280996	5.17	3.43201	0.0748939	0.663832	-1.07274	-0.866885	FN: 66	(-Inf,-0.8]	ahern_2022	17	-2.09795	Spec.(Œ±<10%Q)	0.799577	0.869	-0.0832596
TTR	2.54271	469.282	0.22	<=	18.4976	maximize_metric	0.682051	0.714286	0.682051	1	0.853147	COVID19	HC	0.898618	class	x	NA	62	133	22	0	-1.11988	-0.38265	Specificity: 22	0.682051	0.9999	-2.0261	0.00252075	2201.78	89.0601	0.00456349	0.0404491	-3.062	-1.11988	FN: 66	(-Inf,-0.8]	ahern_2022	19	-2.38469	Spec.(Œ±<10%Q)	0.7452	0.873726	-0.159114
VTN	0.237388	3065.14	0.61	<=	18.222	maximize_metric	0.287179	0.359447	0.287179	1	0.54359	COVID19	HC	0.898618	class	x	NA	139	56	22	0	0.113476	-1.24765	Neither: 62	0.287179	0.9999	-5.61817	0.000180232	6101.39	3385.92	0.0626088	0.554942	-1.42021	0.113476	FN: 66	(-0.8,0.8]	ahern_2022	20	-0.986856	Spec.(Œ±<20%Q)	0.623913	0.842259	-0.300076
KRT10	0.0165782	217.828	0.89	<=	-0.258837	maximize_metric	0.307143	0.555556	0.45	0.857143	0.521429	COVID19	HC	0.740741	class	x	NA	11	9	6	1	0.264013	-0.644357	Neither: 1161	0.45	0.857143	-1.56075	0.232399	7.525	5.27568	0.245381	0.701087	-0.889278	0.264013	FN: 1214	(-0.8,0.8]	babacic_2023	11	0.0167146	None	0.629771	0.72174	-0.136308
DSG1	1.88288	318.768	0.73	<=	-0.0570577	maximize_metric	0.65	0.740741	0.65	1	0.7	COVID19	HC	0.740741	class	x	NA	7	13	7	0	-0.491983	-0.430783	Neither: 1161	0.65	0.9999	-6.72342	0.000275773	7301.27	2648.38	0.126955	0.362728	-1.89591	-0.491983	FN: 1214	(-0.8,0.8]	babacic_2023	4	-0.556754	None	0.619718	0.659091	-0.0615964
DPYSL2	5.6905	56.1031	0.78	<=	0.0313332	maximize_metric	0.8	0.857143	0.8	1	0.9	COVID19	HC	0.714286	class	x	NA	2	8	4	0	-0.255735	-0.223144	Neither: 1161	0.8	0.9999	-7.18394	0.000299993	7801.22	2601.28	0.133378	0.333446	-1.98303	-0.255735	FN: 1214	(-0.8,0.8]	babacic_2023	4	-0.377545	None	0.757789	0.592943	0.245307
APOM	6.77488	81.5436	0.84	<=	0.127303	maximize_metric	0.8	0.851852	0.8	1	0.957143	COVID19	HC	0.740741	class	x	NA	4	16	7	0	0.0277639	-0.223144	Neither: 1161	0.8	0.9999	-7.73657	0.000275624	8401.16	3048.79	0.127015	0.362901	-1.8954	0.0277639	FN: 1214	(-0.8,0.8]	babacic_2023	19	-0.162494	None	0.690612	0.8148	-0.165365
PCYOX1	3.54936	94.0574	0.9	<=	0.0780846	maximize_metric	0.707143	0.851852	0.85	0.857143	0.842857	COVID19	HC	0.740741	class	x	NA	3	17	6	1	0.311262	-0.00836825	Neither: 1161	0.85	0.857143	-1.58175	0.291603	7.58333	4.63919	0.214117	0.611762	-1.15503	0.311262	FN: 1214	(-0.8,0.8]	babacic_2023	11	0.0525564	None	0.843808	0.762399	0.101455
CTSS	5.61603	94.5958	0.7	<=	-0.0303873	maximize_metric	0.8	0.851852	0.8	1	0.921429	COVID19	HC	0.740741	class	x	NA	4	16	7	0	-0.633733	-0.223144	Neither: 1161	0.8	0.9999	-6.44711	0.000337532	7001.3	2075.18	0.10374	0.296399	-2.09324	-0.633733	FN: 1214	(-0.8,0.8]	babacic_2023	5	-0.66428	None	0.757143	0.802687	-0.0584133
TGOLN2	5.98461	76.5406	0.72	<=	0.0694831	maximize_metric	0.85	0.888889	0.85	1	0.942857	COVID19	HC	0.740741	class	x	NA	3	17	7	0	-0.539233	-0.162519	Neither: 1161	0.85	0.9999	-6.63132	0.000343541	7201.28	2097.1	0.101924	0.291213	-2.10867	-0.539233	FN: 1214	(-0.8,0.8]	babacic_2023	5	-0.592596	None	0.862304	0.659813	0.267651
COLEC10	1.32684	31.2465	0.78	<=	0.0231457	maximize_metric	0.557143	0.740741	0.7	0.857143	0.714286	COVID19	HC	0.740741	class	x	NA	6	14	6	1	-0.255735	-0.202524	Neither: 1161	0.7	0.857143	-1.32975	0.2807	6.88333	4.47486	0.227535	0.650101	-1.04096	-0.255735	FN: 1214	(-0.8,0.8]	babacic_2023	4	-0.377545	None	0.666606	0.903524	-0.304103
TIE1	1.25147	54.2718	0.57	<=	0.10986	maximize_metric	0.321429	0.703704	0.75	0.571429	0.657143	COVID19	HC	0.740741	class	x	NA	5	15	4	3	-1.24798	0.271934	Specificity: 502	0.75	0.571429	0.317291	0.600413	3.8325	4.52804	0.41352	1.18149	0.539926	-1.24798	Neither: 735	(-Inf,-0.8]	babacic_2023	3	-1.13022	Spec.(Œ±<20%Q)	0.761905	0.551724	0.322773
C8A	1.33465	43.3792	1.19	>=	-0.054618	maximize_metric	0.521429	0.851852	0.95	0.571429	0.671429	COVID19	HC	0.740741	class	x	NA	1	19	4	3	1.68151	0.508322	Sensitivity: 369	0.95	0.571429	-0.554996	0.640097	4.19417	4.1097	0.342951	0.979861	-0.0599139	1.68151	Neither: 735	(0.8, Inf]	babacic_2023	20	1.09197	Sens.(Œ±>80%Q)	0.640608	0.764617	-0.176958
ANG	-0.0754726	21.076	1.16	<=	0.090639	maximize_metric	0.185714	0.740741	0.9	0.285714	0.514286	COVID19	HC	0.740741	class	x	NA	2	18	2	5	1.53976	1.1474	Sensitivity: 369	0.9	0.285714	0.662013	0.849669	4.564	6.9529	0.533198	1.52342	1.5572	1.53976	FP: 83	(0.8, Inf]	babacic_2023	9	0.984443	Sens.(Œ±>80%Q)	0.580884	0.786554	-0.30311
FHL1	0.841275	110.906	0.86	>=	-0.0711781	maximize_metric	0.414286	0.703704	0.7	0.714286	0.642857	COVID19	HC	0.740741	class	x	NA	6	14	5	2	0.122263	-0.0202027	Neither: 1161	0.7	0.714286	-0.693798	0.453788	4.606	3.98226	0.302603	0.864581	-0.402877	0.122263	Neither: 735	(-0.8,0.8]	babacic_2023	3	-0.0908109	None	0.618234	0.846535	-0.314285
PIGR	1.1698	69.7753	0.52	>=	0.154896	maximize_metric	0.35	0.518519	0.35	1	0.635714	COVID19	HC	0.740741	class	x	NA	13	7	7	0	-1.48423	-1.04982	Specificity: 502	0.35	0.9999	-4.78923	0.000270923	5201.48	1920.84	0.129251	0.369288	-1.87639	-1.48423	FN: 1214	(-Inf,-0.8]	babacic_2023	14	-1.30943	Spec.(Œ±<10%Q)	0.541627	0.857815	-0.45981
KRT17	-0.142288	175.918	0.93	>=	-0.34976	maximize_metric	0.25	0.444444	0.25	1	0.507143	COVID19	HC	0.740741	class	x	NA	15	5	7	0	0.453012	-1.38629	Neither: 1161	0.25	0.9999	-8.56551	0.000161257	9301.07	5768.28	0.217061	0.620173	-1.13	0.453012	FN: 1214	(-0.8,0.8]	babacic_2023	5	0.160082	None	0.525004	0.875279	-0.511136
CALD1	3.10005	237.724	0.72	>=	-0.166606	maximize_metric	0.75	0.814815	0.75	1	0.821429	COVID19	HC	0.740741	class	x	NA	5	15	7	0	-0.539233	-0.287682	Neither: 1161	0.75	0.9999	-6.63132	0.000309973	7201.28	2324.07	0.112955	0.32273	-2.01491	-0.539233	FN: 1214	(-0.8,0.8]	babacic_2023	5	-0.592596	None	0.745413	0.761152	-0.0208946
CNTN3	2.93686	114.325	0.69	<=	0.124186	maximize_metric	0.421429	0.777778	0.85	0.571429	0.742857	COVID19	HC	0.740741	class	x	NA	3	17	4	3	-0.680982	0.397097	Neither: 1161	0.85	0.571429	0.148461	0.617484	3.9025	4.54213	0.407366	1.1639	0.487617	-0.680982	Neither: 735	(-0.8,0.8]	babacic_2023	3	-0.700122	None	0.655984	0.849164	-0.258115
CRP	5.84176	93.8843	0.71	>=	-0.467747	maximize_metric	0.85	0.888889	0.85	1	0.928571	COVID19	HC	0.740741	class	x	NA	3	17	7	0	-0.586483	-0.162519	Neither: 1161	0.85	0.9999	-6.53921	0.000349559	7101.29	2032.42	0.100172	0.286204	-2.12357	-0.586483	FN: 1214	(-0.8,0.8]	babacic_2023	16	-0.628438	None	0.754719	0.954004	-0.234323
NID1	-0.400811	143.316	0.99	<=	-0.092532	maximize_metric	0.2	0.407407	0.2	1	0.471429	COVID19	HC	0.740741	class	x	NA	16	4	7	0	0.73651	-1.60944	Neither: 1161	0.2	0.9999	-9.11814	0.000150904	9901.01	6561.49	0.231948	0.662709	-1.00345	0.73651	FN: 1214	(-0.8,0.8]	babacic_2023	8	0.375133	None	0.676112	0.782684	-0.146371
CRHBP	3.40059	134.015	0.61	>=	0.138086	maximize_metric	0.5	0.62963	0.5	1	0.771429	COVID19	HC	0.740741	class	x	NA	10	10	7	0	-1.05898	-0.693147	Specificity: 502	0.5	0.9999	-5.61817	0.000280602	6101.39	2175.29	0.124783	0.356523	-1.91437	-1.05898	FN: 1214	(-Inf,-0.8]	babacic_2023	3	-0.986856	Spec.(Œ±<20%Q)	0.375659	0.938214	-0.915295
GSTO1	4.42544	69.9593	0.5	>=	-0.132861	maximize_metric	0.9	0.925926	0.9	1	0.914286	COVID19	HC	0.740741	class	x	NA	2	18	7	0	-1.57873	-0.105361	Specificity: 502	0.9	0.9999	-4.60502	0.000636136	5001.5	787.496	0.0551082	0.157452	-2.50662	-1.57873	FN: 1214	(-Inf,-0.8]	babacic_2023	5	-1.38112	Spec.(Œ±<10%Q)	0.916415	0.813108	0.119606
EEF1A2	8.4786	40.41	0.98	<=	-0.0883407	maximize_metric	1	1	1	1	1	COVID19	HC	0.769231	class	x	NA	0	10	3	0	0.68926	0	Neither: 1161	0.9999	0.9999	-9.02603	0.000277381	9801.02	3534.06	0.108174	0.360581	-1.9023	0.68926	FN: 1214	(-0.8,0.8]	babacic_2023	3	0.339291	None	0.761351	0.861008	-0.12301
STMN1	3.4997	57.3245	0.63	<=	-0.135598	maximize_metric	0.6	0.714286	0.6	1	0.775	COVID19	HC	0.714286	class	x	NA	4	6	4	0	-0.964481	-0.510826	Specificity: 502	0.6	0.9999	-5.80238	0.000310598	6301.37	2029.72	0.128843	0.322107	-2.01676	-0.964481	FN: 1214	(-Inf,-0.8]	babacic_2023	4	-0.915172	None	0.666667	1	-0.405465
SERPINA10	1.68774	68.0471	0.62	>=	-0.0967976	maximize_metric	0.521429	0.851852	0.95	0.571429	0.707143	COVID19	HC	0.740741	class	x	NA	1	19	4	3	-1.01173	0.508322	Specificity: 502	0.95	0.571429	0.246945	0.632791	3.86167	4.73787	0.429414	1.2269	0.675027	-1.01173	Neither: 735	(-Inf,-0.8]	babacic_2023	17	-0.951014	Spec.(Œ±<20%Q)	0.625675	0.785789	-0.227857
TF	6.17001	122.607	0.82	<=	0.328817	maximize_metric	0.714286	0.925926	1	0.714286	0.928571	COVID19	HC	0.740741	class	x	NA	0	20	5	2	-0.0667356	0.336472	Neither: 1161	0.9999	0.714286	-0.630228	0.511515	4.522	4.01871	0.311046	0.888703	-0.331114	-0.0667356	Neither: 735	(-0.8,0.8]	babacic_2023	17	-0.234178	None	0.799577	0.869	-0.0832596
ALAD	4.26528	43.5536	0.53	>=	-0.298061	maximize_metric	0.757143	0.888889	0.9	0.857143	0.914286	COVID19	HC	0.740741	class	x	NA	2	18	6	1	-1.43698	0.0487902	Specificity: 502	0.9	0.857143	-0.804731	0.351937	5.425	3.77425	0.2435	0.695714	-0.905263	-1.43698	FN: 1214	(-Inf,-0.8]	babacic_2023	5	-1.27359	Spec.(Œ±<20%Q)	0.766205	0.839454	-0.0913016
H6PD	0.734049	119.165	0.63	<=	-0.0125544	maximize_metric	0.35	0.518519	0.35	1	0.564286	COVID19	HC	0.740741	class	x	NA	13	7	7	0	-0.964481	-1.04982	Specificity: 502	0.35	0.9999	-5.80238	0.000227679	6301.37	2768.42	0.153768	0.439336	-1.668	-0.964481	FN: 1214	(-Inf,-0.8]	babacic_2023	6	-0.915172	None	0.50866	0.922106	-0.59488
PSMB2	2.27043	118.554	0.47	>=	0.0703141	maximize_metric	0.5	0.62963	0.5	1	0.685714	COVID19	HC	0.740741	class	x	NA	10	10	7	0	-1.72048	-0.693147	Specificity: 502	0.5	0.9999	-4.32871	0.000381416	4701.53	1233.78	0.0918473	0.262421	-2.19433	-1.72048	FN: 1214	(-Inf,-0.8]	babacic_2023	4	-1.48864	Spec.(Œ±<10%Q)	0.584615	0.809524	-0.325492
KCTD12	2.47221	56.1894	0.65	>=	-0.124503	maximize_metric	0.707143	0.851852	0.85	0.857143	0.835714	COVID19	HC	0.740741	class	x	NA	3	17	6	1	-0.869981	-0.00836825	Specificity: 502	0.85	0.857143	-1.05674	0.323766	6.125	4.00397	0.228799	0.65371	-1.03023	-0.869981	FN: 1214	(-Inf,-0.8]	babacic_2023	3	-0.843489	None	0.829887	0.801917	0.0342848
IGHG1	0.201341	65.7762	1.19	>=	-0.257752	maximize_metric	0.321429	0.703704	0.75	0.571429	0.592857	COVID19	HC	0.740741	class	x	NA	5	15	4	3	1.68151	0.271934	Sensitivity: 369	0.75	0.571429	-0.554996	0.603588	4.19417	4.01487	0.335038	0.957252	-0.127178	1.68151	Neither: 735	(0.8, Inf]	babacic_2023	10	1.09197	Sens.(Œ±>80%Q)	0.584893	0.82917	-0.348996
CD163	0.21044	34.6512	0.97	<=	-0.103129	maximize_metric	0.207143	0.481481	0.35	0.857143	0.542857	COVID19	HC	0.740741	class	x	NA	13	7	6	1	0.642011	-0.895671	Neither: 1161	0.35	0.857143	-1.72876	0.214039	7.99167	5.84238	0.255871	0.73106	-0.800109	0.642011	FN: 1214	(-0.8,0.8]	babacic_2023	9	0.303449	None	0.57257	0.702502	-0.204514
IGKV3-7	2.62408	41.0932	0.77	>=	-0.366766	maximize_metric	0.45	0.714286	0.7	0.75	0.725	COVID19	HC	0.714286	class	x	NA	3	7	3	1	-0.302984	-0.0689929	Neither: 1161	0.7	0.75	-0.713598	0.419658	4.72	3.95427	0.335107	0.837768	-0.482646	-0.302984	Neither: 735	(-0.8,0.8]	babacic_2023	5	-0.413387	None	0.743427	0.72545	0.0244784
GANAB	2.17988	95.185	0.85	<=	0.181665	maximize_metric	0.328571	0.777778	0.9	0.428571	0.664286	COVID19	HC	0.740741	class	x	NA	2	18	3	4	0.0750136	0.741937	Neither: 1161	0.9	0.428571	0.498719	0.736991	4.17083	5.52581	0.463704	1.32487	0.966497	0.0750136	FP: 83	(-0.8,0.8]	babacic_2023	8	-0.126653	None	0.644525	0.700021	-0.0825974
HBD	-0.715778	28.931	1.26	<=	-0.120528	maximize_metric	0.228571	0.703704	0.8	0.428571	0.5	COVID19	HC	0.740741	class	x	NA	4	16	3	4	2.01225	0.624154	Sensitivity: 369	0.8	0.428571	-0.0781155	0.741788	3.93167	4.56446	0.406332	1.16095	0.478826	2.01225	Neither: 735	(0.8, Inf]	babacic_2023	14	1.34286	Sens.(Œ±>80%Q)	0.734126	0.796538	-0.081593
COL1A2	3.09648	71.7602	0.81	<=	0.0926603	maximize_metric	0.564286	0.814815	0.85	0.714286	0.814286	COVID19	HC	0.740741	class	x	NA	3	17	5	2	-0.113985	0.173953	Neither: 1161	0.85	0.714286	-0.614336	0.484229	4.501	3.97999	0.309486	0.884245	-0.344376	-0.113985	Neither: 735	(-0.8,0.8]	babacic_2023	3	-0.27002	None	0.794325	0.709835	0.11246
BHMT	3.25072	65.974	0.49	>=	-0.227244	maximize_metric	0.6	0.703704	0.6	1	0.828571	COVID19	HC	0.740741	class	x	NA	8	12	7	0	-1.62598	-0.510826	Specificity: 502	0.6	0.9999	-4.51292	0.000420025	4901.51	1168.11	0.0834106	0.238316	-2.26604	-1.62598	FN: 1214	(-Inf,-0.8]	babacic_2023	4	-1.41696	Spec.(Œ±<10%Q)	0.626355	0.952164	-0.41882
FSTL1	0.280974	33.5074	0.99	<=	0.0549841	maximize_metric	0.264286	0.592593	0.55	0.714286	0.564286	COVID19	HC	0.740741	class	x	NA	9	11	5	2	0.73651	-0.261365	Neither: 1161	0.55	0.714286	-0.900398	0.420206	4.879	4.09798	0.293973	0.839923	-0.476236	0.73651	Neither: 735	(-0.8,0.8]	babacic_2023	3	0.375133	None	0.628571	0.666667	-0.0588405
IGF1	7.53166	59.7382	0.9	<=	0.506003	maximize_metric	0.857143	0.962963	1	0.857143	0.978571	COVID19	HC	0.740741	class	x	NA	0	20	6	1	0.311262	0.154151	Neither: 1161	0.9999	0.857143	-1.58175	0.316055	7.58333	4.45592	0.205658	0.587594	-1.22692	0.311262	FN: 1214	(-0.8,0.8]	babacic_2023	4	0.0525564	None	0.828581	0.629773	0.274356
KRT5	0.258138	324.826	0.88	<=	-0.608068	maximize_metric	0.4	0.555556	0.4	1	0.55	COVID19	HC	0.740741	class	x	NA	12	8	7	0	0.216763	-0.916291	Neither: 1161	0.4	0.9999	-8.10499	0.000187987	8801.12	4682.3	0.186204	0.532012	-1.39228	0.216763	FN: 1214	(-0.8,0.8]	babacic_2023	6	-0.0191273	None	0.613949	0.763286	-0.217722
PLXNB1	7.4141	52.9912	0.87	<=	0.122727	maximize_metric	0.9	0.925926	0.9	1	0.978571	COVID19	HC	0.740741	class	x	NA	2	18	7	0	0.169513	-0.105361	Neither: 1161	0.9	0.9999	-8.01288	0.000289804	8701.13	3003.15	0.120801	0.345145	-1.94822	0.169513	FN: 1214	(-0.8,0.8]	babacic_2023	5	-0.0549691	None	0.881675	0.467398	0.634643
CES1	0.882774	24.529	0.98	>=	-0.0406696	maximize_metric	0.507143	0.703704	0.65	0.857143	0.685714	COVID19	HC	0.740741	class	x	NA	7	13	6	1	0.68926	-0.276632	Neither: 1161	0.65	0.857143	-1.74976	0.25363	8.05	5.23051	0.227413	0.649752	-1.042	0.68926	FN: 1214	(-0.8,0.8]	babacic_2023	3	0.339291	None	0.772152	0.625568	0.210521
HYAL1	5.30931	167.471	0.92	<=	0.229944	maximize_metric	0.857143	0.962963	1	0.857143	0.914286	COVID19	HC	0.740741	class	x	NA	0	20	6	1	0.405762	0.154151	Neither: 1161	0.9999	0.857143	-1.62375	0.313528	7.7	4.50761	0.204891	0.585404	-1.23344	0.405762	FN: 1214	(-0.8,0.8]	babacic_2023	6	0.12424	None	0.781604	0.68599	0.130485
PDLIM7	4.45568	42.8578	0.65	>=	-0.0145597	maximize_metric	0.7	0.769231	0.7	1	0.866667	COVID19	HC	0.769231	class	x	NA	3	7	3	0	-0.869981	-0.356675	Specificity: 502	0.7	0.9999	-5.98659	0.000326403	6501.35	1992.76	0.0919542	0.306514	-2.06315	-0.869981	FN: 1214	(-Inf,-0.8]	babacic_2023	3	-0.843489	None	0.82257	0.562847	0.379426
LDHA	7.53166	59.7382	0.9	>=	-0.191821	maximize_metric	0.857143	0.962963	1	0.857143	0.978571	COVID19	HC	0.740741	class	x	NA	0	20	6	1	0.311262	0.154151	Neither: 1161	0.9999	0.857143	-1.58175	0.316055	7.58333	4.45592	0.205658	0.587594	-1.22692	0.311262	FN: 1214	(-0.8,0.8]	babacic_2023	12	0.0525564	None	0.689104	0.776528	-0.119441
NPM1	1.73208	55.9029	0.72	>=	-0.0507463	maximize_metric	0.45	0.714286	0.7	0.75	0.725	COVID19	HC	0.714286	class	x	NA	3	7	3	1	-0.539233	-0.0689929	Neither: 1161	0.7	0.75	-0.629899	0.422993	4.58667	3.9205	0.341904	0.85476	-0.432095	-0.539233	Neither: 735	(-0.8,0.8]	babacic_2023	4	-0.592596	None	0.672303	0.698423	-0.0381152
ERP29	0.460725	36.3442	1.25	<=	0.484963	maximize_metric	0.5	0.857143	1	0.5	0.6	COVID19	HC	0.714286	class	x	NA	0	10	2	2	1.965	0.693147	Sensitivity: 369	0.9999	0.5	-0.346574	0.71236	4	4.36216	0.436216	1.09054	0.269358	1.965	Neither: 735	(0.8, Inf]	babacic_2023	4	1.30702	Sens.(Œ±>80%Q)	0.767838	0.712179	0.0752504
CD14	3.15346	116.819	0.67	>=	-0.0860074	maximize_metric	0.514286	0.777778	0.8	0.714286	0.764286	COVID19	HC	0.740741	class	x	NA	4	16	5	2	-0.775482	0.113329	Neither: 1161	0.8	0.714286	-0.391843	0.482015	4.207	3.95764	0.329255	0.940728	-0.176338	-0.775482	Neither: 735	(-0.8,0.8]	babacic_2023	18	-0.771805	None	0.728629	0.824656	-0.123801
CD93	6.62948	107.217	0.82	<=	0.0679953	maximize_metric	0.8	0.851852	0.8	1	0.942857	COVID19	HC	0.740741	class	x	NA	4	16	7	0	-0.0667356	-0.223144	Neither: 1161	0.8	0.9999	-7.55236	0.000282521	8201.18	2903.62	0.123917	0.35405	-1.92173	-0.0667356	FN: 1214	(-0.8,0.8]	babacic_2023	4	-0.234178	None	0.698774	0.889711	-0.241569
TUBA4A	-0.723685	43.5447	1.31	<=	0.00609762	maximize_metric	0.171429	0.592593	0.6	0.571429	0.45	COVID19	HC	0.740741	class	x	NA	8	12	4	3	2.2485	0.0487902	Sensitivity: 369	0.6	0.571429	-0.723825	0.575844	4.26417	3.90168	0.320247	0.914993	-0.2529	2.2485	Neither: 735	(0.8, Inf]	babacic_2023	5	1.52207	Sens.(Œ±>90%Q)	0.59516	0.656657	-0.0983328
RAB27B	5.68899	114.347	0.69	>=	-0.454701	maximize_metric	0.85	0.888889	0.85	1	0.914286	COVID19	HC	0.740741	class	x	NA	3	17	7	0	-0.680982	-0.162519	Neither: 1161	0.85	0.9999	-6.355	0.000362461	6901.31	1904.96	0.0966103	0.276029	-2.15384	-0.680982	FN: 1214	(-0.8,0.8]	babacic_2023	4	-0.700122	None	0.685156	0.932543	-0.308269
LAMB1	0.368965	33.7173	1	<=	0.186417	maximize_metric	0.278571	0.740741	0.85	0.428571	0.578571	COVID19	HC	0.740741	class	x	NA	3	17	3	4	0.78376	0.684779	Neither: 1161	0.85	0.428571	0.287682	0.73661	4.08333	5.15422	0.44179	1.26226	0.78023	0.78376	Neither: 735	(-0.8,0.8]	babacic_2023	6	0.410974	None	0.667453	0.609583	0.0906946
RAB10	3.02671	220.581	0.93	>=	-0.273351	maximize_metric	0.571429	0.888889	1	0.571429	0.685714	COVID19	HC	0.740741	class	x	NA	0	20	4	3	0.453012	0.559616	Neither: 1161	0.9999	0.571429	-0.189198	0.644858	4.0425	4.45506	0.385719	1.10206	0.303619	0.453012	Neither: 735	(-0.8,0.8]	babacic_2023	3	0.160082	None	0.741026	0.683625	0.0806265
LMNB1	4.7946	65.2018	0.66	>=	-0.256696	maximize_metric	0.807143	0.925926	0.95	0.857143	0.921429	COVID19	HC	0.740741	class	x	NA	1	19	6	1	-0.822732	0.102857	Specificity: 502	0.95	0.857143	-1.07774	0.340859	6.18333	3.96923	0.224674	0.641925	-1.06529	-0.822732	FN: 1214	(-Inf,-0.8]	babacic_2023	3	-0.807647	None	0.91845	0.89026	0.031174
KRT77	1.2415	171.12	0.74	<=	-0.470539	maximize_metric	0.507143	0.703704	0.65	0.857143	0.671429	COVID19	HC	0.740741	class	x	NA	7	13	6	1	-0.444734	-0.276632	Neither: 1161	0.65	0.857143	-1.24574	0.27683	6.65	4.41545	0.232392	0.663977	-0.999682	-0.444734	FN: 1214	(-0.8,0.8]	babacic_2023	4	-0.520913	None	0.663918	0.869223	-0.269442
EXTL2	8.81361	48.4604	0.98	<=	0.347317	maximize_metric	1	1	1	1	1	COVID19	HC	0.740741	class	x	NA	0	20	7	0	0.68926	0	Neither: 1161	0.9999	0.9999	-9.02603	0.000277381	9801.02	3534.06	0.126203	0.360581	-1.9023	0.68926	FN: 1214	(-0.8,0.8]	babacic_2023	3	0.339291	None	0.707248	1	-0.346374
APOA5	2.88753	110.876	1.12	>=	-0.286235	maximize_metric	0.571429	0.888889	1	0.571429	0.771429	COVID19	HC	0.740741	class	x	NA	0	20	4	3	1.35076	0.559616	Sensitivity: 369	0.9999	0.571429	-0.456512	0.647876	4.15333	4.22785	0.356279	1.01794	0.0533737	1.35076	Neither: 735	(0.8, Inf]	babacic_2023	5	0.841076	Sens.(Œ±>80%Q)	0.698592	0.692261	0.00910301
TUBB1	-0.288283	28.1795	1.26	<=	0.154932	maximize_metric	0.178571	0.666667	0.75	0.428571	0.5	COVID19	HC	0.740741	class	x	NA	5	15	3	4	2.01225	0.559616	Sensitivity: 369	0.75	0.428571	-0.0781155	0.733611	3.93167	4.49542	0.400186	1.14339	0.426587	2.01225	Neither: 735	(0.8, Inf]	babacic_2023	8	1.34286	Sens.(Œ±>80%Q)	0.696025	0.628907	0.101402
GLUD1	1.41938	64.5034	0.87	<=	0.0844662	maximize_metric	0.564286	0.814815	0.85	0.714286	0.735714	COVID19	HC	0.740741	class	x	NA	3	17	5	2	0.169513	0.173953	Neither: 1161	0.85	0.714286	-0.70969	0.481189	4.627	3.98608	0.301519	0.861482	-0.412096	0.169513	Neither: 735	(-0.8,0.8]	babacic_2023	3	-0.0549691	None	0.817313	0.57887	0.344944
ASL	2.38729	92.6069	0.52	>=	0.142256	maximize_metric	0.45	0.592593	0.45	1	0.714286	COVID19	HC	0.740741	class	x	NA	11	9	7	0	-1.48423	-0.798508	Specificity: 502	0.45	0.9999	-4.78923	0.000312363	5201.48	1666.21	0.112117	0.320334	-2.02204	-1.48423	FN: 1214	(-Inf,-0.8]	babacic_2023	3	-1.30943	Spec.(Œ±<10%Q)	0.531048	0.710169	-0.290649
RAD23B	6.47505	116.51	0.87	>=	-0.411315	maximize_metric	0.857143	0.962963	1	0.857143	0.95	COVID19	HC	0.740741	class	x	NA	0	20	6	1	0.169513	0.154151	Neither: 1161	0.9999	0.857143	-1.51875	0.319936	7.40833	4.3809	0.206972	0.591348	-1.21576	0.169513	FN: 1214	(-0.8,0.8]	babacic_2023	3	-0.0549691	None	0.850324	0.728724	0.154323
CNTFR	5.17129	58.9937	0.66	<=	0.191161	maximize_metric	0.807143	0.925926	0.95	0.857143	0.935714	COVID19	HC	0.740741	class	x	NA	1	19	6	1	-0.822732	0.102857	Specificity: 502	0.95	0.857143	-1.07774	0.340859	6.18333	3.96923	0.224674	0.641925	-1.06529	-0.822732	FN: 1214	(-Inf,-0.8]	babacic_2023	3	-0.807647	None	0.707897	0.860587	-0.195316
SOD2	1.02398	38.812	0.68	>=	-0.21208	maximize_metric	0.364286	0.666667	0.65	0.714286	0.65	COVID19	HC	0.740741	class	x	NA	7	13	5	2	-0.728232	-0.0943107	Neither: 1161	0.65	0.714286	-0.407735	0.453264	4.228	3.91456	0.324053	0.925865	-0.220555	-0.728232	Neither: 735	(-0.8,0.8]	babacic_2023	5	-0.735963	None	0.65231	0.701098	-0.0721276
IGKV2-30	3.50354	71.0266	0.63	<=	-0.336985	maximize_metric	0.6	0.692308	0.6	1	0.733333	COVID19	HC	0.769231	class	x	NA	4	6	3	0	-0.964481	-0.510826	Specificity: 502	0.6	0.9999	-5.80238	0.000299956	6301.37	2101.68	0.100058	0.333527	-1.98279	-0.964481	FN: 1214	(-Inf,-0.8]	babacic_2023	10	-0.915172	None	0.528165	0.809614	-0.427149
SERPING1	6.59807	83.4812	0.84	>=	-0.115196	maximize_metric	0.807143	0.925926	0.95	0.857143	0.957143	COVID19	HC	0.740741	class	x	NA	1	19	6	1	0.0277639	0.102857	Neither: 1161	0.95	0.857143	-1.45575	0.315381	7.23333	4.35782	0.210862	0.602464	-1.18269	0.0277639	FN: 1214	(-0.8,0.8]	babacic_2023	20	-0.162494	None	0.74999	0.849457	-0.124537
SERPINA1	8.81361	48.4604	0.98	>=	-0.196526	maximize_metric	1	1	1	1	1	COVID19	HC	0.740741	class	x	NA	0	20	7	0	0.68926	0	Neither: 1161	0.9999	0.9999	-9.02603	0.000277381	9801.02	3534.06	0.126203	0.360581	-1.9023	0.68926	FN: 1214	(-0.8,0.8]	babacic_2023	19	0.339291	None	0.71363	0.771826	-0.0783949
SEPTIN2	-0.496042	26.5188	1.02	<=	0.0379221	maximize_metric	0.45	0.714286	0.7	0.75	0.6	COVID19	HC	0.714286	class	x	NA	3	7	3	1	0.878259	-0.0689929	Sensitivity: 369	0.7	0.75	-1.13209	0.403879	5.38667	4.16947	0.309614	0.774035	-0.672255	0.878259	Neither: 735	(0.8, Inf]	babacic_2023	3	0.482658	None	0.680024	0.939357	-0.323068
SH3BGRL3	2.30597	167.047	0.59	>=	-0.0761995	maximize_metric	0.65	0.740741	0.65	1	0.757143	COVID19	HC	0.740741	class	x	NA	7	13	7	0	-1.15348	-0.430783	Specificity: 502	0.65	0.9999	-5.43396	0.000350746	5901.41	1683.54	0.099847	0.285277	-2.12633	-1.15348	FN: 1214	(-Inf,-0.8]	babacic_2023	11	-1.05854	Spec.(Œ±<20%Q)	0.761453	0.765959	-0.00589942
SBSN	3.79404	86.9971	0.67	<=	0.193878	maximize_metric	0.614286	0.851852	0.9	0.714286	0.85	COVID19	HC	0.740741	class	x	NA	2	18	5	2	-0.775482	0.231112	Neither: 1161	0.9	0.714286	-0.391843	0.500633	4.207	4.00168	0.332918	0.951195	-0.145197	-0.775482	Neither: 735	(-0.8,0.8]	babacic_2023	6	-0.771805	None	0.844812	0.584561	0.368252
EEF2	7.85137	47.7376	0.92	>=	-0.00641723	maximize_metric	0.9	0.925926	0.9	1	0.985714	COVID19	HC	0.740741	class	x	NA	2	18	7	0	0.405762	-0.105361	Neither: 1161	0.9	0.9999	-8.47341	0.000273529	9201.08	3364.53	0.127983	0.365666	-1.88717	0.405762	FN: 1214	(-0.8,0.8]	babacic_2023	8	0.12424	None	0.693949	0.841134	-0.192353
LTF	-0.2589	18.9334	1.16	>=	-0.135234	maximize_metric	0.178571	0.666667	0.75	0.428571	0.471429	COVID19	HC	0.740741	class	x	NA	5	15	3	4	1.53976	0.559616	Sensitivity: 369	0.75	0.428571	0.0625759	0.728821	3.99	4.6892	0.411333	1.17524	0.521341	1.53976	Neither: 735	(0.8, Inf]	babacic_2023	11	0.984443	Sens.(Œ±>80%Q)	0.569715	0.661873	-0.149937
AOC3	5.44484	136.693	0.76	<=	0.215736	maximize_metric	0.664286	0.888889	0.95	0.714286	0.9	COVID19	HC	0.740741	class	x	NA	1	19	5	2	-0.350234	0.285179	Neither: 1161	0.95	0.714286	-0.534874	0.505319	4.396	4.01067	0.319321	0.912344	-0.260779	-0.350234	Neither: 735	(-0.8,0.8]	babacic_2023	6	-0.449229	None	0.753293	0.814452	-0.0780615
MERTK	0.764268	34.5918	0.89	>=	-0.119943	maximize_metric	0.378571	0.814815	0.95	0.428571	0.607143	COVID19	HC	0.740741	class	x	NA	1	19	3	4	0.264013	0.796005	Neither: 1161	0.95	0.428571	0.442443	0.74544	4.1475	5.55439	0.468725	1.33921	1.00918	0.264013	FP: 83	(-0.8,0.8]	babacic_2023	3	0.0167146	None	0.848425	0.558947	0.417327
OIT3	3.48475	70.0171	0.46	>=	0.0348403	maximize_metric	0.7	0.777778	0.7	1	0.842857	COVID19	HC	0.740741	class	x	NA	6	14	7	0	-1.76773	-0.356675	Specificity: 502	0.7	0.9999	-4.2366	0.000541592	4601.54	850.889	0.0647199	0.184914	-2.42492	-1.76773	FN: 1214	(-Inf,-0.8]	babacic_2023	7	-1.52448	Spec.(Œ±<10%Q)	0.600788	0.722379	-0.184308
MSN	4.73603	89.2853	0.61	>=	-0.19594	maximize_metric	0.95	0.962963	0.95	1	0.95	COVID19	HC	0.740741	class	x	NA	1	19	7	0	-1.05898	-0.0512933	Specificity: 502	0.95	0.9999	-5.61817	0.000484405	6101.39	1260.67	0.0723169	0.20662	-2.36034	-1.05898	FN: 1214	(-Inf,-0.8]	babacic_2023	8	-0.986856	Spec.(Œ±<20%Q)	0.797416	0.805909	-0.0105949
TUBB4B	2.01879	146.777	0.81	<=	-0.112864	maximize_metric	0.6	0.692308	0.6	1	0.7	COVID19	HC	0.769231	class	x	NA	4	6	3	0	-0.113985	-0.510826	Neither: 1161	0.6	0.9999	-7.46026	0.00023502	8101.19	3447.7	0.127674	0.425579	-1.70893	-0.113985	FN: 1214	(-0.8,0.8]	babacic_2023	3	-0.27002	None	0.411471	0.953058	-0.839937
GC	-0.157501	33.3816	0.97	>=	0.00417466	maximize_metric	0.321429	0.703704	0.75	0.571429	0.521429	COVID19	HC	0.740741	class	x	NA	5	15	4	3	0.642011	0.271934	Neither: 1161	0.75	0.571429	-0.245475	0.602371	4.06583	4.20066	0.361606	1.03316	0.0986542	0.642011	Neither: 735	(-0.8,0.8]	babacic_2023	19	0.303449	None	0.703467	0.790486	-0.116627
ADAMDEC1	1.02082	23.7324	0.9	<=	0.264227	maximize_metric	0.421429	0.777778	0.85	0.571429	0.671429	COVID19	HC	0.740741	class	x	NA	3	17	4	3	0.311262	0.397097	Neither: 1161	0.85	0.571429	-0.146991	0.619235	4.025	4.34233	0.377594	1.07884	0.23455	0.311262	Neither: 735	(-0.8,0.8]	babacic_2023	4	0.0525564	None	0.849696	0.557443	0.421518
SFN	-0.842401	36.1721	1.23	>=	-0.161506	maximize_metric	0.221429	0.62963	0.65	0.571429	0.485714	COVID19	HC	0.740741	class	x	NA	7	13	4	3	1.8705	0.128833	Sensitivity: 369	0.65	0.571429	-0.611272	0.585156	4.2175	3.95812	0.328475	0.9385	-0.182966	1.8705	Neither: 735	(0.8, Inf]	babacic_2023	4	1.23534	Sens.(Œ±>80%Q)	0.822026	0.742694	0.101489
VASN	6.86916	67.3977	0.81	<=	0.198875	maximize_metric	0.9	0.925926	0.9	1	0.964286	COVID19	HC	0.740741	class	x	NA	2	18	7	0	-0.113985	-0.105361	Neither: 1161	0.9	0.9999	-7.46026	0.000313555	8101.19	2584.47	0.111658	0.319023	-2.02593	-0.113985	FN: 1214	(-0.8,0.8]	babacic_2023	13	-0.27002	None	0.739737	0.65246	0.125544
USP14	4.95117	136.469	0.68	>=	-0.144522	maximize_metric	0.7	0.777778	0.7	1	0.871429	COVID19	HC	0.740741	class	x	NA	6	14	7	0	-0.728232	-0.356675	Neither: 1161	0.7	0.9999	-6.2629	0.000313734	6801.32	2168.76	0.111606	0.318873	-2.02638	-0.728232	FN: 1214	(-0.8,0.8]	babacic_2023	3	-0.735963	None	0.660206	0.73356	-0.105357
VSIG4	8.81361	48.4604	0.98	>=	-0.182465	maximize_metric	1	1	1	1	1	COVID19	HC	0.740741	class	x	NA	0	20	7	0	0.68926	0	Neither: 1161	0.9999	0.9999	-9.02603	0.000277381	9801.02	3534.06	0.126203	0.360581	-1.9023	0.68926	FN: 1214	(-0.8,0.8]	babacic_2023	3	0.339291	None	0.827876	0.88326	-0.0647563
ASS1	0.360276	327.703	0.88	>=	0.202492	maximize_metric	0.4	0.555556	0.4	1	0.571429	COVID19	HC	0.740741	class	x	NA	12	8	7	0	0.216763	-0.916291	Neither: 1161	0.4	0.9999	-8.10499	0.000187987	8801.12	4682.3	0.186204	0.532012	-1.39228	0.216763	FN: 1214	(-0.8,0.8]	babacic_2023	4	-0.0191273	None	0.570767	0.74098	-0.260993
CCT3	0.366803	78.9824	0.87	<=	-0.18922	maximize_metric	0.3	0.5	0.3	1	0.55	COVID19	HC	0.714286	class	x	NA	7	3	4	0	0.169513	-1.20397	Neither: 1161	0.3	0.9999	-8.01288	0.000177644	8701.13	4898.56	0.225192	0.56298	-1.30015	0.169513	FN: 1214	(-0.8,0.8]	babacic_2023	3	-0.0549691	None	0.430652	0.873361	-0.707048
FRMPD1	4.39363	55.1665	0.63	<=	0.133942	maximize_metric	0.8	0.857143	0.8	1	0.85	COVID19	HC	0.714286	class	x	NA	2	8	4	0	-0.964481	-0.223144	Specificity: 502	0.8	0.9999	-5.80238	0.000389586	6301.37	1618.47	0.102738	0.256844	-2.21092	-0.964481	FN: 1214	(-Inf,-0.8]	babacic_2023	4	-0.915172	None	0.929649	0.674553	0.320758
FBN1	-0.631005	29.9899	1.02	<=	0.177757	maximize_metric	0.235714	0.777778	0.95	0.285714	0.471429	COVID19	HC	0.740741	class	x	NA	1	19	2	5	0.878259	1.20147	Sensitivity: 369	0.95	0.285714	0.884506	0.845931	4.858	7.56656	0.545141	1.55755	1.65872	0.878259	FP: 83	(0.8, Inf]	babacic_2023	6	0.482658	None	0.659072	0.770718	-0.15649
PSMD2	3.31331	54.5647	0.51	<=	0.044761	maximize_metric	0.607143	0.777778	0.75	0.857143	0.842857	COVID19	HC	0.740741	class	x	NA	5	15	6	1	-1.53148	-0.133531	Specificity: 502	0.75	0.857143	-0.76273	0.325694	5.30833	3.77557	0.248938	0.711253	-0.859035	-1.53148	FN: 1214	(-Inf,-0.8]	babacic_2023	3	-1.34527	Spec.(Œ±<10%Q)	0.762712	0.537144	0.350615
RARRES2	1.82308	102.538	0.46	>=	0.109006	maximize_metric	0.55	0.666667	0.55	1	0.707143	COVID19	HC	0.740741	class	x	NA	9	11	7	0	-1.76773	-0.597837	Specificity: 502	0.55	0.9999	-4.2366	0.000425538	4601.54	1082.52	0.0823384	0.235253	-2.27516	-1.76773	FN: 1214	(-Inf,-0.8]	babacic_2023	9	-1.52448	Spec.(Œ±<10%Q)	0.659547	0.767675	-0.151813
IGHM	1.06013	75.9231	0.76	<=	-0.0461055	maximize_metric	0.364286	0.666667	0.65	0.714286	0.657143	COVID19	HC	0.740741	class	x	NA	7	13	5	2	-0.350234	-0.0943107	Neither: 1161	0.65	0.714286	-0.534874	0.449326	4.396	3.94321	0.31395	0.896999	-0.306432	-0.350234	Neither: 735	(-0.8,0.8]	babacic_2023	20	-0.449229	None	0.577374	0.749396	-0.260777
SPTA1	0.637219	235.883	0.78	>=	-0.114089	maximize_metric	0.407143	0.62963	0.55	0.857143	0.585714	COVID19	HC	0.740741	class	x	NA	9	11	6	1	-0.255735	-0.443686	Neither: 1161	0.55	0.857143	-1.32975	0.25641	6.88333	4.68269	0.238103	0.680294	-0.95114	-0.255735	FN: 1214	(-0.8,0.8]	babacic_2023	6	-0.377545	None	0.615689	0.692239	-0.117189
PRPF4B	0.419592	23.8511	1.03	>=	-0.108158	maximize_metric	0.466667	0.769231	0.8	0.666667	0.6	COVID19	HC	0.769231	class	x	NA	2	8	2	1	0.925509	0.182322	Sensitivity: 369	0.8	0.666667	-0.73827	0.518139	4.545	4.00091	0.264087	0.880289	-0.356146	0.925509	Neither: 735	(0.8, Inf]	babacic_2023	3	0.5185	None	0.857143	0.555556	0.433636
MEGF8	1.74428	40.8741	0.79	<=	0.129887	maximize_metric	0.371429	0.740741	0.8	0.571429	0.678571	COVID19	HC	0.740741	class	x	NA	4	16	4	3	-0.208485	0.336472	Neither: 1161	0.8	0.571429	0.00776979	0.609922	3.96083	4.39719	0.388559	1.11017	0.327756	-0.208485	Neither: 735	(-0.8,0.8]	babacic_2023	5	-0.341704	None	0.71028	0.617647	0.139743
C5	5.56161	137.202	0.84	>=	-0.0662185	maximize_metric	0.714286	0.925926	1	0.714286	0.914286	COVID19	HC	0.740741	class	x	NA	0	20	5	2	0.0277639	0.336472	Neither: 1161	0.9999	0.714286	-0.662013	0.510507	4.564	4.01522	0.307916	0.87976	-0.357721	0.0277639	Neither: 735	(-0.8,0.8]	babacic_2023	20	-0.162494	None	0.641602	0.818864	-0.24395
CPN1	1.68599	61.0272	0.57	>=	0.0446876	maximize_metric	0.457143	0.666667	0.6	0.857143	0.721429	COVID19	HC	0.740741	class	x	NA	8	12	6	1	-1.24798	-0.356675	Specificity: 502	0.6	0.857143	-0.888733	0.288433	5.65833	3.98584	0.246547	0.70442	-0.879363	-1.24798	FN: 1214	(-Inf,-0.8]	babacic_2023	19	-1.13022	Spec.(Œ±<20%Q)	0.646497	0.827609	-0.246972
ANGPTL6	2.36913	52.984	0.66	<=	0.202029	maximize_metric	0.471429	0.814815	0.9	0.571429	0.75	COVID19	HC	0.740741	class	x	NA	2	18	4	3	-0.822732	0.454255	Specificity: 502	0.9	0.571429	0.190669	0.625297	3.885	4.63166	0.417267	1.19219	0.571777	-0.822732	Neither: 735	(-Inf,-0.8]	babacic_2023	3	-0.807647	None	0.681137	0.80026	-0.161173
TMSB4X	-0.343963	34.7118	1.26	>=	-0.106677	maximize_metric	0.228571	0.703704	0.8	0.428571	0.5	COVID19	HC	0.740741	class	x	NA	4	16	3	4	2.01225	0.624154	Sensitivity: 369	0.8	0.428571	-0.0781155	0.741788	3.93167	4.56446	0.406332	1.16095	0.478826	2.01225	Neither: 735	(0.8, Inf]	babacic_2023	8	1.34286	Sens.(Œ±>80%Q)	0.787661	0.708506	0.105909
PARK7	5.0438	101.179	0.71	>=	-0.151192	maximize_metric	0.657143	0.814815	0.8	0.857143	0.9	COVID19	HC	0.740741	class	x	NA	4	16	6	1	-0.586483	-0.0689929	Neither: 1161	0.8	0.857143	-1.18274	0.306387	6.475	4.17716	0.225792	0.645121	-1.05578	-0.586483	FN: 1214	(-0.8,0.8]	babacic_2023	7	-0.628438	None	0.729459	0.699111	0.0424945
IGHV1-3	1.96895	35.4874	0.88	<=	-0.00968952	maximize_metric	0.35	0.642857	0.6	0.75	0.65	COVID19	HC	0.714286	class	x	NA	4	6	3	1	0.216763	-0.223144	Neither: 1161	0.6	0.75	-0.897735	0.394926	5.01333	4.07928	0.325474	0.813686	-0.554292	0.216763	Neither: 735	(-0.8,0.8]	babacic_2023	7	-0.0191273	None	0.473845	0.774338	-0.491129
MBL2	-1.30107	54.2205	1.44	<=	-0.462625	maximize_metric	0.107143	0.407407	0.25	0.857143	0.435714	COVID19	HC	0.740741	class	x	NA	15	5	6	1	2.86275	-1.23214	Sensitivity: 369	0.25	0.857143	-2.71579	0.185818	10.7333	8.43731	0.27513	0.786085	-0.636407	2.86275	Neither: 735	(0.8, Inf]	babacic_2023	18	1.98801	Sens.(Œ±>90%Q)	0.616354	0.76098	-0.210785
IGLV3-19	0.523768	147.776	0.91	>=	-0.101436	maximize_metric	0.407143	0.62963	0.55	0.857143	0.607143	COVID19	HC	0.740741	class	x	NA	9	11	6	1	0.358512	-0.443686	Neither: 1161	0.55	0.857143	-1.60275	0.245089	7.64167	5.15682	0.23619	0.674829	-0.967396	0.358512	FN: 1214	(-0.8,0.8]	babacic_2023	15	0.0883982	None	0.634805	0.808378	-0.241711
IGLV4-69	0.393677	29.6949	0.71	>=	-0.238059	maximize_metric	0.171429	0.592593	0.6	0.571429	0.535714	COVID19	HC	0.740741	class	x	NA	8	12	4	3	-0.586483	0.0487902	Neither: 1161	0.6	0.571429	0.120323	0.575471	3.91417	4.27243	0.382036	1.09153	0.272306	-0.586483	Neither: 735	(-0.8,0.8]	babacic_2023	10	-0.628438	None	0.649049	0.780838	-0.184859
CFP	5.60847	131.108	0.84	<=	0.104591	maximize_metric	0.757143	0.888889	0.9	0.857143	0.921429	COVID19	HC	0.740741	class	x	NA	2	18	6	1	0.0277639	0.0487902	Neither: 1161	0.9	0.857143	-1.45575	0.306932	7.23333	4.41048	0.21341	0.609744	-1.16103	0.0277639	FN: 1214	(-0.8,0.8]	babacic_2023	17	-0.162494	None	0.785471	0.777377	0.0103586
THBS4	7.74674	46.8103	0.89	<=	0.0774229	maximize_metric	0.95	0.962963	0.95	1	0.985714	COVID19	HC	0.740741	class	x	NA	1	19	7	0	0.264013	-0.0512933	Neither: 1161	0.95	0.9999	-8.19709	0.00029498	8901.11	3018.26	0.118681	0.339088	-1.96624	0.264013	FN: 1214	(-0.8,0.8]	babacic_2023	8	0.0167146	None	0.848438	0.755319	0.116257
PTPRF	0.681102	133.327	0.65	<=	-0.0686015	maximize_metric	0.357143	0.592593	0.5	0.857143	0.571429	COVID19	HC	0.740741	class	x	NA	10	10	6	1	-0.869981	-0.538997	Specificity: 502	0.5	0.857143	-1.05674	0.261148	6.125	4.31617	0.246638	0.70468	-0.878588	-0.869981	FN: 1214	(-Inf,-0.8]	babacic_2023	5	-0.843489	None	0.640527	0.78679	-0.20567
CFL1	1.72225	115.396	0.44	>=	-0.0298754	maximize_metric	0.6	0.703704	0.6	1	0.7	COVID19	HC	0.740741	class	x	NA	8	12	7	0	-1.86223	-0.510826	Specificity: 502	0.6	0.9999	-4.05239	0.000494278	4401.56	891.748	0.0709093	0.202598	-2.3723	-1.86223	FN: 1214	(-Inf,-0.8]	babacic_2023	11	-1.59617	Spec.(Œ±<10%Q)	0.772061	0.722961	0.0657084
CTSG	0.932577	79.8407	0.75	>=	-0.312415	maximize_metric	0.328571	0.777778	0.9	0.428571	0.628571	COVID19	HC	0.740741	class	x	NA	2	18	3	4	-0.397484	0.741937	Neither: 1161	0.9	0.428571	0.63941	0.732914	4.22917	5.70346	0.472011	1.3486	1.0371	-0.397484	FP: 83	(-0.8,0.8]	babacic_2023	4	-0.485071	None	0.759101	0.560008	0.304183
HGFAC	6.86191	72.2636	0.85	<=	0.295688	maximize_metric	0.807143	0.925926	0.95	0.857143	0.964286	COVID19	HC	0.740741	class	x	NA	1	19	6	1	0.0750136	0.102857	Neither: 1161	0.95	0.857143	-1.47675	0.314085	7.29167	4.38286	0.210377	0.601078	-1.18681	0.0750136	FN: 1214	(-0.8,0.8]	babacic_2023	15	-0.126653	None	0.695726	0.730066	-0.0481791
ALDOB	1.24923	146.38	0.78	>=	-0.00698098	maximize_metric	0.457143	0.666667	0.6	0.857143	0.685714	COVID19	HC	0.740741	class	x	NA	8	12	6	1	-0.255735	-0.356675	Neither: 1161	0.6	0.857143	-1.32975	0.264384	6.88333	4.60873	0.234342	0.669549	-0.983105	-0.255735	FN: 1214	(-0.8,0.8]	babacic_2023	12	-0.377545	None	0.63469	0.614522	0.0322928
ARPC2	0.401107	54.0325	0.88	>=	-0.119075	maximize_metric	0.328571	0.777778	0.9	0.428571	0.557143	COVID19	HC	0.740741	class	x	NA	2	18	3	4	0.216763	0.741937	Neither: 1161	0.9	0.428571	0.456512	0.738275	4.15333	5.47127	0.461062	1.31732	0.944039	0.216763	FP: 83	(-0.8,0.8]	babacic_2023	3	-0.0191273	None	0.647023	0.683308	-0.0545634
PSMA4	8.81361	48.4604	0.98	>=	-0.384541	maximize_metric	1	1	1	1	1	COVID19	HC	0.740741	class	x	NA	0	20	7	0	0.68926	0	Neither: 1161	0.9999	0.9999	-9.02603	0.000277381	9801.02	3534.06	0.126203	0.360581	-1.9023	0.68926	FN: 1214	(-0.8,0.8]	babacic_2023	4	0.339291	None	0.857748	0.85685	0.0010478
ITGA2B	2.50033	43.9825	0.67	<=	0.137268	maximize_metric	0.514286	0.777778	0.8	0.714286	0.778571	COVID19	HC	0.740741	class	x	NA	4	16	5	2	-0.775482	0.113329	Neither: 1161	0.8	0.714286	-0.391843	0.482015	4.207	3.95764	0.329255	0.940728	-0.176338	-0.775482	Neither: 735	(-0.8,0.8]	babacic_2023	6	-0.771805	None	0.738177	0.600775	0.205963
CAVIN2	0.737589	23.2835	1.11	>=	0.0780942	maximize_metric	0.307143	0.555556	0.45	0.857143	0.557143	COVID19	HC	0.740741	class	x	NA	11	9	6	1	1.30351	-0.644357	Sensitivity: 369	0.45	0.857143	-2.02277	0.218765	8.80833	6.21317	0.246881	0.705374	-0.876525	1.30351	FN: 1214	(0.8, Inf]	babacic_2023	6	0.805234	None	0.589783	0.735349	-0.22059
IGKV3-20	1.82469	52.5149	1.06	>=	-0.408607	maximize_metric	0.514286	0.777778	0.8	0.714286	0.692857	COVID19	HC	0.740741	class	x	NA	4	16	5	2	1.06726	0.113329	Sensitivity: 369	0.8	0.714286	-1.01164	0.462483	5.026	4.04076	0.28139	0.803971	-0.583195	1.06726	Neither: 735	(0.8, Inf]	babacic_2023	18	0.626025	None	0.636957	0.739596	-0.149401
YWHAZ	1.30218	17.8032	1.12	>=	-0.228173	maximize_metric	0.378571	0.814815	0.95	0.428571	0.678571	COVID19	HC	0.740741	class	x	NA	1	19	3	4	1.35076	0.796005	Sensitivity: 369	0.95	0.428571	0.118852	0.757105	4.01333	5.10228	0.444967	1.27133	0.807228	1.35076	FP: 83	(0.8, Inf]	babacic_2023	11	0.841076	Sens.(Œ±>80%Q)	0.742989	0.722398	0.0281044
HLA-A	1.02255	76.4447	0.76	>=	-0.615814	maximize_metric	0.371429	0.740741	0.8	0.571429	0.65	COVID19	HC	0.740741	class	x	NA	4	16	4	3	-0.350234	0.336472	Neither: 1161	0.8	0.571429	0.0499772	0.609726	3.94333	4.42372	0.392638	1.12182	0.362425	-0.350234	Neither: 735	(-0.8,0.8]	babacic_2023	10	-0.449229	None	0.688392	0.598063	0.140663
ALB	8.15802	38.5463	0.93	<=	0.15363	maximize_metric	0.95	0.962963	0.95	1	0.992857	COVID19	HC	0.740741	class	x	NA	1	19	7	0	0.453012	-0.0512933	Neither: 1161	0.95	0.9999	-8.56551	0.000281577	9301.07	3303.9	0.124326	0.355217	-1.91826	0.453012	FN: 1214	(-0.8,0.8]	babacic_2023	16	0.160082	None	0.747922	0.902262	-0.187606
COTL1	3.68487	53.8393	0.51	>=	-0.206686	maximize_metric	0.707143	0.851852	0.85	0.857143	0.871429	COVID19	HC	0.740741	class	x	NA	3	17	6	1	-1.53148	-0.00836825	Specificity: 502	0.85	0.857143	-0.76273	0.345379	5.30833	3.75277	0.247435	0.706957	-0.871814	-1.53148	FN: 1214	(-Inf,-0.8]	babacic_2023	4	-1.34527	Spec.(Œ±<10%Q)	0.587189	0.935011	-0.465211
CANX	1.13863	110.683	0.45	>=	0.0663064	maximize_metric	0.45	0.592593	0.45	1	0.614286	COVID19	HC	0.740741	class	x	NA	11	9	7	0	-1.81498	-0.798508	Specificity: 502	0.45	0.9999	-4.1445	0.000372823	4501.55	1208.56	0.0939667	0.268476	-2.17631	-1.81498	FN: 1214	(-Inf,-0.8]	babacic_2023	3	-1.56032	Spec.(Œ±<10%Q)	0.484375	0.794872	-0.495321
IL1RAP	6.96334	57.7282	0.82	<=	0.00230779	maximize_metric	0.9	0.925926	0.9	1	0.971429	COVID19	HC	0.740741	class	x	NA	2	18	7	0	-0.0667356	-0.105361	Neither: 1161	0.9	0.9999	-7.55236	0.000309218	8201.18	2653.03	0.113223	0.323494	-2.01263	-0.0667356	FN: 1214	(-0.8,0.8]	babacic_2023	6	-0.234178	None	0.767501	0.83707	-0.0867673
PRDX6	6.06916	118.388	0.76	>=	-0.150373	maximize_metric	0.8	0.851852	0.8	1	0.921429	COVID19	HC	0.740741	class	x	NA	4	16	7	0	-0.350234	-0.223144	Neither: 1161	0.8	0.9999	-6.99973	0.000306645	7601.24	2479.68	0.114177	0.32622	-2.00452	-0.350234	FN: 1214	(-0.8,0.8]	babacic_2023	9	-0.449229	None	0.761336	0.777681	-0.0212406
HSPD1	5.56909	35.6353	0.69	<=	-0.113832	maximize_metric	0.9	0.923077	0.9	1	0.933333	COVID19	HC	0.769231	class	x	NA	1	9	3	0	-0.680982	-0.105361	Neither: 1161	0.9	0.9999	-6.355	0.000380859	6901.31	1813	0.0788113	0.262704	-2.19349	-0.680982	FN: 1214	(-0.8,0.8]	babacic_2023	6	-0.700122	None	0.848139	0.574463	0.389608
LYZ	2.31109	60.2377	0.59	<=	-0.0287342	maximize_metric	0.407143	0.62963	0.55	0.857143	0.728571	COVID19	HC	0.740741	class	x	NA	9	11	6	1	-1.15348	-0.443686	Specificity: 502	0.55	0.857143	-0.930735	0.276748	5.775	4.08143	0.247359	0.706741	-0.872457	-1.15348	FN: 1214	(-Inf,-0.8]	babacic_2023	15	-1.05854	Spec.(Œ±<20%Q)	0.692543	0.771334	-0.107751
GPT	1.67946	213.338	0.68	>=	0.0189042	maximize_metric	0.55	0.666667	0.55	1	0.692857	COVID19	HC	0.740741	class	x	NA	9	11	7	0	-0.728232	-0.597837	Neither: 1161	0.55	0.9999	-6.2629	0.000266464	6801.32	2553.26	0.131392	0.375407	-1.85819	-0.728232	FN: 1214	(-0.8,0.8]	babacic_2023	4	-0.735963	None	0.567061	0.782165	-0.321599
TPI1	0.912417	44.5304	0.66	>=	-0.166894	maximize_metric	0.328571	0.777778	0.9	0.428571	0.607143	COVID19	HC	0.740741	class	x	NA	2	18	3	4	-0.822732	0.741937	Specificity: 502	0.9	0.428571	0.766033	0.72949	4.28167	5.85836	0.478885	1.36824	1.09554	-0.822732	FP: 83	(-Inf,-0.8]	babacic_2023	9	-0.807647	None	0.767062	0.654432	0.1588
SOD3	4.18501	170.014	0.68	<=	-0.0966331	maximize_metric	0.9	0.925926	0.9	1	0.9	COVID19	HC	0.740741	class	x	NA	2	18	7	0	-0.728232	-0.105361	Neither: 1161	0.9	0.9999	-6.2629	0.000390045	6801.32	1744.71	0.0897837	0.256525	-2.21187	-0.728232	FN: 1214	(-0.8,0.8]	babacic_2023	10	-0.735963	None	0.668556	0.788739	-0.165315
CORO1A	1.30314	55.2782	0.8	>=	-0.237457	maximize_metric	0.235714	0.777778	0.95	0.285714	0.578571	COVID19	HC	0.740741	class	x	NA	1	19	2	5	-0.161235	1.20147	Neither: 1161	0.95	0.285714	1.23414	0.83427	5.32	8.19961	0.539448	1.54128	1.61033	-0.161235	FP: 83	(-0.8,0.8]	babacic_2023	8	-0.305862	None	0.694719	0.649189	0.0677844
JCHAIN	0.386126	120.384	0.97	>=	-0.0809849	maximize_metric	0.407143	0.62963	0.55	0.857143	0.592857	COVID19	HC	0.740741	class	x	NA	9	11	6	1	0.642011	-0.443686	Neither: 1161	0.55	0.857143	-1.72876	0.240464	7.99167	5.38995	0.236056	0.674447	-0.968535	0.642011	FN: 1214	(-0.8,0.8]	babacic_2023	15	0.303449	None	0.678843	0.788495	-0.149737
SERPINA5	6.96607	85.4625	0.84	<=	0.133765	maximize_metric	0.85	0.888889	0.85	1	0.957143	COVID19	HC	0.740741	class	x	NA	3	17	7	0	0.0277639	-0.162519	Neither: 1161	0.85	0.9999	-7.73657	0.000288044	8401.16	2917.39	0.121541	0.34726	-1.94193	0.0277639	FN: 1214	(-0.8,0.8]	babacic_2023	13	-0.162494	None	0.759088	0.619182	0.203719
APOE	2.32751	93.1876	0.5	<=	-0.0917988	maximize_metric	0.607143	0.777778	0.75	0.857143	0.785714	COVID19	HC	0.740741	class	x	NA	5	15	6	1	-1.57873	-0.133531	Specificity: 502	0.75	0.857143	-0.741729	0.327248	5.25	3.75754	0.250503	0.715722	-0.845739	-1.57873	FN: 1214	(-Inf,-0.8]	babacic_2023	21	-1.38112	Spec.(Œ±<10%Q)	0.660842	0.73281	-0.103371
PSMB7	-0.240401	14.9891	0.98	<=	0.0757222	maximize_metric	0.128571	0.62963	0.7	0.428571	0.464286	COVID19	HC	0.740741	class	x	NA	6	14	3	4	0.68926	0.490623	Neither: 1161	0.7	0.428571	0.31582	0.713754	4.095	4.93639	0.421914	1.20547	0.611277	0.68926	Neither: 735	(-0.8,0.8]	babacic_2023	4	0.339291	None	0.816706	0.52752	0.437093
APOD	5.00106	65.8883	0.64	<=	0.112773	maximize_metric	0.75	0.814815	0.75	1	0.921429	COVID19	HC	0.740741	class	x	NA	5	15	7	0	-0.917231	-0.287682	Specificity: 502	0.75	0.9999	-5.89448	0.000357013	6401.36	1794.01	0.0980892	0.280255	-2.14127	-0.917231	FN: 1214	(-Inf,-0.8]	babacic_2023	20	-0.879331	None	0.595771	0.825242	-0.325821
CTSA	0.642943	54.999	1.13	>=	-0.101097	maximize_metric	0.464286	0.740741	0.75	0.714286	0.657143	COVID19	HC	0.740741	class	x	NA	5	15	5	2	1.39801	0.0487902	Sensitivity: 369	0.75	0.714286	-1.12289	0.450011	5.173	4.0929	0.276921	0.791204	-0.621176	1.39801	Neither: 735	(0.8, Inf]	babacic_2023	4	0.876918	Sens.(Œ±>80%Q)	0.742424	0.682243	0.0845349
ITIH3	4.95493	43.227	0.55	>=	-0.081083	maximize_metric	0.9	0.925926	0.9	1	0.95	COVID19	HC	0.740741	class	x	NA	2	18	7	0	-1.34248	-0.105361	Specificity: 502	0.9	0.9999	-5.06554	0.000537816	5501.45	1024.1	0.0651531	0.186152	-2.42123	-1.34248	FN: 1214	(-Inf,-0.8]	babacic_2023	20	-1.20191	Spec.(Œ±<20%Q)	0.818434	0.817794	0.000781394
PLA2G7	3.13405	75.1178	0.55	<=	0.0136704	maximize_metric	0.65	0.740741	0.65	1	0.864286	COVID19	HC	0.740741	class	x	NA	7	13	7	0	-1.34248	-0.430783	Specificity: 502	0.65	0.9999	-5.06554	0.000384223	5501.45	1432.91	0.0911613	0.260461	-2.20016	-1.34248	FN: 1214	(-Inf,-0.8]	babacic_2023	6	-1.20191	Spec.(Œ±<20%Q)	0.630677	0.703205	-0.108855
MMRN1	0.204443	21.6317	1.02	>=	-0.0266942	maximize_metric	0.364286	0.666667	0.65	0.714286	0.557143	COVID19	HC	0.740741	class	x	NA	7	13	5	2	0.878259	-0.0943107	Sensitivity: 369	0.65	0.714286	-0.948075	0.436996	4.942	4.07478	0.288582	0.82452	-0.522059	0.878259	Neither: 735	(0.8, Inf]	babacic_2023	10	0.482658	None	0.62244	0.747354	-0.182892
FLT4	0.239816	127.616	0.82	>=	0.109661	maximize_metric	0.307143	0.555556	0.45	0.857143	0.535714	COVID19	HC	0.740741	class	x	NA	11	9	6	1	-0.0667356	-0.644357	Neither: 1161	0.45	0.857143	-1.41375	0.237634	7.11667	4.9985	0.245828	0.702365	-0.885475	-0.0667356	FN: 1214	(-0.8,0.8]	babacic_2023	5	-0.234178	None	0.730365	0.631779	0.145004
FASN	2.58943	99.9018	0.57	<=	0.107508	maximize_metric	0.607143	0.777778	0.75	0.857143	0.742857	COVID19	HC	0.740741	class	x	NA	5	15	6	1	-1.24798	-0.133531	Specificity: 502	0.75	0.857143	-0.888733	0.316663	5.65833	3.89269	0.240785	0.687957	-0.92834	-1.24798	FN: 1214	(-Inf,-0.8]	babacic_2023	3	-1.13022	Spec.(Œ±<20%Q)	0.711111	0.678571	0.0468389
RBP4	5.84467	156.294	0.81	<=	0.366832	maximize_metric	0.714286	0.925926	1	0.714286	0.907143	COVID19	HC	0.740741	class	x	NA	0	20	5	2	-0.113985	0.336472	Neither: 1161	0.9999	0.714286	-0.614336	0.512019	4.501	4.02059	0.312643	0.893266	-0.317537	-0.113985	Neither: 735	(-0.8,0.8]	babacic_2023	20	-0.27002	None	0.586852	0.861056	-0.383386
APOA4	8.81361	48.4604	0.98	<=	0.307096	maximize_metric	1	1	1	1	1	COVID19	HC	0.740741	class	x	NA	0	20	7	0	0.68926	0	Neither: 1161	0.9999	0.9999	-9.02603	0.000277381	9801.02	3534.06	0.126203	0.360581	-1.9023	0.68926	FN: 1214	(-0.8,0.8]	babacic_2023	20	0.339291	None	0.748718	0.847627	-0.124078
SLPI	1.18779	141.447	0.6	<=	-0.215675	maximize_metric	0.45	0.592593	0.45	1	0.635714	COVID19	HC	0.740741	class	x	NA	11	9	7	0	-1.10623	-0.798508	Specificity: 502	0.45	0.9999	-5.52606	0.000268387	6001.4	2236.97	0.13046	0.372742	-1.86612	-1.10623	FN: 1214	(-Inf,-0.8]	babacic_2023	5	-1.0227	Spec.(Œ±<20%Q)	0.650048	0.739034	-0.128298
ATRN	8.81361	48.4604	0.98	<=	0.22414	maximize_metric	1	1	1	1	1	COVID19	HC	0.740741	class	x	NA	0	20	7	0	0.68926	0	Neither: 1161	0.9999	0.9999	-9.02603	0.000277381	9801.02	3534.06	0.126203	0.360581	-1.9023	0.68926	FN: 1214	(-0.8,0.8]	babacic_2023	19	0.339291	None	0.792615	0.788687	0.00496776
OAF	5.17781	144.356	0.87	>=	-0.164268	maximize_metric	0.757143	0.888889	0.9	0.857143	0.907143	COVID19	HC	0.740741	class	x	NA	2	18	6	1	0.169513	0.0487902	Neither: 1161	0.9	0.857143	-1.51875	0.303232	7.40833	4.49087	0.212167	0.606191	-1.1716	0.169513	FN: 1214	(-0.8,0.8]	babacic_2023	8	-0.0549691	None	0.577368	0.856177	-0.393996
CTTN	3.45454	131.534	0.62	>=	-0.0959839	maximize_metric	0.507143	0.703704	0.65	0.857143	0.778571	COVID19	HC	0.740741	class	x	NA	7	13	6	1	-1.01173	-0.276632	Specificity: 502	0.65	0.857143	-0.993736	0.29118	5.95	4.07617	0.239774	0.68507	-0.936931	-1.01173	FN: 1214	(-Inf,-0.8]	babacic_2023	4	-0.951014	Spec.(Œ±<20%Q)	0.611716	0.750627	-0.20464
MYH7	2.52181	54.5725	0.64	>=	-0.271027	maximize_metric	0.657143	0.814815	0.8	0.857143	0.778571	COVID19	HC	0.740741	class	x	NA	4	16	6	1	-0.917231	-0.0689929	Specificity: 502	0.8	0.857143	-1.03574	0.31596	6.06667	4.01376	0.231563	0.661609	-1.00673	-0.917231	FN: 1214	(-Inf,-0.8]	babacic_2023	3	-0.879331	None	0.667097	0.698342	-0.0457735
FGFR1	4.36526	105.438	0.76	<=	0.111079	maximize_metric	0.707143	0.851852	0.85	0.857143	0.878571	COVID19	HC	0.740741	class	x	NA	3	17	6	1	-0.350234	-0.00836825	Neither: 1161	0.85	0.857143	-1.28774	0.30861	6.76667	4.25615	0.220145	0.628987	-1.10378	-0.350234	FN: 1214	(-0.8,0.8]	babacic_2023	3	-0.449229	None	0.679074	0.961626	-0.347896
TTR	6.47505	116.51	0.87	<=	0.197618	maximize_metric	0.857143	0.962963	1	0.857143	0.95	COVID19	HC	0.740741	class	x	NA	0	20	6	1	0.169513	0.154151	Neither: 1161	0.9999	0.857143	-1.51875	0.319936	7.40833	4.3809	0.206972	0.591348	-1.21576	0.169513	FN: 1214	(-0.8,0.8]	babacic_2023	19	-0.0549691	None	0.7452	0.873726	-0.159114
ARHGDIB	4.02941	58.4163	0.48	>=	-0.0623507	maximize_metric	0.8	0.851852	0.8	1	0.892857	COVID19	HC	0.740741	class	x	NA	4	16	7	0	-1.67323	-0.223144	Specificity: 502	0.8	0.9999	-4.42081	0.000588933	4801.52	816.554	0.0595215	0.170062	-2.4691	-1.67323	FN: 1214	(-Inf,-0.8]	babacic_2023	6	-1.4528	Spec.(Œ±<10%Q)	0.774839	0.78697	-0.0155343
LILRA2	1.13368	90.1722	0.71	>=	0.109791	maximize_metric	0.357143	0.592593	0.5	0.857143	0.657143	COVID19	HC	0.740741	class	x	NA	10	10	6	1	-0.586483	-0.538997	Neither: 1161	0.5	0.857143	-1.18274	0.255071	6.475	4.51525	0.244067	0.697335	-0.90044	-0.586483	FN: 1214	(-0.8,0.8]	babacic_2023	4	-0.628438	None	0.625	0.84	-0.29565
EFEMP1	2.74112	62.7257	0.61	<=	0.12135	maximize_metric	0.657143	0.814815	0.8	0.857143	0.85	COVID19	HC	0.740741	class	x	NA	4	16	6	1	-1.05898	-0.0689929	Specificity: 502	0.8	0.857143	-0.972736	0.320269	5.89167	3.94958	0.234628	0.670366	-0.980674	-1.05898	FN: 1214	(-Inf,-0.8]	babacic_2023	13	-0.986856	Spec.(Œ±<20%Q)	0.726735	0.683915	0.060728
ASGR2	8.81361	48.4604	0.98	>=	-0.259691	maximize_metric	1	1	1	1	1	COVID19	HC	0.740741	class	x	NA	0	20	7	0	0.68926	0	Neither: 1161	0.9999	0.9999	-9.02603	0.000277381	9801.02	3534.06	0.126203	0.360581	-1.9023	0.68926	FN: 1214	(-0.8,0.8]	babacic_2023	5	0.339291	None	0.693421	0.921787	-0.284677
HPSE	6.47505	116.51	0.87	>=	-0.307241	maximize_metric	0.857143	0.962963	1	0.857143	0.95	COVID19	HC	0.740741	class	x	NA	0	20	6	1	0.169513	0.154151	Neither: 1161	0.9999	0.857143	-1.51875	0.319936	7.40833	4.3809	0.206972	0.591348	-1.21576	0.169513	FN: 1214	(-0.8,0.8]	babacic_2023	4	-0.0549691	None	0.82126	0.741239	0.102517
C4A	2.07974	76.9434	0.51	>=	0.155239	maximize_metric	0.5	0.62963	0.5	1	0.757143	COVID19	HC	0.740741	class	x	NA	10	10	7	0	-1.53148	-0.693147	Specificity: 502	0.5	0.9999	-4.69712	0.000343445	5101.49	1486.44	0.101981	0.291375	-2.10819	-1.53148	FN: 1214	(-Inf,-0.8]	babacic_2023	17	-1.34527	Spec.(Œ±<10%Q)	0.577785	0.804951	-0.331581
MPO	1.9679	73.7707	0.97	>=	0.152757	maximize_metric	0.407143	0.62963	0.55	0.857143	0.657143	COVID19	HC	0.740741	class	x	NA	9	11	6	1	0.642011	-0.443686	Neither: 1161	0.55	0.857143	-1.72876	0.240464	7.99167	5.38995	0.236056	0.674447	-0.968535	0.642011	FN: 1214	(-0.8,0.8]	babacic_2023	8	0.303449	None	0.75212	0.615126	0.20107
SAA2	2.43135	97.6416	0.48	>=	-0.244091	maximize_metric	0.65	0.740741	0.65	1	0.792857	COVID19	HC	0.740741	class	x	NA	7	13	7	0	-1.67323	-0.430783	Specificity: 502	0.65	0.9999	-4.42081	0.000467414	4801.52	1028.45	0.0749672	0.214192	-2.33781	-1.67323	FN: 1214	(-Inf,-0.8]	babacic_2023	18	-1.4528	Spec.(Œ±<10%Q)	0.704862	0.908295	-0.253567
SLC38A10	2.18857	44.4626	0.72	<=	0.110005	maximize_metric	0.564286	0.814815	0.85	0.714286	0.742857	COVID19	HC	0.740741	class	x	NA	3	17	5	2	-0.539233	0.173953	Neither: 1161	0.85	0.714286	-0.471305	0.488804	4.312	3.97691	0.322801	0.92229	-0.231191	-0.539233	Neither: 735	(-0.8,0.8]	babacic_2023	5	-0.592596	None	0.576561	0.827323	-0.361114
CAPNS1	6.18502	43.1033	0.81	>=	0.156374	maximize_metric	0.8	0.846154	0.8	1	0.933333	COVID19	HC	0.769231	class	x	NA	2	8	3	0	-0.113985	-0.223144	Neither: 1161	0.8	0.9999	-7.46026	0.000284159	8101.19	2851.71	0.105603	0.352011	-1.92779	-0.113985	FN: 1214	(-0.8,0.8]	babacic_2023	5	-0.27002	None	0.586755	0.884001	-0.409851
ATP5F1A	2.1354	135.145	0.46	<=	-0.62324	maximize_metric	0.5	0.62963	0.5	1	0.657143	COVID19	HC	0.740741	class	x	NA	10	10	7	0	-1.76773	-0.693147	Specificity: 502	0.5	0.9999	-4.2366	0.000392662	4601.54	1173.03	0.0892224	0.254921	-2.21664	-1.76773	FN: 1214	(-Inf,-0.8]	babacic_2023	3	-1.52448	Spec.(Œ±<10%Q)	0.480769	0.944444	-0.675209
HNRNPU	-0.979768	36.1881	1.36	<=	0.114227	maximize_metric	0.178571	0.666667	0.75	0.428571	0.471429	COVID19	HC	0.740741	class	x	NA	5	15	3	4	2.48475	0.559616	Sensitivity: 369	0.75	0.428571	-0.218807	0.738891	3.87333	4.29168	0.387802	1.10801	0.321324	2.48475	Neither: 735	(0.8, Inf]	babacic_2023	3	1.70128	Sens.(Œ±>90%Q)	0.75	0.5	0.405465
APOF	4.79327	95.0892	0.6	<=	0.0593336	maximize_metric	0.8	0.851852	0.8	1	0.892857	COVID19	HC	0.740741	class	x	NA	4	16	7	0	-1.10623	-0.223144	Specificity: 502	0.8	0.9999	-5.52606	0.000413308	6001.4	1453.1	0.0847446	0.242127	-2.2547	-1.10623	FN: 1214	(-Inf,-0.8]	babacic_2023	19	-1.0227	Spec.(Œ±<20%Q)	0.643862	0.75911	-0.164662
ITGB1	5.51623	103.845	0.79	<=	0.183898	maximize_metric	0.807143	0.925926	0.95	0.857143	0.928571	COVID19	HC	0.740741	class	x	NA	1	19	6	1	-0.208485	0.102857	Neither: 1161	0.95	0.857143	-1.35075	0.322046	6.94167	4.23785	0.213673	0.610494	-1.1588	-0.208485	FN: 1214	(-0.8,0.8]	babacic_2023	6	-0.341704	None	0.7953	0.838021	-0.0523232
NPC2	2.34323	116.212	0.81	>=	0.146945	maximize_metric	0.357143	0.592593	0.5	0.857143	0.664286	COVID19	HC	0.740741	class	x	NA	10	10	6	1	-0.113985	-0.538997	Neither: 1161	0.5	0.857143	-1.39275	0.245958	7.05833	4.87141	0.241557	0.690164	-0.921776	-0.113985	FN: 1214	(-0.8,0.8]	babacic_2023	4	-0.27002	None	0.765296	0.751547	0.0181293
FERMT3	-0.629302	39.5726	1.25	<=	0.0355309	maximize_metric	0.321429	0.703704	0.75	0.571429	0.521429	COVID19	HC	0.740741	class	x	NA	5	15	4	3	1.965	0.271934	Sensitivity: 369	0.75	0.571429	-0.63941	0.60394	4.22917	3.9634	0.328005	0.937157	-0.186959	1.965	Neither: 735	(0.8, Inf]	babacic_2023	10	1.30702	Sens.(Œ±>80%Q)	0.670313	0.697502	-0.0397612
DSTN	5.29745	158.267	0.75	>=	0.124044	maximize_metric	0.65	0.740741	0.65	1	0.878571	COVID19	HC	0.740741	class	x	NA	7	13	7	0	-0.397484	-0.430783	Neither: 1161	0.65	0.9999	-6.90763	0.000268418	7501.25	2795.4	0.13043	0.372658	-1.86637	-0.397484	FN: 1214	(-0.8,0.8]	babacic_2023	3	-0.485071	None	0.692417	0.963745	-0.330639
SELP	0.253856	112.35	0.81	>=	0.220319	maximize_metric	0.25	0.444444	0.25	1	0.535714	COVID19	HC	0.740741	class	x	NA	15	5	7	0	-0.113985	-1.38629	Neither: 1161	0.25	0.9999	-7.46026	0.000173081	8101.19	4681.08	0.202239	0.577826	-1.25598	-0.113985	FN: 1214	(-0.8,0.8]	babacic_2023	6	-0.27002	None	0.586306	0.870064	-0.394725
MAPRE1	2.30867	150.586	0.62	>=	0.0219612	maximize_metric	0.6	0.703704	0.6	1	0.771429	COVID19	HC	0.740741	class	x	NA	8	12	7	0	-1.01173	-0.510826	Specificity: 502	0.6	0.9999	-5.71027	0.000310973	6201.38	1995.12	0.112603	0.321722	-2.0179	-1.01173	FN: 1214	(-Inf,-0.8]	babacic_2023	3	-0.951014	Spec.(Œ±<20%Q)	0.617647	0.85	-0.319319
CCT8	0.400622	24.3332	0.85	<=	0.251867	maximize_metric	0.235714	0.777778	0.95	0.285714	0.542857	COVID19	HC	0.740741	class	x	NA	1	19	2	5	0.0750136	1.20147	Neither: 1161	0.95	0.285714	1.15468	0.836701	5.215	8.0582	0.540818	1.5452	1.62198	0.0750136	FP: 83	(-0.8,0.8]	babacic_2023	3	-0.126653	None	0.895872	0.555564	0.477813
APOA2	7.53166	59.7382	0.9	<=	0.334843	maximize_metric	0.857143	0.962963	1	0.857143	0.978571	COVID19	HC	0.740741	class	x	NA	0	20	6	1	0.311262	0.154151	Neither: 1161	0.9999	0.857143	-1.58175	0.316055	7.58333	4.45592	0.205658	0.587594	-1.22692	0.311262	FN: 1214	(-0.8,0.8]	babacic_2023	19	0.0525564	None	0.762355	0.785635	-0.0300791
PLXNB2	0.240704	68.4205	0.77	<=	0.108839	maximize_metric	0.271429	0.666667	0.7	0.571429	0.521429	COVID19	HC	0.740741	class	x	NA	6	14	4	3	-0.302984	0.202941	Neither: 1161	0.7	0.571429	0.0359081	0.592826	3.94917	4.31968	0.382838	1.09382	0.279124	-0.302984	Neither: 735	(-0.8,0.8]	babacic_2023	3	-0.413387	None	0.807234	0.428696	0.632866
IL6ST	3.63613	93.0548	0.9	<=	0.158365	maximize_metric	0.757143	0.888889	0.9	0.857143	0.857143	COVID19	HC	0.740741	class	x	NA	2	18	6	1	0.311262	0.0487902	Neither: 1161	0.9	0.857143	-1.58175	0.299643	7.58333	4.5742	0.211117	0.603191	-1.18052	0.311262	FN: 1214	(-0.8,0.8]	babacic_2023	4	0.0525564	None	0.9307	0.54828	0.529152
TYMP	7.53166	59.7382	0.9	>=	-0.271608	maximize_metric	0.857143	0.962963	1	0.857143	0.978571	COVID19	HC	0.740741	class	x	NA	0	20	6	1	0.311262	0.154151	Neither: 1161	0.9999	0.857143	-1.58175	0.316055	7.58333	4.45592	0.205658	0.587594	-1.22692	0.311262	FN: 1214	(-0.8,0.8]	babacic_2023	5	0.0525564	None	0.922147	0.848913	0.0827474
TCP1	0.0728225	41.9845	1.26	<=	0.187254	maximize_metric	0.5	0.857143	1	0.5	0.525	COVID19	HC	0.714286	class	x	NA	0	10	2	2	2.01225	0.693147	Sensitivity: 369	0.9999	0.5	-0.360437	0.712818	4	4.3444	0.43444	1.0861	0.256148	2.01225	Neither: 735	(0.8, Inf]	babacic_2023	3	1.34286	Sens.(Œ±>80%Q)	0.76089	0.707611	0.0725933
TALDO1	8.81361	48.4604	0.98	>=	-0.233982	maximize_metric	1	1	1	1	1	COVID19	HC	0.740741	class	x	NA	0	20	7	0	0.68926	0	Neither: 1161	0.9999	0.9999	-9.02603	0.000277381	9801.02	3534.06	0.126203	0.360581	-1.9023	0.68926	FN: 1214	(-0.8,0.8]	babacic_2023	5	0.339291	None	0.901558	0.714307	0.232811
CLIC1	4.56024	142.297	0.69	>=	0.0175406	maximize_metric	0.6	0.703704	0.6	1	0.85	COVID19	HC	0.740741	class	x	NA	8	12	7	0	-0.680982	-0.510826	Neither: 1161	0.6	0.9999	-6.355	0.000277187	6901.31	2490.6	0.126311	0.360888	-1.90139	-0.680982	FN: 1214	(-0.8,0.8]	babacic_2023	9	-0.700122	None	0.722235	0.677825	0.0634615
PCOLCE	6.41652	59.296	0.75	<=	0.118396	maximize_metric	0.9	0.925926	0.9	1	0.964286	COVID19	HC	0.740741	class	x	NA	2	18	7	0	-0.397484	-0.105361	Neither: 1161	0.9	0.9999	-6.90763	0.00034355	7501.25	2184.34	0.101919	0.291197	-2.10872	-0.397484	FN: 1214	(-0.8,0.8]	babacic_2023	11	-0.485071	None	0.765041	0.602849	0.238263
RSU1	2.22181	71.7147	0.55	<=	0.0384992	maximize_metric	0.414286	0.703704	0.7	0.714286	0.707143	COVID19	HC	0.740741	class	x	NA	6	14	5	2	-1.34248	-0.0202027	Specificity: 502	0.7	0.714286	-0.201135	0.469298	3.955	3.90419	0.345504	0.987154	-0.0382184	-1.34248	Neither: 735	(-Inf,-0.8]	babacic_2023	5	-1.20191	Spec.(Œ±<20%Q)	0.558968	0.758372	-0.305082
IGFBP2	1.03632	89.2624	0.7	<=	-0.281674	maximize_metric	0.3	0.481481	0.3	1	0.642857	COVID19	HC	0.740741	class	x	NA	14	6	7	0	-0.633733	-1.20397	Neither: 1161	0.3	0.9999	-6.44711	0.000198903	7001.3	3520.6	0.175998	0.50285	-1.47904	-0.633733	FN: 1214	(-0.8,0.8]	babacic_2023	11	-0.66428	None	0.591978	0.708053	-0.179049
IGLV1-51	1.06117	48.6867	0.92	>=	-0.422596	maximize_metric	0.464286	0.740741	0.75	0.714286	0.692857	COVID19	HC	0.740741	class	x	NA	5	15	5	2	0.405762	0.0487902	Neither: 1161	0.75	0.714286	-0.789152	0.460129	4.732	3.99992	0.295852	0.845291	-0.460266	0.405762	Neither: 735	(-0.8,0.8]	babacic_2023	12	0.12424	None	0.614527	0.73465	-0.178541
ARHGAP1	4.42047	151.236	0.83	>=	-0.0579924	maximize_metric	0.664286	0.888889	0.95	0.714286	0.857143	COVID19	HC	0.740741	class	x	NA	1	19	5	2	-0.0194859	0.285179	Neither: 1161	0.95	0.714286	-0.646121	0.501774	4.543	4.00246	0.308356	0.881018	-0.353978	-0.0194859	Neither: 735	(-0.8,0.8]	babacic_2023	5	-0.198336	None	0.783191	0.722237	0.0810234
IGLL5	2.04213	47.9033	0.7	>=	-0.222351	maximize_metric	0.464286	0.740741	0.75	0.714286	0.714286	COVID19	HC	0.740741	class	x	NA	5	15	5	2	-0.633733	0.0487902	Neither: 1161	0.75	0.714286	-0.43952	0.471115	4.27	3.94384	0.323265	0.923615	-0.227248	-0.633733	Neither: 735	(-0.8,0.8]	babacic_2023	10	-0.66428	None	0.673871	0.701567	-0.040278
ESD	4.49296	134.071	0.84	>=	-0.127046	maximize_metric	0.657143	0.814815	0.8	0.857143	0.871429	COVID19	HC	0.740741	class	x	NA	4	16	6	1	0.0277639	-0.0689929	Neither: 1161	0.8	0.857143	-1.45575	0.290351	7.23333	4.52766	0.21908	0.625944	-1.11283	0.0277639	FN: 1214	(-0.8,0.8]	babacic_2023	3	-0.162494	None	0.804878	0.68	0.168598
IGHV3-7	1.10259	74.6543	0.52	<=	-0.289257	maximize_metric	0.35	0.518519	0.35	1	0.628571	COVID19	HC	0.740741	class	x	NA	13	7	7	0	-1.48423	-1.04982	Specificity: 502	0.35	0.9999	-4.78923	0.000270923	5201.48	1920.84	0.129251	0.369288	-1.87639	-1.48423	FN: 1214	(-Inf,-0.8]	babacic_2023	13	-1.30943	Spec.(Œ±<10%Q)	0.529292	0.803364	-0.417267
CASP14	0.982081	73.1244	0.52	<=	-0.345103	maximize_metric	0.35	0.518519	0.35	1	0.607143	COVID19	HC	0.740741	class	x	NA	13	7	7	0	-1.48423	-1.04982	Specificity: 502	0.35	0.9999	-4.78923	0.000270923	5201.48	1920.84	0.129251	0.369288	-1.87639	-1.48423	FN: 1214	(-Inf,-0.8]	babacic_2023	3	-1.30943	Spec.(Œ±<10%Q)	0.774646	0.762657	0.015597
NRP2	0.930216	39.3644	0.93	>=	0.122141	maximize_metric	0.207143	0.481481	0.35	0.857143	0.542857	COVID19	HC	0.740741	class	x	NA	13	7	6	1	0.453012	-0.895671	Neither: 1161	0.35	0.857143	-1.64476	0.216273	7.75833	5.66539	0.255581	0.730232	-0.80257	0.453012	FN: 1214	(-0.8,0.8]	babacic_2023	5	0.160082	None	0.531285	0.910883	-0.539116
BPIFB1	0.844277	16.2341	1.03	>=	0.272296	maximize_metric	0.414286	0.703704	0.7	0.714286	0.671429	COVID19	HC	0.740741	class	x	NA	6	14	5	2	0.925509	-0.0202027	Sensitivity: 369	0.7	0.714286	-0.963968	0.445636	4.963	4.06106	0.286393	0.818266	-0.540665	0.925509	Neither: 735	(0.8, Inf]	babacic_2023	3	0.5185	None	0.628915	0.73794	-0.159866
CFHR3	2.09996	45.5859	0.71	>=	-0.600441	maximize_metric	0.614286	0.851852	0.9	0.714286	0.807143	COVID19	HC	0.740741	class	x	NA	2	18	5	2	-0.586483	0.231112	Neither: 1161	0.9	0.714286	-0.455413	0.498603	4.291	3.99679	0.326002	0.931436	-0.203982	-0.586483	Neither: 735	(-0.8,0.8]	babacic_2023	9	-0.628438	None	0.687497	0.688832	-0.00193952
RAB14	0.0352975	43.6255	1.15	>=	0.0689368	maximize_metric	0.357143	0.592593	0.5	0.857143	0.65	COVID19	HC	0.740741	class	x	NA	10	10	6	1	1.49251	-0.538997	Sensitivity: 369	0.5	0.857143	-2.10677	0.222525	9.04167	6.26124	0.242371	0.692488	-0.914861	1.49251	FN: 1214	(0.8, Inf]	babacic_2023	4	0.948602	Sens.(Œ±>80%Q)	0.602248	0.727574	-0.189045
CCT6A	1.05689	189.055	0.69	>=	0.174662	maximize_metric	0.45	0.592593	0.45	1	0.621429	COVID19	HC	0.740741	class	x	NA	11	9	7	0	-0.680982	-0.798508	Neither: 1161	0.45	0.9999	-6.355	0.000235979	6901.31	2925.3	0.148357	0.423876	-1.71399	-0.680982	FN: 1214	(-0.8,0.8]	babacic_2023	3	-0.700122	None	0.510058	0.791314	-0.43917
KRT19	3.63955	144.287	0.79	<=	-0.0910459	maximize_metric	0.564286	0.814815	0.85	0.714286	0.8	COVID19	HC	0.740741	class	x	NA	3	17	5	2	-0.208485	0.173953	Neither: 1161	0.85	0.714286	-0.582551	0.485244	4.459	3.97868	0.312298	0.89228	-0.320472	-0.208485	Neither: 735	(-0.8,0.8]	babacic_2023	4	-0.341704	None	0.677991	0.62363	0.0835766
C1orf56	3.00001	114.804	0.72	<=	0.364048	maximize_metric	0.557143	0.740741	0.7	0.857143	0.75	COVID19	HC	0.740741	class	x	NA	6	14	6	1	-0.539233	-0.202524	Neither: 1161	0.7	0.857143	-1.20374	0.287643	6.53333	4.29996	0.230355	0.658157	-1.017	-0.539233	FN: 1214	(-0.8,0.8]	babacic_2023	3	-0.592596	None	0.852201	0.65364	0.265267
HBB	0.980696	73.4854	1.03	>=	-0.599853	maximize_metric	0.514286	0.777778	0.8	0.714286	0.7	COVID19	HC	0.740741	class	x	NA	4	16	5	2	0.925509	0.113329	Sensitivity: 369	0.8	0.714286	-0.963968	0.463951	4.963	4.0296	0.284175	0.811928	-0.559523	0.925509	Neither: 735	(0.8, Inf]	babacic_2023	21	0.5185	None	0.734277	0.721716	0.0172548
NOTCH3	-1.31777	33.9162	1.21	>=	0.153136	maximize_metric	0.3	0.714286	0.8	0.5	0.5	COVID19	HC	0.714286	class	x	NA	2	8	2	2	1.776	0.470004	Sensitivity: 369	0.8	0.5	-0.291122	0.677563	4	4.2359	0.42359	1.05898	0.175455	1.776	Neither: 735	(0.8, Inf]	babacic_2023	3	1.16365	Sens.(Œ±>80%Q)	0.770833	0.590909	0.26581
LYVE1	5.03071	101.297	0.71	<=	0.138173	maximize_metric	0.707143	0.851852	0.85	0.857143	0.9	COVID19	HC	0.740741	class	x	NA	3	17	6	1	-0.586483	-0.00836825	Neither: 1161	0.85	0.857143	-1.18274	0.315299	6.475	4.13587	0.22356	0.638744	-1.07475	-0.586483	FN: 1214	(-0.8,0.8]	babacic_2023	7	-0.628438	None	0.640047	0.788959	-0.209172
PRG4	-0.0717351	29.7044	1.11	>=	-0.12541	maximize_metric	0.421429	0.777778	0.85	0.571429	0.592857	COVID19	HC	0.740741	class	x	NA	3	17	4	3	1.30351	0.397097	Sensitivity: 369	0.85	0.571429	-0.442443	0.621162	4.1475	4.13626	0.349052	0.997291	-0.0080601	1.30351	Neither: 735	(0.8, Inf]	babacic_2023	15	0.805234	None	0.681423	0.727044	-0.0648042
F9	-0.731144	46.6938	1.29	<=	0.0287967	maximize_metric	0.221429	0.62963	0.65	0.571429	0.521429	COVID19	HC	0.740741	class	x	NA	7	13	4	3	2.154	0.128833	Sensitivity: 369	0.65	0.571429	-0.695687	0.585291	4.2525	3.91608	0.322311	0.920888	-0.235362	2.154	Neither: 735	(0.8, Inf]	babacic_2023	17	1.45039	Sens.(Œ±>90%Q)	0.711868	0.699632	0.0173377
DSG2	3.76912	103.414	0.85	<=	0.218772	maximize_metric	0.664286	0.888889	0.95	0.714286	0.85	COVID19	HC	0.740741	class	x	NA	1	19	5	2	0.0750136	0.285179	Neither: 1161	0.95	0.714286	-0.677905	0.50076	4.585	4.00092	0.305414	0.872611	-0.378988	0.0750136	Neither: 735	(-0.8,0.8]	babacic_2023	7	-0.126653	None	0.817937	0.565789	0.368564
PDLIM1	2.07647	132.918	0.65	>=	-0.0928673	maximize_metric	0.557143	0.740741	0.7	0.857143	0.764286	COVID19	HC	0.740741	class	x	NA	6	14	6	1	-0.869981	-0.202524	Specificity: 502	0.7	0.857143	-1.05674	0.296363	6.125	4.11186	0.234964	0.671324	-0.977824	-0.869981	FN: 1214	(-Inf,-0.8]	babacic_2023	9	-0.843489	None	0.63829	0.666956	-0.0439314
ALDH16A1	3.59926	85.2633	0.85	<=	0.347718	maximize_metric	0.5	0.857143	1	0.5	0.725	COVID19	HC	0.714286	class	x	NA	0	10	2	2	0.0750136	0.693147	Neither: 1161	0.9999	0.5	0.207944	0.696758	4	5.01228	0.501228	1.25307	0.752897	0.0750136	Neither: 735	(-0.8,0.8]	babacic_2023	3	-0.126653	None	0.914894	0.322581	1.04245
SERPINH1	1.73208	55.9029	0.72	>=	-0.13334	maximize_metric	0.45	0.714286	0.7	0.75	0.725	COVID19	HC	0.714286	class	x	NA	3	7	3	1	-0.539233	-0.0689929	Neither: 1161	0.7	0.75	-0.629899	0.422993	4.58667	3.9205	0.341904	0.85476	-0.432095	-0.539233	Neither: 735	(-0.8,0.8]	babacic_2023	3	-0.592596	None	0.538462	0.75	-0.331357
EZR	2.29629	59.8847	0.95	>=	-0.117163	maximize_metric	0.414286	0.703704	0.7	0.714286	0.728571	COVID19	HC	0.740741	class	x	NA	6	14	5	2	0.547511	-0.0202027	Neither: 1161	0.7	0.714286	-0.836829	0.449435	4.795	4.0209	0.293496	0.83856	-0.48029	0.547511	Neither: 735	(-0.8,0.8]	babacic_2023	3	0.231765	None	0.630435	0.740741	-0.161241
TKFC	1.39604	60.1107	0.7	>=	-0.0133316	maximize_metric	0.314286	0.62963	0.6	0.714286	0.592857	COVID19	HC	0.740741	class	x	NA	8	12	5	2	-0.633733	-0.174353	Neither: 1161	0.6	0.714286	-0.43952	0.442819	4.27	3.91396	0.320816	0.916617	-0.248068	-0.633733	Neither: 735	(-0.8,0.8]	babacic_2023	3	-0.66428	None	0.894348	0.453262	0.679625
FBP1	4.60772	68.5692	0.66	>=	-0.484781	maximize_metric	0.807143	0.925926	0.95	0.857143	0.914286	COVID19	HC	0.740741	class	x	NA	1	19	6	1	-0.822732	0.102857	Specificity: 502	0.95	0.857143	-1.07774	0.340859	6.18333	3.96923	0.224674	0.641925	-1.06529	-0.822732	FN: 1214	(-Inf,-0.8]	babacic_2023	4	-0.807647	None	0.80926	0.664697	0.196789
PFN1	3.73269	52.4335	0.51	>=	0.00213338	maximize_metric	0.65	0.740741	0.65	1	0.871429	COVID19	HC	0.740741	class	x	NA	7	13	7	0	-1.53148	-0.430783	Specificity: 502	0.65	0.9999	-4.69712	0.000426942	5101.49	1196.03	0.0820567	0.234448	-2.27755	-1.53148	FN: 1214	(-Inf,-0.8]	babacic_2023	11	-1.34527	Spec.(Œ±<10%Q)	0.689713	0.757765	-0.0940979
STIP1	1.86431	25.4765	1.2	>=	-0.110928	maximize_metric	0.514286	0.777778	0.8	0.714286	0.757143	COVID19	HC	0.740741	class	x	NA	4	16	5	2	1.72876	0.113329	Sensitivity: 369	0.8	0.714286	-1.23414	0.455734	5.32	4.10298	0.269933	0.771237	-0.680578	1.72876	Neither: 735	(0.8, Inf]	babacic_2023	3	1.12781	Sens.(Œ±>80%Q)	0.682126	0.792951	-0.150547
TNC	0.752038	152.484	0.74	<=	-0.102931	maximize_metric	0.35	0.518519	0.35	1	0.6	COVID19	HC	0.740741	class	x	NA	13	7	7	0	-0.444734	-1.04982	Neither: 1161	0.35	0.9999	-6.81553	0.000201482	7401.26	3674.05	0.173743	0.496409	-1.4982	-0.444734	FN: 1214	(-0.8,0.8]	babacic_2023	8	-0.520913	None	0.609162	0.676338	-0.104609
IGKV1-17	8.4786	40.41	0.98	<=	0.459979	maximize_metric	1	1	1	1	1	COVID19	HC	0.769231	class	x	NA	0	10	3	0	0.68926	0	Neither: 1161	0.9999	0.9999	-9.02603	0.000277381	9801.02	3534.06	0.108174	0.360581	-1.9023	0.68926	FN: 1214	(-0.8,0.8]	babacic_2023	11	0.339291	None	0.483365	0.841553	-0.554478
SFTPD	0.160401	183.558	0.99	<=	-0.306155	maximize_metric	0.4	0.571429	0.4	1	0.55	COVID19	HC	0.714286	class	x	NA	6	4	4	0	0.73651	-0.916291	Neither: 1161	0.4	0.9999	-9.11814	0.00017809	9901.01	5559.99	0.224623	0.561557	-1.30439	0.73651	FN: 1214	(-0.8,0.8]	babacic_2023	3	0.375133	None	0.413793	1	-0.882389
IGLV3-21	0.717014	198.847	0.82	<=	-0.0193237	maximize_metric	0.407143	0.62963	0.55	0.857143	0.607143	COVID19	HC	0.740741	class	x	NA	9	11	6	1	-0.0667356	-0.443686	Neither: 1161	0.55	0.857143	-1.41375	0.252724	7.11667	4.82372	0.237232	0.677806	-0.95854	-0.0667356	FN: 1214	(-0.8,0.8]	babacic_2023	16	-0.234178	None	0.640235	0.779798	-0.1972
CLTC	4.06175	116.707	0.59	>=	0.0830524	maximize_metric	0.65	0.740741	0.65	1	0.835714	COVID19	HC	0.740741	class	x	NA	7	13	7	0	-1.15348	-0.430783	Specificity: 502	0.65	0.9999	-5.43396	0.000350746	5901.41	1683.54	0.099847	0.285277	-2.12633	-1.15348	FN: 1214	(-Inf,-0.8]	babacic_2023	4	-1.05854	Spec.(Œ±<20%Q)	0.588116	0.785077	-0.288858
ADGRF5	0.5531	41.9218	0.64	<=	-0.0106696	maximize_metric	0.214286	0.555556	0.5	0.714286	0.557143	COVID19	HC	0.740741	class	x	NA	10	10	5	2	-0.917231	-0.356675	Specificity: 502	0.5	0.714286	-0.344166	0.426656	4.144	3.87209	0.327034	0.934384	-0.195211	-0.917231	Neither: 735	(-Inf,-0.8]	babacic_2023	4	-0.879331	None	0.624851	0.844833	-0.301626
MYH9	3.08191	67.2201	0.49	>=	0.0184705	maximize_metric	0.55	0.666667	0.55	1	0.807143	COVID19	HC	0.740741	class	x	NA	9	11	7	0	-1.62598	-0.597837	Specificity: 502	0.55	0.9999	-4.51292	0.000389484	4901.51	1259.59	0.0899427	0.256979	-2.21052	-1.62598	FN: 1214	(-Inf,-0.8]	babacic_2023	7	-1.41696	Spec.(Œ±<10%Q)	0.576414	0.773035	-0.293497
PRG2	7.4141	52.9912	0.87	<=	0.163424	maximize_metric	0.9	0.925926	0.9	1	0.978571	COVID19	HC	0.740741	class	x	NA	2	18	7	0	0.169513	-0.105361	Neither: 1161	0.9	0.9999	-8.01288	0.000289804	8701.13	3003.15	0.120801	0.345145	-1.94822	0.169513	FN: 1214	(-0.8,0.8]	babacic_2023	4	-0.0549691	None	0.836675	0.72181	0.147674
VCL	4.59889	168.029	0.67	>=	0.0322719	maximize_metric	0.65	0.740741	0.65	1	0.835714	COVID19	HC	0.740741	class	x	NA	7	13	7	0	-0.775482	-0.430783	Neither: 1161	0.65	0.9999	-6.1708	0.000301977	6701.33	2220.04	0.115949	0.331283	-1.98946	-0.775482	FN: 1214	(-0.8,0.8]	babacic_2023	10	-0.771805	None	0.679901	0.732881	-0.0750372
GSR	0.636015	17.681	1.08	>=	-0.130925	maximize_metric	0.378571	0.814815	0.95	0.428571	0.614286	COVID19	HC	0.740741	class	x	NA	1	19	3	4	1.16176	0.796005	Sensitivity: 369	0.95	0.428571	0.175129	0.754901	4.03667	5.18424	0.4495	1.28429	0.845765	1.16176	FP: 83	(0.8, Inf]	babacic_2023	5	0.697709	None	0.741202	0.550577	0.297306
IGFALS	5.561	66.2781	0.64	<=	0.237059	maximize_metric	0.9	0.925926	0.9	1	0.942857	COVID19	HC	0.740741	class	x	NA	2	18	7	0	-0.917231	-0.105361	Specificity: 502	0.9	0.9999	-5.89448	0.000424639	6401.36	1508.52	0.0824798	0.235657	-2.27395	-0.917231	FN: 1214	(-Inf,-0.8]	babacic_2023	20	-0.879331	None	0.666391	0.793875	-0.17505
PSMA6	8.15802	38.5463	0.93	>=	-0.329665	maximize_metric	0.95	0.962963	0.95	1	0.992857	COVID19	HC	0.740741	class	x	NA	1	19	7	0	0.453012	-0.0512933	Neither: 1161	0.95	0.9999	-8.56551	0.000281577	9301.07	3303.9	0.124326	0.355217	-1.91826	0.453012	FN: 1214	(-0.8,0.8]	babacic_2023	7	0.160082	None	0.745293	0.776571	-0.0411103
PROCR	3.03074	76.4708	0.54	<=	0.0874879	maximize_metric	0.657143	0.814815	0.8	0.857143	0.857143	COVID19	HC	0.740741	class	x	NA	4	16	6	1	-1.38973	-0.0689929	Specificity: 502	0.8	0.857143	-0.825731	0.330803	5.48333	3.81411	0.243454	0.695582	-0.905655	-1.38973	FN: 1214	(-Inf,-0.8]	babacic_2023	5	-1.23775	Spec.(Œ±<20%Q)	0.55202	0.722184	-0.268694
YWHAB	2.86168	60.4686	0.52	>=	-0.122362	maximize_metric	0.507143	0.703704	0.65	0.857143	0.792857	COVID19	HC	0.740741	class	x	NA	7	13	6	1	-1.48423	-0.276632	Specificity: 502	0.65	0.857143	-0.78373	0.304728	5.36667	3.8351	0.250115	0.714616	-0.849031	-1.48423	FN: 1214	(-Inf,-0.8]	babacic_2023	6	-1.30943	Spec.(Œ±<10%Q)	0.724138	0.617647	0.159065
MYL9	4.72677	148.392	0.67	>=	-0.092709	maximize_metric	0.65	0.740741	0.65	1	0.857143	COVID19	HC	0.740741	class	x	NA	7	13	7	0	-0.775482	-0.430783	Neither: 1161	0.65	0.9999	-6.1708	0.000301977	6701.33	2220.04	0.115949	0.331283	-1.98946	-0.775482	FN: 1214	(-0.8,0.8]	babacic_2023	3	-0.771805	None	0.623025	0.968193	-0.440845
PRDX5	3.71001	82.8545	0.55	>=	-0.205826	maximize_metric	0.8	0.851852	0.8	1	0.9	COVID19	HC	0.740741	class	x	NA	4	16	7	0	-1.34248	-0.223144	Specificity: 502	0.8	0.9999	-5.06554	0.000470133	5501.45	1171.33	0.0745197	0.212913	-2.34162	-1.34248	FN: 1214	(-Inf,-0.8]	babacic_2023	4	-1.20191	Spec.(Œ±<20%Q)	0.644767	0.842586	-0.267586
ITIH1	3.218	78.4639	0.76	<=	0.214026	maximize_metric	0.607143	0.777778	0.75	0.857143	0.814286	COVID19	HC	0.740741	class	x	NA	5	15	6	1	-0.350234	-0.133531	Neither: 1161	0.75	0.857143	-1.28774	0.291405	6.76667	4.358	0.225414	0.644039	-1.059	-0.350234	FN: 1214	(-0.8,0.8]	babacic_2023	20	-0.449229	None	0.784635	0.801794	-0.021633
FCN3	2.22308	103.489	0.5	>=	0.148573	maximize_metric	0.45	0.592593	0.45	1	0.685714	COVID19	HC	0.740741	class	x	NA	11	9	7	0	-1.57873	-0.798508	Specificity: 502	0.45	0.9999	-4.60502	0.000326907	5001.5	1530.99	0.107137	0.306106	-2.06436	-1.57873	FN: 1214	(-Inf,-0.8]	babacic_2023	19	-1.38112	Spec.(Œ±<10%Q)	0.658781	0.829212	-0.230085
CDHR2	3.17063	80.7008	0.53	>=	-0.373417	maximize_metric	0.7	0.777778	0.7	1	0.864286	COVID19	HC	0.740741	class	x	NA	6	14	7	0	-1.43698	-0.356675	Specificity: 502	0.7	0.9999	-4.88133	0.000433439	5301.47	1224.25	0.0808243	0.230927	-2.28803	-1.43698	FN: 1214	(-Inf,-0.8]	babacic_2023	3	-1.27359	Spec.(Œ±<20%Q)	0.767578	0.917291	-0.178184
TTN	1.67729	38.1254	0.82	<=	0.0328577	maximize_metric	0.464286	0.740741	0.75	0.714286	0.678571	COVID19	HC	0.740741	class	x	NA	5	15	5	2	-0.0667356	0.0487902	Neither: 1161	0.75	0.714286	-0.630228	0.465082	4.522	3.96908	0.307204	0.877726	-0.363771	-0.0667356	Neither: 735	(-0.8,0.8]	babacic_2023	6	-0.234178	None	0.75305	0.532433	0.346675
GBE1	2.31078	94.1775	0.48	>=	0.111742	maximize_metric	0.45	0.592593	0.45	1	0.7	COVID19	HC	0.740741	class	x	NA	11	9	7	0	-1.67323	-0.798508	Specificity: 502	0.45	0.9999	-4.42081	0.000343424	4801.52	1399.21	0.101993	0.291409	-2.10809	-1.67323	FN: 1214	(-Inf,-0.8]	babacic_2023	3	-1.4528	Spec.(Œ±<10%Q)	0.626976	0.957936	-0.423873
RAB1B	2.20462	32.852	0.88	>=	-0.0488497	maximize_metric	0.45	0.714286	0.7	0.75	0.7	COVID19	HC	0.714286	class	x	NA	3	7	3	1	0.216763	-0.0689929	Neither: 1161	0.7	0.75	-0.897735	0.412525	5.01333	4.03967	0.322314	0.805785	-0.577799	0.216763	Neither: 735	(-0.8,0.8]	babacic_2023	3	-0.0191273	None	0.516077	0.877936	-0.531317
CTSC	0.817867	44.7759	0.65	<=	0.236504	maximize_metric	0.271429	0.666667	0.7	0.571429	0.585714	COVID19	HC	0.740741	class	x	NA	6	14	4	3	-0.869981	0.202941	Specificity: 502	0.7	0.571429	0.204738	0.592433	3.87917	4.40951	0.39785	1.13671	0.406733	-0.869981	Neither: 735	(-Inf,-0.8]	babacic_2023	3	-0.843489	None	0.618182	0.558824	0.100949
UGP2	5.85353	121.352	0.76	>=	-0.142244	maximize_metric	0.75	0.814815	0.75	1	0.914286	COVID19	HC	0.740741	class	x	NA	5	15	7	0	-0.350234	-0.287682	Neither: 1161	0.75	0.9999	-6.99973	0.000292066	7601.24	2603.39	0.119873	0.342495	-1.9561	-0.350234	FN: 1214	(-0.8,0.8]	babacic_2023	6	-0.449229	None	0.81625	0.775709	0.0509432
ICAM1	2.74149	78.441	0.48	>=	0.0886261	maximize_metric	0.5	0.62963	0.5	1	0.764286	COVID19	HC	0.740741	class	x	NA	10	10	7	0	-1.67323	-0.693147	Specificity: 502	0.5	0.9999	-4.42081	0.00037094	4801.52	1295.53	0.0944358	0.269817	-2.17233	-1.67323	FN: 1214	(-Inf,-0.8]	babacic_2023	11	-1.4528	Spec.(Œ±<10%Q)	0.688108	0.690268	-0.00313414
PGM2	1.80142	48.9974	0.7	>=	0.0404765	maximize_metric	0.357143	0.592593	0.5	0.857143	0.671429	COVID19	HC	0.740741	class	x	NA	10	10	6	1	-0.633733	-0.538997	Neither: 1161	0.5	0.857143	-1.16174	0.256051	6.41667	4.48126	0.244433	0.698379	-0.897336	-0.633733	FN: 1214	(-0.8,0.8]	babacic_2023	3	-0.66428	None	0.52381	0.782609	-0.401505
CA1	2.5882	65.9478	0.59	>=	-0.25964	maximize_metric	0.614286	0.851852	0.9	0.714286	0.828571	COVID19	HC	0.740741	class	x	NA	2	18	5	2	-1.15348	0.231112	Specificity: 502	0.9	0.714286	-0.264704	0.504683	4.039	4.01571	0.347982	0.994234	-0.0171541	-1.15348	Neither: 735	(-Inf,-0.8]	babacic_2023	15	-1.05854	Spec.(Œ±<20%Q)	0.770782	0.668052	0.14304
THBS3	0.874383	78.1186	0.91	<=	0.185848	maximize_metric	0.45	0.714286	0.7	0.75	0.65	COVID19	HC	0.714286	class	x	NA	3	7	3	1	0.358512	-0.0689929	Neither: 1161	0.7	0.75	-0.947954	0.410631	5.09333	4.06554	0.319283	0.798208	-0.600341	0.358512	Neither: 735	(-0.8,0.8]	babacic_2023	4	0.0883982	None	0.885615	0.796142	0.106504
ADAMTS13	4.38627	44.1409	0.52	<=	0.000902405	maximize_metric	0.8	0.851852	0.8	1	0.921429	COVID19	HC	0.740741	class	x	NA	4	16	7	0	-1.48423	-0.223144	Specificity: 502	0.8	0.9999	-4.78923	0.000513972	5201.48	1013.21	0.0681774	0.194793	-2.39553	-1.48423	FN: 1214	(-Inf,-0.8]	babacic_2023	8	-1.30943	Spec.(Œ±<10%Q)	0.712014	0.88592	-0.218529
CFHR1	3.45385	48.113	0.55	<=	0.146641	maximize_metric	0.657143	0.814815	0.8	0.857143	0.864286	COVID19	HC	0.740741	class	x	NA	4	16	6	1	-1.34248	-0.0689929	Specificity: 502	0.8	0.857143	-0.846732	0.329257	5.54167	3.83221	0.242034	0.691526	-0.917722	-1.34248	FN: 1214	(-Inf,-0.8]	babacic_2023	17	-1.20191	Spec.(Œ±<20%Q)	0.694318	0.727496	-0.0466777
CNN2	2.97562	225.569	0.73	>=	-0.110525	maximize_metric	0.7	0.777778	0.7	1	0.821429	COVID19	HC	0.740741	class	x	NA	6	14	7	0	-0.491983	-0.356675	Neither: 1161	0.7	0.9999	-6.72342	0.000290118	7301.27	2517.49	0.12068	0.344801	-1.94924	-0.491983	FN: 1214	(-0.8,0.8]	babacic_2023	4	-0.556754	None	0.52389	0.888324	-0.528056
EXT2	3.51663	165.303	1.08	<=	0.337066	maximize_metric	0.714286	0.925926	1	0.714286	0.8	COVID19	HC	0.740741	class	x	NA	0	20	5	2	1.16176	0.336472	Sensitivity: 369	0.9999	0.714286	-1.04343	0.49835	5.068	4.0011	0.276319	0.789483	-0.626297	1.16176	Neither: 735	(0.8, Inf]	babacic_2023	3	0.697709	None	0.731896	0.799996	-0.0889683
PLOD1	1.63279	69.6101	0.53	>=	0.103236	maximize_metric	0.4	0.555556	0.4	1	0.7	COVID19	HC	0.740741	class	x	NA	12	8	7	0	-1.43698	-0.916291	Specificity: 502	0.4	0.9999	-4.88133	0.00028511	5301.47	1860.4	0.122823	0.350922	-1.93103	-1.43698	FN: 1214	(-Inf,-0.8]	babacic_2023	3	-1.27359	Spec.(Œ±<20%Q)	0.475801	0.826687	-0.552427
PSMB3	6.51348	91.5821	0.83	>=	-0.176043	maximize_metric	0.757143	0.888889	0.9	0.857143	0.95	COVID19	HC	0.740741	class	x	NA	2	18	6	1	-0.0194859	0.0487902	Neither: 1161	0.9	0.857143	-1.43475	0.308191	7.175	4.38436	0.213871	0.61106	-1.15711	-0.0194859	FN: 1214	(-0.8,0.8]	babacic_2023	6	-0.198336	None	0.652914	0.786877	-0.186627
IGHG4	0.193796	26.7705	1.13	<=	-0.182403	maximize_metric	0.307143	0.555556	0.45	0.857143	0.571429	COVID19	HC	0.740741	class	x	NA	11	9	6	1	1.39801	-0.644357	Sensitivity: 369	0.45	0.857143	-2.06477	0.217705	8.925	6.30263	0.247162	0.706177	-0.874135	1.39801	FN: 1214	(0.8, Inf]	babacic_2023	17	0.876918	Sens.(Œ±>80%Q)	0.618193	0.723605	-0.157445
B3GNT2	5.07927	61.5948	0.65	<=	0.202426	maximize_metric	0.757143	0.888889	0.9	0.857143	0.928571	COVID19	HC	0.740741	class	x	NA	2	18	6	1	-0.869981	0.0487902	Specificity: 502	0.9	0.857143	-1.05674	0.333049	6.125	3.9758	0.227189	0.64911	-1.04391	-0.869981	FN: 1214	(-Inf,-0.8]	babacic_2023	3	-0.843489	None	0.924593	0.51521	0.584779
FUCA1	0.631614	47.5286	0.64	>=	-0.4758	maximize_metric	0.235714	0.777778	0.95	0.285714	0.542857	COVID19	HC	0.740741	class	x	NA	1	19	2	5	-0.917231	1.20147	Specificity: 502	0.95	0.285714	1.48842	0.827196	5.656	8.64387	0.534893	1.52827	1.57161	-0.917231	FP: 83	(-Inf,-0.8]	babacic_2023	3	-0.879331	None	0.852009	0.499521	0.533948
LGALS1	2.72972	88.5842	0.48	>=	-0.0526094	maximize_metric	0.507143	0.703704	0.65	0.857143	0.757143	COVID19	HC	0.740741	class	x	NA	7	13	6	1	-1.67323	-0.276632	Specificity: 502	0.65	0.857143	-0.699728	0.310567	5.13333	3.75027	0.2557	0.730572	-0.801559	-1.67323	FN: 1214	(-Inf,-0.8]	babacic_2023	6	-1.4528	Spec.(Œ±<10%Q)	0.504069	0.737899	-0.381094
NAPA	0.720286	16.2026	1.08	>=	-0.16204	maximize_metric	0.378571	0.814815	0.95	0.428571	0.635714	COVID19	HC	0.740741	class	x	NA	1	19	3	4	1.16176	0.796005	Sensitivity: 369	0.95	0.428571	0.175129	0.754901	4.03667	5.18424	0.4495	1.28429	0.845765	1.16176	FP: 83	(0.8, Inf]	babacic_2023	3	0.697709	None	0.77023	0.766665	0.00463915
BCHE	2.71575	55.1366	0.58	<=	0.0894283	maximize_metric	0.557143	0.740741	0.7	0.857143	0.785714	COVID19	HC	0.740741	class	x	NA	6	14	6	1	-1.20073	-0.202524	Specificity: 502	0.7	0.857143	-0.909734	0.305778	5.71667	3.94226	0.241363	0.689608	-0.92343	-1.20073	FN: 1214	(-Inf,-0.8]	babacic_2023	16	-1.09438	Spec.(Œ±<20%Q)	0.692203	0.737054	-0.0627825
DAG1	1.34367	55.8713	0.59	<=	0.0408657	maximize_metric	0.414286	0.703704	0.7	0.714286	0.685714	COVID19	HC	0.740741	class	x	NA	6	14	5	2	-1.15348	-0.0202027	Specificity: 502	0.7	0.714286	-0.264704	0.467261	4.039	3.90938	0.338768	0.967907	-0.0954772	-1.15348	Neither: 735	(-Inf,-0.8]	babacic_2023	5	-1.05854	Spec.(Œ±<20%Q)	0.797682	0.541152	0.38801
SCGB3A1	8.56679	39.7446	0.99	<=	0.51704	maximize_metric	1	1	1	1	1	COVID19	HC	0.714286	class	x	NA	0	10	4	0	0.73651	0	Neither: 1161	0.9999	0.9999	-9.11814	0.000274539	9901.01	3607.06	0.145725	0.364312	-1.8912	0.73651	FN: 1214	(-0.8,0.8]	babacic_2023	3	0.375133	None	0.780098	0.748616	0.0411927
AKAP12	8.56679	39.7446	0.99	<=	0.14063	maximize_metric	1	1	1	1	1	COVID19	HC	0.714286	class	x	NA	0	10	4	0	0.73651	0	Neither: 1161	0.9999	0.9999	-9.11814	0.000274539	9901.01	3607.06	0.145725	0.364312	-1.8912	0.73651	FN: 1214	(-0.8,0.8]	babacic_2023	4	0.375133	None	0.86022	0.800756	0.0716313
HPRT1	6.01044	57.4294	0.67	>=	-0.0234864	maximize_metric	0.95	0.962963	0.95	1	0.964286	COVID19	HC	0.740741	class	x	NA	1	19	7	0	-0.775482	-0.0512933	Neither: 1161	0.95	0.9999	-6.1708	0.000420646	6701.33	1594.12	0.0832583	0.237881	-2.26734	-0.775482	FN: 1214	(-0.8,0.8]	babacic_2023	3	-0.771805	None	0.846354	0.856109	-0.0114592
C1QA	-0.926946	47.0804	1.34	<=	0.40943	maximize_metric	0.228571	0.703704	0.8	0.428571	0.5	COVID19	HC	0.740741	class	x	NA	4	16	3	4	2.39025	0.624154	Sensitivity: 369	0.8	0.428571	-0.190669	0.746277	3.885	4.39684	0.396112	1.13175	0.391956	2.39025	Neither: 735	(0.8, Inf]	babacic_2023	17	1.6296	Sens.(Œ±>90%Q)	0.549046	0.786347	-0.359216
IGHV2-5	1.77204	176.165	0.57	<=	-0.123778	maximize_metric	0.6	0.703704	0.6	1	0.7	COVID19	HC	0.740741	class	x	NA	8	12	7	0	-1.24798	-0.510826	Specificity: 502	0.6	0.9999	-5.24975	0.000343479	5701.43	1660.92	0.101961	0.291316	-2.10836	-1.24798	FN: 1214	(-Inf,-0.8]	babacic_2023	11	-1.13022	Spec.(Œ±<20%Q)	0.599535	0.790478	-0.276483
TXNDC5	0.291139	126.173	0.97	>=	0.0658782	maximize_metric	0.407143	0.62963	0.55	0.857143	0.578571	COVID19	HC	0.740741	class	x	NA	9	11	6	1	0.642011	-0.443686	Neither: 1161	0.55	0.857143	-1.72876	0.240464	7.99167	5.38995	0.236056	0.674447	-0.968535	0.642011	FN: 1214	(-0.8,0.8]	babacic_2023	3	0.303449	None	0.75493	0.536464	0.341625
CAP1	3.36641	174.091	0.6	>=	0.112565	maximize_metric	0.55	0.666667	0.55	1	0.742857	COVID19	HC	0.740741	class	x	NA	9	11	7	0	-1.10623	-0.597837	Specificity: 502	0.55	0.9999	-5.52606	0.000303629	6001.4	1977.5	0.115327	0.329506	-1.99475	-1.10623	FN: 1214	(-Inf,-0.8]	babacic_2023	8	-1.0227	Spec.(Œ±<20%Q)	0.579561	0.783361	-0.301322
PTPRS	6.20568	78.722	0.8	<=	0.179365	maximize_metric	0.807143	0.925926	0.95	0.857143	0.95	COVID19	HC	0.740741	class	x	NA	1	19	6	1	-0.161235	0.102857	Neither: 1161	0.95	0.857143	-1.37175	0.320688	7	4.26113	0.213057	0.608733	-1.16404	-0.161235	FN: 1214	(-0.8,0.8]	babacic_2023	4	-0.305862	None	0.898297	0.788449	0.130433
CCL18	-0.0349106	30.2522	1.09	>=	-0.325852	maximize_metric	0.421429	0.777778	0.85	0.571429	0.6	COVID19	HC	0.740741	class	x	NA	3	17	4	3	1.20901	0.397097	Sensitivity: 369	0.85	0.571429	-0.414304	0.62097	4.13583	4.15618	0.351722	1.00492	0.0146394	1.20901	Neither: 735	(0.8, Inf]	babacic_2023	3	0.733551	None	0.876657	0.548844	0.468302
IGHV3-49	-0.411418	35.5094	1.24	<=	-0.132909	maximize_metric	0.214286	0.555556	0.5	0.714286	0.485714	COVID19	HC	0.740741	class	x	NA	10	10	5	2	1.91775	-0.356675	Sensitivity: 369	0.5	0.714286	-1.29771	0.401334	5.404	4.35918	0.282331	0.806659	-0.575199	1.91775	Neither: 735	(0.8, Inf]	babacic_2023	14	1.27118	Sens.(Œ±>80%Q)	0.605741	0.725752	-0.180755
PEBP1	4.28172	135.022	0.72	>=	-0.0777758	maximize_metric	0.557143	0.740741	0.7	0.857143	0.842857	COVID19	HC	0.740741	class	x	NA	6	14	6	1	-0.539233	-0.202524	Neither: 1161	0.7	0.857143	-1.20374	0.287643	6.53333	4.29996	0.230355	0.658157	-1.017	-0.539233	FN: 1214	(-0.8,0.8]	babacic_2023	6	-0.592596	None	0.716508	0.911477	-0.240676
MYL1	3.22625	94.7429	0.44	>=	-0.315646	maximize_metric	0.7	0.777778	0.7	1	0.807143	COVID19	HC	0.740741	class	x	NA	6	14	7	0	-1.86223	-0.356675	Specificity: 502	0.7	0.9999	-4.05239	0.000584717	4401.56	754.062	0.0599609	0.171317	-2.46537	-1.86223	FN: 1214	(-Inf,-0.8]	babacic_2023	3	-1.59617	Spec.(Œ±<10%Q)	0.623077	0.887669	-0.353929
PDIA6	2.15689	89.4486	0.49	>=	-0.061923	maximize_metric	0.557143	0.740741	0.7	0.857143	0.764286	COVID19	HC	0.740741	class	x	NA	6	14	6	1	-1.62598	-0.202524	Specificity: 502	0.7	0.857143	-0.720728	0.31893	5.19167	3.75349	0.253044	0.722983	-0.824137	-1.62598	FN: 1214	(-Inf,-0.8]	babacic_2023	6	-1.41696	Spec.(Œ±<10%Q)	0.688898	0.713202	-0.0346714
CAPN1	8.15802	38.5463	0.93	>=	-0.137454	maximize_metric	0.95	0.962963	0.95	1	0.992857	COVID19	HC	0.740741	class	x	NA	1	19	7	0	0.453012	-0.0512933	Neither: 1161	0.95	0.9999	-8.56551	0.000281577	9301.07	3303.9	0.124326	0.355217	-1.91826	0.453012	FN: 1214	(-0.8,0.8]	babacic_2023	5	0.160082	None	0.79599	0.650689	0.201555
SERPINA7	0.0494152	69.8916	0.96	<=	0.265282	maximize_metric	0.228571	0.703704	0.8	0.428571	0.528571	COVID19	HC	0.740741	class	x	NA	4	16	3	4	0.594761	0.624154	Neither: 1161	0.8	0.428571	0.343959	0.727686	4.10667	5.13837	0.43793	1.25123	0.747412	0.594761	Neither: 735	(-0.8,0.8]	babacic_2023	19	0.267607	None	0.627956	0.747636	-0.174446
NRP1	2.67392	85.0437	0.48	<=	-0.0342801	maximize_metric	0.5	0.62963	0.5	1	0.75	COVID19	HC	0.740741	class	x	NA	10	10	7	0	-1.67323	-0.693147	Specificity: 502	0.5	0.9999	-4.42081	0.00037094	4801.52	1295.53	0.0944358	0.269817	-2.17233	-1.67323	FN: 1214	(-Inf,-0.8]	babacic_2023	7	-1.4528	Spec.(Œ±<10%Q)	0.680777	0.840649	-0.21094
ANGPTL3	-0.479684	34.1757	1.14	<=	-0.054904	maximize_metric	0.214286	0.555556	0.5	0.714286	0.542857	COVID19	HC	0.740741	class	x	NA	10	10	5	2	1.44526	-0.356675	Sensitivity: 369	0.5	0.714286	-1.13878	0.405158	5.194	4.25948	0.287027	0.820076	-0.53528	1.44526	Neither: 735	(0.8, Inf]	babacic_2023	7	0.91276	Sens.(Œ±>80%Q)	0.695273	0.640103	0.0826759
SFTPB	7.74674	46.8103	0.89	>=	-0.432535	maximize_metric	0.95	0.962963	0.95	1	0.985714	COVID19	HC	0.740741	class	x	NA	1	19	7	0	0.264013	-0.0512933	Neither: 1161	0.95	0.9999	-8.19709	0.00029498	8901.11	3018.26	0.118681	0.339088	-1.96624	0.264013	FN: 1214	(-0.8,0.8]	babacic_2023	8	0.0167146	None	0.671899	0.813739	-0.191533
HRNR	-0.0764859	55.4319	0.96	<=	-0.211223	maximize_metric	0.2	0.428571	0.2	1	0.5	COVID19	HC	0.714286	class	x	NA	8	2	4	0	0.594761	-1.60944	Neither: 1161	0.2	0.9999	-8.84182	0.000156263	9601.04	6144.55	0.255995	0.639987	-1.07105	0.594761	FN: 1214	(-0.8,0.8]	babacic_2023	4	0.267607	None	0.577616	0.648494	-0.115742
QPCT	1.75068	51.5618	1.39	<=	0.304992	maximize_metric	0.714286	0.925926	1	0.714286	0.8	COVID19	HC	0.740741	class	x	NA	0	20	5	2	2.6265	0.336472	Sensitivity: 369	0.9999	0.714286	-1.53609	0.482745	5.719	4.05867	0.248389	0.709682	-0.86371	2.6265	FN: 1214	(0.8, Inf]	babacic_2023	3	1.8088	Sens.(Œ±>90%Q)	0.975323	0.480063	0.708851
CA3	2.10236	76.9591	0.52	>=	-0.218273	maximize_metric	0.557143	0.740741	0.7	0.857143	0.771429	COVID19	HC	0.740741	class	x	NA	6	14	6	1	-1.48423	-0.202524	Specificity: 502	0.7	0.857143	-0.78373	0.314414	5.36667	3.81261	0.248648	0.710424	-0.861502	-1.48423	FN: 1214	(-Inf,-0.8]	babacic_2023	3	-1.30943	Spec.(Œ±<10%Q)	0.549983	0.878648	-0.468498
DSP	0.776484	429.648	0.82	<=	-0.439827	maximize_metric	0.55	0.666667	0.55	1	0.585714	COVID19	HC	0.740741	class	x	NA	9	11	7	0	-0.0667356	-0.597837	Neither: 1161	0.55	0.9999	-7.55236	0.000225427	8201.18	3638.72	0.155289	0.443682	-1.65507	-0.0667356	FN: 1214	(-0.8,0.8]	babacic_2023	5	-0.234178	None	0.565626	0.746722	-0.27776
CNDP1	2.33662	85.6748	0.49	<=	-0.0424438	maximize_metric	0.6	0.703704	0.6	1	0.785714	COVID19	HC	0.740741	class	x	NA	8	12	7	0	-1.62598	-0.510826	Specificity: 502	0.6	0.9999	-4.51292	0.000420025	4901.51	1168.11	0.0834106	0.238316	-2.26604	-1.62598	FN: 1214	(-Inf,-0.8]	babacic_2023	17	-1.41696	Spec.(Œ±<10%Q)	0.782953	0.633475	0.211852
RPL23A	8.4786	40.41	0.98	<=	0.0266922	maximize_metric	1	1	1	1	1	COVID19	HC	0.769231	class	x	NA	0	10	3	0	0.68926	0	Neither: 1161	0.9999	0.9999	-9.02603	0.000277381	9801.02	3534.06	0.108174	0.360581	-1.9023	0.68926	FN: 1214	(-0.8,0.8]	babacic_2023	3	0.339291	None	0.847975	0.760133	0.109357
THBS1	0.897902	52.911	0.61	<=	-0.0871104	maximize_metric	0.364286	0.666667	0.65	0.714286	0.614286	COVID19	HC	0.740741	class	x	NA	7	13	5	2	-1.05898	-0.0943107	Specificity: 502	0.65	0.714286	-0.296489	0.456757	4.081	3.89421	0.33398	0.954229	-0.13617	-1.05898	Neither: 735	(-Inf,-0.8]	babacic_2023	15	-0.986856	Spec.(Œ±<20%Q)	0.767628	0.73661	0.0412456
ATP6V1A	3.57936	128.545	0.84	>=	-0.224275	maximize_metric	0.664286	0.888889	0.95	0.714286	0.814286	COVID19	HC	0.740741	class	x	NA	1	19	5	2	0.0277639	0.285179	Neither: 1161	0.95	0.714286	-0.662013	0.501267	4.564	4.00165	0.306875	0.876785	-0.366569	0.0277639	Neither: 735	(-0.8,0.8]	babacic_2023	5	-0.162494	None	0.80887	0.604955	0.290485
LAMB2	4.4235	123.488	0.59	>=	0.0190061	maximize_metric	0.75	0.814815	0.75	1	0.857143	COVID19	HC	0.740741	class	x	NA	5	15	7	0	-1.15348	-0.287682	Specificity: 502	0.75	0.9999	-5.43396	0.000397622	5901.41	1485.23	0.088086	0.251674	-2.2263	-1.15348	FN: 1214	(-Inf,-0.8]	babacic_2023	3	-1.05854	Spec.(Œ±<20%Q)	0.710526	0.753968	-0.0593443
PSMA3	5.67696	100.214	0.79	>=	-0.291807	maximize_metric	0.757143	0.888889	0.9	0.857143	0.928571	COVID19	HC	0.740741	class	x	NA	2	18	6	1	-0.208485	0.0487902	Neither: 1161	0.9	0.857143	-1.35075	0.313352	6.94167	4.28331	0.215965	0.617043	-1.13931	-0.208485	FN: 1214	(-0.8,0.8]	babacic_2023	3	-0.341704	None	0.669794	0.804183	-0.182857
UMOD	2.88424	71.6207	1.04	<=	0.0655549	maximize_metric	0.657143	0.814815	0.8	0.857143	0.8	COVID19	HC	0.740741	class	x	NA	4	16	6	1	0.972759	-0.0689929	Sensitivity: 369	0.8	0.857143	-1.87576	0.269736	8.4	5.17021	0.215425	0.615501	-1.1439	0.972759	FN: 1214	(0.8, Inf]	babacic_2023	4	0.554342	None	0.923402	0.719911	0.248938
RPL10A	6.70141	43.8385	0.88	>=	-0.140202	maximize_metric	0.8	0.857143	0.8	1	0.95	COVID19	HC	0.714286	class	x	NA	2	8	4	0	0.216763	-0.223144	Neither: 1161	0.8	0.9999	-8.10499	0.000264803	8801.12	3324.34	0.151087	0.377718	-1.85131	0.216763	FN: 1214	(-0.8,0.8]	babacic_2023	3	-0.0191273	None	0.684138	0.68694	-0.00408627
TPM1	1.36249	136.437	0.45	>=	0.0199989	maximize_metric	0.55	0.666667	0.55	1	0.65	COVID19	HC	0.740741	class	x	NA	9	11	7	0	-1.81498	-0.597837	Specificity: 502	0.55	0.9999	-4.1445	0.000439432	4501.55	1025.6	0.0797415	0.227833	-2.29723	-1.81498	FN: 1214	(-Inf,-0.8]	babacic_2023	5	-1.56032	Spec.(Œ±<10%Q)	0.656871	0.893848	-0.308049
WDR1	1.67873	58.639	0.69	>=	-0.170114	maximize_metric	0.321429	0.703704	0.75	0.571429	0.635714	COVID19	HC	0.740741	class	x	NA	5	15	4	3	-0.680982	0.271934	Neither: 1161	0.75	0.571429	0.148461	0.60097	3.9025	4.4311	0.397408	1.13545	0.402976	-0.680982	Neither: 735	(-0.8,0.8]	babacic_2023	8	-0.700122	None	0.636289	0.776859	-0.199606
VCP	0.231722	117.285	1.13	<=	-0.0257099	maximize_metric	0.364286	0.666667	0.65	0.714286	0.6	COVID19	HC	0.740741	class	x	NA	7	13	5	2	1.39801	-0.0943107	Sensitivity: 369	0.65	0.714286	-1.12289	0.432028	5.173	4.14734	0.280605	0.801728	-0.589869	1.39801	Neither: 735	(0.8, Inf]	babacic_2023	6	0.876918	Sens.(Œ±>80%Q)	0.673881	0.733385	-0.0846168
UBE2N	1.62806	51.2963	1.41	>=	-0.237755	maximize_metric	0.714286	0.925926	1	0.714286	0.785714	COVID19	HC	0.740741	class	x	NA	0	20	5	2	2.721	0.336472	Sensitivity: 369	0.9999	0.714286	-1.56788	0.481752	5.761	4.06527	0.246979	0.705653	-0.875694	2.721	FN: 1214	(0.8, Inf]	babacic_2023	3	1.88049	Sens.(Œ±>90%Q)	0.813452	0.962037	-0.167766
APOH	6.05163	112.314	0.83	<=	0.183255	maximize_metric	0.757143	0.888889	0.9	0.857143	0.935714	COVID19	HC	0.740741	class	x	NA	2	18	6	1	-0.0194859	0.0487902	Neither: 1161	0.9	0.857143	-1.43475	0.308191	7.175	4.38436	0.213871	0.61106	-1.15711	-0.0194859	FN: 1214	(-0.8,0.8]	babacic_2023	20	-0.198336	None	0.654246	0.820633	-0.226593
APEH	3.73449	146.756	0.58	>=	-0.0192471	maximize_metric	0.6	0.703704	0.6	1	0.792857	COVID19	HC	0.740741	class	x	NA	8	12	7	0	-1.20073	-0.510826	Specificity: 502	0.6	0.9999	-5.34186	0.000336256	5801.42	1726.29	0.104147	0.297564	-2.08978	-1.20073	FN: 1214	(-Inf,-0.8]	babacic_2023	5	-1.09438	Spec.(Œ±<20%Q)	0.768637	0.727256	0.0553403
CILP2	7.25103	54.6026	0.83	<=	0.203703	maximize_metric	0.95	0.962963	0.95	1	0.978571	COVID19	HC	0.740741	class	x	NA	1	19	7	0	-0.0194859	-0.0512933	Neither: 1161	0.95	0.9999	-7.64447	0.000318957	8301.17	2603.4	0.109766	0.313618	-2.04201	-0.0194859	FN: 1214	(-0.8,0.8]	babacic_2023	4	-0.198336	None	0.895317	0.916083	-0.0229285
FAH	2.90841	54.9679	0.57	>=	-0.41683	maximize_metric	0.614286	0.851852	0.9	0.714286	0.814286	COVID19	HC	0.740741	class	x	NA	2	18	5	2	-1.24798	0.231112	Specificity: 502	0.9	0.714286	-0.23292	0.505692	3.997	4.0201	0.352023	1.00578	0.0171955	-1.24798	Neither: 735	(-Inf,-0.8]	babacic_2023	7	-1.13022	Spec.(Œ±<20%Q)	0.775686	0.581198	0.288656
HSPA6	3.21768	162.619	0.82	<=	0.199157	maximize_metric	0.521429	0.851852	0.95	0.571429	0.742857	COVID19	HC	0.740741	class	x	NA	1	19	4	3	-0.0667356	0.508322	Neither: 1161	0.95	0.571429	-0.0344376	0.635117	3.97833	4.52501	0.398095	1.13741	0.408813	-0.0667356	Neither: 735	(-0.8,0.8]	babacic_2023	4	-0.234178	None	0.616291	0.87803	-0.35396
ITIH4	4.49169	125.462	0.88	>=	-0.036053	maximize_metric	0.807143	0.925926	0.95	0.857143	0.892857	COVID19	HC	0.740741	class	x	NA	1	19	6	1	0.216763	0.102857	Neither: 1161	0.95	0.857143	-1.53975	0.310274	7.46667	4.46003	0.209064	0.597326	-1.19797	0.216763	FN: 1214	(-0.8,0.8]	babacic_2023	19	-0.0191273	None	0.761668	0.820274	-0.0741287
ORM2	7.74674	46.8103	0.89	>=	-0.327827	maximize_metric	0.95	0.962963	0.95	1	0.985714	COVID19	HC	0.740741	class	x	NA	1	19	7	0	0.264013	-0.0512933	Neither: 1161	0.95	0.9999	-8.19709	0.00029498	8901.11	3018.26	0.118681	0.339088	-1.96624	0.264013	FN: 1214	(-0.8,0.8]	babacic_2023	18	0.0167146	None	0.674918	0.747528	-0.10218
RPS12	8.56679	39.7446	0.99	>=	-0.132843	maximize_metric	1	1	1	1	1	COVID19	HC	0.714286	class	x	NA	0	10	4	0	0.73651	0	Neither: 1161	0.9999	0.9999	-9.11814	0.000274539	9901.01	3607.06	0.145725	0.364312	-1.8912	0.73651	FN: 1214	(-0.8,0.8]	babacic_2023	3	0.375133	None	0.844084	0.806593	0.0454328
QSOX1	4.04664	59.2424	0.48	<=	0.106829	maximize_metric	0.8	0.851852	0.8	1	0.892857	COVID19	HC	0.740741	class	x	NA	4	16	7	0	-1.67323	-0.223144	Specificity: 502	0.8	0.9999	-4.42081	0.000588933	4801.52	816.554	0.0595215	0.170062	-2.4691	-1.67323	FN: 1214	(-Inf,-0.8]	babacic_2023	13	-1.4528	Spec.(Œ±<10%Q)	0.648992	0.667824	-0.0286046
FLNA	-0.0126993	23.1744	0.92	<=	-0.0357521	maximize_metric	0.357143	0.592593	0.5	0.857143	0.585714	COVID19	HC	0.740741	class	x	NA	10	10	6	1	0.405762	-0.538997	Neither: 1161	0.5	0.857143	-1.62375	0.23723	7.7	5.29398	0.240635	0.68753	-0.929612	0.405762	FN: 1214	(-0.8,0.8]	babacic_2023	9	0.12424	None	0.587874	0.793852	-0.300385
IGHV3-72	2.69245	129.17	0.68	<=	0.273199	maximize_metric	0.614286	0.851852	0.9	0.714286	0.828571	COVID19	HC	0.740741	class	x	NA	2	18	5	2	-0.728232	0.231112	Neither: 1161	0.9	0.714286	-0.407735	0.500126	4.228	4.00032	0.331152	0.94615	-0.160206	-0.728232	Neither: 735	(-0.8,0.8]	babacic_2023	14	-0.735963	None	0.797236	0.638815	0.221536
IGFBP6	5.18976	77.3714	0.62	<=	0.220364	maximize_metric	0.85	0.888889	0.85	1	0.921429	COVID19	HC	0.740741	class	x	NA	3	17	7	0	-1.01173	-0.162519	Specificity: 502	0.85	0.9999	-5.71027	0.000419118	6201.38	1480.68	0.0835681	0.238766	-2.2647	-1.01173	FN: 1214	(-Inf,-0.8]	babacic_2023	10	-0.951014	Spec.(Œ±<20%Q)	0.688642	0.835757	-0.193616
MB	1.58581	176.576	0.73	<=	-0.177893	maximize_metric	0.45	0.592593	0.45	1	0.707143	COVID19	HC	0.740741	class	x	NA	11	9	7	0	-0.491983	-0.798508	Neither: 1161	0.45	0.9999	-6.72342	0.00022514	7301.27	3243.69	0.155493	0.444264	-1.65334	-0.491983	FN: 1214	(-0.8,0.8]	babacic_2023	6	-0.556754	None	0.58828	0.741623	-0.231639
PROC	2.00687	62.0073	0.66	<=	0.0371269	maximize_metric	0.457143	0.666667	0.6	0.857143	0.692857	COVID19	HC	0.740741	class	x	NA	8	12	6	1	-0.822732	-0.356675	Specificity: 502	0.6	0.857143	-1.07774	0.277371	6.18333	4.23382	0.23965	0.684716	-0.937984	-0.822732	FN: 1214	(-Inf,-0.8]	babacic_2023	15	-0.807647	None	0.575049	0.799717	-0.329803
ANTXR2	6.19298	99.3334	0.77	<=	0.111215	maximize_metric	0.8	0.851852	0.8	1	0.935714	COVID19	HC	0.740741	class	x	NA	4	16	7	0	-0.302984	-0.223144	Neither: 1161	0.8	0.9999	-7.09184	0.000302218	7701.23	2549.06	0.115848	0.330994	-1.99032	-0.302984	FN: 1214	(-0.8,0.8]	babacic_2023	4	-0.413387	None	0.937874	0.973949	-0.0377432
IGHA2	0.702408	155.071	0.73	<=	-0.321461	maximize_metric	0.35	0.518519	0.35	1	0.585714	COVID19	HC	0.740741	class	x	NA	13	7	7	0	-0.491983	-1.04982	Neither: 1161	0.35	0.9999	-6.72342	0.000203423	7301.27	3589.84	0.172086	0.491674	-1.51229	-0.491983	FN: 1214	(-0.8,0.8]	babacic_2023	13	-0.556754	None	0.551615	0.780499	-0.347084
IGFBP7	5.89896	117.266	0.84	<=	0.23997	maximize_metric	0.807143	0.925926	0.95	0.857143	0.935714	COVID19	HC	0.740741	class	x	NA	1	19	6	1	0.0277639	0.102857	Neither: 1161	0.95	0.857143	-1.45575	0.315381	7.23333	4.35782	0.210862	0.602464	-1.18269	0.0277639	FN: 1214	(-0.8,0.8]	babacic_2023	6	-0.162494	None	0.743471	0.659956	0.119156
C8B	0.853692	36.353	1.37	>=	-0.0786995	maximize_metric	0.521429	0.851852	0.95	0.571429	0.678571	COVID19	HC	0.740741	class	x	NA	1	19	4	3	2.532	0.508322	Sensitivity: 369	0.95	0.571429	-0.80824	0.642925	4.29917	3.89522	0.317114	0.906041	-0.279532	2.532	Neither: 735	(0.8, Inf]	babacic_2023	19	1.73712	Sens.(Œ±>90%Q)	0.636344	0.782136	-0.206289
APOA1	4.9079	98.4827	0.72	<=	0.122659	maximize_metric	0.707143	0.851852	0.85	0.857143	0.9	COVID19	HC	0.740741	class	x	NA	3	17	6	1	-0.539233	-0.00836825	Neither: 1161	0.85	0.857143	-1.20374	0.313934	6.53333	4.15918	0.222813	0.63661	-1.0811	-0.539233	FN: 1214	(-0.8,0.8]	babacic_2023	19	-0.592596	None	0.800106	0.844178	-0.0536195
MTHFD1	2.9248	59.7936	1.02	>=	-0.139881	maximize_metric	0.666667	0.923077	1	0.666667	0.733333	COVID19	HC	0.769231	class	x	NA	0	10	2	1	0.878259	0.405465	Sensitivity: 369	0.9999	0.666667	-0.723229	0.556713	4.53	4.04294	0.267744	0.892481	-0.319873	0.878259	Neither: 735	(0.8, Inf]	babacic_2023	4	0.482658	None	0.675394	0.888897	-0.274685
NAP1L1	2.84784	68.1557	1.22	>=	-0.251899	maximize_metric	0.664286	0.888889	0.95	0.714286	0.821429	COVID19	HC	0.740741	class	x	NA	1	19	5	2	1.82325	0.285179	Sensitivity: 369	0.95	0.714286	-1.26592	0.482066	5.362	4.03676	0.263496	0.752845	-0.735296	1.82325	Neither: 735	(0.8, Inf]	babacic_2023	4	1.19949	Sens.(Œ±>80%Q)	0.752912	0.653002	0.142368
C9	8.81361	48.4604	0.98	>=	-0.144375	maximize_metric	1	1	1	1	1	COVID19	HC	0.740741	class	x	NA	0	20	7	0	0.68926	0	Neither: 1161	0.9999	0.9999	-9.02603	0.000277381	9801.02	3534.06	0.126203	0.360581	-1.9023	0.68926	FN: 1214	(-0.8,0.8]	babacic_2023	20	0.339291	None	0.737442	0.88149	-0.178427
MANBA	3.35108	168.973	0.59	<=	0.0568659	maximize_metric	0.55	0.666667	0.55	1	0.742857	COVID19	HC	0.740741	class	x	NA	9	11	7	0	-1.15348	-0.597837	Specificity: 502	0.55	0.9999	-5.43396	0.000309393	5901.41	1908.37	0.113181	0.323375	-2.01299	-1.15348	FN: 1214	(-Inf,-0.8]	babacic_2023	3	-1.05854	Spec.(Œ±<20%Q)	0.444458	0.937076	-0.745908
FTL	4.25308	116.382	0.59	>=	-0.0616031	maximize_metric	0.7	0.777778	0.7	1	0.85	COVID19	HC	0.740741	class	x	NA	6	14	7	0	-1.15348	-0.356675	Specificity: 502	0.7	0.9999	-5.43396	0.00037345	5901.41	1581.27	0.093782	0.267949	-2.17788	-1.15348	FN: 1214	(-Inf,-0.8]	babacic_2023	8	-1.05854	Spec.(Œ±<20%Q)	0.706188	0.811144	-0.138564
GNPTG	0.395799	24.9581	1.06	<=	0.0724461	maximize_metric	0.271429	0.666667	0.7	0.571429	0.507143	COVID19	HC	0.740741	class	x	NA	6	14	4	3	1.06726	0.202941	Sensitivity: 369	0.7	0.571429	-0.372097	0.593849	4.11833	4.09938	0.348389	0.995397	-0.0136951	1.06726	Neither: 735	(0.8, Inf]	babacic_2023	6	0.626025	None	0.66759	0.658541	0.0136481
VMO1	1.74757	115.192	0.55	>=	0.157996	maximize_metric	0.35	0.518519	0.35	1	0.607143	COVID19	HC	0.740741	class	x	NA	13	7	7	0	-1.34248	-1.04982	Specificity: 502	0.35	0.9999	-5.06554	0.0002566	5501.45	2144.86	0.136455	0.389873	-1.81515	-1.34248	FN: 1214	(-Inf,-0.8]	babacic_2023	4	-1.20191	Spec.(Œ±<20%Q)	0.598834	0.86228	-0.364595
HRG	8.15802	38.5463	0.93	<=	0.285509	maximize_metric	0.95	0.962963	0.95	1	0.992857	COVID19	HC	0.740741	class	x	NA	1	19	7	0	0.453012	-0.0512933	Neither: 1161	0.95	0.9999	-8.56551	0.000281577	9301.07	3303.9	0.124326	0.355217	-1.91826	0.453012	FN: 1214	(-0.8,0.8]	babacic_2023	20	0.160082	None	0.764362	0.831883	-0.0846513
MMRN2	4.53273	159.64	1.04	<=	0.265194	maximize_metric	0.857143	0.962963	1	0.857143	0.892857	COVID19	HC	0.740741	class	x	NA	0	20	6	1	0.972759	0.154151	Sensitivity: 369	0.9999	0.857143	-1.87576	0.299365	8.4	4.84421	0.201842	0.576691	-1.25936	0.972759	FN: 1214	(0.8, Inf]	babacic_2023	5	0.554342	None	0.882551	0.702334	0.228408
PLS3	0.594806	132.339	0.78	<=	-0.119992	maximize_metric	0.3	0.481481	0.3	1	0.585714	COVID19	HC	0.740741	class	x	NA	14	6	7	0	-0.255735	-1.20397	Neither: 1161	0.3	0.9999	-7.18394	0.000185364	7801.22	4209.16	0.188843	0.539552	-1.36985	-0.255735	FN: 1214	(-0.8,0.8]	babacic_2023	3	-0.377545	None	0.475941	0.951485	-0.69273
IGHV3-38	5.06105	63.7658	0.79	<=	0.607465	maximize_metric	0.666667	0.923077	1	0.666667	0.866667	COVID19	HC	0.769231	class	x	NA	0	10	2	1	-0.208485	0.405465	Neither: 1161	0.9999	0.666667	-0.377291	0.56251	4.185	4.1702	0.298939	0.996463	-0.0105226	-0.208485	Neither: 735	(-0.8,0.8]	babacic_2023	7	-0.341704	None	0.642819	0.754489	-0.160178
CORO1C	2.33254	144.77	0.72	>=	0.262226	maximize_metric	0.3	0.481481	0.3	1	0.635714	COVID19	HC	0.740741	class	x	NA	14	6	7	0	-0.539233	-1.20397	Neither: 1161	0.3	0.9999	-6.63132	0.000195142	7201.28	3690.91	0.179387	0.512535	-1.45023	-0.539233	FN: 1214	(-0.8,0.8]	babacic_2023	6	-0.592596	None	0.550063	0.847059	-0.431736
CTSL	0.807332	23.5107	1.15	<=	0.161587	maximize_metric	0.521429	0.851852	0.95	0.571429	0.678571	COVID19	HC	0.740741	class	x	NA	1	19	4	3	1.49251	0.508322	Sensitivity: 369	0.95	0.571429	-0.498719	0.639509	4.17083	4.15615	0.348768	0.99648	-0.0104734	1.49251	Neither: 735	(0.8, Inf]	babacic_2023	3	0.948602	Sens.(Œ±>80%Q)	0.87719	0.501242	0.559635
PGAM1	4.82261	165.215	0.67	>=	-0.0100308	maximize_metric	0.7	0.777778	0.7	1	0.85	COVID19	HC	0.740741	class	x	NA	6	14	7	0	-0.775482	-0.356675	Neither: 1161	0.7	0.9999	-6.1708	0.00031913	6701.33	2100.79	0.109721	0.313489	-2.0424	-0.775482	FN: 1214	(-0.8,0.8]	babacic_2023	5	-0.771805	None	0.700874	0.930567	-0.283467
ACTBL2	0.908518	47.6104	0.74	>=	-0.0478401	maximize_metric	-0.1	0.428571	0.4	0.5	0.6	COVID19	HC	0.714286	class	x	NA	6	4	2	2	-0.444734	-0.223144	Neither: 1161	0.4	0.5	0.360437	0.602845	4	4.40008	0.440008	1.10002	0.29756	-0.444734	Neither: 735	(-0.8,0.8]	babacic_2023	4	-0.520913	None	0.661079	0.789836	-0.177952
FCGR3B	1.47411	131.433	0.62	>=	0.175874	maximize_metric	0.45	0.592593	0.45	1	0.678571	COVID19	HC	0.740741	class	x	NA	11	9	7	0	-1.01173	-0.798508	Specificity: 502	0.45	0.9999	-5.71027	0.000259981	6201.38	2386.17	0.134673	0.38478	-1.8303	-1.01173	FN: 1214	(-Inf,-0.8]	babacic_2023	6	-0.951014	Spec.(Œ±<20%Q)	0.541353	0.85583	-0.458
HLA-C	0.728038	99.9603	0.67	>=	0.0911602	maximize_metric	0.307143	0.555556	0.45	0.857143	0.585714	COVID19	HC	0.740741	class	x	NA	11	9	6	1	-0.775482	-0.644357	Neither: 1161	0.45	0.857143	-1.09874	0.250678	6.24167	4.44769	0.249403	0.712581	-0.855084	-0.775482	FN: 1214	(-0.8,0.8]	babacic_2023	5	-0.771805	None	0.523256	0.731959	-0.335654
ADIPOQ	0.529504	19.4526	1.05	<=	-0.125072	maximize_metric	0.357143	0.592593	0.5	0.857143	0.614286	COVID19	HC	0.740741	class	x	NA	10	10	6	1	1.02001	-0.538997	Sensitivity: 369	0.5	0.857143	-1.89676	0.228399	8.45833	5.82842	0.241176	0.689074	-0.925017	1.02001	FN: 1214	(0.8, Inf]	babacic_2023	14	0.590183	None	0.771347	0.689082	0.112778
MAN2A1	8.81361	48.4604	0.98	>=	-0.0919655	maximize_metric	1	1	1	1	1	COVID19	HC	0.740741	class	x	NA	0	20	7	0	0.68926	0	Neither: 1161	0.9999	0.9999	-9.02603	0.000277381	9801.02	3534.06	0.126203	0.360581	-1.9023	0.68926	FN: 1214	(-0.8,0.8]	babacic_2023	7	0.339291	None	0.591202	0.952378	-0.476803
FKBP1A	3.33192	64.3335	0.92	>=	-0.15877	maximize_metric	0.5	0.857143	1	0.5	0.75	COVID19	HC	0.714286	class	x	NA	0	10	2	2	0.405762	0.693147	Neither: 1161	0.9999	0.5	0.110904	0.699164	4	4.90586	0.490586	1.22646	0.67374	0.405762	Neither: 735	(-0.8,0.8]	babacic_2023	6	0.12424	None	0.631341	0.648773	-0.0272364
MCAM	8.15802	38.5463	0.93	<=	0.185059	maximize_metric	0.95	0.962963	0.95	1	0.992857	COVID19	HC	0.740741	class	x	NA	1	19	7	0	0.453012	-0.0512933	Neither: 1161	0.95	0.9999	-8.56551	0.000281577	9301.07	3303.9	0.124326	0.355217	-1.91826	0.453012	FN: 1214	(-0.8,0.8]	babacic_2023	9	0.160082	None	0.756132	0.757098	-0.00127696
SELL	1.82037	30.7318	0.95	<=	0.145275	maximize_metric	0.521429	0.851852	0.95	0.571429	0.721429	COVID19	HC	0.740741	class	x	NA	1	19	4	3	0.547511	0.508322	Neither: 1161	0.95	0.571429	-0.217336	0.636756	4.05417	4.38256	0.37835	1.081	0.240981	0.547511	Neither: 735	(-0.8,0.8]	babacic_2023	17	0.231765	None	0.739375	0.745804	-0.00865801
SRGN	1.03668	217.372	0.8	>=	0.023368	maximize_metric	0.457143	0.666667	0.6	0.857143	0.65	COVID19	HC	0.740741	class	x	NA	8	12	6	1	-0.161235	-0.356675	Neither: 1161	0.6	0.857143	-1.37175	0.262401	7	4.67567	0.233784	0.667953	-0.987853	-0.161235	FN: 1214	(-0.8,0.8]	babacic_2023	10	-0.305862	None	0.631656	0.741354	-0.160134
C3	2.01887	30.3802	0.95	>=	-0.0216934	maximize_metric	0.614286	0.851852	0.9	0.714286	0.764286	COVID19	HC	0.740741	class	x	NA	2	18	5	2	0.547511	0.231112	Neither: 1161	0.9	0.714286	-0.836829	0.486421	4.795	3.99752	0.29179	0.833684	-0.494796	0.547511	Neither: 735	(-0.8,0.8]	babacic_2023	19	0.231765	None	0.655497	0.778521	-0.172002
LGALSL	5.40475	113.132	0.79	>=	-0.186868	maximize_metric	0.757143	0.888889	0.9	0.857143	0.914286	COVID19	HC	0.740741	class	x	NA	2	18	6	1	-0.208485	0.0487902	Neither: 1161	0.9	0.857143	-1.35075	0.313352	6.94167	4.28331	0.215965	0.617043	-1.13931	-0.208485	FN: 1214	(-0.8,0.8]	babacic_2023	5	-0.341704	None	0.757051	0.764619	-0.00994694
ANPEP	-1.09952	35.9823	1.31	>=	0.143478	maximize_metric	0.114286	0.481481	0.4	0.714286	0.442857	COVID19	HC	0.740741	class	x	NA	12	8	5	2	2.2485	-0.579818	Sensitivity: 369	0.4	0.714286	-1.40895	0.382245	5.551	4.54407	0.286511	0.818604	-0.539661	2.2485	Neither: 735	(0.8, Inf]	babacic_2023	11	1.52207	Sens.(Œ±>90%Q)	0.718681	0.703385	0.0215133
CETP	2.44584	64.6604	0.58	<=	0.298738	maximize_metric	0.614286	0.851852	0.9	0.714286	0.814286	COVID19	HC	0.740741	class	x	NA	2	18	5	2	-1.20073	0.231112	Specificity: 502	0.9	0.714286	-0.248812	0.505188	4.018	4.01786	0.349988	0.999966	-0.000101613	-1.20073	Neither: 735	(-Inf,-0.8]	babacic_2023	8	-1.09438	Spec.(Œ±<20%Q)	0.786424	0.788677	-0.00286089
PNLIP	0.281835	53.8549	1	>=	-0.261269	maximize_metric	0.471429	0.814815	0.9	0.571429	0.564286	COVID19	HC	0.740741	class	x	NA	2	18	4	3	0.78376	0.454255	Neither: 1161	0.9	0.571429	-0.287682	0.628814	4.08333	4.28436	0.367231	1.04923	0.146467	0.78376	Neither: 735	(-0.8,0.8]	babacic_2023	3	0.410974	None	0.846829	0.553366	0.425478
NCAM1	6.038	93.5309	0.78	<=	0.160874	maximize_metric	0.757143	0.888889	0.9	0.857143	0.935714	COVID19	HC	0.740741	class	x	NA	2	18	6	1	-0.255735	0.0487902	Neither: 1161	0.9	0.857143	-1.32975	0.314675	6.88333	4.25893	0.216556	0.61873	-1.13429	-0.255735	FN: 1214	(-0.8,0.8]	babacic_2023	10	-0.377545	None	0.774709	0.760626	0.018345
ENO2	1.84373	63.6875	0.66	>=	-0.0212494	maximize_metric	0.364286	0.666667	0.65	0.714286	0.664286	COVID19	HC	0.740741	class	x	NA	7	13	5	2	-0.822732	-0.0943107	Specificity: 502	0.65	0.714286	-0.375951	0.454258	4.186	3.90829	0.32678	0.933658	-0.197371	-0.822732	Neither: 735	(-Inf,-0.8]	babacic_2023	4	-0.807647	None	0.694736	0.841387	-0.191519
LGALS3BP	8.81361	48.4604	0.98	>=	-0.256014	maximize_metric	1	1	1	1	1	COVID19	HC	0.740741	class	x	NA	0	20	7	0	0.68926	0	Neither: 1161	0.9999	0.9999	-9.02603	0.000277381	9801.02	3534.06	0.126203	0.360581	-1.9023	0.68926	FN: 1214	(-0.8,0.8]	babacic_2023	19	0.339291	None	0.746329	0.845609	-0.124891
CTSD	0.0887586	40.7954	1	>=	-0.174319	maximize_metric	0.421429	0.777778	0.85	0.571429	0.571429	COVID19	HC	0.740741	class	x	NA	3	17	4	3	0.78376	0.397097	Neither: 1161	0.85	0.571429	-0.287682	0.620129	4.08333	4.24504	0.363861	1.0396	0.117817	0.78376	Neither: 735	(-0.8,0.8]	babacic_2023	9	0.410974	None	0.642895	0.590844	0.0844299
PKM	2.49836	159.013	0.61	<=	-0.027663	maximize_metric	0.65	0.740741	0.65	1	0.785714	COVID19	HC	0.740741	class	x	NA	7	13	7	0	-1.05898	-0.430783	Specificity: 502	0.65	0.9999	-5.61817	0.000336622	6101.39	1813.51	0.10403	0.29723	-2.09077	-1.05898	FN: 1214	(-Inf,-0.8]	babacic_2023	10	-0.986856	Spec.(Œ±<20%Q)	0.697142	0.70422	-0.0101003
YWHAQ	-1.375	115.205	1.22	<=	-0.0551565	maximize_metric	0.364286	0.666667	0.65	0.714286	0.514286	COVID19	HC	0.740741	class	x	NA	7	13	5	2	1.82325	-0.0943107	Sensitivity: 369	0.65	0.714286	-1.26592	0.428084	5.362	4.21374	0.275049	0.785853	-0.637096	1.82325	Neither: 735	(0.8, Inf]	babacic_2023	4	1.19949	Sens.(Œ±>80%Q)	0.81442	0.733237	0.105007
IGLV1-40	3.17486	54.1503	0.66	>=	-0.302088	maximize_metric	0.5	0.642857	0.5	1	0.75	COVID19	HC	0.714286	class	x	NA	5	5	4	0	-0.822732	-0.693147	Specificity: 502	0.5	0.9999	-6.07869	0.00026477	6601.34	2494.07	0.151125	0.377813	-1.85103	-0.822732	FN: 1214	(-Inf,-0.8]	babacic_2023	12	-0.807647	None	0.664083	0.757785	-0.131993
PGD	5.77606	78.8807	0.72	>=	-0.111564	maximize_metric	0.8	0.851852	0.8	1	0.935714	COVID19	HC	0.740741	class	x	NA	4	16	7	0	-0.539233	-0.223144	Neither: 1161	0.8	0.9999	-6.63132	0.000326325	7201.28	2207.67	0.107298	0.306566	-2.063	-0.539233	FN: 1214	(-0.8,0.8]	babacic_2023	5	-0.592596	None	0.72527	0.894943	-0.210216
ALDOC	7.29845	32.4179	0.9	<=	0.0131111	maximize_metric	0.9	0.928571	0.9	1	0.975	COVID19	HC	0.714286	class	x	NA	1	9	4	0	0.311262	-0.105361	Neither: 1161	0.9	0.9999	-8.2892	0.000280534	9001.1	3209.27	0.142617	0.356541	-1.91432	0.311262	FN: 1214	(-0.8,0.8]	babacic_2023	3	0.0525564	None	0.696713	0.710347	-0.0193803
APOL1	0.523393	15.7094	1.06	>=	-0.136455	maximize_metric	0.328571	0.777778	0.9	0.428571	0.607143	COVID19	HC	0.740741	class	x	NA	2	18	3	4	1.06726	0.741937	Sensitivity: 369	0.9	0.428571	0.203267	0.746675	4.04833	5.13028	0.44354	1.26726	0.7951	1.06726	Neither: 735	(0.8, Inf]	babacic_2023	19	0.626025	None	0.620105	0.787685	-0.239209
IGHV3-20	1.59128	71.0497	0.65	>=	0.222801	maximize_metric	0.5	0.642857	0.5	1	0.675	COVID19	HC	0.714286	class	x	NA	5	5	4	0	-0.869981	-0.693147	Specificity: 502	0.5	0.9999	-5.98659	0.000268763	6501.35	2419.84	0.148882	0.372205	-1.86772	-0.869981	FN: 1214	(-Inf,-0.8]	babacic_2023	8	-0.843489	None	0.598685	0.745347	-0.219114
FLNB	5.22034	60.4983	0.78	<=	0.00624274	maximize_metric	0.7	0.785714	0.7	1	0.875	COVID19	HC	0.714286	class	x	NA	3	7	4	0	-0.255735	-0.356675	Neither: 1161	0.7	0.9999	-7.18394	0.000273752	7801.22	2850.51	0.146157	0.365393	-1.88798	-0.255735	FN: 1214	(-0.8,0.8]	babacic_2023	3	-0.377545	None	0.688655	0.922529	-0.292377
GALNT2	1.28579	177.558	0.75	>=	0.0375343	maximize_metric	0.557143	0.740741	0.7	0.857143	0.678571	COVID19	HC	0.740741	class	x	NA	6	14	6	1	-0.397484	-0.202524	Neither: 1161	0.7	0.857143	-1.26674	0.284111	6.70833	4.38589	0.228829	0.653798	-1.02997	-0.397484	FN: 1214	(-0.8,0.8]	babacic_2023	3	-0.485071	None	0.612099	0.810921	-0.281276
IGFBP4	1.54498	117.905	0.67	<=	0.0648642	maximize_metric	0.514286	0.777778	0.8	0.714286	0.707143	COVID19	HC	0.740741	class	x	NA	4	16	5	2	-0.775482	0.113329	Neither: 1161	0.8	0.714286	-0.391843	0.482015	4.207	3.95764	0.329255	0.940728	-0.176338	-0.775482	Neither: 735	(-0.8,0.8]	babacic_2023	10	-0.771805	None	0.608	0.697684	-0.13759
CPN2	1.80607	52.1401	0.7	>=	0.0506311	maximize_metric	0.321429	0.703704	0.75	0.571429	0.664286	COVID19	HC	0.740741	class	x	NA	5	15	4	3	-0.633733	0.271934	Neither: 1161	0.75	0.571429	0.134392	0.601017	3.90833	4.42298	0.396088	1.13168	0.39175	-0.633733	Neither: 735	(-0.8,0.8]	babacic_2023	20	-0.66428	None	0.693074	0.764898	-0.0986047
PAPLN	3.45385	48.113	0.55	<=	0.0702438	maximize_metric	0.657143	0.814815	0.8	0.857143	0.864286	COVID19	HC	0.740741	class	x	NA	4	16	6	1	-1.34248	-0.0689929	Specificity: 502	0.8	0.857143	-0.846732	0.329257	5.54167	3.83221	0.242034	0.691526	-0.917722	-1.34248	FN: 1214	(-Inf,-0.8]	babacic_2023	4	-1.20191	Spec.(Œ±<20%Q)	0.682302	0.787222	-0.143038
PCCA	1.83329	75.0907	0.67	>=	0.203448	maximize_metric	0.5	0.615385	0.5	1	0.7	COVID19	HC	0.769231	class	x	NA	5	5	3	0	-0.775482	-0.693147	Neither: 1161	0.5	0.9999	-6.1708	0.000250474	6701.33	2676.26	0.119809	0.399362	-1.78692	-0.775482	FN: 1214	(-0.8,0.8]	babacic_2023	3	-0.771805	None	0.632653	0.690476	-0.0874593
KLKB1	4.54163	172.996	0.8	<=	0.206601	maximize_metric	0.664286	0.888889	0.95	0.714286	0.85	COVID19	HC	0.740741	class	x	NA	1	19	5	2	-0.161235	0.285179	Neither: 1161	0.95	0.714286	-0.598444	0.503294	4.48	4.00544	0.312925	0.894073	-0.315139	-0.161235	Neither: 735	(-0.8,0.8]	babacic_2023	21	-0.305862	None	0.681908	0.800874	-0.160809
IGF2	3.13329	71.0901	1.04	<=	0.077016	maximize_metric	0.707143	0.851852	0.85	0.857143	0.842857	COVID19	HC	0.740741	class	x	NA	3	17	6	1	0.972759	-0.00836825	Sensitivity: 369	0.85	0.857143	-1.87576	0.276962	8.4	5.08276	0.211782	0.605091	-1.17487	0.972759	FN: 1214	(0.8, Inf]	babacic_2023	8	0.554342	None	0.770574	0.681572	0.122734
HSPA4	7.85137	47.7376	0.92	>=	-0.125569	maximize_metric	0.9	0.925926	0.9	1	0.985714	COVID19	HC	0.740741	class	x	NA	2	18	7	0	0.405762	-0.105361	Neither: 1161	0.9	0.9999	-8.47341	0.000273529	9201.08	3364.53	0.127983	0.365666	-1.88717	0.405762	FN: 1214	(-0.8,0.8]	babacic_2023	3	0.12424	None	0.572471	0.95007	-0.506573
CYCS	0.577876	267.939	0.84	>=	0.270885	maximize_metric	0.4	0.555556	0.4	1	0.585714	COVID19	HC	0.740741	class	x	NA	12	8	7	0	0.0277639	-0.916291	Neither: 1161	0.4	0.9999	-7.73657	0.000193721	8401.16	4337.3	0.180696	0.516274	-1.4391	0.0277639	FN: 1214	(-0.8,0.8]	babacic_2023	3	-0.162494	None	0.871499	0.704704	0.212437
FCRL5	0.49076	36.0624	1.01	>=	-0.0554419	maximize_metric	0.314286	0.62963	0.6	0.714286	0.607143	COVID19	HC	0.740741	class	x	NA	8	12	5	2	0.83101	-0.174353	Sensitivity: 369	0.6	0.714286	-0.932183	0.428375	4.921	4.08965	0.290871	0.831061	-0.502601	0.83101	Neither: 735	(0.8, Inf]	babacic_2023	3	0.446816	None	0.688889	0.62963	0.0899482
PTBP1	5.17129	58.9937	0.66	>=	-0.163483	maximize_metric	0.807143	0.925926	0.95	0.857143	0.935714	COVID19	HC	0.740741	class	x	NA	1	19	6	1	-0.822732	0.102857	Specificity: 502	0.95	0.857143	-1.07774	0.340859	6.18333	3.96923	0.224674	0.641925	-1.06529	-0.822732	FN: 1214	(-Inf,-0.8]	babacic_2023	3	-0.807647	None	0.807294	0.727697	0.103803
PTPRJ	8.81361	48.4604	0.98	<=	0.165266	maximize_metric	1	1	1	1	1	COVID19	HC	0.740741	class	x	NA	0	20	7	0	0.68926	0	Neither: 1161	0.9999	0.9999	-9.02603	0.000277381	9801.02	3534.06	0.126203	0.360581	-1.9023	0.68926	FN: 1214	(-0.8,0.8]	babacic_2023	6	0.339291	None	0.742124	0.843081	-0.127546
NCAM2	8.81361	48.4604	0.98	<=	0.0921487	maximize_metric	1	1	1	1	1	COVID19	HC	0.740741	class	x	NA	0	20	7	0	0.68926	0	Neither: 1161	0.9999	0.9999	-9.02603	0.000277381	9801.02	3534.06	0.126203	0.360581	-1.9023	0.68926	FN: 1214	(-0.8,0.8]	babacic_2023	3	0.339291	None	0.941828	0.709691	0.282992
CFH	3.33785	75.0883	0.76	>=	-0.0208677	maximize_metric	0.707143	0.851852	0.85	0.857143	0.835714	COVID19	HC	0.740741	class	x	NA	3	17	6	1	-0.350234	-0.00836825	Neither: 1161	0.85	0.857143	-1.28774	0.30861	6.76667	4.25615	0.220145	0.628987	-1.10378	-0.350234	FN: 1214	(-0.8,0.8]	babacic_2023	19	-0.449229	None	0.739472	0.760997	-0.0286935
INF2	0.14602	33.1346	0.98	<=	0.0943954	maximize_metric	0.228571	0.703704	0.8	0.428571	0.535714	COVID19	HC	0.740741	class	x	NA	4	16	3	4	0.68926	0.624154	Neither: 1161	0.8	0.428571	0.31582	0.728517	4.095	5.10234	0.436098	1.24599	0.73184	0.68926	Neither: 735	(-0.8,0.8]	babacic_2023	3	0.339291	None	0.72093	0.6	0.183613
SOD1	-0.164629	71.0975	0.94	<=	-0.122913	maximize_metric	0.164286	0.518519	0.45	0.714286	0.485714	COVID19	HC	0.740741	class	x	NA	11	9	5	2	0.500261	-0.462035	Neither: 1161	0.45	0.714286	-0.820937	0.404238	4.774	4.1046	0.300924	0.859782	-0.417156	0.500261	Neither: 735	(-0.8,0.8]	babacic_2023	7	0.195924	None	0.605482	0.679315	-0.11506
MASP1	1.59903	143.124	0.6	<=	-0.060884	maximize_metric	0.5	0.62963	0.5	1	0.685714	COVID19	HC	0.740741	class	x	NA	10	10	7	0	-1.10623	-0.693147	Specificity: 502	0.5	0.9999	-5.52606	0.000285465	6001.4	2103.23	0.12266	0.350457	-1.93242	-1.10623	FN: 1214	(-Inf,-0.8]	babacic_2023	15	-1.0227	Spec.(Œ±<20%Q)	0.648055	0.674136	-0.039455
STOM	1.01995	41.2166	0.9	<=	0.445976	maximize_metric	0.235714	0.777778	0.95	0.285714	0.557143	COVID19	HC	0.740741	class	x	NA	1	19	2	5	0.311262	1.20147	Neither: 1161	0.95	0.285714	1.07521	0.839252	5.11	7.91541	0.542151	1.549	1.63331	0.311262	FP: 83	(-0.8,0.8]	babacic_2023	5	0.0525564	None	0.766986	0.591424	0.259934
KRT6B	0.761036	151.183	0.74	>=	-0.788125	maximize_metric	0.35	0.518519	0.35	1	0.6	COVID19	HC	0.740741	class	x	NA	13	7	7	0	-0.444734	-1.04982	Neither: 1161	0.35	0.9999	-6.81553	0.000201482	7401.26	3674.05	0.173743	0.496409	-1.4982	-0.444734	FN: 1214	(-0.8,0.8]	babacic_2023	3	-0.520913	None	0.485827	0.807943	-0.508639
PSAP	0.769458	80.4099	0.73	>=	0.0557115	maximize_metric	0.357143	0.592593	0.5	0.857143	0.607143	COVID19	HC	0.740741	class	x	NA	10	10	6	1	-0.491983	-0.538997	Neither: 1161	0.5	0.857143	-1.22474	0.253151	6.59167	4.58414	0.243405	0.695444	-0.906066	-0.491983	FN: 1214	(-0.8,0.8]	babacic_2023	4	-0.556754	None	0.5	0.923077	-0.613104
LTBP1	2.51768	100.373	0.47	<=	-0.0973779	maximize_metric	0.5	0.62963	0.5	1	0.721429	COVID19	HC	0.740741	class	x	NA	10	10	7	0	-1.72048	-0.693147	Specificity: 502	0.5	0.9999	-4.32871	0.000381416	4701.53	1233.78	0.0918473	0.262421	-2.19433	-1.72048	FN: 1214	(-Inf,-0.8]	babacic_2023	8	-1.48864	Spec.(Œ±<10%Q)	0.543115	0.807351	-0.396438
IGHV4-4	0.821092	100.327	0.82	<=	-0.369269	maximize_metric	0.4	0.571429	0.4	1	0.6	COVID19	HC	0.714286	class	x	NA	6	4	4	0	-0.0667356	-0.916291	Neither: 1161	0.4	0.9999	-7.55236	0.000200716	8201.18	4086.56	0.199316	0.498289	-1.49261	-0.0667356	FN: 1214	(-0.8,0.8]	babacic_2023	8	-0.234178	None	0.580228	0.801339	-0.322863
ANXA1	2.04171	61.6605	0.57	>=	-0.578887	maximize_metric	0.471429	0.814815	0.9	0.571429	0.771429	COVID19	HC	0.740741	class	x	NA	2	18	4	3	-1.24798	0.454255	Specificity: 502	0.9	0.571429	0.317291	0.624454	3.8325	4.72059	0.431104	1.23173	0.689393	-1.24798	Neither: 735	(-Inf,-0.8]	babacic_2023	4	-1.13022	Spec.(Œ±<20%Q)	0.630819	0.812565	-0.253178
TFRC	-0.114749	69.8726	1.15	>=	0.105793	maximize_metric	0.307143	0.555556	0.45	0.857143	0.528571	COVID19	HC	0.740741	class	x	NA	11	9	6	1	1.49251	-0.644357	Sensitivity: 369	0.45	0.857143	-2.10677	0.21667	9.04167	6.39271	0.24746	0.707028	-0.871604	1.49251	FN: 1214	(0.8, Inf]	babacic_2023	15	0.948602	Sens.(Œ±>80%Q)	0.621413	0.712499	-0.136782
PCSK9	3.53857	117.033	0.64	>=	-0.095823	maximize_metric	0.564286	0.814815	0.85	0.714286	0.807143	COVID19	HC	0.740741	class	x	NA	3	17	5	2	-0.917231	0.173953	Specificity: 502	0.85	0.714286	-0.344166	0.492878	4.144	3.9803	0.336174	0.960496	-0.117526	-0.917231	Neither: 735	(-Inf,-0.8]	babacic_2023	8	-0.879331	None	0.678694	0.661436	0.0257579
IGKV1-5	0.947945	99.6825	0.83	<=	-0.33034	maximize_metric	0.4	0.571429	0.4	1	0.625	COVID19	HC	0.714286	class	x	NA	6	4	4	0	-0.0194859	-0.916291	Neither: 1161	0.4	0.9999	-7.64447	0.000199039	8301.17	4171.22	0.200994	0.502485	-1.48013	-0.0194859	FN: 1214	(-0.8,0.8]	babacic_2023	10	-0.198336	None	0.557803	0.659897	-0.168078
DPEP2	0.0156653	22.6647	1.04	<=	0.139192	maximize_metric	0.328571	0.777778	0.9	0.428571	0.592857	COVID19	HC	0.740741	class	x	NA	2	18	3	4	0.972759	0.741937	Sensitivity: 369	0.9	0.428571	0.231406	0.745677	4.06	5.16943	0.445641	1.27326	0.812959	0.972759	FP: 83	(0.8, Inf]	babacic_2023	6	0.554342	None	0.951683	0.563364	0.524305
HPR	3.76085	103.98	0.63	>=	-0.389586	maximize_metric	0.521429	0.851852	0.95	0.571429	0.828571	COVID19	HC	0.740741	class	x	NA	1	19	4	3	-0.964481	0.508322	Specificity: 502	0.95	0.571429	0.232876	0.632902	3.8675	4.72739	0.427818	1.22234	0.661464	-0.964481	Neither: 735	(-Inf,-0.8]	babacic_2023	19	-0.915172	None	0.690213	0.750254	-0.0834125
HLA-B	1.59683	51.4827	0.6	>=	-0.00823333	maximize_metric	0.457143	0.666667	0.6	0.857143	0.714286	COVID19	HC	0.740741	class	x	NA	8	12	6	1	-1.10623	-0.356675	Specificity: 502	0.6	0.857143	-0.951735	0.284614	5.83333	4.06511	0.243906	0.696875	-0.901809	-1.10623	FN: 1214	(-Inf,-0.8]	babacic_2023	6	-1.0227	Spec.(Œ±<20%Q)	0.682288	0.817122	-0.180337
RNH1	3.87051	119.167	0.6	>=	0.0495129	maximize_metric	0.6	0.703704	0.6	1	0.821429	COVID19	HC	0.740741	class	x	NA	8	12	7	0	-1.10623	-0.510826	Specificity: 502	0.6	0.9999	-5.52606	0.000322947	6001.4	1859.29	0.108433	0.309809	-2.05335	-1.10623	FN: 1214	(-Inf,-0.8]	babacic_2023	4	-1.0227	Spec.(Œ±<20%Q)	0.603492	0.872675	-0.368829
PAM	3.26551	69.9398	0.81	<=	0.149985	maximize_metric	0.664286	0.888889	0.95	0.714286	0.842857	COVID19	HC	0.740741	class	x	NA	1	19	5	2	-0.113985	0.285179	Neither: 1161	0.95	0.714286	-0.614336	0.502788	4.501	4.00436	0.311381	0.88966	-0.328265	-0.113985	Neither: 735	(-0.8,0.8]	babacic_2023	3	-0.27002	None	0.638011	0.971645	-0.420635
CAT	7.25103	54.6026	0.83	>=	-0.286381	maximize_metric	0.95	0.962963	0.95	1	0.978571	COVID19	HC	0.740741	class	x	NA	1	19	7	0	-0.0194859	-0.0512933	Neither: 1161	0.95	0.9999	-7.64447	0.000318957	8301.17	2603.4	0.109766	0.313618	-2.04201	-0.0194859	FN: 1214	(-0.8,0.8]	babacic_2023	10	-0.198336	None	0.678927	0.745201	-0.0931402
S100A8	6.39895	114.647	0.82	>=	-0.184223	maximize_metric	0.75	0.814815	0.75	1	0.935714	COVID19	HC	0.740741	class	x	NA	5	15	7	0	-0.0667356	-0.287682	Neither: 1161	0.75	0.9999	-7.55236	0.000270049	8201.18	3037.67	0.129638	0.370394	-1.8731	-0.0667356	FN: 1214	(-0.8,0.8]	babacic_2023	13	-0.234178	None	0.771289	0.719845	0.069027
PGM1	4.60192	105.156	0.61	>=	-0.0494179	maximize_metric	0.75	0.814815	0.75	1	0.878571	COVID19	HC	0.740741	class	x	NA	5	15	7	0	-1.05898	-0.287682	Specificity: 502	0.75	0.9999	-5.61817	0.000380047	6101.39	1606.46	0.0921528	0.263294	-2.19173	-1.05898	FN: 1214	(-Inf,-0.8]	babacic_2023	3	-0.986856	Spec.(Œ±<20%Q)	0.673925	0.746714	-0.102564
B2M	2.6741	75.4872	0.5	>=	0.0922015	maximize_metric	0.45	0.592593	0.45	1	0.757143	COVID19	HC	0.740741	class	x	NA	11	9	7	0	-1.57873	-0.798508	Specificity: 502	0.45	0.9999	-4.60502	0.000326907	5001.5	1530.99	0.107137	0.306106	-2.06436	-1.57873	FN: 1214	(-Inf,-0.8]	babacic_2023	18	-1.38112	Spec.(Œ±<10%Q)	0.721172	0.78811	-0.0887603
C2	0.288861	67.5126	1.2	>=	-0.0483915	maximize_metric	0.371429	0.740741	0.8	0.571429	0.607143	COVID19	HC	0.740741	class	x	NA	4	16	4	3	1.72876	0.336472	Sensitivity: 369	0.8	0.571429	-0.569065	0.612871	4.2	4.02449	0.335374	0.958212	-0.12432	1.72876	Neither: 735	(0.8, Inf]	babacic_2023	20	1.12781	Sens.(Œ±>80%Q)	0.674998	0.826064	-0.201962
RPIA	3.6692	81.301	0.7	>=	-0.250649	maximize_metric	0.707143	0.851852	0.85	0.857143	0.85	COVID19	HC	0.740741	class	x	NA	3	17	6	1	-0.633733	-0.00836825	Neither: 1161	0.85	0.857143	-1.16174	0.316676	6.41667	4.11292	0.224341	0.640975	-1.06811	-0.633733	FN: 1214	(-0.8,0.8]	babacic_2023	3	-0.66428	None	0.721434	0.702462	0.0266508
DCD	1.45574	149.565	0.59	<=	-0.473845	maximize_metric	0.5	0.62963	0.5	1	0.671429	COVID19	HC	0.740741	class	x	NA	10	10	7	0	-1.15348	-0.693147	Specificity: 502	0.5	0.9999	-5.43396	0.000290581	5901.41	2031.82	0.120503	0.344294	-1.95075	-1.15348	FN: 1214	(-Inf,-0.8]	babacic_2023	6	-1.05854	Spec.(Œ±<20%Q)	0.735899	0.641718	0.136943
MTPN	1.60657	78.622	0.5	>=	0.114278	maximize_metric	0.45	0.592593	0.45	1	0.7	COVID19	HC	0.740741	class	x	NA	11	9	7	0	-1.57873	-0.798508	Specificity: 502	0.45	0.9999	-4.60502	0.000326907	5001.5	1530.99	0.107137	0.306106	-2.06436	-1.57873	FN: 1214	(-Inf,-0.8]	babacic_2023	4	-1.38112	Spec.(Œ±<10%Q)	0.591249	0.974403	-0.499588
FGA	2.96522	90.6564	0.74	>=	-0.0624797	maximize_metric	0.514286	0.777778	0.8	0.714286	0.771429	COVID19	HC	0.740741	class	x	NA	4	16	5	2	-0.444734	0.113329	Neither: 1161	0.8	0.714286	-0.50309	0.478455	4.354	3.96254	0.318533	0.910093	-0.267477	-0.444734	Neither: 735	(-0.8,0.8]	babacic_2023	19	-0.520913	None	0.747175	0.847755	-0.126293
C4B	0.42088	21.6269	0.82	<=	-1.3264	maximize_metric	0.214286	0.555556	0.5	0.714286	0.557143	COVID19	HC	0.740741	class	x	NA	10	10	5	2	-0.0667356	-0.356675	Neither: 1161	0.5	0.714286	-0.630228	0.41847	4.522	3.98865	0.308719	0.882054	-0.350894	-0.0667356	Neither: 735	(-0.8,0.8]	babacic_2023	15	-0.234178	None	0.546391	0.821338	-0.407601
PECAM1	2.13017	26.1135	0.94	<=	0.034237	maximize_metric	0.564286	0.814815	0.85	0.714286	0.785714	COVID19	HC	0.740741	class	x	NA	3	17	5	2	0.500261	0.173953	Neither: 1161	0.85	0.714286	-0.820937	0.47766	4.774	3.99726	0.293054	0.837297	-0.484048	0.500261	Neither: 735	(-0.8,0.8]	babacic_2023	4	0.195924	None	0.713943	0.729098	-0.0210049
GOT1	4.71442	121.287	0.71	>=	-0.267244	maximize_metric	0.657143	0.814815	0.8	0.857143	0.871429	COVID19	HC	0.740741	class	x	NA	4	16	6	1	-0.586483	-0.0689929	Neither: 1161	0.8	0.857143	-1.18274	0.306387	6.475	4.17716	0.225792	0.645121	-1.05578	-0.586483	FN: 1214	(-0.8,0.8]	babacic_2023	6	-0.628438	None	0.580684	0.797367	-0.317109
IGKV1D-8	1.45261	314.438	0.84	<=	-0.254032	maximize_metric	0.507143	0.703704	0.65	0.857143	0.692857	COVID19	HC	0.740741	class	x	NA	7	13	6	1	0.0277639	-0.276632	Neither: 1161	0.65	0.857143	-1.45575	0.266339	7.23333	4.73499	0.229112	0.654606	-1.02756	0.0277639	FN: 1214	(-0.8,0.8]	babacic_2023	7	-0.162494	None	0.626719	0.728562	-0.150574
IGF2R	0.80864	24.7619	0.88	<=	0.154572	maximize_metric	0.464286	0.740741	0.75	0.714286	0.642857	COVID19	HC	0.740741	class	x	NA	5	15	5	2	0.216763	0.0487902	Neither: 1161	0.75	0.714286	-0.725583	0.462101	4.648	3.98652	0.30019	0.857685	-0.423392	0.216763	Neither: 735	(-0.8,0.8]	babacic_2023	7	-0.0191273	None	0.637982	0.689295	-0.0773598
CALU	3.04965	60.8481	0.51	<=	-0.0130475	maximize_metric	0.607143	0.777778	0.75	0.857143	0.814286	COVID19	HC	0.740741	class	x	NA	5	15	6	1	-1.53148	-0.133531	Specificity: 502	0.75	0.857143	-0.76273	0.325694	5.30833	3.77557	0.248938	0.711253	-0.859035	-1.53148	FN: 1214	(-Inf,-0.8]	babacic_2023	5	-1.34527	Spec.(Œ±<10%Q)	0.620176	0.673824	-0.0829647
BLVRB	1.33564	36.2742	0.7	>=	-0.154621	maximize_metric	0.414286	0.703704	0.7	0.714286	0.692857	COVID19	HC	0.740741	class	x	NA	6	14	5	2	-0.633733	-0.0202027	Neither: 1161	0.7	0.714286	-0.43952	0.461708	4.27	3.93116	0.322226	0.920645	-0.236083	-0.633733	Neither: 735	(-0.8,0.8]	babacic_2023	10	-0.66428	None	0.64922	0.636022	0.0205384
ENG	8.81361	48.4604	0.98	<=	0.167625	maximize_metric	1	1	1	1	1	COVID19	HC	0.740741	class	x	NA	0	20	7	0	0.68926	0	Neither: 1161	0.9999	0.9999	-9.02603	0.000277381	9801.02	3534.06	0.126203	0.360581	-1.9023	0.68926	FN: 1214	(-0.8,0.8]	babacic_2023	3	0.339291	None	0.990774	0.906143	0.0892899
YWHAG	8.81361	48.4604	0.98	>=	-0.24921	maximize_metric	1	1	1	1	1	COVID19	HC	0.740741	class	x	NA	0	20	7	0	0.68926	0	Neither: 1161	0.9999	0.9999	-9.02603	0.000277381	9801.02	3534.06	0.126203	0.360581	-1.9023	0.68926	FN: 1214	(-0.8,0.8]	babacic_2023	5	0.339291	None	0.709463	0.882781	-0.218568
CAND1	6.06596	68.2525	0.73	>=	-0.0592738	maximize_metric	0.85	0.888889	0.85	1	0.95	COVID19	HC	0.740741	class	x	NA	3	17	7	0	-0.491983	-0.162519	Neither: 1161	0.85	0.9999	-6.72342	0.000337786	7301.27	2162.4	0.103659	0.296168	-2.09393	-0.491983	FN: 1214	(-0.8,0.8]	babacic_2023	3	-0.556754	None	0.676327	0.951464	-0.341325
FBLN1	3.21107	160.356	0.6	<=	-0.0655178	maximize_metric	0.5	0.62963	0.5	1	0.735714	COVID19	HC	0.740741	class	x	NA	10	10	7	0	-1.10623	-0.693147	Specificity: 502	0.5	0.9999	-5.52606	0.000285465	6001.4	2103.23	0.12266	0.350457	-1.93242	-1.10623	FN: 1214	(-Inf,-0.8]	babacic_2023	19	-1.0227	Spec.(Œ±<20%Q)	0.721889	0.730353	-0.0116559
AFM	7.25103	54.6026	0.83	<=	0.263242	maximize_metric	0.95	0.962963	0.95	1	0.978571	COVID19	HC	0.740741	class	x	NA	1	19	7	0	-0.0194859	-0.0512933	Neither: 1161	0.95	0.9999	-7.64447	0.000318957	8301.17	2603.4	0.109766	0.313618	-2.04201	-0.0194859	FN: 1214	(-0.8,0.8]	babacic_2023	20	-0.198336	None	0.677243	0.852161	-0.229745
PEPD	3.5591	116.615	0.84	<=	0.0927513	maximize_metric	0.564286	0.814815	0.85	0.714286	0.814286	COVID19	HC	0.740741	class	x	NA	3	17	5	2	0.0277639	0.173953	Neither: 1161	0.85	0.714286	-0.662013	0.482708	4.564	3.98263	0.305416	0.872618	-0.378966	0.0277639	Neither: 735	(-0.8,0.8]	babacic_2023	7	-0.162494	None	0.602018	0.668464	-0.104696
RAN	8.4786	40.41	0.98	>=	-0.329712	maximize_metric	1	1	1	1	1	COVID19	HC	0.769231	class	x	NA	0	10	3	0	0.68926	0	Neither: 1161	0.9999	0.9999	-9.02603	0.000277381	9801.02	3534.06	0.108174	0.360581	-1.9023	0.68926	FN: 1214	(-0.8,0.8]	babacic_2023	6	0.339291	None	0.679532	0.691302	-0.0171718
PLEC	3.29328	65.8942	0.48	<=	-0.13977	maximize_metric	0.6	0.703704	0.6	1	0.828571	COVID19	HC	0.740741	class	x	NA	8	12	7	0	-1.67323	-0.510826	Specificity: 502	0.6	0.9999	-4.42081	0.000432752	4801.52	1110.7	0.0809629	0.231323	-2.28685	-1.67323	FN: 1214	(-Inf,-0.8]	babacic_2023	4	-1.4528	Spec.(Œ±<10%Q)	0.70193	0.63039	0.107494
IGLL1	0.822675	42.8662	1.05	<=	0.267099	maximize_metric	0.514286	0.777778	0.8	0.714286	0.671429	COVID19	HC	0.740741	class	x	NA	4	16	5	2	1.02001	0.113329	Sensitivity: 369	0.8	0.714286	-0.995752	0.462972	5.005	4.03695	0.282304	0.806584	-0.575422	1.02001	Neither: 735	(0.8, Inf]	babacic_2023	11	0.590183	None	0.641242	0.640032	0.00188833
PON1	5.50778	157.284	0.75	<=	0.0503917	maximize_metric	0.7	0.777778	0.7	1	0.885714	COVID19	HC	0.740741	class	x	NA	6	14	7	0	-0.397484	-0.356675	Neither: 1161	0.7	0.9999	-6.90763	0.000281999	7501.25	2660.83	0.124152	0.354719	-1.91974	-0.397484	FN: 1214	(-0.8,0.8]	babacic_2023	21	-0.485071	None	0.70857	0.836951	-0.166516
PROZ	4.7946	65.2018	0.66	<=	0.216949	maximize_metric	0.807143	0.925926	0.95	0.857143	0.921429	COVID19	HC	0.740741	class	x	NA	1	19	6	1	-0.822732	0.102857	Specificity: 502	0.95	0.857143	-1.07774	0.340859	6.18333	3.96923	0.224674	0.641925	-1.06529	-0.822732	FN: 1214	(-Inf,-0.8]	babacic_2023	15	-0.807647	None	0.696408	0.632602	0.0960949
CTSZ	2.68572	97.5277	0.78	<=	0.106361	maximize_metric	0.471429	0.814815	0.9	0.571429	0.735714	COVID19	HC	0.740741	class	x	NA	2	18	4	3	-0.255735	0.454255	Neither: 1161	0.9	0.571429	0.0218389	0.626475	3.955	4.51124	0.399225	1.14064	0.418416	-0.255735	Neither: 735	(-0.8,0.8]	babacic_2023	5	-0.377545	None	0.636789	0.70775	-0.105652
BLMH	3.79482	118.865	0.8	>=	-0.017796	maximize_metric	0.607143	0.777778	0.75	0.857143	0.828571	COVID19	HC	0.740741	class	x	NA	5	15	6	1	-0.161235	-0.133531	Neither: 1161	0.75	0.857143	-1.37175	0.286714	7	4.47259	0.22363	0.638942	-1.07416	-0.161235	FN: 1214	(-0.8,0.8]	babacic_2023	3	-0.305862	None	0.591272	0.784627	-0.282933
TNXB	8.81361	48.4604	0.98	<=	0.191642	maximize_metric	1	1	1	1	1	COVID19	HC	0.740741	class	x	NA	0	20	7	0	0.68926	0	Neither: 1161	0.9999	0.9999	-9.02603	0.000277381	9801.02	3534.06	0.126203	0.360581	-1.9023	0.68926	FN: 1214	(-0.8,0.8]	babacic_2023	11	0.339291	None	0.710955	0.800935	-0.11917
CAPZA1	-0.175307	17.2108	1.12	>=	-0.167996	maximize_metric	0.142857	0.777778	1	0.142857	0.492857	COVID19	HC	0.740741	class	x	NA	0	20	1	6	1.35076	1.94591	Sensitivity: 369	0.9999	0.142857	1.53975	0.934143	7.46667	14.5612	0.682554	1.95015	2.82675	1.35076	FP: 83	(0.8, Inf]	babacic_2023	6	0.841076	Sens.(Œ±>80%Q)	0.628801	0.668736	-0.0615754
RPLP0	3.82601	73.4368	0.47	<=	0.0157428	maximize_metric	0.8	0.851852	0.8	1	0.871429	COVID19	HC	0.740741	class	x	NA	4	16	7	0	-1.72048	-0.223144	Specificity: 502	0.8	0.9999	-4.32871	0.000611525	4701.53	770.102	0.0573293	0.163798	-2.48774	-1.72048	FN: 1214	(-Inf,-0.8]	babacic_2023	3	-1.48864	Spec.(Œ±<10%Q)	0.72017	0.931853	-0.257687
IGLV3-10	2.33477	54.2913	0.77	>=	-0.575399	maximize_metric	0.333333	0.846154	1	0.333333	0.633333	COVID19	HC	0.769231	class	x	NA	0	10	1	2	-0.302984	1.09861	Neither: 1161	0.9999	0.333333	1.03908	0.810645	4.845	7.44559	0.461027	1.53676	1.59688	-0.302984	FP: 83	(-0.8,0.8]	babacic_2023	14	-0.413387	None	0.6973	0.689585	0.0111256
ENTPD5	0.220561	68.2237	0.77	>=	0.0376613	maximize_metric	0.214286	0.555556	0.5	0.714286	0.521429	COVID19	HC	0.740741	class	x	NA	10	10	5	2	-0.302984	-0.356675	Neither: 1161	0.5	0.714286	-0.550767	0.420696	4.417	3.95354	0.313276	0.895073	-0.312162	-0.302984	Neither: 735	(-0.8,0.8]	babacic_2023	3	-0.413387	None	0.925659	0.54369	0.532127
FN1	6.41652	59.296	0.75	<=	0.238678	maximize_metric	0.9	0.925926	0.9	1	0.964286	COVID19	HC	0.740741	class	x	NA	2	18	7	0	-0.397484	-0.105361	Neither: 1161	0.9	0.9999	-6.90763	0.00034355	7501.25	2184.34	0.101919	0.291197	-2.10872	-0.397484	FN: 1214	(-0.8,0.8]	babacic_2023	18	-0.485071	None	0.716217	0.774114	-0.0777364
ORM1	8.81361	48.4604	0.98	>=	-0.523288	maximize_metric	1	1	1	1	1	COVID19	HC	0.740741	class	x	NA	0	20	7	0	0.68926	0	Neither: 1161	0.9999	0.9999	-9.02603	0.000277381	9801.02	3534.06	0.126203	0.360581	-1.9023	0.68926	FN: 1214	(-0.8,0.8]	babacic_2023	18	0.339291	None	0.84986	0.816733	0.0397599
SERPINF2	3.29836	178.673	0.79	<=	0.389136	maximize_metric	0.428571	0.851852	1	0.428571	0.728571	COVID19	HC	0.740741	class	x	NA	0	20	3	4	-0.208485	0.847298	Neither: 1161	0.9999	0.428571	0.583134	0.747417	4.20583	5.84748	0.486614	1.39033	1.16124	-0.208485	FP: 83	(-0.8,0.8]	babacic_2023	21	-0.341704	None	0.742642	0.752402	-0.0130563
PTPRG	6.78137	78.9896	0.8	<=	0.162389	maximize_metric	0.9	0.925926	0.9	1	0.957143	COVID19	HC	0.740741	class	x	NA	2	18	7	0	-0.161235	-0.105361	Neither: 1161	0.9	0.9999	-7.36815	0.000318063	8001.2	2516.42	0.110077	0.314506	-2.03937	-0.161235	FN: 1214	(-0.8,0.8]	babacic_2023	7	-0.305862	None	0.743482	0.800393	-0.0737576
TPM2	1.19121	303.099	0.73	>=	-0.179515	maximize_metric	0.55	0.666667	0.55	1	0.628571	COVID19	HC	0.740741	class	x	NA	9	11	7	0	-0.491983	-0.597837	Neither: 1161	0.55	0.9999	-6.72342	0.000249174	7301.27	2930.95	0.1405	0.40143	-1.78077	-0.491983	FN: 1214	(-0.8,0.8]	babacic_2023	3	-0.556754	None	0.69891	0.797317	-0.131732
KRT8	0.762858	47.7722	0.9	<=	-0.0405022	maximize_metric	0.321429	0.703704	0.75	0.571429	0.635714	COVID19	HC	0.740741	class	x	NA	5	15	4	3	0.311262	0.271934	Neither: 1161	0.75	0.571429	-0.146991	0.602006	4.025	4.25886	0.370336	1.0581	0.172859	0.311262	Neither: 735	(-0.8,0.8]	babacic_2023	4	0.0525564	None	0.738011	0.62234	0.170472
GARS1	1.09486	57.1953	0.56	<=	-0.116873	maximize_metric	0.307143	0.555556	0.45	0.857143	0.635714	COVID19	HC	0.740741	class	x	NA	11	9	6	1	-1.29523	-0.644357	Specificity: 502	0.45	0.857143	-0.867733	0.262099	5.6	4.08808	0.255505	0.730014	-0.803219	-1.29523	FN: 1214	(-Inf,-0.8]	babacic_2023	3	-1.16607	Spec.(Œ±<20%Q)	0.522592	0.819322	-0.449676
INPP5D	4.05307	82.6398	0.57	<=	0.128934	maximize_metric	0.85	0.888889	0.85	1	0.921429	COVID19	HC	0.740741	class	x	NA	3	17	7	0	-1.24798	-0.162519	Specificity: 502	0.85	0.9999	-5.24975	0.000475175	5701.43	1200.99	0.0737264	0.210647	-2.34836	-1.24798	FN: 1214	(-Inf,-0.8]	babacic_2023	5	-1.13022	Spec.(Œ±<20%Q)	0.756341	0.739613	0.0223661
HPX	1.09453	38.9523	0.92	<=	0.207549	maximize_metric	0.235714	0.777778	0.95	0.285714	0.571429	COVID19	HC	0.740741	class	x	NA	1	19	2	5	0.405762	1.20147	Neither: 1161	0.95	0.285714	1.04343	0.840309	5.068	7.85789	0.542672	1.55049	1.63773	0.405762	FP: 83	(-0.8,0.8]	babacic_2023	20	0.12424	None	0.619137	0.746742	-0.187393
GP5	3.46519	75.788	0.46	<=	0.15585	maximize_metric	0.7	0.777778	0.7	1	0.842857	COVID19	HC	0.740741	class	x	NA	6	14	7	0	-1.76773	-0.356675	Specificity: 502	0.7	0.9999	-4.2366	0.000541592	4601.54	850.889	0.0647199	0.184914	-2.42492	-1.76773	FN: 1214	(-Inf,-0.8]	babacic_2023	8	-1.52448	Spec.(Œ±<10%Q)	0.723695	0.677567	0.0658624
S100A12	4.58695	172.358	0.66	>=	0.0589233	maximize_metric	0.65	0.740741	0.65	1	0.835714	COVID19	HC	0.740741	class	x	NA	7	13	7	0	-0.822732	-0.430783	Specificity: 502	0.65	0.9999	-6.07869	0.000307073	6601.34	2150.67	0.114027	0.325793	-2.00579	-0.822732	FN: 1214	(-Inf,-0.8]	babacic_2023	5	-0.807647	None	0.895487	0.573834	0.445028
HMCN1	2.1125	59.5748	0.65	>=	-0.0700894	maximize_metric	0.471429	0.814815	0.9	0.571429	0.707143	COVID19	HC	0.740741	class	x	NA	2	18	4	3	-0.869981	0.454255	Specificity: 502	0.9	0.571429	0.204738	0.625202	3.87917	4.6416	0.418791	1.19655	0.584732	-0.869981	Neither: 735	(-Inf,-0.8]	babacic_2023	3	-0.843489	None	0.800469	0.751705	0.0628537
A1BG	0.674416	39.9688	0.64	<=	0.180196	maximize_metric	0.228571	0.703704	0.8	0.428571	0.571429	COVID19	HC	0.740741	class	x	NA	4	16	3	4	-0.917231	0.624154	Specificity: 502	0.8	0.428571	0.794171	0.715954	4.29333	5.68187	0.463196	1.32342	0.962182	-0.917231	FP: 83	(-Inf,-0.8]	babacic_2023	19	-0.879331	None	0.687552	0.706731	-0.0275115
HSP90B1	4.03191	125.567	0.58	>=	0.0348338	maximize_metric	0.65	0.740741	0.65	1	0.828571	COVID19	HC	0.740741	class	x	NA	7	13	7	0	-1.20073	-0.430783	Specificity: 502	0.65	0.9999	-5.34186	0.00035841	5801.42	1619.68	0.0977154	0.279187	-2.14445	-1.20073	FN: 1214	(-Inf,-0.8]	babacic_2023	9	-1.09438	Spec.(Œ±<20%Q)	0.745149	0.604673	0.208897
PLXDC2	5.46444	154.774	0.83	<=	0.256145	maximize_metric	0.714286	0.925926	1	0.714286	0.9	COVID19	HC	0.740741	class	x	NA	0	20	5	2	-0.0194859	0.336472	Neither: 1161	0.9999	0.714286	-0.646121	0.511011	4.543	4.01692	0.30947	0.884201	-0.344508	-0.0194859	Neither: 735	(-0.8,0.8]	babacic_2023	10	-0.198336	None	0.750769	0.730743	0.0270363
UBA1	3.37851	99.4323	0.89	>=	-0.161068	maximize_metric	0.657143	0.814815	0.8	0.857143	0.814286	COVID19	HC	0.740741	class	x	NA	4	16	6	1	0.264013	-0.0689929	Neither: 1161	0.8	0.857143	-1.56075	0.284759	7.525	4.67737	0.217552	0.621578	-1.12582	0.264013	FN: 1214	(-0.8,0.8]	babacic_2023	3	0.0167146	None	0.751668	0.619314	0.193682
PI16	7.53166	59.7382	0.9	<=	0.309892	maximize_metric	0.857143	0.962963	1	0.857143	0.978571	COVID19	HC	0.740741	class	x	NA	0	20	6	1	0.311262	0.154151	Neither: 1161	0.9999	0.857143	-1.58175	0.316055	7.58333	4.45592	0.205658	0.587594	-1.22692	0.311262	FN: 1214	(-0.8,0.8]	babacic_2023	14	0.0525564	None	0.814977	0.713456	0.133039
BASP1	3.12514	107.246	0.7	>=	-0.143643	maximize_metric	0.471429	0.814815	0.9	0.571429	0.771429	COVID19	HC	0.740741	class	x	NA	2	18	4	3	-0.633733	0.454255	Neither: 1161	0.9	0.571429	0.134392	0.625682	3.90833	4.59176	0.411203	1.17487	0.520231	-0.633733	Neither: 735	(-0.8,0.8]	babacic_2023	6	-0.66428	None	0.62071	0.707045	-0.13023
PGLYRP2	6.00963	142.584	0.88	<=	0.279772	maximize_metric	0.857143	0.962963	1	0.857143	0.935714	COVID19	HC	0.740741	class	x	NA	0	20	6	1	0.216763	0.154151	Neither: 1161	0.9999	0.857143	-1.53975	0.31863	7.46667	4.40557	0.206511	0.590032	-1.21967	0.216763	FN: 1214	(-0.8,0.8]	babacic_2023	20	-0.0191273	None	0.810337	0.747587	0.0805996
F11	0.427288	50.5252	1.12	>=	-0.0619015	maximize_metric	0.371429	0.740741	0.8	0.571429	0.614286	COVID19	HC	0.740741	class	x	NA	4	16	4	3	1.35076	0.336472	Sensitivity: 369	0.8	0.571429	-0.456512	0.612252	4.15333	4.09883	0.345407	0.986877	-0.0390417	1.35076	Neither: 735	(0.8, Inf]	babacic_2023	16	0.841076	Sens.(Œ±>80%Q)	0.655278	0.778354	-0.172121
HSPH1	0.599796	44.0905	1.4	>=	-0.406102	maximize_metric	0.521429	0.851852	0.95	0.571429	0.635714	COVID19	HC	0.740741	class	x	NA	1	19	4	3	2.67375	0.508322	Sensitivity: 369	0.95	0.571429	-0.850448	0.643427	4.31667	3.85853	0.312854	0.893869	-0.315745	2.67375	Neither: 735	(0.8, Inf]	babacic_2023	3	1.84465	Sens.(Œ±>90%Q)	0.893939	0.590909	0.413976
SERPINC1	4.45188	41.0173	0.55	<=	0.322421	maximize_metric	0.807143	0.925926	0.95	0.857143	0.928571	COVID19	HC	0.740741	class	x	NA	1	19	6	1	-1.34248	0.102857	Specificity: 502	0.95	0.857143	-0.846732	0.358415	5.54167	3.79456	0.239657	0.684733	-0.937933	-1.34248	FN: 1214	(-Inf,-0.8]	babacic_2023	20	-1.20191	Spec.(Œ±<20%Q)	0.708599	0.75959	-0.0694894
NAGLU	6.18146	96.6791	0.77	<=	0.284167	maximize_metric	0.8	0.851852	0.8	1	0.935714	COVID19	HC	0.740741	class	x	NA	4	16	7	0	-0.302984	-0.223144	Neither: 1161	0.8	0.9999	-7.09184	0.000302218	7701.23	2549.06	0.115848	0.330994	-1.99032	-0.302984	FN: 1214	(-0.8,0.8]	babacic_2023	5	-0.413387	None	0.703468	0.744688	-0.0569422
HSPA8	7.25103	54.6026	0.83	>=	-0.195462	maximize_metric	0.95	0.962963	0.95	1	0.978571	COVID19	HC	0.740741	class	x	NA	1	19	7	0	-0.0194859	-0.0512933	Neither: 1161	0.95	0.9999	-7.64447	0.000318957	8301.17	2603.4	0.109766	0.313618	-2.04201	-0.0194859	FN: 1214	(-0.8,0.8]	babacic_2023	8	-0.198336	None	0.794577	0.716249	0.103782
SERPINB1	4.98426	94.5572	0.73	>=	-0.146191	maximize_metric	0.707143	0.851852	0.85	0.857143	0.907143	COVID19	HC	0.740741	class	x	NA	3	17	6	1	-0.491983	-0.00836825	Neither: 1161	0.85	0.857143	-1.22474	0.312583	6.59167	4.18287	0.2221	0.63457	-1.08717	-0.491983	FN: 1214	(-0.8,0.8]	babacic_2023	5	-0.556754	None	0.862221	0.599536	0.363357
CACNA2D1	8.15802	38.5463	0.93	<=	0.0845556	maximize_metric	0.95	0.962963	0.95	1	0.992857	COVID19	HC	0.740741	class	x	NA	1	19	7	0	0.453012	-0.0512933	Neither: 1161	0.95	0.9999	-8.56551	0.000281577	9301.07	3303.9	0.124326	0.355217	-1.91826	0.453012	FN: 1214	(-0.8,0.8]	babacic_2023	7	0.160082	None	0.771881	0.907077	-0.161397
CSF1R	3.55031	178.438	0.74	<=	0.428464	maximize_metric	0.428571	0.851852	1	0.428571	0.757143	COVID19	HC	0.740741	class	x	NA	0	20	3	4	-0.444734	0.847298	Neither: 1161	0.9999	0.428571	0.65348	0.745234	4.235	5.93868	0.4908	1.40229	1.19682	-0.444734	FP: 83	(-0.8,0.8]	babacic_2023	8	-0.520913	None	0.799578	0.639308	0.223698
COL18A1	1.14965	37.6181	0.92	>=	-0.19011	maximize_metric	0.235714	0.777778	0.95	0.285714	0.585714	COVID19	HC	0.740741	class	x	NA	1	19	2	5	0.405762	1.20147	Neither: 1161	0.95	0.285714	1.04343	0.840309	5.068	7.85789	0.542672	1.55049	1.63773	0.405762	FP: 83	(-0.8,0.8]	babacic_2023	7	0.12424	None	0.686048	0.72471	-0.0548236
SPTBN1	-0.2727	63.4348	1.12	<=	0.0423945	maximize_metric	0.5	0.857143	1	0.5	0.5	COVID19	HC	0.714286	class	x	NA	0	10	2	2	1.35076	0.693147	Sensitivity: 369	0.9999	0.5	-0.166355	0.706748	4	4.58556	0.458556	1.14639	0.435516	1.35076	Neither: 735	(0.8, Inf]	babacic_2023	5	0.841076	Sens.(Œ±>80%Q)	0.743104	0.540464	0.318408
IGLV3-25	3.36343	124.049	0.64	>=	-0.71451	maximize_metric	0.471429	0.814815	0.9	0.571429	0.778571	COVID19	HC	0.740741	class	x	NA	2	18	4	3	-0.917231	0.454255	Specificity: 502	0.9	0.571429	0.218807	0.625107	3.87333	4.65152	0.420318	1.20091	0.597715	-0.917231	Neither: 735	(-Inf,-0.8]	babacic_2023	12	-0.879331	None	0.705473	0.801725	-0.127898
ANXA2	2.15627	239.168	0.67	<=	-0.115876	maximize_metric	0.65	0.740741	0.65	1	0.735714	COVID19	HC	0.740741	class	x	NA	7	13	7	0	-0.775482	-0.430783	Neither: 1161	0.65	0.9999	-6.1708	0.000301977	6701.33	2220.04	0.115949	0.331283	-1.98946	-0.775482	FN: 1214	(-0.8,0.8]	babacic_2023	4	-0.771805	None	0.771227	0.641616	0.183993
PF4V1	-0.0196632	182.904	0.97	>=	0.397758	maximize_metric	0.4	0.571429	0.4	1	0.525	COVID19	HC	0.714286	class	x	NA	6	4	4	0	0.642011	-0.916291	Neither: 1161	0.4	0.9999	-8.93393	0.000180221	9701.03	5383.3	0.221968	0.55492	-1.32413	0.642011	FN: 1214	(-0.8,0.8]	babacic_2023	7	0.303449	None	0.672292	0.755115	-0.116177
FCGR3A	4.04686	215.623	0.94	>=	-0.381015	maximize_metric	0.714286	0.925926	1	0.714286	0.807143	COVID19	HC	0.740741	class	x	NA	0	20	5	2	0.500261	0.336472	Neither: 1161	0.9999	0.714286	-0.820937	0.505451	4.774	4.00309	0.293482	0.83852	-0.480411	0.500261	Neither: 735	(-0.8,0.8]	babacic_2023	13	0.195924	None	0.703963	0.683451	0.0295696
FGL1	4.69377	123.101	0.7	>=	-0.428917	maximize_metric	0.614286	0.851852	0.9	0.714286	0.871429	COVID19	HC	0.740741	class	x	NA	2	18	5	2	-0.633733	0.231112	Neither: 1161	0.9	0.714286	-0.43952	0.499111	4.27	3.99788	0.327695	0.936271	-0.189596	-0.633733	Neither: 735	(-0.8,0.8]	babacic_2023	8	-0.66428	None	0.682499	0.802324	-0.161751
GDI1	1.75311	38.3547	0.73	>=	-0.0160465	maximize_metric	0.657143	0.814815	0.8	0.857143	0.771429	COVID19	HC	0.740741	class	x	NA	4	16	6	1	-0.491983	-0.0689929	Neither: 1161	0.8	0.857143	-1.22474	0.303775	6.59167	4.22722	0.224454	0.641297	-1.06716	-0.491983	FN: 1214	(-0.8,0.8]	babacic_2023	5	-0.556754	None	0.80674	0.776917	0.0376674
SH3BGRL	3.24054	60.5968	0.5	>=	-0.0442434	maximize_metric	0.607143	0.777778	0.75	0.857143	0.828571	COVID19	HC	0.740741	class	x	NA	5	15	6	1	-1.57873	-0.133531	Specificity: 502	0.75	0.857143	-0.741729	0.327248	5.25	3.75754	0.250503	0.715722	-0.845739	-1.57873	FN: 1214	(-Inf,-0.8]	babacic_2023	5	-1.38112	Spec.(Œ±<10%Q)	0.702652	0.936027	-0.286783
APCS	4.5526	166.139	0.91	>=	-0.167927	maximize_metric	0.714286	0.925926	1	0.714286	0.864286	COVID19	HC	0.740741	class	x	NA	0	20	5	2	0.358512	0.336472	Neither: 1161	0.9999	0.714286	-0.77326	0.50697	4.711	4.0058	0.297608	0.850307	-0.445343	0.358512	Neither: 735	(-0.8,0.8]	babacic_2023	18	0.0883982	None	0.749034	0.78207	-0.0431604
SHBG	5.02038	179.277	0.75	<=	-0.0561486	maximize_metric	0.6	0.703704	0.6	1	0.857143	COVID19	HC	0.740741	class	x	NA	8	12	7	0	-0.397484	-0.510826	Neither: 1161	0.6	0.9999	-6.90763	0.00025549	7501.25	2936.79	0.137027	0.391506	-1.81029	-0.397484	FN: 1214	(-0.8,0.8]	babacic_2023	18	-0.485071	None	0.614712	0.778479	-0.236188
AMBP	0.381601	21.6372	1.08	<=	0.292097	maximize_metric	0.142857	0.777778	1	0.142857	0.492857	COVID19	HC	0.740741	class	x	NA	0	20	1	6	1.16176	1.94591	Sensitivity: 369	0.9999	0.142857	1.62375	0.932299	7.7	14.7476	0.670345	1.91527	2.72297	1.16176	FP: 83	(0.8, Inf]	babacic_2023	19	0.697709	None	0.631153	0.713689	-0.122899
YWHAH	6.86191	72.2636	0.85	>=	-0.20469	maximize_metric	0.807143	0.925926	0.95	0.857143	0.964286	COVID19	HC	0.740741	class	x	NA	1	19	6	1	0.0750136	0.102857	Neither: 1161	0.95	0.857143	-1.47675	0.314085	7.29167	4.38286	0.210377	0.601078	-1.18681	0.0750136	FN: 1214	(-0.8,0.8]	babacic_2023	4	-0.126653	None	0.770215	0.872962	-0.125222
LAMC1	0.735284	91.4192	0.74	>=	0.0327613	maximize_metric	0.457143	0.666667	0.6	0.857143	0.607143	COVID19	HC	0.740741	class	x	NA	8	12	6	1	-0.444734	-0.356675	Neither: 1161	0.6	0.857143	-1.24574	0.268501	6.65	4.47853	0.235712	0.673464	-0.971459	-0.444734	FN: 1214	(-0.8,0.8]	babacic_2023	5	-0.520913	None	0.695322	0.76054	-0.089653
LTA4H	7.74674	46.8103	0.89	>=	-0.346912	maximize_metric	0.95	0.962963	0.95	1	0.985714	COVID19	HC	0.740741	class	x	NA	1	19	7	0	0.264013	-0.0512933	Neither: 1161	0.95	0.9999	-8.19709	0.00029498	8901.11	3018.26	0.118681	0.339088	-1.96624	0.264013	FN: 1214	(-0.8,0.8]	babacic_2023	7	0.0167146	None	0.734099	0.800103	-0.0860971
ALDH1A1	4.00085	122.198	0.58	>=	-0.199888	maximize_metric	0.65	0.740741	0.65	1	0.828571	COVID19	HC	0.740741	class	x	NA	7	13	7	0	-1.20073	-0.430783	Specificity: 502	0.65	0.9999	-5.34186	0.00035841	5801.42	1619.68	0.0977154	0.279187	-2.14445	-1.20073	FN: 1214	(-Inf,-0.8]	babacic_2023	4	-1.09438	Spec.(Œ±<20%Q)	0.603015	0.86748	-0.36365
AHNAK	1.66939	55.8261	1.08	>=	-0.409868	maximize_metric	0.378571	0.814815	0.95	0.428571	0.65	COVID19	HC	0.740741	class	x	NA	1	19	3	4	1.16176	0.796005	Sensitivity: 369	0.95	0.428571	0.175129	0.754901	4.03667	5.18424	0.4495	1.28429	0.845765	1.16176	FP: 83	(0.8, Inf]	babacic_2023	4	0.697709	None	0.750459	0.613128	0.202111
CTSH	1.47125	58.5002	0.65	>=	-0.178826	maximize_metric	0.471429	0.814815	0.9	0.571429	0.685714	COVID19	HC	0.740741	class	x	NA	2	18	4	3	-0.869981	0.454255	Specificity: 502	0.9	0.571429	0.204738	0.625202	3.87917	4.6416	0.418791	1.19655	0.584732	-0.869981	Neither: 735	(-Inf,-0.8]	babacic_2023	3	-0.843489	None	0.808478	0.759404	0.0626191
MADCAM1	8.15802	38.5463	0.93	<=	0.0126741	maximize_metric	0.95	0.962963	0.95	1	0.992857	COVID19	HC	0.740741	class	x	NA	1	19	7	0	0.453012	-0.0512933	Neither: 1161	0.95	0.9999	-8.56551	0.000281577	9301.07	3303.9	0.124326	0.355217	-1.91826	0.453012	FN: 1214	(-0.8,0.8]	babacic_2023	3	0.160082	None	0.863127	0.979786	-0.126773
APMAP	2.34842	70.5285	0.54	>=	-0.101509	maximize_metric	0.557143	0.740741	0.7	0.857143	0.8	COVID19	HC	0.740741	class	x	NA	6	14	6	1	-1.38973	-0.202524	Specificity: 502	0.7	0.857143	-0.825731	0.311477	5.48333	3.85416	0.24601	0.702886	-0.883928	-1.38973	FN: 1214	(-Inf,-0.8]	babacic_2023	12	-1.23775	Spec.(Œ±<20%Q)	0.598293	0.722965	-0.18928
SERPINE1	-0.51495	78.4378	1.2	>=	0.0577605	maximize_metric	0.214286	0.555556	0.5	0.714286	0.478571	COVID19	HC	0.740741	class	x	NA	10	10	5	2	1.72876	-0.356675	Sensitivity: 369	0.5	0.714286	-1.23414	0.402845	5.32	4.3185	0.284112	0.811748	-0.560057	1.72876	Neither: 735	(0.8, Inf]	babacic_2023	6	1.12781	Sens.(Œ±>80%Q)	0.526861	0.667687	-0.236884
NRCAM	2.65039	120.522	0.45	<=	-0.0491673	maximize_metric	0.6	0.703704	0.6	1	0.735714	COVID19	HC	0.740741	class	x	NA	8	12	7	0	-1.81498	-0.510826	Specificity: 502	0.6	0.9999	-4.1445	0.000477067	4501.55	944.814	0.0734603	0.209886	-2.35062	-1.81498	FN: 1214	(-Inf,-0.8]	babacic_2023	3	-1.56032	Spec.(Œ±<10%Q)	0.580645	0.944444	-0.486457
MST1	0.0523825	53.6066	1.1	<=	0.234354	maximize_metric	0.371429	0.740741	0.8	0.571429	0.55	COVID19	HC	0.740741	class	x	NA	4	16	4	3	1.25626	0.336472	Sensitivity: 369	0.8	0.571429	-0.428373	0.612101	4.14167	4.11728	0.347939	0.994112	-0.017516	1.25626	Neither: 735	(0.8, Inf]	babacic_2023	14	0.769393	None	0.640528	0.814985	-0.240877
LUM	7.74674	46.8103	0.89	<=	0.184582	maximize_metric	0.95	0.962963	0.95	1	0.985714	COVID19	HC	0.740741	class	x	NA	1	19	7	0	0.264013	-0.0512933	Neither: 1161	0.95	0.9999	-8.19709	0.00029498	8901.11	3018.26	0.118681	0.339088	-1.96624	0.264013	FN: 1214	(-0.8,0.8]	babacic_2023	20	0.0167146	None	0.761656	0.797301	-0.0457375
RPS7	8.4786	40.41	0.98	<=	0.0800024	maximize_metric	1	1	1	1	1	COVID19	HC	0.769231	class	x	NA	0	10	3	0	0.68926	0	Neither: 1161	0.9999	0.9999	-9.02603	0.000277381	9801.02	3534.06	0.108174	0.360581	-1.9023	0.68926	FN: 1214	(-0.8,0.8]	babacic_2023	3	0.339291	None	0.816583	0.725425	0.118371
G6PD	-1.05083	74.5468	1.28	<=	-0.221479	maximize_metric	0.307143	0.555556	0.45	0.857143	0.478571	COVID19	HC	0.740741	class	x	NA	11	9	6	1	2.10675	-0.644357	Sensitivity: 369	0.45	0.857143	-2.37978	0.210527	9.8	6.99198	0.249714	0.713468	-0.852446	2.10675	FN: 1214	(0.8, Inf]	babacic_2023	4	1.41455	Sens.(Œ±>90%Q)	0.690816	0.59133	0.1555
IGHV1-45	2.63599	142.421	0.81	<=	0.0523672	maximize_metric	0.7	0.785714	0.7	1	0.775	COVID19	HC	0.714286	class	x	NA	3	7	4	0	-0.113985	-0.356675	Neither: 1161	0.7	0.9999	-7.46026	0.000263736	8101.19	3072.45	0.151704	0.379259	-1.84673	-0.113985	FN: 1214	(-0.8,0.8]	babacic_2023	9	-0.27002	None	0.532992	0.783381	-0.385112
IGHV4-28	2.32686	69.1465	0.96	<=	0.172971	maximize_metric	0.521429	0.851852	0.95	0.571429	0.728571	COVID19	HC	0.740741	class	x	NA	1	19	4	3	0.594761	0.508322	Neither: 1161	0.95	0.571429	-0.231406	0.636887	4.06	4.37145	0.376849	1.07671	0.228224	0.594761	Neither: 735	(-0.8,0.8]	babacic_2023	9	0.267607	None	0.677345	0.632354	0.0687317
GP6	1.98893	82.0525	0.5	>=	-0.00565448	maximize_metric	0.507143	0.703704	0.65	0.857143	0.742857	COVID19	HC	0.740741	class	x	NA	7	13	6	1	-1.57873	-0.276632	Specificity: 502	0.65	0.857143	-0.741729	0.307617	5.25	3.79183	0.252789	0.722253	-0.826309	-1.57873	FN: 1214	(-Inf,-0.8]	babacic_2023	3	-1.38112	Spec.(Œ±<10%Q)	0.714286	0.806452	-0.121361
SIAE	3.16975	147.95	1.01	>=	-0.0071771	maximize_metric	0.614286	0.851852	0.9	0.714286	0.771429	COVID19	HC	0.740741	class	x	NA	2	18	5	2	0.83101	0.231112	Sensitivity: 369	0.9	0.714286	-0.932183	0.483392	4.921	4.00575	0.284904	0.814011	-0.553325	0.83101	Neither: 735	(0.8, Inf]	babacic_2023	3	0.446816	None	0.649099	0.795395	-0.203254
MYL6	1.77447	74.0516	0.51	>=	0.00769206	maximize_metric	0.457143	0.666667	0.6	0.857143	0.721429	COVID19	HC	0.740741	class	x	NA	8	12	6	1	-1.53148	-0.356675	Specificity: 502	0.6	0.857143	-0.76273	0.296483	5.30833	3.8381	0.253061	0.723032	-0.82399	-1.53148	FN: 1214	(-Inf,-0.8]	babacic_2023	6	-1.34527	Spec.(Œ±<10%Q)	0.623584	0.688858	-0.099551
TAGLN2	3.135	81.9667	0.53	>=	-0.104994	maximize_metric	0.7	0.777778	0.7	1	0.857143	COVID19	HC	0.740741	class	x	NA	6	14	7	0	-1.43698	-0.356675	Specificity: 502	0.7	0.9999	-4.88133	0.000433439	5301.47	1224.25	0.0808243	0.230927	-2.28803	-1.43698	FN: 1214	(-Inf,-0.8]	babacic_2023	13	-1.27359	Spec.(Œ±<20%Q)	0.726163	0.701826	0.0340896
TLN1	0.225266	13.0986	1.02	<=	0.216744	maximize_metric	0.185714	0.740741	0.9	0.285714	0.542857	COVID19	HC	0.740741	class	x	NA	2	18	2	5	0.878259	1.1474	Sensitivity: 369	0.9	0.285714	0.884506	0.840973	4.858	7.37535	0.531365	1.51819	1.54163	0.878259	FP: 83	(0.8, Inf]	babacic_2023	11	0.482658	None	0.706428	0.744681	-0.0527338
CFD	3.03703	160.748	0.65	<=	0.165822	maximize_metric	0.707143	0.851852	0.85	0.857143	0.835714	COVID19	HC	0.740741	class	x	NA	3	17	6	1	-0.869981	-0.00836825	Specificity: 502	0.85	0.857143	-1.05674	0.323766	6.125	4.00397	0.228799	0.65371	-1.03023	-0.869981	FN: 1214	(-Inf,-0.8]	babacic_2023	16	-0.843489	None	0.632733	0.78496	-0.215585
IGLV3-1	2.88147	121.782	0.71	>=	-0.621529	maximize_metric	0.464286	0.740741	0.75	0.714286	0.728571	COVID19	HC	0.740741	class	x	NA	5	15	5	2	-0.586483	0.0487902	Neither: 1161	0.75	0.714286	-0.455413	0.470609	4.291	3.94545	0.321814	0.91947	-0.239581	-0.586483	Neither: 735	(-0.8,0.8]	babacic_2023	7	-0.628438	None	0.664032	0.783922	-0.16598
AKR1A1	-0.496042	26.5188	1.02	<=	0.0778595	maximize_metric	0.45	0.714286	0.7	0.75	0.6	COVID19	HC	0.714286	class	x	NA	3	7	3	1	0.878259	-0.0689929	Sensitivity: 369	0.7	0.75	-1.13209	0.403879	5.38667	4.16947	0.309614	0.774035	-0.672255	0.878259	Neither: 735	(0.8, Inf]	babacic_2023	3	0.482658	None	0.651269	0.779416	-0.179623
IGHV2-70	1.82506	80.2719	0.58	>=	-0.217489	maximize_metric	0.307143	0.555556	0.45	0.857143	0.642857	COVID19	HC	0.740741	class	x	NA	11	9	6	1	-1.20073	-0.644357	Specificity: 502	0.45	0.857143	-0.909734	0.259893	5.71667	4.15033	0.254102	0.726005	-0.815146	-1.20073	FN: 1214	(-Inf,-0.8]	babacic_2023	4	-1.09438	Spec.(Œ±<20%Q)	0.700531	0.592525	0.167445
S100A7	1.53727	128.916	0.62	<=	-0.229146	maximize_metric	0.45	0.592593	0.45	1	0.685714	COVID19	HC	0.740741	class	x	NA	11	9	7	0	-1.01173	-0.798508	Specificity: 502	0.45	0.9999	-5.71027	0.000259981	6201.38	2386.17	0.134673	0.38478	-1.8303	-1.01173	FN: 1214	(-Inf,-0.8]	babacic_2023	3	-0.951014	Spec.(Œ±<20%Q)	0.548704	0.801309	-0.378687
TRHDE	3.42033	47.7313	0.57	<=	0.0945523	maximize_metric	0.757143	0.888889	0.9	0.857143	0.871429	COVID19	HC	0.740741	class	x	NA	2	18	6	1	-1.24798	0.0487902	Specificity: 502	0.9	0.857143	-0.888733	0.345442	5.65833	3.83474	0.2372	0.677716	-0.95881	-1.24798	FN: 1214	(-Inf,-0.8]	babacic_2023	3	-1.13022	Spec.(Œ±<20%Q)	0.888889	0.602941	0.388153
PSMB5	4.40633	86.3691	0.62	>=	-0.0103086	maximize_metric	0.65	0.740741	0.65	1	0.878571	COVID19	HC	0.740741	class	x	NA	7	13	7	0	-1.01173	-0.430783	Specificity: 502	0.65	0.9999	-5.71027	0.000330102	6201.38	1879.59	0.106082	0.303092	-2.07333	-1.01173	FN: 1214	(-Inf,-0.8]	babacic_2023	4	-0.951014	Spec.(Œ±<20%Q)	0.751584	0.77104	-0.0255576
IGHV3-43	0.36364	141.619	0.91	<=	-0.40062	maximize_metric	0.4	0.571429	0.4	1	0.55	COVID19	HC	0.714286	class	x	NA	6	4	4	0	0.358512	-0.916291	Neither: 1161	0.4	0.9999	-8.3813	0.000187356	9101.09	4858.16	0.21352	0.5338	-1.38696	0.358512	FN: 1214	(-0.8,0.8]	babacic_2023	9	0.0883982	None	0.598478	0.72597	-0.193119
CTBS	5.0308	93.3868	0.6	<=	0.0917361	maximize_metric	0.85	0.888889	0.85	1	0.907143	COVID19	HC	0.740741	class	x	NA	3	17	7	0	-1.10623	-0.162519	Specificity: 502	0.85	0.9999	-5.52606	0.000439597	6001.4	1366.29	0.0796814	0.227661	-2.29774	-1.10623	FN: 1214	(-Inf,-0.8]	babacic_2023	6	-1.0227	Spec.(Œ±<20%Q)	0.806394	0.697666	0.144831
GGH	4.54821	69.528	0.66	>=	-0.152541	maximize_metric	0.757143	0.888889	0.9	0.857143	0.907143	COVID19	HC	0.740741	class	x	NA	2	18	6	1	-0.822732	0.0487902	Specificity: 502	0.9	0.857143	-1.07774	0.331558	6.18333	3.99526	0.226147	0.646134	-1.05277	-0.822732	FN: 1214	(-Inf,-0.8]	babacic_2023	11	-0.807647	None	0.586224	0.739989	-0.232933
EIF4A1	2.47648	105.414	0.79	>=	-0.149645	maximize_metric	0.328571	0.777778	0.9	0.428571	0.692857	COVID19	HC	0.740741	class	x	NA	2	18	3	4	-0.208485	0.741937	Neither: 1161	0.9	0.428571	0.583134	0.734509	4.20583	5.63314	0.468777	1.33936	1.00962	-0.208485	FP: 83	(-0.8,0.8]	babacic_2023	3	-0.341704	None	0.941176	0.446429	0.745851
PLIN3	4.31593	158.695	0.96	>=	-0.067526	maximize_metric	0.714286	0.925926	1	0.714286	0.857143	COVID19	HC	0.740741	class	x	NA	0	20	5	2	0.594761	0.336472	Neither: 1161	0.9999	0.714286	-0.852721	0.504437	4.816	4.00174	0.290824	0.830925	-0.503005	0.594761	Neither: 735	(-0.8,0.8]	babacic_2023	3	0.267607	None	0.809749	0.720923	0.116192
GRB2	-1.17596	54.3378	1.06	>=	-0.0887993	maximize_metric	0.178571	0.666667	0.75	0.428571	0.464286	COVID19	HC	0.740741	class	x	NA	5	15	3	4	1.06726	0.559616	Sensitivity: 369	0.75	0.428571	0.203267	0.724444	4.04833	4.87447	0.421424	1.20407	0.607115	1.06726	Neither: 735	(0.8, Inf]	babacic_2023	3	0.626025	None	0.763181	0.591022	0.255641
IGLV6-57	2.62119	154.744	0.44	>=	-0.326203	maximize_metric	0.65	0.740741	0.65	1	0.721429	COVID19	HC	0.740741	class	x	NA	7	13	7	0	-1.86223	-0.430783	Specificity: 502	0.65	0.9999	-4.05239	0.000537603	4401.56	820.009	0.0652049	0.1863	-2.42079	-1.86223	FN: 1214	(-Inf,-0.8]	babacic_2023	10	-1.59617	Spec.(Œ±<10%Q)	0.706554	0.777683	-0.0959194
AHSP	6.89949	32.5024	0.85	>=	-0.329677	maximize_metric	0.9	0.923077	0.9	1	0.966667	COVID19	HC	0.769231	class	x	NA	1	9	3	0	0.0750136	-0.105361	Neither: 1161	0.9	0.9999	-7.82867	0.000296153	8501.15	2871.28	0.101326	0.337752	-1.97021	0.0750136	FN: 1214	(-0.8,0.8]	babacic_2023	3	-0.126653	None	0.651403	0.788242	-0.190676
SLC3A2	6.36413	95.0119	0.84	<=	0.150249	maximize_metric	0.807143	0.925926	0.95	0.857143	0.95	COVID19	HC	0.740741	class	x	NA	1	19	6	1	0.0277639	0.102857	Neither: 1161	0.95	0.857143	-1.45575	0.315381	7.23333	4.35782	0.210862	0.602464	-1.18269	0.0277639	FN: 1214	(-0.8,0.8]	babacic_2023	6	-0.162494	None	0.736449	0.800975	-0.0839903
MGAT1	7.25253	73.297	0.89	>=	-0.187563	maximize_metric	0.857143	0.962963	1	0.857143	0.971429	COVID19	HC	0.740741	class	x	NA	0	20	6	1	0.264013	0.154151	Neither: 1161	0.9999	0.857143	-1.56075	0.317336	7.525	4.43058	0.206073	0.588781	-1.22339	0.264013	FN: 1214	(-0.8,0.8]	babacic_2023	4	0.0167146	None	0.707567	0.831997	-0.161998
AARS1	3.84933	132.818	0.77	<=	-0.0605608	maximize_metric	0.557143	0.740741	0.7	0.857143	0.814286	COVID19	HC	0.740741	class	x	NA	6	14	6	1	-0.302984	-0.202524	Neither: 1161	0.7	0.857143	-1.30875	0.281824	6.825	4.44488	0.227942	0.651264	-1.03751	-0.302984	FN: 1214	(-0.8,0.8]	babacic_2023	3	-0.413387	None	0.622951	0.725	-0.151704
ITIH2	6.00963	142.584	0.88	<=	0.27325	maximize_metric	0.857143	0.962963	1	0.857143	0.935714	COVID19	HC	0.740741	class	x	NA	0	20	6	1	0.216763	0.154151	Neither: 1161	0.9999	0.857143	-1.53975	0.31863	7.46667	4.40557	0.206511	0.590032	-1.21967	0.216763	FN: 1214	(-0.8,0.8]	babacic_2023	20	-0.0191273	None	0.777482	0.819655	-0.0528238
ILF3	3.99251	96.5262	0.63	>=	-0.0888156	maximize_metric	0.614286	0.851852	0.9	0.714286	0.85	COVID19	HC	0.740741	class	x	NA	2	18	5	2	-0.964481	0.231112	Specificity: 502	0.9	0.714286	-0.328274	0.50266	4.123	4.00799	0.340237	0.972104	-0.0829909	-0.964481	Neither: 735	(-Inf,-0.8]	babacic_2023	3	-0.915172	None	0.630607	0.864642	-0.315633
NEO1	6.52104	82.7225	0.79	<=	0.167009	maximize_metric	0.85	0.888889	0.85	1	0.95	COVID19	HC	0.740741	class	x	NA	3	17	7	0	-0.208485	-0.162519	Neither: 1161	0.85	0.9999	-7.27605	0.000307978	7901.21	2566.33	0.113681	0.324802	-2.00874	-0.208485	FN: 1214	(-0.8,0.8]	babacic_2023	6	-0.341704	None	0.738294	0.738434	-0.000189797
ITGB3	2.28991	38.0701	0.87	<=	0.0350902	maximize_metric	0.566667	0.846154	0.9	0.666667	0.7	COVID19	HC	0.769231	class	x	NA	1	9	2	1	0.169513	0.300105	Neither: 1161	0.9	0.666667	-0.497617	0.541755	4.305	4.07182	0.283751	0.945835	-0.161142	0.169513	Neither: 735	(-0.8,0.8]	babacic_2023	7	-0.0549691	None	0.674218	0.614921	0.0920591
CDH2	3.7046	103.938	1.02	>=	-0.0378919	maximize_metric	0.757143	0.888889	0.9	0.857143	0.864286	COVID19	HC	0.740741	class	x	NA	2	18	6	1	0.878259	0.0487902	Sensitivity: 369	0.9	0.857143	-1.83376	0.286363	8.28333	4.93516	0.208528	0.595794	-1.20253	0.878259	FN: 1214	(0.8, Inf]	babacic_2023	5	0.482658	None	0.919068	0.561166	0.493342
PDIA4	4.84341	80.0274	0.63	>=	-0.0956463	maximize_metric	0.757143	0.888889	0.9	0.857143	0.907143	COVID19	HC	0.740741	class	x	NA	2	18	6	1	-0.964481	0.0487902	Specificity: 502	0.9	0.857143	-1.01474	0.336071	6.00833	3.93808	0.229403	0.655436	-1.02509	-0.964481	FN: 1214	(-Inf,-0.8]	babacic_2023	6	-0.915172	None	0.785381	0.796136	-0.0136006
CST3	0.327639	45.2328	1.25	<=	0.0180873	maximize_metric	0.407143	0.62963	0.55	0.857143	0.621429	COVID19	HC	0.740741	class	x	NA	9	11	6	1	1.965	-0.443686	Sensitivity: 369	0.55	0.857143	-2.31677	0.222901	9.625	6.573	0.239018	0.682909	-0.943358	1.965	FN: 1214	(0.8, Inf]	babacic_2023	16	1.30702	Sens.(Œ±>80%Q)	0.572442	0.832749	-0.374821
IDH1	4.9034	72.3596	0.63	>=	-0.194302	maximize_metric	0.757143	0.888889	0.9	0.857143	0.914286	COVID19	HC	0.740741	class	x	NA	2	18	6	1	-0.964481	0.0487902	Specificity: 502	0.9	0.857143	-1.01474	0.336071	6.00833	3.93808	0.229403	0.655436	-1.02509	-0.964481	FN: 1214	(-Inf,-0.8]	babacic_2023	4	-0.915172	None	0.806215	0.617901	0.266022
PTPRC	3.77338	115.78	0.8	<=	0.121118	maximize_metric	0.564286	0.814815	0.85	0.714286	0.828571	COVID19	HC	0.740741	class	x	NA	3	17	5	2	-0.161235	0.173953	Neither: 1161	0.85	0.714286	-0.598444	0.484736	4.48	3.97929	0.310882	0.888234	-0.33251	-0.161235	Neither: 735	(-0.8,0.8]	babacic_2023	3	-0.305862	None	0.906129	0.60975	0.396132
IGHG3	0.0100195	91.8631	0.86	>=	0.551839	maximize_metric	0.2	0.407407	0.2	1	0.507143	COVID19	HC	0.740741	class	x	NA	16	4	7	0	0.122263	-1.60944	Neither: 1161	0.2	0.9999	-7.92078	0.000160584	8601.14	5356.58	0.217971	0.622776	-1.12226	0.122263	FN: 1214	(-0.8,0.8]	babacic_2023	14	-0.0908109	None	0.581209	0.767723	-0.278318
GRN	3.3387	123.135	0.63	>=	-0.315469	maximize_metric	0.471429	0.814815	0.9	0.571429	0.778571	COVID19	HC	0.740741	class	x	NA	2	18	4	3	-0.964481	0.454255	Specificity: 502	0.9	0.571429	0.232876	0.625012	3.8675	4.66143	0.421849	1.20528	0.610726	-0.964481	Neither: 735	(-Inf,-0.8]	babacic_2023	5	-0.915172	None	0.628353	0.801498	-0.24338
CPS1	1.88379	206.192	0.7	>=	-0.0334084	maximize_metric	0.55	0.666667	0.55	1	0.721429	COVID19	HC	0.740741	class	x	NA	9	11	7	0	-0.633733	-0.597837	Neither: 1161	0.55	0.9999	-6.44711	0.000259111	7001.3	2702.85	0.135117	0.386049	-1.82653	-0.633733	FN: 1214	(-0.8,0.8]	babacic_2023	4	-0.66428	None	0.575342	0.684211	-0.1733
PZP	1.08443	129.918	0.81	>=	-0.275682	maximize_metric	0.457143	0.666667	0.6	0.857143	0.671429	COVID19	HC	0.740741	class	x	NA	8	12	6	1	-0.113985	-0.356675	Neither: 1161	0.6	0.857143	-1.39275	0.261428	7.05833	4.70959	0.233533	0.667238	-0.989981	-0.113985	FN: 1214	(-0.8,0.8]	babacic_2023	18	-0.27002	None	0.641809	0.773669	-0.186853
APP	0.366028	103.364	0.66	<=	-0.121159	maximize_metric	0.3	0.481481	0.3	1	0.521429	COVID19	HC	0.740741	class	x	NA	14	6	7	0	-0.822732	-1.20397	Specificity: 502	0.3	0.9999	-6.07869	0.000207363	6601.34	3184.17	0.168823	0.482352	-1.54003	-0.822732	FN: 1214	(-Inf,-0.8]	babacic_2023	7	-0.807647	None	0.535419	0.901053	-0.520514
LMAN2	0.799729	22.9606	0.86	<=	-0.0383388	maximize_metric	0.307143	0.555556	0.45	0.857143	0.621429	COVID19	HC	0.740741	class	x	NA	11	9	6	1	0.122263	-0.644357	Neither: 1161	0.45	0.857143	-1.49775	0.234582	7.35	5.15547	0.245499	0.701425	-0.888274	0.122263	FN: 1214	(-0.8,0.8]	babacic_2023	7	-0.0908109	None	0.643567	0.74937	-0.152207
CNTN1	6.46668	102.024	0.83	<=	0.0414518	maximize_metric	0.75	0.814815	0.75	1	0.942857	COVID19	HC	0.740741	class	x	NA	5	15	7	0	-0.0194859	-0.287682	Neither: 1161	0.75	0.9999	-7.64447	0.000266837	8301.17	3111.68	0.131197	0.374848	-1.85985	-0.0194859	FN: 1214	(-0.8,0.8]	babacic_2023	6	-0.198336	None	0.810208	0.735608	0.0965932
B3GNT8	-0.38966	21.0959	0.99	>=	0.194135	maximize_metric	0.214286	0.555556	0.5	0.714286	0.521429	COVID19	HC	0.740741	class	x	NA	10	10	5	2	0.73651	-0.356675	Neither: 1161	0.5	0.714286	-0.900398	0.411195	4.879	4.12295	0.295764	0.845041	-0.46101	0.73651	Neither: 735	(-0.8,0.8]	babacic_2023	4	0.375133	None	0.774834	0.629245	0.208128
ETFA	3.10983	67.7182	0.65	<=	-0.138224	maximize_metric	0.5	0.615385	0.5	1	0.7	COVID19	HC	0.769231	class	x	NA	5	5	3	0	-0.869981	-0.693147	Specificity: 502	0.5	0.9999	-5.98659	0.000257646	6501.35	2524.19	0.116477	0.388256	-1.81996	-0.869981	FN: 1214	(-Inf,-0.8]	babacic_2023	3	-0.843489	None	0.47619	0.8	-0.518794
FSCN1	7.29845	32.4179	0.9	<=	-0.0546914	maximize_metric	0.9	0.928571	0.9	1	0.975	COVID19	HC	0.714286	class	x	NA	1	9	4	0	0.311262	-0.105361	Neither: 1161	0.9	0.9999	-8.2892	0.000280534	9001.1	3209.27	0.142617	0.356541	-1.91432	0.311262	FN: 1214	(-0.8,0.8]	babacic_2023	4	0.0525564	None	0.500261	0.982853	-0.675329
CCDC126	-1.63889	51.563	1.46	<=	0.0757711	maximize_metric	0.0714286	0.518519	0.5	0.571429	0.378571	COVID19	HC	0.740741	class	x	NA	10	10	4	3	2.95725	-0.133531	Sensitivity: 369	0.5	0.571429	-0.934862	0.556576	4.35167	3.84098	0.308926	0.882645	-0.349136	2.95725	Neither: 735	(0.8, Inf]	babacic_2023	3	2.0597	Sens.(Œ±>90%Q)	0.499668	0.82656	-0.503327
PTGES3	8.56679	39.7446	0.99	>=	-0.403313	maximize_metric	1	1	1	1	1	COVID19	HC	0.714286	class	x	NA	0	10	4	0	0.73651	0	Neither: 1161	0.9999	0.9999	-9.11814	0.000274539	9901.01	3607.06	0.145725	0.364312	-1.8912	0.73651	FN: 1214	(-0.8,0.8]	babacic_2023	3	0.375133	None	0.702918	0.958034	-0.309643
C4BPA	6.69969	93.2423	0.83	>=	0.0133927	maximize_metric	0.8	0.851852	0.8	1	0.95	COVID19	HC	0.740741	class	x	NA	4	16	7	0	-0.0194859	-0.223144	Neither: 1161	0.8	0.9999	-7.64447	0.000279009	8301.17	2975.98	0.125475	0.358501	-1.90849	-0.0194859	FN: 1214	(-0.8,0.8]	babacic_2023	19	-0.198336	None	0.781034	0.846455	-0.0804377
YARS1	3.03257	81.0376	0.92	<=	0.342873	maximize_metric	0.5	0.857143	1	0.5	0.675	COVID19	HC	0.714286	class	x	NA	0	10	2	2	0.405762	0.693147	Neither: 1161	0.9999	0.5	0.110904	0.699164	4	4.90586	0.490586	1.22646	0.67374	0.405762	Neither: 735	(-0.8,0.8]	babacic_2023	3	0.12424	None	0.612494	0.782556	-0.245027
RELN	3.95095	149.75	0.74	>=	0.0406246	maximize_metric	0.507143	0.703704	0.65	0.857143	0.807143	COVID19	HC	0.740741	class	x	NA	7	13	6	1	-0.444734	-0.276632	Neither: 1161	0.65	0.857143	-1.24574	0.27683	6.65	4.41545	0.232392	0.663977	-0.999682	-0.444734	FN: 1214	(-0.8,0.8]	babacic_2023	4	-0.520913	None	0.622222	0.8	-0.251314
PSMB6	6.05163	112.314	0.83	>=	-0.337022	maximize_metric	0.757143	0.888889	0.9	0.857143	0.935714	COVID19	HC	0.740741	class	x	NA	2	18	6	1	-0.0194859	0.0487902	Neither: 1161	0.9	0.857143	-1.43475	0.308191	7.175	4.38436	0.213871	0.61106	-1.15711	-0.0194859	FN: 1214	(-0.8,0.8]	babacic_2023	4	-0.198336	None	0.888889	0.782609	0.127339
ADAMTSL2	5.0136	146.252	0.89	>=	-0.181132	maximize_metric	0.807143	0.925926	0.95	0.857143	0.907143	COVID19	HC	0.740741	class	x	NA	1	19	6	1	0.264013	0.102857	Neither: 1161	0.95	0.857143	-1.56075	0.309029	7.525	4.48643	0.208671	0.596203	-1.20131	0.264013	FN: 1214	(-0.8,0.8]	babacic_2023	4	0.0167146	None	0.903578	0.64655	0.334712
ADA2	1.26045	93.8729	0.72	>=	-0.106742	maximize_metric	0.507143	0.703704	0.65	0.857143	0.685714	COVID19	HC	0.740741	class	x	NA	7	13	6	1	-0.539233	-0.276632	Neither: 1161	0.65	0.857143	-1.20374	0.279084	6.53333	4.35539	0.233324	0.666641	-0.991756	-0.539233	FN: 1214	(-0.8,0.8]	babacic_2023	5	-0.592596	None	0.720552	0.721761	-0.00167649
ADH4	0.999992	18.0876	1.09	>=	0.056889	maximize_metric	0.307143	0.555556	0.45	0.857143	0.614286	COVID19	HC	0.740741	class	x	NA	11	9	6	1	1.20901	-0.644357	Sensitivity: 369	0.45	0.857143	-1.98076	0.219851	8.69167	6.12434	0.246618	0.704622	-0.878762	1.20901	FN: 1214	(0.8, Inf]	babacic_2023	3	0.733551	None	0.5	0.791667	-0.459532
MDH2	4.74337	39.1902	0.65	>=	-0.0341432	maximize_metric	0.8	0.857143	0.8	1	0.9	COVID19	HC	0.714286	class	x	NA	2	8	4	0	-0.869981	-0.223144	Specificity: 502	0.8	0.9999	-5.98659	0.000373636	6501.35	1741.01	0.107117	0.267792	-2.17835	-0.869981	FN: 1214	(-Inf,-0.8]	babacic_2023	5	-0.843489	None	0.513158	0.830189	-0.481069
IGHV1-24	4.13183	94.7198	0.62	>=	-0.385153	maximize_metric	0.607143	0.777778	0.75	0.857143	0.857143	COVID19	HC	0.740741	class	x	NA	5	15	6	1	-1.01173	-0.133531	Specificity: 502	0.75	0.857143	-0.993736	0.309527	5.95	4.00169	0.235393	0.672552	-0.97417	-1.01173	FN: 1214	(-Inf,-0.8]	babacic_2023	11	-0.951014	Spec.(Œ±<20%Q)	0.69086	0.838591	-0.193786
F13A1	6.13729	86.5298	0.72	<=	0.21737	maximize_metric	0.9	0.925926	0.9	1	0.942857	COVID19	HC	0.740741	class	x	NA	2	18	7	0	-0.539233	-0.105361	Neither: 1161	0.9	0.9999	-6.63132	0.000361663	7201.28	1992.08	0.0968202	0.276629	-2.15206	-0.539233	FN: 1214	(-0.8,0.8]	babacic_2023	14	-0.592596	None	0.723027	0.738507	-0.021184
KRT85	6.89949	32.5024	0.85	<=	-0.293097	maximize_metric	0.9	0.923077	0.9	1	0.966667	COVID19	HC	0.769231	class	x	NA	1	9	3	0	0.0750136	-0.105361	Neither: 1161	0.9	0.9999	-7.82867	0.000296153	8501.15	2871.28	0.101326	0.337752	-1.97021	0.0750136	FN: 1214	(-0.8,0.8]	babacic_2023	3	-0.126653	None	0.592521	0.917079	-0.436807
SAA1	2.9011	158.337	0.63	>=	-0.112775	maximize_metric	0.7	0.777778	0.7	1	0.821429	COVID19	HC	0.740741	class	x	NA	6	14	7	0	-0.964481	-0.356675	Specificity: 502	0.7	0.9999	-5.80238	0.000343507	6301.37	1835.39	0.101944	0.291269	-2.10851	-0.964481	FN: 1214	(-Inf,-0.8]	babacic_2023	21	-0.915172	None	0.76661	0.915235	-0.177202
PROS1	0.922592	27.2602	0.88	>=	0.00301716	maximize_metric	0.464286	0.740741	0.75	0.714286	0.657143	COVID19	HC	0.740741	class	x	NA	5	15	5	2	0.216763	0.0487902	Neither: 1161	0.75	0.714286	-0.725583	0.462101	4.648	3.98652	0.30019	0.857685	-0.423392	0.216763	Neither: 735	(-0.8,0.8]	babacic_2023	21	-0.0191273	None	0.641246	0.747296	-0.153049
SPTAN1	1.61818	91.4224	0.58	>=	0.327269	maximize_metric	0.3	0.481481	0.3	1	0.6	COVID19	HC	0.740741	class	x	NA	14	6	7	0	-1.20073	-1.20397	Specificity: 502	0.3	0.9999	-5.34186	0.000229291	5801.42	2530.95	0.152692	0.436264	-1.67714	-1.20073	FN: 1214	(-Inf,-0.8]	babacic_2023	4	-1.09438	Spec.(Œ±<20%Q)	0.35	0.871287	-0.912038
PGK1	6.43125	70.6393	0.8	>=	-0.219241	maximize_metric	0.807143	0.925926	0.95	0.857143	0.957143	COVID19	HC	0.740741	class	x	NA	1	19	6	1	-0.161235	0.102857	Neither: 1161	0.95	0.857143	-1.37175	0.320688	7	4.26113	0.213057	0.608733	-1.16404	-0.161235	FN: 1214	(-0.8,0.8]	babacic_2023	8	-0.305862	None	0.745046	0.746769	-0.00231107
LBP	8.15802	38.5463	0.93	>=	-0.274522	maximize_metric	0.95	0.962963	0.95	1	0.992857	COVID19	HC	0.740741	class	x	NA	1	19	7	0	0.453012	-0.0512933	Neither: 1161	0.95	0.9999	-8.56551	0.000281577	9301.07	3303.9	0.124326	0.355217	-1.91826	0.453012	FN: 1214	(-0.8,0.8]	babacic_2023	20	0.160082	None	0.791935	0.859317	-0.0816588
ICAM3	-0.979499	43.2525	1.34	<=	0.0405418	maximize_metric	0.221429	0.62963	0.65	0.571429	0.478571	COVID19	HC	0.740741	class	x	NA	7	13	4	3	2.39025	0.128833	Sensitivity: 369	0.65	0.571429	-0.766033	0.585406	4.28167	3.88093	0.317242	0.906406	-0.278446	2.39025	Neither: 735	(0.8, Inf]	babacic_2023	5	1.6296	Sens.(Œ±>90%Q)	0.710261	0.726883	-0.0231333
SEMA4B	1.36622	160.136	0.75	<=	0.0164907	maximize_metric	0.4	0.555556	0.4	1	0.685714	COVID19	HC	0.740741	class	x	NA	12	8	7	0	-0.397484	-0.916291	Neither: 1161	0.4	0.9999	-6.90763	0.000209711	7501.25	3577.61	0.166927	0.476935	-1.55614	-0.397484	FN: 1214	(-0.8,0.8]	babacic_2023	3	-0.485071	None	0.796277	0.612947	0.261668
GNAI2	2.38567	60.5128	0.6	<=	0.153809	maximize_metric	0.614286	0.851852	0.9	0.714286	0.814286	COVID19	HC	0.740741	class	x	NA	2	18	5	2	-1.10623	0.231112	Specificity: 502	0.9	0.714286	-0.280597	0.504177	4.06	4.01365	0.346004	0.988583	-0.0339657	-1.10623	Neither: 735	(-Inf,-0.8]	babacic_2023	4	-1.0227	Spec.(Œ±<20%Q)	0.818304	0.83453	-0.0196342
PSME1	7.74674	46.8103	0.89	>=	-0.215593	maximize_metric	0.95	0.962963	0.95	1	0.985714	COVID19	HC	0.740741	class	x	NA	1	19	7	0	0.264013	-0.0512933	Neither: 1161	0.95	0.9999	-8.19709	0.00029498	8901.11	3018.26	0.118681	0.339088	-1.96624	0.264013	FN: 1214	(-0.8,0.8]	babacic_2023	3	0.0167146	None	0.831727	0.935419	-0.11749
ADAMTSL4	0.506927	36.6576	1.39	>=	-0.177416	maximize_metric	0.428571	0.851852	1	0.428571	0.607143	COVID19	HC	0.740741	class	x	NA	0	20	3	4	2.6265	0.847298	Sensitivity: 369	0.9999	0.428571	-0.261014	0.782753	3.85583	4.58365	0.416065	1.18876	0.561563	2.6265	Neither: 735	(0.8, Inf]	babacic_2023	6	1.8088	Sens.(Œ±>90%Q)	0.631281	0.605708	0.0413534
PODXL	6.04709	150.844	0.8	<=	0.129395	maximize_metric	0.714286	0.925926	1	0.714286	0.914286	COVID19	HC	0.740741	class	x	NA	0	20	5	2	-0.161235	0.336472	Neither: 1161	0.9999	0.714286	-0.598444	0.512522	4.48	4.02256	0.314262	0.897892	-0.303774	-0.161235	Neither: 735	(-0.8,0.8]	babacic_2023	4	-0.305862	None	0.906068	0.872322	0.0379553
MMP14	4.68365	78.4559	0.94	>=	-0.0290908	maximize_metric	0.75	0.928571	1	0.75	0.85	COVID19	HC	0.714286	class	x	NA	0	10	3	1	0.500261	0.287682	Neither: 1161	0.9999	0.75	-0.998174	0.461792	5.17333	4.00505	0.309669	0.774172	-0.671849	0.500261	Neither: 735	(-0.8,0.8]	babacic_2023	3	0.195924	None	0.771205	0.69802	0.0997057
MFAP4	2.29307	84.8692	0.55	>=	0.454769	maximize_metric	0.4	0.555556	0.4	1	0.707143	COVID19	HC	0.740741	class	x	NA	12	8	7	0	-1.34248	-0.916291	Specificity: 502	0.4	0.9999	-5.06554	0.000274462	5501.45	2005.37	0.127581	0.364517	-1.89059	-1.34248	FN: 1214	(-Inf,-0.8]	babacic_2023	4	-1.20191	Spec.(Œ±<20%Q)	0.483607	0.637931	-0.276959
PYGB	0.42087	16.4412	1.14	>=	-0.156008	maximize_metric	0.278571	0.740741	0.85	0.428571	0.6	COVID19	HC	0.740741	class	x	NA	3	17	3	4	1.44526	0.684779	Sensitivity: 369	0.85	0.428571	0.0907142	0.743336	4.00167	4.88431	0.427199	1.22057	0.656199	1.44526	Neither: 735	(0.8, Inf]	babacic_2023	5	0.91276	Sens.(Œ±>80%Q)	0.748795	0.700729	0.0663445
SPARC	0.117202	14.6226	1.16	<=	0.204848	maximize_metric	0.185714	0.740741	0.9	0.285714	0.542857	COVID19	HC	0.740741	class	x	NA	2	18	2	5	1.53976	1.1474	Sensitivity: 369	0.9	0.285714	0.662013	0.849669	4.564	6.9529	0.533198	1.52342	1.5572	1.53976	FP: 83	(0.8, Inf]	babacic_2023	12	0.984443	Sens.(Œ±>80%Q)	0.577192	0.65437	-0.125498
SERPINF1	-1.28988	59.5788	1.48	>=	0.074477	maximize_metric	0.171429	0.592593	0.6	0.571429	0.45	COVID19	HC	0.740741	class	x	NA	8	12	4	3	3.05175	0.0487902	Sensitivity: 369	0.6	0.571429	-0.963001	0.575963	4.36333	3.79592	0.304485	0.869958	-0.38688	3.05175	Neither: 735	(0.8, Inf]	babacic_2023	20	2.13138	Sens.(Œ±>90%Q)	0.564003	0.813267	-0.365999
S100A9	5.49122	121.12	0.77	>=	-0.274161	maximize_metric	0.707143	0.851852	0.85	0.857143	0.907143	COVID19	HC	0.740741	class	x	NA	3	17	6	1	-0.302984	-0.00836825	Neither: 1161	0.85	0.857143	-1.30875	0.307311	6.825	4.28129	0.219553	0.627296	-1.10881	-0.302984	FN: 1214	(-0.8,0.8]	babacic_2023	13	-0.413387	None	0.689038	0.830151	-0.186311
IGHV3-13	-0.0458147	13.8074	0.97	<=	0.000577415	maximize_metric	0.128571	0.62963	0.7	0.428571	0.492857	COVID19	HC	0.740741	class	x	NA	6	14	3	4	0.642011	0.490623	Neither: 1161	0.7	0.428571	0.329889	0.713388	4.10083	4.95342	0.422767	1.20791	0.61853	0.642011	Neither: 735	(-0.8,0.8]	babacic_2023	13	0.303449	None	0.609326	0.696536	-0.133766
IGHV1-2	0.755086	48.6883	0.73	>=	0.0675113	maximize_metric	0.3	0.5	0.3	1	0.575	COVID19	HC	0.714286	class	x	NA	7	3	4	0	-0.491983	-1.20397	Neither: 1161	0.3	0.9999	-6.72342	0.00019833	7301.27	3682.01	0.201719	0.504297	-1.47474	-0.491983	FN: 1214	(-0.8,0.8]	babacic_2023	13	-0.556754	None	0.487148	0.841377	-0.546471
NDST1	2.63599	142.421	0.81	<=	0.0624155	maximize_metric	0.7	0.785714	0.7	1	0.775	COVID19	HC	0.714286	class	x	NA	3	7	4	0	-0.113985	-0.356675	Neither: 1161	0.7	0.9999	-7.46026	0.000263736	8101.19	3072.45	0.151704	0.379259	-1.84673	-0.113985	FN: 1214	(-0.8,0.8]	babacic_2023	3	-0.27002	None	0.615385	0.75	-0.197826
CCT2	-0.280572	37.4257	1.26	<=	0.0592511	maximize_metric	0.271429	0.666667	0.7	0.571429	0.521429	COVID19	HC	0.740741	class	x	NA	6	14	4	3	2.01225	0.202941	Sensitivity: 369	0.7	0.571429	-0.65348	0.594622	4.235	3.94445	0.325988	0.931393	-0.204108	2.01225	Neither: 735	(0.8, Inf]	babacic_2023	3	1.34286	Sens.(Œ±>80%Q)	0.803244	0.69286	0.14783
F7	2.59858	94.2793	0.79	<=	0.114991	maximize_metric	0.414286	0.703704	0.7	0.714286	0.721429	COVID19	HC	0.740741	class	x	NA	6	14	5	2	-0.208485	-0.0202027	Neither: 1161	0.7	0.714286	-0.582551	0.457227	4.459	3.9571	0.310604	0.887441	-0.334867	-0.208485	Neither: 735	(-0.8,0.8]	babacic_2023	11	-0.341704	None	0.699891	0.748777	-0.067517
IGHA1	1.13327	32.8139	0.77	<=	-0.235269	maximize_metric	0.407143	0.62963	0.55	0.857143	0.664286	COVID19	HC	0.740741	class	x	NA	9	11	6	1	-0.302984	-0.443686	Neither: 1161	0.55	0.857143	-1.30875	0.257362	6.825	4.64815	0.238367	0.681048	-0.948897	-0.302984	FN: 1214	(-0.8,0.8]	babacic_2023	17	-0.413387	None	0.683482	0.736062	-0.0741134
CILP	8.56679	39.7446	0.99	<=	0.209068	maximize_metric	1	1	1	1	1	COVID19	HC	0.714286	class	x	NA	0	10	4	0	0.73651	0	Neither: 1161	0.9999	0.9999	-9.11814	0.000274539	9901.01	3607.06	0.145725	0.364312	-1.8912	0.73651	FN: 1214	(-0.8,0.8]	babacic_2023	3	0.375133	None	0.722823	0.951029	-0.27438
KIT	5.70553	116.269	0.77	<=	0.0547375	maximize_metric	0.7	0.777778	0.7	1	0.914286	COVID19	HC	0.740741	class	x	NA	6	14	7	0	-0.302984	-0.356675	Neither: 1161	0.7	0.9999	-7.09184	0.000274511	7701.23	2806.22	0.127535	0.364385	-1.89098	-0.302984	FN: 1214	(-0.8,0.8]	babacic_2023	3	-0.413387	None	0.734714	0.745616	-0.0147288
CD109	6.14113	107.62	0.77	<=	-0.00766587	maximize_metric	0.8	0.851852	0.8	1	0.928571	COVID19	HC	0.740741	class	x	NA	4	16	7	0	-0.302984	-0.223144	Neither: 1161	0.8	0.9999	-7.09184	0.000302218	7701.23	2549.06	0.115848	0.330994	-1.99032	-0.302984	FN: 1214	(-0.8,0.8]	babacic_2023	6	-0.413387	None	0.738951	0.852522	-0.142967
DPP4	4.20659	121.958	0.91	<=	0.122115	maximize_metric	0.757143	0.888889	0.9	0.857143	0.878571	COVID19	HC	0.740741	class	x	NA	2	18	6	1	0.358512	0.0487902	Neither: 1161	0.9	0.857143	-1.60275	0.298472	7.64167	4.60262	0.210807	0.602305	-1.18316	0.358512	FN: 1214	(-0.8,0.8]	babacic_2023	6	0.0883982	None	0.705606	0.866664	-0.205594
GPI	6.01044	57.4294	0.67	>=	-0.256542	maximize_metric	0.95	0.962963	0.95	1	0.964286	COVID19	HC	0.740741	class	x	NA	1	19	7	0	-0.775482	-0.0512933	Neither: 1161	0.95	0.9999	-6.1708	0.000420646	6701.33	1594.12	0.0832583	0.237881	-2.26734	-0.775482	FN: 1214	(-0.8,0.8]	babacic_2023	7	-0.771805	None	0.843483	0.666373	0.235691
LEP	1.09678	61.5551	0.83	>=	-0.0583105	maximize_metric	0.457143	0.666667	0.6	0.857143	0.678571	COVID19	HC	0.740741	class	x	NA	8	12	6	1	-0.0194859	-0.356675	Neither: 1161	0.6	0.857143	-1.43475	0.259518	7.175	4.77829	0.233087	0.665964	-0.99377	-0.0194859	FN: 1214	(-0.8,0.8]	babacic_2023	3	-0.198336	None	0.595745	0.913043	-0.426971
IGHV1-46	1.3683	90.3542	0.74	<=	0.154288	maximize_metric	0.514286	0.777778	0.8	0.714286	0.7	COVID19	HC	0.740741	class	x	NA	4	16	5	2	-0.444734	0.113329	Neither: 1161	0.8	0.714286	-0.50309	0.478455	4.354	3.96254	0.318533	0.910093	-0.267477	-0.444734	Neither: 735	(-0.8,0.8]	babacic_2023	11	-0.520913	None	0.710009	0.689476	0.0293463
CP	1.9697	90.8949	0.94	>=	0.0209533	maximize_metric	0.471429	0.814815	0.9	0.571429	0.657143	COVID19	HC	0.740741	class	x	NA	2	18	4	3	0.500261	0.454255	Neither: 1161	0.9	0.571429	-0.203267	0.628151	4.04833	4.34708	0.375828	1.07379	0.21954	0.500261	Neither: 735	(-0.8,0.8]	babacic_2023	19	0.195924	None	0.661691	0.752294	-0.128328
AZGP1	2.85272	106.112	0.73	<=	0.127546	maximize_metric	0.421429	0.777778	0.85	0.571429	0.742857	COVID19	HC	0.740741	class	x	NA	3	17	4	3	-0.491983	0.397097	Neither: 1161	0.85	0.571429	0.0921846	0.617805	3.92583	4.50451	0.401591	1.1474	0.438531	-0.491983	Neither: 735	(-0.8,0.8]	babacic_2023	19	-0.556754	None	0.608356	0.780419	-0.249071
ADSS2	3.32064	92.8048	0.71	>=	-0.182912	maximize_metric	0.521429	0.851852	0.95	0.571429	0.807143	COVID19	HC	0.740741	class	x	NA	1	19	4	3	-0.586483	0.508322	Neither: 1161	0.95	0.571429	0.120323	0.63381	3.91417	4.64297	0.415169	1.1862	0.553944	-0.586483	Neither: 735	(-0.8,0.8]	babacic_2023	3	-0.628438	None	0.822082	0.561618	0.381017
ACTN1	0.235273	21.9238	0.83	>=	-0.165894	maximize_metric	0.178571	0.666667	0.75	0.428571	0.528571	COVID19	HC	0.740741	class	x	NA	5	15	3	4	-0.0194859	0.559616	Neither: 1161	0.75	0.428571	0.526857	0.715627	4.1825	5.27414	0.441351	1.261	0.77649	-0.0194859	Neither: 735	(-0.8,0.8]	babacic_2023	10	-0.198336	None	0.630043	0.709068	-0.118163
[truncated: 6,960 more rows]
