# Supplementary material for: Comprehensive proteomics and meta-analysis of COVID-19 host response
Source: Nat Commun. 2023 Sep 22;14:5921. doi: 10.1038/s41467-023-41159-z (PMC10516886; doi:10.1038/s41467-023-41159-z)
Supplement: Supplementary file 20 — Source Data [file 41467_2023_41159_MOESM20_ESM.zip › source_data.xlsx]

## Sheet: figure_1
Not applicable - schematic depiction

## Sheet: figure_2a
Protein number	HiRIEF LC-MS/MS	SOMAscan	Olink PEA
1	APOA1	ISG15	CXCL10
2	C3	MX1	DDX58
3	CP	MXRA8	CCL7
4	SERPINA3	DSC2	IFNG
5	ALB	KLRC3	NADK
6	HPX	CCL16	IFNL1
7	GC	WARS	LAP3
8	VTN	APOC1	BST2
9	A1BG	CRTAC1	C4BPB
10	F2	CD93	TYMP
11	SERPING1	TCN2	KRT19
12	ITIH1	ANTXR2	CXCL11
13	ITIH2	GBP1	NTproBNP
14	CFH	CXCL11	AGR2
15	ITIH4	SCGB3A1	RRM2
16	SERPINC1	THBS4	CCL8
17	APOA4	IFIT3	NPPB
18	FN1	STAT1	SAMD9L
19	LRG1	CRABP2	CCL24
20	AGT	OAF	PSG1
21	CLU	CXCL10	PLA2G2A
22	C9	ANTXR1	MAD1L1
23	HP	SFRP4	FKBP5
24	APOB	NT5C	GZMB
25	ITIH3	IL22RA2	KRT18
26	SERPINA1	VOPP1	FBP1
27	PLG	CDON	LGALS9
28	C1S	UNC5C	GH1
29	C4BPA	PYY	CASC4
30	HRG	RGMB	BRK1
31	AZGP1	CST8	FGF23
32	APCS	TIMP2	MUC16
33	SERPIND1	LGALS3BP	PTS
34	C6	CCL14	LAMP3
35	KNG1	TGFBR3	CDON
36	APOA2	AGRN	WARS
37	AFM	COL15A1	SHMT1
38	C5	IFNA1	MMP12
39	TBC1D2	EFNB2	TRIM21
40	SERPINF1	ACP5	GRPEL1
41	AHSG	CTHRC1	KLK1
42	PON1	CLSTN2	CCL16
43	C1R	CHAD	CRTAC1
44	APOH	A4GALT	TPP1
45	C8A	KLK13	TCN2
46	AMBP	NMRAL1	COMP
47	MINPP1	GOLM1	SORD
48	LGALS3BP	MIA	LAG3
49	APOE	EPHA4	TNFRSF9
50	MYOZ1	MAP2K4	LRIG1
51	C8B	HEXB	TFF2
52	GPLD1	XXYLT1	CLSTN2
53	ORM2	KLK8	TFF1
54	CPN2	GALNT16	FABP2
55	FCN3	DDX58	SERPINA9
56	C1QB	MFAP2	THBS4
57	GSN	MRC2	GZMH
58	TF	ADAM23	PROK1
59	ORM1	CCL7	ELOA
60	PROS1	FLRT2	SIGLEC1
61	TTR	LAG3	CD14
62	VWF	PRSS27	C1QA
63	SERPINA7	ROR1	LBP
64	C8G	CCDC80	CCN3
65	XPO6	NADK	DPY30
66	C1QC	BOC	FURIN
67	SPTAN1	MGA	MFAP5
68	CLSTN1	LYVE1	DSC2
69	THBS1	FAM20B	CLEC11A
70	CPB2	FOLR2	LGMN
71	SERPINF2	COL13A1	KLK4
72	CPN1	FTL	FOLR2
73	SERPINA4	KLK11	VWA1
74	ATRN	FTH1	ST6GAL1
75	APOC1	ENDOU	OXT
76	FGA	SMOC2	CTRB1
77	LUM	SPINK5	NID1
78	C7	GFRA3	CR2
79	KLKB1	GCG	PTX3
80	SERPINA6	CROT	CCL17
81	ARHGAP35	MXRA7	FKBP4
82	C2	LIPN	ITGB7
83	IGFALS	CCDC126	CD160
84	WDR87	IL22RA1	CTSH
85	PZP	MYOC	NPM1
86	F10	PTH1R	ROR1
87	CRP	PPIC	COL6A3
88	APOM	C1QTNF1	TNFRSF10C
89	KRT1	SIGLEC9	GRN
90	CYP27C1	EHMT2	MATN3
91	C4BPB	QPCT	OGN
92	RBP4	MMP2	PSME2
93	PGLYRP2	VIT	DCTPP1
94	F13B	AKR1C3	TNFRSF4
95	LBP	DCLK1	KLK8
96	HSPA4	DCP1A	IL18R1
97	FBLN1	WFDC5	CD70
98	AVP	EDN2	CTSO
99	SERPINA10	PCYOX1	GBP2
100	SELENOP	RUVBL1	BOC
101	IGHG1	SELM	IL1RN
102	A2M	TGFB1	SCARF2
103	S100A9	MMP17	CLC
104	INPP5D	MSMB	SMPD1
105	C1QA	DLK2	HSPG2
106	APOC3	HIST3H2BB	PSME1
107	ENG	HIST3H2A	ALDH1A1
108	NCSTN	APOM	TINAGL1
109	NCL	AFM	CES1
110	MST1	IFNA4_16	PRDX1
111	HABP2	GREM2	AGER
112	GPX3	MGAT4C	BMP4
113	F5	GRN	SERPINE1
114	L1CAM	SLITRK3	ANGPTL1
115	APOD	KIR3DL1	ENTPD5
116	IL1RL1	C1QC	HSPA1A
117	DBH	SPINK7	MSMB
118	EVC2	CHGA	HMOX1
119	CLEC3B	NPW	TNFSF14
120	APOL1	COL1A1	SCLY
121	MBL2	PRG3	TXNRD1
122	CDH5	LUM	GFER
123	KRT10	GM2A	FAM3B
124	CFD	NAGLU	SIGLEC5
125	MASP1	GHRL	KLK13
126	CNDP1	COL6A3	DLK1
127	KRT9	CPLX1	PCOLCE
128	BTD	B4GALT2	CLMP
129	HGFAC	EMILIN3	NAMPT
130	CFHR5	TNFSF10	SCGB1A1
131	DPEP2	ROR2	DSG3
132	C1RL	ZNF10	LXN
133	MASP2	NRXN3	SERPINB9
134	CD14	NR1D1	INHBC
135	F9	IL25	CDH6
136	ENO3	OAS1	ST3GAL1
137	LCP1	MMP12	ANGPT2
138	GGH	IL21	CD93
139	F11	ANGPTL3	TRIAP1
140	SPARC	CYB5D2	ADH4
141	WDR1	IGFBP6	LBR
142	CFHR1	COL18A1	CD274
143	SAA1	CADM2	ALDH3A1
144	FCGBP	LCT	CD6
145	DLG1	PXDN	NT5E
146	BCHE	PRKCZ	TMPRSS15
147	B2M	CSRP2	CELA3A
148	VASN	SERPINB5	KYNU
149	IGKC	HPGDS	IL7R
150	IGHG2	THBS3	CD300E
151	LCAT	NTRK3	IL5
152	PRG4	FAM19A2	SPON1
153	F12	REG4	JAM2
154	SMPD2	CLEC7A	CTSB
155	CFI	CA4	LEP
156	PON3	CNTFR	ICAM5
157	IGHM	BMP4	CDHR2
158	DOCK5	BMP7	PVR
159	ICAM2	NPPA	TMSB10
160	TNC	QPCTL	TNFRSF19
161	PROZ	SLITRK1	HTRA2
162	SELL	UNC5B	CD300LF
163	VCL	HOMER1	CD302
164	TPM4	TCL1B	CLPS
165	GP5	ATP1B1	NCS1
166	VCAM1	CST6	BAX
167	S100A8	FATE1	TNXB
168	EEF1G	NTNG1	CD207
169	ASAH1	TFF2	ACAA1
170	APOF	TAGLN	CGA
171	GLYATL2	MATN4	HEXIM1
172	NUCB1	PCOLCE	MDGA1
173	JPT2	TNFRSF10B	EDA2R
174	CA1	FAM19A5	SERPINB8
175	ALDOB	SCARF2	GPNMB
176	FABP4	AHSG	MAPK9
177	SEMA3G	ARL11	CKAP4
178	NEO1	STC1	PSIP1
179	FCN2	LECT2	ITGA11
180	ECM1	JAM2	LILRB4
181	ANKAR	RBBP4	CPA1
182	HBB	BCAR3	MZB1
183	B4GAT1	CELF2	HSPB1
184	FETUB	ERBB2	FCER2
185	TGFBI	KRT20	EIF4G1
186	PDIA3	COMP	NUDC
187	GP1BA	DEPP	HPCAL1
188	QSOX1	SUMF1	DCXR
189	SPTA1	DDR2	MERTK
190	PRKCSH	HIST2H2BE	OGFR
191	EFEMP1	MDGA2	SOD2
192	PFN1	COL11A2	ACY1
193	KRT2	IL11RA	FLRT2
194	CHGB	ACVRL1	TGFBR3
195	TIMP2	B4GALT6	SF3B4
196	TRIM32	PDGFRL	VMO1
197	RASAL2	PAPLN	CCL14
198	PLTP	GSTT1	FAM3C
199	SH3BGRL3	MYCT1	CXCL13
200	STIP1	MAMDC2	ARSA
201	CD44	PAPPA	ATXN10
202	HCLS1	SLITRK5	PDCD5
203	SPARCL1	ITM2B	PLAT
204	MAN1A1	NUCB1	SETMAR
205	PYGL	CNTN4	SMPDL3A
206	CFHR2	LILRB3	SFTPD
207	ALDOA	EVPL	TPSAB1
208	IGHA2	ALB	ADAM22
209	PCYOX1	LRRC4C	PLTP
210	SERPINA5	THBS2	RBKS
211	CRTAC1	SHBG	C2
212	PLXDC1	BIRC7	CCL5
213	OAF	FCGR1A	SUMF2
214	H6PD	S100P	PTPRN2
215	IGLV1-51	FGF5	DNAJB1
216	IGHG4	PSAPL1	PPCDC
217	LPA	CLMP	PARP1
218	TFRC	NOP16	GFRA3
219	SLC2A1	COL28A1	PQBP1
220	APMAP	C1GALT1C1	CSF1
221	ADIPOQ	WIF1	PIK3IP1
222	ADH4	LCP1	TSHB
223	MMRN1	INSR	PRL
224	MMP9	FAM3B	BLMH
225	CACNA2D1	SERPINA5	LAYN
226	CAT	TINAGL1	S100P
227	GALNT10	PIANP	MEGF10
228	RIDA	RBM3	CLEC4G
229	DPP4	C4A	CPM
230	FGFR1	NMI	SLAMF7
231	CST3	SETMAR	TXLNA
232	PRDX2	NDST1	PRTN3
233	TNXB	TNFRSF8	JUN
234	LRP1	LRIG1	RRM2B
235	GSTO1	CYB5R3	NPDC1
236	LCN2	MAD1L1	NELL1
237	HYOU1	HDGFRP2	PCSK9
238	KLC4	CCDC51	CEACAM1
239	PSMD2	NEGR1	TGFA
240	IGHA1	TNFRSF10A	NPPC
241	ATP6AP1	PMEL	POLR2F
242	HSP90B1	NOTCH3	USP8
243	SHBG	APOH	ZBTB17
244	ANG	DDAH1	IL15
245	HSP90AA1	CNPY3	ADAM23
246	ABTB2	CHRDL2	S100A4
247	MCAM	CCL8	GGT1
248	ANPEP	SPSB1	CDH3
249	IGFBP3	ZNF334	CDKN1A
250	HSPA5	NRXN1	CHGB
251	PI16	ADGRG5	CPPED1
252	NAGLU	CD59	MOG
253	CD163	SEMA4A	GUCA2A
254	NID1	KIR2DS4	COL9A1
255	FTL	TREM1	SRP14
256	PCDHGC3	MPZ	LHPP
257	ACACA	NTRK2	CEACAM8
258	COL15A1	PPARGC1A	GAL
259	RECK	CSF1	CLEC4A
260	CHL1	TNMD	PAPPA
261	IGFBP1	GCNT2	CD1C
262	NQO2	EPO	TFF3
263	ADAMTSL2	TYMSOS	VSIG4
264	CALR	HOMER2	CRH
265	IGF2R	FAM189A2	NCAN
266	UGP2	PLA2G2C	ENO1
267	APP	ADAMDEC1	CASP8
268	KRT5	ATRN	GHRL
269	CAP1	CDHR3	EZR
270	NCAM1	APCS	TNFRSF21
271	FLNA	ADAM17	IL18
272	BLMH	SERPINB13	ADA
273	ADA2	ANKRD1	NUDT5
274	PSMA6	IGDCC4	GGH
275	FGG	CNTN1	CHRDL2
276	BHMT	IL1RAPL2	GALNT2
277	TAGLN2	APOA4	IFNGR2
278	LAMP2	PTGFRN	IL5RA
279	PEPD	CFD	ANGPTL7
280	C4A	LGMN	SFTPA1
281	LYVE1	BRD1	LGALS8
282	PROC	GDF9	ITGAV
283	COMP	SIGLEC11	IL17RB
284	PTPRF	H2AFZ	HCLS1
285	PPIA	COL2A1	SCRN1
286	IGFBP2	SLAMF6	METAP2
287	RARRES2	KIT	CD48
288	RCSD1	ITGAL	CASP1
289	HSPG2	EFNA5	THOP1
290	ABI3BP	LRRC15	FCRLB
291	COL6A3	GSN	MMP13
292	PLXDC2	RPS6KB1	CD163
293	GSR	GPNMB	NBL1
294	PTPRJ	SHC4	EDIL3
295	FAM71C	IGDCC3	LCN2
296	CFHR3	KIF22	REG4
297	COLEC11	CYB5R1	LPO
298	CRISP3	ALKBH2	C19orf12
299	FUCA1	PET117	DFFA
300	ACTN1	NPTN	ANGPTL2
301	CD109	UNC5D	TNFRSF8
302	IGFBP4	EFNB1	ADAM15
303	LTA4H	PCSK1N	ADGRG2
304	UGT8	DEFB103A	ACVRL1
305	IL1RAP	ARMC5	CDH2
306	VNN1	PAFAH2	CD300LG
307	YWHAZ	XG	COLEC12
308	SFTPB	ITIH4	ERBB3
309	F7	CDNF	WFDC12
310	IGFBP6	RAB13	CNTN4
311	OLFM4	LEAP2	AXL
312	TELO2	MAP1LC3B	GLO1
313	ZNF410	HSPB6	CREG1
314	ALDH1A1	VASN	PTPRS
315	VIM	OVCA2	IL1RAP
316	TLN1	CCDC101	LGALS4
317	GDI2	TMEM106B	THBS2
318	FUCA2	WISP1	CLEC4D
319	ADAMTS13	VRK1	TAFA5
320	MPO	RPA2	VWF
321	CANT1	MSMP	CD99
322	OLFM1	GZMH	ACP5
323	SAA2	ADAMTSL1	ICOSLG
324	CORO1B	TFF3	CTSC
325	CBX3	SH3BGRL	LYPD3
326	CFP	NTM	PXN
327	GOLM1	CD46	B4GALT1
328	CA2	LAMTOR3	FCGR2A
329	TREML1	UGP2	EFEMP1
330	ST6GALNAC1	CREBBP	NUB1
331	ENO1	ARHGAP1	IL10RB
332	GPX1	LST1	XG
333	MEGF8	CAMP	PDCD1
334	NEGR1	RNASE4	FUCA1
335	CD5L	COMT	DTX3
336	HPD	ZNF264	PRTG
337	PSMA3	BATF	LILRB1
338	MYOC	C1R	ARSB
339	MYH9	HSPA1A	TIMP3
340	PCOLCE	TESC	GNLY
341	CDH1	ASAH2	DPP7
342	F13A1	OTOR	CD46
343	CTBS	CLEC2D	UMOD
344	LDHA	ANXA8	HS3ST3B1
345	IGFBP7	PTGDS	SLC39A14
346	ILK	GDNF	KLK11
347	ICAM1	IL36B	PTGDS
348	TIMP1	SCIN	MCAM
349	BST1	FJX1	EPHA1
350	ARPC2	NMB	PARK7
351	ALCAM	ACBD6	MDK
352	RAB7A	LRTM2	SFTPA2
353	WARS1	TPP1	CCDC80
354	TMEM132A	RBP4	PAG1
355	PACSIN2	CDH5	CD33
356	OGN	MPL	DDAH1
357	FBXO46	ROBO3	CD5
358	TPM3	ARSA	KLK6
359	IGHV3-35	AGA	CCN1
360	HLA-A	RGMA	PRSS27
361	FERMT3	SBSN	CD58
362	IDH1	ABL2	ZBTB16
363	SPP2	TMEFF1	FAS
364	SRGN	SATB1	RET
365	FCGR2A	FSTL4	ADGRB3
366	LAMB1	PIK3C2A	CTSL
367	ROBO4	GRAMD1C	BTN3A2
368	MEGF9	STX1A	CDH17
369	UGDH	PECAM1	TNFSF13B
370	CAVIN2	KLK14	TXNDC15
371	LDLR	PRG2	CLEC10A
372	CFHR4	SERPING1	TNF
373	PRSS1	FGF12	CTRC
374	CCDC125	GEM	PNPT1
375	POSTN	GZMB	AFP
376	PSMA7	CPA4	CCL21
377	HPR	EFNB3	AMIGO2
378	SLC3A2	KIR3DL2	CDH5
379	SOD2	MANSC4	DKK1
380	CDH2	ARPP21	CNTN5
381	TKT	FABP9	ITGB1
382	CETP	TNXB	DKKL1
383	HSPA8	B3GALT1	NBN
384	EGFR	BST1	MMP7
385	GCNT2	CTSG	CLEC7A
386	CDHR2	ANGPT2	QDPR
387	NCAM2	LMAN2	ERBB2
388	ARHGEF7	HP	AMY2B
389	RNASE1	PLA2G7	FUT3_FUT5
390	BLVRB	INHBB	TREML2
391	NRP1	HAGH	LILRA2
392	ENPP2	GLTPD2	PPP3R1
393	ST13	STAB1	IGF1R
394	IGLL5	OBP2A	ESM1
395	PTPRD	ASPA	MAEA
396	GUCA2A	MATN2	CAPG
397	TUBA4B	COLEC12	TIMD4
398	PKM	RTP4	FUS
399	GAPDH	RGS5	CCL2
400	INCENP	OPCML	CD83
401	PXDN	DNAJC11	QPCT
402	GNPTG	PRLH	FAP
403	OIT3	CELA3B	DKK3
404	IGLV3-19	F13B	LILRA5
405	IL6ST	FBLN1	HYOU1
406	CNDP2	SCARB2	IRAK1
407	LAP3	MDK	MMP9
408	ATF6B	CAMK4	MPHOSPH8
409	ANGPTL3	STAT5B	ULBP2
410	PCSK9	DLK1	COL4A1
411	CD58	PSMA2	ITIH3
412	SOD1	PGK1	LILRB5
413	CALU	FLT3LG	NRP1
414	S100A4	TLL1	IL1R2
415	COTL1	CASC4	IFNLR1
416	IGLV3-21	CD58	AGRN
417	PPP6R1	FAM172A	PDGFRB
418	ADGRF5	FANK1	LPL
419	SDK2	CRIM1	RGMA
420	MMP2	DTX3L	LRRN1
421	PLA2G7	PI3	MIA
422	ARHGDIB	C9	NECTIN4
423	CTCFL	CCDC90B	HS6ST1
424	LTF	KEL	ADAMTS15
425	MAN2A1	EFNA2	BACH1
426	MMP19	FLRT3	AMY2A
427	KRT14	DYNLL1	SMOC1
428	JCHAIN	MTAP	LY75
429	LAMC1	IFNA6	ROBO2
430	MRC1	RGS1	ENO2
431	EXT1	WNT3A	APBB1IP
432	LYZ	ALPL	TLR3
433	COL18A1	SLITRK4	UXS1
434	STAB1	DDX25	PLXNB2
435	IGKV1-33	ETNK1	LGALS7_LGALS7B
436	CD93	SEMA3B	NOMO1
437	ADGRG6	NPTX2	VNN2
438	PTPRG	ADPRH	SELP
439	IGKV3D-20	CTSB	SCARA5
440	AOC3	CCT7	CRIM1
441	CHRD	IGF1R	SIT1
442	KIAA0319L	SPRED1	SPARCL1
443	RAB7B	OCRL	CNTN1
444	S100A12	APTX	THBD
445	CNTN1	LRP8	TNFSF10
446	FBLN5	NFKBID	HSD11B1
447	PRG2	SPTLC2	TGFBR2
448	FAM20C	GLUL	GFRA2
449	SF3B2	TPSAB1	CLEC6A
450	DSG2	SMCO2	CA14
451	SVEP1	ABHD12	AOC3
452	CDH13	GCNT1	IGFBPL1
453	FLT4	KIAA1024	CD276
454	SELENBP1	TWSG1	CSF2RA
455	COLEC10	SECTM1	SMAD5
456	HEG1	SDCBP	CA12
457	CAPN2	GALNT3	THPO
458	PGD	KCNIP1	ENTPD6
459	KRT16	DRGX	SMOC2
460	CYB5R2	SVIP	CDHR5
461	FHOD1	SLC35G2	MCFD2
462	CA6	IL2RB	IL7
463	PDIA4	FAXDC2	KIT
464	S100A7	JAG2	FCRL2
465	CDH15	PA2G4	NTRK2
466	PDCD6IP	CREB3L4	RELT
467	RCE1	SPINK4	CLEC14A
468	EHD1	FGF3	GFOD2
469	CHD8	CD55	CD38
470	ZNF185	GAS1	IGFBP7
471	PVR	TMEM132D	NTRK3
472	LMAN2	TNFRSF10D	GGT5
473	MGAT1	PTPRD	GLB1
474	CLPX	GCH1	SIAE
475	XYLT2	FCN3	AHCY
476	CPD	VWA2	ROBO1
477	CCDC126	VIM	FLT3LG
478	MSN	CADM3	VASN
479	SERPINE1	SPINT2	GZMA
480	CALD1	B3GALT2	CLTA
481	VASP	CA6	KIR2DL3
482	LDHB	IL17RA	TYRO3
483	HSPA6	SRSF6	ENPP2
484	SELP	SSRP1	LTA4H
485	GPNMB	LEFTY2	ITGB2
486	RPL10A	ART3	FGFBP1
487	SERPINB1	HPSE	EDAR
488	ACTN4	TMEM132C	CD28
489	YWHAE	PLXNB2	DCTN2
490	PPIB	CD4	CD244
491	YWHAB	BDP1	CNTNAP2
492	C2orf88	EGFR	VEGFD
493	FBP1	DPP10	SORCS2
494	NID2	MXI1	CA11
495	B3GNT2	CR2	LDLR
496	ITGA2B	KIR3DS1	CA6
497	CCT7	ZNF175	FGF5
498	ASGR2	HRASLS2	NPTX1
499	CKM	NETO1	NID2
500	ARPC5	HAPLN1	CNDP1
501	LTN1	SCN2B	DRAXIN
502	RNASE4	LY6G6D	SCG3
503	PLXNB2	FCAR	TNFSF12
504	ERAP2	LTA	KLRB1
505	INHBC	ATP1B2	GPKOW
506	TPM2	FGG	MFGE8
507	SEMA7A	SRL	FASLG
508	TPM1	SNX7	CNTN2
509	P4HB	F13A1	ESAM
510	GOT1	PIN4	MILR1
511	APOA5	CISD2	IL20
512	POU3F4	FAM162B	SCARF1
513	IGHG3	POMC	LAMA4
514	FEZ2	CALN1	SUSD2
515	MAPRE2	C10orf105	ALCAM
516	PLXND1	EPHA1	CHL1
517	PSAP	CLEC10A	CDNF
518	PNLIP	CLN5	CD109
519	TWF2	CILP2	APOM
520	CDC42BPG	SOST	PLXDC1
521	HPSE	PFKFB3	ANXA5
522	GP1BB	ZFAND1	GNE
523	EFCAB14	KAT2A	ENG
524	CABCOCO1	RBP7	SPINT2
525	CAPZB	SIGLEC12	CD209
526	EIF5A	IGSF3	ITGB6
527	CSF1R	PSG1	CD55
528	TFPI	PGLYRP2	RGMB
529	WBP2	PLA2G5	DDR1
530	F8	IL7R	L1CAM
531	FABP5	PTPN4	ICAM4
532	COG4	VPS24	EREG
533	BPGM	PDIA4	TMPRSS5
534	KRT17	IL17RD	LIFR
535	FAM111B	PLOD3	RTBDN
536	SSC5D	C11orf73	COL18A1
537	OSMR	GIF	MASP1
538	ENO2	CXCL12	TNFSF13
539	FGB	PTPRR	SEZ6L2
540	PRDX3	CSF2RA	MATN2
541	GSS	CD3E	S100A11
542	BOC	POSTN	IL17D
543	ERAP1	STAP1	SEMA4D
544	RNH1	ATF6	LAMP2
545	HEXB	CHGB	LRP11
546	CLC	VTI1A	HSP90B1
547	CCDC40	NBL1	IMPA1
548	RNASET2	SIGLEC5	LILRB2
549	PLEK	CCL22	IL17A
550	FOLR2	JAKMIP3	CDH1
551	TTN	PRC1	PLA2G15
552	CPQ	CADM1	ITGA5
553	MANBA	GALK1	ARHGAP1
554	ITM2B	ITIH2	PEAR1
555	PDLIM1	LRRTM4	F7
556	NADK	CIRBP	HLA-E
557	CANX	B3GNT8	DSG2
558	OMD	MADCAM1	IL17RA
559	PSMB8	SPON2	CD34
560	CAMP	NTF3	BAMBI
561	CD99	CD36	FOSB
562	SLC25A30	APOC3	C1QTNF1
563	IGF1	CPT1B	MET
564	ZYX	PLA2G12B	IFNGR1
565	LAMP1	MEF2C	DPP10
566	ACTR3	ISLR2	IGF2R
567	NRCAM	CBLN4	NCAM2
568	DSC1	BRPF1	ATP6AP2
569	GALNT2	FABP1	GDF2
570	SLC4A1	PCSK1	DSG4
571	GPI	FMOD	PDGFC
572	FTH1	SERPINA9	SEMA4C
573	LTBP1	POMGNT2	TGFBI
574	S100A11	PKLR	IL1R1
575	LILRA3	GNGT2	CD200
576	B4GALT1	KLK10	PODXL2
577	CROCC	ADAMTSL2	F9
578	SOD3	FABP4	SERPINB5
579	DHX8	PLA2G10	IL12RB1
580	RDX	KCNMB3	ADCYAP1R1
581	CFL1	SYT17	PTPRM
582	TXN	PTPN9	SELPLG
583	FGFBP2	FUT9	IL13RA1
584	GTPBP6	HOPX	AMBN
585	LRRC30	HRG	APOH
586	CPA3	CNTF	FCRL3
587	ANTXR2	BMP10	CANT1
588	LECT2	NELL2	SLAMF6
589	PGK1	ARFIP2	IL6ST
590	EIF3B	IGSF9B	CCL28
591	KIT	FGA	PCDH1
592	SPP1	BAMBI	FMR1
593	PODXL	ARL5B	EGFR
594	S100A6	PAPPA2	COL1A1
595	ECM2	C3	RCOR1
596	IGHV6-1	IL1F10	HPGDS
597	TUBA4A	IRF9	KDR
598	GLG1	TNFRSF21	NOTCH1
599	MET	YME1L1	SPINK5
600	BIN2	ANGPTL1	IL6
601	COL6A1	CR1	GSTA1
602	RTN4RL2	REG1A	MICB_MICA
603	ATOX1	CCL21	FOLR3
604	MAPK1	UBE2K	PAEP
605	RELN	FOXC2	NSFL1C
606	IGLV3-16	ATP2A3	FABP1
607	ALAD	RHPN2	CA2
608	PDGFRB	MAGEA10	GPR37
609	KRT18	SPINT1	MIF
610	PSMB3	CLEC4G	PDGFB
611	MMP11	TENM3	CRKL
612	MMP8	CDK2	WFDC2
613	FKBP1A	GABBR1	PTPN1
614	RPS24	FGFR3	DNPH1
615	PRCP	SERPINA4	TCL1A
616	MMRN2	ST6GALNAC6	AGXT
617	LILRA1	S100A16	EBAG9
618	DMBT1	SELPLG	HAGH
619	PAM	IL17RC	AK1
620	MYRF	VAT1	CST7
621	PNP	CALCOCO2	APEX1
622	CADM1	SLIT2	IGFBP4
623	FCGR3A	SMAD4	NDUFS6
624	CRKL	SMIM9	CCS
625	CRYL1	MUTYH	IRAK4
626	DSP	C6	CA1
627	HLA-G	ADAMTS15	CXCL3
628	CD84	CD300E	DARS
629	ITGA2	PPP3R2	GPA33
630	PIKFYVE	RNF114	PRKAR1A
631	YARS2	IL1F5	SFRP1
632	PIGR	BSG	IGFBP1
633	OBSCN	STX2	RILP
634	EIF2S2	CNN1	SERPINA12
635	DBI	FIS1	SPINK6
636	HSPB1	TMEM59L	CHIT1
637	ROBO1	IL2	SPRY2
638	CTSG	LTA4H	HDGF
639	PEBP4	SPINK14	LAT
640	ATF6	ASPRV1	SIRT2
641	CES1	CCT5	EPCAM
642	DNPEP	TNFRSF6B	IL19
643	TCN1	PRNP	LYN
644	TUBB	CANT1	REG1A
645	PLXNB1	AMN	PM20D1
646	SLC38A10	CFHR2	USO1
647	RPN2	HRK	TBCB
648	KPRP	CPVL	HAVCR1
649	INF2	CRLF1	STC1
650	PLXNA1	DIDO1	GLRX
651	FBN1	RAET1G	CASP3
652	NRP2	SCMH1	CEACAM21
653	CNTN3	DNAJC15	CA5A
654	CORO1C	ST6GALNAC3	IQGAP2
655	SEMA3F	MINOS1	KYAT1
656	CTSZ	EIF4E	EIF4B
657	SAMD9L	PCOLCE2	ANXA10
658	PSMB7	DHX58	CSF3
659	ADH5	BAG4	SNAP29
660	RANBP1	TGFBR2	KLK12
661	PKHD1L1	CRHBP	SOD1
662	DKK3	SMIM13	CCL26
663	JAM3	ADIPOQ	GMPR
664	LAMA2	TGFB2	ATP5IF1
665	G6PD	SORT1	SCARB2
666	CD55	CFB	HSPB6
667	TALDO1	SOD3	MMP10
668	DBN1	GNS	CC2D1A
669	TUBB1	RAB27A	SPP1
670	PTPA	ESAM	CPB1
671	CTSB	FURIN	CD63
672	ASPN	PLA2G16	CD69
673	PSMB1	IL1R1	STAMBP
674	ANP32E	LY75	PSMD9
675	EIF2AK2	U2AF2	TRIM5
676	ASL	APCDD1	THY1
677	UBE2D3	PENK	PRDX6
678	DISP1	DEFA5	ASAH2
679	ERP29	IGFBP7	FABP5
680	ENDOD1	CYCS	ABHD14B
681	FGL1	SPTAN1	RWDD1
682	NIF3L1	PCBP1	MMP8
683	IGKV3-7	LIF	CA3
684	SEMA4D	PEAR1	CST5
685	TRIM25	VAMP2	CXCL8
686	LSAMP	CLEC11A	GLOD4
687	MSLN	MRAP	STIP1
688	DAG1	DEFB116	STAT5B
689	HSPA13	NPDC1	TNFRSF11A
690	IGHV3-7	PPAPDC1A	MLN
691	MOB3B	RNF149	OSM
692	SEMA4B	BMP2	ATOX1
693	CRHBP	LYPD3	IL18RAP
694	TRHDE	QPRT	BLVRB
695	PLOD1	NETO2	CST6
696	CD34	MICALL2	RBP5
697	FSTL1	B4GALT3	VEGFA
698	PTPRC	CTSV	NUCB2
699	NES	TSTD1	EPO
700	VSIG4	NPTX1	WISP1
701	BHMT2	ESRRA	KIFBP
702	UTS2	TAGLN2	PEBP1
703	KRT6A	DNER	SDC1
704	AMDHD1	EPDR1	ANKRD54
705	SDC1	HAMP	HMOX2
706	CCDC18	IFNGR1	CCL4
707	LAMB2	IDO1	VIM
708	NPC1	GSTP1	MB
709	IGHV3-72	ACADS	FABP6
710	BASP1	GUCA1A	FXN
711	LGALSL	HNRNPH1	TNFRSF12A
712	ITGA8	EXOSC1	KITLG
713	DSG1	HECW1	TARBP2
714	ADGRG2	MARCKSL1	MGMT
715	CSTB	PVRL1	RNASE3
716	YWHAH	CST1	HGS
717	LIMS1	GAS7	ACTA2
718	KRT8	IL4	MNDA
719	TREML2	COL23A1	GSTA3
720	COL6A2	EHF	ALPP
721	AGRN	MATK	TNFRSF14
722	ZG16	CNTNAP2	FHIT
723	SNED1	FREM2	MSLN
724	MAPRE1	KLKB1	TGM2
725	PLS1	SEMA4C	HAO1
726	IGHV1-18	CP	RBP2
727	CSF1	MFRP	ADM
728	ZFHX3	CST2	RHOC
729	C1orf56	IL17B	FETUB
730	CTNNA1	SYTL4	FMNL1
731	PARK7	PCDHGA1	CRTAM
732	TGFB1	IL2RA	ITGB5
733	ANGPT1	CA9	LAT2
734	UMOD	TCP11	AIFM1
735	TXNDC17	GLO1	FSTL3
736	SLPI	ADAM12	CSTB
737	HMCN2	RNF150	TNFRSF10A
738	GPT	SEMA6C	LTBR
739	ADAMTSL4	YWHAG	SDC4
740	CLIC1	YTHDC1	CXCL1
741	ERP44	ANXA7	PRSS8
742	YWHAG	PSMB3	GP6
743	PTX3	GPR64	SELE
744	GMFG	FCGR3B	REG1B
745	IGKV4-1	MUC1	DEFB4A_DEFB4B
746	KRT7	RRM1	REG3A
747	LMAN1	BRSK2	CDH15
748	PRDX6	STC2	F2R
749	DCD	FNDC4	PPY
750	TPI1	SLAMF1	CRIP2
751	ENPEP	ARPC3	BANK1
752	COL3A1	RCVRN	PPME1
753	FBP2	LSAMP	CDSN
754	IQCE	EPHA5	CALB1
755	SEC22B	AP1G2	CRNN
756	IGKV1-8	TNR	PPP1R2
757	ACE	PROL1	CIAPIN1
758	PKP1	CPNE1	PRDX3
759	TIE1	STAT6	PMVK
760	EZR	LYZ	TST
761	CAPN1	IFNL2	CGREF1
762	CBLN1	TSR3	ABL1
763	CHGA	JTB	SUGT1
764	FEN1	GSTA3	ANGPTL4
765	SERPINA11	EPHB1	EPHA2
766	ADGRL4	CDK2AP2	TNR
767	THBS4	ASAP2	LTBP2
768	DEF8	FABP3	MAP2K6
769	MGAT4B	CD274	SCAMP3
770	GTF3C3	MAP4K3	CTSV
771	DCN	ADGRE2	PSPN
772	PRDX1	DUT	IGSF3
773	DSC2	IGLON5	BTN2A1
774	PCDH12	RAB39B	TNFRSF13B
775	CSPG4	CALB1	DPEP1
776	ACTR2	TEK	RSPO1
777	IL1R2	POFUT1	FOLR1
778	COL1A1	C1RL	PGLYRP1
779	CTSA	NID1	PIK3AP1
780	HSP90AB1	EPHB2	LRPAP1
781	LEPR	SH3BGRL3	CX3CL1
782	EEF2	CCL17	VTA1
783	ASAH2	EDAR	KAZALD1
784	CKAP4	SIRT5	ANGPT1
785	REG1B	NDUFB11	CD99L2
786	MYOM3	NANS	SOST
787	COL5A1	UPK3BL	FCGR3B
788	KRT82	CHST6	MGLL
789	GALNS	MIF	PON3
790	CORO1A	MID2	FGF19
791	MYL6	UBASH3B	PTN
792	LRRC19	CDH17	IL1B
793	ITFG1	CDHR1	CALCOCO1
794	NEXN	UBE2D4	SNX9
795	IGHV2-70	LHCGR	AMFR
796	FRMPD4	LMNB1	CDC37
797	CD9	SMPDL3A	JCHAIN
798	AXL	GJA1	VAMP5
799	CD248	ARG1	CASP10
800	TGOLN2	BRD4	CARHSP1
801	GBA	MTHFS	AARSD1
802	APOL3	ASPN	ISM1
803	AMY2A	WFDC10A	MMP3
804	SCGB1A1	BCL10	FGFR1OP
805	NAGK	TRIL	CD74
806	CTSF	GBP2	ILKAP
807	CPA1	F5	ADGRG1
808	SERPINE2	TMPRSS15	AREG
809	CKAP5	ELL2	FADD
810	ANTXR1	INHBA	HBQ1
811	MPIG6B	POR	RAB37
812	PIP	NRGN	SIGLEC10
813	TPD52L2	LRP11	PPIB
814	PRTN3	LAP3	TRAF2
815	AZU1	NLRP4	CCL11
816	SHH	FGFR1	GOPC
817	GOLM2	PTGES3	CCL18
818	MAT2A	IGFBP3	EGF
819	GANAB	SF1	EPS8L2
820	VCAN	PRKAR2A	DIABLO
821	TYMP	DDX46	LIF
822	MAPK14	SLC14A1	SULT2A1
823	FSD1	CUBN	LACTB2
824	ABHD14B	IL31RA	CPA2
825	ADAMDEC1	SATB2	PLA2G10
826	ARID3A	GDF3	PDGFA
827	CAPZA2	SPINK1	SCGB3A2
828	SPTB	QSOX2	ASGR1
829	IGKV3-20	LILRA3	ADAM8
830	SEMA6D	AKR1B10	AGRP
831	CDV3	DSG2	LRMP
832	ILF3	FCRL4	CDKN2D
833	TSN	VWC2	CLEC1B
834	TCN2	IL12RB1	LY6D
835	PLEC	PEF1	EPHX2
836	PCDHGC5	SEMA3C	XPNPEP2
837	PGAM1	OLFM4	NPY
838	CTSS	SCARA5	INPPL1
839	GRN	TAF10	EIF4EBP1
840	XDH	PLA2R1	CHI3L1
841	PTPRS	DEFB135	CD97
842	PSME1	C1QTNF3	DAB2
843	MMP14	EDIL3	AIF1
844	ENSA	UNC13A	ITGB1BP2
845	CD46	CDH7	MEPE
846	KRT36	YWHAE	MSTN
847	VCP	PCDH9	CRADD
848	MERTK	ENG	GAS6
849	DNAJB11	HOGA1	FGR
850	PTK2	ARHGEF25	YES1
851	ITGB1	ARF5	TPMT
852	HEXA	PHEX	APP
853	PTMA	CDH11	RUVBL1
854	ACAN	SUFU	COMT
855	RAD23B	SMPD1	NCR1
856	ENTPD5	BRD2	DNAJA2
857	CD99L2	B4GALNT1	IL6R
858	IGKV1-5	EPHB6	DEFA1_DEFA1B
859	CCL14	SURF1	AKR1B1
860	CA3	RELL2	VCAM1
861	MAN2A2	BMP6	BID
862	PTPRK	USP15	CALCA
863	RSU1	SOD1	EPHB6
864	DYNLL1	NOTUM	ADGRE2
865	NECTIN1	XRCC4	NDRG1
866	ICAM3	SEZ6L	ARG1
867	FAP	IGF1	SEMA7A
868	TRAP1	REG1B	EFNA4
869	HK3	ADI1	BCL2L11
870	LSP1	GSTM3	CD300C
871	IGHV1-3	CHST4	TNC
872	OSCAR	TNFSF18	FLT4
873	MRC2	PSG6	PREB
874	PDIA6	CA13	PTPN6
875	IGFBP5	PTK7	SNCG
876	TPP1	FUT10	IGFBP6
877	IGHD	NAB1	BSG
878	HDGF	SOD2	NPTXR
879	DARS1	SET	DAPP1
880	IGHV3-38	SMOC1	GALNT3
881	PSMC2	GKN1	CBLN4
882	CSN2	MAFG	VSTM2L
883	HLA-B	DAPK1	RAD23B
884	PGM1	EREG	CCL27
885	PSMA5	CTCF	TNFRSF13C
886	IGLV6-57	GFRA1	GPC1
887	LIPC	EFHD1	FOXO1
888	DYNLL2	ITIH1	SLC27A4
889	KCTD12	PGRMC1	APRT
890	FLG2	ACRV1	NOS1
891	TMSB4X	ANXA2	CD22
892	RAD23A	DNMT3L	PFKFB2
893	PDGFB	S100A5	PI3
894	CNN2	FASLG	SRC
895	FURIN	TNFRSF19	IGSF8
896	FCN1	UBE2N	SIRPA
897	PCMT1	RMI1	KLRD1
898	ANGPTL8	ZNRF3	ART3
899	ATP5F1A	LRIG3	HGF
900	RNPEP	PCDHGC3	TBC1D17
901	RAB14	SV2A	IDUA
902	PSMB2	OLFM1	ICA1
903	ASS1	GLIPR1	EFNA1
904	SBSN	UFC1	IGFBP3
905	LMNA	HTATIP2	FCAR
906	IGHV3OR16-12	INSL5	XCL1
907	LTBP2	CSNK1D	SERPINA11
908	CD151	KLK4	SPOCK1
909	DCXR	MRPL34	SSC4D
910	NCK2	FKBP3	TNFRSF1A
911	ADGRD1	NCMAP	NRP2
912	OTC	IFNL3_2	SCP2
913	TMEM135	SLC27A2	PSMG3
914	CCN2	YARS	OLR1
915	TXNDC5	HN1	CA4
916	MIA3	CRADD	CPXM1
917	IRAK4	NAGPA	CTSF
918	MLEC	TES	LAIR1
919	TUBA8	PRDX4	ERP44
920	MED30	SPIN1	LEFTY2
921	SPINT1	MANBA	MED18
922	KIF11	PPIH	SCG2
923	TPT1	ADPGK	FST
924	FAM20A	SH3GLB2	ANGPTL3
925	EIF4G1	N6AMT1	MUC13
926	KDR	IL15RA	CD27
927	BRK1	IL1B	PRDX5
928	QSER1	HS3ST5	ICAM2
929	SIAE	MTHFD1	PPP1R9B
930	AK2	HMGN1	CBLIF
931	KRT35	DDX19B	MANF
932	MXRA5	CLIC2	PLA2G4A
933	MCF2	TIMP1	TNFSF11
934	HLA-C	CD300C	IKZF2
935	PDLIM5	PRND	TACC3
936	MSRA	PLG	VEGFC
937	MAN2B2	TMEM119	SEZ6L
938	SPINK5	KRT18	TNFRSF11B
939	FGL2	CTBP1	DNER
940	MSL1	INPP5B	DECR1
941	IGKV2D-29	DOK2	IL15RA
942	PTK7	NEO1	CCN2
943	SORD	ANXA10	CTF1
944	FLNC	IL1RN	RP2
945	ADH1C	AP1S2	NRCAM
946	LRIG3	HYAL1	PTPRF
947	SFN	ARL3	PKLR
948	PM20D1	S100A12	DBNL
949	EHD3	OIT3	DPT
950	IGHV4-34	XCL1	IL12B
951	CBR1	RBL1	ADAMTS8
952	TXNL1	C8A	YTHDF3
953	F2R	RBP5	NOTCH3
954	PTPRM	CCK	NFKBIE
955	TAGLN	DSC3	GP1BA
956	ANXA2	GMPR2	TSPAN1
957	MXRA8	MMP7	BPIFB1
958	TGM1	GAD1	MAVS
959	EEF1A2	WISP2	B4GAT1
960	POF1B	RGS18	PIGR
961	COL4A2	SULT4A1	IL1A
962	PADI4	UBE2I	CCL20
963	GM2A	CLPP	CD40LG
964	PDGFA	TNC	GLT8D2
965	LIPG	L1CAM	TNFRSF10B
966	PSME2	BCL2L11	DCBLD2
967	IGHV3-43	MAP2K2	CCL15
968	CNTFR	TFF1	NEFL
969	STIM1	TALDO1	PPP1R12A
970	TFF3	CSRP1	CCL22
971	PCSK6	RFFL	VPS37A
972	FAH	SLC30A5	CXCL14
973	FMOD	MAN1B1	CKMT1A_CKMT1B
974	BID	SYK	EPHA10
975	EPHB4	RETN	RASSF2
976	GP6	LAMA2	WNT9A
977	APLP2	CDK8	TNFRSF1B
978	S100A14	GZMK	HAVCR2
979	CASP14	ADAM22	ICAM3
980	CALML5	HS3ST3B1	OPTC
981	SEPTIN7	DGCR14	AMN
982	IL6R	CASS4	AOC1
983	GSTP1	2010-09-01	CTSZ
984	CENPF	UGT1A1	TXNDC5
985	NPM1	STOM	AGR3
986	ITGB2	B3GALT6	SPON2
987	PTPN6	ASIP	VTCN1
988	CNTN4	CALB2	ACP6
989	CILP2	ITIH3	PNLIPRP2
990	ESAM	USP14	SPINK4
991	RAB8A	GRHPR	ATP5PO
992	MYL1	HFE2	FIS1
993	FAT4	LCTL	PILRA
994	ECI1	NLGN1	GP2
995	RAB1A	PLA1A	C2CD2L
996	SNAP23	MGAT4B	DNMBP
997	IL13RA1	CEACAM4	GSAP
998	BAG6	RAD51L3	DBI
999	SDF4	ICAM5	FGFR2
1000	NOTCH1	PXDNL	CXADR
1001	ISLR	KYNU	STX4
1002	NME1	EHBP1	SRPK2
1003	CDHR5	DUSP23	ENTPD2
1004	S100A10	VIMP	OMG
1005	PSMA4	RSPO1	IL20RA
1006	PDE2A	BCL2L2	ICAM1
1007	LASP1	PRDM1	HMBS
1008	TGFBR2	FAM3D	BAG6
1009	ITGB3	DSG1	WIF1
1010	PHPT1	RELT	RNF41
1011	GDA	BDNF	MMP1
1012	NT5E	LGALS1	BMP6
1013	GAS6	MAGEA6	STK11
1014	MB	AIF1	MAP3K5
1015	C14orf180	ISL1	TNNI3
1016	ACLY	MAPRE3	CALB2
1017	POMGNT1	CLEC6A	TBL1X
1018	FH	HRC	TIA1
1019	FAM3C	CXCL6	PRSS2
1020	NBL1	DYNLRB2	GCNT1
1021	NPPA	ADAMTS1	MAP4K5
1022	TBCA	NT5C2	RNASET2
1023	CST6	OSTN	PLPBP
1024	MACF1	RIPK2	GCG
1025	PCDH18	IGFBP1	TDRKH
1026	HMCN1	FCER1A	CDC27
1027	CAPZA1	LMOD1	CRACR2A
1028	TMED8	PGP	PON2
1029	AGA	ZNF275	FCRL1
1030	FLG	SYNCRIP	GDF15
1031	MACROH2A1	EVL	IL22RA1
1032	DNM1L	SERPINF2	TP53
1033	TMOD3	HMBS	CST3
1034	CACHD1	CLU	CXCL6
1035	IGHV5-51	BMP8B	PECAM1
1036	GMPR	NFATC4	FXYD5
1037	GPC1	VPS25	KLK10
1038	CA4	PTK2B	CTSD
1039	PECAM1	SENP7	FABP4
1040	ANXA1	NANOG	FOXO3
1041	CSRP1	KITLG	TNFAIP8
1042	TENT2	PLXNA1	CDCP1
1043	NUDT2	PTP4A1	UBAC1
1044	PSMB5	OBP2B	FEN1
1045	CTSH	PSG11	GALNT10
1046	FRMPD1	DGKB	SORT1
1047	GLIPR2	TYRO3	SUSD1
1048	PLS3	CEACAM8	SIGLEC6
1049	REG1A	FIGF	ITM2A
1050	FCF1	BCL2L1	IDI2
1051	LRP8	PTP4A3	STXBP3
1052	DUSP3	CCM2	IL17C
1053	CYCS	SERPINA3	CPVL
1054	FCRL5	TMOD3	BST1
1055	NAMPT	ZNF843	IL11
1056	LILRB5	TNFRSF11B	WFIKKN1
1057	ANXA3	MASP1	LTBP3
1058	AK1	NDE1	CNST
1059	SPDYA	RBBP6	RGS8
1060	PARVB	BMPR2	DGKZ
1061	MGAT2	FAS	SERPINB1
1062	ALOX12	GUCA2B	GFAP
1063	ST3GAL6	PRKCSH	PLIN3
1064	KLHL18	HLA	MEGF9
1065	ENPP4	ZNF75D	SIGLEC15
1066	SFTPD	PUF60	STK4
1067	EXTL2	RCN3	P4HB
1068	CEP290	SPATA9	CCT5
1069	GBE1	DUSP6	PGF
1070	ST3GAL1	RNF8	RAB6A
1071	NUCB2	HBQ1	IL4R
1072	C17orf75	SEC13	ANG
1073	ACO1	KRT7	TBC1D5
1074	SCGB1D2	RPS6KA6	CCL3
1075	PRDX5	SYT11	HARS
1076	IGLV3-9	RNASE10	S100A12
1077	BPNT2	C1QL4	CCL13
1078	KRT33B	RIC3	IPCEF1
1079	XPNPEP2	NIT2	PRKRA
1080	PDE5A	TEC	PLA2G1B
1081	ACP2	GLRX3	CES2
1082	CCL18	ITGA2B	FRZB
1083	UBE2L3	ATXN3	SIRPB1
1084	MELK	CFHR5	PAMR1
1085	RHOA	CDCP1	CHAC2
1086	PEBP1	RPS6KA3	GHRHR
1087	SCG3	CCL2	EGFL7
1088	FOXP3	DARS	NECTIN2
1089	SACS	DEF6	GUSB
1090	CCT3	GREM1	SH2B3
1091	YWHAQ	SELL	EBI3_IL27
1092	IGHV4-28	CASP2	HEBP1
1093	PGLYRP1	CD248	NFATC1
1094	SLC9A3R1	PDE1A	CEACAM5
1095	SDC4	BST2	IL18BP
1096	ZDBF2	FKBP14	DOK2
1097	ADGRE5	REG3A	TJAP1
1098	FGFR4	HNRNPF	BCR
1099	PRUNE1	IL17C	ADA2
1100	COL2A1	CCNA2	HYAL1
1101	GUSB	BTG2	BCAM
1102	ZBTB18	DNAJB12	LTA
1103	RPLP2	CXCL16	SLITRK2
1104	CGREF1	STOML1	AXIN1
1105	IDH2	CYB5R2	EGLN1
1106	UGGT1	TAPBPL	HK2
1107	ART3	DSTN	CXCL16
1108	FKBP3	VSIG1	OSMR
1109	C4B	C2	AHSP
1110	FSTL3	ITPKA	PDP1
1111	QSOX2	GNAI3	CXCL5
1112	TNN	UBL4A	AKT1S1
1113	ST8SIA4	ADGRF5	PLAU
1114	BSG	ST8SIA6	DUOX2
1115	AEBP1	ERAP1	NME3
1116	MYDGF	A2M	ATP6V1D
1117	UROD	POLR2K	MPIG6B
1118	RNASE2	BPNT1	BAIAP2
1119	TWSG1	EPHB4	MPI
1120	DNAJC3	BACH2	NCF2
1121	FABP3	KNG1	BTC
1122	CD226	ZPLD1	FCGR2B
1123	PSMB4	DTYMK	RTN4R
1124	CRYZ	TMEM230	ITGA6
1125	CHI3L1	ENO2	SLITRK6
1126	ANKRD26	IGFL3	ARHGEF12
1127	ART4	CD96	CLSPN
1128	BCAM	C1QTNF5	DPEP2
1129	PTPRZ1	PLCB1	CRX
1130	PEA15	WFIKKN2	PODXL
1131	TKFC	MICB	TDGF1
1132	SELE	NRP2	FYB1
1133	ARHGAP18	HK2	HBEGF
1134	ALPL	DPY30	CD84
1135	PSMA1	BTLA	HLA-DRA
1136	ADSS2	IGFBP5	CRLF1
1137	ARG1	ENPP6	DNAJB8
1138	PIK3IP1	MTFR1	LRRC25
1139	F11R	OLFM2	FOPNL
1140	TACC1	PPME1	PDCD6
1141	ADAM15	DCTPP1	ATF2
1142	AHCY	HIST1H3A	NXPH1
1143	ESD	CFHR1	HNMT
1144	LILRB1	PIK3CG	DKK4
1145	IHH	DUSP28	IL10
1146	NPNT	HSPC159	FKBP7
1147	NSFL1C	SNX8	CXCL12
1148	MADCAM1	SERPINA11	MARCO
1149	C1QTNF1	MRAS	VSTM1
1150	PPARGC1A	ANGPT4	TACSTD2
1151	DPP7	PMEPA1	VAT1
1152	EEF1D	LRRC52	MEP1B
1153	CR2	C4BPA	NTF4
1154	MDH1	SERPINF1	NRTN
1155	CYRIB	IL16	WFIKKN2
1156	IGKV3D-15	CETN3	LYPD8
1157	ARSA	DNASE1L2	WASF1
1158	TRMT6	DEFB118	MSRA
1159	PSMB6	GUK1	IL16
1160	GLB1	CBLN1	CEBPB
1161	STOM	COPS2	CLEC4C
1162	PRKAR1A	IFNA7_17_21	ARNT
1163	AGMAT	CHST11	CNPY4
1164	ITGAM	ASPH	SPINT1
1165	LGALS3	CD5	CRISP2
1166	BGN	RANBP1	ENPP5
1167	CD177	CPLX2	KLB
1168	AKR1A1	SNTB1	PADI2
1169	HNRNPA2B1	F3	PDLIM7
1170	LGALS1	KLRC1	DCN
1171	SH3BGRL2	DNM2	CD200R1
1172	ITGA1	CLEC2B	TGFB1
1173	SEMA3A	ILK	SESTD1
1174	HYAL1	PAXIP1	DCTN1
1175	CAST	CA5B	VWC2
1176	LSR	AIDA	ERBIN
1177	MIEN1	BPIFB1	NFATC3
1178	VMO1	TNFRSF13B	ADAMTS16
1179	SMPDL3A	RSPO2	STX8
1180	MUC6	TGFBI	OBP2B
1181	ISOC2	LYSMD4	IL3RA
1182	S100P	SIGLEC14	BAG3
1183	NAP1L1	LZIC	BGN
1184	DLD	ITLN1	PRKAB1
1185	MTPN	ADGRF1	INPP1
1186	CHMP4B	IFI16	STC2
1187	PCBP1	EIF1AY	ATG4A
1188	COL1A2	LGALS9	IL2RA
1189	RAB1B	ITPA	TBCC
1190	LILRA5	DHFR	CA13
1191	MVP	FAP	CEACAM3
1192	CCT5	EIF4B	EIF5A
1193	RAB11FIP3	FGF4	VPS53
1194	STC2	LGALS13	PRKCQ
1195	NFATC3	PRPF6	RARRES1
1196	GLRX	B4GALT5	PTH1R
1197	MANF	PSD2	STX6
1198	NPL	CHMP2B	PSRC1
1199	TXNDC15	STAR	FUT8
1200	ADH1B	NRIP3	FGF21
1201	KRT6B	MOCS3	RABGAP1L
1202	BMP1	CDK5	IL17F
1203	PCCA	IDUA	MYO9B
1204	DPP3	CDKN2C	SEMA3F
1205	PLXNA2	COLGALT2	DPP6
1206	ACAA1	PTP4A2	ANPEP
1207	DBNL	LRP10	SLAMF1
1208	MNDA	CSF2RB	CD79B
1209	RAB27B	AES	VCAN
1210	CAND1	CSK	ITGAM
1211	RGS18	DAPK2	CLPP
1212	IQGAP1	SUN5	GRAP2
1213	CPM	GHRH	MAGED1
1214	IL1RN	ATAD1	CD177
1215	MYL9	SEMA4B	LHB
1216	PCDH17	NTRK1	FCRL6
1217	MAZ	GPC5	LGALS3
1218	MAN1B1	TPSB2	TIE1
1219	MUC20	SSMEM1	TFPI2
1220	DYRK1A	CD209	SPARC
1221	CARS1	EFCAB14	GALNT7
1222	TATDN1	CKB	LSP1
1223	CHIT1	SIRPA	BCAN
1224	SYTL4	GRP	CHMP1A
1225	ADARB2	UBE2V2	CES3
1226	KRT80	NMES1	NOS3
1227	PTPN12	JAG1	PLAUR
1228	PRX	NFKBIA	CERT
1229	ALDOC	SF3B4	MITD1
1230	TMEM132C	TRAT1	GH2
1231	ADD1	TSN	LPCAT2
1232	GLUL	EFNA4	S100A16
1233	PYCARD	CAPN2	PHOSPHO1
1234	CTSC	TRAPPC5	OMD
1235	FCMR	SLTM	WWP2
1236	GALNT1	APLP1	OSCAR
1237	SORT1	RPE	CNTN3
1238	PTPRB	FUT5	TPT1
1239	TGFBR3	RNGTT	ANXA3
1240	NPC2	OGN	IL24
1241	ADAM10	CD99L2	NAAA
1242	NUDC	PSMD9	CTSS
1243	ANK1	GIP	BIN2
1244	IGHV3-13	MICA	PADI4
1245	TMCC1	CDC42BPB	LYAR
1246	RGMA	VEGFA	IL2RB
1247	IGLV4-69	TPST2	LY96
1248	TNFAIP3	FGF22	CLIP2
1249	CPS1	ISCU	SKAP1
1250	ITGB6	SH3GLB1	KEL
1251	TDRP	PSMB9	SULT1A1
1252	ANXA4	KCNA10	AZU1
1253	EFNB3	CSNK2A2	PPM1A
1254	EXT2	AZGP1	CHRDL1
1255	FCGR3B	MMP19	FLT1
1256	VEGFC	VPS28	MESD
1257	KRT78	BCCIP	FKBP1B
1258	CMPK1	LSM4	PVALB
1259	TLR2	AAGAB	NINJ1
1260	ACAT2	NTF4	CEP85
1261	CLEC11A	KCNE5	DRG2
1262	ARPC3	REN	PLIN1
1263	PCOLCE2	CD74	MSR1
1264	CTSL	UFM1	WISP2
1265	SRI	CCL13	PAM
1266	ALDH9A1	NELL1	DDC
1267	GPD1	THTPA	NPTN
1268	ANP32A	RLN3	VASH1
1269	IGF2	CLEC3B	CPE
1270	PDAP1	LCN10	CD59
1271	CDH6	SPHK1	DLL1
1272	TREM2	WDR5	TFRC
1273	IGLV1-40	BLNK	ADAMTS13
1274	RTN4	RFXAP	CCL23
1275	CSF2RA	ADK	FCN2
1276	RGS10	C14orf93	ENPP7
1277	FYB1	2006-09-01	CLUL1
1278	ERBB3	COPE	SH2D1A
1279	MAN1A2	TREM2	CRHR1
1280	SEMA4A	ADH5	TREM2
1281	ASPH	BMX	SEPTIN9
1282	CYB5A	DNAJC19	CD40
1283	GCA	PKD2	RABEPK
1284	CTTN	CPN2	LY9
1285	GGT5	HNRNPAB	CXCL17
1286	VAMP7	MMP10	IL32
1287	NOTCH2	FERMT3	PLXNA4
1288	CILP	HEPHL1	MANSC1
1289	MATN2	ANXA4	ENAH
1290	CLN5	MYL7	ANXA4
1291	ELOC	ICAM1	CDHR1
1292	PGRMC1	DAPP1	TP53INP1
1293	CRELD1	TMPRSS6	CXCL9
1294	PLBD2	CRK	KIR3DL1
1295	ARL13B	YBX2	MME
1296	PAK2	INS	CD8A
1297	FASN	AMIGO2	IL10RA
1298	PTGFRN	FAM163B	PCDH17
1299	SH3BGRL	ZNF41	TANK
1300	SEZ6L2	NDNF	CNPY2
1301	GNPDA1	ASMTL	ACTN4
1302	IFI30	PDZK1	SSC5D
1303	ANGPTL6	VASP	FLT3
1304	INHBE	PCSK2	MYOC
1305	JUP	BTK	PLA2G7
1306	TTC3	OSMR	NCK2
1307	FDPS	CNN2	RARRES2
1308	IGKV2-30	EFEMP1	IL12A_IL12B
1309	GPSM3	TOLLIP	GPC5
1310	H1-5	GLP1R	DPP4
1311	DMKN	IGF2R	SNAP23
1312	LXN	P2RX6	MVK
1313	ILF2	IMPAD1	IL1RL1
1314	UBE2N	IL21R	SMAD1
1315	SPON1	SUMF2	LGALS1
1316	PLA1A	ARL8B	CORO1A
1317	FBXW7	PSMA7	CRELD2
1318	NTS	FCRL6	SERPINB6
1319	IGHV3-49	EIF5A2	COX5B
1320	LRRN4	MENT	CLEC5A
1321	GPX5	ACVR2B	TBC1D23
1322	RAP1B	EGFL6	TFPI
1323	UBA1	IGFBP2	CCL25
1324	ITGB5	SH2D1A	RANGAP1
1325	LRRC4B	MNX1	LRP1
1326	ITGA6	SERPINA1	NT5C3A
1327	GPR34	EIF1AX	TSLP
1328	LIPA	RBFOX2	NUDT2
1329	LYPD3	IBSP	CASP2
1330	CCS	NAP1L1	FGF2
1331	RPIA	C17orf78	APLP1
1332	S100A2	FCER2	CD164
1333	KRT77	GDF10	RSPO3
1334	QPCT	KLK5	REN
1335	ARHGAP1	SGTB	IL33
1336	DIAPH1	SNCA	NCLN
1337	PLIN3	SOCS7	MZT1
1338	TOR1A	MAPT	FES
1339	SERPINB10	CGREF1	FCRL5
1340	FCGRT	WNK3	TEK
1341	MFAP4	S100A8	LYPD1
1342	MDH2	CLSTN3	MFAP3
1343	GNAI2	ANAPC7	AKT3
1344	GDI1	NPPB	CCL19
1345	DSC3	CPM	TIMP4
1346	CA13	AGFG1	KLK14
1347	ALDH16A1	USP21	HNRNPK
1348	MYLK	NRP1	STX16
1349	EPS15L1	CD3G	PILRB
1350	LMNB1	VAV1	METAP1D
1351	LRMDA	BRAF	LTO1
1352	GLCE	SUGT1	SLAMF8
1353	MANSC1	GSTM4	TIMP1
1354	UBE2K	SLAMF7	IL13
1355	CTSW	LRFN1	ARHGAP25
1356	MGAT3	TBK1	SIGLEC9
1357	GDF2	CARS	ACE2
1358	ANKRD31	NSDHL	VSIR
1359	TXNRD1	CERS5	PAK4
1360	GOLIM4	NR1D2	SLC39A5
1361	HSPA9	MVK	PROC
1362	CHST3	CDH3	IVD
1363	ARF4	PUS1	IKBKG
1364	MAP7D2	FARS2	SKAP2
1365	SERPINB6	FABP12	FABP9
1366	CCT6A	HEBP1	GYS1
1367	FLNB	IGHD	CAMKK1
1368	VAMP8	PROC	ARTN
1369	CAPNS1	AS3MT	ACOX1
1370	ITGA7	TEX29	NGF
1371	ARRB1	FGF8	BIRC2
1372	IGLV8-61	SNX1	AKR1C4
1373	SCARA5	ARHGEF2	SPINK1
1374	DCPS	NCF1	CFC1
1375	UNC13D	HIF1AN	SCGN
1376	COPB1	LCAT	MTPN
1377	BPIFB1	AASDHPPT	SLC16A1
1378	DCAF4	2011-09-01	IL1RL2
1379	UGT2B7	JARID2	CRHBP
1380	SCN4A	ASB9	PRCP
1381	NLRP6	IL6	PRTFDC1
1382	AMPD2	PLA2G1B	DUSP3
1383	CAPG	TPM2	CA9
1384	LAMTOR3	KRT5	IDS
1385	DDR1	MACROD1	TNFRSF6B
1386	DPYD	DPYSL3	GRK5
1387	RPL23A	FAM210A	RETN
1388	CDH17	INPP5E	PBLD
1389	FAT1	ACAD8	LSM1
1390	ABRACL	KLF4	LEPR
1391	BST2	EPHA2	PDGFRA
1392	NCF1	IRF4	ITGB1BP1
1393	PTGR1	TOR1AIP1	CD4
1394	EEF1A1	UROS	PDCD1LG2
1395	ANP32B	GPC1	CEP164
1396	TIMD4	RPN1	TCL1B
1397	MAP3K12	S100A9	FLI1
1398	ADAM17	VAMP3	NTF3
1399	PCK2	PCSK9	IGFBP2
1400	IGLV1-36	PPP2R1A	PRELP
1401	PSMB9	NAE1	AMBP
1402	IGHV1-24	NGFR	EPHB4
1403	B3GNT8	KIR3DL3	NMNAT1
1404	HMGCS1	SCARF1	PSMA1
1405	HNRNPU	NoneX	NELL2
1406	GLOD4	CDKN2D	LAIR2
1407	MAN2B1	ZWILCH	PLXNB3
1408	BOD1L1	IL20RA	GFRA1
1409	CAB39L	NLGN3	ANXA11
1410	LYPLA2	UBB	CLEC1A
1411	PROCR	RAB5B	ERBB4
1412	MESD	SFTA2	SCARB1
1413	FCAMR	MPST	F3
1414	GKN1	CLTC	NFASC
1415	CBLN4	CLPSL2	ACAN
1416	CHAD	BMP3	NCAM1
1417	IGHV3-15	SGTA	SIGLEC7
1418	SARS1	ASGR1	F11R
1419	IGLL1	S100A11	DAG1
1420	KRT84	DPT	CD2AP
1421	PKDCC	TLR5
1422	IGHV1-45	TMEM52
1423	KYNU	DDX19A
1424	GRHPR	PYGL
1425	TSKU	TXNDC12
1426	TMEM200C	FLT1
1427	IQGAP2	ARHGDIA
1428	PREP	SRC
1429	NUTF2	LGR4
1430	PLA2G15	ADH7
1431	LOXL3	NPLOC4
1432	C20orf27	TACSTD2
1433	IGKV1-17	PRKACA
1434	PDGFD	NLGN2
1435	USP14	RAD23B
1436	CTBP2	PGF
1437	EIF4H	PSME2
1438	GCLC	COA3
1439	HBD	MUTED
1440	EGF	HSPH1
1441	C6orf120	DTD1
1442	DPM3	PRSS22
1443	CALML3	FBP1
1444	PCDH1	ST13
1445	IL1R1	PRSS8
1446	SPON2	POLR1C
1447	CCT8	ARHGAP25
1448	CLIC4	CFHR4
1449	PAPLN	CTNNA2
1450	GSDMA	SLC25A18
1451	DDI2	GALE
1452	GALNT6	NNMT
1453	IL7R	TNFSF4
1454	SHISA5	NANP
1455	GLDN	PON1
1456	ST6GAL1	HMOX2
1457	TMOD1	PAX4
1458	PLOD3	FAM19A3
1459	EFNB1	KLK6
1460	CDC42	FANCF
1461	TTLL6	WFDC1
1462	CSTA	APOL3
1463	IGHV1-46	PRDX1
1464	EPHA4	SHH
1465	SKAP2	LILRA4
1466	PPP1R7	RGS8
1467	ENTPD7	PCDHB2
1468	FGFR2	RGS4
1469	DMTN	IGLL1
1470	MAT2B	RGS10
1471	RAP1GAP2	FKBP6
1472	AMY2B	SUMO3
1473	SYN3	TNS2
1474	ITGA5	LRRC37A2
1475	NDST1	DLL4
1476	NENF	ERVV1
1477	MSTN	CDC2
1478	ITLN1	PCDHGA2
1479	SEPTIN2	RAB5C
1480	SCD	IL11
1481	RPS12	SPTLC1
1482	FOLR3	VPS4A
1483	RUVBL1	PRKCA
1484	NFX1	APRT
1485	PRKCD	ORC6L
1486	SERPINB12	POMK
1487	KLK6	CASP3
1488	GLUD1	RNF34
1489	GALNT7	HNRNPM
1490	TOM1L2	ADAM29
1491	PPP1CA	LGALS2
1492	EIF4E	TARDBP
1493	HTRA1	KRT17
1494	ADD3	YEATS4
1495	NAPRT	STX8
1496	SERPINI1	SPINK6
1497	MYH2	RAP1GAP
1498	EPHA1	PTK6
1499	CES3	GLCE
1500	AHNAK	CBX1
1501	MMP3	TPO
1502	APOBR	S100A2
1503	WDR44	TREML2
1504	C19orf18	LANCL1
1505	STKLD1	TICAM2
1506	ERBIN	ANXA1
1507	RTN1	CD226
1508	CCT4	CCL11
1509	CLEC1B	PES1
1510	KIF2A	TSG101
1511	DPYSL2	LAMP1
1512	HPRT1	ZAP70
1513	KRT19	DNAJC4
1514	CR1	MAPK3
1515	ARHGDIA	TIMP3
1516	CTSD	PECR
1517	MUCL1	PSME3
1518	HEPH	GABARAPL2
1519	GGT7	MMP1
1520	SNX3	C6orf89
1521	NAPA	ANGPTL4
1522	DNM1	RUFY1
1523	CD40LG	DLG3
1524	RPLP0	EIF3J
1525	EIF3G	TGM4
1526	CRACD	PIM1
1527	CHRDL1	SLC6A9
1528	KREMEN1	EDDM3A
1529	GRB2	EIF4A1
1530	STAB2	CD69
1531	COL12A1	LRIT3
1532	EFNA1	HNRNPK
1533	SIGLEC14	ASF1A
1534	TSPAN14	ZBTB33
1535	CD48	MAPK8
1536	SUSD5	DTD2
1537	CDON	RACGAP1
1538	EPB41	NACA
1539	SUGT1	CECR1
1540	CACYBP	GALNT11
1541	GRAP2	MYBPC1
1542	KRT31	PNKP
1543	NECTIN3	CARTPT
1544	PSMD5	SIGIRR
1545	IGDCC4	MPZL2
1546	HNRNPK	PELO
1547	MME	MED4
1548	SHMT1	FSTL3
1549	ELF5	ETV5
1550	PDXK	UBD
1551	AHCTF1	MMEL1
1552	MCFD2	CD8B
1553	SIRPB2	LRP4
1554	PRF1	IL34
1555	KITLG	IRF6
1556	LGMN	LCN8
1557	SLC25A25	RLN2
1558	NELL2	GAL
1559	CDH23	CCL20
1560	SLC39A14	DEFB106A
1561	DPT	LTBP4
1562	LATS1	KPNA4
1563	SPTBN1	RNF146
1564	TTYH3	AKR1C4
1565	SHCBP1	AP2A2
1566	RAB10	CXCL17
1567	RFNG	ACADL
1568	EPHA7	KCNG4
1569	MARCO	STX7
1570	C22orf31	HARS
1571	OLFML2B	PFDN1
1572	PF4V1	CHIT1
1573	NIBAN2	COLEC10
1574	CCL5	IL13
1575	MEGF10	MRPL2
1576	TBC1D13	HSP90AA1
1577	AHSA1	ST8SIA4
1578	IGHV2-5	UQCRB
1579	NAGPA	IL1RL2
1580	IGLV2-8	SEMA4D
1581	FBLN2	RNASET2
1582	UROC1	PPIL1
1583	PDLIM7	ROBO1
1584	PYGB	PLTP
1585	MAN1C1	ANP32B
1586	DDX46	GNRH2
1587	STAT1	CCL26
1588	PPM1F	HDAC2
1589	ANXA6	XCL2
1590	FSCN1	S100A10
1591	CPPED1	PIP4K2B
1592	CAB39	C4orf32
1593	AOX1	CEBPG
1594	VAT1	DKKL1
1595	MMP7	EEF1D
1596	PPIC	CRIP2
1597	GASK1A	HSD17B8
1598	MEPE	CCL1
1599	SLC2A3	PMM2
1600	LTBP4	PRPSAP2
1601	PLA2G2A	APOA1
1602	RPS3A	TBXAS1
1603	CDK5RAP2	PPP2R5A
1604	MYO1F	THPO
1605	ACP1	SAA1
1606	IPO5	KPNB1
1607	HLA-DPB1	NR5A2
1608	PGLS	DCLK3
1609	PFKP	HTRA1
1610	ME1	FGF19
1611	PABPC1	TLR4
1612	IVL	PRKCB
1613	IGLC7	ENOX1
1614	COBLL1	SNX5
1615	C16orf89	GNLY
1616	GSTM2	IFNA5
1617	VAPB	ADAMTS5
1618	SORL1	STUB1
1619	GABARAPL2	ZDHHC14
1620	OLFML3	MSR1
1621	VPS35	NUTF2
1622	TNNT3	NT5C3L
1623	SIRPB1	SEMA3A
1624	NAGA	PPIF
1625	MMP1	PHPT1
1626	LCN1	SERPINB1
1627	ENPP1	GMFB
1628	XPO1	NAPB
1629	CHRDL2	CPXM1
1630	FHL1	CREB3L2
1631	NTRK2	SNTA1
1632	ELOVL7	ADSSL1
1633	PTGES3	SLC5A5
1634	HSPH1	BPIFA1
1635	NAXE	FDCSP
1636	TMEM40	NUDT2
1637	TBCE	EID3
1638	PSMB10	RAB22A
1639	ZC4H2	CYP3A4
1640	PGM2	DNAJC17
1641	IGLV3-25	STK24
1642	NIT1	DGCR6
1643	CHST11	GDF15
1644	MYH7	LTBR
1645	ANXA5	SMURF2
1646	DCBLD1	GAPDHS
1647	RGCC	ARL6IP5
1648	AKAP12	TPT1
1649	CDA	ENPP7
1650	PA2G4	PDXK
1651	ANKRD11	FRS2
1652	LALBA	TF
1653	SRSF1	EIF2S1
1654	RAN	PTPRS
1655	NCF4	MBD4
1656	CEACAM1	EDA2R
1657	ARHGAP45	PPCS
1658	CLINT1	COL20A1
1659	MGAT5	APLN
1660	B3GNT7	MRAP2
1661	TP53I3	CD5L
1662	SASH3	AKT3
1663	PDCD6	CSRP3
1664	PCBD1	STK16
1665	HSPD1	CBR3
1666	RPL13A	IGFBPL1
1667	KPNB1	AMBP
1668	RRAS2	MAGEA3
1669	TRIM36	RABEPK
1670	PTBP2	KISS1
1671	NPEPPS	CXCL13
1672	CEMIP	IST1
1673	TLN2	MYRF
1674	ST14	BGN
1675	SNX6	MAPK9
1676	GNAQ	TBCB
1677	TOR1B	CPD
1678	PPP1R16B	CCL23
1679	ATP6V1E1	HSP90B1
1680	IGLV3-1	SLC30A3
1681	GUCY2C	HS6ST3
1682	KARS1	EIF5A
1683	OXSR1	DEFB132
1684	ATP5F1B	CTF1
1685	STMN1	MAP1LC3A
1686	WDFY3	IL6ST
1687	HDHD2	FCN2
1688	EEF1B2	SCO1
1689	CD36	LYZL2
1690	THUMPD2	GNAI1
1691	CCL16	PAEP
1692	ENOPH1	C8G
1693	IGHV4-4	ANP32A
1694	SUSD2	RXFP1
1695	PPP1R11	PDE9A
1696	TINAGL1	SEMG1
1697	SRCIN1	ASRGL1
1698	KHK	GCA
1699	PLA2G12B	FBXO3
1700	SIRPA	PRL
1701	CD74	_IFNB1
1702	RPS6	FHIT
1703	CDSN	MAZ
1704	OLFM2	MEOX2
1705	LCP2	CHIA
1706	MX1	METAP1
1707	SIL1	FER
1708	CASP3	ZNF526
1709	MTHFD1	FAIM3
1710	THOP1	IL17F
1711	DCTN1	PGM2
1712	CHMP2A	CRCP
1713	S100B	VLDLR
1714	SRC	NCR3
1715	ADAMTS1	RAB1A
1716	CCDC168	SPEF1
1717	ISG15	VCAM1
1718	PCDH9	IL18R1
1719	FAM234A	CNRIP1
1720	DSTN	ANKRD46
1721	EIF4A1	UBE2A
1722	SERPINB9	UCMA
1723	SAR1B	PTK2
1724	TNFSF13B	TXNDC11
1725	CPA4	SMAP1
1726	PNOC	CHST9
1727	LPL	GRB2
1728	RAX2	AKR7A2
1729	GIP	IGSF8
1730	PIP4K2A	ADM
1731	CHST12	EGLN1
1732	UBE2L6	ULBP1
1733	GHR	SEL1L2
1734	RBBP8	PLA2G2A
1735	MFN2	DBI
1736	ACTBL2	LRFN2
1737	NCAN	OTUB2
1738	MAT1A	PLCG2
1739	MPST	PTPRJ
1740	THBS2	KIF16B
1741	ADAMTS17	MPP6
1742	PSAT1	HEPACAM2
1743	DDB1	RNF128
1744	HMGB2	PCDH10
1745	IGLV2-11	CDC25A
1746	TYRO3	C1QL2
1747	AHSP	ROS1
1748	CFB	LRRTM2
1749	KRT85	FGFRL1
1750	DPEP1	FBXL4
1751	KIF21A	COX7A2L
1752	MOGS	ARSK
1753	CLUL1	COCH
1754	LY96	FABP6
1755	TEK	MARK3
1756	NRXN1	PLEKHA1
1757	GMDS	ZP4
1758	LRIG2	IL24
1759	ATP6V1A	GMFG
1760	IFT81	ITPRIPL1
1761	ITGA11	MAGEA8
1762	GLO1	ADAM30
1763	CLTC	IER3
1764	PLCH1	SYF2
1765	STAG2	SAYSD1
1766	PLD3	BHMT2
1767	GSTT1	HIF1A
1768	TNFAIP6	RTN4IP1
1769	DMGDH	PDE5A
1770	THY1	PMVK
1771	HSD11B1	MYOM3
1772	EPX	ODC1
1773	PARVG	PPIE
1774	TXNDC12	ACVR2A
1775	RAB33B	PDCD1LG2
1776	SKP1	EIF4H
1777	CDH11	LDLRAP1
1778	GABARAP	PPM1D
1779	LAMC3	SMR3A
1780	GNS	CD48
1781	TCP1	ALDH3B1
1782	APOL2	RAB11A
1783	G3BP1	PPIG
1784	APLP1	CRYGD
1785	ISG20	AARS
1786	AMIGO2	MCTS1
1787	STXBP2	ALAD
1788	BPIFA1	UBE2G1
1789	GMPS	CST7
1790	LEP	NCAM2
1791	AP2B1	JAK2
1792	CUTA	AMPD2
1793	LRP2	GLIPR2
1794	HTT	PIP4K2A
1795	ASNS	NME2
1796	DPYS	VSIG10
1797	PPM1A	RERG
1798	LRRFIP2	C2orf40
1799	PTPN4	GRID2
1800	ABI1	LGALS3
1801	LAMA3	ORAOV1
1802	PPP1R14A	EDA
1803	SNX20	DOCK9
1804	STAG1	HybControlElution
1805	ALDH1A3	PBK
1806	CSAD	EIF4EBP2
1807	ZNF875	PGD
1808	TSNAX	RELB
1809	DERA	WFDC11
1810	TFG	CTSE
1811	ZNF529	RAB5A
1812	INTS10	IGFALS
1813	GRSF1	HGS
1814	ATP6AP2	ADH1B
1815	IFIT2	CGA
1816	PDCL3	PIN1
1817	HEBP2	CNTNAP5
1818	EPS15	HAT1
1819	ACBD5	LIFR
1820	SECTM1	GALP
1821	PLD1	OSM
1822	TSPAN9	CPQ
1823	TARS1	SERF1A
1824	EFHD2	RAD51
1825	PGM2L1	ANXA11
1826	EMILIN2	PSG3
1827	TPP2	FAM20A
1828	IGKV1D-8	KIAA1324
1829	SYK	MSN
1830	TANGO2	GNAS
1831	HMBS	RBL2
1832	CRLF3	HDGF
1833	APEX1	GNG11
1834	JAG1	SPON1
1835	ANXA7	ST6GALNAC5
1836	LILRA2	EFNA3
1837	SERPINH1	BPHL
1838	STX11	OPTC
1839	CTSV	ACE
1840	APRT	DEFB125
1841	MTTP	WISP3
1842	TEX2	ARAF
1843	MANEA	AMY1A
1844	GNG12	ANKRD27
1845	SEC31A	CBL
1846	UBE2J2	DIXDC1
1847	CYP3A43	PRR16
1848	SUMF2	PPIB
1849	ISOC1	AK2
1850	DENR	P4HA2
1851	HID1	UBE2D1
1852	GXYLT1	RAB6B
1853	EMD	ENPP2
1854	VIL1	PTN
1855	APEH	ARF3
1856	IPO7	SHANK1
1857	TIMP3	GSK3A
1858	ARMC2	CD8A
1859	NAP1L4	VARS
1860	PCYOX1L	CSMD2
1861	DENND3	ASL
1862	BPI	IGBP1
1863	APPL2	SMURF1
1864	CHST10	MPO
1865	SDK1	PSMD11
1866	MAMDC2	PTGR1
1867	AARS1	PPFIA1
1868	ECE1	TAX1BP3
1869	EFNB2	SULT1B1
1870	GPX4	PDIA5
1871	DAB1	STAMBPL1
1872	NECTIN2	BTNL3
1873	AGL	UBE2T
1874	A2ML1	TFRC
1875	STK10	IARS
1876	LRP11	SMAD2
1877	IGHV1-2	PSIP1
1878	SNAP29	INHBC
1879	OLA1	DSCAML1
1880	SULF2	EDDM3B
1881	GPSM1	KPNA1
1882	UPB1	ASGR2
1883	PEX1	CACNA2D3
1884	MPP1	GLRX
1885	MXRA7	RAD23A
1886	ACOT7	KRTAP24
1887	SCLY	PCNP
1888	LRRC4	CTSA
1889	GLA	TGFB3
1890	CPXM1	RPIA
1891	AP1M1	EFS
1892	ANGPTL4	DEFB115
1893	GAA	S100A7
1894	GARS1	RAB14
1895	CCT2	DCI
1896	PRRC1	SEMA3E
1897	ARCN1	CTRL
1898	SRPK2	CBFB
1899	AGXT	CSGALNACT2
1900	CPB1	LCK
1901	IGKV1-27	TNFRSF1A
1902	HAGH	PTEN
1903	LBR	DEFB1
1904	REPS1	C19orf80
1905	SMPD1	NEURL1
1906	GCLM	THRA
1907	PRPF4B	NPFF
1908	ABCA8	PCDHGA10
1909	ASAP2	ARTN
1910	LZIC	DEFB119
1911	PMVK	IL18
1912	FSTL4	SLC22A16
1913	CPVL	FAM69C
1914	ABAT	SPINK13
1915	NCF2	VPS29
1916	SERPINB3	TST
1917	GALNT5	FUT3
1918	MARCKS	STARD5
1919	FKBP5	ICAM3
1920	CTHRC1	BMP15
1921	CPNE1	BET1L
1922	PODXL2	MAPKAPK3
1923	SNX12	CRH
1924	TCAP	FGF9
1925	RESF1	KIRREL3
1926	LILRB2	PURB
1927	FES	ENGASE
1928	PLD4	ADRBK1
1929	CASS4	SFRP1
1930	TC2N	GAP43
1931	DIAPH3	CRAT
1932	YARS1	TPM4
1933	RRBP1	GULP1
1934	GGT1	PSMD4
1935	PCGF1	KLK12
1936	C1GALT1	RS1
1937	UBA6	LGALS8
1938	CREG1	CSDE1
1939	SCGB3A2	DUSP13
1940	CES2	CD7
1941	EPHX4	JUP
1942	RB1CC1	RAB21
1943	HS6ST3	ST6GALNAC2
1944	C1orf127	HPD
1945	PAIP1	KDSR
1946	ITPA	CD79A
1947	FKBP2	FKBP7
1948	PTBP1	SNX4
1949	RBBP5	GFER
1950	PAFAH1B1	ASIC4
1951	ACO2	TRAPPC3
1952	ATE1	PSG2
1953	SLC38A6	MYCBP
1954	NRXN3	TRAF4
1955	RNASE3	C21orf33
1956	ATIC	SPINK9
1957	PARP14	GHR
1958	CXCL12	CST5
1959	RALB	FGL1
1960	ANXA11	SNX17
1961	JAML	COX5B
1962	TUFM	CDKN3
1963	UCHL1	PRKCG
1964	RAB11B	GTF2I
1965	PPP2R1A	NCR1
1966	LSM8	SERAC1
1967	NOTCH3	CD83
1968	SEPTIN10	CLIC1
1969	ABCC10	MAPK13
1970	ARSG	RCL
1971	AMPD1	VAPA
1972	MYH14	LCN1
1973	ETFA	SIGLEC7
1974	TOR2A	SVEP1
1975	SRP14	LILRB2
1976	HRNR	HNF4A
1977	IGHE	SEC61B
1978	CYFIP1	HEXIM2
1979	SSRP1	PDGFRB
1980	KCNIP2	UBLCP1
1981	IGLV3-10	LILRB5
1982	SCGB3A1	PLXNA4
1983	METRNL	POLI
1984	RPN1	GFAP
1985	KRTDAP	CARHSP1
1986	XRN1	PLXNC1
1987	TRMT1L	CALCB
1988	APBB2	NQO1
1989	LDHAL6B	GAL3ST1
1990	FUOM	SPN
1991	TFR2	CXCL8
1992	AP2M1	DKK4
1993	OSTM1	TMCO5A
1994	XRCC5	RNF43
1995	XRCC6	CMA1
1996	IGHV3-20	IL15
1997	CCDC171	KLRC4
1998	ITGAL	KAT2B
1999	SLITRK4	RNASE13
[truncated: 2,564 more rows]

## Sheet: figure_2b
Protein rank (x axis)	MS1 precursor area (log10, y axis)	Method of detection	Gene name
1	12.5215	SomaScan and HiRIEF	APOA1
2	12.5036	SomaScan and HiRIEF	C3
3	12.501	SomaScan and HiRIEF	CP
4	12.2785	SomaScan and HiRIEF	SERPINA3
5	12.1674	SomaScan and HiRIEF	ALB
6	12.162	SomaScan and HiRIEF	HPX
7	12.1415	SomaScan and HiRIEF	GC
8	12.1379	Only HiRIEF	VTN
9	12.1196	SomaScan and HiRIEF	A1BG
10	12.0962	SomaScan and HiRIEF	F2
11	12.0962	SomaScan and HiRIEF	SERPING1
12	12.0784	SomaScan and HiRIEF	ITIH1
13	12.0056	SomaScan and HiRIEF	ITIH2
14	11.9889	SomaScan and HiRIEF	CFH
15	11.9865	SomaScan and HiRIEF	ITIH4
16	11.97	SomaScan and HiRIEF	SERPINC1
17	11.9578	SomaScan and HiRIEF	APOA4
18	11.9516	SomaScan and HiRIEF	FN1
19	11.9499	Only HiRIEF	LRG1
20	11.943	SomaScan and HiRIEF	AGT
21	11.9264	SomaScan and HiRIEF	CLU
22	11.9218	SomaScan and HiRIEF	C9
23	11.9021	SomaScan and HiRIEF	HP
24	11.8541	SomaScan and HiRIEF	APOB
25	11.8295	All three	ITIH3
26	11.8128	SomaScan and HiRIEF	SERPINA1
27	11.7921	SomaScan and HiRIEF	PLG
28	11.7493	SomaScan and HiRIEF	C1S
29	11.7311	SomaScan and HiRIEF	C4BPA
30	11.7191	SomaScan and HiRIEF	HRG
31	11.7167	SomaScan and HiRIEF	AZGP1
32	11.7128	SomaScan and HiRIEF	APCS
33	11.7074	SomaScan and HiRIEF	SERPIND1
34	11.6983	SomaScan and HiRIEF	C6
35	11.6981	SomaScan and HiRIEF	KNG1
36	11.6436	SomaScan and HiRIEF	APOA2
37	11.631	SomaScan and HiRIEF	AFM
38	11.6151	SomaScan and HiRIEF	C5
39	11.6084	Only HiRIEF	TBC1D2
40	11.5989	SomaScan and HiRIEF	SERPINF1
41	11.5931	SomaScan and HiRIEF	AHSG
42	11.5432	SomaScan and HiRIEF	PON1
43	11.5203	SomaScan and HiRIEF	C1R
44	11.5108	All three	APOH
45	11.5075	SomaScan and HiRIEF	C8A
46	11.4747	All three	AMBP
47	11.4545	SomaScan and HiRIEF	MINPP1
48	11.4451	SomaScan and HiRIEF	LGALS3BP
49	11.4437	SomaScan and HiRIEF	APOE
50	11.4433	Only HiRIEF	MYOZ1
51	11.4429	Only HiRIEF	C8B
52	11.4249	Only HiRIEF	GPLD1
53	11.4138	Only HiRIEF	ORM2
54	11.4135	SomaScan and HiRIEF	CPN2
55	11.4133	SomaScan and HiRIEF	FCN3
56	11.4061	Only HiRIEF	C1QB
57	11.4027	SomaScan and HiRIEF	GSN
58	11.3853	SomaScan and HiRIEF	TF
59	11.3838	Only HiRIEF	ORM1
60	11.3681	SomaScan and HiRIEF	PROS1
61	11.3577	Only HiRIEF	TTR
62	11.3518	Olink PEA and HiRIEF	VWF
63	11.3408	SomaScan and HiRIEF	SERPINA7
64	11.3382	SomaScan and HiRIEF	C8G
65	11.3307	Only HiRIEF	XPO6
66	11.3283	SomaScan and HiRIEF	C1QC
67	11.3278	SomaScan and HiRIEF	SPTAN1
68	11.3053	SomaScan and HiRIEF	CLSTN1
69	11.2711	SomaScan and HiRIEF	THBS1
70	11.2708	SomaScan and HiRIEF	CPB2
71	11.268	SomaScan and HiRIEF	SERPINF2
72	11.2388	SomaScan and HiRIEF	CPN1
73	11.2341	SomaScan and HiRIEF	SERPINA4
74	11.2279	SomaScan and HiRIEF	ATRN
75	11.209	SomaScan and HiRIEF	APOC1
76	11.2076	SomaScan and HiRIEF	FGA
77	11.2037	SomaScan and HiRIEF	LUM
78	11.199	SomaScan and HiRIEF	C7
79	11.1812	SomaScan and HiRIEF	KLKB1
80	11.1712	SomaScan and HiRIEF	SERPINA6
81	11.1686	Only HiRIEF	ARHGAP35
82	11.1616	All three	C2
83	11.141	SomaScan and HiRIEF	IGFALS
84	11.1403	Only HiRIEF	WDR87
85	11.1346	SomaScan and HiRIEF	PZP
86	11.1164	SomaScan and HiRIEF	F10
87	11.1135	SomaScan and HiRIEF	CRP
88	11.0871	All three	APOM
89	11.0849	SomaScan and HiRIEF	KRT1
90	11.0686	Only HiRIEF	CYP27C1
91	11.0411	All three	C4BPB
92	11.0405	SomaScan and HiRIEF	RBP4
93	11.0358	SomaScan and HiRIEF	PGLYRP2
94	11.0284	SomaScan and HiRIEF	F13B
95	11.0281	All three	LBP
96	11.0149	Only HiRIEF	HSPA4
97	11.0055	SomaScan and HiRIEF	FBLN1
98	10.9718	Only HiRIEF	AVP
99	10.957	SomaScan and HiRIEF	SERPINA10
100	10.956	Only HiRIEF	SELENOP
101	10.9474	SomaScan and HiRIEF	IGHG1
102	10.9354	SomaScan and HiRIEF	A2M
103	10.8821	SomaScan and HiRIEF	S100A9
104	10.8756	Only HiRIEF	INPP5D
105	10.8725	All three	C1QA
106	10.8716	SomaScan and HiRIEF	APOC3
107	10.8702	All three	ENG
108	10.8592	Only HiRIEF	NCSTN
109	10.8499	SomaScan and HiRIEF	NCL
110	10.8414	SomaScan and HiRIEF	MST1
111	10.8287	Only HiRIEF	HABP2
112	10.8215	Only HiRIEF	GPX3
113	10.821	SomaScan and HiRIEF	F5
114	10.8185	All three	L1CAM
115	10.8154	Only HiRIEF	APOD
116	10.8152	All three	IL1RL1
117	10.7939	Only HiRIEF	DBH
118	10.7914	Only HiRIEF	EVC2
119	10.776	SomaScan and HiRIEF	CLEC3B
120	10.7711	SomaScan and HiRIEF	APOL1
121	10.765	SomaScan and HiRIEF	MBL2
122	10.7595	All three	CDH5
123	10.7565	Only HiRIEF	KRT10
124	10.7547	SomaScan and HiRIEF	CFD
125	10.7526	All three	MASP1
126	10.751	All three	CNDP1
127	10.7465	Only HiRIEF	KRT9
128	10.7333	SomaScan and HiRIEF	BTD
129	10.7278	SomaScan and HiRIEF	HGFAC
130	10.7275	SomaScan and HiRIEF	CFHR5
131	10.7162	All three	DPEP2
132	10.7096	SomaScan and HiRIEF	C1RL
133	10.7061	Only HiRIEF	MASP2
134	10.7017	All three	CD14
135	10.6876	All three	F9
136	10.6835	SomaScan and HiRIEF	ENO3
137	10.6828	SomaScan and HiRIEF	LCP1
138	10.6802	All three	GGH
139	10.6754	SomaScan and HiRIEF	F11
140	10.6699	All three	SPARC
141	10.6593	Only HiRIEF	WDR1
142	10.6571	SomaScan and HiRIEF	CFHR1
143	10.6546	SomaScan and HiRIEF	SAA1
144	10.6545	Only HiRIEF	FCGBP
145	10.6536	Only HiRIEF	DLG1
146	10.646	SomaScan and HiRIEF	BCHE
147	10.6366	SomaScan and HiRIEF	B2M
148	10.6307	All three	VASN
149	10.6278	Only HiRIEF	IGKC
150	10.6141	SomaScan and HiRIEF	IGHG2
151	10.5914	SomaScan and HiRIEF	LCAT
152	10.5846	Only HiRIEF	PRG4
153	10.5721	Only HiRIEF	F12
154	10.5717	Only HiRIEF	SMPD2
155	10.5613	SomaScan and HiRIEF	CFI
156	10.5539	Olink PEA and HiRIEF	PON3
157	10.5524	SomaScan and HiRIEF	IGHM
158	10.5478	Only HiRIEF	DOCK5
159	10.5476	All three	ICAM2
160	10.5474	All three	TNC
161	10.5361	Only HiRIEF	PROZ
162	10.5294	SomaScan and HiRIEF	SELL
163	10.5284	SomaScan and HiRIEF	VCL
164	10.519	SomaScan and HiRIEF	TPM4
165	10.5145	SomaScan and HiRIEF	GP5
166	10.5131	All three	VCAM1
167	10.5108	SomaScan and HiRIEF	S100A8
168	10.5051	Only HiRIEF	EEF1G
169	10.5031	SomaScan and HiRIEF	ASAH1
170	10.4944	SomaScan and HiRIEF	APOF
171	10.4832	Only HiRIEF	GLYATL2
172	10.4823	SomaScan and HiRIEF	NUCB1
173	10.4677	Only HiRIEF	JPT2
174	10.4623	All three	CA1
175	10.4596	SomaScan and HiRIEF	ALDOB
176	10.4566	All three	FABP4
177	10.4504	SomaScan and HiRIEF	SEMA3G
178	10.449	SomaScan and HiRIEF	NEO1
179	10.4488	All three	FCN2
180	10.444	SomaScan and HiRIEF	ECM1
181	10.441	Only HiRIEF	ANKAR
182	10.4388	Only HiRIEF	HBB
183	10.438	Olink PEA and HiRIEF	B4GAT1
184	10.4344	All three	FETUB
185	10.4341	All three	TGFBI
186	10.4299	SomaScan and HiRIEF	PDIA3
187	10.4281	All three	GP1BA
188	10.426	Only HiRIEF	QSOX1
189	10.4238	Only HiRIEF	SPTA1
190	10.4237	SomaScan and HiRIEF	PRKCSH
191	10.4203	All three	EFEMP1
192	10.4147	Only HiRIEF	PFN1
193	10.4128	Only HiRIEF	KRT2
194	10.399	All three	CHGB
195	10.3769	SomaScan and HiRIEF	TIMP2
196	10.3728	Only HiRIEF	TRIM32
197	10.3642	Only HiRIEF	RASAL2
198	10.3545	All three	PLTP
199	10.3474	SomaScan and HiRIEF	SH3BGRL3
200	10.3467	All three	STIP1
201	10.3463	SomaScan and HiRIEF	CD44
202	10.3371	Olink PEA and HiRIEF	HCLS1
203	10.3293	All three	SPARCL1
204	10.3251	Only HiRIEF	MAN1A1
205	10.3196	SomaScan and HiRIEF	PYGL
206	10.3119	SomaScan and HiRIEF	CFHR2
207	10.3119	SomaScan and HiRIEF	ALDOA
208	10.3084	Only HiRIEF	IGHA2
209	10.2833	SomaScan and HiRIEF	PCYOX1
210	10.2824	SomaScan and HiRIEF	SERPINA5
211	10.2813	All three	CRTAC1
212	10.2812	All three	PLXDC1
213	10.273	SomaScan and HiRIEF	OAF
214	10.2699	SomaScan and HiRIEF	H6PD
215	10.2587	Only HiRIEF	IGLV1-51
216	10.2579	SomaScan and HiRIEF	IGHG4
217	10.2555	Only HiRIEF	LPA
218	10.2511	All three	TFRC
219	10.2507	Only HiRIEF	SLC2A1
220	10.2502	SomaScan and HiRIEF	APMAP
221	10.2413	SomaScan and HiRIEF	ADIPOQ
222	10.2402	All three	ADH4
223	10.2384	Only HiRIEF	MMRN1
224	10.233	All three	MMP9
225	10.2306	Only HiRIEF	CACNA2D1
226	10.2258	SomaScan and HiRIEF	CAT
227	10.2145	All three	GALNT10
228	10.2057	Only HiRIEF	RIDA
229	10.189	All three	DPP4
230	10.182	SomaScan and HiRIEF	FGFR1
231	10.1815	All three	CST3
232	10.1813	Only HiRIEF	PRDX2
233	10.1764	All three	TNXB
234	10.1631	All three	LRP1
235	10.1536	SomaScan and HiRIEF	GSTO1
236	10.1526	All three	LCN2
237	10.1513	Olink PEA and HiRIEF	HYOU1
238	10.1502	Only HiRIEF	KLC4
239	10.1458	Only HiRIEF	PSMD2
240	10.1451	SomaScan and HiRIEF	IGHA1
241	10.1376	Only HiRIEF	ATP6AP1
242	10.1337	All three	HSP90B1
243	10.1331	SomaScan and HiRIEF	SHBG
244	10.1275	All three	ANG
245	10.1262	SomaScan and HiRIEF	HSP90AA1
246	10.1252	Only HiRIEF	ABTB2
247	10.124	Olink PEA and HiRIEF	MCAM
248	10.1172	All three	ANPEP
249	10.1138	All three	IGFBP3
250	10.1118	Only HiRIEF	HSPA5
251	10.1111	Only HiRIEF	PI16
252	10.109	SomaScan and HiRIEF	NAGLU
253	10.1083	All three	CD163
254	10.1078	All three	NID1
255	10.0905	SomaScan and HiRIEF	FTL
256	10.0846	SomaScan and HiRIEF	PCDHGC3
257	10.0846	Only HiRIEF	ACACA
258	10.0829	SomaScan and HiRIEF	COL15A1
259	10.0782	Only HiRIEF	RECK
260	10.071	All three	CHL1
261	10.0691	All three	IGFBP1
262	10.0688	SomaScan and HiRIEF	NQO2
263	10.0683	SomaScan and HiRIEF	ADAMTSL2
264	10.0681	SomaScan and HiRIEF	CALR
265	10.0678	All three	IGF2R
266	10.0676	SomaScan and HiRIEF	UGP2
267	10.0636	All three	APP
268	10.059	SomaScan and HiRIEF	KRT5
269	10.0583	Only HiRIEF	CAP1
270	10.0572	All three	NCAM1
271	10.0516	SomaScan and HiRIEF	FLNA
272	10.0508	All three	BLMH
273	10.0503	Olink PEA and HiRIEF	ADA2
274	10.0482	SomaScan and HiRIEF	PSMA6
275	10.0416	SomaScan and HiRIEF	FGG
276	10.0401	Only HiRIEF	BHMT
277	10.04	SomaScan and HiRIEF	TAGLN2
278	10.0341	Olink PEA and HiRIEF	LAMP2
279	10.0294	Only HiRIEF	PEPD
280	10.024	SomaScan and HiRIEF	C4A
281	10.0229	SomaScan and HiRIEF	LYVE1
282	10.0221	All three	PROC
283	10.0116	All three	COMP
284	10.0062	Olink PEA and HiRIEF	PTPRF
285	10.0047	SomaScan and HiRIEF	PPIA
286	9.99588	All three	IGFBP2
287	9.99558	All three	RARRES2
288	9.99475	Only HiRIEF	RCSD1
289	9.99281	All three	HSPG2
290	9.98857	Only HiRIEF	ABI3BP
291	9.98574	All three	COL6A3
292	9.9835	SomaScan and HiRIEF	PLXDC2
293	9.98244	SomaScan and HiRIEF	GSR
294	9.97927	SomaScan and HiRIEF	PTPRJ
295	9.97898	Only HiRIEF	FAM71C
296	9.97365	SomaScan and HiRIEF	CFHR3
297	9.9698	SomaScan and HiRIEF	COLEC11
298	9.96673	SomaScan and HiRIEF	CRISP3
299	9.96607	Olink PEA and HiRIEF	FUCA1
300	9.9654	SomaScan and HiRIEF	ACTN1
301	9.96349	All three	CD109
302	9.9556	All three	IGFBP4
303	9.946	All three	LTA4H
304	9.93804	Only HiRIEF	UGT8
305	9.9375	All three	IL1RAP
306	9.93605	Only HiRIEF	VNN1
307	9.93412	SomaScan and HiRIEF	YWHAZ
308	9.93058	SomaScan and HiRIEF	SFTPB
309	9.92228	All three	F7
310	9.91813	All three	IGFBP6
311	9.91781	SomaScan and HiRIEF	OLFM4
312	9.91635	Only HiRIEF	TELO2
313	9.91608	SomaScan and HiRIEF	ZNF410
314	9.91154	All three	ALDH1A1
315	9.91122	All three	VIM
316	9.9112	Only HiRIEF	TLN1
317	9.90506	SomaScan and HiRIEF	GDI2
318	9.9024	Only HiRIEF	FUCA2
319	9.90216	All three	ADAMTS13
320	9.89935	SomaScan and HiRIEF	MPO
321	9.89696	All three	CANT1
322	9.89694	SomaScan and HiRIEF	OLFM1
323	9.896	Only HiRIEF	SAA2
324	9.89379	Only HiRIEF	CORO1B
325	9.88846	SomaScan and HiRIEF	CBX3
326	9.88451	SomaScan and HiRIEF	CFP
327	9.88288	SomaScan and HiRIEF	GOLM1
328	9.88261	All three	CA2
329	9.88213	SomaScan and HiRIEF	TREML1
330	9.87874	SomaScan and HiRIEF	ST6GALNAC1
331	9.8729	Olink PEA and HiRIEF	ENO1
332	9.86785	SomaScan and HiRIEF	GPX1
333	9.86695	Only HiRIEF	MEGF8
334	9.86526	SomaScan and HiRIEF	NEGR1
335	9.85963	SomaScan and HiRIEF	CD5L
336	9.8537	SomaScan and HiRIEF	HPD
337	9.85031	SomaScan and HiRIEF	PSMA3
338	9.85023	All three	MYOC
339	9.84962	Only HiRIEF	MYH9
340	9.84461	All three	PCOLCE
341	9.84163	All three	CDH1
342	9.83474	SomaScan and HiRIEF	F13A1
343	9.83328	Only HiRIEF	CTBS
344	9.82267	SomaScan and HiRIEF	LDHA
345	9.82118	All three	IGFBP7
346	9.81305	SomaScan and HiRIEF	ILK
347	9.80743	All three	ICAM1
348	9.80484	All three	TIMP1
349	9.80348	All three	BST1
350	9.80327	Only HiRIEF	ARPC2
351	9.80309	All three	ALCAM
352	9.80299	Only HiRIEF	RAB7A
353	9.80113	Only HiRIEF	WARS1
354	9.79489	SomaScan and HiRIEF	TMEM132A
355	9.79456	Only HiRIEF	PACSIN2
356	9.79218	All three	OGN
357	9.7849	Only HiRIEF	FBXO46
358	9.78119	Only HiRIEF	TPM3
359	9.77545	Only HiRIEF	IGHV3-35
360	9.77123	Only HiRIEF	HLA-A
361	9.76976	SomaScan and HiRIEF	FERMT3
362	9.7685	Only HiRIEF	IDH1
363	9.76524	Only HiRIEF	SPP2
364	9.76258	SomaScan and HiRIEF	SRGN
365	9.76189	All three	FCGR2A
366	9.76131	Only HiRIEF	LAMB1
367	9.7601	SomaScan and HiRIEF	ROBO4
368	9.75843	Olink PEA and HiRIEF	MEGF9
369	9.75833	SomaScan and HiRIEF	UGDH
370	9.75625	Only HiRIEF	CAVIN2
371	9.75426	All three	LDLR
372	9.75422	SomaScan and HiRIEF	CFHR4
373	9.74897	SomaScan and HiRIEF	PRSS1
374	9.74814	Only HiRIEF	CCDC125
375	9.74715	SomaScan and HiRIEF	POSTN
376	9.74602	SomaScan and HiRIEF	PSMA7
377	9.74554	Only HiRIEF	HPR
378	9.73952	SomaScan and HiRIEF	SLC3A2
379	9.73698	All three	SOD2
380	9.73558	All three	CDH2
381	9.73484	SomaScan and HiRIEF	TKT
382	9.73433	Only HiRIEF	CETP
383	9.73331	SomaScan and HiRIEF	HSPA8
384	9.73327	All three	EGFR
385	9.72607	SomaScan and HiRIEF	GCNT2
386	9.72499	Olink PEA and HiRIEF	CDHR2
387	9.72484	All three	NCAM2
388	9.7196	SomaScan and HiRIEF	ARHGEF7
389	9.71873	SomaScan and HiRIEF	RNASE1
390	9.71812	All three	BLVRB
391	9.7087	All three	NRP1
392	9.70708	All three	ENPP2
393	9.7029	SomaScan and HiRIEF	ST13
394	9.70171	Only HiRIEF	IGLL5
395	9.70083	SomaScan and HiRIEF	PTPRD
396	9.7003	Olink PEA and HiRIEF	GUCA2A
397	9.70015	Only HiRIEF	TUBA4B
398	9.69745	Only HiRIEF	PKM
399	9.69731	SomaScan and HiRIEF	GAPDH
400	9.69429	Only HiRIEF	INCENP
401	9.68963	SomaScan and HiRIEF	PXDN
402	9.68913	SomaScan and HiRIEF	GNPTG
403	9.6876	SomaScan and HiRIEF	OIT3
404	9.68687	Only HiRIEF	IGLV3-19
405	9.68504	All three	IL6ST
406	9.68418	SomaScan and HiRIEF	CNDP2
407	9.68381	All three	LAP3
408	9.68074	SomaScan and HiRIEF	ATF6B
409	9.67809	All three	ANGPTL3
410	9.67725	All three	PCSK9
411	9.67612	All three	CD58
412	9.67466	All three	SOD1
413	9.67381	Only HiRIEF	CALU
414	9.673	All three	S100A4
415	9.67286	SomaScan and HiRIEF	COTL1
416	9.66891	Only HiRIEF	IGLV3-21
417	9.66503	Only HiRIEF	PPP6R1
418	9.66373	SomaScan and HiRIEF	ADGRF5
419	9.66018	Only HiRIEF	SDK2
420	9.65649	SomaScan and HiRIEF	MMP2
421	9.64765	All three	PLA2G7
422	9.64373	SomaScan and HiRIEF	ARHGDIB
423	9.64164	Only HiRIEF	CTCFL
424	9.63827	SomaScan and HiRIEF	LTF
425	9.63467	Only HiRIEF	MAN2A1
426	9.63439	SomaScan and HiRIEF	MMP19
427	9.62748	Only HiRIEF	KRT14
428	9.62362	Olink PEA and HiRIEF	JCHAIN
429	9.62297	Only HiRIEF	LAMC1
430	9.62289	SomaScan and HiRIEF	MRC1
431	9.61755	Only HiRIEF	EXT1
432	9.61375	SomaScan and HiRIEF	LYZ
433	9.61326	All three	COL18A1
434	9.61283	SomaScan and HiRIEF	STAB1
435	9.61237	Only HiRIEF	IGKV1-33
436	9.61048	All three	CD93
437	9.60303	Only HiRIEF	ADGRG6
438	9.60262	Only HiRIEF	PTPRG
439	9.60048	Only HiRIEF	IGKV3D-20
440	9.5918	Olink PEA and HiRIEF	AOC3
441	9.59163	SomaScan and HiRIEF	CHRD
442	9.58968	SomaScan and HiRIEF	KIAA0319L
443	9.58497	SomaScan and HiRIEF	RAB7B
444	9.58356	All three	S100A12
445	9.5831	All three	CNTN1
446	9.58058	SomaScan and HiRIEF	FBLN5
447	9.57998	SomaScan and HiRIEF	PRG2
448	9.57708	Only HiRIEF	FAM20C
449	9.57663	Only HiRIEF	SF3B2
450	9.57619	All three	DSG2
451	9.57153	SomaScan and HiRIEF	SVEP1
452	9.57145	Only HiRIEF	CDH13
453	9.5694	All three	FLT4
454	9.56927	Only HiRIEF	SELENBP1
455	9.56852	SomaScan and HiRIEF	COLEC10
456	9.5657	Only HiRIEF	HEG1
457	9.56209	SomaScan and HiRIEF	CAPN2
458	9.56109	SomaScan and HiRIEF	PGD
459	9.55835	SomaScan and HiRIEF	KRT16
460	9.55688	SomaScan and HiRIEF	CYB5R2
461	9.55546	Only HiRIEF	FHOD1
462	9.55524	All three	CA6
463	9.55366	SomaScan and HiRIEF	PDIA4
464	9.55049	SomaScan and HiRIEF	S100A7
465	9.54917	All three	CDH15
466	9.54814	SomaScan and HiRIEF	PDCD6IP
467	9.54066	Only HiRIEF	RCE1
468	9.53982	Only HiRIEF	EHD1
469	9.53839	Only HiRIEF	CHD8
470	9.53467	Only HiRIEF	ZNF185
471	9.53422	All three	PVR
472	9.53393	SomaScan and HiRIEF	LMAN2
473	9.52941	SomaScan and HiRIEF	MGAT1
474	9.52904	Only HiRIEF	CLPX
475	9.52859	Only HiRIEF	XYLT2
476	9.5278	SomaScan and HiRIEF	CPD
477	9.52709	SomaScan and HiRIEF	CCDC126
478	9.52522	SomaScan and HiRIEF	MSN
479	9.52321	All three	SERPINE1
480	9.52174	Only HiRIEF	CALD1
481	9.52094	SomaScan and HiRIEF	VASP
482	9.51827	SomaScan and HiRIEF	LDHB
483	9.51812	SomaScan and HiRIEF	HSPA6
484	9.51724	All three	SELP
485	9.51672	All three	GPNMB
486	9.5142	Only HiRIEF	RPL10A
487	9.51188	All three	SERPINB1
488	9.51055	Olink PEA and HiRIEF	ACTN4
489	9.50987	SomaScan and HiRIEF	YWHAE
490	9.50965	All three	PPIB
491	9.5089	SomaScan and HiRIEF	YWHAB
492	9.50583	Only HiRIEF	C2orf88
493	9.50539	All three	FBP1
494	9.50042	All three	NID2
495	9.5004	SomaScan and HiRIEF	B3GNT2
496	9.49967	SomaScan and HiRIEF	ITGA2B
497	9.49882	SomaScan and HiRIEF	CCT7
498	9.49615	SomaScan and HiRIEF	ASGR2
499	9.49493	Only HiRIEF	CKM
500	9.49374	Only HiRIEF	ARPC5
501	9.49349	Only HiRIEF	LTN1
502	9.4931	SomaScan and HiRIEF	RNASE4
503	9.48999	All three	PLXNB2
504	9.48927	SomaScan and HiRIEF	ERAP2
505	9.48657	All three	INHBC
506	9.48076	SomaScan and HiRIEF	TPM2
507	9.47912	All three	SEMA7A
508	9.47884	SomaScan and HiRIEF	TPM1
509	9.47757	All three	P4HB
510	9.4769	SomaScan and HiRIEF	GOT1
511	9.47552	SomaScan and HiRIEF	APOA5
512	9.47538	Only HiRIEF	POU3F4
513	9.47409	Only HiRIEF	IGHG3
514	9.47062	Only HiRIEF	FEZ2
515	9.47	SomaScan and HiRIEF	MAPRE2
516	9.46823	SomaScan and HiRIEF	PLXND1
517	9.46413	SomaScan and HiRIEF	PSAP
518	9.46331	SomaScan and HiRIEF	PNLIP
519	9.46117	Only HiRIEF	TWF2
520	9.46081	Only HiRIEF	CDC42BPG
521	9.46049	SomaScan and HiRIEF	HPSE
522	9.45725	Only HiRIEF	GP1BB
523	9.45707	SomaScan and HiRIEF	EFCAB14
524	9.45569	Only HiRIEF	CABCOCO1
525	9.45422	Only HiRIEF	CAPZB
526	9.45309	All three	EIF5A
527	9.45305	SomaScan and HiRIEF	CSF1R
528	9.45289	All three	TFPI
529	9.4499	SomaScan and HiRIEF	WBP2
530	9.44828	SomaScan and HiRIEF	F8
531	9.44735	Olink PEA and HiRIEF	FABP5
532	9.44729	Only HiRIEF	COG4
533	9.44717	SomaScan and HiRIEF	BPGM
534	9.44703	SomaScan and HiRIEF	KRT17
535	9.44464	Only HiRIEF	FAM111B
536	9.44246	Olink PEA and HiRIEF	SSC5D
537	9.44132	All three	OSMR
538	9.43894	All three	ENO2
539	9.43825	SomaScan and HiRIEF	FGB
540	9.43655	Olink PEA and HiRIEF	PRDX3
541	9.43462	SomaScan and HiRIEF	GSS
542	9.43347	All three	BOC
543	9.43231	SomaScan and HiRIEF	ERAP1
544	9.43219	Only HiRIEF	RNH1
545	9.43097	SomaScan and HiRIEF	HEXB
546	9.42527	All three	CLC
547	9.42503	Only HiRIEF	CCDC40
548	9.42318	All three	RNASET2
549	9.41991	SomaScan and HiRIEF	PLEK
550	9.41658	All three	FOLR2
551	9.41208	SomaScan and HiRIEF	TTN
552	9.412	SomaScan and HiRIEF	CPQ
553	9.41127	SomaScan and HiRIEF	MANBA
554	9.41094	SomaScan and HiRIEF	ITM2B
555	9.40754	SomaScan and HiRIEF	PDLIM1
556	9.40746	All three	NADK
557	9.40453	SomaScan and HiRIEF	CANX
558	9.40217	All three	OMD
559	9.39934	Only HiRIEF	PSMB8
560	9.39867	SomaScan and HiRIEF	CAMP
561	9.39716	Olink PEA and HiRIEF	CD99
562	9.39441	Only HiRIEF	SLC25A30
563	9.39298	SomaScan and HiRIEF	IGF1
564	9.3911	SomaScan and HiRIEF	ZYX
565	9.38924	SomaScan and HiRIEF	LAMP1
566	9.38825	Only HiRIEF	ACTR3
567	9.38773	All three	NRCAM
568	9.38685	SomaScan and HiRIEF	DSC1
569	9.38564	All three	GALNT2
570	9.3856	Only HiRIEF	SLC4A1
571	9.38527	SomaScan and HiRIEF	GPI
572	9.37772	SomaScan and HiRIEF	FTH1
573	9.37754	Only HiRIEF	LTBP1
574	9.37728	All three	S100A11
575	9.37683	SomaScan and HiRIEF	LILRA3
576	9.37501	All three	B4GALT1
577	9.37283	Only HiRIEF	CROCC
578	9.37262	SomaScan and HiRIEF	SOD3
579	9.37044	SomaScan and HiRIEF	DHX8
580	9.36938	SomaScan and HiRIEF	RDX
581	9.36812	SomaScan and HiRIEF	CFL1
582	9.36801	SomaScan and HiRIEF	TXN
583	9.36792	Only HiRIEF	FGFBP2
584	9.3676	Only HiRIEF	GTPBP6
585	9.36291	Only HiRIEF	LRRC30
586	9.36106	Only HiRIEF	CPA3
587	9.36061	SomaScan and HiRIEF	ANTXR2
588	9.36026	SomaScan and HiRIEF	LECT2
589	9.35872	SomaScan and HiRIEF	PGK1
590	9.35782	Only HiRIEF	EIF3B
591	9.35158	All three	KIT
592	9.35146	All three	SPP1
593	9.3493	Olink PEA and HiRIEF	PODXL
594	9.34776	SomaScan and HiRIEF	S100A6
595	9.3421	Only HiRIEF	ECM2
596	9.34113	Only HiRIEF	IGHV6-1
597	9.34059	Only HiRIEF	TUBA4A
598	9.34026	Only HiRIEF	GLG1
599	9.33989	All three	MET
600	9.33974	Olink PEA and HiRIEF	BIN2
601	9.3358	SomaScan and HiRIEF	COL6A1
602	9.33574	Only HiRIEF	RTN4RL2
603	9.33425	All three	ATOX1
604	9.33277	SomaScan and HiRIEF	MAPK1
605	9.33273	Only HiRIEF	RELN
606	9.33261	Only HiRIEF	IGLV3-16
607	9.33216	SomaScan and HiRIEF	ALAD
608	9.33042	All three	PDGFRB
609	9.32917	All three	KRT18
610	9.32541	SomaScan and HiRIEF	PSMB3
611	9.3234	Only HiRIEF	MMP11
612	9.32215	All three	MMP8
613	9.32063	Only HiRIEF	FKBP1A
614	9.32063	Only HiRIEF	RPS24
615	9.31959	All three	PRCP
616	9.31772	SomaScan and HiRIEF	MMRN2
617	9.31724	Only HiRIEF	LILRA1
618	9.31475	SomaScan and HiRIEF	DMBT1
619	9.31351	All three	PAM
620	9.31326	SomaScan and HiRIEF	MYRF
621	9.31168	SomaScan and HiRIEF	PNP
622	9.31137	SomaScan and HiRIEF	CADM1
623	9.31086	SomaScan and HiRIEF	FCGR3A
624	9.31079	All three	CRKL
625	9.30939	Only HiRIEF	CRYL1
626	9.30932	Only HiRIEF	DSP
627	9.3063	Only HiRIEF	HLA-G
628	9.30382	Olink PEA and HiRIEF	CD84
629	9.30288	SomaScan and HiRIEF	ITGA2
630	9.30119	Only HiRIEF	PIKFYVE
631	9.30007	Only HiRIEF	YARS2
632	9.29627	All three	PIGR
633	9.29447	Only HiRIEF	OBSCN
634	9.28885	Only HiRIEF	EIF2S2
635	9.28339	All three	DBI
636	9.28168	All three	HSPB1
637	9.28015	All three	ROBO1
638	9.27994	SomaScan and HiRIEF	CTSG
639	9.27972	Only HiRIEF	PEBP4
640	9.27747	SomaScan and HiRIEF	ATF6
641	9.27479	All three	CES1
642	9.27407	Only HiRIEF	DNPEP
643	9.27403	SomaScan and HiRIEF	TCN1
644	9.27235	Only HiRIEF	TUBB
645	9.27164	Only HiRIEF	PLXNB1
646	9.27136	Only HiRIEF	SLC38A10
647	9.2712	Only HiRIEF	RPN2
648	9.27082	Only HiRIEF	KPRP
649	9.26813	Only HiRIEF	INF2
650	9.2675	SomaScan and HiRIEF	PLXNA1
651	9.26723	Only HiRIEF	FBN1
652	9.26576	All three	NRP2
653	9.26353	Olink PEA and HiRIEF	CNTN3
654	9.26335	Only HiRIEF	CORO1C
655	9.26273	Olink PEA and HiRIEF	SEMA3F
656	9.26213	All three	CTSZ
657	9.26185	Olink PEA and HiRIEF	SAMD9L
658	9.26078	Only HiRIEF	PSMB7
659	9.26011	SomaScan and HiRIEF	ADH5
660	9.2591	SomaScan and HiRIEF	RANBP1
661	9.25746	Only HiRIEF	PKHD1L1
662	9.25521	All three	DKK3
663	9.25519	SomaScan and HiRIEF	JAM3
664	9.25326	SomaScan and HiRIEF	LAMA2
665	9.25129	SomaScan and HiRIEF	G6PD
666	9.24985	All three	CD55
667	9.24912	SomaScan and HiRIEF	TALDO1
668	9.24908	Only HiRIEF	DBN1
669	9.24893	Only HiRIEF	TUBB1
670	9.24891	Only HiRIEF	PTPA
671	9.24694	All three	CTSB
672	9.24556	SomaScan and HiRIEF	ASPN
673	9.24521	SomaScan and HiRIEF	PSMB1
674	9.245	Only HiRIEF	ANP32E
675	9.24265	Only HiRIEF	EIF2AK2
676	9.24072	SomaScan and HiRIEF	ASL
677	9.23799	SomaScan and HiRIEF	UBE2D3
678	9.2372	Only HiRIEF	DISP1
679	9.23435	SomaScan and HiRIEF	ERP29
680	9.23312	Only HiRIEF	ENDOD1
681	9.23241	SomaScan and HiRIEF	FGL1
682	9.23161	Only HiRIEF	NIF3L1
683	9.23145	Only HiRIEF	IGKV3-7
684	9.23136	All three	SEMA4D
685	9.23027	Only HiRIEF	TRIM25
686	9.22931	SomaScan and HiRIEF	LSAMP
687	9.22892	Olink PEA and HiRIEF	MSLN
688	9.22836	All three	DAG1
689	9.22797	SomaScan and HiRIEF	HSPA13
690	9.2276	Only HiRIEF	IGHV3-7
691	9.22756	Only HiRIEF	MOB3B
692	9.22346	SomaScan and HiRIEF	SEMA4B
693	9.22314	All three	CRHBP
694	9.22238	Only HiRIEF	TRHDE
695	9.21741	Only HiRIEF	PLOD1
696	9.2167	Olink PEA and HiRIEF	CD34
697	9.21283	SomaScan and HiRIEF	FSTL1
698	9.21178	Only HiRIEF	PTPRC
699	9.20981	Only HiRIEF	NES
700	9.2092	Olink PEA and HiRIEF	VSIG4
701	9.20819	SomaScan and HiRIEF	BHMT2
702	9.20685	SomaScan and HiRIEF	UTS2
703	9.20539	Only HiRIEF	KRT6A
704	9.20537	Only HiRIEF	AMDHD1
705	9.20233	Olink PEA and HiRIEF	SDC1
706	9.20211	Only HiRIEF	CCDC18
707	9.20189	Only HiRIEF	LAMB2
708	9.19633	Only HiRIEF	NPC1
709	9.19236	Only HiRIEF	IGHV3-72
710	9.19174	Only HiRIEF	BASP1
711	9.19143	Only HiRIEF	LGALSL
712	9.19039	Only HiRIEF	ITGA8
713	9.18729	SomaScan and HiRIEF	DSG1
714	9.18526	Olink PEA and HiRIEF	ADGRG2
715	9.18464	Olink PEA and HiRIEF	CSTB
716	9.18195	SomaScan and HiRIEF	YWHAH
717	9.1809	Only HiRIEF	LIMS1
718	9.1793	Only HiRIEF	KRT8
719	9.17831	All three	TREML2
720	9.17825	SomaScan and HiRIEF	COL6A2
721	9.17655	All three	AGRN
722	9.17575	SomaScan and HiRIEF	ZG16
723	9.17547	Only HiRIEF	SNED1
724	9.17305	SomaScan and HiRIEF	MAPRE1
725	9.1723	SomaScan and HiRIEF	PLS1
726	9.17218	Only HiRIEF	IGHV1-18
727	9.17155	All three	CSF1
728	9.16973	Only HiRIEF	ZFHX3
729	9.16972	Only HiRIEF	C1orf56
730	9.16858	Only HiRIEF	CTNNA1
731	9.16773	All three	PARK7
732	9.16755	All three	TGFB1
733	9.16611	All three	ANGPT1
734	9.16539	All three	UMOD
735	9.16509	Only HiRIEF	TXNDC17
736	9.16505	SomaScan and HiRIEF	SLPI
737	9.16328	Only HiRIEF	HMCN2
738	9.16136	SomaScan and HiRIEF	GPT
739	9.16083	Only HiRIEF	ADAMTSL4
740	9.15874	SomaScan and HiRIEF	CLIC1
741	9.15633	All three	ERP44
742	9.15212	SomaScan and HiRIEF	YWHAG
743	9.15186	All three	PTX3
744	9.14717	SomaScan and HiRIEF	GMFG
745	9.14509	Only HiRIEF	IGKV4-1
746	9.14443	SomaScan and HiRIEF	KRT7
747	9.14391	SomaScan and HiRIEF	LMAN1
748	9.14368	All three	PRDX6
749	9.14301	Only HiRIEF	DCD
750	9.14241	SomaScan and HiRIEF	TPI1
751	9.14213	Only HiRIEF	ENPEP
752	9.14204	SomaScan and HiRIEF	COL3A1
753	9.14172	SomaScan and HiRIEF	FBP2
754	9.1415	Only HiRIEF	IQCE
755	9.13738	Only HiRIEF	SEC22B
756	9.13726	Only HiRIEF	IGKV1-8
757	9.13571	SomaScan and HiRIEF	ACE
758	9.1353	Only HiRIEF	PKP1
759	9.13447	All three	TIE1
760	9.13388	All three	EZR
761	9.13149	SomaScan and HiRIEF	CAPN1
762	9.1309	SomaScan and HiRIEF	CBLN1
763	9.12962	SomaScan and HiRIEF	CHGA
764	9.12622	All three	FEN1
765	9.12377	All three	SERPINA11
766	9.12262	Only HiRIEF	ADGRL4
767	9.11894	All three	THBS4
768	9.11887	Only HiRIEF	DEF8
769	9.11726	SomaScan and HiRIEF	MGAT4B
770	9.11695	Only HiRIEF	GTF3C3
771	9.11505	All three	DCN
772	9.1124	All three	PRDX1
773	9.11188	All three	DSC2
774	9.10997	Only HiRIEF	PCDH12
775	9.10592	SomaScan and HiRIEF	CSPG4
776	9.10283	Only HiRIEF	ACTR2
777	9.1011	All three	IL1R2
778	9.1007	All three	COL1A1
779	9.1005	SomaScan and HiRIEF	CTSA
780	9.09806	SomaScan and HiRIEF	HSP90AB1
781	9.09779	All three	LEPR
782	9.09776	Only HiRIEF	EEF2
783	9.09457	All three	ASAH2
784	9.09379	All three	CKAP4
785	9.09256	All three	REG1B
786	9.09221	SomaScan and HiRIEF	MYOM3
787	9.08839	Only HiRIEF	COL5A1
788	9.08803	Only HiRIEF	KRT82
789	9.08782	Only HiRIEF	GALNS
790	9.08688	Olink PEA and HiRIEF	CORO1A
791	9.08588	Only HiRIEF	MYL6
792	9.0811	Only HiRIEF	LRRC19
793	9.07532	Only HiRIEF	ITFG1
794	9.07318	Only HiRIEF	NEXN
795	9.07176	Only HiRIEF	IGHV2-70
796	9.07095	Only HiRIEF	FRMPD4
797	9.07048	SomaScan and HiRIEF	CD9
798	9.07001	Olink PEA and HiRIEF	AXL
799	9.06966	SomaScan and HiRIEF	CD248
800	9.06778	Only HiRIEF	TGOLN2
801	9.06618	Only HiRIEF	GBA
802	9.06397	SomaScan and HiRIEF	APOL3
803	9.06334	All three	AMY2A
804	9.06315	Olink PEA and HiRIEF	SCGB1A1
805	9.06073	SomaScan and HiRIEF	NAGK
806	9.05779	All three	CTSF
807	9.05711	Olink PEA and HiRIEF	CPA1
808	9.05416	SomaScan and HiRIEF	SERPINE2
809	9.05416	Only HiRIEF	CKAP5
810	9.05134	SomaScan and HiRIEF	ANTXR1
811	9.05061	Olink PEA and HiRIEF	MPIG6B
812	9.05038	SomaScan and HiRIEF	PIP
813	9.04956	Only HiRIEF	TPD52L2
814	9.04723	All three	PRTN3
815	9.04545	All three	AZU1
816	9.04536	SomaScan and HiRIEF	SHH
817	9.04521	Only HiRIEF	GOLM2
818	9.04491	Only HiRIEF	MAT2A
819	9.0441	Only HiRIEF	GANAB
820	9.04321	All three	VCAN
821	9.04136	All three	TYMP
822	9.04004	SomaScan and HiRIEF	MAPK14
823	9.03955	Only HiRIEF	FSD1
824	9.03828	All three	ABHD14B
825	9.03743	SomaScan and HiRIEF	ADAMDEC1
826	9.03632	SomaScan and HiRIEF	ARID3A
827	9.03472	Only HiRIEF	CAPZA2
828	9.03392	Only HiRIEF	SPTB
829	9.033	Only HiRIEF	IGKV3-20
830	9.02738	Only HiRIEF	SEMA6D
831	9.02569	Only HiRIEF	CDV3
832	9.0251	SomaScan and HiRIEF	ILF3
833	9.02266	SomaScan and HiRIEF	TSN
834	9.02205	All three	TCN2
835	9.02203	Only HiRIEF	PLEC
836	9.01959	SomaScan and HiRIEF	PCDHGC5
837	9.01875	SomaScan and HiRIEF	PGAM1
838	9.01847	All three	CTSS
839	9.0177	All three	GRN
840	9.01669	SomaScan and HiRIEF	XDH
841	9.01391	All three	PTPRS
842	9.01171	All three	PSME1
843	9.01153	SomaScan and HiRIEF	MMP14
844	9.0101	SomaScan and HiRIEF	ENSA
845	9.01005	All three	CD46
846	9.00923	Only HiRIEF	KRT36
847	9.00717	Only HiRIEF	VCP
848	9.00612	Olink PEA and HiRIEF	MERTK
849	9.00293	SomaScan and HiRIEF	DNAJB11
850	9.00276	SomaScan and HiRIEF	PTK2
851	9.00058	Olink PEA and HiRIEF	ITGB1
852	8.99805	Only HiRIEF	HEXA
853	8.99664	Only HiRIEF	PTMA
854	8.99523	All three	ACAN
855	8.99476	All three	RAD23B
856	8.994	All three	ENTPD5
857	8.99295	All three	CD99L2
858	8.99187	Only HiRIEF	IGKV1-5
859	8.99009	All three	CCL14
860	8.98977	All three	CA3
861	8.98827	Only HiRIEF	MAN2A2
862	8.98711	Only HiRIEF	PTPRK
863	8.9855	Only HiRIEF	RSU1
864	8.98515	SomaScan and HiRIEF	DYNLL1
865	8.9815	Only HiRIEF	NECTIN1
866	8.98015	All three	ICAM3
867	8.97949	All three	FAP
868	8.97922	Only HiRIEF	TRAP1
869	8.97645	SomaScan and HiRIEF	HK3
870	8.97518	Olink PEA and HiRIEF	LSP1
871	8.96872	Only HiRIEF	IGHV1-3
872	8.96456	All three	OSCAR
873	8.96445	SomaScan and HiRIEF	MRC2
874	8.9642	SomaScan and HiRIEF	PDIA6
875	8.96044	SomaScan and HiRIEF	IGFBP5
876	8.95934	All three	TPP1
877	8.95917	SomaScan and HiRIEF	IGHD
878	8.95908	All three	HDGF
879	8.9572	Only HiRIEF	DARS1
880	8.95598	Only HiRIEF	IGHV3-38
881	8.95453	Only HiRIEF	PSMC2
882	8.95192	Only HiRIEF	CSN2
883	8.95043	Only HiRIEF	HLA-B
884	8.94814	SomaScan and HiRIEF	PGM1
885	8.94799	SomaScan and HiRIEF	PSMA5
886	8.94641	Only HiRIEF	IGLV6-57
887	8.94611	Only HiRIEF	LIPC
888	8.94444	SomaScan and HiRIEF	DYNLL2
889	8.94417	Only HiRIEF	KCTD12
890	8.94296	Only HiRIEF	FLG2
891	8.94271	Only HiRIEF	TMSB4X
892	8.94232	SomaScan and HiRIEF	RAD23A
893	8.94211	All three	PDGFB
894	8.94096	SomaScan and HiRIEF	CNN2
895	8.9404	All three	FURIN
896	8.93978	SomaScan and HiRIEF	FCN1
897	8.93897	SomaScan and HiRIEF	PCMT1
898	8.93867	Only HiRIEF	ANGPTL8
899	8.93814	Only HiRIEF	ATP5F1A
900	8.93629	SomaScan and HiRIEF	RNPEP
901	8.93577	SomaScan and HiRIEF	RAB14
902	8.93493	SomaScan and HiRIEF	PSMB2
903	8.9345	Only HiRIEF	ASS1
904	8.93236	SomaScan and HiRIEF	SBSN
905	8.93027	Only HiRIEF	LMNA
906	8.92864	Only HiRIEF	IGHV3OR16-12
907	8.92844	Olink PEA and HiRIEF	LTBP2
908	8.92842	Only HiRIEF	CD151
909	8.92759	All three	DCXR
910	8.92571	All three	NCK2
911	8.92566	Only HiRIEF	ADGRD1
912	8.92492	SomaScan and HiRIEF	OTC
913	8.9231	Only HiRIEF	TMEM135
914	8.92307	Olink PEA and HiRIEF	CCN2
915	8.92223	All three	TXNDC5
916	8.92055	Only HiRIEF	MIA3
917	8.92042	All three	IRAK4
918	8.91935	SomaScan and HiRIEF	MLEC
919	8.9177	Only HiRIEF	TUBA8
920	8.91617	Only HiRIEF	MED30
921	8.91523	All three	SPINT1
922	8.91297	Only HiRIEF	KIF11
923	8.91196	All three	TPT1
924	8.9116	SomaScan and HiRIEF	FAM20A
925	8.9104	Olink PEA and HiRIEF	EIF4G1
926	8.90931	All three	KDR
927	8.90729	Olink PEA and HiRIEF	BRK1
928	8.90723	Only HiRIEF	QSER1
929	8.90702	All three	SIAE
930	8.9061	SomaScan and HiRIEF	AK2
931	8.90479	Only HiRIEF	KRT35
932	8.90412	Only HiRIEF	MXRA5
933	8.90332	Only HiRIEF	MCF2
934	8.89945	Only HiRIEF	HLA-C
935	8.89877	Only HiRIEF	PDLIM5
936	8.8978	All three	MSRA
937	8.89607	SomaScan and HiRIEF	MAN2B2
938	8.89595	All three	SPINK5
939	8.89578	SomaScan and HiRIEF	FGL2
940	8.89203	Only HiRIEF	MSL1
941	8.89131	Only HiRIEF	IGKV2D-29
942	8.89019	SomaScan and HiRIEF	PTK7
943	8.88908	All three	SORD
944	8.88335	Only HiRIEF	FLNC
945	8.88279	SomaScan and HiRIEF	ADH1C
946	8.88249	SomaScan and HiRIEF	LRIG3
947	8.881	SomaScan and HiRIEF	SFN
948	8.88079	Olink PEA and HiRIEF	PM20D1
949	8.87944	Only HiRIEF	EHD3
950	8.87894	Only HiRIEF	IGHV4-34
951	8.87719	SomaScan and HiRIEF	CBR1
952	8.87679	Only HiRIEF	TXNL1
953	8.8767	Olink PEA and HiRIEF	F2R
954	8.876	Olink PEA and HiRIEF	PTPRM
955	8.87514	SomaScan and HiRIEF	TAGLN
956	8.87456	SomaScan and HiRIEF	ANXA2
957	8.87386	SomaScan and HiRIEF	MXRA8
958	8.87245	SomaScan and HiRIEF	TGM1
959	8.87171	Only HiRIEF	EEF1A2
960	8.87112	Only HiRIEF	POF1B
961	8.87093	Only HiRIEF	COL4A2
962	8.86963	Olink PEA and HiRIEF	PADI4
963	8.86954	SomaScan and HiRIEF	GM2A
964	8.86862	All three	PDGFA
965	8.86857	Only HiRIEF	LIPG
966	8.86694	All three	PSME2
967	8.86602	Only HiRIEF	IGHV3-43
968	8.86551	SomaScan and HiRIEF	CNTFR
969	8.86302	SomaScan and HiRIEF	STIM1
970	8.86151	All three	TFF3
971	8.86093	Only HiRIEF	PCSK6
972	8.86065	SomaScan and HiRIEF	FAH
973	8.85908	SomaScan and HiRIEF	FMOD
974	8.85907	All three	BID
975	8.85894	All three	EPHB4
976	8.85748	All three	GP6
977	8.85731	SomaScan and HiRIEF	APLP2
978	8.85694	SomaScan and HiRIEF	S100A14
979	8.85652	SomaScan and HiRIEF	CASP14
980	8.85605	Only HiRIEF	CALML5
981	8.8545	Only HiRIEF	SEPTIN7
982	8.8536	All three	IL6R
983	8.85317	SomaScan and HiRIEF	GSTP1
984	8.85243	Only HiRIEF	CENPF
985	8.85159	All three	NPM1
986	8.85107	All three	ITGB2
987	8.85073	All three	PTPN6
988	8.85066	All three	CNTN4
989	8.8503	SomaScan and HiRIEF	CILP2
990	8.84866	All three	ESAM
991	8.84634	Only HiRIEF	RAB8A
992	8.84624	Only HiRIEF	MYL1
993	8.84605	Only HiRIEF	FAT4
994	8.84472	Only HiRIEF	ECI1
995	8.84362	SomaScan and HiRIEF	RAB1A
996	8.84354	Olink PEA and HiRIEF	SNAP23
997	8.84292	All three	IL13RA1
998	8.84196	Olink PEA and HiRIEF	BAG6
999	8.84174	Only HiRIEF	SDF4
1000	8.84129	All three	NOTCH1
1001	8.84063	Only HiRIEF	ISLR
1002	8.84055	SomaScan and HiRIEF	NME1
1003	8.83924	All three	CDHR5
1004	8.83897	SomaScan and HiRIEF	S100A10
1005	8.83802	SomaScan and HiRIEF	PSMA4
1006	8.83622	Only HiRIEF	PDE2A
1007	8.8354	Only HiRIEF	LASP1
1008	8.83383	All three	TGFBR2
1009	8.8338	Only HiRIEF	ITGB3
1010	8.83285	SomaScan and HiRIEF	PHPT1
1011	8.8318	SomaScan and HiRIEF	GDA
1012	8.83151	All three	NT5E
1013	8.8299	All three	GAS6
1014	8.82969	All three	MB
1015	8.82906	Only HiRIEF	C14orf180
1016	8.82855	SomaScan and HiRIEF	ACLY
1017	8.82678	SomaScan and HiRIEF	POMGNT1
1018	8.82538	SomaScan and HiRIEF	FH
1019	8.82504	Olink PEA and HiRIEF	FAM3C
1020	8.82478	All three	NBL1
1021	8.82327	SomaScan and HiRIEF	NPPA
1022	8.8206	SomaScan and HiRIEF	TBCA
1023	8.82033	All three	CST6
1024	8.82003	Only HiRIEF	MACF1
1025	8.81506	Only HiRIEF	PCDH18
1026	8.81429	Only HiRIEF	HMCN1
1027	8.81419	Only HiRIEF	CAPZA1
1028	8.81416	Only HiRIEF	TMED8
1029	8.81219	SomaScan and HiRIEF	AGA
1030	8.81192	Only HiRIEF	FLG
1031	8.81173	Only HiRIEF	MACROH2A1
1032	8.80948	Only HiRIEF	DNM1L
1033	8.80819	SomaScan and HiRIEF	TMOD3
1034	8.80706	Only HiRIEF	CACHD1
1035	8.80687	Only HiRIEF	IGHV5-51
1036	8.80584	All three	GMPR
1037	8.80568	All three	GPC1
1038	8.80471	All three	CA4
1039	8.80322	All three	PECAM1
1040	8.80294	SomaScan and HiRIEF	ANXA1
1041	8.80257	SomaScan and HiRIEF	CSRP1
1042	8.80103	Only HiRIEF	TENT2
1043	8.80091	All three	NUDT2
1044	8.79958	SomaScan and HiRIEF	PSMB5
1045	8.79865	All three	CTSH
1046	8.79763	Only HiRIEF	FRMPD1
1047	8.79622	SomaScan and HiRIEF	GLIPR2
1048	8.79531	Only HiRIEF	PLS3
1049	8.79349	All three	REG1A
1050	8.78817	Only HiRIEF	FCF1
1051	8.78685	SomaScan and HiRIEF	LRP8
1052	8.78654	All three	DUSP3
1053	8.7852	SomaScan and HiRIEF	CYCS
1054	8.78509	All three	FCRL5
1055	8.78432	All three	NAMPT
1056	8.78381	All three	LILRB5
1057	8.78369	All three	ANXA3
1058	8.78297	All three	AK1
1059	8.78269	Only HiRIEF	SPDYA
1060	8.78089	Only HiRIEF	PARVB
1061	8.77978	SomaScan and HiRIEF	MGAT2
1062	8.77873	Only HiRIEF	ALOX12
1063	8.77818	SomaScan and HiRIEF	ST3GAL6
1064	8.777	Only HiRIEF	KLHL18
1065	8.77472	Only HiRIEF	ENPP4
1066	8.77451	All three	SFTPD
1067	8.77406	SomaScan and HiRIEF	EXTL2
1068	8.77345	Only HiRIEF	CEP290
1069	8.77261	Only HiRIEF	GBE1
1070	8.7724	All three	ST3GAL1
1071	8.76975	Olink PEA and HiRIEF	NUCB2
1072	8.76723	Only HiRIEF	C17orf75
1073	8.76486	Only HiRIEF	ACO1
1074	8.7643	SomaScan and HiRIEF	SCGB1D2
1075	8.76324	All three	PRDX5
1076	8.76316	Only HiRIEF	IGLV3-9
1077	8.76234	Only HiRIEF	BPNT2
1078	8.76203	Only HiRIEF	KRT33B
1079	8.76153	Olink PEA and HiRIEF	XPNPEP2
1080	8.76135	SomaScan and HiRIEF	PDE5A
1081	8.76107	Only HiRIEF	ACP2
1082	8.76026	All three	CCL18
1083	8.75816	SomaScan and HiRIEF	UBE2L3
1084	8.75763	Only HiRIEF	MELK
1085	8.75707	SomaScan and HiRIEF	RHOA
1086	8.75641	All three	PEBP1
1087	8.75568	All three	SCG3
1088	8.75523	Only HiRIEF	FOXP3
1089	8.75424	Only HiRIEF	SACS
1090	8.75392	Only HiRIEF	CCT3
1091	8.75381	SomaScan and HiRIEF	YWHAQ
1092	8.75373	Only HiRIEF	IGHV4-28
1093	8.753	All three	PGLYRP1
1094	8.75278	Only HiRIEF	SLC9A3R1
1095	8.75153	Olink PEA and HiRIEF	SDC4
1096	8.75105	Only HiRIEF	ZDBF2
1097	8.7509	Only HiRIEF	ADGRE5
1098	8.7507	SomaScan and HiRIEF	FGFR4
1099	8.74967	Only HiRIEF	PRUNE1
1100	8.74916	SomaScan and HiRIEF	COL2A1
1101	8.74702	All three	GUSB
1102	8.74646	Only HiRIEF	ZBTB18
1103	8.74318	SomaScan and HiRIEF	RPLP2
1104	8.74106	All three	CGREF1
1105	8.74077	Only HiRIEF	IDH2
1106	8.73998	Only HiRIEF	UGGT1
1107	8.73844	All three	ART3
1108	8.73814	SomaScan and HiRIEF	FKBP3
1109	8.73764	Only HiRIEF	C4B
1110	8.73729	All three	FSTL3
1111	8.73608	SomaScan and HiRIEF	QSOX2
1112	8.7354	Only HiRIEF	TNN
1113	8.73277	SomaScan and HiRIEF	ST8SIA4
1114	8.73213	All three	BSG
1115	8.73145	Only HiRIEF	AEBP1
1116	8.73098	SomaScan and HiRIEF	MYDGF
1117	8.73071	SomaScan and HiRIEF	UROD
1118	8.73022	SomaScan and HiRIEF	RNASE2
1119	8.7296	SomaScan and HiRIEF	TWSG1
1120	8.72935	Only HiRIEF	DNAJC3
1121	8.72778	SomaScan and HiRIEF	FABP3
1122	8.72358	SomaScan and HiRIEF	CD226
1123	8.72292	SomaScan and HiRIEF	PSMB4
1124	8.7224	SomaScan and HiRIEF	CRYZ
1125	8.72113	All three	CHI3L1
1126	8.72041	Only HiRIEF	ANKRD26
1127	8.71915	SomaScan and HiRIEF	ART4
1128	8.71768	All three	BCAM
1129	8.71695	Only HiRIEF	PTPRZ1
1130	8.71681	SomaScan and HiRIEF	PEA15
1131	8.71651	Only HiRIEF	TKFC
1132	8.71635	All three	SELE
1133	8.71438	Only HiRIEF	ARHGAP18
1134	8.71436	SomaScan and HiRIEF	ALPL
1135	8.71365	All three	PSMA1
1136	8.71349	Only HiRIEF	ADSS2
1137	8.71238	All three	ARG1
1138	8.71043	Olink PEA and HiRIEF	PIK3IP1
1139	8.70964	Olink PEA and HiRIEF	F11R
1140	8.70738	Only HiRIEF	TACC1
1141	8.70725	All three	ADAM15
1142	8.70626	Olink PEA and HiRIEF	AHCY
1143	8.70622	Only HiRIEF	ESD
1144	8.70591	All three	LILRB1
1145	8.70332	SomaScan and HiRIEF	IHH
1146	8.70332	SomaScan and HiRIEF	NPNT
1147	8.70249	All three	NSFL1C
1148	8.70195	SomaScan and HiRIEF	MADCAM1
1149	8.69989	All three	C1QTNF1
1150	8.69911	SomaScan and HiRIEF	PPARGC1A
1151	8.6988	All three	DPP7
1152	8.69845	SomaScan and HiRIEF	EEF1D
1153	8.69786	All three	CR2
1154	8.6957	SomaScan and HiRIEF	MDH1
1155	8.69451	Only HiRIEF	CYRIB
1156	8.69392	Only HiRIEF	IGKV3D-15
1157	8.69261	All three	ARSA
1158	8.69115	Only HiRIEF	TRMT6
1159	8.69094	SomaScan and HiRIEF	PSMB6
1160	8.68964	Olink PEA and HiRIEF	GLB1
1161	8.68911	SomaScan and HiRIEF	STOM
1162	8.68895	Olink PEA and HiRIEF	PRKAR1A
1163	8.68609	Only HiRIEF	AGMAT
1164	8.6857	Olink PEA and HiRIEF	ITGAM
1165	8.68246	All three	LGALS3
1166	8.6806	All three	BGN
1167	8.67992	All three	CD177
1168	8.67981	SomaScan and HiRIEF	AKR1A1
1169	8.67913	SomaScan and HiRIEF	HNRNPA2B1
1170	8.67866	All three	LGALS1
1171	8.67845	SomaScan and HiRIEF	SH3BGRL2
1172	8.67766	SomaScan and HiRIEF	ITGA1
1173	8.67758	SomaScan and HiRIEF	SEMA3A
1174	8.67579	All three	HYAL1
1175	8.6737	SomaScan and HiRIEF	CAST
1176	8.67133	Only HiRIEF	LSR
1177	8.67097	Only HiRIEF	MIEN1
1178	8.67005	Olink PEA and HiRIEF	VMO1
1179	8.66842	All three	SMPDL3A
1180	8.66776	Only HiRIEF	MUC6
1181	8.66557	Only HiRIEF	ISOC2
1182	8.66441	All three	S100P
1183	8.66296	SomaScan and HiRIEF	NAP1L1
1184	8.66272	SomaScan and HiRIEF	DLD
1185	8.66249	Olink PEA and HiRIEF	MTPN
1186	8.6624	Only HiRIEF	CHMP4B
1187	8.6607	SomaScan and HiRIEF	PCBP1
1188	8.65945	Only HiRIEF	COL1A2
1189	8.65783	SomaScan and HiRIEF	RAB1B
1190	8.65496	All three	LILRA5
1191	8.65438	Only HiRIEF	MVP
1192	8.65434	All three	CCT5
1193	8.65305	Only HiRIEF	RAB11FIP3
1194	8.65209	All three	STC2
1195	8.6506	Olink PEA and HiRIEF	NFATC3
1196	8.64956	All three	GLRX
1197	8.64881	All three	MANF
1198	8.64621	SomaScan and HiRIEF	NPL
1199	8.64546	Olink PEA and HiRIEF	TXNDC15
1200	8.64417	SomaScan and HiRIEF	ADH1B
1201	8.64352	Only HiRIEF	KRT6B
1202	8.64336	SomaScan and HiRIEF	BMP1
1203	8.64284	Only HiRIEF	PCCA
1204	8.6418	Only HiRIEF	DPP3
1205	8.63888	Only HiRIEF	PLXNA2
1206	8.63838	All three	ACAA1
1207	8.63791	All three	DBNL
1208	8.63768	Olink PEA and HiRIEF	MNDA
1209	8.63605	SomaScan and HiRIEF	RAB27B
1210	8.63548	SomaScan and HiRIEF	CAND1
1211	8.63475	SomaScan and HiRIEF	RGS18
1212	8.63198	Only HiRIEF	IQGAP1
1213	8.63174	All three	CPM
1214	8.63039	All three	IL1RN
1215	8.63008	Only HiRIEF	MYL9
1216	8.62807	Olink PEA and HiRIEF	PCDH17
1217	8.62719	SomaScan and HiRIEF	MAZ
1218	8.62689	SomaScan and HiRIEF	MAN1B1
1219	8.62608	Only HiRIEF	MUC20
1220	8.62438	Only HiRIEF	DYRK1A
1221	8.62389	Only HiRIEF	CARS1
1222	8.62341	Only HiRIEF	TATDN1
1223	8.61954	All three	CHIT1
1224	8.61949	SomaScan and HiRIEF	SYTL4
1225	8.61943	Only HiRIEF	ADARB2
1226	8.61923	Only HiRIEF	KRT80
1227	8.61771	Only HiRIEF	PTPN12
1228	8.61741	Only HiRIEF	PRX
1229	8.61642	SomaScan and HiRIEF	ALDOC
1230	8.61613	SomaScan and HiRIEF	TMEM132C
1231	8.61586	Only HiRIEF	ADD1
1232	8.61402	SomaScan and HiRIEF	GLUL
1233	8.61338	Only HiRIEF	PYCARD
1234	8.61323	All three	CTSC
1235	8.61089	Only HiRIEF	FCMR
1236	8.61079	SomaScan and HiRIEF	GALNT1
1237	8.60886	All three	SORT1
1238	8.60776	Only HiRIEF	PTPRB
1239	8.60471	All three	TGFBR3
1240	8.60409	Only HiRIEF	NPC2
1241	8.60399	SomaScan and HiRIEF	ADAM10
1242	8.60346	All three	NUDC
1243	8.60203	Only HiRIEF	ANK1
1244	8.60089	Only HiRIEF	IGHV3-13
1245	8.6008	Only HiRIEF	TMCC1
1246	8.60071	All three	RGMA
1247	8.59958	Only HiRIEF	IGLV4-69
1248	8.59791	SomaScan and HiRIEF	TNFAIP3
1249	8.59784	Only HiRIEF	CPS1
1250	8.59745	All three	ITGB6
1251	8.59629	Only HiRIEF	TDRP
1252	8.59618	All three	ANXA4
1253	8.5961	SomaScan and HiRIEF	EFNB3
1254	8.59597	Only HiRIEF	EXT2
1255	8.59471	All three	FCGR3B
1256	8.59374	All three	VEGFC
1257	8.59316	Only HiRIEF	KRT78
1258	8.59206	SomaScan and HiRIEF	CMPK1
1259	8.59093	Only HiRIEF	TLR2
1260	8.59052	SomaScan and HiRIEF	ACAT2
1261	8.59	All three	CLEC11A
1262	8.58991	SomaScan and HiRIEF	ARPC3
1263	8.58983	SomaScan and HiRIEF	PCOLCE2
1264	8.58902	Olink PEA and HiRIEF	CTSL
1265	8.58892	SomaScan and HiRIEF	SRI
1266	8.58829	Only HiRIEF	ALDH9A1
1267	8.58582	SomaScan and HiRIEF	GPD1
1268	8.58454	SomaScan and HiRIEF	ANP32A
1269	8.58276	Only HiRIEF	IGF2
1270	8.58269	Only HiRIEF	PDAP1
1271	8.58097	All three	CDH6
1272	8.58091	All three	TREM2
1273	8.58003	Only HiRIEF	IGLV1-40
1274	8.57931	Only HiRIEF	RTN4
1275	8.579	All three	CSF2RA
1276	8.57559	SomaScan and HiRIEF	RGS10
1277	8.5754	Olink PEA and HiRIEF	FYB1
1278	8.57399	All three	ERBB3
1279	8.57358	SomaScan and HiRIEF	MAN1A2
1280	8.57336	SomaScan and HiRIEF	SEMA4A
1281	8.57212	SomaScan and HiRIEF	ASPH
1282	8.57073	SomaScan and HiRIEF	CYB5A
1283	8.56989	SomaScan and HiRIEF	GCA
1284	8.56959	Only HiRIEF	CTTN
1285	8.56929	Olink PEA and HiRIEF	GGT5
1286	8.56912	SomaScan and HiRIEF	VAMP7
1287	8.56878	SomaScan and HiRIEF	NOTCH2
1288	8.56716	SomaScan and HiRIEF	CILP
1289	8.5669	All three	MATN2
1290	8.56567	SomaScan and HiRIEF	CLN5
1291	8.56487	Only HiRIEF	ELOC
1292	8.5643	SomaScan and HiRIEF	PGRMC1
1293	8.5639	SomaScan and HiRIEF	CRELD1
1294	8.56336	SomaScan and HiRIEF	PLBD2
1295	8.56175	Only HiRIEF	ARL13B
1296	8.56155	Only HiRIEF	PAK2
1297	8.56119	SomaScan and HiRIEF	FASN
1298	8.56014	SomaScan and HiRIEF	PTGFRN
1299	8.55974	SomaScan and HiRIEF	SH3BGRL
1300	8.55894	All three	SEZ6L2
1301	8.55541	SomaScan and HiRIEF	GNPDA1
1302	8.55488	Only HiRIEF	IFI30
1303	8.55403	Only HiRIEF	ANGPTL6
1304	8.55217	Only HiRIEF	INHBE
1305	8.54984	SomaScan and HiRIEF	JUP
1306	8.5494	Only HiRIEF	TTC3
1307	8.54796	Only HiRIEF	FDPS
1308	8.54772	Only HiRIEF	IGKV2-30
1309	8.54761	Only HiRIEF	GPSM3
1310	8.54747	Only HiRIEF	H1-5
1311	8.54729	SomaScan and HiRIEF	DMKN
1312	8.54709	Olink PEA and HiRIEF	LXN
1313	8.54612	Only HiRIEF	ILF2
1314	8.54578	SomaScan and HiRIEF	UBE2N
1315	8.53894	All three	SPON1
1316	8.53882	SomaScan and HiRIEF	PLA1A
1317	8.53747	Only HiRIEF	FBXW7
1318	8.53726	SomaScan and HiRIEF	NTS
1319	8.53655	Only HiRIEF	IGHV3-49
1320	8.53577	Only HiRIEF	LRRN4
1321	8.53508	SomaScan and HiRIEF	GPX5
1322	8.53456	Only HiRIEF	RAP1B
1323	8.53422	Only HiRIEF	UBA1
1324	8.52807	All three	ITGB5
1325	8.52761	SomaScan and HiRIEF	LRRC4B
1326	8.52533	Olink PEA and HiRIEF	ITGA6
1327	8.52495	Only HiRIEF	GPR34
1328	8.52423	Only HiRIEF	LIPA
1329	8.523	All three	LYPD3
1330	8.5216	Olink PEA and HiRIEF	CCS
1331	8.52153	SomaScan and HiRIEF	RPIA
1332	8.52119	SomaScan and HiRIEF	S100A2
1333	8.52089	Only HiRIEF	KRT77
1334	8.52064	All three	QPCT
1335	8.51893	All three	ARHGAP1
1336	8.51878	Only HiRIEF	DIAPH1
1337	8.51772	All three	PLIN3
1338	8.51611	Only HiRIEF	TOR1A
1339	8.51563	Only HiRIEF	SERPINB10
1340	8.51396	Only HiRIEF	FCGRT
1341	8.51316	SomaScan and HiRIEF	MFAP4
1342	8.51204	SomaScan and HiRIEF	MDH2
1343	8.51002	Only HiRIEF	GNAI2
1344	8.50913	SomaScan and HiRIEF	GDI1
1345	8.50898	SomaScan and HiRIEF	DSC3
1346	8.50781	All three	CA13
1347	8.50773	Only HiRIEF	ALDH16A1
1348	8.50736	Only HiRIEF	MYLK
1349	8.50585	SomaScan and HiRIEF	EPS15L1
1350	8.50326	SomaScan and HiRIEF	LMNB1
1351	8.50139	Only HiRIEF	LRMDA
1352	8.50058	SomaScan and HiRIEF	GLCE
1353	8.49941	All three	MANSC1
1354	8.49738	SomaScan and HiRIEF	UBE2K
1355	8.49607	Only HiRIEF	CTSW
1356	8.49422	Only HiRIEF	MGAT3
1357	8.49419	All three	GDF2
1358	8.4937	Only HiRIEF	ANKRD31
1359	8.49156	All three	TXNRD1
1360	8.4909	Only HiRIEF	GOLIM4
1361	8.49028	SomaScan and HiRIEF	HSPA9
1362	8.49017	SomaScan and HiRIEF	CHST3
1363	8.48945	SomaScan and HiRIEF	ARF4
1364	8.48892	Only HiRIEF	MAP7D2
1365	8.4883	Olink PEA and HiRIEF	SERPINB6
1366	8.48774	Only HiRIEF	CCT6A
1367	8.48654	Only HiRIEF	FLNB
1368	8.48642	SomaScan and HiRIEF	VAMP8
1369	8.48476	SomaScan and HiRIEF	CAPNS1
1370	8.48351	Only HiRIEF	ITGA7
1371	8.48329	SomaScan and HiRIEF	ARRB1
1372	8.48261	Only HiRIEF	IGLV8-61
1373	8.48167	All three	SCARA5
1374	8.4815	Only HiRIEF	DCPS
1375	8.48022	Only HiRIEF	UNC13D
1376	8.47936	Only HiRIEF	COPB1
1377	8.47899	All three	BPIFB1
1378	8.47892	Only HiRIEF	DCAF4
1379	8.47887	Only HiRIEF	UGT2B7
1380	8.47824	Only HiRIEF	SCN4A
1381	8.47741	Only HiRIEF	NLRP6
1382	8.4769	SomaScan and HiRIEF	AMPD2
1383	8.47678	All three	CAPG
1384	8.47488	SomaScan and HiRIEF	LAMTOR3
1385	8.4738	All three	DDR1
1386	8.47203	Only HiRIEF	DPYD
1387	8.47176	Only HiRIEF	RPL23A
1388	8.4717	All three	CDH17
1389	8.47158	Only HiRIEF	FAT1
1390	8.47084	Only HiRIEF	ABRACL
1391	8.46961	All three	BST2
1392	8.46917	SomaScan and HiRIEF	NCF1
1393	8.46909	SomaScan and HiRIEF	PTGR1
1394	8.46891	Only HiRIEF	EEF1A1
1395	8.46707	SomaScan and HiRIEF	ANP32B
1396	8.4658	All three	TIMD4
1397	8.46557	Only HiRIEF	MAP3K12
1398	8.46214	SomaScan and HiRIEF	ADAM17
1399	8.46199	Only HiRIEF	PCK2
1400	8.46004	Only HiRIEF	IGLV1-36
1401	8.45951	SomaScan and HiRIEF	PSMB9
1402	8.45948	Only HiRIEF	IGHV1-24
1403	8.45597	SomaScan and HiRIEF	B3GNT8
1404	8.45555	SomaScan and HiRIEF	HMGCS1
1405	8.45534	Only HiRIEF	HNRNPU
1406	8.45381	Olink PEA and HiRIEF	GLOD4
1407	8.45368	Only HiRIEF	MAN2B1
1408	8.45049	Only HiRIEF	BOD1L1
1409	8.44913	Only HiRIEF	CAB39L
1410	8.44755	Only HiRIEF	LYPLA2
1411	8.44672	Only HiRIEF	PROCR
1412	8.44659	Olink PEA and HiRIEF	MESD
1413	8.44612	SomaScan and HiRIEF	FCAMR
1414	8.44477	SomaScan and HiRIEF	GKN1
1415	8.44424	All three	CBLN4
1416	8.44287	SomaScan and HiRIEF	CHAD
1417	8.44176	Only HiRIEF	IGHV3-15
1418	8.44065	Only HiRIEF	SARS1
1419	8.44053	SomaScan and HiRIEF	IGLL1
1420	8.4396	Only HiRIEF	KRT84
1421	8.43602	SomaScan and HiRIEF	PKDCC
1422	8.43491	Only HiRIEF	IGHV1-45
1423	8.43433	All three	KYNU
1424	8.43353	SomaScan and HiRIEF	GRHPR
1425	8.43232	Only HiRIEF	TSKU
1426	8.43183	Only HiRIEF	TMEM200C
1427	8.43084	Olink PEA and HiRIEF	IQGAP2
1428	8.43065	SomaScan and HiRIEF	PREP
1429	8.4288	SomaScan and HiRIEF	NUTF2
1430	8.42778	Olink PEA and HiRIEF	PLA2G15
1431	8.42748	SomaScan and HiRIEF	LOXL3
1432	8.42618	Only HiRIEF	C20orf27
1433	8.42596	Only HiRIEF	IGKV1-17
1434	8.42453	SomaScan and HiRIEF	PDGFD
1435	8.42414	SomaScan and HiRIEF	USP14
1436	8.42387	Only HiRIEF	CTBP2
1437	8.42308	SomaScan and HiRIEF	EIF4H
1438	8.42278	Only HiRIEF	GCLC
1439	8.42233	SomaScan and HiRIEF	HBD
1440	8.41946	All three	EGF
1441	8.41724	Only HiRIEF	C6orf120
1442	8.41661	Only HiRIEF	DPM3
1443	8.416	Only HiRIEF	CALML3
1444	8.41536	Olink PEA and HiRIEF	PCDH1
1445	8.41378	All three	IL1R1
1446	8.41248	All three	SPON2
1447	8.41221	Only HiRIEF	CCT8
1448	8.41214	SomaScan and HiRIEF	CLIC4
1449	8.4116	SomaScan and HiRIEF	PAPLN
1450	8.4112	Only HiRIEF	GSDMA
1451	8.40926	Only HiRIEF	DDI2
1452	8.40657	Only HiRIEF	GALNT6
1453	8.4058	All three	IL7R
1454	8.4054	Only HiRIEF	SHISA5
1455	8.40528	Only HiRIEF	GLDN
1456	8.40313	All three	ST6GAL1
1457	8.40298	SomaScan and HiRIEF	TMOD1
1458	8.40233	SomaScan and HiRIEF	PLOD3
1459	8.4019	SomaScan and HiRIEF	EFNB1
1460	8.40035	SomaScan and HiRIEF	CDC42
1461	8.39958	Only HiRIEF	TTLL6
1462	8.39933	Only HiRIEF	CSTA
1463	8.3986	Only HiRIEF	IGHV1-46
1464	8.39735	SomaScan and HiRIEF	EPHA4
1465	8.39568	Olink PEA and HiRIEF	SKAP2
1466	8.39554	Only HiRIEF	PPP1R7
1467	8.39546	Only HiRIEF	ENTPD7
1468	8.39404	All three	FGFR2
1469	8.39362	Only HiRIEF	DMTN
1470	8.393	SomaScan and HiRIEF	MAT2B
1471	8.39224	Only HiRIEF	RAP1GAP2
1472	8.39211	All three	AMY2B
1473	8.39183	SomaScan and HiRIEF	SYN3
1474	8.39014	All three	ITGA5
1475	8.38975	SomaScan and HiRIEF	NDST1
1476	8.38625	SomaScan and HiRIEF	NENF
1477	8.38595	All three	MSTN
1478	8.38575	SomaScan and HiRIEF	ITLN1
1479	8.38448	Only HiRIEF	SEPTIN2
1480	8.38277	Only HiRIEF	SCD
1481	8.38225	Only HiRIEF	RPS12
1482	8.38129	All three	FOLR3
1483	8.37865	All three	RUVBL1
1484	8.37763	Only HiRIEF	NFX1
1485	8.3776	Only HiRIEF	PRKCD
1486	8.37717	Only HiRIEF	SERPINB12
1487	8.37665	All three	KLK6
1488	8.37491	Only HiRIEF	GLUD1
1489	8.37472	Olink PEA and HiRIEF	GALNT7
1490	8.37394	SomaScan and HiRIEF	TOM1L2
1491	8.37372	Only HiRIEF	PPP1CA
1492	8.37345	SomaScan and HiRIEF	EIF4E
1493	8.37288	SomaScan and HiRIEF	HTRA1
1494	8.37283	Only HiRIEF	ADD3
1495	8.37241	Only HiRIEF	NAPRT
1496	8.37102	Only HiRIEF	SERPINI1
1497	8.37085	Only HiRIEF	MYH2
1498	8.36924	All three	EPHA1
1499	8.36917	Olink PEA and HiRIEF	CES3
1500	8.36865	Only HiRIEF	AHNAK
1501	8.36801	All three	MMP3
1502	8.36755	Only HiRIEF	APOBR
1503	8.36702	Only HiRIEF	WDR44
1504	8.36672	SomaScan and HiRIEF	C19orf18
1505	8.36485	Only HiRIEF	STKLD1
1506	8.3646	Olink PEA and HiRIEF	ERBIN
1507	8.36435	Only HiRIEF	RTN1
1508	8.3634	Only HiRIEF	CCT4
1509	8.35979	All three	CLEC1B
1510	8.35916	Only HiRIEF	KIF2A
1511	8.35879	SomaScan and HiRIEF	DPYSL2
1512	8.35784	SomaScan and HiRIEF	HPRT1
1513	8.35678	All three	KRT19
1514	8.35255	SomaScan and HiRIEF	CR1
1515	8.35142	SomaScan and HiRIEF	ARHGDIA
1516	8.35136	All three	CTSD
1517	8.35021	SomaScan and HiRIEF	MUCL1
1518	8.34969	Only HiRIEF	HEPH
1519	8.34944	Only HiRIEF	GGT7
1520	8.34839	SomaScan and HiRIEF	SNX3
1521	8.34632	SomaScan and HiRIEF	NAPA
1522	8.34529	Only HiRIEF	DNM1
1523	8.34454	All three	CD40LG
1524	8.34402	Only HiRIEF	RPLP0
1525	8.3429	SomaScan and HiRIEF	EIF3G
1526	8.34254	Only HiRIEF	CRACD
1527	8.34224	All three	CHRDL1
1528	8.34156	SomaScan and HiRIEF	KREMEN1
1529	8.33954	SomaScan and HiRIEF	GRB2
1530	8.33684	SomaScan and HiRIEF	STAB2
1531	8.3358	Only HiRIEF	COL12A1
1532	8.3356	Olink PEA and HiRIEF	EFNA1
1533	8.33386	SomaScan and HiRIEF	SIGLEC14
1534	8.33295	Only HiRIEF	TSPAN14
1535	8.33218	All three	CD48
1536	8.33187	Only HiRIEF	SUSD5
1537	8.33149	All three	CDON
1538	8.32992	SomaScan and HiRIEF	EPB41
1539	8.32954	All three	SUGT1
1540	8.32626	SomaScan and HiRIEF	CACYBP
1541	8.3255	All three	GRAP2
1542	8.32517	Only HiRIEF	KRT31
1543	8.325	Only HiRIEF	NECTIN3
1544	8.32435	SomaScan and HiRIEF	PSMD5
1545	8.324	SomaScan and HiRIEF	IGDCC4
1546	8.32255	All three	HNRNPK
1547	8.32239	Olink PEA and HiRIEF	MME
1548	8.32081	All three	SHMT1
1549	8.32036	SomaScan and HiRIEF	ELF5
1550	8.31263	SomaScan and HiRIEF	PDXK
1551	8.31234	Only HiRIEF	AHCTF1
1552	8.3105	Olink PEA and HiRIEF	MCFD2
1553	8.30982	SomaScan and HiRIEF	SIRPB2
1554	8.30915	Only HiRIEF	PRF1
1555	8.30716	All three	KITLG
1556	8.30629	All three	LGMN
1557	8.30609	Only HiRIEF	SLC25A25
1558	8.30373	All three	NELL2
1559	8.30162	Only HiRIEF	CDH23
1560	8.30101	Olink PEA and HiRIEF	SLC39A14
1561	8.30014	All three	DPT
1562	8.29868	Only HiRIEF	LATS1
1563	8.29763	Only HiRIEF	SPTBN1
1564	8.29716	Only HiRIEF	TTYH3
1565	8.29383	Only HiRIEF	SHCBP1
1566	8.29154	Only HiRIEF	RAB10
1567	8.2906	SomaScan and HiRIEF	RFNG
1568	8.29024	SomaScan and HiRIEF	EPHA7
1569	8.28952	All three	MARCO
1570	8.28871	Only HiRIEF	C22orf31
1571	8.28808	Only HiRIEF	OLFML2B
1572	8.28729	SomaScan and HiRIEF	PF4V1
1573	8.28547	Only HiRIEF	NIBAN2
1574	8.28362	All three	CCL5
1575	8.28261	All three	MEGF10
1576	8.28149	Only HiRIEF	TBC1D13
1577	8.27663	SomaScan and HiRIEF	AHSA1
1578	8.27447	Only HiRIEF	IGHV2-5
1579	8.2737	SomaScan and HiRIEF	NAGPA
1580	8.2726	Only HiRIEF	IGLV2-8
1581	8.27245	Only HiRIEF	FBLN2
1582	8.27052	Only HiRIEF	UROC1
1583	8.26931	Olink PEA and HiRIEF	PDLIM7
1584	8.26887	Only HiRIEF	PYGB
1585	8.2677	SomaScan and HiRIEF	MAN1C1
1586	8.26627	SomaScan and HiRIEF	DDX46
1587	8.26539	SomaScan and HiRIEF	STAT1
1588	8.26351	Only HiRIEF	PPM1F
1589	8.26251	SomaScan and HiRIEF	ANXA6
1590	8.26238	Only HiRIEF	FSCN1
1591	8.26058	Olink PEA and HiRIEF	CPPED1
1592	8.26016	SomaScan and HiRIEF	CAB39
1593	8.25986	Only HiRIEF	AOX1
1594	8.25875	All three	VAT1
1595	8.25404	All three	MMP7
1596	8.25366	SomaScan and HiRIEF	PPIC
1597	8.25355	Only HiRIEF	GASK1A
1598	8.25129	All three	MEPE
1599	8.25127	Only HiRIEF	SLC2A3
1600	8.24857	SomaScan and HiRIEF	LTBP4
1601	8.2484	All three	PLA2G2A
1602	8.24785	SomaScan and HiRIEF	RPS3A
1603	8.24686	Only HiRIEF	CDK5RAP2
1604	8.24681	Only HiRIEF	MYO1F
1605	8.24678	SomaScan and HiRIEF	ACP1
1606	8.24589	Only HiRIEF	IPO5
1607	8.24473	Only HiRIEF	HLA-DPB1
1608	8.24416	SomaScan and HiRIEF	PGLS
1609	8.24386	Only HiRIEF	PFKP
1610	8.24294	Only HiRIEF	ME1
1611	8.24259	Only HiRIEF	PABPC1
1612	8.24223	Only HiRIEF	IVL
1613	8.24214	Only HiRIEF	IGLC7
1614	8.24131	Only HiRIEF	COBLL1
1615	8.24048	Only HiRIEF	C16orf89
1616	8.23905	Only HiRIEF	GSTM2
1617	8.23799	SomaScan and HiRIEF	VAPB
1618	8.2376	Only HiRIEF	SORL1
1619	8.23741	SomaScan and HiRIEF	GABARAPL2
1620	8.23608	SomaScan and HiRIEF	OLFML3
1621	8.23343	Only HiRIEF	VPS35
1622	8.23335	SomaScan and HiRIEF	TNNT3
1623	8.23104	All three	SIRPB1
1624	8.23087	Only HiRIEF	NAGA
1625	8.22942	All three	MMP1
1626	8.22866	SomaScan and HiRIEF	LCN1
1627	8.22853	Only HiRIEF	ENPP1
1628	8.2253	Only HiRIEF	XPO1
1629	8.22442	All three	CHRDL2
1630	8.22308	SomaScan and HiRIEF	FHL1
1631	8.22292	All three	NTRK2
1632	8.2228	Only HiRIEF	ELOVL7
1633	8.22026	SomaScan and HiRIEF	PTGES3
1634	8.2184	SomaScan and HiRIEF	HSPH1
1635	8.21826	Only HiRIEF	NAXE
1636	8.21649	Only HiRIEF	TMEM40
1637	8.21616	SomaScan and HiRIEF	TBCE
1638	8.21585	Only HiRIEF	PSMB10
1639	8.21238	Only HiRIEF	ZC4H2
1640	8.20947	SomaScan and HiRIEF	PGM2
1641	8.2042	Only HiRIEF	IGLV3-25
1642	8.20379	Only HiRIEF	NIT1
1643	8.20239	SomaScan and HiRIEF	CHST11
1644	8.19877	Only HiRIEF	MYH7
1645	8.19736	All three	ANXA5
1646	8.19723	SomaScan and HiRIEF	DCBLD1
1647	8.19721	Only HiRIEF	RGCC
1648	8.19452	Only HiRIEF	AKAP12
1649	8.19402	Only HiRIEF	CDA
1650	8.1934	SomaScan and HiRIEF	PA2G4
1651	8.19274	Only HiRIEF	ANKRD11
1652	8.19089	Only HiRIEF	LALBA
1653	8.19011	Only HiRIEF	SRSF1
1654	8.19004	SomaScan and HiRIEF	RAN
1655	8.18902	Only HiRIEF	NCF4
1656	8.18814	Olink PEA and HiRIEF	CEACAM1
1657	8.18642	Only HiRIEF	ARHGAP45
1658	8.18468	SomaScan and HiRIEF	CLINT1
1659	8.18387	Only HiRIEF	MGAT5
1660	8.18383	Only HiRIEF	B3GNT7
1661	8.18316	SomaScan and HiRIEF	TP53I3
1662	8.18117	Only HiRIEF	SASH3
1663	8.17812	All three	PDCD6
1664	8.17533	SomaScan and HiRIEF	PCBD1
1665	8.1744	Only HiRIEF	HSPD1
1666	8.17258	Only HiRIEF	RPL13A
1667	8.16984	SomaScan and HiRIEF	KPNB1
1668	8.16717	SomaScan and HiRIEF	RRAS2
1669	8.16277	Only HiRIEF	TRIM36
1670	8.16269	Only HiRIEF	PTBP2
1671	8.16179	Only HiRIEF	NPEPPS
1672	8.16101	Only HiRIEF	CEMIP
1673	8.16067	SomaScan and HiRIEF	TLN2
1674	8.15775	Only HiRIEF	ST14
1675	8.15664	Only HiRIEF	SNX6
1676	8.15592	Only HiRIEF	GNAQ
1677	8.15585	Only HiRIEF	TOR1B
1678	8.15457	Only HiRIEF	PPP1R16B
1679	8.15446	Only HiRIEF	ATP6V1E1
1680	8.15426	Only HiRIEF	IGLV3-1
1681	8.15344	Only HiRIEF	GUCY2C
1682	8.1518	Only HiRIEF	KARS1
1683	8.15148	Only HiRIEF	OXSR1
1684	8.15142	Only HiRIEF	ATP5F1B
1685	8.1506	SomaScan and HiRIEF	STMN1
1686	8.15053	Only HiRIEF	WDFY3
1687	8.14996	SomaScan and HiRIEF	HDHD2
1688	8.14788	SomaScan and HiRIEF	EEF1B2
1689	8.14542	SomaScan and HiRIEF	CD36
1690	8.14454	Only HiRIEF	THUMPD2
1691	8.14267	All three	CCL16
1692	8.14248	Only HiRIEF	ENOPH1
1693	8.14072	Only HiRIEF	IGHV4-4
1694	8.14069	Olink PEA and HiRIEF	SUSD2
1695	8.13851	Only HiRIEF	PPP1R11
1696	8.13714	All three	TINAGL1
1697	8.13611	Only HiRIEF	SRCIN1
1698	8.13534	Only HiRIEF	KHK
1699	8.13534	SomaScan and HiRIEF	PLA2G12B
1700	8.13385	All three	SIRPA
1701	8.13211	All three	CD74
1702	8.13154	Only HiRIEF	RPS6
1703	8.12666	All three	CDSN
1704	8.123	SomaScan and HiRIEF	OLFM2
1705	8.12272	Only HiRIEF	LCP2
1706	8.12204	SomaScan and HiRIEF	MX1
1707	8.12195	Only HiRIEF	SIL1
1708	8.11871	All three	CASP3
1709	8.11862	SomaScan and HiRIEF	MTHFD1
1710	8.11438	Olink PEA and HiRIEF	THOP1
1711	8.1143	Olink PEA and HiRIEF	DCTN1
1712	8.11401	SomaScan and HiRIEF	CHMP2A
1713	8.1096	Only HiRIEF	S100B
1714	8.10892	All three	SRC
1715	8.10704	SomaScan and HiRIEF	ADAMTS1
1716	8.10625	Only HiRIEF	CCDC168
1717	8.10615	SomaScan and HiRIEF	ISG15
1718	8.10563	SomaScan and HiRIEF	PCDH9
1719	8.10492	Only HiRIEF	FAM234A
1720	8.10261	SomaScan and HiRIEF	DSTN
1721	8.10124	SomaScan and HiRIEF	EIF4A1
1722	8.10103	Olink PEA and HiRIEF	SERPINB9
1723	8.10082	Only HiRIEF	SAR1B
1724	8.09843	All three	TNFSF13B
1725	8.0984	SomaScan and HiRIEF	CPA4
1726	8.09704	SomaScan and HiRIEF	PNOC
1727	8.09496	Olink PEA and HiRIEF	LPL
1728	8.0943	Only HiRIEF	RAX2
1729	8.09076	SomaScan and HiRIEF	GIP
1730	8.08951	SomaScan and HiRIEF	PIP4K2A
1731	8.08902	SomaScan and HiRIEF	CHST12
1732	8.08382	SomaScan and HiRIEF	UBE2L6
1733	8.08313	SomaScan and HiRIEF	GHR
1734	8.08206	Only HiRIEF	RBBP8
1735	8.08177	Only HiRIEF	MFN2
1736	8.08166	Only HiRIEF	ACTBL2
1737	8.07967	All three	NCAN
1738	8.07767	Only HiRIEF	MAT1A
1739	8.0776	SomaScan and HiRIEF	MPST
1740	8.0774	All three	THBS2
1741	8.07738	Only HiRIEF	ADAMTS17
1742	8.07476	SomaScan and HiRIEF	PSAT1
1743	8.07327	Only HiRIEF	DDB1
1744	8.07314	SomaScan and HiRIEF	HMGB2
1745	8.07172	Only HiRIEF	IGLV2-11
1746	8.0714	All three	TYRO3
1747	8.07055	Olink PEA and HiRIEF	AHSP
1748	8.06829	SomaScan and HiRIEF	CFB
1749	8.06576	Only HiRIEF	KRT85
1750	8.06041	All three	DPEP1
1751	8.05805	Only HiRIEF	KIF21A
1752	8.05594	Only HiRIEF	MOGS
1753	8.05302	Olink PEA and HiRIEF	CLUL1
1754	8.05168	Olink PEA and HiRIEF	LY96
1755	8.04984	All three	TEK
1756	8.04927	SomaScan and HiRIEF	NRXN1
1757	8.04916	SomaScan and HiRIEF	GMDS
1758	8.04898	Only HiRIEF	LRIG2
1759	8.04524	Only HiRIEF	ATP6V1A
1760	8.04521	Only HiRIEF	IFT81
1761	8.04382	Olink PEA and HiRIEF	ITGA11
1762	8.04223	All three	GLO1
1763	8.04201	SomaScan and HiRIEF	CLTC
1764	8.04021	Only HiRIEF	PLCH1
1765	8.03747	Only HiRIEF	STAG2
1766	8.03555	SomaScan and HiRIEF	PLD3
1767	8.0354	SomaScan and HiRIEF	GSTT1
1768	8.03398	SomaScan and HiRIEF	TNFAIP6
1769	8.03287	Only HiRIEF	DMGDH
1770	8.03189	Olink PEA and HiRIEF	THY1
1771	8.03155	Olink PEA and HiRIEF	HSD11B1
1772	8.0291	Only HiRIEF	EPX
1773	8.02834	Only HiRIEF	PARVG
1774	8.02596	SomaScan and HiRIEF	TXNDC12
1775	8.0258	Only HiRIEF	RAB33B
1776	8.02535	SomaScan and HiRIEF	SKP1
1777	8.02456	SomaScan and HiRIEF	CDH11
1778	8.02296	SomaScan and HiRIEF	GABARAP
1779	8.02273	Only HiRIEF	LAMC3
1780	8.0227	SomaScan and HiRIEF	GNS
1781	8.02041	SomaScan and HiRIEF	TCP1
1782	8.01941	Only HiRIEF	APOL2
1783	8.0194	SomaScan and HiRIEF	G3BP1
1784	8.01556	All three	APLP1
1785	8.01539	Only HiRIEF	ISG20
1786	8.01495	All three	AMIGO2
1787	8.01267	Only HiRIEF	STXBP2
1788	8.01134	SomaScan and HiRIEF	BPIFA1
1789	8.00867	Only HiRIEF	GMPS
1790	8.00757	All three	LEP
1791	8.00387	Only HiRIEF	AP2B1
1792	8.00272	Only HiRIEF	CUTA
1793	8.00099	SomaScan and HiRIEF	LRP2
1794	7.99841	Only HiRIEF	HTT
1795	7.99798	Only HiRIEF	ASNS
1796	7.99678	Only HiRIEF	DPYS
1797	7.995	Olink PEA and HiRIEF	PPM1A
1798	7.99463	Only HiRIEF	LRRFIP2
1799	7.99342	SomaScan and HiRIEF	PTPN4
1800	7.99227	Only HiRIEF	ABI1
1801	7.99038	Only HiRIEF	LAMA3
1802	7.98983	SomaScan and HiRIEF	PPP1R14A
1803	7.98565	Only HiRIEF	SNX20
1804	7.98473	Only HiRIEF	STAG1
1805	7.97644	SomaScan and HiRIEF	ALDH1A3
1806	7.97264	Only HiRIEF	CSAD
1807	7.97245	Only HiRIEF	ZNF875
1808	7.97213	Only HiRIEF	TSNAX
1809	7.97048	Only HiRIEF	DERA
1810	7.96922	Only HiRIEF	TFG
1811	7.96914	Only HiRIEF	ZNF529
1812	7.9685	Only HiRIEF	INTS10
1813	7.96373	Only HiRIEF	GRSF1
1814	7.96286	Olink PEA and HiRIEF	ATP6AP2
1815	7.96072	SomaScan and HiRIEF	IFIT2
1816	7.95768	Only HiRIEF	PDCL3
1817	7.95741	Only HiRIEF	HEBP2
1818	7.95628	Only HiRIEF	EPS15
1819	7.95459	Only HiRIEF	ACBD5
1820	7.95316	SomaScan and HiRIEF	SECTM1
1821	7.95311	Only HiRIEF	PLD1
1822	7.95296	Only HiRIEF	TSPAN9
1823	7.9518	Only HiRIEF	TARS1
1824	7.95054	Only HiRIEF	EFHD2
1825	7.94948	Only HiRIEF	PGM2L1
1826	7.94875	Only HiRIEF	EMILIN2
1827	7.94463	Only HiRIEF	TPP2
1828	7.9415	Only HiRIEF	IGKV1D-8
1829	7.94106	SomaScan and HiRIEF	SYK
1830	7.93704	Only HiRIEF	TANGO2
1831	7.93164	All three	HMBS
1832	7.93123	Only HiRIEF	CRLF3
1833	7.93084	All three	APEX1
1834	7.93053	SomaScan and HiRIEF	JAG1
1835	7.92903	SomaScan and HiRIEF	ANXA7
1836	7.92624	All three	LILRA2
1837	7.92444	SomaScan and HiRIEF	SERPINH1
1838	7.92399	Only HiRIEF	STX11
1839	7.92257	All three	CTSV
1840	7.92229	All three	APRT
1841	7.92093	Only HiRIEF	MTTP
1842	7.91734	Only HiRIEF	TEX2
1843	7.91499	SomaScan and HiRIEF	MANEA
1844	7.909	Only HiRIEF	GNG12
1845	7.90787	Only HiRIEF	SEC31A
1846	7.90686	Only HiRIEF	UBE2J2
1847	7.90591	Only HiRIEF	CYP3A43
1848	7.89968	All three	SUMF2
1849	7.89524	SomaScan and HiRIEF	ISOC1
1850	7.88898	SomaScan and HiRIEF	DENR
1851	7.88763	Only HiRIEF	HID1
1852	7.88692	SomaScan and HiRIEF	GXYLT1
1853	7.88622	Only HiRIEF	EMD
1854	7.88618	Only HiRIEF	VIL1
1855	7.88271	Only HiRIEF	APEH
1856	7.88107	Only HiRIEF	IPO7
1857	7.88049	All three	TIMP3
1858	7.87402	Only HiRIEF	ARMC2
1859	7.87369	SomaScan and HiRIEF	NAP1L4
1860	7.86969	SomaScan and HiRIEF	PCYOX1L
1861	7.86688	Only HiRIEF	DENND3
1862	7.86604	SomaScan and HiRIEF	BPI
1863	7.86004	Only HiRIEF	APPL2
1864	7.85774	Only HiRIEF	CHST10
1865	7.85501	Only HiRIEF	SDK1
1866	7.84843	SomaScan and HiRIEF	MAMDC2
1867	7.8455	Only HiRIEF	AARS1
1868	7.84495	SomaScan and HiRIEF	ECE1
1869	7.84294	SomaScan and HiRIEF	EFNB2
1870	7.84115	Only HiRIEF	GPX4
1871	7.83876	Only HiRIEF	DAB1
1872	7.83387	Olink PEA and HiRIEF	NECTIN2
1873	7.83322	Only HiRIEF	AGL
1874	7.82221	SomaScan and HiRIEF	A2ML1
1875	7.82219	Only HiRIEF	STK10
1876	7.82194	All three	LRP11
1877	7.82124	Only HiRIEF	IGHV1-2
1878	7.81687	All three	SNAP29
1879	7.81637	SomaScan and HiRIEF	OLA1
1880	7.81307	SomaScan and HiRIEF	SULF2
1881	7.81122	Only HiRIEF	GPSM1
1882	7.8111	Only HiRIEF	UPB1
1883	7.81096	Only HiRIEF	PEX1
1884	7.8103	Only HiRIEF	MPP1
1885	7.80926	SomaScan and HiRIEF	MXRA7
1886	7.80725	Only HiRIEF	ACOT7
1887	7.80634	Olink PEA and HiRIEF	SCLY
1888	7.80561	Only HiRIEF	LRRC4
1889	7.79863	SomaScan and HiRIEF	GLA
1890	7.79086	All three	CPXM1
1891	7.79016	Only HiRIEF	AP1M1
1892	7.78952	All three	ANGPTL4
1893	7.7883	SomaScan and HiRIEF	GAA
1894	7.78636	Only HiRIEF	GARS1
1895	7.78238	Only HiRIEF	CCT2
1896	7.78184	Only HiRIEF	PRRC1
1897	7.77793	Only HiRIEF	ARCN1
1898	7.77749	Olink PEA and HiRIEF	SRPK2
1899	7.77487	Olink PEA and HiRIEF	AGXT
1900	7.77022	All three	CPB1
1901	7.76847	Only HiRIEF	IGKV1-27
1902	7.76426	All three	HAGH
1903	7.75882	Olink PEA and HiRIEF	LBR
1904	7.75814	Only HiRIEF	REPS1
1905	7.75414	All three	SMPD1
1906	7.75388	SomaScan and HiRIEF	GCLM
1907	7.74581	Only HiRIEF	PRPF4B
1908	7.73955	Only HiRIEF	ABCA8
1909	7.739	SomaScan and HiRIEF	ASAP2
1910	7.73789	SomaScan and HiRIEF	LZIC
1911	7.73695	All three	PMVK
1912	7.72447	SomaScan and HiRIEF	FSTL4
1913	7.72372	All three	CPVL
1914	7.72017	Only HiRIEF	ABAT
1915	7.71611	All three	NCF2
1916	7.71479	Only HiRIEF	SERPINB3
1917	7.7124	Only HiRIEF	GALNT5
1918	7.70655	Only HiRIEF	MARCKS
1919	7.70547	Olink PEA and HiRIEF	FKBP5
1920	7.69356	SomaScan and HiRIEF	CTHRC1
1921	7.68876	SomaScan and HiRIEF	CPNE1
1922	7.68618	All three	PODXL2
1923	7.6811	Only HiRIEF	SNX12
1924	7.67105	Only HiRIEF	TCAP
1925	7.66889	Only HiRIEF	RESF1
1926	7.65623	All three	LILRB2
1927	7.65439	Olink PEA and HiRIEF	FES
1928	7.65293	Only HiRIEF	PLD4
1929	7.65215	SomaScan and HiRIEF	CASS4
1930	7.64724	Only HiRIEF	TC2N
1931	7.64664	Only HiRIEF	DIAPH3
1932	7.62709	Only HiRIEF	YARS1
1933	7.62666	SomaScan and HiRIEF	RRBP1
1934	7.62122	Olink PEA and HiRIEF	GGT1
1935	7.6097	Only HiRIEF	PCGF1
1936	7.60737	Only HiRIEF	C1GALT1
1937	7.60513	Only HiRIEF	UBA6
1938	7.59981	All three	CREG1
1939	7.5977	Olink PEA and HiRIEF	SCGB3A2
1940	7.59174	Olink PEA and HiRIEF	CES2
1941	7.58536	Only HiRIEF	EPHX4
1942	7.58382	Only HiRIEF	RB1CC1
1943	7.57747	SomaScan and HiRIEF	HS6ST3
1944	7.57105	Only HiRIEF	C1orf127
1945	7.57033	SomaScan and HiRIEF	PAIP1
1946	7.56779	SomaScan and HiRIEF	ITPA
1947	7.56606	SomaScan and HiRIEF	FKBP2
1948	7.5604	Only HiRIEF	PTBP1
1949	7.55308	SomaScan and HiRIEF	RBBP5
1950	7.54947	Only HiRIEF	PAFAH1B1
1951	7.54303	Only HiRIEF	ACO2
1952	7.53337	Only HiRIEF	ATE1
1953	7.52636	Only HiRIEF	SLC38A6
1954	7.52196	SomaScan and HiRIEF	NRXN3
1955	7.52075	All three	RNASE3
1956	7.52033	Only HiRIEF	ATIC
1957	7.51699	Only HiRIEF	PARP14
1958	7.51622	All three	CXCL12
1959	7.51366	Only HiRIEF	RALB
1960	7.50851	All three	ANXA11
1961	7.47422	Only HiRIEF	JAML
1962	7.4712	Only HiRIEF	TUFM
1963	7.46302	SomaScan and HiRIEF	UCHL1
1964	7.45408	Only HiRIEF	RAB11B
1965	7.44959	SomaScan and HiRIEF	PPP2R1A
1966	7.4488	Only HiRIEF	LSM8
1967	7.44659	All three	NOTCH3
1968	7.44453	Only HiRIEF	SEPTIN10
1969	7.43444	Only HiRIEF	ABCC10
1970	7.42959	Only HiRIEF	ARSG
1971	7.4289	Only HiRIEF	AMPD1
1972	7.41864	Only HiRIEF	MYH14
1973	7.41672	SomaScan and HiRIEF	ETFA
1974	7.41349	Only HiRIEF	TOR2A
1975	7.40127	All three	SRP14
1976	7.39863	Only HiRIEF	HRNR
1977	7.39402	SomaScan and HiRIEF	IGHE
1978	7.39347	Only HiRIEF	CYFIP1
1979	7.39213	SomaScan and HiRIEF	SSRP1
1980	7.39082	Only HiRIEF	KCNIP2
1981	7.3867	Only HiRIEF	IGLV3-10
1982	7.38613	SomaScan and HiRIEF	SCGB3A1
1983	7.38003	Only HiRIEF	METRNL
1984	7.37953	SomaScan and HiRIEF	RPN1
1985	7.37689	SomaScan and HiRIEF	KRTDAP
1986	7.36163	Only HiRIEF	XRN1
1987	7.35249	Only HiRIEF	TRMT1L
1988	7.34617	SomaScan and HiRIEF	APBB2
1989	7.3385	Only HiRIEF	LDHAL6B
1990	7.31223	Only HiRIEF	FUOM
1991	7.30744	SomaScan and HiRIEF	TFR2
1992	7.29864	Only HiRIEF	AP2M1
1993	7.29511	SomaScan and HiRIEF	OSTM1
1994	7.26743	Only HiRIEF	XRCC5
1995	7.25761	SomaScan and HiRIEF	XRCC6
1996	7.25696	Only HiRIEF	IGHV3-20
1997	7.24494	Only HiRIEF	CCDC171
1998	7.24089	SomaScan and HiRIEF	ITGAL
1999	7.23807	SomaScan and HiRIEF	SLITRK4
[truncated: 38 more rows]

## Sheet: figure_2c
HiRIEF LC-MS/MS TMT ratio (x axis, log2)	Clinical immunoassay measurement (y axis, log2)	Protein
0.447671	6.45943	CRP
-0.467747	5.24793	CRP
-0.835549	4.70044	CRP
-0.216745	5.83289	CRP
-0.236371	5.49185	CRP
-0.240582	5.61471	CRP
-0.912287	5	CRP
-0.650512	5.12928	CRP
0.135482	5.97728	CRP
0.517253	6.87036	CRP
0.601235	7.24793	CRP
0.0560699	6.53916	CRP
0.790297	7.41785	CRP
0.607864	7.32193	CRP
-0.396696	5.2854	CRP
0.744231	7.20945	CRP
0.862688	7.53138	CRP
0.81922	7.5157	CRP
0.536049	7	CRP
0.57573	7.80735	CRP
0.290275	0.15056	AST
-0.106299	-0.234465	AST
0.017592	-0.152003	AST
0.0873169	-0.304006	AST
0.265151	0.111031	AST
0.292243	0.650765	AST
-0.328901	-0.810966	AST
-0.307603	-0.761213	AST
-0.0829288	0	AST
0.854221	1.30451	AST
-0.468922	-0.810966	AST
-0.164029	0.367371	AST
-0.219565	-0.535332	AST
-0.067702	-0.304006	AST
1.01276	1.46989	AST
0.373204	0.443607	AST
-0.267244	-0.599462	AST
-0.0454719	-0.321928	AST
-0.527669	-1.25154	AST
1.18982	1.63691	AST
0.253372	0.250962	ALT
0.0226201	-0.0740006	ALT
0.224535	0.687061	ALT
0.0189042	0.389567	ALT
-0.0756151	-0.321928	ALT
0.724113	1.8679	ALT
-0.0910586	-1.8365	ALT
0.0681066	-0.251539	ALT
0.137101	0.790772	ALT
0.579211	1.40054	ALT
-0.414306	-1.4344	ALT
-0.301803	0.505891	ALT
-0.753543	-0.943416	ALT
-0.721894	-1.64386	ALT
0.854576	1.95606	ALT
0.149214	0.378512	ALT
-0.657115	-0.810966	ALT
-0.266345	-0.621488	ALT
-0.285026	-0.943416	ALT
0.595182	1.03562	ALT

## Sheet: figure_3a
PC1	PC2	Type
0.130590941126218	-0.183507735734706	COVID
-0.000193964435744134	-0.0312980685761489	COVID
0.169264093265184	0.00682317305541093	COVID
0.194534436808193	-0.24791457530952	COVID
0.0643839808136811	-0.0985368487323654	COVID
0.202073021166928	-0.011418133468585	COVID
-0.388405148139959	0.127915948093858	HC
-0.240639999570787	-0.222669479749606	HC
-0.304779717737549	0.224489663079203	HC
0.0114699580505271	-0.207951094065278	COVID
0.061393400383828	-0.0651881256431953	COVID
0.0814400631014924	-0.0309063426534542	COVID
0.132452593150068	0.0794036792673587	COVID
0.00386698031457601	-0.0098659988996368	COVID
0.0420119952102099	0.226602754726754	COVID
0.153915460528635	-0.23598990229322	COVID
0.0711961474599505	-0.033329265042548	COVID
0.284707066800912	0.0688294265388121	COVID
0.195654784197326	0.16448036045728	COVID
0.0574982898751322	0.106619122545985	COVID
0.158972417803933	-0.00703194649660487	COVID
-0.0409850931912723	0.000985398529244982	COVID
0.0690419019048427	0.674162351723924	COVID
-0.254404318902099	0.0725518084109261	HC
-0.28943226244277	-0.152975391256724	HC
-0.207513161365168	-0.226075966852803	HC
-0.35811386617629	0.011795188345638	HC

## Sheet: figure_3b
Gene name	Protein	FDR q value	log2-Fold change	Alteration	Shade	Shade category
FLG2	ENSP00000373370.4	0.801755	0.0581616	Up in Covid-19	0.00558109	1
KRT10	ENSP00000269576.5;ENSP00000490524.2	0.828145	-0.0482561	Down in Covid-19	0.00395187	1
DSG1	ENSP00000257192.4	0.588481	-0.0748901	Down in Covid-19	0.0172448	1
DPYSL2	ENSP00000427985.2;ENSP00000427954.1;ENSP00000309539.5;ENSP00000431117.1	0.111833	-0.384067	Down in Covid-19	0.365412	2
IL1R2	ENSP00000330959.3;ENSP00000377066.2;ENSP00000408415.1;ENSP00000414611.1	0.00594224	-0.465624	Down in Covid-19	1.0365	5
APOM	ENSP00000397018.1;ENSP00000403062.1;ENSP00000389591.2;ENSP00000395189.2;ENSP00000383021.3;ENSP00000372930.4;ENSP00000413055.2;ENSP00000416335.2;ENSP00000394610.2;ENSP00000392489.1;ENSP00000393581.1;ENSP00000401684.2;ENSP00000414574.2;ENSP00000392021.2;ENSP00000398944.2;ENSP00000412182.1;ENSP00000413446.1;ENSP00000405730.2;ENSP00000365083.2;ENSP00000365085.4;ENSP00000365081.3	0.00767728	-0.362819	Down in Covid-19	0.767287	4
NPPA	ENSP00000365663.3;ENSP00000365659.1	0.555831	0.123578	Up in Covid-19	0.0315195	1
PCYOX1	ENSP00000404327.1;ENSP00000413178.1;ENSP00000387654.2;ENSP00000264441.5;ENSP00000408751.1	0.070899	-0.454237	Down in Covid-19	0.522082	3
CES3	ENSP00000377602.1;ENSP00000456203.1;ENSP00000304782.4;ENSP00000457547.1;ENSP00000445559.1	0.578311	-0.227858	Down in Covid-19	0.0541934	1
CTSS	ENSP00000506001.1;ENSP00000505326.1;ENSP00000506248.1;ENSP00000505113.1;ENSP00000357981.3;ENSP00000475176.2;ENSP00000475557.2;ENSP00000505359.1;ENSP00000505020.1;ENSP00000475812.2;ENSP00000506603.1;ENSP00000504934.1;ENSP00000408414.2;ENSP00000505313.1;ENSP00000504885.1	0.0164434	-0.386057	Down in Covid-19	0.688728	3
TGOLN2	ENSP00000366603.3;ENSP00000381312.2;ENSP00000387035.1;ENSP00000386443.3;ENSP00000391190.2	0.0249452	-0.572628	Down in Covid-19	0.91793	4
ANGPTL4	ENSP00000470307.1;ENSP00000473090.1;ENSP00000471345.1;ENSP00000301455.1;ENSP00000473025.1;ENSP00000377534.1;ENSP00000472551.1;ENSP00000472869.1	0.0381152	-0.286388	Down in Covid-19	0.406357	2
COLEC10	ENSP00000332723.2	0.343144	-0.0921052	Down in Covid-19	0.0427851	1
LRRC4B	ENSP00000471502.1;ENSP00000373853.3;ENSP00000498662.1;ENSP00000472528.1	0.0194411	-0.524518	Down in Covid-19	0.897598	4
TIE1	ENSP00000361554.3;ENSP00000440063.1	0.343077	-0.0653091	Down in Covid-19	0.0303431	1
THUMPD2	ENSP00000423933.1;ENSP00000368001.4;ENSP00000434844.1;ENSP00000426202.2	0.761489	0.168595	Up in Covid-19	0.019951	1
C8A	ENSP00000354458.3	0.237329	0.125142	Up in Covid-19	0.0781697	1
ANG	ENSP00000336762.6;ENSP00000381077.4	0.949318	0.00624883	Up in Covid-19	0.00014115	1
ATF6B	ENSP00000404814.2;ENSP00000399764.2;ENSP00000389467.1;ENSP00000404725.2;ENSP00000391131.2;ENSP00000399944.1;ENSP00000293709.6;ENSP00000372642.4;ENSP00000412066.1;ENSP00000364349.3;ENSP00000364347.4;ENSP00000393419.2	0.00049567	0.308766	Up in Covid-19	1.02041	5
ATP6AP1	ENSP00000503173.1;ENSP00000398511.1;ENSP00000392375.1;ENSP00000408317.1;ENSP00000503588.1;ENSP00000358777.2;ENSP00000411209.1;ENSP00000396643.1;ENSP00000408470.1;ENSP00000502914.1;ENSP00000482243.2	0.0016347	0.510631	Up in Covid-19	1.4229	5
FHL1	ENSP00000486439.1;ENSP00000499016.1;ENSP00000498581.1;ENSP00000486436.1;ENSP00000498503.1;ENSP00000377710.2;ENSP00000477609.1;ENSP00000498684.1;ENSP00000391779.1;ENSP00000389920.1;ENSP00000486631.1;ENSP00000487318.1;ENSP00000485897.1;ENSP00000487377.1;ENSP00000408038.1;ENSP00000487147.2;ENSP00000487360.1;ENSP00000444815.1;ENSP00000486134.1;ENSP00000499033.1;ENSP00000413798.1;ENSP00000443333.1;ENS…	0.278967	0.166685	Up in Covid-19	0.092418	1
HNRNPA2B1	ENSP00000504660.1;ENSP00000503961.1;ENSP00000503242.1;ENSP00000504571.1;ENSP00000497298.1;ENSP00000503452.1;ENSP00000504799.1;ENSP00000503190.1;ENSP00000503898.1;ENSP00000503968.1;ENSP00000503885.1;ENSP00000503870.1;ENSP00000504049.1;ENSP00000504059.1;ENSP00000503550.1;ENSP00000503236.1;ENSP00000503521.1;ENSP00000503360.1;ENSP00000503021.1;ENSP00000503915.1;ENSP00000503460.1;ENSP00000346694.4;ENS…	0.00984102	0.641237	Up in Covid-19	1.28694	5
ISG15	ENSP00000485643.1;ENSP00000485313.1;ENSP00000496832.1	0.00701718	1.82348	Up in Covid-19	3.92749	7
PGRMC1	ENSP00000217971.7;ENSP00000442821.1	0.297994	-0.0756366	Down in Covid-19	0.0397691	1
PIGR	ENSP00000348888.4	0.418721	0.0907819	Up in Covid-19	0.0343224	1
CHD8	ENSP00000406288.3;ENSP00000495240.1;ENSP00000494402.1;ENSP00000451601.1;ENSP00000495070.1;ENSP00000451071.2;ENSP00000451442.2;ENSP00000496730.1;ENSP00000495174.1;ENSP00000493865.1;ENSP00000496722.1;ENSP00000496565.1;ENSP00000450957.1	0.218669	-2.14684	Down in Covid-19	1.41737	5
KRT17	ENSP00000308452.8;ENSP00000497161.1;ENSP00000468672.1;ENSP00000467418.1	0.4536	0.211705	Up in Covid-19	0.072684	1
PSMD5	ENSP00000363030.2;ENSP00000210313.2;ENSP00000363011.5;ENSP00000435773.1;ENSP00000487480.1	0.866018	0.0394195	Up in Covid-19	0.00246265	1
LYPLA2	ENSP00000363638.3;ENSP00000409004.1;ENSP00000363629.2;ENSP00000363627.3;ENSP00000363626.3;ENSP00000388003.1;ENSP00000363625.1	0.0353866	0.283436	Up in Covid-19	0.411311	2
CALD1	ENSP00000398826.1;ENSP00000411476.2;ENSP00000395710.1;ENSP00000401988.1;ENSP00000354826.2;ENSP00000394715.1;ENSP00000354513.2;ENSP00000390926.1;ENSP00000416611.1;ENSP00000376826.2;ENSP00000407522.1;ENSP00000393621.1;ENSP00000419673.1;ENSP00000502281.1	0.00503888	0.481873	Up in Covid-19	1.10718	5
CNTN3	ENSP00000263665.6	0.136431	-0.207168	Down in Covid-19	0.179219	1
SIRPB2	ENSP00000432656.1;ENSP00000435045.1;ENSP00000352849.3;ENSP00000402438.1;ENSP00000477149.1	0.10125	-0.23595	Down in Covid-19	0.234677	1
CRP	ENSP00000255030.5;ENSP00000402788.1;ENSP00000357093.1;ENSP00000357092.1;ENSP00000357091.1	0.0023378	1.1376	Up in Covid-19	2.99324	7
MUCL1	ENSP00000449369.1;ENSP00000311364.5	0.116758	-0.348493	Down in Covid-19	0.325044	2
RALB	ENSP00000402866.1;ENSP00000272519.4;ENSP00000414224.1;ENSP00000393782.1;ENSP00000398162.1;ENSP00000407062.1;ENSP00000487037.1	0.195514	-0.610016	Down in Covid-19	0.432392	2
NID1	ENSP00000355554.3;ENSP00000264187.6	0.834094	0.0118091	Up in Covid-19	0.00093038	1
RBBP8	ENSP00000464628.1;ENSP00000462390.1;ENSP00000464284.1;ENSP00000463738.1;ENSP00000463439.1;ENSP00000323050.5;ENSP00000382628.2;ENSP00000382630.2;ENSP00000382627.2;ENSP00000354024.5;ENSP00000463310.1;ENSP00000477396.1;ENSP00000464691.1;ENSP00000463544.1	0.256515	-0.156973	Down in Covid-19	0.0927534	1
IGDCC4	ENSP00000319623.3	0.00244572	-0.674719	Down in Covid-19	1.76209	6
CRHBP	ENSP00000274368.4;ENSP00000426097.1	0.112763	0.261422	Up in Covid-19	0.247784	1
MMP11	ENSP00000483349.1;ENSP00000486551.1;ENSP00000486195.1;ENSP00000215743.3;ENSP00000409860.1;ENSP00000408070.1;ENSP00000412107.1	0.0823555	-0.621415	Down in Covid-19	0.673805	3
GSTO1	ENSP00000358727.5;ENSP00000406708.1;ENSP00000405325.1;ENSP00000441488.1;ENSP00000358724.4	0.00029806	0.551609	Up in Covid-19	1.94481	6
COPB1	ENSP00000249923.3;ENSP00000397873.2;ENSP00000436383.1;ENSP00000431530.1;ENSP00000436401.1	0.234699	0.155852	Up in Covid-19	0.0981071	1
CASP3	ENSP00000377210.2;ENSP00000311032.4;ENSP00000428929.1;ENSP00000428372.1;ENSP00000377213.4;ENSP00000407142.2	0.78665	0.0624701	Up in Covid-19	0.00651053	1
STMN1	ENSP00000410452.2;ENSP00000387858.2;ENSP00000382633.1;ENSP00000350531.2;ENSP00000363409.1;ENSP00000407567.1	0.289033	-0.33052	Down in Covid-19	0.178168	1
FAT4	ENSP00000501473.2;ENSP00000377862.4;ENSP00000335169.5	0.0376455	-0.181804	Down in Covid-19	0.258942	2
SERPINA10	ENSP00000484632.1;ENSP00000482029.2;ENSP00000261994.4;ENSP00000450896.1;ENSP00000376809.1;ENSP00000450971.1	0.194415	0.136298	Up in Covid-19	0.0969444	1
TF	ENSP00000417468.1;ENSP00000401505.1;ENSP00000418396.1;ENSP00000419338.1;ENSP00000418716.1;ENSP00000385834.3;ENSP00000419714.1	0.0146407	-0.448124	Down in Covid-19	0.822056	4
SPDYA	ENSP00000368898.4;ENSP00000335628.5;ENSP00000414086.1;ENSP00000395240.1	0.0480664	0.758193	Up in Covid-19	0.999419	4
ALAD	ENSP00000386284.3;ENSP00000392748.1;ENSP00000415737.1;ENSP00000398438.1	0.0023378	0.305726	Up in Covid-19	0.804424	4
H6PD	ENSP00000366620.2;ENSP00000473348.1	0.619435	-0.0394018	Down in Covid-19	0.00819574	1
PSMB2	ENSP00000362334.3;ENSP00000479706.1	0.067917	0.309918	Up in Covid-19	0.36199	2
KCTD12	ENSP00000366694.2	0.018193	0.322525	Up in Covid-19	0.561224	3
PREP	ENSP00000499089.1;ENSP00000358106.4;ENSP00000401796.1	0.339439	0.138316	Up in Covid-19	0.0649033	1
ACBD5	ENSP00000504580.1;ENSP00000504333.1;ENSP00000503467.1;ENSP00000379568.3;ENSP00000365062.4;ENSP00000365066.1;ENSP00000365070.4;ENSP00000503631.1;ENSP00000503053.1;ENSP00000503864.1;ENSP00000504029.1;ENSP00000504374.1;ENSP00000504726.1;ENSP00000503831.1;ENSP00000503208.1;ENSP00000503715.1;ENSP00000504367.1;ENSP00000503264.1;ENSP00000502986.1;ENSP00000504666.1;ENSP00000503800.1;ENSP00000503415.1;ENS…	0.00595327	0.351803	Up in Covid-19	0.782848	4
IGHG1	ENSP00000487867.1;ENSP00000488387.1;ENSP00000488811.1;ENSP00000374990.2;ENSP00000374991.2;ENSP00000374984.2	0.64297	0.0905312	Up in Covid-19	0.0173647	1
PLCH1	ENSP00000419100.1;ENSP00000417502.2;ENSP00000402759.2;ENSP00000345988.7;ENSP00000335469.6	0.113306	0.428943	Up in Covid-19	0.405672	2
CD163	ENSP00000352071.4;ENSP00000445438.1;ENSP00000439226.1;ENSP00000444071.1;ENSP00000379863.3;ENSP00000403885.2	0.944178	-0.0092638	Down in Covid-19	0.0002311	1
IGKV3-7	ENSP00000487957.1;ENSP00000374782.2	0.425207	0.456751	Up in Covid-19	0.169637	1
GANAB	ENSP00000432181.1;ENSP00000340466.4;ENSP00000349053.3;ENSP00000442962.1;ENSP00000497655.1;ENSP00000435306.1;ENSP00000434921.1;ENSP00000434805.1;ENSP00000433799.1;ENSP00000432593.1	0.2949	-0.106798	Down in Covid-19	0.0566376	1
TBC1D2	ENSP00000364203.1;ENSP00000364205.1;ENSP00000341567.5;ENSP00000364207.5;ENSP00000481721.1	0.00812344	-0.784384	Down in Covid-19	1.63957	6
HBD	ENSP00000292901.3;ENSP00000497529.1;ENSP00000494708.1;ENSP00000414741.1;ENSP00000393810.1	0.866316	0.0453847	Up in Covid-19	0.00282854	1
COL1A2	ENSP00000297268.6	0.107336	-0.317484	Down in Covid-19	0.307723	2
GKN1	ENSP00000501093.2;ENSP00000367172.3	0.0348131	-0.202174	Down in Covid-19	0.294821	2
BHMT	ENSP00000274353.5;ENSP00000428240.1	0.00405678	0.877559	Up in Covid-19	2.09896	6
FSTL1	ENSP00000295633.3;ENSP00000418389.1;ENSP00000394355.2;ENSP00000418505.1	0.819696	-0.0299002	Down in Covid-19	0.0025818	1
ITGAL	ENSP00000504379.1;ENSP00000503623.1;ENSP00000456521.1;ENSP00000350886.5;ENSP00000349252.5;ENSP00000457785.1;ENSP00000454908.1;ENSP00000454342.1;ENSP00000409377.2;ENSP00000461006.1;ENSP00000503942.1;ENSP00000458739.1;ENSP00000504443.1	0.00461847	-0.262164	Down in Covid-19	0.612285	3
EPX	ENSP00000225371.5	0.587212	-0.24141	Down in Covid-19	0.0558152	1
IGF1	ENSP00000337612.7;ENSP00000376637.1;ENSP00000494228.1;ENSP00000416811.2;ENSP00000376638.3;ENSP00000302665.8	0.00091485	-0.746413	Down in Covid-19	2.26809	6
KRT5	ENSP00000252242.4;ENSP00000448767.1;ENSP00000449783.1;ENSP00000447209.1;ENSP00000448041.1;ENSP00000449651.1	0.868782	-0.0441764	Down in Covid-19	0.0026987	1
ABTB2	ENSP00000410157.2	0.031531	-0.338492	Down in Covid-19	0.508166	3
PLXNB1	ENSP00000296440.6;ENSP00000351338.4;ENSP00000414199.1;ENSP00000395987.1	0.0248332	-0.331212	Down in Covid-19	0.531585	3
XPO6	ENSP00000457341.1;ENSP00000456422.1;ENSP00000302790.4;ENSP00000454586.1;ENSP00000458314.1;ENSP00000455310.1;ENSP00000459591.1;ENSP00000459736.1;ENSP00000456066.1;ENSP00000457742.1;ENSP00000456273.1	0.283845	-1.5254	Down in Covid-19	0.834268	4
CES1	ENSP00000456356.2;ENSP00000460045.1;ENSP00000458586.1;ENSP00000461208.1;ENSP00000458773.1;ENSP00000459806.1;ENSP00000455902.1;ENSP00000353720.4;ENSP00000390492.2;ENSP00000455959.1;ENSP00000355193.4;ENSP00000456865.1	0.457072	0.247847	Up in Covid-19	0.0842716	1
RAD23A	ENSP00000466243.1;ENSP00000498473.1;ENSP00000467024.1;ENSP00000321365.3;ENSP00000468674.1;ENSP00000466968.1;ENSP00000466226.1;ENSP00000467628.1	0.0229794	0.33677	Up in Covid-19	0.551852	3
INCENP	ENSP00000378295.3;ENSP00000433100.1;ENSP00000278849.4	0.0389191	0.596563	Up in Covid-19	0.841056	4
HYAL1	ENSP00000378576.2;ENSP00000266031.4;ENSP00000346068.5;ENSP00000378575.2;ENSP00000393358.2;ENSP00000390149.2;ENSP00000394526.1;ENSP00000391666.1;ENSP00000477903.1	0.0134969	-0.351292	Down in Covid-19	0.656833	3
LDHA	ENSP00000500621.1;ENSP00000500087.1;ENSP00000500284.1;ENSP00000500168.1;ENSP00000500953.1;ENSP00000500119.1;ENSP00000500858.1;ENSP00000500077.1;ENSP00000500430.1;ENSP00000500407.1;ENSP00000500101.1;ENSP00000500354.1;ENSP00000499918.1;ENSP00000500554.1;ENSP00000500603.1;ENSP00000499977.1;ENSP00000499898.1;ENSP00000500704.1;ENSP00000500733.1;ENSP00000440161.1;ENSP00000443545.1;ENSP00000406172.2;ENS…	6.55e-05	0.429896	Up in Covid-19	1.79844	6
NPM1	ENSP00000428755.1;ENSP00000503767.1;ENSP00000504107.1;ENSP00000504016.1;ENSP00000429485.2;ENSP00000503408.1;ENSP00000503235.1;ENSP00000341168.6;ENSP00000503283.1;ENSP00000503717.1;ENSP00000504740.1;ENSP00000296930.5;ENSP00000377408.2;ENSP00000503150.1;ENSP00000428647.1;ENSP00000503781.1;ENSP00000504308.1	0.410027	0.152601	Up in Covid-19	0.0590852	1
DMTN	ENSP00000428063.1;ENSP00000429116.2;ENSP00000430600.1;ENSP00000370879.3;ENSP00000416111.1;ENSP00000397904.2;ENSP00000430609.2;ENSP00000430618.1;ENSP00000429234.2;ENSP00000428733.1;ENSP00000350977.3;ENSP00000430382.2;ENSP00000428415.2;ENSP00000265800.5;ENSP00000429948.2;ENSP00000427866.1;ENSP00000429377.1;ENSP00000401291.1;ENSP00000477684.1;ENSP00000478536.2	0.230955	0.214578	Up in Covid-19	0.136573	1
ERP29	ENSP00000412083.1;ENSP00000261735.3;ENSP00000447472.1;ENSP00000449018.1	0.516026	-0.490303	Down in Covid-19	0.140878	1
PCGF1	ENSP00000233630.6	0.225606	0.253763	Up in Covid-19	0.164096	1
CD14	ENSP00000385519.2;ENSP00000304236.6;ENSP00000426543.1;ENSP00000430884.1;ENSP00000425447.1	0.0861564	0.216312	Up in Covid-19	0.23031	1
EFNA1	ENSP00000357391.2;ENSP00000357392.3	0.0418257	0.424633	Up in Covid-19	0.585381	3
BPIFA1	ENSP00000364562.4;ENSP00000346251.4;ENSP00000364571.2;ENSP00000482297.1	0.427443	-0.189924	Down in Covid-19	0.0701051	1
SKP1	ENSP00000231487.9;ENSP00000429472.1;ENSP00000431067.1;ENSP00000429961.1;ENSP00000429995.1;ENSP00000429686.1;ENSP00000331708.6;ENSP00000430885.1;ENSP00000429415.1;ENSP00000429996.1;ENSP00000428962.1	0.0003123	0.430986	Up in Covid-19	1.51079	6
CD93	ENSP00000246006.4	0.00219828	-0.513468	Down in Covid-19	1.36475	5
TUBA4A	ENSP00000248437.4;ENSP00000375938.2;ENSP00000396212.1;ENSP00000408194.1;ENSP00000416992.1;ENSP00000396061.1;ENSP00000404740.1	0.547001	0.122297	Up in Covid-19	0.0320433	1
RAB27B	ENSP00000468542.1;ENSP00000262094.4;ENSP00000465009.1	0.00027395	0.955478	Up in Covid-19	3.40373	7
CDH11	ENSP00000377711.3;ENSP00000268603.4;ENSP00000457812.1;ENSP00000484650.1;ENSP00000455779.1;ENSP00000455420.1;ENSP00000456772.1;ENSP00000455120.1;ENSP00000455697.1;ENSP00000456110.1	0.0353866	-0.183013	Down in Covid-19	0.265582	2
LAMB1	ENSP00000503498.1;ENSP00000377191.2;ENSP00000503438.1;ENSP00000503198.1;ENSP00000222399.6;ENSP00000503156.1;ENSP00000503081.1;ENSP00000504841.1;ENSP00000503049.1;ENSP00000504020.1;ENSP00000502938.1;ENSP00000504589.1;ENSP00000504756.1;ENSP00000504349.1;ENSP00000503814.1;ENSP00000504656.1;ENSP00000377190.1;ENSP00000412686.2;ENSP00000377189.2	0.749282	-0.0441318	Down in Covid-19	0.00553214	1
TRMT6	ENSP00000203001.2;ENSP00000392070.2	0.287325	0.232479	Up in Covid-19	0.125917	1
RAB10	ENSP00000264710.4	0.172108	0.504985	Up in Covid-19	0.385909	2
LMNB1	ENSP00000486528.1;ENSP00000261366.5;ENSP00000486992.1;ENSP00000378761.1	0.0165713	0.653679	Up in Covid-19	1.16397	5
FBXO46	ENSP00000410007.1;ENSP00000468336.1;ENSP00000465591.1	0.368446	0.299356	Up in Covid-19	0.129808	1
TGFBR3	ENSP00000433477.1;ENSP00000359426.2;ENSP00000436127.1;ENSP00000434994.1;ENSP00000432638.1;ENSP00000395975.2;ENSP00000212355.4	0.00388959	-0.32803	Down in Covid-19	0.790583	4
KRT77	ENSP00000342710.3;ENSP00000448207.1	0.417342	-0.277276	Down in Covid-19	0.105229	1
NCL	ENSP00000318195.4;ENSP00000503432.1;ENSP00000503707.1;ENSP00000413775.2;ENSP00000392747.2;ENSP00000504694.1;ENSP00000503057.1;ENSP00000503250.1;ENSP00000503098.1;ENSP00000504385.1;ENSP00000504707.1;ENSP00000504613.1;ENSP00000401322.2;ENSP00000401620.2;ENSP00000349410.6	0.921701	0.0180992	Up in Covid-19	0.00064089	1
EXTL2	ENSP00000359131.3;ENSP00000359132.3;ENSP00000403363.1;ENSP00000392255.1;ENSP00000444385.2	0.00030504	-0.59498	Down in Covid-19	2.09174	6
APOA5	ENSP00000227665.4;ENSP00000445002.1;ENSP00000399701.2;ENSP00000501141.1	0.156324	0.394807	Up in Covid-19	0.318205	2
TUBB1	ENSP00000217133.1	0.8637	0.0238978	Up in Covid-19	0.00152078	1
CNDP2	ENSP00000464151.1;ENSP00000325548.4;ENSP00000464214.1;ENSP00000462311.1;ENSP00000463314.1;ENSP00000464319.1;ENSP00000463702.1;ENSP00000463816.1;ENSP00000464122.1;ENSP00000464014.1;ENSP00000462673.1;ENSP00000462626.1;ENSP00000463182.1;ENSP00000463222.1;ENSP00000325756.8;ENSP00000482227.1;ENSP00000461941.1;ENSP00000479635.1;ENSP00000462034.1	5.28e-05	0.787698	Up in Covid-19	3.36951	7
DNM1L	ENSP00000415131.2;ENSP00000404160.2;ENSP00000449089.1;ENSP00000350948.5;ENSP00000450399.1;ENSP00000266481.6;ENSP00000450401.1;ENSP00000447845.1;ENSP00000447013.1;ENSP00000390090.2;ENSP00000396030.2;ENSP00000448610.1;ENSP00000448936.1;ENSP00000370388.4;ENSP00000447788.1;ENSP00000448105.1;ENSP00000448802.1	0.650181	-0.149225	Down in Covid-19	0.0279	1
SIRPB1	ENSP00000371018.5;ENSP00000371016.3;ENSP00000457323.1;ENSP00000456351.1;ENSP00000457829.1;ENSP00000456519.1;ENSP00000457458.1;ENSP00000457855.1;ENSP00000456747.1;ENSP00000455568.1;ENSP00000279477.7;ENSP00000456826.1;ENSP00000262929.5	0.609473	0.113004	Up in Covid-19	0.024301	1
AMPD2	ENSP00000433739.2;ENSP00000499740.1;ENSP00000499465.2;ENSP00000345498.4;ENSP00000436541.2;ENSP00000431975.2;ENSP00000256578.4;ENSP00000505999.1;ENSP00000505534.1;ENSP00000506701.1;ENSP00000505994.1;ENSP00000506038.1;ENSP00000505735.1;ENSP00000504916.1;ENSP00000506332.1;ENSP00000505950.1;ENSP00000506195.1;ENSP00000504882.1;ENSP00000506422.1;ENSP00000505976.1;ENSP00000505774.1;ENSP00000505537.1;ENS…	0.0275414	0.403887	Up in Covid-19	0.63007	3
GLUD1	ENSP00000277865.4;ENSP00000507901.1;ENSP00000508107.1;ENSP00000508288.1;ENSP00000506764.1;ENSP00000506969.1;ENSP00000507457.1;ENSP00000507887.1;ENSP00000508098.1;ENSP00000507881.1;ENSP00000507316.1;ENSP00000507505.1;ENSP00000506732.1;ENSP00000507729.1;ENSP00000508244.1;ENSP00000507701.1	0.136628	-0.345631	Down in Covid-19	0.298784	2
ASL	ENSP00000307188.9;ENSP00000499889.1;ENSP00000500227.1;ENSP00000378741.3;ENSP00000354710.6;ENSP00000378740.3;ENSP00000500462.1;ENSP00000500864.1;ENSP00000370219.4	0.119516	0.351686	Up in Covid-19	0.324456	2
MSTN	ENSP00000260950.3	0.00193769	-0.487054	Down in Covid-19	1.32124	5
RAD23B	ENSP00000416868.1;ENSP00000350708.3;ENSP00000415821.1;ENSP00000396975.1;ENSP00000405623.2	0.00418013	0.7988	Up in Covid-19	1.90019	6
GALNT5	ENSP00000259056.4	0.0319683	-0.656483	Down in Covid-19	0.981626	4
ASAH2	ENSP00000378897.3;ENSP00000476827.1;ENSP00000392766.1;ENSP00000329886.6;ENSP00000476403.1;ENSP00000506746.1	0.919065	0.0165699	Up in Covid-19	0.00060735	1
UROD	ENSP00000498295.1;ENSP00000499014.1;ENSP00000498668.1;ENSP00000490710.1;ENSP00000490594.1;ENSP00000498413.1;ENSP00000498551.1;ENSP00000404489.2;ENSP00000246337.4;ENSP00000498304.1;ENSP00000498709.1;ENSP00000499178.1;ENSP00000498247.1;ENSP00000400253.1;ENSP00000498635.1	0.627601	-0.0607018	Down in Covid-19	0.012281	1
CNTFR	ENSP00000242338.4;ENSP00000368265.3;ENSP00000480451.1;ENSP00000388082.1	0.00284498	-0.481612	Down in Covid-19	1.22615	5
ROBO1	ENSP00000420321.1;ENSP00000420637.1;ENSP00000417992.1;ENSP00000418946.1;ENSP00000418553.1;ENSP00000419915.1;ENSP00000406043.3;ENSP00000482448.1	0.00229056	-0.404933	Down in Covid-19	1.06905	5
SOD2	ENSP00000446252.1;ENSP00000356022.4;ENSP00000440131.1;ENSP00000356021.2;ENSP00000442920.1;ENSP00000404804.2;ENSP00000337127.4;ENSP00000441362.1;ENSP00000445015.1;ENSP00000439191.1;ENSP00000384196.3;ENSP00000406713.2	0.280947	0.193761	Up in Covid-19	0.106835	1
PNOC	ENSP00000428059.1;ENSP00000301908.3;ENSP00000430145.1	0.827484	0.0363773	Up in Covid-19	0.00299168	1
HSCB	ENSP00000216027.3;ENSP00000406284.1;ENSP00000381914.2;ENSP00000416679.1	0.352138	0.128819	Up in Covid-19	0.0583921	1
CHGB	ENSP00000368244.4;ENSP00000416643.1	0.123036	-0.464858	Down in Covid-19	0.423005	2
SERPING1	ENSP00000384561.1;ENSP00000478572.2;ENSP00000399746.1;ENSP00000341861.6;ENSP00000278407.4;ENSP00000503118.1;ENSP00000503979.1;ENSP00000367574.4;ENSP00000367575.2;ENSP00000384420.1;ENSP00000502857.1;ENSP00000504424.1;ENSP00000504807.1;ENSP00000503873.1;ENSP00000503752.1;ENSP00000431226.2;ENSP00000432554.1;ENSP00000435431.1	0.00021445	0.308202	Up in Covid-19	1.13069	5
SERPINA1	ENSP00000486067.1;ENSP00000487579.1;ENSP00000486957.1;ENSP00000486302.1;ENSP00000485908.1;ENSP00000486935.1;ENSP00000487269.1;ENSP00000486654.1;ENSP00000486117.1;ENSP00000486467.1;ENSP00000487293.1;ENSP00000480231.1;ENSP00000477615.1;ENSP00000479923.1;ENSP00000376802.4;ENSP00000390299.1;ENSP00000348068.4;ENSP00000408474.1;ENSP00000416066.1;ENSP00000451525.1;ENSP00000490054.1;ENSP00000376803.4;ENS…	4.73e-07	0.75264	Up in Covid-19	4.76072	7
SEMA4D	ENSP00000344923.4;ENSP00000399948.2;ENSP00000411981.2;ENSP00000395222.1;ENSP00000446394.1;ENSP00000416523.1;ENSP00000405102.2;ENSP00000388768.2;ENSP00000390754.2;ENSP00000413352.1;ENSP00000438389.1;ENSP00000416747.1;ENSP00000405652.1;ENSP00000348822.2;ENSP00000391733.1	0.00229056	-0.329393	Down in Covid-19	0.869618	4
SEPTIN2	ENSP00000375834.2;ENSP00000397195.1;ENSP00000353157.3;ENSP00000389174.1;ENSP00000404484.1;ENSP00000386001.1;ENSP00000375832.2;ENSP00000385109.1;ENSP00000384525.1;ENSP00000397290.1;ENSP00000406181.1;ENSP00000394666.1;ENSP00000399767.1;ENSP00000385172.2;ENSP00000413031.1;ENSP00000403287.1;ENSP00000399195.1;ENSP00000412434.1;ENSP00000404417.1;ENSP00000409596.1;ENSP00000391717.1;ENSP00000408902.1;ENS…	0.997743	-0.0006025	Down in Covid-19	5.91e-07	1
GALNT7	ENSP00000265000.4;ENSP00000427050.1;ENSP00000427095.1;ENSP00000427341.1	0.120364	-0.36625	Down in Covid-19	0.336769	2
SH3BGRL3	ENSP00000270792.5;ENSP00000363358.3	0.0329995	0.236815	Up in Covid-19	0.35084	2
ART4	ENSP00000228936.4;ENSP00000412735.2;ENSP00000442877.1;ENSP00000405689.1	0.0261318	0.306481	Up in Covid-19	0.485107	2
DYNLL1	ENSP00000376297.2;ENSP00000448834.1;ENSP00000447907.1;ENSP00000448608.1;ENSP00000376296.2;ENSP00000446596.1;ENSP00000447494.1;ENSP00000446614.1;ENSP00000449088.1;ENSP00000242577.6	0.161827	0.335992	Up in Covid-19	0.265752	2
SBSN	ENSP00000468646.2;ENSP00000430242.1;ENSP00000428771.1	0.0224639	-0.323662	Down in Covid-19	0.533563	3
PLD1	ENSP00000348681.5;ENSP00000342793.4;ENSP00000395556.1;ENSP00000391164.1;ENSP00000400639.1;ENSP00000486967.1	0.121737	0.332927	Up in Covid-19	0.304488	2
SNED1	ENSP00000384871.1;ENSP00000386007.3;ENSP00000308893.8;ENSP00000384789.2;ENSP00000401865.1;ENSP00000394324.1;ENSP00000342992.7	0.00029806	-0.39913	Down in Covid-19	1.40721	5
EEF2	ENSP00000471265.1;ENSP00000307940.5	0.00030192	0.428638	Up in Covid-19	1.50885	6
LTF	ENSP00000231751.4;ENSP00000405719.2;ENSP00000405546.1;ENSP00000397427.1;ENSP00000395234.1;ENSP00000508000.1	0.812203	-0.0791347	Down in Covid-19	0.00714865	1
AOC3	ENSP00000312326.1;ENSP00000464787.1;ENSP00000465913.1;ENSP00000468632.1;ENSP00000468043.1;ENSP00000477686.1;ENSP00000484312.1	0.0147959	-0.379323	Down in Covid-19	0.694108	3
GXYLT1	ENSP00000381666.3;ENSP00000280876.6	0.130226	0.338186	Up in Covid-19	0.299397	2
CDC42	ENSP00000497733.1;ENSP00000383118.1;ENSP00000341072.3;ENSP00000496911.1;ENSP00000314458.8;ENSP00000499457.1;ENSP00000499132.1;ENSP00000498275.1;ENSP00000499473.1;ENSP00000398327.1;ENSP00000499612.1	0.070442	0.205111	Up in Covid-19	0.236322	1
VAPB	ENSP00000417175.1;ENSP00000379147.3;ENSP00000430426.1	0.00928142	0.254098	Up in Covid-19	0.516424	3
PLOD3	ENSP00000407555.1;ENSP00000223127.3;ENSP00000394045.1;ENSP00000407908.1;ENSP00000404799.1;ENSP00000407551.1;ENSP00000416070.1	0.860012	0.0179587	Up in Covid-19	0.00117622	1
MERTK	ENSP00000295408.4;ENSP00000387277.1;ENSP00000402129.1;ENSP00000412660.2;ENSP00000389152.2	0.672789	0.0445609	Up in Covid-19	0.00766987	1
CYFIP1	ENSP00000486555.1;ENSP00000486145.1;ENSP00000485841.1;ENSP00000486951.1;ENSP00000487107.1;ENSP00000487156.1;ENSP00000486724.1;ENSP00000500331.1;ENSP00000499947.1;ENSP00000481038.1;ENSP00000480525.1;ENSP00000478779.1;ENSP00000453060.1;ENSP00000479802.1;ENSP00000482459.1;ENSP00000480307.1;ENSP00000478377.1;ENSP00000480596.1	0.0277473	-0.487732	Down in Covid-19	0.75929	4
RCSD1	ENSP00000356828.3;ENSP00000355291.3;ENSP00000439409.1	0.042203	0.357564	Up in Covid-19	0.491527	2
ST3GAL1	ENSP00000428540.1;ENSP00000497381.1;ENSP00000430515.1;ENSP00000429638.1;ENSP00000427720.1;ENSP00000429936.1;ENSP00000430135.1;ENSP00000427786.1;ENSP00000414073.1	0.0354431	-0.164668	Down in Covid-19	0.238846	1
ARSG	ENSP00000407193.2;ENSP00000480910.1;ENSP00000413953.2	0.128057	-0.542859	Down in Covid-19	0.484555	2
TWSG1	ENSP00000463331.1;ENSP00000262120.5;ENSP00000464458.1	0.182557	-0.193063	Down in Covid-19	0.142596	1
OIT3	ENSP00000333900.5;ENSP00000479787.1	0.0057192	0.298469	Up in Covid-19	0.669366	3
MSN	ENSP00000477441.1;ENSP00000353408.5	0.00019307	0.3483	Up in Covid-19	1.29369	5
AMPD1	ENSP00000489753.1;ENSP00000430075.3;ENSP00000358551.4	0.484191	-0.10276	Down in Covid-19	0.0323676	1
PLXDC1	ENSP00000323927.4;ENSP00000462089.1;ENSP00000409687.2;ENSP00000464353.1;ENSP00000462241.1;ENSP00000393227.1;ENSP00000416819.1;ENSP00000464029.1	7.16e-06	-0.513043	Down in Covid-19	2.63955	7
GC	ENSP00000273951.8;ENSP00000421725.1;ENSP00000426683.1;ENSP00000422664.1;ENSP00000426718.1	0.825528	0.0307924	Up in Covid-19	0.00256403	1
PDXK	ENSP00000381155.1;ENSP00000418359.1;ENSP00000291565.4;ENSP00000333624.4;ENSP00000479315.1;ENSP00000420708.1	0.0405336	0.2457	Up in Covid-19	0.34206	2
RHOA	ENSP00000413587.1;ENSP00000504180.1;ENSP00000394483.2;ENSP00000408402.3;ENSP00000503490.1;ENSP00000504603.1;ENSP00000503282.1;ENSP00000400175.1;ENSP00000504494.1	0.904224	0.0316812	Up in Covid-19	0.00138522	1
ADAMDEC1	ENSP00000256412.4;ENSP00000428993.1;ENSP00000431008.1	0.325247	-0.163951	Down in Covid-19	0.079973	1
CANT1	ENSP00000376241.4;ENSP00000477798.1;ENSP00000307674.2;ENSP00000466743.1;ENSP00000467437.1;ENSP00000465816.1;ENSP00000465769.1;ENSP00000466637.1;ENSP00000467970.1;ENSP00000467886.1;ENSP00000464841.1;ENSP00000467777.1	0.438132	0.0682282	Up in Covid-19	0.0244526	1
SFN	ENSP00000340989.4	0.734981	-0.115889	Down in Covid-19	0.0154971	1
VASN	ENSP00000481884.1;ENSP00000306864.3	0.00499416	-0.236961	Down in Covid-19	0.545374	3
USP14	ENSP00000464447.1;ENSP00000383125.3;ENSP00000463891.1;ENSP00000261601.6;ENSP00000373083.2;ENSP00000462315.1;ENSP00000473563.1	0.0129033	0.424432	Up in Covid-19	0.801878	4
VSIG4	ENSP00000393108.1;ENSP00000363869.4;ENSP00000394143.2;ENSP00000498502.1;ENSP00000411581.2	4.77e-05	0.641229	Up in Covid-19	2.77089	7
HEBP2	ENSP00000392101.1;ENSP00000475750.1;ENSP00000356670.3;ENSP00000395958.1	0.432815	-0.209898	Down in Covid-19	0.0763394	1
PYCARD	ENSP00000340441.4;ENSP00000247470.9;ENSP00000455141.1	0.0131839	0.584883	Up in Covid-19	1.09955	5
ARF4	ENSP00000306010.6;ENSP00000417501.1;ENSP00000475828.1;ENSP00000420655.1;ENSP00000420254.1;ENSP00000418388.1	0.0148141	0.965027	Up in Covid-19	1.76535	6
DCTN1	ENSP00000377571.3;ENSP00000354791.4;ENSP00000487279.2;ENSP00000505612.1;ENSP00000416711.1;ENSP00000387270.1;ENSP00000487724.1;ENSP00000386406.1;ENSP00000387327.1;ENSP00000386843.3;ENSP00000414315.1;ENSP00000404038.1;ENSP00000402509.1;ENSP00000395312.1;ENSP00000413268.1;ENSP00000409363.1;ENSP00000400059.1;ENSP00000407484.1	0.388071	0.118815	Up in Covid-19	0.0488433	1
CD84	ENSP00000357033.4;ENSP00000357027.3;ENSP00000312367.4;ENSP00000357030.3;ENSP00000442845.1	0.0787682	-0.335995	Down in Covid-19	0.370821	2
ASS1	ENSP00000253004.6;ENSP00000361471.1;ENSP00000361469.2;ENSP00000394212.1;ENSP00000397785.1	0.281659	0.255393	Up in Covid-19	0.140537	1
RTN1	ENSP00000378525.1;ENSP00000340716.4;ENSP00000267484.5	0.0723228	0.447738	Up in Covid-19	0.510746	3
CCT3	ENSP00000295688.3;ENSP00000357242.2;ENSP00000357241.3;ENSP00000357245.3;ENSP00000431543.1;ENSP00000413308.1;ENSP00000434232.1;ENSP00000434481.1;ENSP00000388799.1;ENSP00000435026.1;ENSP00000413431.1	0.939301	0.00855194	Up in Covid-19	0.00023257	1
MEGF9	ENSP00000363040.3	0.00270116	-0.402084	Down in Covid-19	1.03273	5
TMED8	ENSP00000216468.7	0.0995799	0.448585	Up in Covid-19	0.449405	2
FRMPD1	ENSP00000366995.3;ENSP00000444411.1;ENSP00000439868.1	0.173904	-0.356616	Down in Covid-19	0.270918	2
FBN1	ENSP00000325527.5;ENSP00000453958.1;ENSP00000501333.1;ENSP00000440294.2;ENSP00000453901.1	0.896688	0.0134244	Up in Covid-19	0.00063576	1
PSMD2	ENSP00000414061.1;ENSP00000310129.4;ENSP00000411494.1;ENSP00000407259.2;ENSP00000402618.1;ENSP00000416028.1;ENSP00000400330.1	0.0411604	-0.429671	Down in Covid-19	0.595318	3
NBL1	ENSP00000473411.1;ENSP00000412419.1;ENSP00000289749.2;ENSP00000390607.1;ENSP00000399333.1;ENSP00000364278.4;ENSP00000400250.1;ENSP00000391858.1;ENSP00000394079.1;ENSP00000480391.1;ENSP00000478885.1;ENSP00000483061.1;ENSP00000449007.2;ENSP00000478223.1	0.492481	-0.234408	Down in Covid-19	0.0721062	1
RARRES2	ENSP00000223271.3;ENSP00000417669.1;ENSP00000418009.1;ENSP00000418483.1	0.139763	0.23189	Up in Covid-19	0.198175	1
C17orf75	ENSP00000462873.1;ENSP00000464275.1;ENSP00000225805.4;ENSP00000464416.1;ENSP00000464759.1;ENSP00000462127.1;ENSP00000464845.1;ENSP00000463184.1;ENSP00000468451.1	0.740555	0.0565112	Up in Covid-19	0.00737145	1
IGHM	ENSP00000485962.2;ENSP00000490253.1;ENSP00000375001.2	0.648637	-0.0931165	Down in Covid-19	0.0175058	1
ARID3A	ENSP00000263620.2;ENSP00000464969.3;ENSP00000440911.2	0.886139	0.0629073	Up in Covid-19	0.00330252	1
SPTA1	ENSP00000495214.1	0.296631	0.125176	Up in Covid-19	0.066066	1
CHRD	ENSP00000348930.3;ENSP00000204604.1;ENSP00000392794.1;ENSP00000408624.1;ENSP00000408972.1;ENSP00000334036.4	0.52477	-0.0768489	Down in Covid-19	0.0215201	1
CD177	ENSP00000479536.1;ENSP00000483817.1;ENSP00000367251.2	0.477801	0.171306	Up in Covid-19	0.054947	1
FCF1	ENSP00000450750.1;ENSP00000344393.4;ENSP00000451345.1;ENSP00000452415.1;ENSP00000444939.2;ENSP00000452497.1;ENSP00000452297.1	0.361513	-0.0804011	Down in Covid-19	0.0355273	1
ENO3	ENSP00000467270.1;ENSP00000467444.1;ENSP00000428502.1;ENSP00000465697.1;ENSP00000464874.1;ENSP00000324105.6;ENSP00000428811.1;ENSP00000430554.1;ENSP00000430636.1;ENSP00000430055.2;ENSP00000431087.1	0.398082	-0.303802	Down in Covid-19	0.121529	1
SYTL4	ENSP00000509693.1;ENSP00000362080.1;ENSP00000276141.6;ENSP00000263033.5;ENSP00000362072.1	0.53244	0.0801902	Up in Covid-19	0.0219504	1
MEGF8	ENSP00000334219.4;ENSP00000367313.4;ENSP00000251268.5;ENSP00000471370.1;ENSP00000470620.1	0.308303	-0.155677	Down in Covid-19	0.0795542	1
PAK2	ENSP00000314067.3;ENSP00000402927.1	0.719391	-0.0938185	Down in Covid-19	0.0134194	1
C5	ENSP00000223642.1	0.00908962	0.325959	Up in Covid-19	0.665431	3
PTBP2	ENSP00000501971.1;ENSP00000501779.1;ENSP00000477024.1;ENSP00000412788.3;ENSP00000359216.1;ENSP00000359217.1;ENSP00000501834.1;ENSP00000502818.1;ENSP00000501559.1;ENSP00000501744.1;ENSP00000501681.1;ENSP00000502522.1;ENSP00000502536.1	0.0151697	0.507539	Up in Covid-19	0.923226	4
SEMA3A	ENSP00000265362.3;ENSP00000415260.1;ENSP00000391900.1;ENSP00000402093.1;ENSP00000404800.1	0.00908962	-0.464072	Down in Covid-19	0.947382	4
CPN1	ENSP00000359446.3;ENSP00000410895.1	0.150317	0.100724	Up in Covid-19	0.082895	1
ITGA2	ENSP00000296585.5;ENSP00000426489.1;ENSP00000422095.1;ENSP00000424397.1;ENSP00000424642.1;ENSP00000422145.1	0.0224639	-0.414973	Down in Covid-19	0.68409	3
ANGPTL6	ENSP00000465597.1;ENSP00000467930.1;ENSP00000253109.3	0.188386	-0.238242	Down in Covid-19	0.172714	1
COBLL1	ENSP00000364607.2;ENSP00000498242.1;ENSP00000341360.4;ENSP00000387326.5;ENSP00000487041.2;ENSP00000416311.1;ENSP00000397520.2;ENSP00000406062.1;ENSP00000397835.1;ENSP00000409237.1;ENSP00000387967.1;ENSP00000388110.3;ENSP00000505721.1;ENSP00000506028.1;ENSP00000506410.1	0.254009	-0.236154	Down in Covid-19	0.140548	1
TMSB4X	ENSP00000414376.2;ENSP00000370010.1;ENSP00000370009.1;ENSP00000370007.1	0.9849	0.00267702	Up in Covid-19	1.77e-05	1
PARK7	ENSP00000465404.1;ENSP00000340278.5;ENSP00000418770.1;ENSP00000466242.1;ENSP00000366711.1;ENSP00000366708.1;ENSP00000466756.1	0.00284498	0.408645	Up in Covid-19	1.04038	5
IGHV1-3	ENSP00000487722.1;ENSP00000375004.2	0.559563	-0.318204	Down in Covid-19	0.0802354	1
MBL2	ENSP00000363079.3;ENSP00000502615.1;ENSP00000502789.1	0.598838	0.137519	Up in Covid-19	0.0306241	1
IGLV3-19	ENSP00000374844.2	0.389132	0.163005	Up in Covid-19	0.0668164	1
SORT1	ENSP00000256637.6;ENSP00000488262.1;ENSP00000487712.1;ENSP00000488662.1;ENSP00000487674.1;ENSP00000438597.1	0.0791055	0.16781	Up in Covid-19	0.184892	1
CRKL	ENSP00000346300.3;ENSP00000396646.1	0.00127451	0.458374	Up in Covid-19	1.32683	5
IGLV4-69	ENSP00000374817.2	0.8637	0.0385996	Up in Covid-19	0.00245636	1
CFP	ENSP00000380189.3;ENSP00000247153.3;ENSP00000366204.2;ENSP00000418258.1	0.0151706	-0.362848	Down in Covid-19	0.66002	3
THBS4	ENSP00000339730.2;ENSP00000422298.1	0.00284842	-0.86261	Down in Covid-19	2.19568	6
PTPRF	ENSP00000353030.4;ENSP00000398822.1;ENSP00000413306.1;ENSP00000391764.2;ENSP00000408952.1;ENSP00000416343.1;ENSP00000361484.4;ENSP00000483557.1	0.91016	-0.0111558	Down in Covid-19	0.00045608	1
CFL1	ENSP00000309629.5;ENSP00000432660.1;ENSP00000432155.1;ENSP00000433910.1;ENSP00000432226.1;ENSP00000431696.1;ENSP00000433131.1;ENSP00000436431.1;ENSP00000436899.1;ENSP00000433308.1;ENSP00000432153.1	0.0956085	0.206814	Up in Covid-19	0.210847	1
PDGFA	ENSP00000383889.3;ENSP00000346508.5;ENSP00000383572.3;ENSP00000384673.2	0.518195	-0.0711067	Down in Covid-19	0.0203014	1
IQCE	ENSP00000385597.2;ENSP00000404643.1;ENSP00000396178.2;ENSP00000314011.10;ENSP00000480715.1;ENSP00000480668.1;ENSP00000313772.7;ENSP00000413570.1;ENSP00000402108.3;ENSP00000415261.1;ENSP00000405982.1;ENSP00000485601.1;ENSP00000385945.1	0.0834967	-1.32197	Down in Covid-19	1.42552	5
CTSG	ENSP00000216336.2	0.389708	0.14659	Up in Covid-19	0.0599936	1
BST2	ENSP00000505650.1;ENSP00000252593.6	0.143232	-0.271365	Down in Covid-19	0.229022	1
ABRACL	ENSP00000356632.3;ENSP00000418406.1	0.0215687	0.589778	Up in Covid-19	0.982674	4
KIAA0319L	ENSP00000318406.3;ENSP00000362363.4;ENSP00000395883.2;ENSP00000407576.1;ENSP00000393862.1;ENSP00000420742.2;ENSP00000420369.1;ENSP00000417411.1;ENSP00000419396.1;ENSP00000420226.1	0.00677543	-0.35615	Down in Covid-19	0.772512	4
ALOX12	ENSP00000251535.6;ENSP00000467033.1	0.685699	-0.0920226	Down in Covid-19	0.0150794	1
PIKFYVE	ENSP00000376038.3;ENSP00000407692.1;ENSP00000264380.4;ENSP00000384356.1;ENSP00000308715.6;ENSP00000414477.1;ENSP00000405736.1	0.0834839	0.99949	Up in Covid-19	1.07785	5
HGFAC	ENSP00000372224.4;ENSP00000421801.1	0.00064272	-0.42639	Down in Covid-19	1.36103	5
MGAT4B	ENSP00000491898.1;ENSP00000491766.1;ENSP00000492708.1;ENSP00000491478.1;ENSP00000491809.1;ENSP00000491885.1;ENSP00000491083.1;ENSP00000491235.1;ENSP00000492331.1;ENSP00000492124.1;ENSP00000491759.1;ENSP00000428906.1;ENSP00000338487.5;ENSP00000292591.7;ENSP00000430721.1;ENSP00000428960.1;ENSP00000431093.1;ENSP00000430723.1;ENSP00000428764.1;ENSP00000427995.1;ENSP00000430376.1;ENSP00000430964.1	0.597367	-0.14899	Down in Covid-19	0.0333378	1
ANP32B	ENSP00000345848.4	0.0144289	0.752528	Up in Covid-19	1.38523	5
ALDOB	ENSP00000497767.1;ENSP00000497990.1;ENSP00000497731.1;ENSP00000497216.1;ENSP00000497985.1	0.133535	0.322676	Up in Covid-19	0.28215	2
ARPC2	ENSP00000401070.1;ENSP00000396475.1;ENSP00000327137.5;ENSP00000412632.1;ENSP00000295685.10;ENSP00000411612.1	0.689394	0.0505056	Up in Covid-19	0.00815828	1
PSMA4	ENSP00000453829.1;ENSP00000044462.7;ENSP00000453887.1;ENSP00000452936.1;ENSP00000402118.2;ENSP00000453621.1;ENSP00000453145.1;ENSP00000453802.1;ENSP00000453323.1;ENSP00000453523.1;ENSP00000453080.1;ENSP00000452917.1;ENSP00000453758.1	2.15e-06	0.739077	Up in Covid-19	4.18838	7
ITGA2B	ENSP00000498119.1;ENSP00000467269.1;ENSP00000262407.5	0.102743	-0.38243	Down in Covid-19	0.377936	2
CAVIN2	ENSP00000305675.4	0.806623	0.0423568	Up in Covid-19	0.00395313	1
IGKV3-20	ENSP00000487628.1;ENSP00000418649.1	0.321846	0.486788	Up in Covid-19	0.239671	1
CDSN	ENSP00000392863.2;ENSP00000399604.2;ENSP00000373023.4;ENSP00000388386.2;ENSP00000259726.6;ENSP00000365465.2	0.832948	0.0690889	Up in Covid-19	0.00548443	1
TTYH3	ENSP00000258796.7;ENSP00000385316.1;ENSP00000383227.2;ENSP00000385015.1;ENSP00000413757.1	0.0427007	0.463294	Up in Covid-19	0.634512	3
SCARA5	ENSP00000346990.3;ENSP00000369746.2;ENSP00000428663.1;ENSP00000430713.1	0.187534	-0.167025	Down in Covid-19	0.121414	1
YWHAZ	ENSP00000379287.2;ENSP00000379286.3;ENSP00000309503.3;ENSP00000428860.1;ENSP00000430072.1;ENSP00000429623.1;ENSP00000428775.1;ENSP00000379283.2;ENSP00000379278.2;ENSP00000379281.3;ENSP00000395114.2;ENSP00000430058.1;ENSP00000429041.1;ENSP00000416551.1;ENSP00000394880.1;ENSP00000428381.1;ENSP00000430219.1;ENSP00000379288.2;ENSP00000398599.1	0.391862	0.128685	Up in Covid-19	0.0523577	1
HLA-A	ENSP00000403922.1;ENSP00000416233.1;ENSP00000390225.1;ENSP00000406366.1;ENSP00000398188.2;ENSP00000394889.1;ENSP00000449453.2;ENSP00000447614.1;ENSP00000492121.1;ENSP00000492325.1;ENSP00000410645.1;ENSP00000394582.1;ENSP00000480039.1;ENSP00000448992.1;ENSP00000492821.1;ENSP00000373100.2;ENSP00000373114.3;ENSP00000366018.2;ENSP00000483385.1;ENSP00000491510.1;ENSP00000492118.1;ENSP00000447990.1;ENS…	0.406531	0.302555	Up in Covid-19	0.118271	1
ALB	ENSP00000392541.1;ENSP00000295897.4;ENSP00000401820.2;ENSP00000423727.1;ENSP00000421027.1;ENSP00000422784.1;ENSP00000384695.3;ENSP00000426179.1;ENSP00000483421.1;ENSP00000480485.1	0.00781337	-0.929192	Down in Covid-19	1.95796	6
ST3GAL6	ENSP00000265261.7;ENSP00000419209.1;ENSP00000419690.1;ENSP00000420047.1;ENSP00000417584.1;ENSP00000418896.2;ENSP00000377717.1;ENSP00000480884.2;ENSP00000417109.1;ENSP00000420474.1;ENSP00000418650.1;ENSP00000417376.1;ENSP00000420693.1;ENSP00000417201.2;ENSP00000419202.1	0.188037	-0.164055	Down in Covid-19	0.119064	1
COTL1	ENSP00000262428.4;ENSP00000457033.1;ENSP00000480117.1	0.00385777	0.411288	Up in Covid-19	0.99271	4
CANX	ENSP00000491696.1;ENSP00000492566.1;ENSP00000492372.1;ENSP00000491760.1;ENSP00000491503.1;ENSP00000492099.1;ENSP00000492868.1;ENSP00000492040.1;ENSP00000491455.1;ENSP00000491355.1;ENSP00000491502.1;ENSP00000492814.1;ENSP00000492563.1;ENSP00000492478.1;ENSP00000492453.1;ENSP00000505013.1;ENSP00000506061.1;ENSP00000506509.1;ENSP00000505372.1;ENSP00000424745.2;ENSP00000424063.1;ENSP00000391646.2;ENS…	0.234569	0.0730422	Up in Covid-19	0.0459968	1
IL1RAP	ENSP00000072516.3;ENSP00000401132.1;ENSP00000390541.1;ENSP00000389149.1;ENSP00000409352.1;ENSP00000391899.1;ENSP00000387371.1;ENSP00000416296.1;ENSP00000345829.2;ENSP00000314807.3;ENSP00000412008.1;ENSP00000414102.1;ENSP00000408893.2;ENSP00000412053.2	0.0163597	-0.614002	Down in Covid-19	1.09675	5
CLPX	ENSP00000300107.3;ENSP00000453461.1;ENSP00000452611.1	0.256515	0.414738	Up in Covid-19	0.245064	1
PRDX6	ENSP00000342026.5	0.00199242	0.420735	Up in Covid-19	1.13625	5
FLNC	ENSP00000327145.8;ENSP00000344002.6	0.132415	-1.61673	Down in Covid-19	1.41959	5
SPON2	ENSP00000290902.5;ENSP00000424542.1;ENSP00000425871.1;ENSP00000422516.1;ENSP00000421634.1;ENSP00000421379.1;ENSP00000423414.1;ENSP00000421858.1;ENSP00000483599.1;ENSP00000394832.1	0.0882178	0.383599	Up in Covid-19	0.404484	2
DLG1	ENSP00000345731.2;ENSP00000499414.1;ENSP00000499329.1;ENSP00000499384.1;ENSP00000499657.1;ENSP00000350303.6;ENSP00000499580.1;ENSP00000499692.1;ENSP00000499599.1;ENSP00000499310.1;ENSP00000499723.1;ENSP00000499542.1;ENSP00000499413.1;ENSP00000499229.1;ENSP00000499313.1;ENSP00000499531.1;ENSP00000499514.1;ENSP00000499682.1;ENSP00000499320.1;ENSP00000499752.1;ENSP00000499363.1;ENSP00000499677.1;ENS…	0.749282	-0.0786688	Down in Covid-19	0.00986152	1
PM20D1	ENSP00000356104.4	0.035383	-0.651602	Down in Covid-19	0.945608	4
LYZ	ENSP00000261267.2;ENSP00000449898.1;ENSP00000449969.1	0.124987	-0.245475	Down in Covid-19	0.221696	1
GPT	ENSP00000433586.1;ENSP00000378408.2	0.110164	0.282661	Up in Covid-19	0.270777	2
TPI1	ENSP00000229270.4;ENSP00000484435.1;ENSP00000379933.4;ENSP00000475620.1;ENSP00000443599.1;ENSP00000475364.1;ENSP00000475184.1;ENSP00000475829.1	0.302107	0.112682	Up in Covid-19	0.0585767	1
PSME2	ENSP00000494758.1;ENSP00000495790.1;ENSP00000494510.1;ENSP00000494821.1;ENSP00000493609.1;ENSP00000495190.1;ENSP00000495502.1;ENSP00000453487.1;ENSP00000216802.5;ENSP00000484569.1;ENSP00000453195.1;ENSP00000453161.1;ENSP00000452940.1;ENSP00000485798.1	1.98e-05	0.663768	Up in Covid-19	3.12231	7
CD74	ENSP00000009530.7;ENSP00000367026.3;ENSP00000430614.2;ENSP00000230685.6;ENSP00000430654.2;ENSP00000429641.1	0.00499416	0.43223	Up in Covid-19	0.994793	4
LSM8	ENSP00000249299.2;ENSP00000395263.1;ENSP00000403811.1;ENSP00000408267.1	0.049659	0.444093	Up in Covid-19	0.579098	3
SOD3	ENSP00000472134.1;ENSP00000371554.3	0.0329995	-0.311551	Down in Covid-19	0.461561	2
CORO1A	ENSP00000456266.1;ENSP00000456756.1;ENSP00000219150.6;ENSP00000455552.1;ENSP00000456457.1;ENSP00000457332.1;ENSP00000454752.1;ENSP00000457509.1	0.382443	0.125907	Up in Covid-19	0.0525579	1
SHH	ENSP00000297261.2;ENSP00000410546.1;ENSP00000396621.1;ENSP00000413871.1	0.00202903	-1.70819	Down in Covid-19	4.59966	7
TRMT1L	ENSP00000356476.5;ENSP00000414339.1	0.734483	-0.125234	Down in Covid-19	0.0167837	1
JCHAIN	ENSP00000254801.4;ENSP00000426687.1;ENSP00000427112.1;ENSP00000426045.1;ENSP00000417560.1	0.481586	0.182439	Up in Covid-19	0.0578925	1
MUC6	ENSP00000487059.1;ENSP00000481532.1;ENSP00000486295.1;ENSP00000480618.1;ENSP00000490759.1;ENSP00000489650.1;ENSP00000490158.1;ENSP00000489668.1;ENSP00000406861.2;ENSP00000433246.1;ENSP00000436903.2;ENSP00000433790.1	0.100914	0.390368	Up in Covid-19	0.388826	2
SERPINA5	ENSP00000450484.1;ENSP00000450837.1;ENSP00000451126.1;ENSP00000450745.1;ENSP00000451215.1;ENSP00000333203.7;ENSP00000451697.1;ENSP00000451650.1;ENSP00000451610.1;ENSP00000450485.1;ENSP00000451487.1	0.00183318	-0.654884	Down in Covid-19	1.79228	6
APOE	ENSP00000413135.1;ENSP00000252486.3;ENSP00000413653.2;ENSP00000410423.1	0.29742	-0.158067	Down in Covid-19	0.0832429	1
STAB1	ENSP00000312946.6;ENSP00000418426.1	0.162373	-0.155328	Down in Covid-19	0.122629	1
PSMB7	ENSP00000259457.3;ENSP00000393157.1	0.904224	0.0320709	Up in Covid-19	0.00140226	1
TTLL2	ENSP00000497040.1;ENSP00000239587.5;ENSP00000424130.1;ENSP00000423198.1	0.389395	0.238502	Up in Covid-19	0.0976928	1
CXCL12	ENSP00000363551.2;ENSP00000379139.3;ENSP00000379141.5;ENSP00000363548.2;ENSP00000339913.6;ENSP00000379140.2	0.168424	-0.626699	Down in Covid-19	0.484811	2
APOD	ENSP00000345179.3;ENSP00000391597.1;ENSP00000415235.1;ENSP00000393076.1	0.00359435	-0.330261	Down in Covid-19	0.807283	4
EFHD2	ENSP00000365147.4;ENSP00000395153.1	0.41749	-0.0503525	Down in Covid-19	0.0191014	1
C1QTNF1	ENSP00000463337.1;ENSP00000343230.4;ENSP00000462990.1;ENSP00000463922.1;ENSP00000340864.2;ENSP00000311265.4;ENSP00000376240.2;ENSP00000462481.2;ENSP00000463008.1;ENSP00000463108.1	0.984886	0.00574101	Up in Covid-19	3.8e-05	1
CTSA	ENSP00000476235.1;ENSP00000361562.3;ENSP00000504790.1;ENSP00000502993.1;ENSP00000504209.1;ENSP00000475827.1;ENSP00000346952.4;ENSP00000493613.2;ENSP00000191018.5;ENSP00000503404.1;ENSP00000504197.1;ENSP00000503463.1;ENSP00000408533.3;ENSP00000504524.1;ENSP00000504158.1;ENSP00000475524.2;ENSP00000361537.2;ENSP00000502866.1;ENSP00000503904.1;ENSP00000504109.1;ENSP00000504006.1	0.556655	0.080051	Up in Covid-19	0.0203661	1
UBE2K	ENSP00000261427.5;ENSP00000425301.1;ENSP00000421203.1;ENSP00000390483.2;ENSP00000421422.1	0.794114	-0.0972885	Down in Covid-19	0.00974024	1
FEN1	ENSP00000305480.2;ENSP00000445692.1;ENSP00000460402.1	0.147306	-0.722014	Down in Covid-19	0.600556	3
ITIH3	ENSP00000413922.2;ENSP00000415769.2;ENSP00000479928.1	6.41e-05	0.493265	Up in Covid-19	2.06843	6
DOCK5	ENSP00000387036.1;ENSP00000429737.1;ENSP00000276440.7;ENSP00000414125.1;ENSP00000428479.1	0.224986	-1.49013	Down in Covid-19	0.965374	4
TTLL6	ENSP00000399211.2;ENSP00000415138.1;ENSP00000377043.3;ENSP00000365871.4;ENSP00000400624.1;ENSP00000414290.1	0.0477116	0.228237	Up in Covid-19	0.301586	2
COG4	ENSP00000456653.2;ENSP00000315775.5;ENSP00000377236.5;ENSP00000501405.1;ENSP00000432802.1;ENSP00000455693.1;ENSP00000454573.2;ENSP00000461912.1;ENSP00000434160.2;ENSP00000463732.1	0.0653779	-1.45162	Down in Covid-19	1.71954	6
PLA2G7	ENSP00000274793.7;ENSP00000445666.1	0.0213697	-0.30085	Down in Covid-19	0.50248	3
MMRN1	ENSP00000378431.1;ENSP00000264790.2;ENSP00000426461.1	0.875435	0.0247231	Up in Covid-19	0.0014284	1
FLT4	ENSP00000261937.6;ENSP00000377016.3;ENSP00000426057.1;ENSP00000421535.1;ENSP00000481134.1	0.99593	-0.0005169	Down in Covid-19	9.15e-07	1
FASN	ENSP00000304592.2;ENSP00000488964.1;ENSP00000462949.1;ENSP00000490921.1;ENSP00000489514.1;ENSP00000489808.1;ENSP00000490553.1	0.162373	-0.369519	Down in Covid-19	0.29173	2
RBP4	ENSP00000360522.1;ENSP00000360519.3;ENSP00000360524.2	0.0215687	-0.747126	Down in Covid-19	1.24484	5
APOA4	ENSP00000350425.3	3.18e-06	-0.856347	Down in Covid-19	4.70755	7
SLPI	ENSP00000342082.2	0.400204	-0.148666	Down in Covid-19	0.0591271	1
LILRB1	ENSP00000480365.1;ENSP00000479753.1;ENSP00000478282.1;ENSP00000479887.1;ENSP00000482054.1;ENSP00000481949.1;ENSP00000480259.1;ENSP00000482125.1;ENSP00000479156.1;ENSP00000484046.1;ENSP00000481700.1;ENSP00000481972.1;ENSP00000484936.1;ENSP00000478831.1;ENSP00000481891.1;ENSP00000484746.1;ENSP00000481701.1;ENSP00000482978.1;ENSP00000477838.1;ENSP00000483139.1;ENSP00000481605.1;ENSP00000484938.1;ENS…	0.0131628	-0.413769	Down in Covid-19	0.778155	4
ATRN	ENSP00000262919.5;ENSP00000416587.2	2.65e-05	-0.535374	Down in Covid-19	2.44987	6
CAPN2	ENSP00000399949.1;ENSP00000295006.5;ENSP00000413158.2	0.0790257	0.243883	Up in Covid-19	0.268815	2
ARHGEF7	ENSP00000325994.5;ENSP00000364891.2;ENSP00000364893.2;ENSP00000495631.1;ENSP00000406732.1;ENSP00000418043.1;ENSP00000418067.1;ENSP00000418235.1;ENSP00000218789.5;ENSP00000364888.4;ENSP00000420592.1;ENSP00000397068.2;ENSP00000389890.2;ENSP00000364875.1;ENSP00000417596.1;ENSP00000445384.2	0.962413	-0.006176	Down in Covid-19	0.00010276	1
FAM3C	ENSP00000353025.3;ENSP00000408636.1;ENSP00000414940.1	0.736438	0.0314083	Up in Covid-19	0.00417303	1
OAF	ENSP00000332613.3;ENSP00000431865.1	0.0100493	0.483287	Up in Covid-19	0.965542	4
XYLT2	ENSP00000017003.2;ENSP00000425511.1;ENSP00000426501.1;ENSP00000365733.3;ENSP00000428350.1;ENSP00000460517.1	0.567022	-0.0386214	Down in Covid-19	0.0095163	1
EPHA1	ENSP00000494931.1;ENSP00000275815.3	0.742194	-0.0347513	Down in Covid-19	0.0044997	1
HSD11B1	ENSP00000478430.1;ENSP00000261465.2;ENSP00000355994.3;ENSP00000355995.1	0.302901	0.299417	Up in Covid-19	0.155307	1
CTTN	ENSP00000500927.1;ENSP00000500756.1;ENSP00000499998.1;ENSP00000500324.1;ENSP00000500234.1;ENSP00000317189.4;ENSP00000301843.8;ENSP00000365745.3;ENSP00000431421.1;ENSP00000436613.1	0.0795789	0.313293	Up in Covid-19	0.344372	2
RGS10	ENSP00000358097.3;ENSP00000358099.2;ENSP00000376605.1	0.690796	0.0817312	Up in Covid-19	0.0131301	1
COL4A2	ENSP00000383027.3;ENSP00000353654.5;ENSP00000497869.1;ENSP00000497878.1;ENSP00000496868.1;ENSP00000481492.2;ENSP00000497664.1;ENSP00000497015.1;ENSP00000497080.1	0.00901942	-0.535877	Down in Covid-19	1.09577	5
MYH7	ENSP00000347507.3	0.0480811	0.538215	Up in Covid-19	0.709382	3
FGFR1	ENSP00000497266.1;ENSP00000380280.5;ENSP00000484553.1;ENSP00000340636.7;ENSP00000400162.2;ENSP00000432972.1;ENSP00000501514.1;ENSP00000501345.1;ENSP00000393312.4;ENSP00000507039.1;ENSP00000380302.2;ENSP00000348537.5;ENSP00000337247.5;ENSP00000327229.6;ENSP00000507997.1;ENSP00000507205.1;ENSP00000380292.1;ENSP00000434800.1;ENSP00000380297.4;ENSP00000435254.1;ENSP00000501425.1;ENSP00000434869.1;ENS…	0.0286561	-0.375583	Down in Covid-19	0.579444	3
VAT1	ENSP00000347872.2;ENSP00000465239.1;ENSP00000465946.1;ENSP00000408553.2;ENSP00000468621.1;ENSP00000466322.1;ENSP00000467131.1;ENSP00000468146.1;ENSP00000468401.1	0.886139	-0.0315609	Down in Covid-19	0.00165689	1
TTR	ENSP00000477599.2;ENSP00000497927.1;ENSP00000479174.2;ENSP00000502027.1;ENSP00000237014.4	0.00442946	-0.323025	Down in Covid-19	0.760288	4
LCN1	ENSP00000263598.2;ENSP00000360846.3	0.969033	0.0193528	Up in Covid-19	0.00026438	1
FRMPD4	ENSP00000499481.1;ENSP00000492353.2;ENSP00000500566.2;ENSP00000499962.1;ENSP00000370057.1;ENSP00000502607.1;ENSP00000482182.2;ENSP00000499417.2	0.0879905	-0.388935	Down in Covid-19	0.410546	2
SMPD1	ENSP00000340409.4;ENSP00000431479.1;ENSP00000434353.1;ENSP00000435350.1;ENSP00000435950.1;ENSP00000432625.1;ENSP00000436278.1	0.150366	0.162829	Up in Covid-19	0.133984	1
ARHGDIB	ENSP00000228945.4;ENSP00000445185.1;ENSP00000444860.1;ENSP00000440560.1;ENSP00000445263.1;ENSP00000437454.1;ENSP00000445450.1	0.0190717	0.38609	Up in Covid-19	0.663925	3
SCGB1A1	ENSP00000432866.1;ENSP00000278282.2	0.0154987	-0.824962	Down in Covid-19	1.49294	5
HNRNPK	ENSP00000365439.3;ENSP00000365458.4;ENSP00000317788.4;ENSP00000353552.5;ENSP00000473957.1;ENSP00000409456.1;ENSP00000475098.1	0.378896	0.142687	Up in Covid-19	0.0601397	1
LILRA2	ENSP00000478991.1;ENSP00000484762.1;ENSP00000483906.1;ENSP00000486317.1;ENSP00000487398.1;ENSP00000480939.1;ENSP00000479914.1;ENSP00000477712.1;ENSP00000479769.1;ENSP00000485801.1;ENSP00000479801.1;ENSP00000478981.1;ENSP00000479743.1;ENSP00000480179.1;ENSP00000480320.1;ENSP00000487511.1;ENSP00000481338.1;ENSP00000388131.1;ENSP00000251377.3;ENSP00000251376.3;ENSP00000375617.1;ENSP00000477566.1;ENS…	0.303647	0.0865812	Up in Covid-19	0.0448172	1
CHST12	ENSP00000258711.6;ENSP00000481912.1;ENSP00000411207.1	0.813139	-0.0625026	Down in Covid-19	0.00561492	1
KRT80	ENSP00000369361.2;ENSP00000378292.2	0.97881	-0.0075616	Down in Covid-19	7.03e-05	1
EFEMP1	ENSP00000378058.2;ENSP00000489578.1;ENSP00000347596.3;ENSP00000489183.1;ENSP00000392055.1;ENSP00000408195.1;ENSP00000398345.1;ENSP00000389319.1;ENSP00000399480.1;ENSP00000405686.1;ENSP00000398387.1	0.0415052	-0.22606	Down in Covid-19	0.312392	2
DBN1	ENSP00000308532.5;ENSP00000292385.5;ENSP00000377195.1;ENSP00000423208.1;ENSP00000422854.1;ENSP00000425546.1;ENSP00000421465.1	0.19753	0.387741	Up in Covid-19	0.273112	2
ASGR2	ENSP00000347140.5;ENSP00000254850.7;ENSP00000510808.1;ENSP00000405844.2;ENSP00000458835.1	0.00127451	0.619832	Up in Covid-19	1.7942	6
HPSE	ENSP00000308107.5;ENSP00000384262.2;ENSP00000506434.1;ENSP00000426139.1;ENSP00000421827.1;ENSP00000421038.1;ENSP00000423265.1;ENSP00000421365.1	0.00214165	0.519274	Up in Covid-19	1.38607	5
EIF4G1	ENSP00000338020.4;ENSP00000391935.1;ENSP00000376320.2;ENSP00000407244.1;ENSP00000400351.1;ENSP00000391412.1;ENSP00000413159.1;ENSP00000404754.3;ENSP00000371767.3;ENSP00000390755.1;ENSP00000403269.1;ENSP00000316879.5;ENSP00000317600.8;ENSP00000415842.1;ENSP00000407240.1;ENSP00000411214.2;ENSP00000407682.1;ENSP00000343450.4;ENSP00000416255.1;ENSP00000415943.1;ENSP00000395974.1;ENSP00000398145.1;ENS…	0.220817	0.236136	Up in Covid-19	0.154898	1
C4A	ENSP00000388662.2;ENSP00000447364.1;ENSP00000364444.4;ENSP00000449828.1;ENSP00000372815.4;ENSP00000448276.1;ENSP00000396688.2;ENSP00000420212.1	0.0517132	0.315421	Up in Covid-19	0.405758	2
SAR1B	ENSP00000385432.2;ENSP00000425339.1;ENSP00000426335.1;ENSP00000404997.1;ENSP00000424673.1;ENSP00000423197.1;ENSP00000425367.1;ENSP00000425466.1;ENSP00000423005.1	0.00713588	0.473899	Up in Covid-19	1.01725	5
FAM234A	ENSP00000499529.1;ENSP00000499687.1;ENSP00000301679.2;ENSP00000499447.1;ENSP00000499694.1;ENSP00000388726.1;ENSP00000382814.3;ENSP00000392612.1;ENSP00000402119.1;ENSP00000395334.1;ENSP00000399150.1;ENSP00000407669.1;ENSP00000398433.1;ENSP00000301678.3;ENSP00000409309.1;ENSP00000405659.1;ENSP00000471331.1;ENSP00000412581.1;ENSP00000407875.1	0.060121	-0.211043	Down in Covid-19	0.257678	2
ADD3	ENSP00000353286.3;ENSP00000348381.4;ENSP00000277900.8	0.0186259	0.316156	Up in Covid-19	0.546913	3
SDK1	ENSP00000385899.2;ENSP00000374182.3;ENSP00000404118.1	0.00284498	-0.537008	Down in Covid-19	1.36718	5
MPO	ENSP00000225275.3;ENSP00000464668.1	0.298957	0.176432	Up in Covid-19	0.0925196	1
MESD	ENSP00000482455.1;ENSP00000453430.1;ENSP00000403839.3;ENSP00000453220.1;ENSP00000261758.4	0.252969	0.255523	Up in Covid-19	0.15253	1
SAA2	ENSP00000416716.2;ENSP00000432370.1;ENSP00000435659.1;ENSP00000437162.1;ENSP00000256733.5;ENSP00000436126.1	0.0131839	0.496636	Up in Covid-19	0.933653	4
SLC38A10	ENSP00000363891.3;ENSP00000437601.1;ENSP00000458273.1;ENSP00000288439.5;ENSP00000444523.1;ENSP00000439115.1	0.126382	-0.122237	Down in Covid-19	0.109807	1
HDHD2	ENSP00000466602.1;ENSP00000300605.4;ENSP00000468067.1;ENSP00000466710.1;ENSP00000467309.1;ENSP00000467998.1;ENSP00000467775.1;ENSP00000465829.1;ENSP00000466923.1;ENSP00000465282.1	0.23856	0.234689	Up in Covid-19	0.146071	1
TUFM	ENSP00000322439.3;ENSP00000455007.1	0.302782	-0.358254	Down in Covid-19	0.185887	1
ITGB2	ENSP00000380950.1;ENSP00000380955.1;ENSP00000380952.3;ENSP00000498780.1;ENSP00000347279.4;ENSP00000380948.2;ENSP00000427732.1;ENSP00000303242.6;ENSP00000317697.6;ENSP00000428503.1;ENSP00000428979.1;ENSP00000428413.1;ENSP00000428125.1;ENSP00000428434.1;ENSP00000430901.1;ENSP00000428870.1;ENSP00000380944.3;ENSP00000429683.1	0.606622	-0.0846296	Down in Covid-19	0.0183716	1
ZFHX3	ENSP00000268489.5;ENSP00000438926.3;ENSP00000493252.1	0.0350082	0.485901	Up in Covid-19	0.707389	3
ATP5F1A	ENSP00000381736.5;ENSP00000466309.1;ENSP00000467037.1;ENSP00000466275.3;ENSP00000468618.1;ENSP00000466975.1;ENSP00000465497.1;ENSP00000468458.1;ENSP00000465259.1;ENSP00000465805.2;ENSP00000467830.1;ENSP00000467983.1;ENSP00000465477.2;ENSP00000282050.2	0.136431	-0.277111	Down in Covid-19	0.239725	1
HNRNPU	ENSP00000482621.2;ENSP00000492010.1;ENSP00000491685.1;ENSP00000479468.2;ENSP00000393151.2;ENSP00000491215.1;ENSP00000410728.2;ENSP00000491340.1;ENSP00000491601.1;ENSP00000490988.1;ENSP00000283179.10;ENSP00000491305.1;ENSP00000491903.1;ENSP00000491294.1;ENSP00000492620.1;ENSP00000491807.1;ENSP00000491491.1;ENSP00000492573.1;ENSP00000491263.1	0.966067	0.0161951	Up in Covid-19	0.00024281	1
APOF	ENSP00000381250.3	0.0146407	-0.32023	Down in Covid-19	0.587442	3
TFF3	ENSP00000430690.2;ENSP00000381462.2	0.138558	-0.249124	Down in Covid-19	0.21384	1
ITGB1	ENSP00000503306.1;ENSP00000502882.1;ENSP00000504791.1;ENSP00000303351.3;ENSP00000388694.1;ENSP00000379350.2;ENSP00000504205.1;ENSP00000398029.2;ENSP00000502883.1;ENSP00000503916.1;ENSP00000418725.2;ENSP00000417508.2;ENSP00000504267.1;ENSP00000504012.1;ENSP00000503110.1;ENSP00000504444.1;ENSP00000503546.1;ENSP00000504454.1;ENSP00000504784.1;ENSP00000404546.3;ENSP00000503538.1;ENSP00000502979.1;ENS…	0.00750199	-0.351815	Down in Covid-19	0.747544	3
OLFML3	ENSP00000358564.1;ENSP00000322273.4;ENSP00000376977.3	0.120803	-0.186894	Down in Covid-19	0.171555	1
NPC2	ENSP00000412103.2;ENSP00000442488.1;ENSP00000451112.2;ENSP00000451314.1;ENSP00000238633.2;ENSP00000451180.1;ENSP00000450502.1;ENSP00000451206.1;ENSP00000450887.1	0.225606	0.108134	Up in Covid-19	0.0699248	1
GNPDA1	ENSP00000423494.1;ENSP00000311876.6;ENSP00000424275.1;ENSP00000423674.1;ENSP00000423485.1;ENSP00000424625.1;ENSP00000421524.1;ENSP00000424537.1;ENSP00000422173.1;ENSP00000426583.1	0.00123038	0.935967	Up in Covid-19	2.72363	7
PSMB9	ENSP00000404847.1;ENSP00000411561.1;ENSP00000396813.2;ENSP00000408178.2;ENSP00000401624.1;ENSP00000409850.1;ENSP00000393744.2;ENSP00000413194.2;ENSP00000412027.2;ENSP00000398642.1;ENSP00000396311.1;ENSP00000409785.2;ENSP00000407810.2;ENSP00000406380.1;ENSP00000406077.1;ENSP00000403857.2;ENSP00000382516.1;ENSP00000408447.1;ENSP00000372721.4;ENSP00000382528.3;ENSP00000372595.4;ENSP00000382305.1;ENS…	0.923384	-0.033772	Down in Covid-19	0.0011691	1
FERMT3	ENSP00000445778.1;ENSP00000339950.5;ENSP00000279227.5;ENSP00000438885.1;ENSP00000440209.1	0.96051	-0.009999	Down in Covid-19	0.00017496	1
DSTN	ENSP00000246069.6;ENSP00000476975.1;ENSP00000434355.1	0.00335927	0.514468	Up in Covid-19	1.27267	5
RPS6	ENSP00000369757.4;ENSP00000369745.1;ENSP00000369743.1;ENSP00000369741.3	0.927117	-0.0465636	Down in Covid-19	0.00153033	1
PLD3	ENSP00000469675.1;ENSP00000375886.2;ENSP00000470603.1;ENSP00000386293.1;ENSP00000387050.1;ENSP00000468999.1;ENSP00000386938.3;ENSP00000472509.1;ENSP00000348901.5;ENSP00000468898.1;ENSP00000471838.1;ENSP00000387022.1;ENSP00000352220.5;ENSP00000469868.1;ENSP00000472854.1;ENSP00000473218.1	0.182747	-0.471221	Down in Covid-19	0.347832	2
SELP	ENSP00000391694.2;ENSP00000263686.5;ENSP00000356760.1;ENSP00000399368.2;ENSP00000356762.1;ENSP00000356769.2	0.713228	0.0454265	Up in Covid-19	0.00666731	1
MAPRE1	ENSP00000364721.5	0.0819567	0.236051	Up in Covid-19	0.25645	2
CCT8	ENSP00000407748.1;ENSP00000286788.4;ENSP00000486921.1;ENSP00000416832.1;ENSP00000442730.1	0.732927	-0.0563785	Down in Covid-19	0.00760766	1
CLIC4	ENSP00000363500.4;ENSP00000436538.1	0.443086	0.0888627	Up in Covid-19	0.031414	1
PTK7	ENSP00000417607.1;ENSP00000230419.4;ENSP00000420322.1;ENSP00000419037.1;ENSP00000230418.4;ENSP00000325992.4;ENSP00000325462.4;ENSP00000326029.3;ENSP00000418754.1;ENSP00000420165.1;ENSP00000420765.1;ENSP00000418545.1;ENSP00000419096.1;ENSP00000418462.1;ENSP00000420186.1;ENSP00000418386.1	0.0663081	-0.259756	Down in Covid-19	0.306106	2
TUBA8	ENSP00000505896.1;ENSP00000505461.1;ENSP00000407624.1;ENSP00000318575.6;ENSP00000333326.3;ENSP00000412646.2;ENSP00000477306.1	0.316249	0.133547	Up in Covid-19	0.0667696	1
LRP2	ENSP00000496870.1;ENSP00000496887.1;ENSP00000497617.1;ENSP00000409813.1	0.0127549	-1.34539	Down in Covid-19	2.54859	7
APOA2	ENSP00000356969.3;ENSP00000476890.1;ENSP00000476662.1;ENSP00000477054.1;ENSP00000477031.1;ENSP00000476911.1;ENSP00000477353.1;ENSP00000476740.1;ENSP00000476605.1	0.00183439	-0.609468	Down in Covid-19	1.66781	6
PLXNB2	ENSP00000409171.1;ENSP00000352288.4;ENSP00000400679.1;ENSP00000406048.1;ENSP00000415757.1;ENSP00000392620.1;ENSP00000387470.1	0.915966	0.0100296	Up in Covid-19	0.00038234	1
IL6ST	ENSP00000370698.2;ENSP00000498224.1;ENSP00000426224.2;ENSP00000462158.1;ENSP00000370694.3;ENSP00000370693.2;ENSP00000370686.3;ENSP00000435399.1;ENSP00000370687.4;ENSP00000338799.5;ENSP00000463896.1	0.0372566	-0.202325	Down in Covid-19	0.289081	2
SACS	ENSP00000506739.1;ENSP00000508121.1;ENSP00000508399.1;ENSP00000507057.1;ENSP00000385844.1;ENSP00000406565.2;ENSP00000371729.3;ENSP00000507173.1;ENSP00000390925.2;ENSP00000507780.1;ENSP00000508403.1;ENSP00000508262.1;ENSP00000507855.1;ENSP00000507624.1;ENSP00000507223.1;ENSP00000507735.1	0.0212004	0.85747	Up in Covid-19	1.43511	5
LSP1	ENSP00000500350.1;ENSP00000500907.1;ENSP00000500445.1;ENSP00000500923.1;ENSP00000500060.1;ENSP00000500477.1;ENSP00000500341.1;ENSP00000500113.1;ENSP00000500534.1;ENSP00000500618.1;ENSP00000500330.1;ENSP00000500942.1;ENSP00000500675.1;ENSP00000502383.1;ENSP00000308383.4;ENSP00000411191.1;ENSP00000402543.1;ENSP00000371194.1;ENSP00000383932.2;ENSP00000414106.1;ENSP00000400346.1;ENSP00000400999.1;ENS…	0.372348	0.148299	Up in Covid-19	0.0636279	1
TYMP	ENSP00000498433.1;ENSP00000252029.3;ENSP00000379037.1;ENSP00000379038.1;ENSP00000498844.1;ENSP00000379036.3;ENSP00000395875.1;ENSP00000498619.1;ENSP00000498276.1;ENSP00000499115.1;ENSP00000498579.1;ENSP00000499096.1	0.00013473	0.609371	Up in Covid-19	2.35859	6
CPNE1	ENSP00000336945.4;ENSP00000396069.1;ENSP00000317257.5;ENSP00000380585.1;ENSP00000380584.1;ENSP00000386067.2;ENSP00000415597.1;ENSP00000390626.1;ENSP00000416962.1;ENSP00000404355.1;ENSP00000389662.1;ENSP00000387434.1;ENSP00000409305.1;ENSP00000401915.1;ENSP00000409794.1;ENSP00000397638.1;ENSP00000390141.1;ENSP00000391483.1;ENSP00000409955.1;ENSP00000412806.1	0.477838	0.216501	Up in Covid-19	0.0694362	1
MNDA	ENSP00000357123.4;ENSP00000406800.1	0.0131839	0.540747	Up in Covid-19	1.01658	5
TGFBR2	ENSP00000295754.5;ENSP00000351905.4	0.108354	-0.216237	Down in Covid-19	0.208702	1
TCP1	ENSP00000317334.7;ENSP00000439447.1;ENSP00000390159.2;ENSP00000376008.2;ENSP00000441345.1;ENSP00000440617.1;ENSP00000442185.1;ENSP00000444423.1;ENSP00000439671.1;ENSP00000437840.1;ENSP00000442856.1	0.559563	-0.243806	Down in Covid-19	0.0614758	1
TALDO1	ENSP00000435042.1;ENSP00000437098.1;ENSP00000433501.1;ENSP00000321259.3	7.92e-06	0.564049	Up in Covid-19	2.87737	7
CLIC1	ENSP00000406335.2;ENSP00000400532.1;ENSP00000410965.1;ENSP00000391395.1;ENSP00000482255.1;ENSP00000398056.2;ENSP00000409979.1;ENSP00000408094.1;ENSP00000413330.1;ENSP00000480256.1;ENSP00000401292.2;ENSP00000404589.1;ENSP00000404037.1;ENSP00000416211.1;ENSP00000484581.1;ENSP00000407429.2;ENSP00000406088.1;ENSP00000408357.1;ENSP00000409247.1;ENSP00000478930.1;ENSP00000407791.2;ENSP00000406968.1;ENS…	0.035383	0.356492	Up in Covid-19	0.517343	3
PCOLCE	ENSP00000223061.5	0.00197587	-0.442266	Down in Covid-19	1.19599	5
NAMPT	ENSP00000505112.1;ENSP00000506337.1;ENSP00000506239.1;ENSP00000505633.1;ENSP00000222553.3;ENSP00000506450.1;ENSP00000506527.1;ENSP00000506565.1;ENSP00000505390.1;ENSP00000506283.1;ENSP00000506540.1;ENSP00000505845.1;ENSP00000505012.1;ENSP00000390591.2;ENSP00000506129.1;ENSP00000506282.1;ENSP00000504962.1;ENSP00000505577.1;ENSP00000505172.1;ENSP00000505427.1;ENSP00000506618.1;ENSP00000504973.1;ENS…	0.0347347	0.388712	Up in Covid-19	0.567223	3
PTPRZ1	ENSP00000499073.1;ENSP00000498356.1;ENSP00000499152.1;ENSP00000498722.1;ENSP00000377047.2;ENSP00000498965.1;ENSP00000499098.1;ENSP00000498708.1;ENSP00000498439.1;ENSP00000499137.1;ENSP00000410000.1;ENSP00000498388.1;ENSP00000499039.1;ENSP00000499061.1	0.00713447	-0.396204	Down in Covid-19	0.850507	4
RSU1	ENSP00000367154.3;ENSP00000339521.5;ENSP00000473588.1	0.235013	-0.253844	Down in Covid-19	0.159645	1
IGFBP2	ENSP00000401698.1;ENSP00000233809.4;ENSP00000389646.1;ENSP00000400308.1	0.438892	-0.120832	Down in Covid-19	0.0432145	1
AK2	ENSP00000486507.1;ENSP00000362548.2;ENSP00000499935.1;ENSP00000346921.7;ENSP00000449003.1;ENSP00000447082.1;ENSP00000450109.1;ENSP00000450008.1;ENSP00000500549.1;ENSP00000446849.1;ENSP00000486342.1	0.00166803	0.564261	Up in Covid-19	1.5674	6
IGLV1-51	ENSP00000374825.3	0.220817	0.381609	Up in Covid-19	0.250324	2
ARHGAP1	ENSP00000310491.4;ENSP00000434883.1;ENSP00000432794.1	0.0223725	0.266753	Up in Covid-19	0.440218	2
IGLL5	ENSP00000431254.1;ENSP00000436353.1;ENSP00000434368.1	0.219042	0.315996	Up in Covid-19	0.208391	1
SKAP2	ENSP00000005587.2;ENSP00000408163.1	0.877902	0.0182154	Up in Covid-19	0.00103016	1
ESD	ENSP00000367992.3;ENSP00000367969.1;ENSP00000391350.1;ENSP00000476193.2	0.00788724	0.382607	Up in Covid-19	0.804651	4
IGHV3-7	ENSP00000487659.1;ENSP00000375007.2	0.433568	-0.17123	Down in Covid-19	0.0621468	1
CASP14	ENSP00000393417.2	0.523169	-0.149202	Down in Covid-19	0.041979	1
NRP2	ENSP00000353582.3;ENSP00000404279.1;ENSP00000387519.1;ENSP00000349632.4;ENSP00000350432.5;ENSP00000272849.3;ENSP00000407626.2	0.662722	0.0388075	Up in Covid-19	0.00693369	1
CD151	ENSP00000431403.2;ENSP00000380565.3;ENSP00000380566.1;ENSP00000324101.4;ENSP00000435854.2;ENSP00000432258.1;ENSP00000435054.1;ENSP00000431671.1;ENSP00000436591.1;ENSP00000432385.1;ENSP00000432990.1;ENSP00000433752.1;ENSP00000433787.1;ENSP00000434663.1	0.922522	-0.0352657	Down in Covid-19	0.00123512	1
BPIFB1	ENSP00000390471.1;ENSP00000253354.1	0.292183	0.148415	Up in Covid-19	0.079305	1
LXN	ENSP00000419373.1;ENSP00000264265.3	0.669959	0.0922442	Up in Covid-19	0.0160461	1
CFHR3	ENSP00000436258.1;ENSP00000356397.3;ENSP00000375845.3;ENSP00000356395.5	0.0603693	0.577502	Up in Covid-19	0.704081	3
OSTM1	ENSP00000193322.3;ENSP00000398556.2	0.0618384	-0.263692	Down in Covid-19	0.318736	2
ARPC3	ENSP00000228825.7;ENSP00000413221.1;ENSP00000446598.1	0.222825	-0.210075	Down in Covid-19	0.136977	1
RAB14	ENSP00000362946.4;ENSP00000400107.1	0.729685	0.0521861	Up in Covid-19	0.00714242	1
C16orf89	ENSP00000417158.3;ENSP00000420566.2;ENSP00000324672.5	0.864738	-0.0638319	Down in Covid-19	0.00402877	1
DCBLD1	ENSP00000296955.8;ENSP00000342422.6;ENSP00000391700.2	0.622244	-0.0728146	Down in Covid-19	0.0150026	1
CCT6A	ENSP00000275603.4;ENSP00000352019.2	0.241612	0.0960745	Up in Covid-19	0.0592666	1
RANBP1	ENSP00000404724.1;ENSP00000390139.1;ENSP00000401564.2;ENSP00000384925.1;ENSP00000327583.3;ENSP00000395472.1;ENSP00000404126.1;ENSP00000400940.1;ENSP00000404298.1;ENSP00000413502.2	0.00979165	0.486621	Up in Covid-19	0.977692	4
ENPP1	ENSP00000498074.1;ENSP00000422424.1;ENSP00000497375.1;ENSP00000497519.1;ENSP00000497981.1	0.269042	-0.118108	Down in Covid-19	0.0673429	1
PRUNE1	ENSP00000271620.3;ENSP00000497847.1;ENSP00000387696.1;ENSP00000357933.1;ENSP00000392632.1;ENSP00000357932.1;ENSP00000357931.1;ENSP00000357930.1	0.389132	0.18523	Up in Covid-19	0.0759263	1
KRT19	ENSP00000355124.3;ENSP00000466625.1;ENSP00000408759.1	0.106751	-0.745909	Down in Covid-19	0.724747	3
C1orf56	ENSP00000357922.5	0.184237	-0.385558	Down in Covid-19	0.28324	2
HBB	ENSP00000333994.3;ENSP00000494175.1;ENSP00000488004.1;ENSP00000496200.1;ENSP00000369671.2	0.275867	0.311256	Up in Covid-19	0.174086	1
CPQ	ENSP00000220763.5;ENSP00000431024.1;ENSP00000429146.1;ENSP00000431114.1;ENSP00000429934.1;ENSP00000429134.1	0.00825501	-0.265377	Down in Covid-19	0.552856	3
NOTCH3	ENSP00000263388.1;ENSP00000470661.1;ENSP00000468879.1;ENSP00000473138.1	0.842923	-0.0387708	Down in Covid-19	0.00287726	1
LYVE1	ENSP00000256178.3;ENSP00000402580.2;ENSP00000436016.1	0.00781337	-0.401436	Down in Covid-19	0.84589	4
PRG4	ENSP00000431330.1;ENSP00000356452.4;ENSP00000489292.1;ENSP00000399679.3;ENSP00000356453.4;ENSP00000356455.4	0.516026	0.114035	Up in Covid-19	0.0327653	1
NCF1	ENSP00000289473.4;ENSP00000401935.3;ENSP00000392870.2;ENSP00000484502.1	0.860003	0.0395748	Up in Covid-19	0.00259216	1
METRNL	ENSP00000488860.1;ENSP00000488881.1;ENSP00000481759.2;ENSP00000315731.6;ENSP00000458566.1;ENSP00000460798.1;ENSP00000458275.1	0.832948	0.0405311	Up in Covid-19	0.00321745	1
F9	ENSP00000218099.2;ENSP00000377650.2	0.874642	0.0150246	Up in Covid-19	0.00087397	1
FUOM	ENSP00000278025.5;ENSP00000357540.5;ENSP00000413379.2;ENSP00000357539.1	0.277046	0.377407	Up in Covid-19	0.210385	1
DSG2	ENSP00000261590.8;ENSP00000462503.1;ENSP00000506971.1;ENSP00000507600.1;ENSP00000508401.1;ENSP00000507307.1	0.0353866	-0.220035	Down in Covid-19	0.319306	2
CACYBP	ENSP00000479414.1;ENSP00000403674.1;ENSP00000356652.2;ENSP00000384139.1;ENSP00000385771.1	0.00235397	0.420664	Up in Covid-19	1.10559	5
PDLIM1	ENSP00000360305.3	0.0569459	0.215198	Up in Covid-19	0.267822	2
CD48	ENSP00000357025.3;ENSP00000484431.1;ENSP00000357024.3	0.933898	-0.0160121	Down in Covid-19	0.00047557	1
DPT	ENSP00000356791.3	0.0253249	-0.355397	Down in Covid-19	0.567375	3
ALDH16A1	ENSP00000445088.1;ENSP00000293350.3;ENSP00000410142.1;ENSP00000470160.1;ENSP00000469507.1	0.350407	-0.307803	Down in Covid-19	0.140182	1
SERPINH1	ENSP00000434657.1;ENSP00000431384.1;ENSP00000497544.1;ENSP00000434964.1;ENSP00000435936.1;ENSP00000434482.1;ENSP00000436305.1;ENSP00000350894.4;ENSP00000436040.1;ENSP00000434412.1;ENSP00000431827.2;ENSP00000432007.2;ENSP00000435452.1;ENSP00000437108.1;ENSP00000433532.1;ENSP00000436306.1	0.347317	0.201502	Up in Covid-19	0.0925449	1
EZR	ENSP00000338934.7;ENSP00000356042.3	0.319315	0.206373	Up in Covid-19	0.102316	1
BRK1	ENSP00000432472.1	0.103874	-0.231982	Down in Covid-19	0.228153	1
TKFC	ENSP00000431844.2;ENSP00000378360.3;ENSP00000434405.1;ENSP00000432539.1;ENSP00000459382.1	0.454862	0.14627	Up in Covid-19	0.050042	1
IGHV3OR16-12	ENSP00000474013.1	0.19753	-0.372739	Down in Covid-19	0.262545	2
FBP1	ENSP00000498145.1;ENSP00000364475.5;ENSP00000507547.1;ENSP00000408025.1;ENSP00000411619.1	0.00202903	0.699208	Up in Covid-19	1.88277	6
CCDC40	ENSP00000380679.4;ENSP00000269318.5;ENSP00000364010.4;ENSP00000459489.1;ENSP00000460002.1;ENSP00000460432.1;ENSP00000461034.1;ENSP00000364011.3	0.565094	-0.0992995	Down in Covid-19	0.0246143	1
PFN1	ENSP00000225655.5;ENSP00000465019.1;ENSP00000460363.1	0.0150019	0.437054	Up in Covid-19	0.797122	4
DYNLL2	ENSP00000477310.1	0.0178272	0.424819	Up in Covid-19	0.742974	3
HLA-G	ENSP00000484084.1;ENSP00000482111.1;ENSP00000479043.1;ENSP00000482272.1;ENSP00000479399.1;ENSP00000479303.1;ENSP00000392347.1;ENSP00000389522.2;ENSP00000413926.2;ENSP00000396594.1;ENSP00000408461.2;ENSP00000448085.1;ENSP00000387624.1;ENSP00000388176.2;ENSP00000392075.2;ENSP00000434622.1;ENSP00000401326.2;ENSP00000449903.1;ENSP00000383506.1;ENSP00000398200.2;ENSP00000416408.2;ENSP00000432239.1;ENS…	0.812203	0.0379634	Up in Covid-19	0.00342943	1
SNX3	ENSP00000230085.8;ENSP00000401779.2;ENSP00000357975.2;ENSP00000296991.7	0.0222611	0.455413	Up in Covid-19	0.752548	4
STIP1	ENSP00000351646.5;ENSP00000305958.5;ENSP00000441036.1;ENSP00000445957.1;ENSP00000442704.1;ENSP00000443416.1	0.2949	0.128408	Up in Covid-19	0.0680981	1
TNC	ENSP00000265131.4;ENSP00000339553.4;ENSP00000411406.2;ENSP00000443478.1;ENSP00000442242.1;ENSP00000445380.1;ENSP00000489385.1;ENSP00000443469.1;ENSP00000438152.2	0.530358	-0.0676576	Down in Covid-19	0.018635	1
CHMP2A	ENSP00000471961.2;ENSP00000469240.1;ENSP00000469453.2;ENSP00000472680.1;ENSP00000472097.2;ENSP00000310440.1	0.159316	0.223427	Up in Covid-19	0.178237	1
CARS1	ENSP00000482336.1;ENSP00000488737.1;ENSP00000488657.1;ENSP00000487923.1;ENSP00000488062.1;ENSP00000488476.1;ENSP00000486161.2;ENSP00000491592.1;ENSP00000431368.1;ENSP00000380300.5;ENSP00000278224.9;ENSP00000369897.4;ENSP00000432619.2;ENSP00000408802.2;ENSP00000434184.1	0.078785	0.285293	Up in Covid-19	0.314837	2
ASAH1	ENSP00000490272.1;ENSP00000489988.1;ENSP00000427751.1;ENSP00000371152.4;ENSP00000489901.1;ENSP00000490725.1;ENSP00000490801.1;ENSP00000490071.1;ENSP00000489761.1;ENSP00000489800.1;ENSP00000490562.1;ENSP00000489651.1;ENSP00000490188.1;ENSP00000490322.1;ENSP00000490027.1;ENSP00000490415.1;ENSP00000490388.1;ENSP00000490112.1;ENSP00000490522.1;ENSP00000490596.1;ENSP00000490837.1;ENSP00000489789.1;ENS…	0.567426	0.065126	Up in Covid-19	0.0160269	1
MET	ENSP00000317272.6;ENSP00000380860.3;ENSP00000413857.1;ENSP00000410980.2;ENSP00000398776.1;ENSP00000398140.1	0.0988863	-0.135321	Down in Covid-19	0.135979	1
SFTPD	ENSP00000361366.3;ENSP00000394325.1	0.724698	-0.0731827	Down in Covid-19	0.0102341	1
FAM111B	ENSP00000393855.1;ENSP00000432875.1;ENSP00000432143.1;ENSP00000341565.3;ENSP00000483456.1	0.667497	-0.0780474	Down in Covid-19	0.0137013	1
IGLV3-21	ENSP00000374843.2	0.408188	-0.122616	Down in Covid-19	0.0477147	1
CLTC	ENSP00000376763.1;ENSP00000269122.3;ENSP00000462592.1;ENSP00000462252.1;ENSP00000463336.1;ENSP00000463068.2;ENSP00000465200.1;ENSP00000461977.1;ENSP00000479606.1	0.0445272	0.432246	Up in Covid-19	0.584126	3
ADGRF5	ENSP00000283296.7;ENSP00000265417.6	0.763719	-0.0394104	Down in Covid-19	0.00461362	1
MYH9	ENSP00000216181.6;ENSP00000510688.1;ENSP00000510189.1;ENSP00000384631.1;ENSP00000509816.1;ENSP00000414852.1	0.0316902	0.246203	Up in Covid-19	0.369077	2
RAB8A	ENSP00000300935.2;ENSP00000467501.1	0.0720741	-0.406041	Down in Covid-19	0.463788	2
PRG2	ENSP00000312134.5;ENSP00000433231.1;ENSP00000433016.1	0.0120099	-0.684304	Down in Covid-19	1.31418	5
VCL	ENSP00000485551.1;ENSP00000211998.5;ENSP00000361841.3	0.0120067	0.169069	Up in Covid-19	0.324709	2
GSR	ENSP00000221130.5;ENSP00000494854.1;ENSP00000438845.1;ENSP00000444559.1;ENSP00000445516.1;ENSP00000431044.1	0.516026	0.0773695	Up in Covid-19	0.0222304	1
FCGR2A	ENSP00000356949.4;ENSP00000441156.1;ENSP00000440148.1;ENSP00000271450.6;ENSP00000476495.1;ENSP00000476411.1	0.364272	-0.153687	Down in Covid-19	0.0674033	1
IGFALS	ENSP00000215539.3;ENSP00000416683.3;ENSP00000456923.1	0.00052342	-0.516063	Down in Covid-19	1.69328	6
PSMA6	ENSP00000444844.1;ENSP00000485776.1;ENSP00000485817.1;ENSP00000479620.1;ENSP00000451958.1;ENSP00000261479.4;ENSP00000451432.1;ENSP00000451254.1;ENSP00000452603.1;ENSP00000450844.1;ENSP00000452566.1;ENSP00000450528.1;ENSP00000451171.1	2.88e-05	0.57954	Up in Covid-19	2.6315	7
LRIG2	ENSP00000355396.4	0.0235512	-0.70053	Down in Covid-19	1.14045	5
CYB5R2	ENSP00000435916.1;ENSP00000299498.6;ENSP00000437041.1;ENSP00000434969.1;ENSP00000433856.1;ENSP00000432482.1;ENSP00000392777.2	0.00059965	-0.831207	Down in Covid-19	2.67823	7
CD36	ENSP00000399421.1;ENSP00000308165.7;ENSP00000431296.1;ENSP00000410371.1;ENSP00000398760.1;ENSP00000409762.1;ENSP00000433659.1;ENSP00000378268.3;ENSP00000415743.2;ENSP00000416388.1;ENSP00000407690.1;ENSP00000392298.2;ENSP00000396258.2;ENSP00000435698.1;ENSP00000401863.2;ENSP00000411411.1;ENSP00000439543.1;ENSP00000441956.1	0.135734	-0.337259	Down in Covid-19	0.292509	2
LRP11	ENSP00000239367.2;ENSP00000356338.2	0.62296	0.0812218	Up in Covid-19	0.0166943	1
S100P	ENSP00000296370.3	0.254484	0.388049	Up in Covid-19	0.230633	1
CORO1B	ENSP00000340211.5;ENSP00000479949.1;ENSP00000377471.1;ENSP00000445330.1;ENSP00000486585.1;ENSP00000438056.2	0.0437241	0.21657	Up in Covid-19	0.294379	2
SRSF1	ENSP00000258962.4;ENSP00000462215.1;ENSP00000462616.1;ENSP00000463223.1;ENSP00000463042.1;ENSP00000462687.1;ENSP00000463917.1	0.240588	-0.405421	Down in Covid-19	0.250844	2
PROCR	ENSP00000216968.3;ENSP00000489117.1;ENSP00000489456.1	0.0108824	-0.319604	Down in Covid-19	0.627471	3
AGL	ENSP00000355106.3;ENSP00000359184.3;ENSP00000359182.3;ENSP00000294724.4;ENSP00000354971.4;ENSP00000359180.2	0.464024	-0.205769	Down in Covid-19	0.0686155	1
YWHAB	ENSP00000300161.4;ENSP00000487924.1;ENSP00000361930.3;ENSP00000394729.1;ENSP00000394558.1;ENSP00000488178.1	0.0465084	0.298465	Up in Covid-19	0.397695	2
MYL9	ENSP00000217313.2;ENSP00000279022.2	0.0169191	0.345381	Up in Covid-19	0.611885	3
CTSW	ENSP00000436568.1;ENSP00000311300.3;ENSP00000434267.2;ENSP00000505022.1;ENSP00000505903.1;ENSP00000505179.1;ENSP00000504913.1	0.179494	-0.144449	Down in Covid-19	0.107752	1
PRDX5	ENSP00000265462.4;ENSP00000335334.6;ENSP00000335363.6	0.00175336	0.394528	Up in Covid-19	1.08737	5
AOX1	ENSP00000363832.2;ENSP00000392485.1;ENSP00000260930.6;ENSP00000413326.1	0.00677543	1.11447	Up in Covid-19	2.41735	6
COL12A1	ENSP00000399812.2;ENSP00000325146.8;ENSP00000305147.9;ENSP00000412864.2;ENSP00000421216.1;ENSP00000423423.1;ENSP00000393217.1	0.0362268	-0.140917	Down in Covid-19	0.203058	1
ITIH1	ENSP00000273283.2;ENSP00000417340.1;ENSP00000395836.1;ENSP00000419957.2;ENSP00000384589.3;ENSP00000443847.1	0.0744185	-0.261756	Down in Covid-19	0.295344	2
FCN3	ENSP00000270879.4;ENSP00000347077.2	0.2949	0.16537	Up in Covid-19	0.0877	1
CDHR2	ENSP00000424565.1;ENSP00000426838.1;ENSP00000261944.5	0.00248619	0.79677	Up in Covid-19	2.07516	6
GTF3C3	ENSP00000263956.3;ENSP00000499170.1;ENSP00000391724.1;ENSP00000394065.1;ENSP00000398385.1;ENSP00000386465.3;ENSP00000389992.2;ENSP00000438797.1;ENSP00000406685.1	0.00049233	-0.328681	Down in Covid-19	1.08719	5
NPNT	ENSP00000426951.1;ENSP00000369323.2;ENSP00000402884.2;ENSP00000389252.2;ENSP00000422044.1;ENSP00000302557.8;ENSP00000422474.1;ENSP00000426146.1;ENSP00000427507.1;ENSP00000421480.1;ENSP00000426219.1	0.770749	-0.0725553	Down in Covid-19	0.00820506	1
AP1M1	ENSP00000291439.2;ENSP00000466858.1;ENSP00000465224.1;ENSP00000411498.2;ENSP00000388996.1;ENSP00000468140.1;ENSP00000467721.1;ENSP00000467417.1;ENSP00000482949.1;ENSP00000468015.1	0.484716	-0.113317	Down in Covid-19	0.0356396	1
ACP2	ENSP00000500291.1;ENSP00000500571.2;ENSP00000436658.1;ENSP00000432205.1;ENSP00000500836.1;ENSP00000432439.1;ENSP00000500010.1;ENSP00000500179.1;ENSP00000500408.1;ENSP00000256997.3	0.106989	-0.408415	Down in Covid-19	0.396433	2
TTN	ENSP00000343764.6;ENSP00000434586.1;ENSP00000467141.1;ENSP00000465570.1;ENSP00000340554.6;ENSP00000352154.5;ENSP00000401501.1;ENSP00000392336.1;ENSP00000408004.1;ENSP00000396805.2;ENSP00000399176.2;ENSP00000354117.4;ENSP00000489532.1;ENSP00000405517.1;ENSP00000394672.1	0.326897	-0.2672	Down in Covid-19	0.129749	1
TXNDC17	ENSP00000250101.5;ENSP00000459868.1;ENSP00000458157.1;ENSP00000460577.1	0.711543	0.0659351	Up in Covid-19	0.00974514	1
GBE1	ENSP00000410833.2;ENSP00000419638.1	0.107474	0.174724	Up in Covid-19	0.169255	1
RAB1B	ENSP00000435195.1;ENSP00000310226.6	0.588465	0.0683114	Up in Covid-19	0.0157307	1
SVEP1	ENSP00000363593.2;ENSP00000363585.2	0.388071	0.0674646	Up in Covid-19	0.0277339	1
THBS2	ENSP00000482784.1;ENSP00000355751.3;ENSP00000504416.1;ENSP00000497834.1;ENSP00000503020.1;ENSP00000504820.1;ENSP00000503028.1;ENSP00000503286.1;ENSP00000504488.1;ENSP00000398928.1	0.187534	-0.201615	Down in Covid-19	0.146558	1
CTSC	ENSP00000504541.1;ENSP00000504475.1;ENSP00000504347.1;ENSP00000503123.1;ENSP00000227266.4;ENSP00000504115.1;ENSP00000504440.1;ENSP00000503580.1;ENSP00000503323.1;ENSP00000503361.1;ENSP00000503046.1;ENSP00000504805.1;ENSP00000432556.2;ENSP00000504179.1;ENSP00000504567.1;ENSP00000432541.1;ENSP00000433229.2;ENSP00000433539.1;ENSP00000502887.1;ENSP00000504297.1;ENSP00000503502.1;ENSP00000503100.1;ENS…	0.701373	-0.0841025	Down in Covid-19	0.0129561	1
UGP2	ENSP00000418619.1;ENSP00000418375.2;ENSP00000419548.1;ENSP00000420793.2;ENSP00000377939.2;ENSP00000418179.1;ENSP00000417286.1;ENSP00000482043.2;ENSP00000417801.1;ENSP00000418206.1;ENSP00000504663.1;ENSP00000504265.1;ENSP00000486008.2;ENSP00000502898.1;ENSP00000419019.1;ENSP00000504593.1;ENSP00000419551.1;ENSP00000503329.1;ENSP00000503051.1;ENSP00000338703.5;ENSP00000419442.2;ENSP00000486332.1;ENS…	0.00147362	0.555848	Up in Covid-19	1.57395	6
CAPG	ENSP00000397381.1;ENSP00000263867.4;ENSP00000387063.1;ENSP00000386315.1;ENSP00000386965.1;ENSP00000391923.1;ENSP00000403330.1;ENSP00000398232.2;ENSP00000386596.1	0.388085	0.12909	Up in Covid-19	0.0530652	1
ICAM1	ENSP00000413124.2;ENSP00000465680.1;ENSP00000264832.2	0.0525872	0.170321	Up in Covid-19	0.217861	1
PGM2	ENSP00000371393.4;ENSP00000426738.1;ENSP00000423269.1;ENSP00000425733.1;ENSP00000422785.1;ENSP00000485904.1	0.213091	0.238363	Up in Covid-19	0.160045	1
GCA	ENSP00000393218.1;ENSP00000412899.2;ENSP00000394842.2;ENSP00000403805.2;ENSP00000233612.4;ENSP00000408620.1	0.284684	0.250444	Up in Covid-19	0.136651	1
CA1	ENSP00000430656.1;ENSP00000429798.1;ENSP00000427773.1;ENSP00000429300.1;ENSP00000428923.1;ENSP00000430861.1;ENSP00000430543.1;ENSP00000430571.1;ENSP00000429843.1;ENSP00000430710.1;ENSP00000430471.1;ENSP00000427852.1;ENSP00000430737.1;ENSP00000430372.1;ENSP00000430975.1;ENSP00000429688.1;ENSP00000392338.1;ENSP00000443517.1;ENSP00000486171.1	0.0220147	0.339076	Up in Covid-19	0.561946	3
PCDHGC5	ENSP00000252087.2;ENSP00000482569.1	0.983665	-0.0045126	Down in Covid-19	3.23e-05	1
THBS3	ENSP00000357362.3;ENSP00000444792.2;ENSP00000392207.2;ENSP00000437353.1;ENSP00000404040.2	0.484716	-0.176352	Down in Covid-19	0.0554651	1
LBR	ENSP00000272163.4;ENSP00000339883.2;ENSP00000499114.1;ENSP00000388059.1;ENSP00000416554.1	0.304958	-0.484797	Down in Covid-19	0.250039	2
ADAMTS13	ENSP00000486201.1;ENSP00000487185.1;ENSP00000485845.1;ENSP00000486734.1;ENSP00000485989.1;ENSP00000486060.1;ENSP00000486371.1;ENSP00000487509.1;ENSP00000360997.3;ENSP00000360984.2;ENSP00000360979.3;ENSP00000435274.1;ENSP00000348997.2;ENSP00000435305.1;ENSP00000347927.2;ENSP00000360978.1	0.0179661	-0.221411	Down in Covid-19	0.386483	2
EPB41	ENSP00000496326.1;ENSP00000496138.1;ENSP00000495138.1;ENSP00000493575.1;ENSP00000494212.1;ENSP00000362906.3;ENSP00000496751.1;ENSP00000497875.1;ENSP00000290100.6;ENSP00000496675.1;ENSP00000362904.1;ENSP00000494945.1;ENSP00000494244.1;ENSP00000498195.1;ENSP00000498003.1;ENSP00000494042.1;ENSP00000345259.4;ENSP00000497843.1;ENSP00000494435.1;ENSP00000362903.1;ENSP00000317597.8;ENSP00000495300.1;ENS…	0.0223725	-0.495344	Down in Covid-19	0.817459	4
CFHR1	ENSP00000314299.5;ENSP00000356394.3	0.0127549	-0.373507	Down in Covid-19	0.707543	3
TRIM36	ENSP00000282369.3;ENSP00000423934.1;ENSP00000424259.1;ENSP00000424743.1;ENSP00000368938.2;ENSP00000368937.2	0.118386	0.239977	Up in Covid-19	0.222387	1
DNAJC3	ENSP00000473631.1;ENSP00000365991.6	0.225606	-0.130145	Down in Covid-19	0.0841579	1
FOLR2	ENSP00000405638.2;ENSP00000414094.2;ENSP00000443307.1;ENSP00000441547.1;ENSP00000298223.6;ENSP00000438568.1;ENSP00000444794.1;ENSP00000321957.7;ENSP00000440337.1	0.00335927	0.236303	Up in Covid-19	0.584555	3
CNN2	ENSP00000263097.2;ENSP00000479188.1;ENSP00000340129.2;ENSP00000457968.1;ENSP00000468577.1;ENSP00000456436.1;ENSP00000458137.2;ENSP00000484749.1;ENSP00000455777.2;ENSP00000475175.1;ENSP00000484533.1	0.00318139	0.520928	Up in Covid-19	1.30096	5
F11R	ENSP00000357005.5;ENSP00000481591.1;ENSP00000440812.1	0.489528	0.164943	Up in Covid-19	0.0511689	1
PCDH12	ENSP00000231484.3;ENSP00000429094.1	0.0151706	-0.235074	Down in Covid-19	0.4276	2
EXT2	ENSP00000507580.1;ENSP00000507915.1;ENSP00000508361.1;ENSP00000379032.4;ENSP00000507677.1;ENSP00000507234.1;ENSP00000508226.1;ENSP00000431173.2;ENSP00000351509.4;ENSP00000507922.1;ENSP00000508332.1;ENSP00000342656.3;ENSP00000506803.1	0.0886339	-0.297643	Down in Covid-19	0.31324	2
NPL	ENSP00000356526.1;ENSP00000356524.1;ENSP00000356523.2;ENSP00000258317.2;ENSP00000356525.3;ENSP00000482415.1	0.00154774	1.03424	Up in Covid-19	2.90652	7
TCAP	ENSP00000312624.2;ENSP00000462787.1	0.0659084	0.497372	Up in Covid-19	0.587425	3
IFIT2	ENSP00000490935.1;ENSP00000506516.1;ENSP00000506258.1;ENSP00000505033.1;ENSP00000506255.1;ENSP00000360891.3;ENSP00000506663.1;ENSP00000505260.1;ENSP00000484770.2;ENSP00000505031.1	0.105824	0.342714	Up in Covid-19	0.334288	2
EPHB4	ENSP00000353833.3;ENSP00000482702.1;ENSP00000350896.3	0.565119	0.0768455	Up in Covid-19	0.0190469	1
PLOD1	ENSP00000414443.1;ENSP00000196061.4;ENSP00000405372.1	0.111262	0.157383	Up in Covid-19	0.150088	1
POMGNT1	ENSP00000361052.3;ENSP00000508703.1;ENSP00000361060.1;ENSP00000379698.4;ENSP00000508736.1;ENSP00000510762.1;ENSP00000510305.1;ENSP00000508890.1;ENSP00000509023.1;ENSP00000510112.1;ENSP00000508913.1;ENSP00000508453.1;ENSP00000508522.1;ENSP00000509017.1;ENSP00000510654.1;ENSP00000508425.1;ENSP00000509745.1;ENSP00000510577.1;ENSP00000510749.1	0.0106383	-0.308611	Down in Covid-19	0.608929	3
NAGA	ENSP00000379680.3;ENSP00000385283.1;ENSP00000384603.1	0.111833	-0.288013	Down in Covid-19	0.274025	2
PSMB3	ENSP00000483956.1;ENSP00000487711.1;ENSP00000487856.1;ENSP00000488173.1;ENSP00000483688.1;ENSP00000478737.1;ENSP00000481215.1;ENSP00000481442.1	0.00249953	0.747354	Up in Covid-19	1.94472	6
IGHG4	ENSP00000483393.2;ENSP00000493388.1;ENSP00000374985.2	0.824345	-0.0666371	Down in Covid-19	0.00559026	1
B3GNT2	ENSP00000305595.4;ENSP00000384692.1	0.0186731	-0.289655	Down in Covid-19	0.500751	3
SHMT1	ENSP00000492715.2;ENSP00000495756.2;ENSP00000318868.3;ENSP00000462043.1;ENSP00000318805.3;ENSP00000462227.1;ENSP00000462041.1;ENSP00000345881.7	0.915966	0.0351387	Up in Covid-19	0.00133951	1
PRX	ENSP00000501881.1;ENSP00000502166.1;ENSP00000501070.1;ENSP00000502579.1;ENSP00000291825.6;ENSP00000326018.6;ENSP00000501261.1;ENSP00000502436.1;ENSP00000501865.1;ENSP00000502008.1;ENSP00000502284.1;ENSP00000502803.1	0.102389	-0.363046	Down in Covid-19	0.359323	2
FUCA1	ENSP00000363603.3	0.626234	0.115398	Up in Covid-19	0.0234561	1
LGALS1	ENSP00000215909.5;ENSP00000404414.1;ENSP00000388296.1	0.0676775	0.21333	Up in Covid-19	0.249501	1
AHSA1	ENSP00000451569.1;ENSP00000440108.2;ENSP00000451467.1;ENSP00000216479.3;ENSP00000451475.1;ENSP00000452127.1;ENSP00000450890.1	0.0227068	0.28206	Up in Covid-19	0.463663	2
LGMN	ENSP00000451861.1;ENSP00000334052.4;ENSP00000451854.1;ENSP00000452572.1;ENSP00000376911.2;ENSP00000451507.1;ENSP00000451746.1;ENSP00000450483.1;ENSP00000450854.1;ENSP00000450677.1;ENSP00000451916.1;ENSP00000452268.1;ENSP00000451797.1;ENSP00000450619.1	0.344404	0.113784	Up in Covid-19	0.0526743	1
NAPA	ENSP00000263354.2;ENSP00000472235.1;ENSP00000471520.1;ENSP00000470654.1;ENSP00000472667.1;ENSP00000471261.1;ENSP00000470665.1;ENSP00000470946.1;ENSP00000471018.1;ENSP00000470954.1	0.501419	0.0697321	Up in Covid-19	0.0209056	1
BCHE	ENSP00000264381.3;ENSP00000419505.1;ENSP00000419804.1;ENSP00000418325.1;ENSP00000418504.1	0.0964867	-0.242503	Down in Covid-19	0.246269	1
DAG1	ENSP00000440705.1;ENSP00000501165.1;ENSP00000412067.1;ENSP00000438421.1;ENSP00000439334.1;ENSP00000440590.1;ENSP00000442600.1;ENSP00000405859.1;ENSP00000388833.1;ENSP00000312435.2;ENSP00000387859.1;ENSP00000415321.3;ENSP00000410145.2;ENSP00000501140.1;ENSP00000401382.2;ENSP00000401805.1	0.311322	-0.0871272	Down in Covid-19	0.0441552	1
MYH2	ENSP00000433944.1;ENSP00000245503.5;ENSP00000380367.2;ENSP00000482463.1;ENSP00000463668.1;ENSP00000399348.1	0.178208	0.330095	Up in Covid-19	0.247265	1
CDV3	ENSP00000508628.1;ENSP00000264993.3;ENSP00000391955.2;ENSP00000421340.2;ENSP00000422866.1;ENSP00000413272.2;ENSP00000423349.1;ENSP00000424742.1;ENSP00000425297.1;ENSP00000421495.1	0.866018	-0.0409814	Down in Covid-19	0.00256023	1
GSDMA	ENSP00000490739.1;ENSP00000301659.4;ENSP00000461985.1	0.0644192	0.429448	Up in Covid-19	0.511466	3
SCGB3A1	ENSP00000292641.3	0.00946137	-0.973624	Down in Covid-19	1.97066	6
AKAP12	ENSP00000253332.1;ENSP00000346702.6;ENSP00000384537.2;ENSP00000352794.5	0.0428016	-0.545663	Down in Covid-19	0.746761	3
RBBP5	ENSP00000264515.6;ENSP00000356132.1	0.947486	0.0217705	Up in Covid-19	0.00051002	1
HPRT1	ENSP00000298556.7	0.0227068	0.741527	Up in Covid-19	1.21896	5
C1QA	ENSP00000363773.3;ENSP00000416841.1;ENSP00000385564.1	0.832097	0.0229293	Up in Covid-19	0.00183036	1
GMFG	ENSP00000471786.1;ENSP00000469485.1;ENSP00000472707.1;ENSP00000469877.1;ENSP00000472249.1;ENSP00000471139.1;ENSP00000469813.1;ENSP00000253054.8;ENSP00000468894.1;ENSP00000469050.1	0.678788	0.0732007	Up in Covid-19	0.0123172	1
ITGB5	ENSP00000296181.4;ENSP00000420814.1;ENSP00000477446.1;ENSP00000418367.1;ENSP00000418079.2;ENSP00000477230.1;ENSP00000419198.2;ENSP00000476655.1	0.00124007	-0.376076	Down in Covid-19	1.09308	5
KIF21A	ENSP00000490369.1;ENSP00000354851.3;ENSP00000448792.1;ENSP00000447765.1;ENSP00000445606.2;ENSP00000354878.5;ENSP00000438075.2;ENSP00000449698.1;ENSP00000447070.1;ENSP00000449700.1	0.138521	-0.724306	Down in Covid-19	0.621806	3
BID	ENSP00000318822.7;ENSP00000477773.1;ENSP00000480414.1;ENSP00000382667.1;ENSP00000382669.1;ENSP00000344594.5;ENSP00000449236.1	0.00012172	0.553314	Up in Covid-19	2.16602	6
ERAP2	ENSP00000400376.3;ENSP00000421175.1;ENSP00000421849.1;ENSP00000369235.4;ENSP00000425758.1;ENSP00000426655.1;ENSP00000427573.1;ENSP00000425415.1	0.603599	0.118196	Up in Covid-19	0.0259146	1
SEC22B	ENSP00000463393.1;ENSP00000484017.1	0.0174509	0.746347	Up in Covid-19	1.31221	5
ENSA	ENSP00000358012.4;ENSP00000358010.6;ENSP00000354835.5;ENSP00000355239.5;ENSP00000426110.1;ENSP00000341743.5;ENSP00000492428.1;ENSP00000271690.7;ENSP00000348921.5;ENSP00000422343.1;ENSP00000421458.1;ENSP00000424242.1;ENSP00000355220.7	0.013542	0.470316	Up in Covid-19	0.8787	4
ARHGAP35	ENSP00000500409.1;ENSP00000385720.2;ENSP00000483730.1	0.08147	-0.441812	Down in Covid-19	0.481134	2
NEXN	ENSP00000383814.3;ENSP00000333938.7;ENSP00000411902.1;ENSP00000343928.5;ENSP00000327363.8	0.0016347	0.577115	Up in Covid-19	1.60817	6
GDA	ENSP00000366185.1;ENSP00000351170.4;ENSP00000436619.1;ENSP00000403897.1;ENSP00000434682.1;ENSP00000400857.1;ENSP00000238018.4;ENSP00000437972.1	0.0632861	0.388255	Up in Covid-19	0.465398	2
TNFSF13B	ENSP00000389540.1;ENSP00000365048.3;ENSP00000445334.1	0.732927	-0.0783565	Down in Covid-19	0.0105734	1
PRCP	ENSP00000317362.3;ENSP00000506008.1;ENSP00000506579.1;ENSP00000505091.1;ENSP00000506290.1;ENSP00000505188.1;ENSP00000505075.1;ENSP00000436095.2;ENSP00000505089.1;ENSP00000506444.1;ENSP00000437169.2;ENSP00000506508.1;ENSP00000506101.1;ENSP00000506058.1;ENSP00000432004.2;ENSP00000505064.1;ENSP00000506464.1;ENSP00000377055.2;ENSP00000435071.2;ENSP00000431559.1;ENSP00000431435.1;ENSP00000432506.1;ENS…	0.935586	0.0108892	Up in Covid-19	0.00031488	1
IGHV2-5	ENSP00000473889.3;ENSP00000375006.2	0.104106	-0.232446	Down in Covid-19	0.228384	1
TXNDC5	ENSP00000369081.4;ENSP00000420784.1	0.736438	0.025164	Up in Covid-19	0.00334338	1
TXNDC15	ENSP00000423609.1;ENSP00000351157.5;ENSP00000424220.1;ENSP00000424716.1;ENSP00000424428.1;ENSP00000423513.1;ENSP00000422832.1	0.408564	0.164709	Up in Covid-19	0.0640291	1
CAP1	ENSP00000361883.3;ENSP00000361888.1;ENSP00000398475.1;ENSP00000403198.1;ENSP00000398877.1;ENSP00000408561.1;ENSP00000410586.1;ENSP00000361878.2;ENSP00000361884.1;ENSP00000344832.3;ENSP00000361891.3;ENSP00000412859.1;ENSP00000413656.1;ENSP00000400943.1;ENSP00000413383.1;ENSP00000389974.1	0.125347	0.275431	Up in Covid-19	0.248407	1
SYK	ENSP00000364907.4;ENSP00000364904.4;ENSP00000364899.1;ENSP00000364898.1	0.425207	-0.19602	Down in Covid-19	0.0728018	1
CLC	ENSP00000221804.3	0.321701	0.233316	Up in Covid-19	0.11492	1
PTPRS	ENSP00000262963.8;ENSP00000467537.1;ENSP00000465443.1;ENSP00000467398.1;ENSP00000465185.1;ENSP00000468803.1;ENSP00000468455.1	0.00970035	-0.44928	Down in Covid-19	0.904497	4
CD46	ENSP00000356009.1;ENSP00000313875.4;ENSP00000314664.5;ENSP00000346912.1;ENSP00000350346.1;ENSP00000350893.2;ENSP00000356008.1;ENSP00000356014.1;ENSP00000353342.2;ENSP00000418471.1;ENSP00000473449.1	0.694872	-0.0596599	Down in Covid-19	0.00943197	1
CCL18	ENSP00000483347.1;ENSP00000483144.1;ENSP00000479955.1	0.734201	0.14116	Up in Covid-19	0.0189415	1
IGHV3-49	ENSP00000488069.1;ENSP00000375034.2	0.527249	0.17079	Up in Covid-19	0.0474769	1
PEBP1	ENSP00000261313.2	0.0223725	0.304779	Up in Covid-19	0.502972	3
MYL1	ENSP00000343321.4;ENSP00000307280.4	0.0285216	0.518174	Up in Covid-19	0.800489	4
PDIA6	ENSP00000272227.4;ENSP00000385385.2;ENSP00000384459.2;ENSP00000389558.1;ENSP00000481892.1;ENSP00000438778.1;ENSP00000371024.4	0.0474379	0.186398	Up in Covid-19	0.246767	1
PPP1R9B	ENSP00000478767.1	0.0160395	0.601751	Up in Covid-19	1.08003	5
CAPN1	ENSP00000435847.1;ENSP00000432512.1;ENSP00000435272.1;ENSP00000433823.1;ENSP00000431528.1;ENSP00000431686.1;ENSP00000434176.1;ENSP00000279247.7;ENSP00000436693.1;ENSP00000431793.1;ENSP00000436002.1;ENSP00000435092.1;ENSP00000431172.1;ENSP00000435198.1;ENSP00000431984.1;ENSP00000433366.1	0.00019307	0.375416	Up in Covid-19	1.3944	5
SERPINA7	ENSP00000329374.4;ENSP00000361644.1	0.844012	-0.0279541	Down in Covid-19	0.00205885	1
NRP1	ENSP00000364009.1;ENSP00000265371.3;ENSP00000390447.1;ENSP00000416147.1;ENSP00000476896.1;ENSP00000393071.1;ENSP00000363954.5;ENSP00000363955.4;ENSP00000363956.5;ENSP00000408911.2;ENSP00000390567.1;ENSP00000364001.2;ENSP00000379317.1;ENSP00000363949.3	0.152928	-0.144274	Down in Covid-19	0.117657	1
ANGPTL3	ENSP00000360170.3	0.836793	0.0393368	Up in Covid-19	0.00304396	1
CD58	ENSP00000358501.5;ENSP00000432773.1;ENSP00000409080.2;ENSP00000433648.1;ENSP00000358499.3	0.382443	-0.249351	Down in Covid-19	0.104087	1
SFTPB	ENSP00000428719.2;ENSP00000377409.4;ENSP00000415347.1;ENSP00000386346.2;ENSP00000476194.1	1.23e-06	1.11004	Up in Covid-19	6.56164	7
HRNR	ENSP00000357791.3	0.97881	-0.0095873	Down in Covid-19	8.92e-05	1
QPCT	ENSP00000498156.1;ENSP00000385391.1;ENSP00000344829.3;ENSP00000389227.1	0.108354	-0.354885	Down in Covid-19	0.342518	2
CA3	ENSP00000429760.1;ENSP00000285381.2	0.0419302	0.247178	Up in Covid-19	0.340481	2
CYRIB	ENSP00000429150.1;ENSP00000428117.1;ENSP00000429802.1;ENSP00000384880.2;ENSP00000429078.1;ENSP00000429978.1;ENSP00000430674.1;ENSP00000429499.1;ENSP00000430433.1;ENSP00000430806.1;ENSP00000429051.1;ENSP00000430694.1;ENSP00000429074.1;ENSP00000430127.1;ENSP00000429659.1;ENSP00000427994.1;ENSP00000430434.1;ENSP00000429860.1;ENSP00000430412.1	0.0110573	0.522916	Up in Covid-19	1.02301	5
DSP	ENSP00000396591.2;ENSP00000369129.3;ENSP00000508162.1	0.588481	0.134909	Up in Covid-19	0.0310651	1
CNDP1	ENSP00000351682.3;ENSP00000462096.1;ENSP00000463807.1	0.0215687	-0.26156	Down in Covid-19	0.435805	2
THBS1	ENSP00000380720.2;ENSP00000260356.5	0.501768	-0.129743	Down in Covid-19	0.0388576	1
ATP6V1A	ENSP00000273398.3;ENSP00000420146.1;ENSP00000417545.1;ENSP00000419294.1	0.0557863	0.443552	Up in Covid-19	0.555979	3
JUP	ENSP00000377507.1;ENSP00000311113.5;ENSP00000377508.3;ENSP00000389886.1;ENSP00000394146.1;ENSP00000411449.1;ENSP00000401034.1;ENSP00000468347.1;ENSP00000409948.1;ENSP00000467065.1	0.516026	0.0516751	Up in Covid-19	0.0148477	1
PCDH1	ENSP00000287008.3;ENSP00000424667.1;ENSP00000378043.3;ENSP00000424204.1;ENSP00000424004.1;ENSP00000424163.1	0.289024	0.104246	Up in Covid-19	0.0561955	1
FSTL3	ENSP00000166139.3;ENSP00000484376.1;ENSP00000483064.1;ENSP00000466383.2;ENSP00000477770.1;ENSP00000484412.1	0.546609	0.0949351	Up in Covid-19	0.0249037	1
PKHD1L1	ENSP00000367655.5;ENSP00000437376.1	0.00141274	-0.727246	Down in Covid-19	2.07261	6
LAMB2	ENSP00000307156.4;ENSP00000388325.1;ENSP00000444751.1	0.00181102	0.244537	Up in Covid-19	0.670541	3
PPIC	ENSP00000303057.4	0.178208	-0.375761	Down in Covid-19	0.281472	2
THOP1	ENSP00000304467.5;ENSP00000465545.1;ENSP00000467226.1;ENSP00000466653.1;ENSP00000465855.1;ENSP00000465895.1;ENSP00000378638.3;ENSP00000464786.1	0.0339516	0.384512	Up in Covid-19	0.564903	3
JAM3	ENSP00000432455.1;ENSP00000433206.1;ENSP00000395742.3;ENSP00000299106.4	0.152928	-0.261704	Down in Covid-19	0.213423	1
PSMA3	ENSP00000216455.4;ENSP00000451461.1;ENSP00000452437.1;ENSP00000390491.2;ENSP00000452056.1;ENSP00000450573.1	0.00197587	0.553862	Up in Covid-19	1.49778	5
UMOD	ENSP00000379442.5;ENSP00000379438.2;ENSP00000460548.1;ENSP00000460374.1;ENSP00000458939.1;ENSP00000459738.2;ENSP00000460845.1;ENSP00000461641.1;ENSP00000459724.1;ENSP00000461120.1;ENSP00000458695.2	0.10071	-0.32011	Down in Covid-19	0.319126	2
RPL10A	ENSP00000363018.3	0.025384	0.603213	Up in Covid-19	0.962391	4
CENPF	ENSP00000355922.3	0.0969678	0.229771	Up in Covid-19	0.232844	1
TPM1	ENSP00000288398.6;ENSP00000351022.3;ENSP00000477929.1;ENSP00000385107.4;ENSP00000453324.1;ENSP00000350667.4;ENSP00000452887.1;ENSP00000453941.1;ENSP00000267996.7;ENSP00000452879.1;ENSP00000453955.2;ENSP00000453062.2;ENSP00000452977.1;ENSP00000498562.1;ENSP00000334624.4;ENSP00000384315.4;ENSP00000452830.2;ENSP00000322577.7;ENSP00000498284.1;ENSP00000453817.1;ENSP00000453724.1;ENSP00000452658.1;ENS…	0.200252	0.220305	Up in Covid-19	0.153866	1
MACROH2A1	ENSP00000423563.1;ENSP00000302572.4;ENSP00000508931.1;ENSP00000510509.1;ENSP00000310169.4;ENSP00000423718.1;ENSP00000415121.2;ENSP00000424971.1	0.000897	0.857659	Up in Covid-19	2.61346	7
WDR1	ENSP00000427687.1;ENSP00000426725.1;ENSP00000425481.1;ENSP00000371889.2;ENSP00000371890.2	0.330865	0.132189	Up in Covid-19	0.0634968	1
VCP	ENSP00000506338.1;ENSP00000503426.1;ENSP00000503811.1;ENSP00000504354.1;ENSP00000504259.1;ENSP00000505847.1;ENSP00000351777.6;ENSP00000392088.2;ENSP00000506216.1;ENSP00000505230.1;ENSP00000399456.2;ENSP00000505769.1;ENSP00000504990.1;ENSP00000503131.2;ENSP00000505052.1;ENSP00000506387.1;ENSP00000505308.1;ENSP00000505142.1;ENSP00000505497.1;ENSP00000505893.1;ENSP00000506523.1;ENSP00000506658.1;ENS…	0.997743	0.00041878	Up in Covid-19	4.11e-07	1
UBE2N	ENSP00000316176.2;ENSP00000449352.1;ENSP00000450260.1;ENSP00000447009.1;ENSP00000448352.1	0.230073	0.225195	Up in Covid-19	0.143704	1
APOH	ENSP00000205948.6;ENSP00000462260.1;ENSP00000463553.1;ENSP00000464301.1	0.0023378	-0.419277	Down in Covid-19	1.1032	5
FAM71C	ENSP00000315247.1	0.182433	0.560195	Up in Covid-19	0.413926	2
ABHD14A	ENSP00000418242.1;ENSP00000420475.1;ENSP00000273596.3;ENSP00000418824.1	0.177154	-0.426447	Down in Covid-19	0.320538	2
APEH	ENSP00000414369.1;ENSP00000296456.5;ENSP00000410149.1;ENSP00000402365.1;ENSP00000415862.1;ENSP00000401871.1;ENSP00000410366.1;ENSP00000404353.1;ENSP00000438180.1	0.0488766	0.239677	Up in Covid-19	0.314193	2
PKDCC	ENSP00000294964.5;ENSP00000385220.2	0.00493673	-0.28266	Down in Covid-19	0.651972	3
MEPE	ENSP00000416984.3;ENSP00000378534.4;ENSP00000422747.1;ENSP00000509709.1;ENSP00000453994.2;ENSP00000421430.1;ENSP00000354341.3	0.0866511	-0.367167	Down in Covid-19	0.390015	2
TOR1A	ENSP00000345719.4;ENSP00000498222.1	0.982205	0.00343923	Up in Covid-19	2.68e-05	1
GRAP2	ENSP00000339186.4;ENSP00000396355.1;ENSP00000385607.3	0.732927	-0.0910492	Down in Covid-19	0.0122861	1
DERA	ENSP00000416583.2;ENSP00000435683.1;ENSP00000432633.1;ENSP00000433051.1;ENSP00000433801.1;ENSP00000436999.1;ENSP00000434973.1;ENSP00000431757.1	0.282549	0.17308	Up in Covid-19	0.0950045	1
A2ML1	ENSP00000299698.7;ENSP00000443174.1;ENSP00000440662.1;ENSP00000438292.1;ENSP00000440057.1;ENSP00000445674.1	0.367907	0.266543	Up in Covid-19	0.115749	1
CILP2	ENSP00000467413.1;ENSP00000291495.3	0.0112575	-0.630237	Down in Covid-19	1.22805	5
TEK	ENSP00000430686.1;ENSP00000480251.1;ENSP00000369375.4;ENSP00000383977.4;ENSP00000428337.1	0.289024	-0.121482	Down in Covid-19	0.0654866	1
PDCL3	ENSP00000264254.6;ENSP00000413936.1;ENSP00000390585.1	0.105361	0.269617	Up in Covid-19	0.263502	2
MGAT2	ENSP00000307423.2	0.973207	-0.0047088	Down in Covid-19	5.55e-05	1
FAH	ENSP00000453152.1;ENSP00000385080.1;ENSP00000507608.1;ENSP00000507680.1;ENSP00000261755.5;ENSP00000453347.2;ENSP00000507314.1;ENSP00000454952.1	0.0312507	0.469781	Up in Covid-19	0.707087	3
HSPA6	ENSP00000310219.4	0.218621	-0.241702	Down in Covid-19	0.159598	1
ITIH4	ENSP00000266041.4;ENSP00000417824.1;ENSP00000384425.1;ENSP00000395634.2	0.0187591	0.282037	Up in Covid-19	0.487019	2
ORM2	ENSP00000394936.2	1.23e-06	0.895224	Up in Covid-19	5.29181	7
CGREF1	ENSP00000394306.1;ENSP00000385103.1;ENSP00000491464.1;ENSP00000385452.1;ENSP00000386113.1;ENSP00000324025.4;ENSP00000385574.3	0.0343917	-0.214511	Down in Covid-19	0.313947	2
GALNT6	ENSP00000444171.1;ENSP00000348668.2;ENSP00000474670.1;ENSP00000474101.1;ENSP00000474515.1;ENSP00000473918.1;ENSP00000473836.1;ENSP00000474052.1;ENSP00000473948.1;ENSP00000473981.1;ENSP00000474163.1;ENSP00000474483.1	0.301739	-0.147594	Down in Covid-19	0.0768032	1
RPS12	ENSP00000230050.3	0.0376455	0.541532	Up in Covid-19	0.771297	4
VAMP8	ENSP00000407984.1;ENSP00000263864.5;ENSP00000387094.1	0.00380006	0.428153	Up in Covid-19	1.03622	5
QSOX1	ENSP00000356574.3;ENSP00000375883.2;ENSP00000356572.5;ENSP00000402170.1	0.00065208	-0.283683	Down in Covid-19	0.903729	4
FLNA	ENSP00000408921.1;ENSP00000416926.2;ENSP00000353467.4;ENSP00000358872.4;ENSP00000503392.1;ENSP00000480593.2;ENSP00000358866.3;ENSP00000501210.2;ENSP00000397824.1;ENSP00000405458.1;ENSP00000398215.1	0.831991	-0.0408418	Down in Covid-19	0.00326251	1
IGHV3-72	ENSP00000488019.1;ENSP00000480183.1;ENSP00000416201.2	0.021143	-0.341235	Down in Covid-19	0.571512	3
IGFBP6	ENSP00000448953.1;ENSP00000301464.3;ENSP00000449344.1;ENSP00000498200.1;ENSP00000497776.1	0.00029806	-0.437585	Down in Covid-19	1.5428	6
COL6A2	ENSP00000300527.4;ENSP00000390418.1;ENSP00000380870.1;ENSP00000387115.1;ENSP00000395751.1;ENSP00000312529.5	0.00788724	-0.302362	Down in Covid-19	0.635889	3
MB	ENSP00000386060.1;ENSP00000380489.2;ENSP00000380491.1;ENSP00000352835.1;ENSP00000384239.1;ENSP00000403351.1;ENSP00000413309.1;ENSP00000397944.1;ENSP00000389263.1;ENSP00000414243.1	0.385024	-0.147454	Down in Covid-19	0.0611214	1
RNASET2	ENSP00000426455.2;ENSP00000507710.1;ENSP00000480244.2;ENSP00000482755.2;ENSP00000508128.1;ENSP00000507399.1;ENSP00000424947.1;ENSP00000390833.1;ENSP00000422846.1;ENSP00000028008.5;ENSP00000426059.1	0.998019	0.00021063	Up in Covid-19	1.81e-07	1
PROC	ENSP00000392606.1;ENSP00000234071.4;ENSP00000412697.1;ENSP00000411241.1;ENSP00000406295.1;ENSP00000391220.1;ENSP00000386679.1;ENSP00000384225.2	0.258918	-0.108996	Down in Covid-19	0.0639628	1
C19orf18	ENSP00000321519.2	0.0002088	-0.587902	Down in Covid-19	2.16364	6
ANTXR2	ENSP00000385575.2;ENSP00000413700.1;ENSP00000506307.1;ENSP00000505640.1;ENSP00000505865.1;ENSP00000505618.1;ENSP00000384028.1;ENSP00000314883.6;ENSP00000306185.6;ENSP00000505100.1	0.00496839	-0.553912	Down in Covid-19	1.27609	5
FCMR	ENSP00000356058.3;ENSP00000404136.2;ENSP00000436799.1;ENSP00000485739.1;ENSP00000432936.1;ENSP00000437331.1;ENSP00000436316.1	0.457649	-0.107164	Down in Covid-19	0.0363787	1
IGHA2	ENSP00000478870.1;ENSP00000493086.1;ENSP00000374981.2	0.723808	-0.0538422	Down in Covid-19	0.0075582	1
IGFBP7	ENSP00000295666.4;ENSP00000486293.1	0.00262233	-0.542339	Down in Covid-19	1.39995	5
MAN1C1	ENSP00000363452.4;ENSP00000482317.1;ENSP00000263979.3;ENSP00000363449.1	0.588834	0.0875321	Up in Covid-19	0.020133	1
PHPT1	ENSP00000360724.1;ENSP00000247665.10	0.0517132	0.24648	Up in Covid-19	0.317072	2
AGRN	ENSP00000368678.2;ENSP00000484607.1;ENSP00000499046.1;ENSP00000498543.1	0.113178	0.197112	Up in Covid-19	0.186515	1
C8B	ENSP00000360281.4;ENSP00000440113.1;ENSP00000442548.1	0.300479	0.119681	Up in Covid-19	0.0624955	1
APOA1	ENSP00000364469.1;ENSP00000352471.2;ENSP00000364478.2;ENSP00000364472.1;ENSP00000236850.3	0.0249917	-0.34986	Down in Covid-19	0.560547	3
CROCC	ENSP00000364691.4;ENSP00000402626.2;ENSP00000480016.1;ENSP00000478281.1	0.00819753	1.52326	Up in Covid-19	3.17801	7
NAP1L1	ENSP00000477538.1;ENSP00000450236.1;ENSP00000376947.3;ENSP00000409795.3;ENSP00000446804.1;ENSP00000448167.1;ENSP00000437507.1;ENSP00000444759.1;ENSP00000445008.2;ENSP00000447793.1;ENSP00000447196.1;ENSP00000446520.1;ENSP00000449649.1;ENSP00000448133.1;ENSP00000448764.1;ENSP00000446787.1;ENSP00000448836.1;ENSP00000446756.1;ENSP00000448661.1;ENSP00000449333.1	0.0956085	0.46068	Up in Covid-19	0.469665	2
ALDH9A1	ENSP00000346827.4	0.00346109	0.608372	Up in Covid-19	1.49707	5
CD99L2	ENSP00000359403.3;ENSP00000489222.1;ENSP00000394858.2;ENSP00000480322.1;ENSP00000347275.3;ENSP00000417697.1;ENSP00000489166.1;ENSP00000391821.2	0.304958	-0.0658512	Down in Covid-19	0.0339634	1
C9	ENSP00000263408.4	6.37e-05	0.622898	Up in Covid-19	2.61355	7
SPINT1	ENSP00000457076.1;ENSP00000342098.4;ENSP00000456769.1;ENSP00000457284.1;ENSP00000458074.1;ENSP00000456015.1;ENSP00000454315.1;ENSP00000455038.1	0.874642	0.0320597	Up in Covid-19	0.0018649	1
CCDC125	ENSP00000481171.1;ENSP00000484313.1;ENSP00000479651.1;ENSP00000481190.1;ENSP00000379754.2;ENSP00000379756.1;ENSP00000372865.2;ENSP00000426795.1	0.302901	-0.64249	Down in Covid-19	0.333259	2
L1CAM	ENSP00000354712.3;ENSP00000359077.1;ENSP00000359072.1;ENSP00000359075.3;ENSP00000355380.4;ENSP00000397792.1;ENSP00000402407.1;ENSP00000384902.2;ENSP00000392524.1;ENSP00000396079.1	0.00796692	-0.331558	Down in Covid-19	0.695844	3
MANBA	ENSP00000495247.1;ENSP00000494462.1;ENSP00000493519.1;ENSP00000493992.1;ENSP00000493465.1;ENSP00000496137.1;ENSP00000495483.1;ENSP00000496399.1;ENSP00000495363.1;ENSP00000427322.1;ENSP00000495846.1;ENSP00000495818.1;ENSP00000422001.1	0.0741848	-0.141669	Down in Covid-19	0.160041	1
PPP1R14A	ENSP00000465811.1;ENSP00000466572.1;ENSP00000301242.3;ENSP00000301243.3;ENSP00000465104.1	0.00015395	0.867895	Up in Covid-19	3.30896	7
FTL	ENSP00000366525.2	0.00815586	0.591348	Up in Covid-19	1.23505	5
GNPTG	ENSP00000434413.1;ENSP00000204679.4;ENSP00000507283.1;ENSP00000480060.1;ENSP00000506886.1;ENSP00000435349.2	0.802371	-0.0386124	Down in Covid-19	0.0036923	1
SEC31A	ENSP00000422371.1;ENSP00000337602.5;ENSP00000426886.1;ENSP00000378721.2;ENSP00000408027.2;ENSP00000426569.1;ENSP00000421633.1;ENSP00000421464.1;ENSP00000424635.1;ENSP00000347329.2;ENSP00000426943.1;ENSP00000264405.5;ENSP00000424451.1;ENSP00000425140.1;ENSP00000425999.1;ENSP00000426562.1;ENSP00000424336.1;ENSP00000422267.1;ENSP00000425056.1;ENSP00000421001.1;ENSP00000425555.1;ENSP00000426950.1;ENS…	0.00318139	0.320751	Up in Covid-19	0.801039	4
JAML	ENSP00000348635.5;ENSP00000292067.7;ENSP00000436117.1;ENSP00000431614.1;ENSP00000431218.1;ENSP00000492467.1;ENSP00000432769.1;ENSP00000435145.1;ENSP00000431791.1	0.524564	-0.24485	Down in Covid-19	0.0686074	1
DNAJB11	ENSP00000414398.1;ENSP00000505624.1;ENSP00000265028.3	0.12421	0.302966	Up in Covid-19	0.274439	2
VMO1	ENSP00000328397.5;ENSP00000408166.2;ENSP00000390450.2;ENSP00000346133.4	0.548066	0.114098	Up in Covid-19	0.0297987	1
HRG	ENSP00000232003.4	2.88e-05	-0.720438	Down in Covid-19	3.27127	7
MMRN2	ENSP00000361097.4;ENSP00000477052.1;ENSP00000476378.1;ENSP00000473405.1;ENSP00000476355.1	0.0305439	-0.352622	Down in Covid-19	0.534249	3
PPP1CA	ENSP00000326031.7;ENSP00000365936.4;ENSP00000503926.1;ENSP00000431146.2;ENSP00000350974.4	0.0112929	0.489801	Up in Covid-19	0.953737	4
ACAT2	ENSP00000356015.4	0.187531	0.154584	Up in Covid-19	0.112371	1
PLS3	ENSP00000420458.1;ENSP00000348163.3;ENSP00000289290.4;ENSP00000419051.1;ENSP00000445339.2;ENSP00000475900.1;ENSP00000417728.1;ENSP00000487343.1	0.64297	-0.0334306	Down in Covid-19	0.0064123	1
CD40LG	ENSP00000359663.2;ENSP00000359662.2	0.196834	-0.304845	Down in Covid-19	0.21519	1
MOGS	ENSP00000410992.3;ENSP00000386493.1;ENSP00000496796.1;ENSP00000497265.1;ENSP00000497836.1;ENSP00000496797.1;ENSP00000498123.1;ENSP00000496949.1;ENSP00000497924.1;ENSP00000496788.1;ENSP00000510501.1;ENSP00000388201.2;ENSP00000497318.1;ENSP00000509583.1;ENSP00000497143.1;ENSP00000396298.1	0.149672	-0.454993	Down in Covid-19	0.375305	2
ANP32A	ENSP00000417864.2;ENSP00000386496.2;ENSP00000453838.1	0.015103	0.546566	Up in Covid-19	0.995261	4
CORO1C	ENSP00000261401.3;ENSP00000394496.2;ENSP00000438341.1;ENSP00000447337.1;ENSP00000415554.2;ENSP00000448130.1;ENSP00000447534.1;ENSP00000449658.1;ENSP00000449330.1;ENSP00000447989.1;ENSP00000448527.1;ENSP00000448195.1;ENSP00000447049.1	0.425152	0.114424	Up in Covid-19	0.0425036	1
CTSL	ENSP00000503897.1;ENSP00000504313.1;ENSP00000502968.1;ENSP00000503470.1;ENSP00000503439.1;ENSP00000503298.1;ENSP00000504473.1;ENSP00000504772.1;ENSP00000340470.6;ENSP00000503851.1;ENSP00000345344.5;ENSP00000504639.1;ENSP00000503881.1;ENSP00000365061.5;ENSP00000502901.1;ENSP00000504560.1;ENSP00000504405.1;ENSP00000503146.1;ENSP00000503891.1;ENSP00000504676.1;ENSP00000504275.1;ENSP00000503938.1;ENS…	0.366612	-0.135817	Down in Covid-19	0.0591881	1
MCF2	ENSP00000359608.4;ENSP00000427745.2;ENSP00000403271.1;ENSP00000438155.1;ENSP00000397055.1;ENSP00000405848.1;ENSP00000430276.1;ENSP00000359605.4;ENSP00000342204.6	0.168424	-0.292474	Down in Covid-19	0.226257	1
LILRA5	ENSP00000484785.1;ENSP00000482658.1;ENSP00000477785.1;ENSP00000480382.1;ENSP00000482882.1;ENSP00000484869.1;ENSP00000483958.1;ENSP00000484062.1;ENSP00000478354.1;ENSP00000483992.1;ENSP00000480436.1;ENSP00000484775.1;ENSP00000480458.1;ENSP00000480204.1;ENSP00000404236.4;ENSP00000484372.1	0.00229056	0.274576	Up in Covid-19	0.724895	3
PGAM1	ENSP00000359991.4	0.00197587	0.379066	Up in Covid-19	1.02509	5
ACTBL2	ENSP00000416706.1	0.676149	0.12685	Up in Covid-19	0.021559	1
LIPA	ENSP00000360903.1;ENSP00000337354.5;ENSP00000413019.2;ENSP00000388415.1;ENSP00000282673.4	0.749282	-0.0605237	Down in Covid-19	0.00758694	1
CASS4	ENSP00000353462.3;ENSP00000506506.1;ENSP00000410027.1;ENSP00000505834.1	0.24174	-0.176704	Down in Covid-19	0.108964	1
FCGR3B	ENSP00000497461.1;ENSP00000356941.2;ENSP00000482838.1;ENSP00000478466.1;ENSP00000394204.3;ENSP00000437084.1	0.284712	0.364765	Up in Covid-19	0.199014	1
HLA-C	ENSP00000372979.3;ENSP00000372975.4;ENSP00000403541.2;ENSP00000431141.1;ENSP00000383195.3;ENSP00000436842.1;ENSP00000411867.1;ENSP00000403624.2;ENSP00000413992.2;ENSP00000389248.2;ENSP00000435957.1;ENSP00000414063.2;ENSP00000433897.1;ENSP00000407051.1;ENSP00000483304.1;ENSP00000388708.2;ENSP00000390282.2;ENSP00000390860.1;ENSP00000431347.1;ENSP00000393374.2;ENSP00000407494.1;ENSP00000492558.1;ENS…	0.409388	0.207067	Up in Covid-19	0.0803141	1
ADIPOQ	ENSP00000320709.2;ENSP00000389814.2	0.481586	-0.275133	Down in Covid-19	0.0873067	1
MAN2A1	ENSP00000261483.4	0.00025571	0.343027	Up in Covid-19	1.23224	5
CKAP4	ENSP00000367265.4;ENSP00000449240.1	0.196581	-0.215888	Down in Covid-19	0.152516	1
UGT2B7	ENSP00000426206.1;ENSP00000304811.7;ENSP00000427659.1;ENSP00000483172.1	0.39815	-0.127639	Down in Covid-19	0.0510497	1
GALNT10	ENSP00000415210.2;ENSP00000297107.6;ENSP00000428573.1;ENSP00000366889.2	0.0433595	-0.230433	Down in Covid-19	0.314061	2
AGMAT	ENSP00000364986.3	0.490219	-0.140315	Down in Covid-19	0.0434428	1
FKBP1A	ENSP00000383003.4;ENSP00000478093.1;ENSP00000409863.2;ENSP00000503279.1;ENSP00000503033.1;ENSP00000371138.3;ENSP00000503152.1;ENSP00000371143.4;ENSP00000371134.2;ENSP00000480846.1;ENSP00000503592.1;ENSP00000482758.2	0.226965	0.149922	Up in Covid-19	0.0965562	1
MCAM	ENSP00000264036.4	0.0023378	-0.635445	Down in Covid-19	1.67198	6
SELL	ENSP00000236147.5;ENSP00000498707.1;ENSP00000498227.1	0.23856	-0.16256	Down in Covid-19	0.101178	1
SRGN	ENSP00000242465.3	0.497211	0.097051	Up in Covid-19	0.029451	1
C3	ENSP00000245907.4;ENSP00000469482.1;ENSP00000471384.1;ENSP00000469744.1;ENSP00000472044.1	0.225606	0.16213	Up in Covid-19	0.104841	1
LGALSL	ENSP00000475643.1;ENSP00000238875.4;ENSP00000476226.1;ENSP00000407486.1;ENSP00000386242.2	0.0178272	0.567641	Up in Covid-19	0.992757	4
ANPEP	ENSP00000502886.1;ENSP00000300060.6;ENSP00000453413.2;ENSP00000452934.2;ENSP00000453545.1;ENSP00000453405.1	0.64297	-0.069459	Down in Covid-19	0.0133229	1
MAT2A	ENSP00000303147.3;ENSP00000386353.1	0.0668605	0.41366	Up in Covid-19	0.48598	2
LIPG	ENSP00000463835.1;ENSP00000463077.1;ENSP00000261292.4;ENSP00000387978.2;ENSP00000462420.1;ENSP00000462480.1	0.0955567	0.314589	Up in Covid-19	0.320799	2
IFI30	ENSP00000470527.2;ENSP00000384886.1	0.130138	0.480585	Up in Covid-19	0.425604	2
CETP	ENSP00000369106.2;ENSP00000200676.3;ENSP00000456276.1	0.0576	-0.352994	Down in Covid-19	0.437564	2
PCDH9	ENSP00000367096.2;ENSP00000442186.2;ENSP00000401699.2;ENSP00000482917.1;ENSP00000367092.3	0.874344	-0.0239544	Down in Covid-19	0.00139697	1
PNLIP	ENSP00000358223.2	0.973177	0.00702296	Up in Covid-19	8.29e-05	1
PCK2	ENSP00000495677.1;ENSP00000493753.1;ENSP00000494029.1;ENSP00000493622.1;ENSP00000495326.1;ENSP00000496343.1;ENSP00000494919.1;ENSP00000496102.1;ENSP00000495679.1;ENSP00000493800.1;ENSP00000494295.1;ENSP00000495547.1;ENSP00000453444.1;ENSP00000453998.1;ENSP00000380171.4;ENSP00000453751.1;ENSP00000454020.1;ENSP00000441826.2;ENSP00000454011.1;ENSP00000216780.4;ENSP00000452748.1;ENSP00000453656.1;ENS…	0.0997391	0.457881	Up in Covid-19	0.458401	2
NCK2	ENSP00000233154.4;ENSP00000377017.2;ENSP00000431109.1;ENSP00000408040.1;ENSP00000377018.2;ENSP00000410428.2	0.0177196	0.322254	Up in Covid-19	0.564442	3
APLP2	ENSP00000497691.1;ENSP00000434592.1;ENSP00000433582.1;ENSP00000434059.1;ENSP00000434379.1;ENSP00000435470.1;ENSP00000435914.1;ENSP00000345444.5;ENSP00000263574.5;ENSP00000263575.6;ENSP00000278756.7	0.308303	-0.156017	Down in Covid-19	0.0797279	1
KLHL18	ENSP00000407114.1;ENSP00000232766.5;ENSP00000411839.2;ENSP00000392507.1	0.326726	-0.203149	Down in Covid-19	0.0986934	1
MUC20	ENSP00000485806.1;ENSP00000487047.1;ENSP00000486526.1;ENSP00000480568.1;ENSP00000486488.1;ENSP00000486805.1;ENSP00000479454.1;ENSP00000487573.1;ENSP00000486753.1;ENSP00000486409.1;ENSP00000485837.1;ENSP00000479947.1;ENSP00000478544.1;ENSP00000485702.1;ENSP00000486905.1;ENSP00000487482.1;ENSP00000486394.1;ENSP00000485873.1;ENSP00000487039.1;ENSP00000482294.1;ENSP00000487209.1;ENSP00000479182.1;ENS…	0.588465	-0.186104	Down in Covid-19	0.042856	1
PIP	ENSP00000291009.3	0.431236	-0.22724	Down in Covid-19	0.0830076	1
NCAM1	ENSP00000480132.1;ENSP00000384055.3;ENSP00000481083.1;ENSP00000479353.1;ENSP00000318472.8;ENSP00000482852.1;ENSP00000484943.1;ENSP00000482205.1;ENSP00000480774.1;ENSP00000484481.1;ENSP00000479687.1;ENSP00000475074.1;ENSP00000486406.1;ENSP00000480269.1;ENSP00000478072.1;ENSP00000486241.1;ENSP00000477835.1;ENSP00000480797.1;ENSP00000477808.1;ENSP00000479241.1	0.0183228	-0.40105	Down in Covid-19	0.696627	3
CTCFL	ENSP00000415579.2;ENSP00000476783.1;ENSP00000415329.2;ENSP00000476398.1;ENSP00000243914.3;ENSP00000360239.2;ENSP00000477488.1;ENSP00000413713.2;ENSP00000403369.2;ENSP00000392034.3;ENSP00000437999.1;ENSP00000409344.2;ENSP00000439998.1;ENSP00000476718.1;ENSP00000399061.2;ENSP00000476458.1;ENSP00000477412.1;ENSP00000477165.1;ENSP00000476577.1	0.0437247	-1.56952	Down in Covid-19	2.1334	6
NIT1	ENSP00000356988.2;ENSP00000356986.4;ENSP00000376028.5;ENSP00000356987.1	0.770391	0.0594387	Up in Covid-19	0.00673373	1
ZKSCAN8	ENSP00000332750.5;ENSP00000475589.1;ENSP00000402948.2;ENSP00000439117.1	0.685699	-0.149721	Down in Covid-19	0.0245341	1
GLUL	ENSP00000494022.1;ENSP00000356537.6;ENSP00000344958.4;ENSP00000307900.5;ENSP00000398320.2	0.518195	-0.181386	Down in Covid-19	0.0517867	1
ABAT	ENSP00000456392.1;ENSP00000268251.8;ENSP00000455184.1;ENSP00000456267.1;ENSP00000379845.2;ENSP00000455198.1;ENSP00000454415.1;ENSP00000456330.1;ENSP00000411916.2;ENSP00000454963.1;ENSP00000455502.1	0.0858329	0.401393	Up in Covid-19	0.428024	2
ENO2	ENSP00000445788.1;ENSP00000438873.1;ENSP00000229277.1;ENSP00000441490.1;ENSP00000438062.1;ENSP00000437402.1;ENSP00000476096.1;ENSP00000476112.1	0.358642	0.123591	Up in Covid-19	0.05504	1
LGALS3BP	ENSP00000465120.1;ENSP00000262776.2;ENSP00000467976.1;ENSP00000465982.1;ENSP00000466850.1;ENSP00000468480.1;ENSP00000467211.1;ENSP00000465729.1;ENSP00000468774.2;ENSP00000465380.1;ENSP00000466333.1;ENSP00000467646.1;ENSP00000468131.1;ENSP00000466318.1;ENSP00000468586.1	3.18e-06	0.670629	Up in Covid-19	3.68661	7
OTUB1	ENSP00000439142.1;ENSP00000440211.1;ENSP00000402551.2;ENSP00000444357.1;ENSP00000437453.1;ENSP00000441328.1;ENSP00000444968.1	0.450069	0.160378	Up in Covid-19	0.0556064	1
CBLN4	ENSP00000064571.2	0.00127004	-0.905492	Down in Covid-19	2.62247	7
CTSD	ENSP00000490344.1;ENSP00000356164.4;ENSP00000236671.2;ENSP00000503019.1;ENSP00000402586.2;ENSP00000404902.1;ENSP00000490471.1;ENSP00000490770.1;ENSP00000490598.1;ENSP00000490897.1;ENSP00000415036.2	0.77401	-0.0911873	Down in Covid-19	0.0101449	1
MLEC	ENSP00000228506.3;ENSP00000440746.1;ENSP00000438950.1;ENSP00000441247.1	0.12891	0.174806	Up in Covid-19	0.155528	1
PKM	ENSP00000334983.5;ENSP00000320171.6;ENSP00000373745.4;ENSP00000455736.2;ENSP00000456004.1;ENSP00000455901.2;ENSP00000456970.1;ENSP00000457253.1;ENSP00000455584.1;ENSP00000457198.1;ENSP00000457830.1;ENSP00000456984.1;ENSP00000457420.1;ENSP00000454668.1	0.154862	-0.0979407	Down in Covid-19	0.0793375	1
DCPS	ENSP00000263579.4;ENSP00000497684.1	0.0766581	0.221342	Up in Covid-19	0.246894	1
MYOC	ENSP00000491206.1;ENSP00000037502.5	0.00775074	-0.424473	Down in Covid-19	0.895917	4
YWHAQ	ENSP00000371267.4;ENSP00000238081.3;ENSP00000398990.1	0.511272	0.0855575	Up in Covid-19	0.024927	1
ACP1	ENSP00000272067.6;ENSP00000272065.5;ENSP00000410331.1;ENSP00000385404.3;ENSP00000389681.1;ENSP00000408596.2;ENSP00000384184.2;ENSP00000384307.1;ENSP00000411121.1	0.477801	0.179498	Up in Covid-19	0.0575745	1
KRT18	ENSP00000373489.2;ENSP00000447278.1;ENSP00000373487.3	0.594648	-0.195539	Down in Covid-19	0.0441409	1
IGLV1-40	ENSP00000479659.2;ENSP00000374834.2	0.152351	0.606993	Up in Covid-19	0.496007	2
PLD4	ENSP00000497627.1;ENSP00000438677.1;ENSP00000376372.5;ENSP00000451278.1;ENSP00000451636.1	0.866246	-0.0650826	Down in Covid-19	0.00405845	1
PGD	ENSP00000466358.1;ENSP00000270776.8;ENSP00000465311.1;ENSP00000466156.1;ENSP00000466574.1;ENSP00000467362.1	0.00335927	0.474077	Up in Covid-19	1.17275	5
ALDOC	ENSP00000378729.3;ENSP00000378731.2;ENSP00000226253.4;ENSP00000463174.2;ENSP00000462674.1;ENSP00000465623.1;ENSP00000398976.1;ENSP00000463118.1	0.00249953	-0.346522	Down in Covid-19	0.901699	4
TPP1	ENSP00000299427.6;ENSP00000437066.1;ENSP00000507321.1;ENSP00000495895.1;ENSP00000494165.1;ENSP00000495058.1;ENSP00000493574.1;ENSP00000493657.1;ENSP00000495893.1;ENSP00000496372.1;ENSP00000495849.1;ENSP00000494085.1;ENSP00000496133.1;ENSP00000495558.1;ENSP00000494324.1;ENSP00000398136.3;ENSP00000434647.1;ENSP00000493706.1;ENSP00000435001.1	0.0127549	0.304845	Up in Covid-19	0.577475	3
SDF4	ENSP00000353094.7;ENSP00000435962.1;ENSP00000263741.8;ENSP00000384207.2;ENSP00000499296.1	0.24285	-0.152892	Down in Covid-19	0.093977	1
SMPD2	ENSP00000258052.3;ENSP00000399731.1	0.026701	1.41606	Up in Covid-19	2.22813	6
APOL1	ENSP00000411507.1;ENSP00000388477.1;ENSP00000317674.4;ENSP00000391206.1;ENSP00000404525.1;ENSP00000397141.1;ENSP00000391302.1;ENSP00000380448.4;ENSP00000380449.4;ENSP00000392514.1;ENSP00000392857.1	0.836414	0.0359101	Up in Covid-19	0.00278585	1
PTMA	ENSP00000400406.1;ENSP00000386645.1;ENSP00000386819.3;ENSP00000344547.7;ENSP00000386519.1;ENSP00000387102.1;ENSP00000406903.1;ENSP00000392732.1	0.406531	0.228918	Up in Covid-19	0.0894856	1
IGHV3-20	ENSP00000488747.1;ENSP00000375015.2	0.484766	0.126116	Up in Covid-19	0.0396596	1
VIL1	ENSP00000412657.1;ENSP00000375962.2;ENSP00000248444.5;ENSP00000409270.1;ENSP00000394030.1	0.00164038	-1.21759	Down in Covid-19	3.39105	7
FLNB	ENSP00000508183.1;ENSP00000420213.1;ENSP00000351339.3;ENSP00000415599.2;ENSP00000507828.1;ENSP00000507440.1;ENSP00000507728.1;ENSP00000508224.1;ENSP00000507805.1;ENSP00000295956.5;ENSP00000418510.1;ENSP00000420199.1;ENSP00000419954.1	0.131675	-0.503253	Down in Covid-19	0.443113	2
NTRK2	ENSP00000509958.1;ENSP00000510356.1;ENSP00000510640.1;ENSP00000510619.1;ENSP00000509058.1;ENSP00000509743.1;ENSP00000509169.1;ENSP00000509456.1;ENSP00000508497.1;ENSP00000510060.1;ENSP00000508622.1;ENSP00000508829.1;ENSP00000508443.1;ENSP00000510071.1;ENSP00000510451.1;ENSP00000352906.3;ENSP00000379221.1;ENSP00000365381.1;ENSP00000365386.1;ENSP00000509999.1;ENSP00000508947.1;ENSP00000509136.1;ENS…	0.00547516	-0.429505	Down in Covid-19	0.971371	4
LTN1	ENSP00000354977.4;ENSP00000373846.3;ENSP00000373847.3;ENSP00000474690.1;ENSP00000478783.1	0.645975	0.107349	Up in Covid-19	0.0203731	1
QSOX2	ENSP00000351536.5;ENSP00000389089.1	0.0417611	-0.54632	Down in Covid-19	0.7535	4
ECM2	ENSP00000393971.2;ENSP00000344758.5;ENSP00000364690.1;ENSP00000378905.2	0.361221	0.169402	Up in Covid-19	0.0749142	1
EPHA4	ENSP00000386276.1;ENSP00000386829.1;ENSP00000408145.1;ENSP00000395917.1;ENSP00000401405.1;ENSP00000391517.1;ENSP00000410158.1;ENSP00000444085.1;ENSP00000404089.1;ENSP00000281821.2	0.00127451	-0.729015	Down in Covid-19	2.11025	6
GALNT2	ENSP00000355632.4	0.322667	0.0520827	Up in Covid-19	0.0255854	1
CD248	ENSP00000308117.3	0.0743124	-0.327128	Down in Covid-19	0.369307	2
IGFBP4	ENSP00000269593.4	0.24403	-0.0720651	Down in Covid-19	0.044144	1
NAXE	ENSP00000357217.3;ENSP00000505907.1;ENSP00000506177.1;ENSP00000505883.1;ENSP00000505899.1;ENSP00000505088.1;ENSP00000506192.1;ENSP00000505349.1;ENSP00000506275.1;ENSP00000505913.1;ENSP00000357218.3;ENSP00000357216.3	0.0240256	0.395784	Up in Covid-19	0.640904	3
CPN2	ENSP00000319464.3;ENSP00000402232.1	0.359745	0.131554	Up in Covid-19	0.0584105	1
YARS2	ENSP00000320658.8;ENSP00000447710.1	0.394679	0.252797	Up in Covid-19	0.102069	1
PAPLN	ENSP00000495882.2;ENSP00000345395.5;ENSP00000452455.1;ENSP00000216658.5;ENSP00000451803.1;ENSP00000451729.1;ENSP00000451053.1;ENSP00000453664.1	0.0840049	-0.248656	Down in Covid-19	0.267479	2
MANF	ENSP00000432799.3;ENSP00000405280.1	0.740555	0.0760372	Up in Covid-19	0.00991849	1
ACO1	ENSP00000438733.2;ENSP00000369255.1;ENSP00000309477.5	0.168168	0.175133	Up in Covid-19	0.135597	1
SLC38A6	ENSP00000267488.4;ENSP00000431260.2;ENSP00000431212.2;ENSP00000395851.1;ENSP00000434737.1;ENSP00000435833.2;ENSP00000451434.1;ENSP00000451244.1;ENSP00000452125.1;ENSP00000434543.2;ENSP00000482800.1;ENSP00000437190.1;ENSP00000450996.1;ENSP00000346959.2	0.984629	0.00395612	Up in Covid-19	2.66e-05	1
VCAN	ENSP00000265077.3;ENSP00000425959.2;ENSP00000426251.1;ENSP00000426715.1;ENSP00000421362.2;ENSP00000342768.4;ENSP00000340062.5	0.464765	0.0725294	Up in Covid-19	0.0241353	1
RNASE3	ENSP00000302324.3	0.837465	0.0481959	Up in Covid-19	0.0037127	1
NECTIN1	ENSP00000344974.2;ENSP00000264025.3;ENSP00000345289.2	0.00274338	-0.539115	Down in Covid-19	1.38106	5
KLKB1	ENSP00000426629.1;ENSP00000412366.1;ENSP00000415563.2;ENSP00000264690.6;ENSP00000424469.2	0.0415036	-0.292625	Down in Covid-19	0.404383	2
EFCAB14	ENSP00000501525.1;ENSP00000361001.3;ENSP00000499873.2;ENSP00000501394.1;ENSP00000501323.1;ENSP00000474599.1;ENSP00000501464.1	0.147312	-0.236905	Down in Covid-19	0.197049	1
IGF2	ENSP00000370802.1;ENSP00000370813.4;ENSP00000414497.2;ENSP00000391826.2;ENSP00000370799.1;ENSP00000370796.1;ENSP00000402047.2	0.0732927	-0.409275	Down in Covid-19	0.464502	2
HSPA4	ENSP00000302961.2	2.88e-05	0.421022	Up in Covid-19	1.91172	6
CYCS	ENSP00000307786.2;ENSP00000386270.1;ENSP00000387279.1;ENSP00000416479.1	0.438132	0.0758889	Up in Covid-19	0.0271982	1
FCRL5	ENSP00000354691.3;ENSP00000357173.3;ENSP00000357172.3	0.484658	0.112663	Up in Covid-19	0.0354397	1
PTBP1	ENSP00000489604.1;ENSP00000486218.1;ENSP00000504032.1;ENSP00000501551.1;ENSP00000014112.5;ENSP00000468565.3;ENSP00000349428.4;ENSP00000408096.1;ENSP00000465652.2;ENSP00000478974.1;ENSP00000504829.1;ENSP00000342332.5;ENSP00000466250.2;ENSP00000478414.1;ENSP00000465451.1;ENSP00000478097.1	0.0129298	0.442426	Up in Covid-19	0.835481	4
ADGRG2	ENSP00000369202.2;ENSP00000350680.3;ENSP00000350152.3;ENSP00000369198.3;ENSP00000353421.4;ENSP00000349015.4;ENSP00000344972.3;ENSP00000369205.1;ENSP00000369207.3;ENSP00000346845.4	0.00678183	-0.438239	Down in Covid-19	0.950388	4
PTPRJ	ENSP00000400010.2;ENSP00000409733.2;ENSP00000432686.1;ENSP00000435618.1	0.00108075	-0.315931	Down in Covid-19	0.937137	4
GPX4	ENSP00000346103.7;ENSP00000466872.3;ENSP00000483655.1;ENSP00000465828.3;ENSP00000464989.3;ENSP00000473614.2;ENSP00000484697.1;ENSP00000468349.1;ENSP00000467900.1	0.0451368	-0.438439	Down in Covid-19	0.589906	3
ELOC	ENSP00000473408.1;ENSP00000428171.1;ENSP00000428334.1;ENSP00000509989.1;ENSP00000478121.1;ENSP00000509184.1;ENSP00000509885.1;ENSP00000430224.1;ENSP00000284811.8;ENSP00000429596.2;ENSP00000429906.1;ENSP00000428074.1;ENSP00000429789.1	0.00025665	0.375144	Up in Covid-19	1.34701	5
TPT1	ENSP00000431872.2;ENSP00000477781.1;ENSP00000368345.1;ENSP00000433091.1;ENSP00000432457.1;ENSP00000368350.4;ENSP00000368344.1;ENSP00000339051.4;ENSP00000433738.1	0.0595405	0.37477	Up in Covid-19	0.459164	2
PMVK	ENSP00000357452.3	0.306968	0.385249	Up in Covid-19	0.197597	1
NCAM2	ENSP00000383392.1;ENSP00000284894.8	0.00528589	-0.508486	Down in Covid-19	1.15776	5
PEA15	ENSP00000353660.5;ENSP00000357056.1;ENSP00000357055.1	0.662435	0.2068	Up in Covid-19	0.0369876	1
CFH	ENSP00000356399.4;ENSP00000487250.1;ENSP00000352658.2	0.0372639	0.22155	Up in Covid-19	0.316531	2
PEX1	ENSP00000410438.1;ENSP00000248633.4;ENSP00000394413.1;ENSP00000389594.1	0.286822	-1.23947	Down in Covid-19	0.672274	3
INF2	ENSP00000502257.1;ENSP00000501558.1;ENSP00000502106.1;ENSP00000376406.3;ENSP00000376410.4;ENSP00000501798.1;ENSP00000381380.4;ENSP00000502644.1;ENSP00000502442.1;ENSP00000502023.1;ENSP00000502104.1;ENSP00000502004.1;ENSP00000502587.1;ENSP00000502593.1;ENSP00000502431.1;ENSP00000501740.1;ENSP00000501552.1;ENSP00000501687.1;ENSP00000501841.1;ENSP00000502576.1;ENSP00000502412.1;ENSP00000502520.1;ENS…	0.99459	-0.001118	Down in Covid-19	2.63e-06	1
SUGT1	ENSP00000308067.7;ENSP00000367208.4	0.23856	-0.236795	Down in Covid-19	0.147382	1
SOD1	ENSP00000374645.4;ENSP00000270142.7	0.802634	0.0259211	Up in Covid-19	0.00247501	1
BSG	ENSP00000473664.1;ENSP00000344707.4;ENSP00000505067.1;ENSP00000506321.1;ENSP00000506020.1;ENSP00000484849.2;ENSP00000458665.1;ENSP00000333769.3;ENSP00000343809.4;ENSP00000505863.1;ENSP00000478958.1;ENSP00000484624.1;ENSP00000495088.2;ENSP00000473393.2;ENSP00000473528.2	0.0186212	-0.328488	Down in Covid-19	0.568282	3
MASP1	ENSP00000336792.5;ENSP00000296280.7;ENSP00000376264.2;ENSP00000169293.6;ENSP00000376262.2;ENSP00000376267.2;ENSP00000412021.1;ENSP00000409047.1	0.39131	-0.0651293	Down in Covid-19	0.0265388	1
STOM	ENSP00000286713.2;ENSP00000339607.2;ENSP00000445764.2	0.587212	-0.11535	Down in Covid-19	0.0266695	1
HSPA13	ENSP00000285667.3	0.0440707	0.31147	Up in Covid-19	0.422306	2
KRT6B	ENSP00000252252.3	0.170602	0.511469	Up in Covid-19	0.392817	2
PSMC2	ENSP00000502939.1;ENSP00000401724.1;ENSP00000503179.1;ENSP00000504608.1;ENSP00000391211.1;ENSP00000503663.1;ENSP00000292644.3;ENSP00000393027.2;ENSP00000502892.1	0.621842	0.115649	Up in Covid-19	0.0238608	1
CNTN4	ENSP00000408594.1;ENSP00000396719.1;ENSP00000390560.1;ENSP00000396010.1;ENSP00000380602.1;ENSP00000404085.1;ENSP00000380600.2;ENSP00000422120.1;ENSP00000413642.1	0.00197587	-0.46171	Down in Covid-19	1.24857	5
NLRP6	ENSP00000433617.1;ENSP00000309767.4	0.002348	-0.761443	Down in Covid-19	2.00206	6
BMP1	ENSP00000380915.4;ENSP00000346941.5;ENSP00000428332.1;ENSP00000427950.1;ENSP00000428798.1;ENSP00000430015.2;ENSP00000430977.1;ENSP00000306121.8;ENSP00000305714.5;ENSP00000428665.1;ENSP00000428249.1;ENSP00000430406.1	0.104146	-0.257385	Down in Covid-19	0.252844	2
GPSM3	ENSP00000435410.1;ENSP00000436125.1;ENSP00000414024.2;ENSP00000413975.1;ENSP00000435723.1;ENSP00000434464.1;ENSP00000413430.2;ENSP00000410087.1;ENSP00000479690.1;ENSP00000434769.1;ENSP00000437307.1;ENSP00000405026.2;ENSP00000403132.1;ENSP00000479164.1;ENSP00000431348.1;ENSP00000433356.1;ENSP00000414939.2;ENSP00000407538.1;ENSP00000480670.1;ENSP00000432037.1;ENSP00000392487.2;ENSP00000396786.1;ENS…	0.0427632	0.470523	Up in Covid-19	0.644113	3
CLSTN1	ENSP00000366513.4;ENSP00000497950.1;ENSP00000401934.1;ENSP00000354997.4	0.0015854	-0.316922	Down in Covid-19	0.887338	4
AMDHD1	ENSP00000266736.2;ENSP00000448632.1;ENSP00000448918.1	0.0410433	0.36814	Up in Covid-19	0.51052	3
OLFM4	ENSP00000219022.2	0.932818	-0.0260134	Down in Covid-19	0.00078568	1
AP2B1	ENSP00000468183.1;ENSP00000478471.1;ENSP00000482315.1;ENSP00000481704.1;ENSP00000484708.1;ENSP00000481246.1;ENSP00000468813.1;ENSP00000465848.1;ENSP00000482825.1;ENSP00000483185.1;ENSP00000479691.1;ENSP00000465357.1;ENSP00000478115.1;ENSP00000467382.1;ENSP00000466812.1;ENSP00000464966.1;ENSP00000466580.1;ENSP00000482835.1;ENSP00000487324.1	0.938188	0.0087108	Up in Covid-19	0.00024138	1
VEGFC	ENSP00000480043.1	0.537738	0.0900406	Up in Covid-19	0.0242596	1
FGL2	ENSP00000248598.5	0.0746776	-0.196713	Down in Covid-19	0.221658	1
PSAP	ENSP00000378394.3;ENSP00000488331.1	0.472101	0.0693634	Up in Covid-19	0.02261	1
CCDC18	ENSP00000343377.7;ENSP00000383808.3;ENSP00000508593.1;ENSP00000394234.2;ENSP00000359299.2;ENSP00000510597.1;ENSP00000434031.2;ENSP00000431409.2;ENSP00000509021.1;ENSP00000391151.1;ENSP00000510046.1	0.152928	-0.257085	Down in Covid-19	0.209656	1
STAG1	ENSP00000372689.2;ENSP00000236698.5;ENSP00000419093.1;ENSP00000418472.1;ENSP00000419317.1;ENSP00000420789.1;ENSP00000486745.1;ENSP00000404396.2	0.0632286	-0.699729	Down in Covid-19	0.839036	4
LTBP1	ENSP00000386043.2;ENSP00000405993.2;ENSP00000384373.1;ENSP00000385359.1;ENSP00000384091.1;ENSP00000415412.1;ENSP00000417591.2;ENSP00000388154.2;ENSP00000395211.1;ENSP00000393057.2	0.149993	-0.131661	Down in Covid-19	0.108479	1
IGHV4-4	ENSP00000487977.1;ENSP00000410711.2	0.851338	-0.057564	Down in Covid-19	0.00402361	1
ANXA1	ENSP00000257497.6;ENSP00000412489.1;ENSP00000414013.1;ENSP00000366109.1	0.0331623	0.436239	Up in Covid-19	0.645353	3
TFRC	ENSP00000414015.1;ENSP00000353224.4;ENSP00000390133.1;ENSP00000376197.3;ENSP00000402839.1	0.934452	-0.0132005	Down in Covid-19	0.00038866	1
PCSK9	ENSP00000501004.1;ENSP00000303208.5;ENSP00000501257.1;ENSP00000501161.1	0.0537942	0.197662	Up in Covid-19	0.250885	2
CSPG4	ENSP00000312506.5	0.116313	-0.275028	Down in Covid-19	0.256979	2
CHMP4B	ENSP00000217402.2	0.139085	-0.358967	Down in Covid-19	0.307534	2
IGKV1-5	ENSP00000488639.1;ENSP00000420436.1	0.837465	-0.0488445	Down in Covid-19	0.00376266	1
ZC4H2	ENSP00000363972.3;ENSP00000338650.2;ENSP00000399126.2	0.289024	-0.354716	Down in Covid-19	0.191216	1
DPEP2	ENSP00000377430.1;ENSP00000459375.1;ENSP00000458977.1;ENSP00000462652.1;ENSP00000463604.1;ENSP00000460169.1;ENSP00000461250.1	0.671438	-0.0601619	Down in Covid-19	0.0104076	1
PLXND1	ENSP00000426162.1;ENSP00000317128.4;ENSP00000426540.1;ENSP00000427696.1;ENSP00000423832.1;ENSP00000426241.2	0.168424	-0.118791	Down in Covid-19	0.0918962	1
CLEC11A	ENSP00000250340.3;ENSP00000471075.1	0.704492	0.0338435	Up in Covid-19	0.00514841	1
HPR	ENSP00000497360.1;ENSP00000441828.2;ENSP00000462916.1	0.026269	0.418309	Up in Covid-19	0.661162	3
PRRC1	ENSP00000296666.9;ENSP00000392873.2;ENSP00000421965.2	0.505862	-0.108187	Down in Covid-19	0.0320199	1
ERBB3	ENSP00000495453.1;ENSP00000448636.1;ENSP00000449138.1;ENSP00000507402.1;ENSP00000415753.2;ENSP00000267101.4;ENSP00000448671.1;ENSP00000448483.1;ENSP00000447510.1;ENSP00000508051.1;ENSP00000408340.2;ENSP00000506822.1;ENSP00000482073.1;ENSP00000448946.2;ENSP00000448729.1	0.537243	0.0594707	Up in Covid-19	0.0160469	1
TANGO2	ENSP00000385662.1;ENSP00000413850.1;ENSP00000396182.3;ENSP00000402926.2;ENSP00000391262.2;ENSP00000389797.3;ENSP00000403645.2;ENSP00000381122.2;ENSP00000382706.3;ENSP00000415450.1;ENSP00000402966.1;ENSP00000332721.4;ENSP00000403432.1;ENSP00000384827.1;ENSP00000411602.1;ENSP00000395816.1	0.628407	-0.193036	Down in Covid-19	0.0389466	1
HLA-B	ENSP00000411954.1;ENSP00000352656.5;ENSP00000433363.1;ENSP00000491044.1;ENSP00000492398.1;ENSP00000398100.1;ENSP00000405365.2;ENSP00000435083.1;ENSP00000396397.1;ENSP00000491363.1;ENSP00000492186.1;ENSP00000392099.1;ENSP00000400842.2;ENSP00000436637.1;ENSP00000399675.1;ENSP00000491916.1;ENSP00000403471.1;ENSP00000405178.2;ENSP00000435817.1;ENSP00000416672.1;ENSP00000491837.1;ENSP00000492667.1;ENS…	0.147894	0.225282	Up in Covid-19	0.186996	1
RNH1	ENSP00000480036.1;ENSP00000479966.1;ENSP00000487753.1;ENSP00000488849.1;ENSP00000488547.1;ENSP00000487940.1;ENSP00000488734.1;ENSP00000479004.1;ENSP00000484572.1;ENSP00000488114.1;ENSP00000488555.1;ENSP00000488030.1;ENSP00000487751.1;ENSP00000488388.1;ENSP00000488337.1;ENSP00000478664.1;ENSP00000433999.1;ENSP00000380738.1;ENSP00000380739.2;ENSP00000346402.2;ENSP00000380729.3;ENSP00000436022.1;ENS…	0.0261966	0.197854	Up in Covid-19	0.312957	2
MBD1	ENSP00000466092.1;ENSP00000467606.1;ENSP00000372407.5;ENSP00000269469.5;ENSP00000467017.1;ENSP00000339546.5;ENSP00000468785.1;ENSP00000468042.1;ENSP00000467763.1;ENSP00000468430.1;ENSP00000466806.1;ENSP00000381508.2;ENSP00000405268.2;ENSP00000381506.1;ENSP00000381502.1;ENSP00000465923.1;ENSP00000466429.1;ENSP00000464823.1;ENSP00000269468.5;ENSP00000269471.5;ENSP00000285102.5	0.289024	-0.209515	Down in Covid-19	0.112942	1
PAM	ENSP00000421569.1;ENSP00000508091.1;ENSP00000306100.8;ENSP00000403461.2;ENSP00000507038.1;ENSP00000396493.3;ENSP00000507752.1;ENSP00000507990.1;ENSP00000507172.1;ENSP00000507375.1;ENSP00000314638.3;ENSP00000420851.1;ENSP00000506915.1;ENSP00000506966.1;ENSP00000426448.1;ENSP00000421823.1;ENSP00000423611.1;ENSP00000423763.1;ENSP00000508378.1;ENSP00000302544.4;ENSP00000282992.3;ENSP00000369125.3;ENS…	0.0636035	-0.227767	Down in Covid-19	0.272527	2
CAT	ENSP00000241052.4;ENSP00000497751.1	0.00012821	0.488019	Up in Covid-19	1.89941	6
S100A8	ENSP00000357721.1;ENSP00000357722.3	0.00668882	0.771812	Up in Covid-19	1.67842	6
ANGPT1	ENSP00000428340.1;ENSP00000297450.3;ENSP00000429349.1;ENSP00000430750.1;ENSP00000428908.1	0.0138673	-0.22897	Down in Covid-19	0.425429	2
WBP2	ENSP00000254806.3;ENSP00000486675.1;ENSP00000467583.1;ENSP00000467579.1;ENSP00000466999.1;ENSP00000466450.1;ENSP00000464782.1;ENSP00000465052.1;ENSP00000415251.2;ENSP00000468793.1;ENSP00000464820.1;ENSP00000464768.1	0.0417076	0.547343	Up in Covid-19	0.755215	4
SEMA7A	ENSP00000500448.1;ENSP00000500636.1;ENSP00000500204.1;ENSP00000261918.4;ENSP00000441493.1;ENSP00000438966.2	0.35883	-0.0757936	Down in Covid-19	0.0337366	1
MAN2A2	ENSP00000453740.1;ENSP00000452691.1;ENSP00000453078.1;ENSP00000453999.1;ENSP00000452631.1;ENSP00000452948.1;ENSP00000453956.1;ENSP00000452897.3;ENSP00000453140.1;ENSP00000452866.1;ENSP00000452928.1;ENSP00000452813.1;ENSP00000453253.1;ENSP00000453341.1;ENSP00000453659.1;ENSP00000353655.3	0.0424873	-0.170091	Down in Covid-19	0.233321	1
CHST3	ENSP00000362207.4	0.00044079	-0.309043	Down in Covid-19	1.03708	5
MED30	ENSP00000297347.3;ENSP00000431051.1	0.00138124	-0.718753	Down in Covid-19	2.05544	6
ECI1	ENSP00000301729.4;ENSP00000456319.1;ENSP00000457900.1;ENSP00000456565.1	0.893853	0.017782	Up in Covid-19	0.00086659	1
GLOD4	ENSP00000301329.6;ENSP00000301328.5;ENSP00000459446.1;ENSP00000460423.1;ENSP00000458849.1;ENSP00000461829.1;ENSP00000460634.1;ENSP00000458796.1;ENSP00000459557.1;ENSP00000461837.1;ENSP00000466922.1;ENSP00000486254.1;ENSP00000486778.1	0.00353468	0.466769	Up in Covid-19	1.14436	5
TMOD1	ENSP00000259365.3;ENSP00000364318.1;ENSP00000378637.2	0.910858	-0.0127857	Down in Covid-19	0.00051845	1
PGM1	ENSP00000360125.3;ENSP00000497812.1;ENSP00000360124.4;ENSP00000443449.1	0.0026434	0.371538	Up in Covid-19	0.957766	4
SERPINI1	ENSP00000420133.1;ENSP00000397373.2;ENSP00000295777.5;ENSP00000420561.2;ENSP00000420807.1	0.00710763	0.513801	Up in Covid-19	1.10379	5
S100B	ENSP00000291700.4;ENSP00000356038.4;ENSP00000380769.1	0.291536	-0.495525	Down in Covid-19	0.265259	2
B2M	ENSP00000481426.1;ENSP00000488321.1;ENSP00000488548.1;ENSP00000488360.1;ENSP00000488042.1;ENSP00000488177.1;ENSP00000483449.1;ENSP00000453191.1;ENSP00000453350.1;ENSP00000340858.6;ENSP00000497910.1;ENSP00000452861.1;ENSP00000453186.1	0.0586882	0.217673	Up in Covid-19	0.268054	2
C2	ENSP00000400097.1;ENSP00000411298.1;ENSP00000388286.1;ENSP00000407961.2;ENSP00000404144.1;ENSP00000413295.1;ENSP00000398098.1;ENSP00000450180.2;ENSP00000446639.1;ENSP00000478351.1;ENSP00000482616.1;ENSP00000405749.1;ENSP00000387374.1;ENSP00000412289.1;ENSP00000372853.4;ENSP00000392182.1;ENSP00000408250.1;ENSP00000372858.2;ENSP00000482072.1;ENSP00000480739.1;ENSP00000446728.1;ENSP00000449345.2;ENS…	0.535697	0.0650359	Up in Covid-19	0.01763	1
HSPA9	ENSP00000502902.1;ENSP00000503219.1;ENSP00000503992.1;ENSP00000502970.1;ENSP00000504274.1;ENSP00000297185.3;ENSP00000503650.1;ENSP00000502960.1;ENSP00000497906.1;ENSP00000503259.1;ENSP00000503066.1;ENSP00000503373.1;ENSP00000503383.1;ENSP00000421892.1;ENSP00000423759.2;ENSP00000421311.2	0.22308	-0.507027	Down in Covid-19	0.330348	2
TLR2	ENSP00000493968.1;ENSP00000496676.1;ENSP00000495339.1;ENSP00000496208.1;ENSP00000494425.1;ENSP00000260010.6;ENSP00000494668.1	0.361221	0.553001	Up in Covid-19	0.244552	1
MAN1A2	ENSP00000348959.3;ENSP00000412706.2;ENSP00000396362.1;ENSP00000402416.1	0.173837	0.154022	Up in Covid-19	0.117035	1
PTPN4	ENSP00000263708.2;ENSP00000405763.1;ENSP00000438445.1;ENSP00000411364.1;ENSP00000395603.1;ENSP00000387457.1;ENSP00000394706.1	0.343077	-0.542811	Down in Covid-19	0.252194	2
RPIA	ENSP00000283646.3	0.0400473	0.515121	Up in Covid-19	0.719844	3
DCD	ENSP00000293371.6;ENSP00000450415.1;ENSP00000406773.2	0.507188	-0.189268	Down in Covid-19	0.055802	1
TNFAIP6	ENSP00000243347.3	0.343077	-0.222337	Down in Covid-19	0.1033	1
TTC3	ENSP00000403943.1;ENSP00000408456.1;ENSP00000391891.1;ENSP00000442875.1;ENSP00000381974.1;ENSP00000381981.2;ENSP00000346791.2;ENSP00000414658.1;ENSP00000387880.1;ENSP00000393681.1;ENSP00000347889.1	0.00775074	0.412321	Up in Covid-19	0.870268	4
MTPN	ENSP00000376800.3;ENSP00000388321.1	0.207997	0.147586	Up in Covid-19	0.100645	1
FABP3	ENSP00000362817.2;ENSP00000474078.1;ENSP00000473982.1	0.0908971	-0.375831	Down in Covid-19	0.391409	2
FGA	ENSP00000498441.1;ENSP00000385981.3	0.10686	0.181724	Up in Covid-19	0.176487	1
C4B	ENSP00000364321.5;ENSP00000447600.1;ENSP00000414200.2;ENSP00000446528.1;ENSP00000407942.2;ENSP00000449523.1;ENSP00000415941.2;ENSP00000391933.2;ENSP00000497270.1;ENSP00000497177.1	0.735615	-0.320823	Down in Covid-19	0.0427816	1
PECAM1	ENSP00000457421.1;ENSP00000455663.1;ENSP00000455931.1;ENSP00000457218.1	0.119516	-0.247242	Down in Covid-19	0.228098	1
OMD	ENSP00000364700.4	0.0517132	-0.727658	Down in Covid-19	0.936059	4
KIF2A	ENSP00000385622.3;ENSP00000423542.2;ENSP00000385000.3;ENSP00000502498.1;ENSP00000502248.1;ENSP00000502125.1;ENSP00000370493.3;ENSP00000501719.1;ENSP00000425411.1;ENSP00000502097.1;ENSP00000423772.1;ENSP00000502272.1;ENSP00000501206.1;ENSP00000421041.2	0.00936592	1.17657	Up in Covid-19	2.38662	6
GOT1	ENSP00000359539.5	0.00455711	0.493593	Up in Covid-19	1.15565	5
IGKV1D-8	ENSP00000485892.1;ENSP00000420285.2	0.874642	-0.0434519	Down in Covid-19	0.00252758	1
EPHX4	ENSP00000359410.4	0.0520338	-0.535245	Down in Covid-19	0.687101	3
IGF2R	ENSP00000504419.1;ENSP00000503314.1;ENSP00000349437.1;ENSP00000473880.1;ENSP00000504616.1	0.363385	-0.0964965	Down in Covid-19	0.042423	1
FEZ2	ENSP00000395619.1;ENSP00000415325.1;ENSP00000410879.1;ENSP00000368547.4;ENSP00000385112.3;ENSP00000390985.1;ENSP00000396982.1;ENSP00000350685.4;ENSP00000305843.7	0.572031	0.0737368	Up in Covid-19	0.0178871	1
CABCOCO1	ENSP00000496918.2;ENSP00000328698.2;ENSP00000374290.4	0.00779154	0.232988	Up in Covid-19	0.491227	2
CALU	ENSP00000442110.1;ENSP00000438248.1;ENSP00000249364.4;ENSP00000408838.2;ENSP00000420381.1;ENSP00000417973.1	0.108354	-0.225169	Down in Covid-19	0.217323	1
BLVRB	ENSP00000494515.1;ENSP00000471720.1;ENSP00000263368.3;ENSP00000496337.1;ENSP00000470619.1	0.167594	0.233216	Up in Covid-19	0.180915	1
ENG	ENSP00000479015.1;ENSP00000362299.4;ENSP00000341917.3	0.00183336	-0.599761	Down in Covid-19	1.6414	6
ARPC5	ENSP00000352918.6;ENSP00000356504.1;ENSP00000294742.6	0.471903	-0.134046	Down in Covid-19	0.0437186	1
SLC39A14	ENSP00000352779.5;ENSP00000428789.1;ENSP00000240095.6;ENSP00000370635.1;ENSP00000289952.5;ENSP00000430315.1;ENSP00000428905.1;ENSP00000430629.1;ENSP00000429328.2;ENSP00000430564.1;ENSP00000427981.1	0.0215687	0.387146	Up in Covid-19	0.645053	3
YWHAG	ENSP00000306330.3	6.39e-05	0.646326	Up in Covid-19	2.71079	7
CAND1	ENSP00000442318.1;ENSP00000437594.1;ENSP00000445794.1;ENSP00000444089.1	0.00418013	0.361735	Up in Covid-19	0.860498	4
HAGH	ENSP00000455355.1;ENSP00000457986.1;ENSP00000380514.3;ENSP00000406552.2;ENSP00000380511.2;ENSP00000455422.1;ENSP00000455970.1	0.58911	0.142435	Up in Covid-19	0.032732	1
FBLN1	ENSP00000415289.1;ENSP00000404024.1;ENSP00000402963.1;ENSP00000385521.3;ENSP00000262722.7;ENSP00000331544.6;ENSP00000393812.2;ENSP00000342212.5;ENSP00000395329.2;ENSP00000414584.1;ENSP00000415160.1;ENSP00000401077.1;ENSP00000489422.1	0.143567	-0.240122	Down in Covid-19	0.202409	1
AFM	ENSP00000226355.3	6.41e-05	-0.490989	Down in Covid-19	2.05888	6
PCOLCE2	ENSP00000419643.1;ENSP00000295992.3;ENSP00000497763.1;ENSP00000419842.1;ENSP00000418782.1	0.0254259	-0.299594	Down in Covid-19	0.47777	2
BTBD11	ENSP00000280758.5;ENSP00000413889.2;ENSP00000447319.1;ENSP00000447606.1;ENSP00000407416.2;ENSP00000349690.4;ENSP00000448322.1	0.733399	0.0717572	Up in Covid-19	0.0096628	1
FSD1	ENSP00000221856.5;ENSP00000473022.1;ENSP00000472060.1;ENSP00000472521.1;ENSP00000469629.1	0.0691234	-1.36472	Down in Covid-19	1.58358	6
CRYL1	ENSP00000496154.1;ENSP00000298248.7;ENSP00000493784.1;ENSP00000372262.1;ENSP00000493818.1;ENSP00000494794.1;ENSP00000495342.1;ENSP00000494114.1;ENSP00000479908.1;ENSP00000495054.1	0.262625	-0.177791	Down in Covid-19	0.103237	1
CTSF	ENSP00000503972.1;ENSP00000504383.1;ENSP00000310832.5;ENSP00000504605.1;ENSP00000503791.1;ENSP00000503676.1;ENSP00000503238.1;ENSP00000503425.1;ENSP00000503506.1;ENSP00000435822.2;ENSP00000502935.1;ENSP00000504254.1;ENSP00000503579.1;ENSP00000503465.1;ENSP00000502949.1;ENSP00000504693.1;ENSP00000433082.2;ENSP00000503614.1;ENSP00000503980.1;ENSP00000503232.1;ENSP00000504169.1;ENSP00000434936.2	0.909669	-0.0155385	Down in Covid-19	0.00063889	1
PEPD	ENSP00000244137.5;ENSP00000468516.3;ENSP00000380226.3;ENSP00000391890.2;ENSP00000498922.1;ENSP00000498950.1;ENSP00000476667.1;ENSP00000476869.1	0.0697746	-0.150486	Down in Covid-19	0.174007	1
PPM1F	ENSP00000263212.5;ENSP00000384930.1;ENSP00000380632.4;ENSP00000392372.1;ENSP00000388350.1	0.394358	-0.0970983	Down in Covid-19	0.0392383	1
NIF3L1	ENSP00000412761.1;ENSP00000394955.1;ENSP00000498853.1;ENSP00000386394.1;ENSP00000352711.4;ENSP00000387315.1;ENSP00000387061.2;ENSP00000387021.1;ENSP00000399336.1	0.148298	0.124559	Up in Covid-19	0.103242	1
PLEC	ENSP00000344848.3;ENSP00000350277.2;ENSP00000346602.3;ENSP00000381756.2;ENSP00000323856.4;ENSP00000347044.2;ENSP00000348702.3;ENSP00000388180.2;ENSP00000433982.2;ENSP00000510329.1;ENSP00000510788.1;ENSP00000510528.1;ENSP00000434583.1;ENSP00000437303.2	0.215256	-0.336734	Down in Covid-19	0.224617	1
GSTM2	ENSP00000358846.2;ENSP00000435910.2;ENSP00000241337.4;ENSP00000435157.2;ENSP00000404662.2;ENSP00000358844.2;ENSP00000416883.1;ENSP00000358842.4	0.0469318	-0.348239	Down in Covid-19	0.462647	2
IGLL1	ENSP00000249053.3;ENSP00000329312.2;ENSP00000403391.1	0.369821	-0.228208	Down in Covid-19	0.0985875	1
PON1	ENSP00000222381.3;ENSP00000407359.1	0.00779154	-0.360904	Down in Covid-19	0.760922	4
ACAA1	ENSP00000301810.7;ENSP00000414021.1;ENSP00000486456.1;ENSP00000333664.8;ENSP00000395183.1;ENSP00000391078.1;ENSP00000398172.1;ENSP00000389226.1;ENSP00000405785.1;ENSP00000403124.1	0.0127549	0.862103	Up in Covid-19	1.6331	6
PROZ	ENSP00000364697.2;ENSP00000344458.4	0.0054676	-0.48492	Down in Covid-19	1.09699	5
VAMP7	ENSP00000286448.6;ENSP00000430039.1;ENSP00000262640.6;ENSP00000427822.1	0.55647	-0.204674	Down in Covid-19	0.0521014	1
GLRX	ENSP00000422708.1;ENSP00000237858.6;ENSP00000369314.4;ENSP00000427353.1;ENSP00000424636.2	0.304958	0.264641	Up in Covid-19	0.136491	1
CTSZ	ENSP00000505520.1;ENSP00000505285.1;ENSP00000505409.1;ENSP00000505215.1;ENSP00000506136.1;ENSP00000506111.1;ENSP00000506588.1;ENSP00000506266.1;ENSP00000505693.1;ENSP00000505861.1;ENSP00000217131.5;ENSP00000506675.1;ENSP00000506298.1;ENSP00000506672.1;ENSP00000505432.1;ENSP00000505923.1;ENSP00000505169.1;ENSP00000505504.1;ENSP00000505895.1;ENSP00000506414.1;ENSP00000505647.1;ENSP00000506691.1;ENS…	0.139796	-0.228051	Down in Covid-19	0.194871	1
GGT7	ENSP00000338964.5;ENSP00000486589.1;ENSP00000486190.1;ENSP00000394993.1	0.625736	0.157654	Up in Covid-19	0.0320997	1
BLMH	ENSP00000261714.6;ENSP00000462353.1;ENSP00000468681.1;ENSP00000462442.1;ENSP00000468486.1;ENSP00000466527.1;ENSP00000466948.1	0.0619375	0.250886	Up in Covid-19	0.303082	2
TNNT3	ENSP00000500606.1;ENSP00000500480.1;ENSP00000499857.1;ENSP00000500081.1;ENSP00000500263.1;ENSP00000500705.1;ENSP00000500437.1;ENSP00000499917.1;ENSP00000500846.1;ENSP00000500156.1;ENSP00000500785.1;ENSP00000500796.1;ENSP00000500392.1;ENSP00000499847.1;ENSP00000278317.6;ENSP00000415614.1;ENSP00000370969.2;ENSP00000370991.3;ENSP00000371001.3;ENSP00000370975.4;ENSP00000344870.4;ENSP00000370970.1;ENS…	0.0532298	0.529672	Up in Covid-19	0.67472	3
FES	ENSP00000410477.1;ENSP00000454146.1;ENSP00000414629.2;ENSP00000454089.1;ENSP00000377839.1;ENSP00000392696.1;ENSP00000331504.3;ENSP00000435811.1;ENSP00000395425.1;ENSP00000377837.3;ENSP00000400868.2	0.646468	0.157327	Up in Covid-19	0.0298061	1
TNXB	ENSP00000389677.1;ENSP00000393091.1;ENSP00000404573.1;ENSP00000387561.1;ENSP00000416813.1;ENSP00000447829.1;ENSP00000387438.1;ENSP00000448326.2;ENSP00000399153.1;ENSP00000399599.1;ENSP00000447841.1;ENSP00000406495.1;ENSP00000447694.2;ENSP00000372645.2;ENSP00000388950.1;ENSP00000412400.1;ENSP00000449211.1;ENSP00000496448.1;ENSP00000497649.1;ENSP00000364393.3;ENSP00000407685.1;ENSP00000418248.1;ENS…	0.0007598	-0.523516	Down in Covid-19	1.633	6
CAPZA1	ENSP00000263168.3	0.927117	-0.0122224	Down in Covid-19	0.00040169	1
RPLP0	ENSP00000449328.1;ENSP00000376299.4;ENSP00000446777.1;ENSP00000366471.4;ENSP00000449205.1;ENSP00000339027.3;ENSP00000448919.1;ENSP00000448639.1;ENSP00000447311.1;ENSP00000450222.1;ENSP00000449854.1;ENSP00000450019.1;ENSP00000448046.1;ENSP00000450121.1;ENSP00000449765.1;ENSP00000448223.1	0.130463	-0.474691	Down in Covid-19	0.41987	2
LAMA3	ENSP00000324532.8;ENSP00000468316.1;ENSP00000382432.2;ENSP00000467662.1;ENSP00000497885.1;ENSP00000269217.5;ENSP00000466557.1;ENSP00000464836.1;ENSP00000467473.2;ENSP00000466658.1;ENSP00000468315.1	0.0637191	-0.380547	Down in Covid-19	0.455032	2
NID2	ENSP00000216286.4;ENSP00000452190.1	0.824242	-0.0293068	Down in Covid-19	0.00246017	1
GCNT2	ENSP00000495396.1;ENSP00000494927.1;ENSP00000495911.1;ENSP00000493918.1;ENSP00000494951.1;ENSP00000495042.1;ENSP00000386321.1;ENSP00000419411.2;ENSP00000368917.3;ENSP00000314844.3;ENSP00000265012.4	0.0903793	-0.77624	Down in Covid-19	0.810341	4
ENTPD5	ENSP00000451810.1;ENSP00000451499.1;ENSP00000335246.6;ENSP00000451591.1;ENSP00000451483.1	0.88269	0.0176755	Up in Covid-19	0.00095787	1
RASGRP2	ENSP00000366714.1;ENSP00000401510.1;ENSP00000377953.3;ENSP00000366717.3;ENSP00000338864.3;ENSP00000396029.1;ENSP00000399114.1;ENSP00000399028.1;ENSP00000377949.1;ENSP00000377950.1;ENSP00000366706.3;ENSP00000366707.1;ENSP00000366709.1;ENSP00000377951.1;ENSP00000366705.1;ENSP00000401314.1;ENSP00000389068.1	0.00665312	0.376874	Up in Covid-19	0.820446	4
FN1	ENSP00000394423.1;ENSP00000346839.4;ENSP00000323534.6;ENSP00000338200.4;ENSP00000350534.4;ENSP00000352696.1;ENSP00000410422.1;ENSP00000415018.1;ENSP00000399538.2;ENSP00000348285.4;ENSP00000416139.1;ENSP00000392565.1;ENSP00000398907.1	0.00209253	-0.506511	Down in Covid-19	1.35711	5
ORM1	ENSP00000259396.8	5.55e-06	0.830306	Up in Covid-19	4.36411	7
SERPINF2	ENSP00000488707.1;ENSP00000483294.1;ENSP00000488065.1;ENSP00000481874.1;ENSP00000479005.1;ENSP00000321853.3;ENSP00000403877.2;ENSP00000402056.1;ENSP00000402286.2;ENSP00000371493.4	0.224986	-0.147172	Down in Covid-19	0.0953447	1
KYNU	ENSP00000264170.4;ENSP00000364928.2;ENSP00000386731.1;ENSP00000387296.1;ENSP00000401190.1;ENSP00000484801.1;ENSP00000481930.1;ENSP00000482009.1	0.00290107	0.448383	Up in Covid-19	1.13775	5
TOR2A	ENSP00000338317.6;ENSP00000362381.5;ENSP00000362378.5;ENSP00000485268.1;ENSP00000485648.1;ENSP00000485544.1;ENSP00000485360.1	0.0084996	-0.565311	Down in Covid-19	1.17053	5
PRF1	ENSP00000492048.1;ENSP00000398568.1;ENSP00000362305.1	0.336482	-0.244052	Down in Covid-19	0.115446	1
PTPRG	ENSP00000295874.10;ENSP00000418112.1	0.00067618	-0.400508	Down in Covid-19	1.26958	5
TPM2	ENSP00000495075.1;ENSP00000367542.3;ENSP00000367541.1;ENSP00000496494.2;ENSP00000495440.1;ENSP00000475952.1	0.0533546	0.271376	Up in Covid-19	0.345416	2
KRT8	ENSP00000447566.1;ENSP00000509398.1;ENSP00000293308.6;ENSP00000447402.1;ENSP00000449404.1;ENSP00000447881.1;ENSP00000449010.2;ENSP00000447040.1;ENSP00000450340.1;ENSP00000450228.1;ENSP00000489174.1	0.495025	-0.253068	Down in Covid-19	0.0772799	1
RAB1A	ENSP00000497078.1;ENSP00000386451.1;ENSP00000387286.3;ENSP00000381540.3;ENSP00000386672.1	0.604932	-0.140069	Down in Covid-19	0.0305761	1
GARS1	ENSP00000502296.1;ENSP00000502814.1;ENSP00000501655.1;ENSP00000501636.1;ENSP00000502743.1;ENSP00000501884.1;ENSP00000502373.1;ENSP00000502799.1;ENSP00000502681.1;ENSP00000392677.2;ENSP00000502571.1;ENSP00000502033.1;ENSP00000373918.3;ENSP00000502174.1;ENSP00000501980.1;ENSP00000502513.1;ENSP00000502408.1;ENSP00000502464.1;ENSP00000501986.1;ENSP00000415447.2;ENSP00000502451.1	0.500542	-0.192531	Down in Covid-19	0.057867	1
INPP5D	ENSP00000486669.1;ENSP00000487191.1;ENSP00000487535.1;ENSP00000487335.1;ENSP00000486018.1;ENSP00000352575.7;ENSP00000405338.2;ENSP00000397421.1;ENSP00000414835.1;ENSP00000473280.1	0.00119128	-0.444342	Down in Covid-19	1.29925	5
HPX	ENSP00000265983.3	0.665382	-0.0397278	Down in Covid-19	0.007029	1
GCLC	ENSP00000495056.1;ENSP00000497574.1;ENSP00000482756.2;ENSP00000495686.1;ENSP00000424211.2;ENSP00000421228.1;ENSP00000421908.1;ENSP00000427403.1	0.0277208	0.326203	Up in Covid-19	0.507961	3
GP5	ENSP00000383931.1;ENSP00000509337.1	0.0120155	-0.233713	Down in Covid-19	0.44879	2
SCGB1D2	ENSP00000244926.3	0.866856	-0.125687	Down in Covid-19	0.00779921	1
CYB5A	ENSP00000341625.4;ENSP00000299438.9;ENSP00000436461.2;ENSP00000381011.4	0.980208	-0.004208	Down in Covid-19	3.65e-05	1
SHCBP1	ENSP00000306473.3;ENSP00000460840.1	0.289024	0.363384	Up in Covid-19	0.195888	1
S100A12	ENSP00000357726.3	0.0331623	0.514311	Up in Covid-19	0.760849	4
MAN2B1	ENSP00000395473.2;ENSP00000221363.4;ENSP00000469456.1;ENSP00000471685.1;ENSP00000470174.1;ENSP00000470533.1	0.833833	0.0247574	Up in Covid-19	0.00195387	1
HMCN1	ENSP00000271588.4;ENSP00000406205.1	0.154768	0.149175	Up in Covid-19	0.12088	1
A1BG	ENSP00000263100.2;ENSP00000470909.1	0.524093	-0.0341348	Down in Covid-19	0.00957795	1
HSP90B1	ENSP00000446748.1;ENSP00000506419.1;ENSP00000450215.2;ENSP00000506292.1;ENSP00000506602.1;ENSP00000506150.1;ENSP00000477660.2;ENSP00000504951.1;ENSP00000505000.1;ENSP00000505280.1;ENSP00000505039.1;ENSP00000506032.1;ENSP00000506084.1;ENSP00000299767.4;ENSP00000505687.1;ENSP00000504931.1;ENSP00000505046.1;ENSP00000505440.1	0.0151676	0.286046	Up in Covid-19	0.520343	3
TCN1	ENSP00000257264.3	0.445501	-0.276587	Down in Covid-19	0.097124	1
REPS1	ENSP00000392065.2;ENSP00000356635.4;ENSP00000434251.1;ENSP00000401729.1;ENSP00000432157.1;ENSP00000435392.1;ENSP00000386699.2;ENSP00000258062.5;ENSP00000397941.2;ENSP00000435236.1;ENSP00000435131.1;ENSP00000402609.2;ENSP00000403740.1;ENSP00000431474.1;ENSP00000487438.1	0.32816	-0.20949	Down in Covid-19	0.101376	1
CES2	ENSP00000394452.2;ENSP00000463641.1;ENSP00000456167.2;ENSP00000457721.2;ENSP00000317842.5;ENSP00000464620.1	0.08147	-0.132044	Down in Covid-19	0.143796	1
PLXDC2	ENSP00000366450.3;ENSP00000366460.3	0.0159426	-0.26158	Down in Covid-19	0.470175	2
UBA1	ENSP00000366568.4;ENSP00000415033.1;ENSP00000397816.1;ENSP00000389583.1;ENSP00000338413.6;ENSP00000404796.1;ENSP00000401101.1;ENSP00000366481.3	0.0597001	0.325886	Up in Covid-19	0.398892	2
PI16	ENSP00000497550.1;ENSP00000362778.3;ENSP00000478888.1	0.003247	-0.762222	Down in Covid-19	1.8968	6
BASP1	ENSP00000476090.1;ENSP00000319281.3;ENSP00000482066.1	0.109468	0.240507	Up in Covid-19	0.231059	1
PCBD1	ENSP00000299299.3	0.975922	-0.0085757	Down in Covid-19	9.08e-05	1
TIMD4	ENSP00000274532.2;ENSP00000385882.1;ENSP00000385973.3	0.836978	-0.0844656	Down in Covid-19	0.00652799	1
HTRA1	ENSP00000498033.1;ENSP00000357980.3;ENSP00000412676.1	0.0719757	0.290108	Up in Covid-19	0.331539	2
SNX6	ENSP00000379779.3;ENSP00000355217.5;ENSP00000452231.2;ENSP00000452082.2;ENSP00000451415.2;ENSP00000452577.2;ENSP00000450863.2;ENSP00000452520.1;ENSP00000498872.1	0.108218	0.635788	Up in Covid-19	0.613981	3
BCAM	ENSP00000270233.5;ENSP00000481153.1;ENSP00000467100.2;ENSP00000468189.1	0.0297734	-0.169536	Down in Covid-19	0.258741	2
ADD1	ENSP00000425703.1;ENSP00000421918.1;ENSP00000421907.2;ENSP00000426700.1;ENSP00000423024.2;ENSP00000348100.3;ENSP00000498269.1;ENSP00000381191.2;ENSP00000381197.1;ENSP00000424143.1;ENSP00000438069.1;ENSP00000441388.1;ENSP00000381193.1;ENSP00000264758.6;ENSP00000508142.1	0.25555	0.140549	Up in Covid-19	0.0832785	1
NIBAN2	ENSP00000362411.3;ENSP00000362409.3	0.832097	-0.025086	Down in Covid-19	0.00200252	1
PGLYRP2	ENSP00000292609.3;ENSP00000345968.4;ENSP00000472856.2;ENSP00000470112.1	0.0127549	-0.441128	Down in Covid-19	0.835639	4
ISOC2	ENSP00000401726.1;ENSP00000406364.1;ENSP00000085068.2;ENSP00000465814.1;ENSP00000467111.1	0.0169911	0.421998	Up in Covid-19	0.746843	3
ASPH	ENSP00000368767.4;ENSP00000437864.1;ENSP00000479945.1;ENSP00000429718.1;ENSP00000478706.1;ENSP00000430516.1;ENSP00000348841.5;ENSP00000427823.1;ENSP00000429286.1;ENSP00000430245.1;ENSP00000429954.2;ENSP00000429160.1;ENSP00000483443.1;ENSP00000479830.1;ENSP00000427877.1;ENSP00000429743.1;ENSP00000373856.4;ENSP00000436188.1;ENSP00000368762.5;ENSP00000428060.1;ENSP00000394013.4	0.667571	-0.0665267	Down in Covid-19	0.0116756	1
NCSTN	ENSP00000294785.5;ENSP00000357042.2;ENSP00000415442.1;ENSP00000390409.1;ENSP00000389370.1;ENSP00000495179.1;ENSP00000493689.1;ENSP00000388118.2;ENSP00000410124.1;ENSP00000407849.1	0.0866511	0.333202	Up in Covid-19	0.353935	2
UBE2L3	ENSP00000344259.5;ENSP00000445931.1;ENSP00000400906.2	0.00083731	0.560191	Up in Covid-19	1.72377	6
JPT2	ENSP00000457694.1;ENSP00000454459.1;ENSP00000248098.3;ENSP00000372158.5;ENSP00000454567.1;ENSP00000456487.1;ENSP00000457536.1;ENSP00000454529.1;ENSP00000372157.4;ENSP00000457424.1;ENSP00000457344.1	0.363385	-0.17379	Down in Covid-19	0.0764036	1
F11	ENSP00000384957.2;ENSP00000424479.1;ENSP00000264692.5;ENSP00000397401.1;ENSP00000264691.4	0.644802	0.0538488	Up in Covid-19	0.0102621	1
IFT81	ENSP00000355372.4;ENSP00000449718.1;ENSP00000242591.5;ENSP00000446950.1;ENSP00000446895.1;ENSP00000449964.1	0.457436	0.0993901	Up in Covid-19	0.0337598	1
ADH1C	ENSP00000426083.1;ENSP00000478439.1;ENSP00000478545.1	0.755124	0.0997647	Up in Covid-19	0.0121695	1
ARSA	ENSP00000477013.1;ENSP00000216124.5;ENSP00000348406.5;ENSP00000378983.3;ENSP00000412542.2;ENSP00000378981.3	0.532839	0.048169	Up in Covid-19	0.0131696	1
CPA4	ENSP00000412947.2;ENSP00000417255.1;ENSP00000222482.4;ENSP00000418392.1;ENSP00000419660.1;ENSP00000418276.1	0.118526	-0.485209	Down in Covid-19	0.449394	2
SIRPA	ENSP00000478763.1;ENSP00000348307.3;ENSP00000351621.4;ENSP00000382941.4	0.0626705	-0.367082	Down in Covid-19	0.441576	2
HSPH1	ENSP00000318687.5;ENSP00000408991.1;ENSP00000487365.1;ENSP00000369768.4;ENSP00000473512.1;ENSP00000396090.3	0.901308	0.0586907	Up in Covid-19	0.00264852	1
SERPINC1	ENSP00000356671.3	0.00099309	-0.499439	Down in Covid-19	1.49982	5
PPP1R11	ENSP00000392044.1;ENSP00000394056.2;ENSP00000400763.1;ENSP00000404824.1;ENSP00000399965.1;ENSP00000392260.1;ENSP00000411693.1;ENSP00000411038.2;ENSP00000408173.1;ENSP00000416038.1;ENSP00000415651.1;ENSP00000399167.1;ENSP00000397132.1;ENSP00000403557.2;ENSP00000390917.1;ENSP00000411976.1;ENSP00000396522.1;ENSP00000399723.1;ENSP00000414808.2;ENSP00000414471.1;ENSP00000406410.1;ENSP00000391581.1;ENS…	0.382472	-0.148882	Down in Covid-19	0.0621434	1
NAGLU	ENSP00000225927.1;ENSP00000467135.1;ENSP00000467836.1;ENSP00000466892.1;ENSP00000468665.1	0.00070568	-0.628545	Down in Covid-19	1.98079	6
AXL	ENSP00000301178.3;ENSP00000351995.2;ENSP00000471497.1	0.00815586	-0.252458	Down in Covid-19	0.527266	3
FURIN	ENSP00000268171.2;ENSP00000484952.1;ENSP00000506143.1;ENSP00000483552.1;ENSP00000505828.1;ENSP00000505177.1;ENSP00000505303.1;ENSP00000453942.1	0.0415052	0.362684	Up in Covid-19	0.501193	3
HSPA8	ENSP00000437125.1;ENSP00000437189.1;ENSP00000432083.1;ENSP00000404372.2;ENSP00000227378.3;ENSP00000433316.1;ENSP00000433584.1;ENSP00000435908.1;ENSP00000435019.1;ENSP00000432884.1;ENSP00000436762.1;ENSP00000435154.1;ENSP00000431641.1;ENSP00000436183.1;ENSP00000434415.1;ENSP00000434565.1;ENSP00000434851.1	6.41e-05	0.385261	Up in Covid-19	1.61553	6
SERPINB1	ENSP00000370115.5	0.0338015	0.476671	Up in Covid-19	0.701213	3
CACNA2D1	ENSP00000349320.3;ENSP00000409374.1;ENSP00000405395.1;ENSP00000348589.5	0.0318886	-0.660458	Down in Covid-19	0.988285	4
GDF2	ENSP00000463051.1	0.446961	0.06139	Up in Covid-19	0.02147	1
CSF1R	ENSP00000422212.1;ENSP00000286301.3;ENSP00000501699.1;ENSP00000427545.1;ENSP00000445282.1;ENSP00000421174.1	0.114558	-0.295406	Down in Covid-19	0.27797	2
LOXL3	ENSP00000264094.3;ENSP00000387103.1;ENSP00000377512.2;ENSP00000386696.1;ENSP00000386545.1;ENSP00000404026.1;ENSP00000398260.1	0.00270148	-0.534358	Down in Covid-19	1.37244	5
FKBP2	ENSP00000310935.4;ENSP00000398147.2;ENSP00000438749.3;ENSP00000499135.1	0.186078	0.230693	Up in Covid-19	0.168476	1
GMPR	ENSP00000259727.4	0.0239125	0.5748	Up in Covid-19	0.931967	4
COL18A1	ENSP00000498485.1;ENSP00000347665.5;ENSP00000352798.4;ENSP00000339118.5;ENSP00000415692.1	0.55092	0.0727001	Up in Covid-19	0.0188229	1
SPTBN1	ENSP00000349259.4;ENSP00000374630.3;ENSP00000334156.5;ENSP00000479037.1	0.532906	-0.372115	Down in Covid-19	0.101717	1
STIM1	ENSP00000432210.1;ENSP00000433266.2;ENSP00000300737.4;ENSP00000478059.1;ENSP00000436208.1;ENSP00000434848.1;ENSP00000433949.1;ENSP00000431878.1;ENSP00000434200.1;ENSP00000431191.1;ENSP00000432378.1;ENSP00000432383.1;ENSP00000434767.1	0.882605	-0.0162533	Down in Covid-19	0.00088147	1
LCP2	ENSP00000046794.5;ENSP00000428871.1;ENSP00000430391.1	0.00788724	0.552315	Up in Covid-19	1.16156	5
TAGLN	ENSP00000376678.4;ENSP00000432054.1;ENSP00000278968.6;ENSP00000431862.1;ENSP00000431941.1;ENSP00000432282.1;ENSP00000432380.1	0.216613	-0.252798	Down in Covid-19	0.167938	1
EPHA7	ENSP00000358309.4;ENSP00000505937.1;ENSP00000506130.1;ENSP00000505801.1;ENSP00000506654.1;ENSP00000505741.1;ENSP00000505682.1;ENSP00000506548.1;ENSP00000358303.1	0.497797	-0.134707	Down in Covid-19	0.0408093	1
IGLV3-25	ENSP00000374840.2	0.0525872	0.694548	Up in Covid-19	0.88841	4
UROC1	ENSP00000290868.2;ENSP00000373073.3	0.0288963	0.509003	Up in Covid-19	0.783436	4
CPD	ENSP00000225719.4;ENSP00000444443.2;ENSP00000463763.2;ENSP00000466049.1;ENSP00000464255.1	0.832329	0.0209889	Up in Covid-19	0.00167292	1
CCT5	ENSP00000280326.4;ENSP00000423318.1;ENSP00000426923.1;ENSP00000423087.1;ENSP00000425751.1;ENSP00000422744.1;ENSP00000427297.1;ENSP00000423052.1;ENSP00000487128.1	0.37545	0.0942936	Up in Covid-19	0.040117	1
NENF	ENSP00000355955.3	0.31044	-0.20362	Down in Covid-19	0.103444	1
ANXA2	ENSP00000379342.3;ENSP00000503447.1;ENSP00000504164.1;ENSP00000452895.2;ENSP00000452981.2;ENSP00000453869.2;ENSP00000453770.2;ENSP00000453694.2;ENSP00000452858.2;ENSP00000503757.1;ENSP00000503855.1;ENSP00000453945.2;ENSP00000503850.1;ENSP00000504035.1;ENSP00000453859.2;ENSP00000387545.3;ENSP00000453039.2;ENSP00000346032.3;ENSP00000453754.1;ENSP00000411352.2;ENSP00000453464.1;ENSP00000453841.1;ENS…	0.356433	-0.250669	Down in Covid-19	0.112305	1
PF4V1	ENSP00000226524.3	0.960456	-0.012217	Down in Covid-19	0.00021407	1
LAMTOR3	ENSP00000424183.1;ENSP00000226522.8	0.1148	0.343009	Up in Covid-19	0.322448	2
ZBTB18	ENSP00000481278.1;ENSP00000351539.4	0.0938512	-0.578982	Down in Covid-19	0.594939	3
ADH1B	ENSP00000306606.8;ENSP00000425998.2;ENSP00000486614.1;ENSP00000491622.1	0.641291	0.162802	Up in Covid-19	0.0314118	1
FCGR3A	ENSP00000392047.2;ENSP00000356944.3;ENSP00000416607.1;ENSP00000410180.3;ENSP00000396567.1	0.0935283	1.01271	Up in Covid-19	1.04214	5
FGL1	ENSP00000381133.2;ENSP00000429757.1;ENSP00000401952.1;ENSP00000371262.2;ENSP00000381131.1;ENSP00000371263.2;ENSP00000428430.1	0.00294834	0.665133	Up in Covid-19	1.68307	6
PARVG	ENSP00000391583.2;ENSP00000399839.1;ENSP00000407199.1;ENSP00000349378.3;ENSP00000475593.1;ENSP00000391453.1;ENSP00000416761.2	0.0107301	0.82763	Up in Covid-19	1.62993	6
GDI1	ENSP00000486715.1;ENSP00000394752.1;ENSP00000394071.2;ENSP00000416195.1;ENSP00000396215.1	0.160872	0.19236	Up in Covid-19	0.152641	1
PLA2G12B	ENSP00000362123.3	0.203979	-0.288151	Down in Covid-19	0.198943	1
STAB2	ENSP00000373539.2;ENSP00000449282.1;ENSP00000446629.1	0.00671081	-0.327703	Down in Covid-19	0.712173	3
SH3BGRL	ENSP00000362308.5	0.031531	0.307266	Up in Covid-19	0.461286	2
NAGPA	ENSP00000371381.3;ENSP00000310998.3;ENSP00000455900.1;ENSP00000498032.1;ENSP00000467385.1;ENSP00000465949.1;ENSP00000465523.1;ENSP00000468270.1;ENSP00000464994.1	0.0427632	-0.59316	Down in Covid-19	0.811995	4
APCS	ENSP00000255040.2	0.0264504	0.315222	Up in Covid-19	0.497284	2
ST8SIA4	ENSP00000231461.4;ENSP00000428914.1;ENSP00000428826.1	0.511641	-0.133355	Down in Covid-19	0.0388108	1
ARRB1	ENSP00000409581.2;ENSP00000353124.3;ENSP00000436530.1;ENSP00000433171.1;ENSP00000434196.1;ENSP00000436352.1;ENSP00000433137.1	0.532839	0.185469	Up in Covid-19	0.0507081	1
PLBD2	ENSP00000443463.2;ENSP00000280800.3;ENSP00000450343.1	0.10071	0.178318	Up in Covid-19	0.17777	1
SHBG	ENSP00000458875.1;ENSP00000458816.1;ENSP00000459999.1;ENSP00000458181.1;ENSP00000458559.1;ENSP00000461133.1;ENSP00000459620.1;ENSP00000458719.1;ENSP00000345675.6;ENSP00000393426.2;ENSP00000369816.4;ENSP00000388867.3;ENSP00000458199.1;ENSP00000461162.1;ENSP00000458973.1;ENSP00000458858.1;ENSP00000459826.1;ENSP00000461743.1;ENSP00000460219.1	0.048225	-0.598536	Down in Covid-19	0.788109	4
AMBP	ENSP00000265132.3;ENSP00000475149.1;ENSP00000474859.1	0.910858	-0.0156433	Down in Covid-19	0.00063433	1
MXRA5	ENSP00000217939.5	0.588834	0.0858331	Up in Covid-19	0.0197422	1
YWHAH	ENSP00000408468.1;ENSP00000380629.1;ENSP00000248975.5;ENSP00000406747.1	0.00621387	0.675606	Up in Covid-19	1.49082	5
STKLD1	ENSP00000486786.1;ENSP00000361025.3	0.825528	0.0366837	Up in Covid-19	0.00305459	1
LAMC1	ENSP00000258341.3;ENSP00000473583.1	0.361038	0.0995903	Up in Covid-19	0.0440635	1
SEMA3G	ENSP00000231721.2;ENSP00000420291.1;ENSP00000419181.1	0.26023	-0.132391	Down in Covid-19	0.0774015	1
ANXA3	ENSP00000423068.1;ENSP00000426591.1;ENSP00000421015.2;ENSP00000264908.6;ENSP00000424584.1;ENSP00000421512.1;ENSP00000422281.1	0.277073	0.204666	Up in Covid-19	0.114082	1
LTA4H	ENSP00000228740.2;ENSP00000449958.1;ENSP00000395051.2;ENSP00000449340.1	1.03e-05	0.571931	Up in Covid-19	2.85291	7
ALDH1A1	ENSP00000297785.3;ENSP00000366138.1;ENSP00000388026.1;ENSP00000401361.1	0.00904809	0.50679	Up in Covid-19	1.0356	5
AHNAK	ENSP00000433789.1;ENSP00000257247.7;ENSP00000433635.1;ENSP00000367263.4;ENSP00000433286.1;ENSP00000435357.1;ENSP00000436845.1	0.297571	0.241555	Up in Covid-19	0.127157	1
CTSH	ENSP00000503917.1;ENSP00000220166.6;ENSP00000504319.1;ENSP00000504686.1;ENSP00000503995.1;ENSP00000503722.1;ENSP00000503247.1;ENSP00000503585.1;ENSP00000504778.1;ENSP00000503406.1;ENSP00000503640.1;ENSP00000502871.1;ENSP00000496858.2;ENSP00000504239.1;ENSP00000503908.1;ENSP00000504828.1;ENSP00000504472.1;ENSP00000503477.1;ENSP00000503269.1;ENSP00000504051.1;ENSP00000432935.2;ENSP00000503899.1;ENS…	0.289863	0.264859	Up in Covid-19	0.142443	1
SERPINB9	ENSP00000370074.4	0.0985136	0.35202	Up in Covid-19	0.35431	2
PDGFD	ENSP00000376865.2;ENSP00000302193.5;ENSP00000432909.1	0.0015165	-0.454756	Down in Covid-19	1.28203	5
PPARGC1A	ENSP00000264867.2;ENSP00000423075.1;ENSP00000421632.1;ENSP00000424181.1;ENSP00000481498.1;ENSP00000477921.1;ENSP00000479729.1	0.215859	-0.821315	Down in Covid-19	0.546857	3
SPON1	ENSP00000460236.1	0.140287	-0.164438	Down in Covid-19	0.140263	1
MADCAM1	ENSP00000475575.1;ENSP00000304247.2;ENSP00000215637.2;ENSP00000372130.4	0.0016347	-0.859186	Down in Covid-19	2.39417	6
APMAP	ENSP00000395874.1;ENSP00000217456.2	0.0418611	0.33389	Up in Covid-19	0.460164	2
SERPINE1	ENSP00000223095.4	0.880083	-0.0158081	Down in Covid-19	0.00087698	1
ABCC10	ENSP00000361593.4;ENSP00000361608.4;ENSP00000244533.3;ENSP00000422699.1	0.0534311	-0.507948	Down in Covid-19	0.646214	3
IL6R	ENSP00000477739.1;ENSP00000340589.4;ENSP00000357470.3;ENSP00000423184.1;ENSP00000423668.1;ENSP00000423036.1	0.184237	-0.14203	Down in Covid-19	0.104338	1
CPA3	ENSP00000296046.3	0.00084944	-0.521624	Down in Covid-19	1.60184	6
BGN	ENSP00000327336.4;ENSP00000402525.1	0.00187731	0.42149	Up in Covid-19	1.14918	5
RGCC	ENSP00000368664.3	0.284764	0.266966	Up in Covid-19	0.145634	1
NRCAM	ENSP00000368314.3;ENSP00000325269.6;ENSP00000368310.4;ENSP00000398174.2;ENSP00000390421.1;ENSP00000390868.1;ENSP00000397544.1;ENSP00000408203.1;ENSP00000393663.1;ENSP00000407858.3	0.10071	-0.141215	Down in Covid-19	0.140781	1
NAP1L4	ENSP00000483728.1;ENSP00000487984.1;ENSP00000488078.1;ENSP00000488498.1;ENSP00000487901.1;ENSP00000488479.1;ENSP00000488420.1;ENSP00000488770.1;ENSP00000487825.1;ENSP00000488208.1;ENSP00000488709.1;ENSP00000488634.1;ENSP00000488875.1;ENSP00000478654.1;ENSP00000481412.1;ENSP00000369915.4;ENSP00000436397.1;ENSP00000431644.1;ENSP00000436488.2;ENSP00000387783.1;ENSP00000382523.2;ENSP00000405912.1;ENS…	0.0112929	0.423832	Up in Covid-19	0.825283	4
DHX8	ENSP00000467834.1;ENSP00000496923.1;ENSP00000437886.1;ENSP00000262415.2;ENSP00000466900.1;ENSP00000465178.1	0.0202458	-0.456925	Down in Covid-19	0.773879	4
CLN5	ENSP00000490181.2;ENSP00000489809.2;ENSP00000482959.3;ENSP00000489711.2;ENSP00000366673.5;ENSP00000490422.2;ENSP00000479547.3;ENSP00000490078.2;ENSP00000489855.2;ENSP00000490560.1;ENSP00000489922.1;ENSP00000490937.1	0.555831	0.130054	Up in Covid-19	0.0331712	1
MST1	ENSP00000394756.1;ENSP00000414287.2	0.858921	-0.0369853	Down in Covid-19	0.00244275	1
STAG2	ENSP00000377987.1;ENSP00000397265.1;ENSP00000218089.9;ENSP00000405555.1;ENSP00000360202.1;ENSP00000405874.1;ENSP00000509048.1;ENSP00000360187.4;ENSP00000509476.1;ENSP00000360199.3;ENSP00000510375.1;ENSP00000401309.1;ENSP00000360186.3;ENSP00000415103.1;ENSP00000392118.1;ENSP00000377988.1	0.109896	0.726314	Up in Covid-19	0.696548	3
TMOD3	ENSP00000454161.1;ENSP00000308753.7;ENSP00000454040.1;ENSP00000452939.1	0.324678	0.0797443	Up in Covid-19	0.0389588	1
LUM	ENSP00000266718.4	0.00085034	-0.759444	Down in Covid-19	2.3318	6
RPN2	ENSP00000399137.1;ENSP00000362724.5;ENSP00000362735.4;ENSP00000435563.1;ENSP00000237530.6;ENSP00000409580.1;ENSP00000399404.1	0.592551	-0.0364842	Down in Covid-19	0.00829192	1
SUSD5	ENSP00000308727.3;ENSP00000406475.1	0.0765354	-0.270417	Down in Covid-19	0.301822	2
G6PD	ENSP00000377192.3;ENSP00000358633.2;ENSP00000377194.2;ENSP00000395599.1;ENSP00000400648.1;ENSP00000394690.1	0.522275	0.119479	Up in Covid-19	0.0337051	1
MARCKS	ENSP00000478061.1	0.00067618	0.845735	Up in Covid-19	2.68093	7
MGAT5	ENSP00000386377.1;ENSP00000281923.2	0.0429889	-0.382926	Down in Covid-19	0.523323	3
ACE	ENSP00000462995.1;ENSP00000290866.4;ENSP00000397593.2;ENSP00000462280.1;ENSP00000463673.1;ENSP00000290863.6;ENSP00000462002.1;ENSP00000462110.2;ENSP00000392247.3;ENSP00000462599.1;ENSP00000464629.1;ENSP00000462909.1	0.0234172	-0.328914	Down in Covid-19	0.536284	3
LZIC	ENSP00000468610.1;ENSP00000366430.1;ENSP00000366418.1;ENSP00000383695.2	0.00119128	0.669572	Up in Covid-19	1.95782	6
PTPRB	ENSP00000334928.6;ENSP00000448058.1;ENSP00000438927.1;ENSP00000447302.1;ENSP00000261266.5;ENSP00000448349.1;ENSP00000446982.1;ENSP00000446934.1	0.257158	0.122168	Up in Covid-19	0.0720547	1
AGXT	ENSP00000302620.3	0.0971323	-0.232836	Down in Covid-19	0.235779	1
IGHV1-45	ENSP00000488436.1;ENSP00000375030.2	0.209561	-0.198429	Down in Covid-19	0.134671	1
ME1	ENSP00000358719.3	0.0117496	0.207083	Up in Covid-19	0.399665	2
IGHV4-28	ENSP00000488402.1;ENSP00000375021.2	0.17208	-0.248112	Down in Covid-19	0.189625	1
GP6	ENSP00000479668.1;ENSP00000478674.1;ENSP00000481075.1;ENSP00000483612.1;ENSP00000480243.1;ENSP00000480178.1;ENSP00000478025.1;ENSP00000481583.1;ENSP00000479873.1;ENSP00000484029.1;ENSP00000483314.1;ENSP00000483807.1;ENSP00000482601.1;ENSP00000478709.1;ENSP00000481524.1;ENSP00000478918.1;ENSP00000479034.1;ENSP00000481125.1;ENSP00000479975.1;ENSP00000479513.1;ENSP00000394922.1;ENSP00000308782.3;ENS…	0.120364	0.312228	Up in Covid-19	0.287095	2
PPM1A	ENSP00000327255.3;ENSP00000437200.2;ENSP00000436445.2;ENSP00000378514.4;ENSP00000314850.3;ENSP00000431453.2;ENSP00000435398.2;ENSP00000435575.1	0.00788724	-0.663916	Down in Covid-19	1.39627	5
CTHRC1	ENSP00000330523.5;ENSP00000416045.2;ENSP00000430550.1;ENSP00000430399.1	0.153884	-0.682892	Down in Covid-19	0.555058	3
PABPC1	ENSP00000430716.1;ENSP00000503838.1;ENSP00000503686.1;ENSP00000503044.1;ENSP00000504835.1;ENSP00000503455.1;ENSP00000430012.2;ENSP00000503421.1;ENSP00000504369.1;ENSP00000429119.2;ENSP00000428749.2;ENSP00000429790.2;ENSP00000428021.1;ENSP00000313007.5;ENSP00000503058.1;ENSP00000427914.2;ENSP00000429594.1;ENSP00000429395.1;ENSP00000428948.1;ENSP00000428030.1;ENSP00000428840.2;ENSP00000429892.2;ENS…	0.296867	0.0580415	Up in Covid-19	0.0306133	1
COL3A1	ENSP00000304408.4;ENSP00000315243.6;ENSP00000415346.1	0.252969	0.106057	Up in Covid-19	0.0633088	1
SIAE	ENSP00000263593.3;ENSP00000478211.1;ENSP00000437877.1	0.164754	0.196108	Up in Covid-19	0.153585	1
MYL6	ENSP00000446640.1;ENSP00000293422.5;ENSP00000301540.8;ENSP00000449086.1;ENSP00000446709.1;ENSP00000446955.2;ENSP00000441750.1;ENSP00000446714.1;ENSP00000446721.1;ENSP00000446687.1;ENSP00000450116.1;ENSP00000448859.1;ENSP00000448101.1;ENSP00000448457.1	0.164754	0.243151	Up in Covid-19	0.190427	1
TAGLN2	ENSP00000357076.1;ENSP00000357077.5;ENSP00000357075.1;ENSP00000412429.1	0.00547516	0.560532	Up in Covid-19	1.2677	5
TLN1	ENSP00000316029.9	0.809237	-0.0430133	Down in Covid-19	0.00395397	1
CFD	ENSP00000478745.1;ENSP00000488580.1;ENSP00000332139.4;ENSP00000468253.1	0.00191765	-0.242834	Down in Covid-19	0.659835	3
OSMR	ENSP00000422023.1;ENSP00000274276.3;ENSP00000423913.1;ENSP00000426729.1;ENSP00000422372.1	0.751975	0.0410718	Up in Covid-19	0.00508454	1
BOD1L1	ENSP00000040738.5;ENSP00000425492.1;ENSP00000420541.1	0.235299	0.478957	Up in Covid-19	0.300967	2
ACO2	ENSP00000503371.1;ENSP00000504513.1;ENSP00000504780.1;ENSP00000504719.1;ENSP00000216254.4;ENSP00000504699.1;ENSP00000503990.1;ENSP00000503370.1;ENSP00000504684.1;ENSP00000504634.1;ENSP00000504377.1;ENSP00000503590.1;ENSP00000504453.1;ENSP00000503199.1;ENSP00000379769.3;ENSP00000504150.1;ENSP00000503471.1;ENSP00000503913.1;ENSP00000503709.1	0.0688461	0.119131	Up in Covid-19	0.138445	1
IGLV3-1	ENSP00000374854.2	0.108218	0.587364	Up in Covid-19	0.567218	3
AKR1A1	ENSP00000361140.3;ENSP00000480713.1;ENSP00000398414.1;ENSP00000476978.1;ENSP00000312606.4;ENSP00000476713.1	0.882605	-0.0129856	Down in Covid-19	0.00070426	1
S100A2	ENSP00000357697.4;ENSP00000473260.2;ENSP00000473489.1;ENSP00000357699.2;ENSP00000357698.2;ENSP00000357696.5	0.916637	-0.0387456	Down in Covid-19	0.00146469	1
IGHV2-70	ENSP00000487677.1;ENSP00000485200.1	0.132441	0.344695	Up in Covid-19	0.302635	2
CDA	ENSP00000364212.3	0.785119	0.0281159	Up in Covid-19	0.00295399	1
S100A7	ENSP00000357711.1;ENSP00000357712.3	0.917346	-0.0361535	Down in Covid-19	0.00135456	1
TRHDE	ENSP00000447822.2;ENSP00000261180.5	0.0427137	-0.397466	Down in Covid-19	0.544302	3
HEXB	ENSP00000426285.1;ENSP00000261416.7;ENSP00000423713.1;ENSP00000426384.1;ENSP00000424939.1;ENSP00000424550.1	0.0672819	0.199825	Up in Covid-19	0.234216	1
KITLG	ENSP00000495951.1;ENSP00000054216.5;ENSP00000494139.1;ENSP00000474021.1;ENSP00000475042.1	0.367411	-0.228694	Down in Covid-19	0.099447	1
PSMB5	ENSP00000451816.1;ENSP00000355325.6;ENSP00000452424.1;ENSP00000451286.1;ENSP00000395206.2;ENSP00000334973.10	0.0111717	0.484195	Up in Covid-19	0.945092	4
IGHV3-43	ENSP00000487611.1;ENSP00000399826.1	0.823783	0.0493517	Up in Covid-19	0.00415477	1
LECT2	ENSP00000429618.1;ENSP00000274507.1;ENSP00000427012.1;ENSP00000421123.2	0.426299	0.195084	Up in Covid-19	0.0722369	1
GAS6	ENSP00000331831.6	0.962952	0.00491966	Up in Covid-19	8.07e-05	1
TLN2	ENSP00000490662.2;ENSP00000453508.1;ENSP00000453730.1;ENSP00000453812.1	0.207302	0.132568	Up in Covid-19	0.0905963	1
GP1BB	ENSP00000383382.2	0.957619	-0.0210039	Down in Covid-19	0.00039503	1
CD34	ENSP00000310036.7;ENSP00000356003.3;ENSP00000348916.4	0.0261966	-0.453994	Down in Covid-19	0.718108	3
CTBS	ENSP00000359664.4;ENSP00000452177.1;ENSP00000359659.1	0.00129279	-0.492231	Down in Covid-19	1.4218	5
DSC2	ENSP00000251081.6;ENSP00000280904.6;ENSP00000507826.1;ENSP00000497441.1	1.44e-05	-0.319283	Down in Covid-19	1.54584	6
GGH	ENSP00000503731.1;ENSP00000504590.1;ENSP00000504579.1;ENSP00000260118.6;ENSP00000504262.1;ENSP00000504520.1	0.00147362	0.351011	Up in Covid-19	0.993928	4
EIF4A1	ENSP00000293831.8;ENSP00000464320.1;ENSP00000464082.1;ENSP00000463309.1;ENSP00000463067.1;ENSP00000464550.1;ENSP00000461921.1;ENSP00000462275.1;ENSP00000463634.1;ENSP00000463821.1;ENSP00000463486.1;ENSP00000463366.1;ENSP00000462753.1;ENSP00000462904.1;ENSP00000462741.1;ENSP00000464066.1;ENSP00000462372.1;ENSP00000462719.1;ENSP00000463380.1	0.250405	0.180227	Up in Covid-19	0.108381	1
NECTIN2	ENSP00000252485.3;ENSP00000252483.4;ENSP00000465587.1;ENSP00000465511.1;ENSP00000468305.1	0.0516349	-0.579445	Down in Covid-19	0.745778	3
MATN2	ENSP00000429977.1;ENSP00000430221.1;ENSP00000429010.1;ENSP00000430487.1;ENSP00000429622.1;ENSP00000430396.1;ENSP00000429042.1;ENSP00000429825.1;ENSP00000429256.1;ENSP00000429885.1;ENSP00000430358.1;ENSP00000429354.1;ENSP00000254898.6	0.938188	-0.0093224	Down in Covid-19	0.00025833	1
PLIN3	ENSP00000221957.3;ENSP00000467803.1;ENSP00000468476.1;ENSP00000465596.1;ENSP00000465975.1;ENSP00000468096.1;ENSP00000465117.1	0.0391337	0.264806	Up in Covid-19	0.372701	2
SERPINE2	ENSP00000386412.1;ENSP00000258405.4;ENSP00000386969.3;ENSP00000415786.2;ENSP00000408452.1;ENSP00000399655.1;ENSP00000394518.1	0.879036	0.0371011	Up in Covid-19	0.00207741	1
LSR	ENSP00000472569.1;ENSP00000354575.2;ENSP00000471486.1;ENSP00000354034.2;ENSP00000346976.2;ENSP00000262627.3;ENSP00000394479.1;ENSP00000474797.2;ENSP00000472154.3;ENSP00000470630.1;ENSP00000480821.1	0.202331	-0.301014	Down in Covid-19	0.208885	1
TMCC1	ENSP00000404711.2;ENSP00000376930.3;ENSP00000497993.1;ENSP00000426180.1;ENSP00000422544.1;ENSP00000427352.1;ENSP00000389892.2	0.0346472	-0.524592	Down in Covid-19	0.766078	4
MAZ	ENSP00000443956.1;ENSP00000313362.6;ENSP00000455726.1;ENSP00000457310.1;ENSP00000461174.1;ENSP00000219782.6;ENSP00000456179.1;ENSP00000460057.1;ENSP00000455794.1;ENSP00000455913.1;ENSP00000461630.1;ENSP00000455473.1;ENSP00000460877.1;ENSP00000458201.1	0.292847	-0.406012	Down in Covid-19	0.21655	1
HMGB2	ENSP00000296503.5;ENSP00000404912.2;ENSP00000393448.2;ENSP00000423001.1	0.224396	0.360278	Up in Covid-19	0.233815	1
GRB2	ENSP00000463525.1;ENSP00000376346.1;ENSP00000376347.1;ENSP00000376345.1;ENSP00000339007.4;ENSP00000317360.5;ENSP00000496913.1;ENSP00000464279.1;ENSP00000462785.1	0.423664	-0.21046	Down in Covid-19	0.0784972	1
IGLV6-57	ENSP00000374820.4	0.0264504	0.549056	Up in Covid-19	0.866173	4
SLC3A2	ENSP00000505639.1;ENSP00000506366.1;ENSP00000367122.2;ENSP00000506217.1;ENSP00000440001.2;ENSP00000506498.1;ENSP00000367123.2;ENSP00000505585.1;ENSP00000367121.2;ENSP00000444236.1;ENSP00000506006.1;ENSP00000442135.2;ENSP00000506230.1;ENSP00000505079.1;ENSP00000504939.1;ENSP00000444250.1;ENSP00000438032.1;ENSP00000505253.1;ENSP00000340815.7;ENSP00000506460.1;ENSP00000505110.1;ENSP00000445858.2;ENS…	0.00312713	-0.303437	Down in Covid-19	0.760066	4
EFNB2	ENSP00000493716.1	0.602176	-0.0903515	Down in Covid-19	0.0199023	1
MGAT1	ENSP00000332073.3;ENSP00000311888.4;ENSP00000404718.2;ENSP00000402838.2;ENSP00000424891.1;ENSP00000425988.1;ENSP00000424382.1;ENSP00000427116.1;ENSP00000422906.1;ENSP00000421738.1;ENSP00000422588.1;ENSP00000423401.1;ENSP00000427433.1;ENSP00000377010.3	6.41e-05	0.463258	Up in Covid-19	1.9426	6
AARS1	ENSP00000502797.1;ENSP00000501924.1;ENSP00000502247.1;ENSP00000261772.8;ENSP00000502765.1;ENSP00000502726.1;ENSP00000502108.1;ENSP00000502321.1;ENSP00000502196.1;ENSP00000502052.1;ENSP00000502534.1;ENSP00000502620.1;ENSP00000502230.1;ENSP00000502823.1;ENSP00000502055.1;ENSP00000501613.1;ENSP00000501853.1;ENSP00000502014.1;ENSP00000502712.1;ENSP00000502479.1;ENSP00000502367.1;ENSP00000455360.3;ENS…	0.146008	-0.393069	Down in Covid-19	0.328458	2
PPP1R7	ENSP00000396376.1;ENSP00000385012.1;ENSP00000412092.1;ENSP00000385657.1;ENSP00000272983.8;ENSP00000234038.6;ENSP00000385498.3;ENSP00000409719.1;ENSP00000385022.3;ENSP00000385466.1;ENSP00000397985.1;ENSP00000392373.1;ENSP00000413360.1	0.0023378	0.33994	Up in Covid-19	0.894448	4
ITIH2	ENSP00000351190.4;ENSP00000388826.1;ENSP00000368906.3	0.00454771	-0.424425	Down in Covid-19	0.994091	4
NTS	ENSP00000448328.1;ENSP00000256010.5	0.114384	-0.222373	Down in Covid-19	0.209394	1
ILF3	ENSP00000404121.1;ENSP00000384660.2;ENSP00000465219.1;ENSP00000468134.1;ENSP00000466396.1;ENSP00000465654.1;ENSP00000468323.1;ENSP00000466991.1;ENSP00000468092.1;ENSP00000250241.8;ENSP00000465515.1;ENSP00000468181.1;ENSP00000468156.1;ENSP00000464974.1;ENSP00000467704.1;ENSP00000465831.1;ENSP00000467950.1;ENSP00000467372.1;ENSP00000466724.1;ENSP00000466235.1	0.0237509	0.37552	Up in Covid-19	0.609965	3
NEO1	ENSP00000341198.5;ENSP00000453317.1;ENSP00000453200.1;ENSP00000454024.1;ENSP00000261908.6	0.00104622	-0.362964	Down in Covid-19	1.08177	5
CDH2	ENSP00000502696.1;ENSP00000502061.1;ENSP00000269141.3;ENSP00000382312.3;ENSP00000502206.1;ENSP00000501654.1;ENSP00000412120.2;ENSP00000414269.2;ENSP00000411360.1	0.0339516	0.259899	Up in Covid-19	0.381828	2
FBLN2	ENSP00000384169.3;ENSP00000295760.7;ENSP00000420164.1;ENSP00000420042.1;ENSP00000295761.7;ENSP00000399224.1	0.807908	-0.0394363	Down in Covid-19	0.00365331	1
PDIA4	ENSP00000499129.1;ENSP00000286091.5;ENSP00000408628.1	0.00819833	0.249876	Up in Covid-19	0.521309	3
ITGAM	ENSP00000496959.1;ENSP00000441691.3;ENSP00000454568.1;ENSP00000461850.1	0.173904	-0.141094	Down in Covid-19	0.107187	1
CUTA	ENSP00000432744.1;ENSP00000433963.1;ENSP00000400114.2;ENSP00000391509.2;ENSP00000434163.1;ENSP00000417544.1;ENSP00000363624.6;ENSP00000475963.1;ENSP00000418659.1;ENSP00000418612.1;ENSP00000417823.1;ENSP00000363608.4;ENSP00000403268.2;ENSP00000363620.3;ENSP00000499470.1	0.874642	-0.0190544	Down in Covid-19	0.00110839	1
HCLS1	ENSP00000320176.3;ENSP00000387645.2;ENSP00000418299.1;ENSP00000420507.1;ENSP00000419614.1	0.874344	-0.0329228	Down in Covid-19	0.00191999	1
CST3	ENSP00000381448.1;ENSP00000366124.3;ENSP00000381446.1	0.781202	-0.0259081	Down in Covid-19	0.00277829	1
BAG6	ENSP00000412274.1;ENSP00000414148.1;ENSP00000416540.2;ENSP00000413327.2;ENSP00000415330.1;ENSP00000402441.1;ENSP00000406001.1;ENSP00000398389.1;ENSP00000413422.1;ENSP00000404299.1;ENSP00000414815.1;ENSP00000403436.1;ENSP00000400641.1;ENSP00000406240.1;ENSP00000405607.1;ENSP00000394111.1;ENSP00000414702.1;ENSP00000404703.1;ENSP00000407297.1;ENSP00000401218.1;ENSP00000408125.1;ENSP00000404578.1;ENS…	0.0729998	0.514496	Up in Covid-19	0.584817	3
IDH1	ENSP00000260985.2;ENSP00000410513.1;ENSP00000390265.1;ENSP00000391075.1;ENSP00000409045.1;ENSP00000396787.1	0.00362185	0.421474	Up in Covid-19	1.02885	5
PTPRC	ENSP00000458846.1;ENSP00000461347.2;ENSP00000458322.2;ENSP00000458662.2;ENSP00000461074.2;ENSP00000458191.1;ENSP00000458418.1;ENSP00000482203.1;ENSP00000461712.1;ENSP00000483380.1;ENSP00000356349.2;ENSP00000494132.1;ENSP00000306782.7;ENSP00000411355.3;ENSP00000433536.2;ENSP00000494327.1;ENSP00000356337.5;ENSP00000356334.2;ENSP00000405494.3;ENSP00000469141.1;ENSP00000393360.2	0.0663628	-0.222551	Down in Covid-19	0.262182	2
IGHG3	ENSP00000487823.1;ENSP00000492969.1;ENSP00000374993.2	0.633491	0.08722	Up in Covid-19	0.0172922	1
DCAF4	ENSP00000351147.2;ENSP00000345176.3;ENSP00000422270.1;ENSP00000377781.2;ENSP00000426178.1;ENSP00000452131.1;ENSP00000451186.1	0.021064	0.323756	Up in Covid-19	0.542764	3
GRN	ENSP00000466956.1;ENSP00000466271.1;ENSP00000465518.1;ENSP00000465375.1;ENSP00000466405.1;ENSP00000467745.1;ENSP00000467022.1;ENSP00000467870.1;ENSP00000467431.1;ENSP00000466611.1;ENSP00000053867.2;ENSP00000467616.1;ENSP00000468318.1;ENSP00000492014.1;ENSP00000465673.1;ENSP00000467837.1	0.0946567	0.297434	Up in Covid-19	0.304527	2
SMPDL3A	ENSP00000357425.4;ENSP00000442152.1	0.973177	-0.0063649	Down in Covid-19	7.52e-05	1
ARHGAP18	ENSP00000357131.2	0.241612	0.138037	Up in Covid-19	0.0851523	1
CPS1	ENSP00000500537.1;ENSP00000501073.1;ENSP00000501022.1;ENSP00000233072.5;ENSP00000501214.1;ENSP00000402608.2;ENSP00000406136.2	0.0422574	0.483597	Up in Covid-19	0.664509	3
PZP	ENSP00000261336.2;ENSP00000440811.1	0.131085	0.511259	Up in Covid-19	0.451159	2
RTN4	ENSP00000378107.2;ENSP00000384471.1;ENSP00000349944.3;ENSP00000337838.6;ENSP00000322147.7;ENSP00000350365.4;ENSP00000378109.2;ENSP00000385650.1;ENSP00000489133.1;ENSP00000397808.1;ENSP00000411628.1	0.00312466	-0.398624	Down in Covid-19	0.998633	4
ENPP4	ENSP00000318066.3	0.452091	0.399338	Up in Covid-19	0.137681	1
APP	ENSP00000284981.4;ENSP00000346129.3;ENSP00000345463.5;ENSP00000350578.3;ENSP00000387483.2;ENSP00000398879.2;ENSP00000351796.3;ENSP00000396923.1;ENSP00000406539.1;ENSP00000352760.4	0.812203	-0.0216849	Down in Covid-19	0.00195891	1
ADGRE5	ENSP00000351413.2;ENSP00000465800.1;ENSP00000467351.1;ENSP00000349918.2;ENSP00000467478.1;ENSP00000242786.4	0.835775	-0.0269473	Down in Covid-19	0.00209948	1
LMAN2	ENSP00000303366.7;ENSP00000423998.1;ENSP00000424132.1;ENSP00000425229.1;ENSP00000427377.1	0.408188	-0.0869547	Down in Covid-19	0.0338375	1
CNTN1	ENSP00000448004.1;ENSP00000450412.1;ENSP00000447006.1;ENSP00000447862.1;ENSP00000447860.1;ENSP00000448653.1;ENSP00000449706.1;ENSP00000261160.3;ENSP00000449517.1;ENSP00000325660.3	0.0116669	-0.513839	Down in Covid-19	0.993274	4
FH	ENSP00000507894.1;ENSP00000508203.1;ENSP00000355518.4;ENSP00000506864.1	0.00284498	0.731167	Up in Covid-19	1.86149	6
B3GNT8	ENSP00000510371.1;ENSP00000312700.1	0.922522	-0.0180595	Down in Covid-19	0.0006325	1
UBE2J2	ENSP00000407565.2;ENSP00000305826.7;ENSP00000383718.2;ENSP00000423880.1;ENSP00000353653.2;ENSP00000383719.4;ENSP00000427024.1;ENSP00000393301.1;ENSP00000425419.2;ENSP00000422103.1;ENSP00000425543.1;ENSP00000423480.1;ENSP00000401898.1;ENSP00000424342.1;ENSP00000427244.1;ENSP00000344857.2	0.806623	0.0677027	Up in Covid-19	0.00631866	1
CDON	ENSP00000376458.3;ENSP00000507318.1;ENSP00000432901.2;ENSP00000506883.1;ENSP00000263577.7;ENSP00000508160.1;ENSP00000508081.1;ENSP00000432571.2	0.134916	-0.348407	Down in Covid-19	0.303092	2
FABP4	ENSP00000256104.4;ENSP00000428385.1	0.0935283	-0.414527	Down in Covid-19	0.426572	2
SLC9A3R1	ENSP00000464321.1;ENSP00000262613.5;ENSP00000464982.1;ENSP00000464117.1	0.0127549	0.358017	Up in Covid-19	0.6782	3
FSCN1	ENSP00000371798.3;ENSP00000404506.1;ENSP00000409967.1;ENSP00000383982.2	0.119516	-0.503916	Down in Covid-19	0.464899	2
CCDC126	ENSP00000304355.3;ENSP00000386675.1;ENSP00000406558.1;ENSP00000386355.1	0.471903	0.13128	Up in Covid-19	0.0428166	1
ST14	ENSP00000278742.5	0.0894691	0.263094	Up in Covid-19	0.275809	2
PTGES3	ENSP00000482075.1;ENSP00000262033.6;ENSP00000405299.3;ENSP00000402385.2;ENSP00000414892.2;ENSP00000389090.2	0.0016347	0.78953	Up in Covid-19	2.20007	6
C4BPA	ENSP00000356037.3;ENSP00000403386.1;ENSP00000395968.1	0.00197587	0.246619	Up in Covid-19	0.666917	3
CD226	ENSP00000463152.1;ENSP00000280200.4;ENSP00000464084.1;ENSP00000462453.1;ENSP00000461947.1;ENSP00000463927.1;ENSP00000464334.1;ENSP00000463335.1	0.874642	0.024221	Up in Covid-19	0.00140893	1
YARS1	ENSP00000362576.4;ENSP00000501596.1;ENSP00000501729.1;ENSP00000502470.1;ENSP00000502019.1;ENSP00000502016.1;ENSP00000484192.2	0.395453	-0.272221	Down in Covid-19	0.109679	1
RELN	ENSP00000345694.5;ENSP00000392423.1;ENSP00000404818.2;ENSP00000506075.1;ENSP00000388446.3	0.0394067	0.160069	Up in Covid-19	0.224805	1
PSMB6	ENSP00000485006.1;ENSP00000270586.3;ENSP00000460811.1	0.00182771	0.624658	Up in Covid-19	1.71037	6
ADAMTSL2	ENSP00000346478.4;ENSP00000376781.3;ENSP00000498961.2;ENSP00000376780.1	0.00740514	0.277349	Up in Covid-19	0.590884	3
ADA2	ENSP00000382731.2;ENSP00000382733.1;ENSP00000332871.4;ENSP00000262607.2;ENSP00000496894.1;ENSP00000406443.2;ENSP00000497469.1;ENSP00000497681.1;ENSP00000442482.1;ENSP00000392078.1;ENSP00000496839.1;ENSP00000497913.1;ENSP00000483418.1	0.119516	0.245929	Up in Covid-19	0.226887	1
PTPRK	ENSP00000483766.2;ENSP00000477791.2;ENSP00000484742.2;ENSP00000487066.1;ENSP00000486442.1;ENSP00000487005.1;ENSP00000485812.1;ENSP00000487578.1;ENSP00000486036.1;ENSP00000487445.1;ENSP00000486448.1;ENSP00000482183.1;ENSP00000485893.1;ENSP00000357209.4;ENSP00000432973.1;ENSP00000357196.5;ENSP00000357193.3;ENSP00000357198.3;ENSP00000357190.3;ENSP00000406825.2;ENSP00000408180.2;ENSP00000432960.1;ENS…	0.933344	0.0161171	Up in Covid-19	0.00048284	1
SERPINB10	ENSP00000381082.2;ENSP00000392381.1;ENSP00000238508.3;ENSP00000479385.1	0.702524	0.0885066	Up in Covid-19	0.0135715	1
ADH4	ENSP00000424630.1;ENSP00000265512.7;ENSP00000424583.1;ENSP00000425416.1;ENSP00000426667.1;ENSP00000423571.1;ENSP00000427525.1;ENSP00000427261.1	0.435409	0.281829	Up in Covid-19	0.101769	1
APOL3	ENSP00000344577.2;ENSP00000380457.2;ENSP00000380461.3;ENSP00000409345.1;ENSP00000416732.1;ENSP00000355164.2;ENSP00000380456.2;ENSP00000415779.3;ENSP00000433618.1;ENSP00000391174.2;ENSP00000434449.1;ENSP00000436331.1;ENSP00000435958.1;ENSP00000432868.1;ENSP00000432271.1	0.0563789	-1.36403	Down in Covid-19	1.70352	6
GLG1	ENSP00000205061.5;ENSP00000405984.3;ENSP00000406946.2;ENSP00000455950.1;ENSP00000454218.1;ENSP00000455927.1;ENSP00000456195.1;ENSP00000487234.1	0.416643	0.0713431	Up in Covid-19	0.0271272	1
MDH2	ENSP00000475583.1;ENSP00000416929.1;ENSP00000327070.5;ENSP00000408649.2	0.0644192	0.31487	Up in Covid-19	0.375005	2
IGHV1-24	ENSP00000488412.1;ENSP00000375019.2	0.00621387	0.76589	Up in Covid-19	1.69004	6
LPL	ENSP00000428496.1;ENSP00000428237.1;ENSP00000428557.1;ENSP00000497642.1;ENSP00000431028.1;ENSP00000497560.1	0.0767682	-0.529166	Down in Covid-19	0.589924	3
F13A1	ENSP00000264870.3;ENSP00000394693.1;ENSP00000413334.1;ENSP00000416295.2;ENSP00000411114.1	0.00078384	-0.569132	Down in Covid-19	1.76759	6
WDFY3	ENSP00000295888.4;ENSP00000424987.1;ENSP00000426813.1;ENSP00000425699.1;ENSP00000422741.1	0.196788	0.441921	Up in Covid-19	0.311996	2
MYH14	ENSP00000472543.1;ENSP00000493594.1;ENSP00000493667.1;ENSP00000469573.1;ENSP00000493650.1;ENSP00000472819.1;ENSP00000407879.1;ENSP00000366169.3	0.805124	0.0470689	Up in Covid-19	0.00443095	1
SAA1	ENSP00000500630.1;ENSP00000499879.1;ENSP00000500281.1;ENSP00000500639.1;ENSP00000436866.1;ENSP00000497498.1;ENSP00000509190.1;ENSP00000348918.4;ENSP00000384906.2	0.00335927	0.398176	Up in Covid-19	0.98499	4
GPR34	ENSP00000367384.4;ENSP00000367378.5;ENSP00000498130.1	0.539696	-0.223417	Down in Covid-19	0.0598424	1
IL1RL1	ENSP00000384822.2;ENSP00000233954.1;ENSP00000409437.1;ENSP00000310371.2;ENSP00000386618.1;ENSP00000391120.1	0.513426	-0.0856366	Down in Covid-19	0.0247937	1
CLUL1	ENSP00000473520.1;ENSP00000510271.1;ENSP00000383449.2;ENSP00000441726.1;ENSP00000463269.1;ENSP00000481776.1;ENSP00000341128.6;ENSP00000464642.1;ENSP00000473543.1	0.0151697	0.260891	Up in Covid-19	0.474567	2
PROS1	ENSP00000377783.3;ENSP00000497376.1;ENSP00000497262.1;ENSP00000330021.7;ENSP00000496822.1;ENSP00000385794.2;ENSP00000498163.1;ENSP00000497962.1;ENSP00000419616.2	0.689889	0.0420998	Up in Covid-19	0.00678738	1
ITGA1	ENSP00000282588.5;ENSP00000498529.1	0.0023378	-0.334964	Down in Covid-19	0.881354	4
TREML2	ENSP00000418767.1	0.61128	0.0942901	Up in Covid-19	0.0201554	1
SPTAN1	ENSP00000361816.4;ENSP00000486308.1;ENSP00000361824.4;ENSP00000486547.1;ENSP00000350882.6;ENSP00000490229.1;ENSP00000490740.1;ENSP00000490890.1;ENSP00000489629.1;ENSP00000487444.1;ENSP00000500199.1;ENSP00000489647.1;ENSP00000490179.1;ENSP00000490332.1;ENSP00000490109.2;ENSP00000486605.1	0.525002	0.09165	Up in Covid-19	0.0256472	1
CR1	ENSP00000383744.2;ENSP00000356018.1;ENSP00000356020.1;ENSP00000356019.1;ENSP00000436139.2;ENSP00000356016.4;ENSP00000434718.1	0.00908962	-0.294669	Down in Covid-19	0.601553	3
LILRB5	ENSP00000480909.1;ENSP00000483502.1;ENSP00000481263.1;ENSP00000478307.1;ENSP00000479798.1;ENSP00000483481.1;ENSP00000481277.1;ENSP00000478912.1;ENSP00000482365.1;ENSP00000483942.1;ENSP00000482404.1;ENSP00000478835.1;ENSP00000479413.1;ENSP00000481829.1;ENSP00000479022.1;ENSP00000481933.1;ENSP00000480208.1;ENSP00000482535.1;ENSP00000482062.1;ENSP00000483649.1;ENSP00000406478.1;ENSP00000320390.5;ENS…	0.230073	-0.289379	Down in Covid-19	0.184663	1
LSAMP	ENSP00000419000.1;ENSP00000328455.4;ENSP00000418506.1;ENSP00000443429.2	0.0100493	-0.48348	Down in Covid-19	0.965927	4
SELE	ENSP00000356749.1;ENSP00000356751.1;ENSP00000356750.1;ENSP00000331736.7;ENSP00000356748.1;ENSP00000476784.1	0.732927	0.0457597	Up in Covid-19	0.00617477	1
SNX20	ENSP00000388875.2;ENSP00000300590.3;ENSP00000454863.1;ENSP00000332062.4	0.0562789	-0.348429	Down in Covid-19	0.435415	2
SECTM1	ENSP00000269389.3;ENSP00000463904.1;ENSP00000464111.1;ENSP00000463114.1;ENSP00000463120.1;ENSP00000462563.1;ENSP00000462294.1;ENSP00000464385.1	0.241033	-0.217999	Down in Covid-19	0.134707	1
GM2A	ENSP00000429100.1;ENSP00000349687.3;ENSP00000430541.1	0.630933	-0.0823081	Down in Covid-19	0.016463	1
EPS15L1	ENSP00000469495.1;ENSP00000471981.1;ENSP00000393313.1;ENSP00000465286.2;ENSP00000248070.5;ENSP00000440103.1;ENSP00000471662.1;ENSP00000473242.1;ENSP00000472771.1;ENSP00000472267.1;ENSP00000472958.1;ENSP00000472135.1;ENSP00000468866.1	0.108354	0.471664	Up in Covid-19	0.455228	2
PGK1	ENSP00000496140.1;ENSP00000362413.4	0.00314473	0.458591	Up in Covid-19	1.14759	5
LBP	ENSP00000217407.2	1.07e-05	0.971601	Up in Covid-19	4.82787	7
TYRO3	ENSP00000454050.1;ENSP00000263798.3;ENSP00000453835.1;ENSP00000455441.1;ENSP00000452995.1	0.304958	-0.194192	Down in Covid-19	0.100157	1
ICAM3	ENSP00000160262.3;ENSP00000468230.1;ENSP00000468333.1;ENSP00000467232.1;ENSP00000466501.1;ENSP00000467770.1;ENSP00000466081.1;ENSP00000468282.1	0.645109	0.0854683	Up in Covid-19	0.0162704	1
SEMA4B	ENSP00000453272.1;ENSP00000452957.1;ENSP00000453951.1;ENSP00000332204.6;ENSP00000453705.1;ENSP00000453563.1;ENSP00000394720.2;ENSP00000453484.1;ENSP00000453804.1;ENSP00000453866.1;ENSP00000454068.1	0.143567	-0.090047	Down in Covid-19	0.0759046	1
FCN1	ENSP00000360871.3	0.450069	0.194718	Up in Covid-19	0.0675126	1
GNAI2	ENSP00000406871.1;ENSP00000406065.1;ENSP00000312999.6;ENSP00000394321.1;ENSP00000395736.1;ENSP00000406369.1;ENSP00000266027.6	0.0572416	-0.279777	Down in Covid-19	0.347564	2
RAB11FIP3	ENSP00000482156.1;ENSP00000488133.1;ENSP00000488688.1;ENSP00000488023.1;ENSP00000488615.1;ENSP00000484620.1;ENSP00000262305.4;ENSP00000399644.1;ENSP00000399614.1;ENSP00000404331.2;ENSP00000412502.1;ENSP00000415919.1	0.187096	0.318654	Up in Covid-19	0.23196	1
PSME1	ENSP00000495602.1;ENSP00000495095.1;ENSP00000496083.1;ENSP00000493882.1;ENSP00000494432.1;ENSP00000452843.1;ENSP00000206451.6;ENSP00000372155.3;ENSP00000453976.1;ENSP00000453340.1	3.67e-05	0.76274	Up in Covid-19	3.38317	7
MCFD2	ENSP00000386651.1;ENSP00000386941.1;ENSP00000317271.4;ENSP00000387202.1;ENSP00000498024.1;ENSP00000386386.1;ENSP00000386279.1;ENSP00000387082.1;ENSP00000386261.1;ENSP00000402717.1;ENSP00000387360.1;ENSP00000387541.1;ENSP00000394647.2	0.0669327	0.131247	Up in Covid-19	0.154131	1
MAPK1	ENSP00000215832.7;ENSP00000381803.3;ENSP00000440842.1	0.193957	0.286257	Up in Covid-19	0.203899	1
CA13	ENSP00000318912.3	0.893928	0.0440832	Up in Covid-19	0.00214675	1
AMY2A	ENSP00000390832.2;ENSP00000397582.2	0.699153	0.082131	Up in Covid-19	0.0127654	1
GLCE	ENSP00000454092.1;ENSP00000261858.2	0.215859	-0.288843	Down in Covid-19	0.19232	1
PLA2G15	ENSP00000394197.2;ENSP00000454227.1;ENSP00000457049.1;ENSP00000455461.2;ENSP00000457034.1;ENSP00000393610.2;ENSP00000219345.5;ENSP00000454557.1	0.00677543	0.354592	Up in Covid-19	0.769132	4
ADAMTSL4	ENSP00000358035.5;ENSP00000358037.5;ENSP00000271643.4;ENSP00000501295.1;ENSP00000501255.1;ENSP00000358034.2	0.406531	0.205606	Up in Covid-19	0.0803729	1
PODXL	ENSP00000390152.1;ENSP00000367817.3;ENSP00000319782.9	0.0154699	-0.334853	Down in Covid-19	0.606256	3
DSC3	ENSP00000353608.4;ENSP00000392068.1;ENSP00000464283.1	0.0537942	-0.500586	Down in Covid-19	0.635376	3
NADK	ENSP00000341679.5;ENSP00000344340.3;ENSP00000367890.1;ENSP00000339727.5;ENSP00000464137.1;ENSP00000462589.1;ENSP00000462999.1;ENSP00000464096.1	0.0275414	0.562247	Up in Covid-19	0.877113	4
MMP14	ENSP00000506068.1;ENSP00000308208.6;ENSP00000506378.1;ENSP00000506631.1;ENSP00000450323.1	0.154861	0.361932	Up in Covid-19	0.293186	2
TNN	ENSP00000239462.4;ENSP00000480895.1	0.225606	-0.100541	Down in Covid-19	0.0650146	1
DENR	ENSP00000280557.6;ENSP00000413661.2	0.0276326	0.46968	Up in Covid-19	0.732033	3
MFAP4	ENSP00000468578.1;ENSP00000378957.2;ENSP00000299610.5	0.11078	0.316025	Up in Covid-19	0.301973	2
KRT78	ENSP00000352479.4;ENSP00000306261.4;ENSP00000448562.2	0.0882058	0.342321	Up in Covid-19	0.360979	2
MAT1A	ENSP00000361287.3;ENSP00000414961.1	0.472818	0.131507	Up in Covid-19	0.0427801	1
PYGB	ENSP00000216962.3;ENSP00000395451.1	0.792807	0.0551806	Up in Covid-19	0.00556399	1
SPARC	ENSP00000231061.4;ENSP00000440127.1;ENSP00000428119.1;ENSP00000444998.1;ENSP00000429152.1	0.807908	-0.0276423	Down in Covid-19	0.00256074	1
SERPINF1	ENSP00000488386.1;ENSP00000488572.1;ENSP00000488890.1;ENSP00000488345.1;ENSP00000461660.1;ENSP00000254722.4;ENSP00000459107.1;ENSP00000461214.1;ENSP00000460905.1;ENSP00000459869.1;ENSP00000460842.1;ENSP00000458484.1;ENSP00000461405.1	0.680437	-0.0514651	Down in Covid-19	0.00860559	1
AMY2B	ENSP00000433347.1;ENSP00000354610.4;ENSP00000391423.1;ENSP00000401627.1;ENSP00000481588.1;ENSP00000507176.1	0.880083	-0.0339522	Down in Covid-19	0.00188355	1
SLC25A25	ENSP00000362159.2;ENSP00000362160.5;ENSP00000508277.1;ENSP00000362157.5;ENSP00000410053.2;ENSP00000362155.5;ENSP00000419685.1;ENSP00000506909.1;ENSP00000418600.1	0.447757	-0.16508	Down in Covid-19	0.0576059	1
FBXW7	ENSP00000377528.4;ENSP00000296555.4;ENSP00000474725.1;ENSP00000281708.3;ENSP00000474971.1;ENSP00000474751.1;ENSP00000474538.1;ENSP00000495753.1;ENSP00000495702.1;ENSP00000495905.1	0.0714865	-0.66227	Down in Covid-19	0.758814	4
MIEN1	ENSP00000377778.3;ENSP00000462998.1	0.0446589	0.637547	Up in Covid-19	0.860747	4
S100A9	ENSP00000357727.3	0.0114546	0.629043	Up in Covid-19	1.22098	5
IGHV3-13	ENSP00000488851.1;ENSP00000375011.2	0.998019	0.0004408	Up in Covid-19	3.8e-07	1
MOB3B	ENSP00000262244.5	0.61893	0.102527	Up in Covid-19	0.0213625	1
IGHV1-2	ENSP00000488290.1;ENSP00000375003.2	0.497211	0.101062	Up in Covid-19	0.0306681	1
NDST1	ENSP00000429966.1;ENSP00000427813.1;ENSP00000428604.1;ENSP00000430258.1;ENSP00000261797.6	0.409649	-0.202656	Down in Covid-19	0.078547	1
CCT2	ENSP00000299300.6;ENSP00000441847.2;ENSP00000450153.1;ENSP00000445471.2	0.926916	-0.0220652	Down in Covid-19	0.00072726	1
F7	ENSP00000329546.4;ENSP00000364731.3;ENSP00000387669.1;ENSP00000442051.2	0.227643	-0.146239	Down in Covid-19	0.0939942	1
MAPRE2	ENSP00000468216.1;ENSP00000465939.1;ENSP00000466871.1;ENSP00000407723.1;ENSP00000468904.1;ENSP00000300249.4;ENSP00000446343.1;ENSP00000468588.1;ENSP00000464921.1;ENSP00000396074.1	0.00276008	0.728347	Up in Covid-19	1.8639	6
IGHA1	ENSP00000488021.1;ENSP00000493114.1;ENSP00000374989.2	0.369821	-0.192331	Down in Covid-19	0.0830883	1
CILP	ENSP00000261883.4	0.0102007	-0.57678	Down in Covid-19	1.14858	5
KIT	ENSP00000509156.1;ENSP00000509450.1;ENSP00000509371.1;ENSP00000390987.3;ENSP00000508733.1;ENSP00000509704.1;ENSP00000509114.1;ENSP00000508831.1;ENSP00000288135.6;ENSP00000509084.1;ENSP00000508845.1;ENSP00000508749.1	0.00671081	-0.492287	Down in Covid-19	1.06985	5
GASK1A	ENSP00000510599.1;ENSP00000273146.2;ENSP00000439905.1;ENSP00000509535.1;ENSP00000407301.2;ENSP00000508883.1;ENSP00000510718.1;ENSP00000510170.1;ENSP00000509956.1	0.805204	-0.0623607	Down in Covid-19	0.00586778	1
CD109	ENSP00000287097.4;ENSP00000404475.2;ENSP00000388062.2	0.0145151	-0.484287	Down in Covid-19	0.890208	4
ADGRL4	ENSP00000383813.3;ENSP00000359778.3;ENSP00000499515.1;ENSP00000499792.1;ENSP00000491199.2;ENSP00000499618.1;ENSP00000499228.1;ENSP00000499579.1;ENSP00000499265.1;ENSP00000499557.1;ENSP00000499760.1;ENSP00000499746.1	0.11078	-0.227422	Down in Covid-19	0.21731	1
DPP4	ENSP00000504418.1;ENSP00000353731.3;ENSP00000502931.1;ENSP00000503161.1;ENSP00000503481.1;ENSP00000504157.1;ENSP00000504273.1;ENSP00000402259.2;ENSP00000503008.1;ENSP00000401359.2;ENSP00000503735.1;ENSP00000410264.1	0.0339516	-0.330606	Down in Covid-19	0.485706	2
GPI	ENSP00000488871.1;ENSP00000488409.1;ENSP00000488744.1;ENSP00000488295.1;ENSP00000488850.1;ENSP00000488679.1;ENSP00000487931.1;ENSP00000488493.1;ENSP00000488465.1;ENSP00000488174.1;ENSP00000487801.1;ENSP00000487666.1;ENSP00000464797.2;ENSP00000468298.2;ENSP00000466191.1;ENSP00000496041.1;ENSP00000405573.3;ENSP00000465858.3;ENSP00000464798.2;ENSP00000467221.1;ENSP00000467590.2;ENSP00000466851.2;ENS…	2.65e-05	0.571468	Up in Covid-19	2.61503	7
LEP	ENSP00000312652.4	0.190261	0.484491	Up in Covid-19	0.349148	2
UTS2	ENSP00000366738.2;ENSP00000355163.5;ENSP00000054668.5	0.458509	0.204171	Up in Covid-19	0.069143	1
SDC1	ENSP00000254351.4;ENSP00000370542.1;ENSP00000384613.1;ENSP00000400773.1;ENSP00000390201.1	0.00079559	0.628816	Up in Covid-19	1.9489	6
IGHV1-46	ENSP00000488713.1;ENSP00000375031.2	0.202167	-0.218128	Down in Covid-19	0.151444	1
EGF	ENSP00000424316.1;ENSP00000498337.1;ENSP00000265171.5;ENSP00000421384.1	0.600893	-0.0680955	Down in Covid-19	0.0150629	1
CP	ENSP00000418773.1;ENSP00000420367.1;ENSP00000264613.6;ENSP00000420545.1;ENSP00000426888.1	0.209561	0.117726	Up in Covid-19	0.0798995	1
PSMB8	ENSP00000394090.2;ENSP00000406797.2;ENSP00000392693.2;ENSP00000414731.2;ENSP00000404585.2;ENSP00000401868.2;ENSP00000406913.2;ENSP00000402406.2;ENSP00000412618.2;ENSP00000382538.3;ENSP00000372723.4;ENSP00000372725.4;ENSP00000406878.2;ENSP00000407539.2;ENSP00000396430.2;ENSP00000404615.2;ENSP00000394155.2;ENSP00000408825.2;ENSP00000414770.2;ENSP00000410205.2;ENSP00000397057.2;ENSP00000378748.3;ENS…	0.0319683	0.361221	Up in Covid-19	0.540126	3
AZGP1	ENSP00000292401.4;ENSP00000389942.1;ENSP00000396093.1	0.122547	-0.172119	Down in Covid-19	0.15692	1
THY1	ENSP00000284240.6;ENSP00000431301.1;ENSP00000432051.1;ENSP00000432808.1;ENSP00000464248.1;ENSP00000435753.1	0.0215687	-0.280116	Down in Covid-19	0.466722	2
MAN2B2	ENSP00000423129.1;ENSP00000285599.3;ENSP00000426273.1	0.812791	-0.0254969	Down in Covid-19	0.00229526	1
B3GNT7	ENSP00000287590.5	0.478165	-0.112377	Down in Covid-19	0.0360081	1
LYPD3	ENSP00000244333.2	0.273244	-0.182296	Down in Covid-19	0.102714	1
LIPC	ENSP00000348425.6;ENSP00000395569.3;ENSP00000299022.5;ENSP00000395002.2	0.0319683	-0.454571	Down in Covid-19	0.679711	3
CRACD	ENSP00000486652.1;ENSP00000507165.1;ENSP00000490902.1;ENSP00000495373.1;ENSP00000264229.6;ENSP00000423366.1;ENSP00000494920.1;ENSP00000444006.1;ENSP00000473672.1	0.829867	-0.0281915	Down in Covid-19	0.00228327	1
SEMA3F	ENSP00000392588.1;ENSP00000398399.1;ENSP00000388931.1;ENSP00000002829.3;ENSP00000400549.1;ENSP00000409859.1;ENSP00000416356.1	0.160419	-0.149094	Down in Covid-19	0.118491	1
DCN	ENSP00000052754.5;ENSP00000401021.1;ENSP00000376862.2;ENSP00000448853.1;ENSP00000447654.1;ENSP00000413723.2;ENSP00000399815.2;ENSP00000447674.2;ENSP00000446530.1;ENSP00000398514.2;ENSP00000449408.1;ENSP00000449782.1;ENSP00000447886.1;ENSP00000449014.1;ENSP00000449438.1;ENSP00000446527.1;ENSP00000448857.1;ENSP00000448057.1;ENSP00000448274.1	0.644802	0.0998676	Up in Covid-19	0.0190321	1
DENND4C	ENSP00000473565.1;ENSP00000473469.1;ENSP00000473273.1;ENSP00000369792.2;ENSP00000354301.3;ENSP00000369789.2	0.0256032	1.05035	Up in Covid-19	1.67184	6
EIF4H	ENSP00000504679.1;ENSP00000265753.8;ENSP00000503362.1;ENSP00000504185.1;ENSP00000265754.8;ENSP00000503412.1;ENSP00000503316.1;ENSP00000503379.1;ENSP00000504181.1;ENSP00000504041.1	0.0084996	0.292615	Up in Covid-19	0.60589	3
ADSS2	ENSP00000355493.3	0.0840049	0.432157	Up in Covid-19	0.464869	2
PSMA7	ENSP00000397047.1;ENSP00000359910.4;ENSP00000359898.1;ENSP00000359895.3	9.68e-05	0.935469	Up in Covid-19	3.75512	7
MTTP	ENSP00000400821.1;ENSP00000422178.2;ENSP00000422782.2;ENSP00000427679.2;ENSP00000407350.2;ENSP00000265517.5	0.353707	-0.122374	Down in Covid-19	0.0552343	1
ACTN1	ENSP00000377941.4;ENSP00000507653.1;ENSP00000507609.1;ENSP00000507889.1;ENSP00000508177.1;ENSP00000506977.1;ENSP00000507785.1;ENSP00000508356.1;ENSP00000508329.1;ENSP00000507093.1;ENSP00000193403.6;ENSP00000507155.1;ENSP00000414272.2;ENSP00000504355.1;ENSP00000366035.3;ENSP00000452254.1;ENSP00000507271.1;ENSP00000439828.2;ENSP00000508301.1;ENSP00000444422.2;ENSP00000450625.1;ENSP00000450903.1;ENS…	0.862345	0.0362688	Up in Covid-19	0.00233276	1
TCN2	ENSP00000394184.2;ENSP00000385914.3;ENSP00000215838.3;ENSP00000384914.3	0.0486817	0.253424	Up in Covid-19	0.332653	2
DBI	ENSP00000348116.3;ENSP00000486281.1;ENSP00000386486.1;ENSP00000311117.4;ENSP00000486361.1;ENSP00000376815.2;ENSP00000439012.1;ENSP00000442917.2	0.00359435	0.299711	Up in Covid-19	0.732606	3
EMILIN2	ENSP00000254528.3	0.602176	-0.167058	Down in Covid-19	0.036799	1
REG1A	ENSP00000233735.1	0.00635882	-0.3823	Down in Covid-19	0.839769	4
TFPI	ENSP00000376172.1;ENSP00000233156.3;ENSP00000409177.1;ENSP00000386344.1;ENSP00000342306.4;ENSP00000388159.1;ENSP00000408170.1;ENSP00000394185.1;ENSP00000400179.1;ENSP00000402954.1	0.532839	0.0465064	Up in Covid-19	0.0127151	1
CHI3L1	ENSP00000255409.3;ENSP00000385350.2	0.17168	0.356227	Up in Covid-19	0.272614	2
GRHPR	ENSP00000313432.6;ENSP00000475569.1;ENSP00000432021.1	0.438892	0.22723	Up in Covid-19	0.0812671	1
SERPINA11	ENSP00000335024.3	0.260001	0.163677	Up in Covid-19	0.095755	1
CMPK1	ENSP00000360939.5;ENSP00000360937.4;ENSP00000433782.1;ENSP00000398192.2	0.00030192	0.628923	Up in Covid-19	2.21387	6
INHBE	ENSP00000450212.1;ENSP00000266646.2	0.0401005	0.331218	Up in Covid-19	0.462662	2
LGALS3	ENSP00000451526.1;ENSP00000254301.9;ENSP00000451381.1	0.119475	-0.214729	Down in Covid-19	0.198135	1
IGKV2D-29	ENSP00000417637.1	0.937543	-0.044275	Down in Covid-19	0.00124008	1
FDPS	ENSP00000483188.1;ENSP00000391755.1;ENSP00000478032.1;ENSP00000357340.4;ENSP00000480142.1;ENSP00000479557.1;ENSP00000349078.6;ENSP00000484099.1;ENSP00000478235.1	0.277889	-0.131585	Down in Covid-19	0.0731783	1
PTPA	ENSP00000351885.5;ENSP00000395499.2;ENSP00000349726.4;ENSP00000335200.6;ENSP00000337412.4;ENSP00000337448.1;ENSP00000347109.3;ENSP00000377036.2;ENSP00000399069.1;ENSP00000394338.3;ENSP00000393092.1;ENSP00000400314.1;ENSP00000393796.1;ENSP00000396660.1;ENSP00000405100.1;ENSP00000408316.1;ENSP00000389312.1;ENSP00000408726.1;ENSP00000416522.1;ENSP00000393196.1;ENSP00000394001.1;ENSP00000416661.1;ENS…	0.0150388	0.274264	Up in Covid-19	0.499925	2
PVR	ENSP00000402060.2;ENSP00000340870.3;ENSP00000385344.3;ENSP00000187830.2;ENSP00000383907.3;ENSP00000466447.1	0.220552	-0.179001	Down in Covid-19	0.117512	1
GCLM	ENSP00000359258.3;ENSP00000484507.1	0.860637	-0.0294	Down in Covid-19	0.00191629	1
LRP8	ENSP00000303634.6;ENSP00000499547.1;ENSP00000499574.1;ENSP00000499410.1;ENSP00000499550.1;ENSP00000499405.1;ENSP00000499273.1;ENSP00000499764.1;ENSP00000499355.1;ENSP00000431241.2;ENSP00000499744.1;ENSP00000433554.2;ENSP00000499777.1;ENSP00000499254.1;ENSP00000437009.2;ENSP00000360509.2;ENSP00000499486.1;ENSP00000346391.3;ENSP00000499708.1;ENSP00000499442.1;ENSP00000334522.2;ENSP00000499697.1;ENS…	0.244558	0.570282	Up in Covid-19	0.348794	2
MMP8	ENSP00000236826.3;ENSP00000431431.2;ENSP00000401004.2;ENSP00000437173.1;ENSP00000433812.1;ENSP00000431938.1	0.00595327	0.62187	Up in Covid-19	1.38381	5
TARS1	ENSP00000424387.1;ENSP00000422130.1;ENSP00000265112.3;ENSP00000427627.1;ENSP00000387710.2;ENSP00000420893.1;ENSP00000427304.1;ENSP00000422291.1;ENSP00000425524.1;ENSP00000422598.1;ENSP00000486893.1;ENSP00000486068.1	0.361221	-0.248701	Down in Covid-19	0.109982	1
ADAM10	ENSP00000260408.3;ENSP00000386056.1;ENSP00000452639.1;ENSP00000456542.2;ENSP00000453952.1;ENSP00000391930.1;ENSP00000452704.1;ENSP00000481779.1	0.0189229	0.183975	Up in Covid-19	0.316992	2
GSS	ENSP00000498303.1;ENSP00000493763.1;ENSP00000493744.1;ENSP00000493631.1;ENSP00000495750.1;ENSP00000493903.1;ENSP00000495404.1;ENSP00000494819.1;ENSP00000495572.1;ENSP00000407517.2;ENSP00000493927.1;ENSP00000496142.1;ENSP00000493524.1;ENSP00000494333.1;ENSP00000496125.1;ENSP00000495829.1;ENSP00000493500.1	0.00021514	0.295706	Up in Covid-19	1.08443	5
BIN2	ENSP00000474972.3;ENSP00000410217.3;ENSP00000483983.2;ENSP00000445874.1;ENSP00000474425.2	0.154768	0.148917	Up in Covid-19	0.120671	1
RAB7B	ENSP00000482499.1;ENSP00000485468.1;ENSP00000479762.1;ENSP00000485386.1;ENSP00000485563.1	0.294343	-0.241977	Down in Covid-19	0.128525	1
HTT	ENSP00000506169.1;ENSP00000506029.1;ENSP00000505014.1;ENSP00000506116.1;ENSP00000347184.5;ENSP00000497424.1;ENSP00000425743.1;ENSP00000497844.1;ENSP00000497994.1	0.0232916	0.421299	Up in Covid-19	0.687898	3
AK1	ENSP00000494600.1;ENSP00000449130.1;ENSP00000362249.1;ENSP00000223836.10;ENSP00000448741.1	0.00175336	0.429498	Up in Covid-19	1.18375	5
CHAD	ENSP00000425672.1;ENSP00000423812.1;ENSP00000258969.4	0.0127549	-0.822872	Down in Covid-19	1.55878	6
ARHGDIA	ENSP00000269321.7;ENSP00000383556.4;ENSP00000463939.1;ENSP00000441348.2;ENSP00000464205.1;ENSP00000462960.1;ENSP00000461956.1;ENSP00000462209.1;ENSP00000463530.1;ENSP00000462323.1	0.119516	0.21964	Up in Covid-19	0.202634	1
COLEC11	ENSP00000236693.7;ENSP00000339168.4;ENSP00000410919.1;ENSP00000393167.1;ENSP00000385130.3;ENSP00000384882.1;ENSP00000385827.1;ENSP00000385653.1;ENSP00000371494.2;ENSP00000411770.2	0.0376455	-0.287669	Down in Covid-19	0.409723	2
DBH	ENSP00000376776.2;ENSP00000263611.3	0.0131839	-0.368428	Down in Covid-19	0.692629	3
PON3	ENSP00000265627.5;ENSP00000413276.1;ENSP00000403850.1;ENSP00000393174.1;ENSP00000390253.1;ENSP00000391072.1	0.00318139	-0.61482	Down in Covid-19	1.53544	6
MAPK14	ENSP00000478079.1;ENSP00000229795.3;ENSP00000419837.1;ENSP00000229794.4;ENSP00000417531.1;ENSP00000308669.4;ENSP00000417065.1;ENSP00000419141.1	0.281537	-0.0815196	Down in Covid-19	0.0448736	1
CADM1	ENSP00000395359.2;ENSP00000439176.1;ENSP00000439817.1;ENSP00000440322.1;ENSP00000442387.1;ENSP00000329797.6;ENSP00000442001.1;ENSP00000439847.1;ENSP00000439696.1;ENSP00000442227.1;ENSP00000445375.1;ENSP00000484516.1;ENSP00000483648.1	0.0215687	-0.380276	Down in Covid-19	0.633606	3
IGHD	ENSP00000488303.1;ENSP00000374998.2	0.233978	-0.449675	Down in Covid-19	0.283666	2
ANKRD26	ENSP00000502237.1;ENSP00000502448.1;ENSP00000502093.1;ENSP00000394152.1;ENSP00000365255.4;ENSP00000502438.1;ENSP00000501975.1;ENSP00000405112.3;ENSP00000502355.1;ENSP00000501607.1;ENSP00000502611.1;ENSP00000502733.1;ENSP00000502724.1;ENSP00000502704.1;ENSP00000502506.1	0.252734	-0.16222	Down in Covid-19	0.0969	1
MAN1A1	ENSP00000357453.3	0.0807119	0.253988	Up in Covid-19	0.277625	2
NQO2	ENSP00000406951.1;ENSP00000369839.3;ENSP00000380829.2;ENSP00000369822.4;ENSP00000337773.2;ENSP00000369806.1;ENSP00000369821.4;ENSP00000369795.1;ENSP00000475864.1	0.734981	-0.0271917	Down in Covid-19	0.00363617	1
QSER1	ENSP00000496900.1;ENSP00000497660.1;ENSP00000432136.1;ENSP00000382241.2	0.295506	-1.25908	Down in Covid-19	0.6666	3
ANXA5	ENSP00000296511.5;ENSP00000424106.1;ENSP00000421421.1;ENSP00000424199.1;ENSP00000427135.1	0.564963	-0.170541	Down in Covid-19	0.0422906	1
CAST	ENSP00000422957.1;ENSP00000343421.3;ENSP00000425721.1;ENSP00000422951.2;ENSP00000379157.2;ENSP00000502345.1;ENSP00000501872.1;ENSP00000396558.2;ENSP00000501713.1;ENSP00000426422.1;ENSP00000422612.1;ENSP00000502449.1;ENSP00000427092.1;ENSP00000421230.1;ENSP00000422677.2;ENSP00000502095.1;ENSP00000339914.3;ENSP00000502619.1;ENSP00000502136.1;ENSP00000379158.2;ENSP00000501780.1;ENSP00000421130.1;ENS…	0.00281676	0.284501	Up in Covid-19	0.725548	3
MRC1	ENSP00000455897.1	0.10243	0.138921	Up in Covid-19	0.137473	1
CALML5	ENSP00000369689.3	0.164754	-0.367329	Down in Covid-19	0.287679	2
SEMA6D	ENSP00000452815.1;ENSP00000453097.1;ENSP00000453420.1;ENSP00000453530.1;ENSP00000446152.3;ENSP00000453661.1;ENSP00000374076.3;ENSP00000324857.5;ENSP00000346786.4;ENSP00000350770.4;ENSP00000374079.3;ENSP00000453755.1;ENSP00000453518.1;ENSP00000453689.1;ENSP00000348276.3	0.0238392	-0.500199	Down in Covid-19	0.811678	4
ST6GALNAC1	ENSP00000465092.1;ENSP00000351991.4;ENSP00000156626.6;ENSP00000466230.1;ENSP00000466436.1;ENSP00000465116.1;ENSP00000468784.1	0.304958	0.325822	Up in Covid-19	0.168046	1
PIK3IP1	ENSP00000215912.4;ENSP00000385204.3;ENSP00000414227.1;ENSP00000415608.1	0.411862	-0.131683	Down in Covid-19	0.0507306	1
GOLM1	ENSP00000373364.3;ENSP00000373363.3;ENSP00000417504.2;ENSP00000419076.1;ENSP00000418155.1	0.00243182	0.959125	Up in Covid-19	2.50722	7
ACTR2	ENSP00000260641.5;ENSP00000490877.1;ENSP00000490923.1;ENSP00000367220.4	0.147312	-0.529854	Down in Covid-19	0.440712	2
IGHV6-1	ENSP00000488134.1;ENSP00000375002.2	0.76231	-0.0583856	Down in Covid-19	0.00688181	1
IGHG2	ENSP00000480351.2;ENSP00000493129.1;ENSP00000374987.2	0.202167	0.254708	Up in Covid-19	0.176841	1
CDH6	ENSP00000424843.1;ENSP00000265071.2	0.00247	-0.571316	Down in Covid-19	1.48959	5
TRAP1	ENSP00000459385.1;ENSP00000246957.5;ENSP00000458166.1;ENSP00000442070.1;ENSP00000459354.1;ENSP00000459585.1;ENSP00000461618.1;ENSP00000458244.1;ENSP00000460545.1;ENSP00000461354.1	0.235299	0.323323	Up in Covid-19	0.20317	1
CLEC1B	ENSP00000381910.2;ENSP00000406338.2;ENSP00000298527.6;ENSP00000327169.6	0.803722	0.0331849	Up in Covid-19	0.00314905	1
IGKV1-8	ENSP00000488413.2;ENSP00000419211.1	0.56026	-0.469238	Down in Covid-19	0.118065	1
TGM1	ENSP00000493587.1;ENSP00000496483.1;ENSP00000494774.1;ENSP00000494613.1;ENSP00000494151.1;ENSP00000495940.1;ENSP00000495512.1;ENSP00000495262.1;ENSP00000495660.1;ENSP00000206765.6;ENSP00000439446.1;ENSP00000453701.1;ENSP00000453337.1;ENSP00000453840.1;ENSP00000452822.1;ENSP00000453234.1;ENSP00000454070.1;ENSP00000452690.1	0.699153	-0.131578	Down in Covid-19	0.0204509	1
LCN2	ENSP00000362108.1;ENSP00000277480.2;ENSP00000362089.1	0.827529	0.0587968	Up in Covid-19	0.0048341	1
MASP2	ENSP00000383690.3;ENSP00000383691.3	0.402967	0.11119	Up in Covid-19	0.0438901	1
DUSP3	ENSP00000226004.2;ENSP00000466069.1;ENSP00000468604.1;ENSP00000467424.1	0.0368351	0.540736	Up in Covid-19	0.775275	4
CKM	ENSP00000221476.2	0.339439	-0.28711	Down in Covid-19	0.134723	1
SLC2A1	ENSP00000416293.2;ENSP00000486694.1;ENSP00000501811.1;ENSP00000487213.1;ENSP00000499253.1;ENSP00000361578.4;ENSP00000491942.1	0.731251	-0.114835	Down in Covid-19	0.0156099	1
PLXNA2	ENSP00000356000.3	0.743494	0.0672424	Up in Covid-19	0.00865563	1
APOBR	ENSP00000457539.1	0.00740514	0.204678	Up in Covid-19	0.43606	2
CTSB	ENSP00000493857.2;ENSP00000494729.2;ENSP00000504223.1;ENSP00000503222.1;ENSP00000503909.1;ENSP00000503006.1;ENSP00000473301.2;ENSP00000345672.5;ENSP00000504797.1;ENSP00000503608.1;ENSP00000503734.1;ENSP00000503052.1;ENSP00000504480.1;ENSP00000504638.1;ENSP00000503578.1;ENSP00000503280.1;ENSP00000504161.1;ENSP00000503078.1;ENSP00000435105.1;ENSP00000503174.1;ENSP00000504127.1;ENSP00000503902.1;ENS…	0.00214236	-0.29995	Down in Covid-19	0.8006	4
VPS35	ENSP00000299138.7;ENSP00000497702.1;ENSP00000456274.2;ENSP00000461469.1;ENSP00000491212.1	0.222504	0.177777	Up in Covid-19	0.116028	1
CHGA	ENSP00000478198.1;ENSP00000486340.1;ENSP00000486710.1;ENSP00000216492.5;ENSP00000450801.1;ENSP00000334023.4	0.141789	-0.343304	Down in Covid-19	0.291244	2
PRTN3	ENSP00000478977.1;ENSP00000478164.1;ENSP00000234347.3;ENSP00000475174.1	0.187287	0.427552	Up in Covid-19	0.311041	2
MSLN	ENSP00000442965.2;ENSP00000456008.1;ENSP00000456702.1;ENSP00000372313.3;ENSP00000456132.1;ENSP00000458003.2;ENSP00000454295.2;ENSP00000457847.1	0.869506	0.0375689	Up in Covid-19	0.00228146	1
EHD3	ENSP00000327116.5	0.00908962	0.292468	Up in Covid-19	0.597061	3
HSPA5	ENSP00000324173.6;ENSP00000506097.1;ENSP00000506285.1	0.438132	0.0794827	Up in Covid-19	0.0284862	1
TPM3	ENSP00000357521.3;ENSP00000339035.7;ENSP00000341653.6;ENSP00000339378.4;ENSP00000498347.1;ENSP00000357520.1;ENSP00000426521.1;ENSP00000498531.1;ENSP00000271850.7;ENSP00000307712.5;ENSP00000357517.2;ENSP00000357518.4;ENSP00000498577.1;ENSP00000357516.3;ENSP00000422207.1;ENSP00000498648.1;ENSP00000426306.1;ENSP00000480520.1	0.00276008	0.431094	Up in Covid-19	1.1032	5
DPEP1	ENSP00000455916.1;ENSP00000397313.1;ENSP00000508584.1;ENSP00000455142.1;ENSP00000376807.3;ENSP00000261615.4	0.0389031	-0.33966	Down in Covid-19	0.478925	2
BPNT2	ENSP00000262644.4;ENSP00000428617.1;ENSP00000430185.1	0.210478	-0.126085	Down in Covid-19	0.0853332	1
FGFR2	ENSP00000351276.6;ENSP00000358057.4;ENSP00000350166.5;ENSP00000484154.1;ENSP00000491912.2;ENSP00000506848.1;ENSP00000309878.10;ENSP00000507633.1;ENSP00000508257.1;ENSP00000506847.1;ENSP00000474011.1;ENSP00000506937.1;ENSP00000348559.4;ENSP00000358056.4;ENSP00000474109.1;ENSP00000358055.1;ENSP00000404219.1;ENSP00000263451.5;ENSP00000410294.2;ENSP00000353262.3;ENSP00000358052.1;ENSP00000358054.3;EN…	0.0331623	0.509036	Up in Covid-19	0.753045	4
PRDX1	ENSP00000407034.2;ENSP00000389047.2;ENSP00000503140.1;ENSP00000262746.1;ENSP00000361150.1;ENSP00000361152.5	0.0023378	0.566234	Up in Covid-19	1.48987	5
CST6	ENSP00000311313.2	0.00195934	-0.618359	Down in Covid-19	1.67445	6
LMAN1	ENSP00000251047.4	0.143454	-0.38725	Down in Covid-19	0.326563	2
CPB2	ENSP00000181383.4;ENSP00000400714.3;ENSP00000502038.1;ENSP00000502808.1	0.242664	-0.138254	Down in Covid-19	0.0850254	1
CCL5	ENSP00000479894.1;ENSP00000484921.2;ENSP00000488072.1;ENSP00000475057.1;ENSP00000499138.1;ENSP00000474412.1;ENSP00000474141.2	0.70609	0.0822287	Up in Covid-19	0.012428	1
CDH23	ENSP00000224721.9;ENSP00000381789.5;ENSP00000473454.2;ENSP00000299366.8;ENSP00000495691.1;ENSP00000482036.2;ENSP00000388894.3;ENSP00000495098.1;ENSP00000473539.2;ENSP00000480146.1;ENSP00000495222.1;ENSP00000495176.1;ENSP00000381768.3;ENSP00000478374.1	0.0997429	-0.169498	Down in Covid-19	0.169687	1
ZNF875	ENSP00000466467.1;ENSP00000498312.1;ENSP00000437774.1;ENSP00000465297.1;ENSP00000468528.1;ENSP00000465884.1;ENSP00000465899.1;ENSP00000375994.3;ENSP00000466360.1;ENSP00000467822.1;ENSP00000468176.1;ENSP00000466533.1;ENSP00000467562.1;ENSP00000315505.3;ENSP00000466472.1;ENSP00000466498.2;ENSP00000438261.1;ENSP00000466856.1;ENSP00000468572.1;ENSP00000465862.1	0.990796	0.00209203	Up in Covid-19	8.4e-06	1
MEGF10	ENSP00000423354.2;ENSP00000423195.1;ENSP00000416284.2;ENSP00000274473.6	0.0583691	-0.298098	Down in Covid-19	0.367798	2
CFHR4	ENSP00000356386.2;ENSP00000477162.2;ENSP00000251424.4	0.69764	-0.0973196	Down in Covid-19	0.0152177	1
ACOT7	ENSP00000476610.1;ENSP00000367073.3;ENSP00000367076.3;ENSP00000367086.2;ENSP00000367091.4;ENSP00000402532.1;ENSP00000354615.4;ENSP00000465719.1;ENSP00000439218.2	0.204636	0.112879	Up in Covid-19	0.0777756	1
C1QC	ENSP00000363771.4;ENSP00000363770.3;ENSP00000363768.1	0.50122	-0.0744733	Down in Covid-19	0.0223399	1
ABHD14B	ENSP00000420065.1;ENSP00000318248.10;ENSP00000378455.2;ENSP00000354841.5;ENSP00000417564.1;ENSP00000433388.1	0.0127549	0.345843	Up in Covid-19	0.655137	3
CA2	ENSP00000285379.4;ENSP00000428443.1;ENSP00000428947.1	0.00613777	0.398424	Up in Covid-19	0.88131	4
STAT1	ENSP00000501127.1;ENSP00000501185.1;ENSP00000388240.2;ENSP00000354394.4;ENSP00000438703.2;ENSP00000501289.1;ENSP00000501286.1;ENSP00000388772.2;ENSP00000501196.1;ENSP00000500982.1;ENSP00000501145.1;ENSP00000501040.1;ENSP00000386244.1;ENSP00000501164.1;ENSP00000501115.1;ENSP00000501120.1;ENSP00000376136.3;ENSP00000501225.1;ENSP00000394512.1;ENSP00000501159.1;ENSP00000376137.2;ENSP00000402548.2;ENS…	0.00276008	0.481952	Up in Covid-19	1.23335	5
PSMA1	ENSP00000379676.2;ENSP00000441166.1;ENSP00000414359.2;ENSP00000439724.1;ENSP00000439080.1	0.00585789	0.515711	Up in Covid-19	1.1512	5
MACF1	ENSP00000434859.1;ENSP00000473615.1;ENSP00000354573.2;ENSP00000509485.1;ENSP00000455823.1;ENSP00000362006.4;ENSP00000435070.1;ENSP00000499888.1;ENSP00000435892.1;ENSP00000455274.1;ENSP00000501156.1;ENSP00000499399.1;ENSP00000435078.1;ENSP00000437059.1;ENSP00000501158.1;ENSP00000362016.2;ENSP00000501154.1;ENSP00000501071.1;ENSP00000431179.3;ENSP00000508231.1;ENSP00000353231.4;ENSP00000391512.1;ENS…	0.443086	-0.129927	Down in Covid-19	0.0459308	1
INHBC	ENSP00000308716.2	0.640568	0.103709	Up in Covid-19	0.0200609	1
CBR1	ENSP00000434613.1;ENSP00000395132.2;ENSP00000290349.6;ENSP00000382143.3	0.00739298	0.340986	Up in Covid-19	0.726702	3
DKK3	ENSP00000379762.2;ENSP00000314910.4;ENSP00000433112.1;ENSP00000435269.1;ENSP00000436645.1;ENSP00000431604.1;ENSP00000506835.1	0.854883	-0.0215249	Down in Covid-19	0.0014657	1
ITGA7	ENSP00000257879.7;ENSP00000452120.1;ENSP00000450693.2;ENSP00000343009.6;ENSP00000393844.2;ENSP00000508870.1;ENSP00000508886.1;ENSP00000452467.1;ENSP00000510795.1;ENSP00000509141.1;ENSP00000452387.1;ENSP00000451039.3;ENSP00000450578.2;ENSP00000450679.1;ENSP00000451311.1;ENSP00000452043.1;ENSP00000450798.1	0.0135668	-0.472827	Down in Covid-19	0.883016	4
CSF2RA	ENSP00000370940.3;ENSP00000370935.3;ENSP00000410667.1;ENSP00000416437.2;ENSP00000370920.3;ENSP00000476684.1;ENSP00000348058.2;ENSP00000436825.1;ENSP00000347606.3;ENSP00000370911.1;ENSP00000440491.1;ENSP00000394227.2	0.406531	-0.372231	Down in Covid-19	0.145508	1
EFNB3	ENSP00000226091.2	0.545004	0.160152	Up in Covid-19	0.042216	1
MAN1B1	ENSP00000506762.1;ENSP00000507373.1;ENSP00000506755.1;ENSP00000507130.1;ENSP00000444189.2;ENSP00000483132.2;ENSP00000507668.1;ENSP00000508045.1;ENSP00000507749.1;ENSP00000507328.1;ENSP00000507160.1;ENSP00000444966.2;ENSP00000508217.1;ENSP00000440314.2;ENSP00000508213.1;ENSP00000507715.1;ENSP00000507362.1;ENSP00000360645.4;ENSP00000441398.3;ENSP00000506776.1;ENSP00000448658.2;ENSP00000507818.1	0.0131625	-0.285137	Down in Covid-19	0.536246	3
PLG	ENSP00000355891.2;ENSP00000308938.9;ENSP00000389424.1	0.0734164	-0.15006	Down in Covid-19	0.170199	1
ARHGAP45	ENSP00000439601.1;ENSP00000467741.1;ENSP00000316772.2;ENSP00000466365.1;ENSP00000466401.1;ENSP00000468615.1;ENSP00000438979.1;ENSP00000468607.1;ENSP00000484008.1	0.0873818	0.251156	Up in Covid-19	0.265869	2
KNG1	ENSP00000396025.1;ENSP00000287611.2;ENSP00000493985.1	0.901308	0.0155471	Up in Covid-19	0.00070159	1
KDR	ENSP00000263923.4	0.911203	-0.0077185	Down in Covid-19	0.00031171	1
ANK1	ENSP00000339620.4;ENSP00000289734.8;ENSP00000265709.8;ENSP00000428750.1;ENSP00000430368.1;ENSP00000319123.8;ENSP00000430174.1;ENSP00000493840.1;ENSP00000297744.5;ENSP00000335031.6;ENSP00000428315.1	0.45138	-0.0932378	Down in Covid-19	0.0322098	1
MXRA7	ENSP00000348050.2;ENSP00000364176.1;ENSP00000391466.1;ENSP00000465103.1;ENSP00000466376.1;ENSP00000468020.1;ENSP00000467510.1	0.049659	-0.483634	Down in Covid-19	0.63066	3
CCT4	ENSP00000377958.3;ENSP00000443061.1	0.462184	0.146483	Up in Covid-19	0.0490987	1
ISLR	ENSP00000499984.1;ENSP00000500393.1;ENSP00000500831.1;ENSP00000500029.1;ENSP00000249842.3;ENSP00000453884.1;ENSP00000453105.1;ENSP00000378550.1	0.00973285	-0.418246	Down in Covid-19	0.84141	4
GIP	ENSP00000350005.2	0.165925	-1.01615	Down in Covid-19	0.792689	4
GHR	ENSP00000230882.4;ENSP00000426739.1;ENSP00000422333.1;ENSP00000478291.1;ENSP00000482373.1;ENSP00000350335.3;ENSP00000442206.2;ENSP00000478332.1;ENSP00000483926.1;ENSP00000483403.1;ENSP00000479846.1	0.150317	-0.438271	Down in Covid-19	0.360694	2
FETUB	ENSP00000396581.1;ENSP00000404288.1;ENSP00000371569.3;ENSP00000393851.1;ENSP00000265029.3;ENSP00000405438.1;ENSP00000371571.3	0.917346	-0.0164971	Down in Covid-19	0.0006181	1
PDCD6	ENSP00000485024.1;ENSP00000482332.1;ENSP00000264933.4;ENSP00000422085.1;ENSP00000422691.1;ENSP00000423815.1;ENSP00000424201.1;ENSP00000425370.1	0.307936	-0.209472	Down in Covid-19	0.107153	1
KHK	ENSP00000260599.6;ENSP00000260598.5;ENSP00000404741.1	0.66512	-0.129841	Down in Covid-19	0.0229949	1
TREML1	ENSP00000362219.4;ENSP00000402855.2;ENSP00000400405.1	0.715911	-0.0460377	Down in Covid-19	0.00668195	1
KRT16	ENSP00000301653.3;ENSP00000467124.1;ENSP00000467105.1	0.643395	0.158099	Up in Covid-19	0.0302795	1
TGFB1	ENSP00000221930.4;ENSP00000504008.1;ENSP00000504769.1	0.815776	-0.0347506	Down in Covid-19	0.00307296	1
PCBP1	ENSP00000305556.5	0.0404834	0.552968	Up in Covid-19	0.770131	4
GPLD1	ENSP00000230036.1	0.0372639	-0.527472	Down in Covid-19	0.753605	4
BTD	ENSP00000397113.2;ENSP00000388212.2;ENSP00000500325.1;ENSP00000306477.6;ENSP00000403775.3;ENSP00000500403.1;ENSP00000500193.1;ENSP00000495254.2;ENSP00000500210.1;ENSP00000495866.1;ENSP00000500131.1;ENSP00000500267.1;ENSP00000500288.1;ENSP00000500530.1;ENSP00000400995.2;ENSP00000394277.1;ENSP00000373288.4;ENSP00000494864.1;ENSP00000499944.1;ENSP00000500069.1	0.0217711	-0.376454	Down in Covid-19	0.625712	3
FLG	ENSP00000357789.1	0.511076	0.177066	Up in Covid-19	0.0516174	1
AHCY	ENSP00000217426.2;ENSP00000442820.1	0.135729	0.247722	Up in Covid-19	0.214856	1
MMP9	ENSP00000361405.3	0.578355	0.128513	Up in Covid-19	0.030561	1
GLIPR2	ENSP00000379857.4;ENSP00000367196.4;ENSP00000367195.1;ENSP00000478768.1	0.289051	0.132771	Up in Covid-19	0.0715671	1
TPD52L2	ENSP00000358943.2;ENSP00000343547.4;ENSP00000343554.5;ENSP00000344647.4;ENSP00000340006.4;ENSP00000217121.5;ENSP00000351350.4;ENSP00000482370.1;ENSP00000482024.1	0.00147362	0.381569	Up in Covid-19	1.08046	5
CAPZA2	ENSP00000420640.1;ENSP00000418262.1;ENSP00000408150.1;ENSP00000354947.2;ENSP00000492591.1;ENSP00000419484.1;ENSP00000395395.1	0.0703398	-0.430374	Down in Covid-19	0.496135	2
FGFR4	ENSP00000424905.1;ENSP00000377259.2;ENSP00000426492.1;ENSP00000424960.1;ENSP00000292408.4;ENSP00000427222.1;ENSP00000422889.1;ENSP00000377254.1;ENSP00000395164.1;ENSP00000424670.1	0.136541	0.294648	Up in Covid-19	0.254793	2
PRDX2	ENSP00000334063.5;ENSP00000301522.2	0.0202458	0.41129	Up in Covid-19	0.696588	3
ADAM15	ENSP00000348227.2;ENSP00000352226.4;ENSP00000353892.4;ENSP00000357397.3;ENSP00000403843.2;ENSP00000432347.1;ENSP00000434227.1;ENSP00000271836.6;ENSP00000357398.1;ENSP00000349436.2;ENSP00000432927.1;ENSP00000476000.1	0.0663081	0.174492	Up in Covid-19	0.205627	1
APOC3	ENSP00000410614.1;ENSP00000227667.2;ENSP00000364494.1;ENSP00000486182.1	0.119516	-0.597628	Down in Covid-19	0.551356	3
SPP2	ENSP00000362466.1;ENSP00000168148.3;ENSP00000417036.1	0.0537931	-0.292572	Down in Covid-19	0.371354	2
SIL1	ENSP00000378294.2;ENSP00000265195.5;ENSP00000426858.1;ENSP00000425136.1;ENSP00000427371.1;ENSP00000424014.1;ENSP00000421890.1;ENSP00000426460.1;ENSP00000423662.1	0.241033	0.230526	Up in Covid-19	0.142447	1
C1RL	ENSP00000499811.1;ENSP00000500880.1;ENSP00000500804.1;ENSP00000500003.1;ENSP00000500666.1;ENSP00000500244.1;ENSP00000500596.1;ENSP00000500757.1;ENSP00000500377.1;ENSP00000444157.1;ENSP00000438286.1;ENSP00000266542.4;ENSP00000441885.1;ENSP00000439180.1;ENSP00000437398.1;ENSP00000438951.2;ENSP00000437569.2;ENSP00000442611.1	0.536219	0.0487593	Up in Covid-19	0.0131971	1
HPD	ENSP00000289004.4;ENSP00000441677.1	0.0908971	0.460122	Up in Covid-19	0.479194	2
LASP1	ENSP00000325240.6;ENSP00000468664.1;ENSP00000414803.3;ENSP00000391897.1;ENSP00000462564.1;ENSP00000401048.2;ENSP00000392853.3	0.736438	-0.0717812	Down in Covid-19	0.00953712	1
SERPIND1	ENSP00000215727.5;ENSP00000384050.1	0.738628	-0.0416252	Down in Covid-19	0.00547679	1
FBP2	ENSP00000364486.3	0.497211	0.256903	Up in Covid-19	0.0779596	1
IGKV3D-20	ENSP00000374805.2	0.801755	-0.101271	Down in Covid-19	0.00971784	1
MARCO	ENSP00000318916.4;ENSP00000409192.1	0.547464	0.0545494	Up in Covid-19	0.0142725	1
MFN2	ENSP00000416338.1;ENSP00000502151.1;ENSP00000501646.1;ENSP00000502422.1;ENSP00000501839.1;ENSP00000502005.1;ENSP00000412023.1;ENSP00000501972.1;ENSP00000502185.1;ENSP00000502359.1;ENSP00000502334.1;ENSP00000501716.1;ENSP00000502404.1;ENSP00000502511.1;ENSP00000502630.1;ENSP00000502623.1;ENSP00000235329.5;ENSP00000502362.1;ENSP00000501776.1;ENSP00000502145.1;ENSP00000501947.1	0.118963	0.320691	Up in Covid-19	0.296507	2
PTGR1	ENSP00000440281.1;ENSP00000385763.2;ENSP00000435665.2;ENSP00000311572.5;ENSP00000363444.1;ENSP00000395965.1	0.984886	0.00766676	Up in Covid-19	5.07e-05	1
PEBP4	ENSP00000256404.6;ENSP00000429414.1	0.0241026	-0.733811	Down in Covid-19	1.18726	5
FTH1	ENSP00000431659.1;ENSP00000431575.1;ENSP00000433470.1;ENSP00000273550.7;ENSP00000432223.1;ENSP00000434403.1;ENSP00000433321.1;ENSP00000435111.1;ENSP00000436947.1;ENSP00000484477.1	0.00901942	0.492684	Up in Covid-19	1.00745	5
SORD	ENSP00000501348.1;ENSP00000501421.1;ENSP00000453904.1;ENSP00000452731.1;ENSP00000267814.9;ENSP00000501379.1	0.327649	0.152365	Up in Covid-19	0.0738346	1
DARS1	ENSP00000264161.4;ENSP00000387508.1;ENSP00000389867.1;ENSP00000397616.1;ENSP00000388801.1;ENSP00000404445.1	0.746361	-0.143113	Down in Covid-19	0.0181827	1
DDR1	ENSP00000396187.1;ENSP00000396609.1;ENSP00000406865.1;ENSP00000401304.1;ENSP00000403454.1;ENSP00000414928.1;ENSP00000398343.1;ENSP00000395405.1;ENSP00000402992.1;ENSP00000398904.1;ENSP00000412396.1;ENSP00000402013.1;ENSP00000395136.1;ENSP00000414878.1;ENSP00000393056.1;ENSP00000388866.1;ENSP00000389085.1;ENSP00000402647.1;ENSP00000406688.1;ENSP00000391895.1;ENSP00000404054.1;ENSP00000415730.2;ENS…	0.0186731	-0.258228	Down in Covid-19	0.44642	2
MINPP1	ENSP00000361064.4;ENSP00000361062.4;ENSP00000437823.1	0.432815	-0.0992269	Down in Covid-19	0.0360886	1
PCDH18	ENSP00000355082.4;ENSP00000390688.2;ENSP00000425903.1;ENSP00000425647.1;ENSP00000424269.1;ENSP00000478176.1	0.002227	-0.383493	Down in Covid-19	1.01713	5
B4GALT1	ENSP00000369055.4;ENSP00000440341.1	0.0947661	0.158171	Up in Covid-19	0.161864	1
IQGAP1	ENSP00000268182.5;ENSP00000488618.1;ENSP00000453181.1;ENSP00000452723.1;ENSP00000484647.1;ENSP00000480393.1	0.152928	0.21191	Up in Covid-19	0.172815	1
EEF1G	ENSP00000331901.4	3.18e-06	0.534168	Up in Covid-19	2.93645	7
KRT9	ENSP00000246662.4;ENSP00000467932.1	0.565094	-0.16481	Down in Covid-19	0.0408531	1
CD5L	ENSP00000357156.4	0.606521	0.106235	Up in Covid-19	0.0230693	1
APRT	ENSP00000367615.3;ENSP00000455749.1;ENSP00000397007.2;ENSP00000457964.1;ENSP00000456905.1;ENSP00000456012.1;ENSP00000455692.1	0.0071889	0.321119	Up in Covid-19	0.688266	3
APOB	ENSP00000233242.1;ENSP00000501110.1;ENSP00000501253.1;ENSP00000382200.4	0.61369	0.0747812	Up in Covid-19	0.0158574	1
SH3BGRL2	ENSP00000358853.4	0.0183228	0.483682	Up in Covid-19	0.84016	4
CA6	ENSP00000447108.1;ENSP00000435280.1;ENSP00000366662.2;ENSP00000366654.3;ENSP00000366661.2	0.00036709	-1.03991	Down in Covid-19	3.57233	7
ENDOD1	ENSP00000278505.4	0.401477	-0.0836338	Down in Covid-19	0.0331474	1
F12	ENSP00000253496.3	0.511641	-0.124971	Down in Covid-19	0.036371	1
ACTR3	ENSP00000263238.2;ENSP00000403125.2;ENSP00000407912.1;ENSP00000394213.1;ENSP00000444987.1	0.3523	-0.0836368	Down in Covid-19	0.0378948	1
NFX1	ENSP00000368856.3;ENSP00000317695.6	0.163047	0.549589	Up in Covid-19	0.432904	2
IHH	ENSP00000295731.5	4.77e-05	-0.502492	Down in Covid-19	2.17138	6
COL15A1	ENSP00000364140.3;ENSP00000483455.1	0.29908	-0.0842358	Down in Covid-19	0.0441575	1
PRDX3	ENSP00000298510.2	0.00119128	0.534376	Up in Covid-19	1.56251	6
C1QB	ENSP00000426317.1;ENSP00000404606.2;ENSP00000423689.1	0.0497483	-0.132501	Down in Covid-19	0.172678	1
HABP2	ENSP00000277903.4;ENSP00000443283.1	0.99006	0.00114295	Up in Covid-19	4.96e-06	1
SORL1	ENSP00000260197.6;ENSP00000434634.1;ENSP00000432131.1;ENSP00000436447.1;ENSP00000435405.1	0.314544	-0.119328	Down in Covid-19	0.0599405	1
MANSC1	ENSP00000487587.1;ENSP00000487244.1;ENSP00000487019.1;ENSP00000486216.1;ENSP00000438205.1;ENSP00000379638.3;ENSP00000445303.1;ENSP00000437624.1	0.365966	0.104355	Up in Covid-19	0.0455571	1
IPO5	ENSP00000420284.2;ENSP00000419766.2;ENSP00000499125.1;ENSP00000419166.2;ENSP00000419398.2;ENSP00000420149.2;ENSP00000419797.1;ENSP00000417993.2;ENSP00000420043.2;ENSP00000419860.2;ENSP00000417721.2;ENSP00000417162.2;ENSP00000408885.3;ENSP00000350219.3;ENSP00000420079.1;ENSP00000419003.2;ENSP00000418393.1;ENSP00000417647.1;ENSP00000385938.4;ENSP00000419764.1;ENSP00000261574.5;ENSP00000487097.1	0.739269	0.0626009	Up in Covid-19	0.0082131	1
TXN	ENSP00000363639.5;ENSP00000363641.5	0.00089799	0.76508	Up in Covid-19	2.33099	6
IGHV1-18	ENSP00000488395.1;ENSP00000375014.2	0.885875	0.0328355	Up in Covid-19	0.00172805	1
FUCA2	ENSP00000002165.5;ENSP00000398119.1	0.606521	0.118016	Up in Covid-19	0.0256277	1
CAPZB	ENSP00000264202.7;ENSP00000264203.3;ENSP00000364284.1;ENSP00000501388.1;ENSP00000364286.2;ENSP00000501528.1;ENSP00000401010.1;ENSP00000501330.1;ENSP00000501392.1	0.512994	0.0768594	Up in Covid-19	0.0222806	1
CAB39	ENSP00000258418.5;ENSP00000386642.3;ENSP00000386238.3	0.220817	0.336402	Up in Covid-19	0.220669	1
SNAP23	ENSP00000454214.1;ENSP00000454799.1;ENSP00000457535.1;ENSP00000249647.3;ENSP00000455339.1;ENSP00000455472.1;ENSP00000455652.1;ENSP00000458012.1;ENSP00000454842.1;ENSP00000456035.1;ENSP00000380327.1;ENSP00000456144.1;ENSP00000455102.1;ENSP00000456000.1;ENSP00000207062.1;ENSP00000485888.1;ENSP00000486335.1	0.0376455	0.320206	Up in Covid-19	0.456065	2
MME	ENSP00000420389.1;ENSP00000418525.1;ENSP00000478173.2;ENSP00000502021.2;ENSP00000372450.3;ENSP00000419653.1;ENSP00000417079.1;ENSP00000353679.2;ENSP00000418791.2;ENSP00000420542.2;ENSP00000505211.1;ENSP00000505690.1	0.160472	0.574405	Up in Covid-19	0.456423	2
SERPINB6	ENSP00000369896.1;ENSP00000369901.1;ENSP00000369912.2;ENSP00000369919.3;ENSP00000493936.1;ENSP00000497149.1;ENSP00000496073.1;ENSP00000484343.1;ENSP00000481398.1;ENSP00000494161.1;ENSP00000494650.1;ENSP00000369891.1;ENSP00000495362.1;ENSP00000495361.1;ENSP00000495086.1;ENSP00000496225.1;ENSP00000494217.1;ENSP00000496341.1;ENSP00000494453.1;ENSP00000494783.1;ENSP00000494930.1	0.178972	0.138589	Up in Covid-19	0.103556	1
LRRN4	ENSP00000368135.4	0.918488	0.0216662	Up in Covid-19	0.00080006	1
F10	ENSP00000387092.1;ENSP00000364701.3;ENSP00000364709.3;ENSP00000386320.2	0.567426	-0.0615343	Down in Covid-19	0.015143	1
DBNL	ENSP00000417749.2;ENSP00000416421.1;ENSP00000403372.1;ENSP00000415173.1;ENSP00000392113.2;ENSP00000418006.1;ENSP00000410681.1;ENSP00000418978.1;ENSP00000405343.1;ENSP00000411701.1;ENSP00000418301.1;ENSP00000400817.1;ENSP00000417653.1;ENSP00000415395.1;ENSP00000419992.1;ENSP00000390397.1;ENSP00000398931.1;ENSP00000397855.1	0.0343917	0.281645	Up in Covid-19	0.4122	2
IGHV3-35	ENSP00000488667.1;ENSP00000375026.2	0.195197	-0.275298	Down in Covid-19	0.195331	1
CXCL16	ENSP00000293778.7;ENSP00000501470.1;ENSP00000459592.2;ENSP00000460145.1	0.446961	-0.0785569	Down in Covid-19	0.0274737	1
FAT1	ENSP00000406229.2;ENSP00000424157.1;ENSP00000423801.1;ENSP00000421003.1;ENSP00000420869.1;ENSP00000423736.1	0.836978	-0.0219173	Down in Covid-19	0.00169389	1
ATP6AP2	ENSP00000403969.2;ENSP00000490083.1;ENSP00000489819.1;ENSP00000490558.1;ENSP00000489845.1;ENSP00000490733.1;ENSP00000490382.1;ENSP00000490954.1;ENSP00000490239.1;ENSP00000367697.5;ENSP00000490462.1;ENSP00000489653.1;ENSP00000490675.1;ENSP00000489920.1;ENSP00000490532.1;ENSP00000490345.1;ENSP00000490706.1;ENSP00000410105.2;ENSP00000490452.1;ENSP00000411317.2;ENSP00000489622.1;ENSP00000490884.1;ENS…	0.141304	0.283872	Up in Covid-19	0.241248	1
IGLV3-9	ENSP00000374851.2	0.450069	0.160434	Up in Covid-19	0.0556258	1
IQGAP2	ENSP00000274364.6;ENSP00000423672.1;ENSP00000442313.2;ENSP00000422661.1;ENSP00000379535.3;ENSP00000425351.1;ENSP00000426027.1;ENSP00000423258.1;ENSP00000421319.1;ENSP00000510681.1;ENSP00000425941.1	0.256515	0.310116	Up in Covid-19	0.183243	1
FAP	ENSP00000441940.1;ENSP00000417028.1;ENSP00000188790.4;ENSP00000411391.1;ENSP00000400137.1;ENSP00000407404.2	0.0136612	-0.587121	Down in Covid-19	1.09469	5
CPB1	ENSP00000417222.1;ENSP00000419114.1;ENSP00000417117.1;ENSP00000282957.4;ENSP00000419427.1	0.963944	0.00781201	Up in Covid-19	0.00012459	1
FCGRT	ENSP00000472350.1;ENSP00000472794.1;ENSP00000221466.4;ENSP00000469968.1;ENSP00000410798.2;ENSP00000469933.1;ENSP00000471300.1;ENSP00000471118.1;ENSP00000472604.1;ENSP00000472256.1;ENSP00000471232.1	0.100688	-0.378999	Down in Covid-19	0.37787	2
TMEM132A	ENSP00000405823.2;ENSP00000442754.1;ENSP00000005286.4;ENSP00000439717.1;ENSP00000437848.1;ENSP00000439716.1	0.160696	-0.292967	Down in Covid-19	0.232615	1
DISP1	ENSP00000501873.1;ENSP00000502357.1;ENSP00000502092.1;ENSP00000502496.1;ENSP00000502067.1;ENSP00000501574.1;ENSP00000501808.1;ENSP00000284476.6	0.00219828	0.576066	Up in Covid-19	1.53113	6
TINAGL1	ENSP00000395137.2;ENSP00000271064.7;ENSP00000445392.2	0.0597001	0.203635	Up in Covid-19	0.249255	1
SPINK5	ENSP00000430264.1;ENSP00000381472.1;ENSP00000352936.3;ENSP00000427943.1;ENSP00000421519.1;ENSP00000256084.7	0.867897	-0.0427543	Down in Covid-19	0.00263076	1
CFHR5	ENSP00000256785.4	0.0314277	0.260669	Up in Covid-19	0.391704	2
UBE2L6	ENSP00000341980.4;ENSP00000287156.4;ENSP00000435265.1;ENSP00000434348.1	0.00043882	0.790569	Up in Covid-19	2.6545	7
VTN	ENSP00000226218.4;ENSP00000440439.1	0.952975	-0.003516	Down in Covid-19	7.35e-05	1
IGHE	ENSP00000481089.1;ENSP00000492979.1;ENSP00000374983.2	0.897487	-0.0574626	Down in Covid-19	0.00269914	1
GPNMB	ENSP00000258733.5;ENSP00000371420.2;ENSP00000386476.3;ENSP00000497362.1	0.00908962	-0.42628	Down in Covid-19	0.870231	4
ANKRD31	ENSP00000427262.2;ENSP00000501032.1;ENSP00000274361.3	0.137461	-0.391728	Down in Covid-19	0.3376	2
LDHB	ENSP00000379386.1;ENSP00000229319.1;ENSP00000500484.2;ENSP00000379385.1;ENSP00000398015.1;ENSP00000442680.1	0.0165713	0.338081	Up in Covid-19	0.602002	3
AGT	ENSP00000506329.1;ENSP00000505184.1;ENSP00000505829.1;ENSP00000505063.1;ENSP00000505963.1;ENSP00000504866.1;ENSP00000355627.5;ENSP00000505985.1;ENSP00000506646.1;ENSP00000505981.1	0.315492	0.154547	Up in Covid-19	0.0774301	1
GBA	ENSP00000459642.1;ENSP00000458274.1;ENSP00000482397.1;ENSP00000482419.1;ENSP00000357357.3;ENSP00000314508.5;ENSP00000402577.2;ENSP00000397986.2	0.0179661	-0.119552	Down in Covid-19	0.208684	1
SRI	ENSP00000265729.3;ENSP00000397609.1;ENSP00000418512.1;ENSP00000378137.3;ENSP00000391148.1;ENSP00000415271.1	0.406531	-0.285063	Down in Covid-19	0.111433	1
F8	ENSP00000327895.6;ENSP00000353393.4;ENSP00000495706.1;ENSP00000496062.1;ENSP00000409446.1;ENSP00000389153.1	0.0192851	0.296645	Up in Covid-19	0.50868	3
DNPEP	ENSP00000429468.2;ENSP00000273075.4;ENSP00000363083.1;ENSP00000431076.1;ENSP00000363074.1;ENSP00000363077.1;ENSP00000410684.1;ENSP00000400944.1;ENSP00000429960.1;ENSP00000317252.7;ENSP00000412003.1;ENSP00000414739.1;ENSP00000428531.1;ENSP00000430630.1	6.2e-05	0.620699	Up in Covid-19	2.61153	7
TFG	ENSP00000502497.1;ENSP00000419960.1;ENSP00000502229.1;ENSP00000502697.1;ENSP00000502450.1;ENSP00000502175.1;ENSP00000397182.3;ENSP00000501815.1;ENSP00000479981.1;ENSP00000501620.1;ENSP00000502034.1;ENSP00000502372.1;ENSP00000502051.1;ENSP00000502537.1;ENSP00000501745.1;ENSP00000502329.1;ENSP00000501892.1;ENSP00000502025.1;ENSP00000419559.2;ENSP00000501641.1;ENSP00000502516.1;ENSP00000502734.1;ENS…	0.132415	-0.464455	Down in Covid-19	0.40782	2
ELF5	ENSP00000257832.3;ENSP00000311010.2;ENSP00000501118.1;ENSP00000407589.2;ENSP00000436386.1;ENSP00000484521.1	0.122547	-0.286821	Down in Covid-19	0.261494	2
ENOPH1	ENSP00000273920.3;ENSP00000422005.1;ENSP00000427209.1	0.918546	0.0176964	Up in Covid-19	0.00065298	1
GP1BA	ENSP00000329380.5	0.24285	-0.137084	Down in Covid-19	0.0842602	1
PARVB	ENSP00000384515.3;ENSP00000342492.6;ENSP00000393758.1;ENSP00000384353.1;ENSP00000482511.1	0.373885	0.150232	Up in Covid-19	0.0641883	1
SERPINA2	ENSP00000486888.2;ENSP00000487283.1;ENSP00000477957.2;ENSP00000483813.1	0.00270148	0.423861	Up in Covid-19	1.08864	5
ABI3BP	ENSP00000420524.2;ENSP00000284322.6;ENSP00000418817.1;ENSP00000419029.3;ENSP00000420704.1;ENSP00000418024.1;ENSP00000431537.1;ENSP00000418800.1;ENSP00000417745.1;ENSP00000418063.1;ENSP00000433981.1;ENSP00000432069.1;ENSP00000433993.2;ENSP00000436070.1;ENSP00000437308.1;ENSP00000437031.1;ENSP00000417325.1;ENSP00000418479.1;ENSP00000435319.1;ENSP00000436918.2;ENSP00000434256.2	0.019983	-0.37726	Down in Covid-19	0.641093	3
TXNRD1	ENSP00000434516.1;ENSP00000431294.1;ENSP00000421934.2;ENSP00000435929.1;ENSP00000431925.1;ENSP00000435123.1;ENSP00000433507.1;ENSP00000434919.1;ENSP00000432273.1;ENSP00000433732.1;ENSP00000433887.1;ENSP00000436229.1;ENSP00000433425.1;ENSP00000433935.1;ENSP00000433599.1;ENSP00000432812.1	0.00070538	0.437786	Up in Covid-19	1.37972	5
TMEM40	ENSP00000322837.7;ENSP00000396895.1;ENSP00000405740.2;ENSP00000392140.1;ENSP00000264728.8	0.216901	0.29922	Up in Covid-19	0.198604	1
CBX3	ENSP00000336687.4;ENSP00000379670.2;ENSP00000408672.1;ENSP00000387348.1;ENSP00000473748.1	0.761489	-0.0463498	Down in Covid-19	0.00548488	1
UGT8	ENSP00000311648.6;ENSP00000421446.1;ENSP00000378019.3	0.292229	0.630534	Up in Covid-19	0.33688	2
PSMA5	ENSP00000271308.4;ENSP00000440618.1	2.81e-05	0.735458	Up in Covid-19	3.34761	7
CYP3A43	ENSP00000486759.1;ENSP00000346887.3;ENSP00000416581.1;ENSP00000415221.1;ENSP00000401521.1;ENSP00000400316.1;ENSP00000405557.1;ENSP00000222382.5;ENSP00000312110.5;ENSP00000411653.1	0.0767682	0.346375	Up in Covid-19	0.386145	2
GABARAP	ENSP00000306866.5;ENSP00000460855.1;ENSP00000460489.1;ENSP00000461882.1;ENSP00000459345.1;ENSP00000458476.1	0.416643	-0.182067	Down in Covid-19	0.0692284	1
EIF5A	ENSP00000500669.1;ENSP00000499855.1;ENSP00000500228.1;ENSP00000499995.1;ENSP00000500624.1;ENSP00000500717.1;ENSP00000500847.1;ENSP00000500543.1;ENSP00000500414.1;ENSP00000336702.7;ENSP00000459196.1;ENSP00000461688.1;ENSP00000459611.1;ENSP00000336776.8;ENSP00000390677.2;ENSP00000458269.1;ENSP00000460284.1;ENSP00000396073.2	0.154861	0.381756	Up in Covid-19	0.309245	2
HYOU1	ENSP00000486825.1;ENSP00000486718.1;ENSP00000486458.1;ENSP00000485827.1;ENSP00000498859.1;ENSP00000487018.1;ENSP00000486966.1;ENSP00000485927.1;ENSP00000487387.1;ENSP00000486231.1;ENSP00000486257.1;ENSP00000486396.1;ENSP00000486747.1;ENSP00000487063.1;ENSP00000486534.1;ENSP00000486491.1;ENSP00000480150.1;ENSP00000480248.1;ENSP00000483106.1;ENSP00000498353.1;ENSP00000467866.2;ENSP00000484186.1;ENS…	0.451363	0.0748595	Up in Covid-19	0.025862	1
PSMB10	ENSP00000351314.4;ENSP00000463811.1	0.00012172	0.554068	Up in Covid-19	2.16897	6
MMP7	ENSP00000260227.4	0.344941	-0.159792	Down in Covid-19	0.0738647	1
ST6GAL1	ENSP00000169298.3;ENSP00000412221.2;ENSP00000397273.1;ENSP00000412821.1;ENSP00000503457.1;ENSP00000400547.1;ENSP00000399525.1;ENSP00000407631.1;ENSP00000416163.1;ENSP00000390793.1;ENSP00000504448.1;ENSP00000388928.1;ENSP00000389337.1;ENSP00000414504.2;ENSP00000411518.1;ENSP00000388789.1;ENSP00000415886.1;ENSP00000403063.1	0.0786323	0.228544	Up in Covid-19	0.252404	2
POF1B	ENSP00000262753.4;ENSP00000362238.3	0.0744185	0.432939	Up in Covid-19	0.488494	2
GSN	ENSP00000362929.2;ENSP00000362914.3;ENSP00000404226.2;ENSP00000409358.2;ENSP00000489067.1;ENSP00000377882.3;ENSP00000445823.1;ENSP00000362924.4;ENSP00000362912.2	0.00055204	-0.781701	Down in Covid-19	2.5468	7
SERPINB12	ENSP00000269491.1;ENSP00000372218.1	0.549234	-0.182935	Down in Covid-19	0.0476074	1
NAGK	ENSP00000389087.2;ENSP00000436326.1;ENSP00000408550.1;ENSP00000396070.3;ENSP00000404531.3;ENSP00000411846.3;ENSP00000244204.5;ENSP00000400941.2;ENSP00000435207.2;ENSP00000435437.1;ENSP00000431204.1;ENSP00000437192.1;ENSP00000477639.1	0.0249452	0.313238	Up in Covid-19	0.502125	3
ITLN1	ENSP00000323587.3	0.438132	-0.131448	Down in Covid-19	0.0471101	1
ACLY	ENSP00000466259.1;ENSP00000253792.2;ENSP00000345398.1;ENSP00000445349.1;ENSP00000377474.1;ENSP00000464717.1;ENSP00000468705.1	0.059719	0.142282	Up in Covid-19	0.174137	1
MDH1	ENSP00000446395.2;ENSP00000386743.1;ENSP00000399004.1;ENSP00000233114.8;ENSP00000438144.3;ENSP00000386719.1;ENSP00000394504.1;ENSP00000409027.1;ENSP00000400937.1;ENSP00000410073.2	0.677257	-0.166557	Down in Covid-19	0.0281891	1
DPYD	ENSP00000359211.3;ENSP00000307107.5	0.0557863	0.21202	Up in Covid-19	0.265761	2
F13B	ENSP00000497116.1;ENSP00000356382.2	0.0265275	-0.197755	Down in Covid-19	0.311722	2
DSC1	ENSP00000257197.3;ENSP00000257198.6	0.460069	-0.0985405	Down in Covid-19	0.0332256	1
PDGFRB	ENSP00000261799.4;ENSP00000430026.1;ENSP00000429218.1;ENSP00000430715.1	0.0490778	-0.363045	Down in Covid-19	0.475268	2
IGFBP5	ENSP00000233813.4;ENSP00000413474.1	0.00071203	-0.571604	Down in Covid-19	1.79913	6
IGHV4-34	ENSP00000482820.2;ENSP00000375025.2	0.0449982	0.570464	Up in Covid-19	0.768304	4
SEZ6L2	ENSP00000319215.6;ENSP00000310206.3;ENSP00000312550.5;ENSP00000439412.1;ENSP00000481917.1;ENSP00000454654.1;ENSP00000458490.1	0.112065	-0.288123	Down in Covid-19	0.27387	2
TBCE	ENSP00000495071.1;ENSP00000495693.1;ENSP00000496170.1;ENSP00000494196.1;ENSP00000495370.1;ENSP00000489157.2;ENSP00000494500.1;ENSP00000496380.1;ENSP00000494585.1;ENSP00000489110.1;ENSP00000496169.1;ENSP00000496598.1;ENSP00000496753.1;ENSP00000495959.1;ENSP00000494241.1;ENSP00000495169.1;ENSP00000494099.1;ENSP00000494203.1;ENSP00000488933.1;ENSP00000495711.1;ENSP00000495630.1;ENSP00000495202.1;ENS…	0.147312	0.40462	Up in Covid-19	0.336548	2
TSPAN14	ENSP00000396270.2;ENSP00000418195.1;ENSP00000361230.2;ENSP00000361237.3;ENSP00000361231.1;ENSP00000344076.6;ENSP00000361229.1;ENSP00000480263.1	0.588481	0.0903198	Up in Covid-19	0.0207977	1
PSAT1	ENSP00000317606.2;ENSP00000365773.3	0.00219828	0.569286	Up in Covid-19	1.51312	6
GALNS	ENSP00000268695.5;ENSP00000454484.1;ENSP00000457921.1;ENSP00000455174.1;ENSP00000455006.1;ENSP00000456884.1	0.142438	-0.429181	Down in Covid-19	0.363247	2
MYOZ1	ENSP00000352272.4	0.0200318	-0.638673	Down in Covid-19	1.08464	5
GGT5	ENSP00000263112.7;ENSP00000330080.4;ENSP00000402917.1;ENSP00000381340.3;ENSP00000412964.1	0.179749	-0.220966	Down in Covid-19	0.164693	1
ZYX	ENSP00000494648.1;ENSP00000494798.1;ENSP00000493618.1;ENSP00000495434.1;ENSP00000495629.1;ENSP00000495074.1;ENSP00000495896.1;ENSP00000413467.1;ENSP00000324422.5;ENSP00000400537.1;ENSP00000346417.4;ENSP00000376642.2;ENSP00000411230.1;ENSP00000403714.1	0.0259416	0.290435	Up in Covid-19	0.460632	2
CHRDL2	ENSP00000432345.1;ENSP00000434257.1;ENSP00000365502.3;ENSP00000263671.5;ENSP00000365510.3;ENSP00000432055.1;ENSP00000434589.1;ENSP00000431380.1	0.0337783	-0.471368	Down in Covid-19	0.693553	3
CDHR5	ENSP00000488376.1;ENSP00000488183.1;ENSP00000482865.1;ENSP00000488189.1;ENSP00000487868.1;ENSP00000487773.1;ENSP00000480151.1;ENSP00000351118.4;ENSP00000380676.2;ENSP00000437255.1;ENSP00000345726.7;ENSP00000501074.1;ENSP00000435082.1;ENSP00000436295.1;ENSP00000431505.1	0.765129	0.0736062	Up in Covid-19	0.00855785	1
YWHAE	ENSP00000487356.1;ENSP00000487228.1;ENSP00000481059.2;ENSP00000486697.1;ENSP00000487432.1;ENSP00000486352.1;ENSP00000487508.1;ENSP00000264335.8;ENSP00000464883.1;ENSP00000461762.1;ENSP00000458386.1;ENSP00000466324.1;ENSP00000461766.1;ENSP00000460712.1	0.00127281	0.588706	Up in Covid-19	1.70444	6
SUSD2	ENSP00000351075.3	0.0256032	-0.584738	Down in Covid-19	0.930731	4
ERAP1	ENSP00000296754.3;ENSP00000406304.2;ENSP00000425381.1;ENSP00000427025.1;ENSP00000422631.1;ENSP00000421697.1	0.0851685	0.236032	Up in Covid-19	0.252488	2
TOR1B	ENSP00000259339.2;ENSP00000411912.1	0.0023378	0.763823	Up in Covid-19	2.00977	6
GPC1	ENSP00000264039.2;ENSP00000415077.2;ENSP00000410251.1;ENSP00000389276.2;ENSP00000392629.2;ENSP00000390242.1	0.330705	-0.220772	Down in Covid-19	0.106094	1
LMNA	ENSP00000357284.2;ENSP00000502091.1;ENSP00000502256.1;ENSP00000502798.1;ENSP00000501803.1;ENSP00000501648.1;ENSP00000502261.1;ENSP00000502468.1;ENSP00000501666.1;ENSP00000501851.1;ENSP00000506771.1;ENSP00000508220.1;ENSP00000506904.1;ENSP00000355292.6;ENSP00000503633.1;ENSP00000501795.1;ENSP00000357283.4;ENSP00000501670.1;ENSP00000357282.3;ENSP00000395597.2;ENSP00000424518.1;ENSP00000357280.1;ENS…	0.643395	-0.0880331	Down in Covid-19	0.0168603	1
PRKCSH	ENSP00000503072.1;ENSP00000464835.1;ENSP00000467566.1;ENSP00000465889.1;ENSP00000465821.1;ENSP00000465489.1;ENSP00000466134.1;ENSP00000503163.1;ENSP00000465047.1;ENSP00000466012.1;ENSP00000465461.1;ENSP00000465948.1	0.116758	0.0988183	Up in Covid-19	0.0921692	1
ARG1	ENSP00000499885.1;ENSP00000499826.1;ENSP00000349446.2;ENSP00000357066.3;ENSP00000500160.1;ENSP00000492623.1	0.530358	0.133692	Up in Covid-19	0.036823	1
CLEC3B	ENSP00000296130.4;ENSP00000396013.1	0.00038262	-0.771962	Down in Covid-19	2.63797	7
WDR87	ENSP00000405012.2;ENSP00000368025.3	0.042203	0.553401	Up in Covid-19	0.760736	4
IL13RA1	ENSP00000498980.1;ENSP00000360730.3;ENSP00000360705.1	0.0841057	-0.332872	Down in Covid-19	0.357895	2
IVL	ENSP00000357753.3	0.0023378	-0.574159	Down in Covid-19	1.51072	6
CEMIP	ENSP00000220244.3;ENSP00000378177.3;ENSP00000348583.5;ENSP00000453066.1;ENSP00000431426.1	0.242329	-0.140358	Down in Covid-19	0.0864038	1
NT5E	ENSP00000358665.3;ENSP00000257770.3;ENSP00000358660.3;ENSP00000414674.1;ENSP00000387630.1	0.202596	0.286946	Up in Covid-19	0.19896	1
GPX1	ENSP00000407375.1;ENSP00000391316.1;ENSP00000495108.1;ENSP00000495001.2;ENSP00000493593.2	0.0719757	0.470293	Up in Covid-19	0.537458	3
AEBP1	ENSP00000223357.3;ENSP00000411277.1;ENSP00000401758.1;ENSP00000400660.1;ENSP00000397241.1;ENSP00000398878.2;ENSP00000410349.1;ENSP00000416568.1	0.461382	-0.192293	Down in Covid-19	0.0645988	1
GOLM2	ENSP00000453703.1;ENSP00000453720.1;ENSP00000299957.6;ENSP00000496905.1;ENSP00000335063.4;ENSP00000453850.1;ENSP00000453465.1;ENSP00000452833.1	0.00049233	0.385783	Up in Covid-19	1.27607	5
RESF1	ENSP00000445152.1;ENSP00000310338.4;ENSP00000370442.3	0.837465	0.0502114	Up in Covid-19	0.00386796	1
RGMA	ENSP00000330005.7;ENSP00000440025.2;ENSP00000451505.1;ENSP00000452126.1;ENSP00000452170.1;ENSP00000456290.1;ENSP00000451709.1;ENSP00000452350.1;ENSP00000404442.2;ENSP00000442498.1	0.00229056	-0.541817	Down in Covid-19	1.43043	5
EEF1A1	ENSP00000503518.1;ENSP00000339063.7;ENSP00000339053.4;ENSP00000479609.2;ENSP00000479055.2;ENSP00000503249.1;ENSP00000504335.1;ENSP00000504630.1;ENSP00000330054.2;ENSP00000348651.3;ENSP00000392366.2;ENSP00000503192.1;ENSP00000503823.1;ENSP00000504801.1	0.00241976	0.499913	Up in Covid-19	1.30789	5
ADGRD1	ENSP00000261654.5;ENSP00000442501.1;ENSP00000444425.1;ENSP00000482235.1;ENSP00000334127.7;ENSP00000438021.1	0.243445	-0.187156	Down in Covid-19	0.114839	1
PADI4	ENSP00000486726.1;ENSP00000487021.1;ENSP00000364602.1;ENSP00000364597.4	0.501419	0.188816	Up in Covid-19	0.0566067	1
IGHV3-15	ENSP00000488894.1;ENSP00000375012.2	0.904224	-0.0585133	Down in Covid-19	0.00255842	1
OSCAR	ENSP00000481805.1;ENSP00000480193.1;ENSP00000482402.1;ENSP00000481147.1;ENSP00000478230.1;ENSP00000484755.1;ENSP00000481647.1;ENSP00000484567.1;ENSP00000483090.1;ENSP00000481050.1;ENSP00000479954.1;ENSP00000478216.1;ENSP00000478099.1;ENSP00000482997.1;ENSP00000482136.1;ENSP00000478594.1;ENSP00000481257.1;ENSP00000482460.1;ENSP00000478027.1;ENSP00000482805.1;ENSP00000481261.1;ENSP00000484323.1;ENS…	0.20811	0.115117	Up in Covid-19	0.0784761	1
CPXM1	ENSP00000369979.2	0.130042	-0.252061	Down in Covid-19	0.223305	1
ISG20	ENSP00000368526.6;ENSP00000453638.1;ENSP00000453666.2;ENSP00000306565.5	0.00284842	0.70813	Up in Covid-19	1.80247	6
RDX	ENSP00000496121.1;ENSP00000437301.1;ENSP00000432112.1;ENSP00000494060.1;ENSP00000496414.1;ENSP00000433580.1;ENSP00000436277.1;ENSP00000494693.1;ENSP00000496503.2;ENSP00000432829.1;ENSP00000431560.1;ENSP00000494706.1;ENSP00000437140.1;ENSP00000434881.1;ENSP00000432572.1;ENSP00000435930.1;ENSP00000445826.1	0.00033868	0.439307	Up in Covid-19	1.52449	6
PTX3	ENSP00000295927.3	0.0023378	0.86981	Up in Covid-19	2.28864	6
ILK	ENSP00000434492.2;ENSP00000479932.1;ENSP00000439606.2;ENSP00000403487.2;ENSP00000432617.1;ENSP00000299421.4;ENSP00000436062.1;ENSP00000435323.1;ENSP00000379975.2;ENSP00000487498.1;ENSP00000480597.1	0.896688	-0.0314432	Down in Covid-19	0.00148911	1
ALDOA	ENSP00000456020.1;ENSP00000455700.1;ENSP00000455800.2;ENSP00000400452.2;ENSP00000457643.1;ENSP00000496166.1;ENSP00000494188.2;ENSP00000455857.1;ENSP00000378661.3;ENSP00000454499.1;ENSP00000455455.1;ENSP00000457514.1;ENSP00000456098.1	0.420509	-0.0844232	Down in Covid-19	0.0317621	1
GNS	ENSP00000413130.2;ENSP00000258145.3;ENSP00000438497.1;ENSP00000444819.1;ENSP00000437782.1;ENSP00000445055.1	0.0422574	-0.218014	Down in Covid-19	0.299573	2
CYP27C1	ENSP00000334128.7;ENSP00000387198.1;ENSP00000499243.1	0.047113	-0.378493	Down in Covid-19	0.502207	3
RECK	ENSP00000367202.3	0.160419	-0.23016	Down in Covid-19	0.182918	1
MYDGF	ENSP00000469136.1;ENSP00000262947.2;ENSP00000469945.1	0.00578798	0.451488	Up in Covid-19	1.01019	5
PDAP1	ENSP00000222968.4;ENSP00000411287.1;ENSP00000486021.1	0.042203	0.190151	Up in Covid-19	0.261393	2
FCN2	ENSP00000291744.6;ENSP00000291741.5	0.940398	0.00875463	Up in Covid-19	0.00023365	1
ADGRG6	ENSP00000230173.6;ENSP00000356580.2;ENSP00000296932.8;ENSP00000356581.3;ENSP00000446287.1;ENSP00000438366.1;ENSP00000444123.1;ENSP00000439371.1	0.00713588	0.309465	Up in Covid-19	0.664283	3
F5	ENSP00000356771.3;ENSP00000356770.3	0.460069	0.126059	Up in Covid-19	0.0425043	1
SERPINA4	ENSP00000450838.1;ENSP00000451172.1;ENSP00000298841.5	0.0015854	-0.720035	Down in Covid-19	2.016	6
LILRB2	ENSP00000480302.1;ENSP00000481897.1;ENSP00000478648.1;ENSP00000484944.1;ENSP00000481364.1;ENSP00000482113.1;ENSP00000478328.1;ENSP00000477879.1;ENSP00000482086.1;ENSP00000480587.1;ENSP00000480022.1;ENSP00000481228.1;ENSP00000483646.1;ENSP00000483478.1;ENSP00000483014.1;ENSP00000480841.1;ENSP00000481208.1;ENSP00000483553.1;ENSP00000484373.1;ENSP00000480126.1;ENSP00000482933.1;ENSP00000481826.1;ENS…	0.292183	0.201427	Up in Covid-19	0.107631	1
MRC2	ENSP00000307513.5;ENSP00000461968.1;ENSP00000463968.1;ENSP00000400445.2	0.00035915	-0.752743	Down in Covid-19	2.59299	7
GSTP1	ENSP00000381604.1;ENSP00000381607.3;ENSP00000494477.1;ENSP00000484929.1;ENSP00000484686.1	0.395453	0.0847579	Up in Covid-19	0.0341493	1
TIMP3	ENSP00000266085.5	0.314544	-0.109429	Down in Covid-19	0.0549682	1
CCL14	ENSP00000487948.1;ENSP00000483302.1;ENSP00000482426.2;ENSP00000483186.1;ENSP00000481023.1;ENSP00000479097.1;ENSP00000484818.1	0.202507	-0.270269	Down in Covid-19	0.187448	1
CCT7	ENSP00000258091.5;ENSP00000412996.1;ENSP00000381456.2;ENSP00000386978.3;ENSP00000442058.1;ENSP00000437824.1	0.0654943	0.284932	Up in Covid-19	0.337302	2
LILRA3	ENSP00000482971.1;ENSP00000480375.1;ENSP00000478021.1;ENSP00000480252.1;ENSP00000479345.1;ENSP00000484119.1;ENSP00000478798.1;ENSP00000478008.1;ENSP00000484564.1;ENSP00000480386.1;ENSP00000479942.1;ENSP00000478906.1;ENSP00000478188.1;ENSP00000481818.1;ENSP00000477708.1;ENSP00000478806.1;ENSP00000483374.1	0.00013158	0.770785	Up in Covid-19	2.99127	7
CR2	ENSP00000356025.3;ENSP00000356026.3;ENSP00000356024.3;ENSP00000491608.1	0.00362495	-0.590115	Down in Covid-19	1.44029	5
MIA3	ENSP00000340900.5;ENSP00000355062.3;ENSP00000345866.7	0.0015854	0.487457	Up in Covid-19	1.36481	5
CBLN1	ENSP00000219197.5;ENSP00000455718.1;ENSP00000444651.1	0.228576	-0.230863	Down in Covid-19	0.147976	1
FHOD1	ENSP00000258201.4;ENSP00000462807.1;ENSP00000462988.1;ENSP00000458085.1;ENSP00000464011.1	0.0583691	-0.368005	Down in Covid-19	0.454051	2
PXDN	ENSP00000252804.4;ENSP00000414098.1;ENSP00000402738.1;ENSP00000408701.1;ENSP00000398363.1	0.736438	0.0282726	Up in Covid-19	0.00375641	1
KRT14	ENSP00000167586.6	0.743494	0.0691824	Up in Covid-19	0.00890534	1
PDGFB	ENSP00000330382.6;ENSP00000370963.4;ENSP00000402306.1;ENSP00000405780.1	0.289024	-0.202114	Down in Covid-19	0.108953	1
IGLV8-61	ENSP00000374818.2	0.792807	-0.105655	Down in Covid-19	0.0106535	1
APPL2	ENSP00000258530.3;ENSP00000449410.1;ENSP00000444472.2;ENSP00000447828.1;ENSP00000446917.1;ENSP00000446510.1;ENSP00000448569.1;ENSP00000449767.1;ENSP00000447520.1	0.801755	-0.0289323	Down in Covid-19	0.0027763	1
AMIGO2	ENSP00000266581.4;ENSP00000449034.1;ENSP00000406020.1	0.0183228	-0.595299	Down in Covid-19	1.03404	5
MMP3	ENSP00000299855.5;ENSP00000398346.1;ENSP00000435255.1	0.511272	-0.20304	Down in Covid-19	0.0591552	1
ATE1	ENSP00000510447.1;ENSP00000508941.1;ENSP00000358039.3;ENSP00000224652.6;ENSP00000509487.1;ENSP00000508735.1;ENSP00000509905.1;ENSP00000509827.1;ENSP00000510158.1;ENSP00000508860.1;ENSP00000508510.1;ENSP00000509714.1;ENSP00000508433.1;ENSP00000509513.1;ENSP00000508873.1;ENSP00000509670.1;ENSP00000440881.1;ENSP00000510093.1;ENSP00000508767.1;ENSP00000508420.1;ENSP00000510033.1;ENSP00000508536.1;ENS…	0.610289	-0.0956745	Down in Covid-19	0.0205187	1
LRRFIP2	ENSP00000346349.4;ENSP00000338727.4;ENSP00000416364.2;ENSP00000379705.2;ENSP00000405480.1;ENSP00000413026.2;ENSP00000409574.1;ENSP00000412206.1;ENSP00000416907.1;ENSP00000416013.1;ENSP00000391360.1	0.748596	-0.0348224	Down in Covid-19	0.004379	1
MYLK	ENSP00000510390.1;ENSP00000354004.3;ENSP00000353452.3;ENSP00000510047.1;ENSP00000508447.1;ENSP00000428967.1;ENSP00000508935.1;ENSP00000509751.1;ENSP00000509803.1;ENSP00000510503.1;ENSP00000509865.1;ENSP00000510593.1;ENSP00000463691.2;ENSP00000509805.1;ENSP00000417798.1;ENSP00000462118.1;ENSP00000320622.6;ENSP00000422984.2;ENSP00000508758.1;ENSP00000508777.1;ENSP00000510445.1;ENSP00000509313.1;ENS…	0.597367	0.0921101	Up in Covid-19	0.0206105	1
CAMP	ENSP00000296435.2;ENSP00000498425.1	0.0447844	-0.641499	Down in Covid-19	0.865301	4
COL1A1	ENSP00000225964.6;ENSP00000460459.1	0.00901692	-0.422095	Down in Covid-19	0.86316	4
CDH13	ENSP00000268613.10;ENSP00000457914.1;ENSP00000455781.1;ENSP00000457149.1;ENSP00000479395.1;ENSP00000456491.1;ENSP00000408632.3;ENSP00000394557.3;ENSP00000442225.2;ENSP00000456297.1	0.00182771	-0.710023	Down in Covid-19	1.94411	6
STX11	ENSP00000356540.4	0.323	-0.217762	Down in Covid-19	0.106877	1
TGFBI	ENSP00000416330.2;ENSP00000421540.1;ENSP00000423871.1;ENSP00000474155.1;ENSP00000421440.1;ENSP00000426589.1;ENSP00000423935.1;ENSP00000427137.1	0.733602	-0.0574843	Down in Covid-19	0.00773393	1
TPM4	ENSP00000466158.1;ENSP00000494125.1;ENSP00000468246.2;ENSP00000496648.2;ENSP00000494589.1;ENSP00000499790.1;ENSP00000494867.1;ENSP00000499765.1;ENSP00000495506.1;ENSP00000495347.1;ENSP00000496389.1;ENSP00000499346.1;ENSP00000300933.4;ENSP00000496574.1;ENSP00000467087.3;ENSP00000495135.1;ENSP00000345230.6;ENSP00000467319.1	0.0409698	0.344402	Up in Covid-19	0.477871	2
ASPN	ENSP00000364694.3;ENSP00000364693.1;ENSP00000499088.1;ENSP00000498419.1	0.438132	-0.114023	Down in Covid-19	0.0408652	1
TIMP2	ENSP00000467584.1;ENSP00000441724.1;ENSP00000262768.6;ENSP00000468296.1;ENSP00000464930.1	0.0348047	-0.309267	Down in Covid-19	0.451024	2
PA2G4	ENSP00000448557.1;ENSP00000302886.6;ENSP00000447615.1;ENSP00000447389.1	0.78504	-0.0709709	Down in Covid-19	0.00745964	1
ZNF185	ENSP00000395228.2;ENSP00000444367.1;ENSP00000359291.4;ENSP00000391272.2;ENSP00000312782.7;ENSP00000440847.1;ENSP00000313919.8;ENSP00000409121.2;ENSP00000401766.2;ENSP00000392984.2	0.12432	-0.60981	Down in Covid-19	0.552157	3
CRLF3	ENSP00000463689.1;ENSP00000318804.6;ENSP00000462643.1	0.209561	0.259289	Up in Covid-19	0.175976	1
SUMF2	ENSP00000378824.3;ENSP00000400922.3;ENSP00000378823.3;ENSP00000414434.3;ENSP00000341938.7;ENSP00000415322.1;ENSP00000407954.1;ENSP00000415989.2;ENSP00000406445.1;ENSP00000407832.1;ENSP00000393423.1;ENSP00000395554.1;ENSP00000410796.1;ENSP00000498746.1;ENSP00000498981.1;ENSP00000498402.1;ENSP00000275607.9;ENSP00000498997.1	0.791715	-0.111671	Down in Covid-19	0.0113269	1
IGLV2-11	ENSP00000374849.2	0.933898	0.0279489	Up in Covid-19	0.00083009	1
PPIA	ENSP00000405975.1;ENSP00000427976.1;ENSP00000430817.1;ENSP00000504621.1;ENSP00000504735.1;ENSP00000419425.1;ENSP00000429251.1;ENSP00000394670.1;ENSP00000479961.2;ENSP00000503804.1;ENSP00000504216.1;ENSP00000502945.1;ENSP00000504293.1	0.00736639	0.52349	Up in Covid-19	1.11647	5
PLTP	ENSP00000335290.4;ENSP00000361508.3;ENSP00000361497.1;ENSP00000417138.1;ENSP00000411671.2	0.0248166	-0.439635	Down in Covid-19	0.705727	3
ESAM	ENSP00000406689.1;ENSP00000389235.1;ENSP00000278927.5;ENSP00000415893.1	0.377558	-0.08306	Down in Covid-19	0.0351357	1
IGLV3-16	ENSP00000374846.3	0.702524	-0.175568	Down in Covid-19	0.0269214	1
ECM1	ENSP00000358045.4;ENSP00000271630.6;ENSP00000358043.4	0.142482	-0.300692	Down in Covid-19	0.254457	2
SELENBP1	ENSP00000357861.5;ENSP00000413960.3;ENSP00000397261.2;ENSP00000402531.1;ENSP00000395637.1;ENSP00000412816.1;ENSP00000416206.1;ENSP00000396209.1;ENSP00000406222.1;ENSP00000390433.1;ENSP00000400841.1	0.00733633	0.236435	Up in Covid-19	0.504675	3
ITFG1	ENSP00000319918.6;ENSP00000441062.2;ENSP00000457665.1;ENSP00000459192.1;ENSP00000455630.1	0.368754	0.180714	Up in Covid-19	0.078297	1
XPNPEP2	ENSP00000360147.3	0.736438	-0.169749	Down in Covid-19	0.0225535	1
PYGL	ENSP00000431657.1;ENSP00000216392.7;ENSP00000443787.1	0.00026556	0.60966	Up in Covid-19	2.18004	6
DDI2	ENSP00000417748.1;ENSP00000449475.1;ENSP00000448878.1	0.16149	0.189431	Up in Covid-19	0.150002	1
S100A11	ENSP00000271638.2	0.0671383	0.329229	Up in Covid-19	0.386196	2
CD9	ENSP00000371958.1;ENSP00000494858.1;ENSP00000496639.1;ENSP00000478288.2;ENSP00000503704.1;ENSP00000503576.1;ENSP00000371959.5;ENSP00000009180.4;ENSP00000440985.3;ENSP00000493732.1;ENSP00000371955.2;ENSP00000502917.1;ENSP00000495090.1	0.685699	-0.0763316	Down in Covid-19	0.0125082	1
VNN1	ENSP00000356905.4	0.497211	-0.234242	Down in Covid-19	0.071083	1
LTBP2	ENSP00000261978.4;ENSP00000452110.1;ENSP00000451477.1;ENSP00000450668.1	0.926916	-0.034569	Down in Covid-19	0.00113938	1
LAP3	ENSP00000226299.4;ENSP00000481000.1;ENSP00000476028.1;ENSP00000423350.1;ENSP00000424724.1	0.00025571	0.833357	Up in Covid-19	2.99363	7
GDI2	ENSP00000369538.4;ENSP00000387565.1;ENSP00000369528.3;ENSP00000401733.1;ENSP00000394177.1;ENSP00000476707.1;ENSP00000369470.1;ENSP00000476832.1	0.00013473	0.445428	Up in Covid-19	1.72404	6
PNP	ENSP00000450663.1;ENSP00000354532.6;ENSP00000452421.1;ENSP00000451108.1	0.0151068	0.372498	Up in Covid-19	0.678255	3
ITGA6	ENSP00000413470.1;ENSP00000386614.1;ENSP00000508249.1;ENSP00000386896.1;ENSP00000406694.1;ENSP00000264107.8;ENSP00000394169.1;ENSP00000388435.1	0.165216	-0.249263	Down in Covid-19	0.194911	1
ART3	ENSP00000421345.1;ENSP00000343843.5;ENSP00000422287.1;ENSP00000421431.1;ENSP00000348064.4;ENSP00000304313.5;ENSP00000425327.1;ENSP00000422249.1	3.5e-05	-0.587389	Down in Covid-19	2.61702	7
CEP290	ENSP00000446905.3;ENSP00000448012.1;ENSP00000502194.1;ENSP00000500729.1;ENSP00000500665.2;ENSP00000502559.1;ENSP00000502161.1;ENSP00000308021.8;ENSP00000502841.1;ENSP00000502079.1;ENSP00000502298.1;ENSP00000502503.1;ENSP00000501987.1;ENSP00000501582.1;ENSP00000473863.1;ENSP00000448573.3;ENSP00000502046.1;ENSP00000380938.5;ENSP00000502163.1;ENSP00000502371.1;ENSP00000447527.3;ENSP00000447623.2;ENS…	0.389708	0.327763	Up in Covid-19	0.134141	1
PDCD6IP	ENSP00000307387.3;ENSP00000497537.1;ENSP00000393777.1;ENSP00000398895.1;ENSP00000406693.1;ENSP00000415150.1;ENSP00000411825.2	0.0372639	0.269376	Up in Covid-19	0.38486	2
SERPINA3	ENSP00000376795.4;ENSP00000452246.3;ENSP00000376793.3;ENSP00000450540.1;ENSP00000452476.1;ENSP00000451119.1;ENSP00000481617.1	3.18e-06	0.819247	Up in Covid-19	4.5036	7
OLFM1	ENSP00000360864.4;ENSP00000277415.11;ENSP00000252854.4;ENSP00000360866.4;ENSP00000340318.6;ENSP00000360861.3;ENSP00000444296.1;ENSP00000376717.4;ENSP00000360858.3;ENSP00000443806.1;ENSP00000437906.1	0.0269277	-0.354458	Down in Covid-19	0.556429	3
CRISP3	ENSP00000263045.4;ENSP00000360201.4;ENSP00000346636.4;ENSP00000389026.2	0.0023378	-0.846727	Down in Covid-19	2.2279	6
EXT1	ENSP00000367446.3;ENSP00000407299.1;ENSP00000400372.1	0.0497982	-0.297745	Down in Covid-19	0.387898	2
S100A6	ENSP00000357708.3;ENSP00000473589.1;ENSP00000357709.1;ENSP00000473547.1	0.00229056	0.601605	Up in Covid-19	1.58827	6
KLK6	ENSP00000366047.2;ENSP00000309148.1;ENSP00000375684.1;ENSP00000469630.1;ENSP00000470482.1;ENSP00000469702.1;ENSP00000471948.1	0.0609125	-0.378077	Down in Covid-19	0.459475	2
DPP3	ENSP00000435284.1;ENSP00000440502.1;ENSP00000432782.2;ENSP00000437101.1;ENSP00000431606.1;ENSP00000436941.1;ENSP00000434518.1;ENSP00000436820.1;ENSP00000432618.2	0.00750199	0.300253	Up in Covid-19	0.637986	3
SCD	ENSP00000359380.2	0.648622	-0.127056	Down in Covid-19	0.0238875	1
OLFM2	ENSP00000465809.2;ENSP00000264833.3;ENSP00000464877.1;ENSP00000466018.1	0.102389	-0.441819	Down in Covid-19	0.437289	2
CAB39L	ENSP00000348113.4;ENSP00000386375.1;ENSP00000387245.1;ENSP00000416719.1;ENSP00000386328.1;ENSP00000409253.1;ENSP00000404028.1;ENSP00000386979.1;ENSP00000479669.1;ENSP00000261669.7	0.211107	1.01331	Up in Covid-19	0.684487	3
STC2	ENSP00000265087.4;ENSP00000428470.1;ENSP00000427816.1	0.877397	-0.0176981	Down in Covid-19	0.00100532	1
KRT6A	ENSP00000369317.3	0.35883	0.415736	Up in Covid-19	0.185049	1
GUCA2A	ENSP00000349493.2	0.26138	-0.311668	Down in Covid-19	0.181618	1
LAMP1	ENSP00000333298.4	0.107967	-0.258376	Down in Covid-19	0.249775	1
ILF2	ENSP00000355011.4;ENSP00000357673.4;ENSP00000357670.1;ENSP00000482909.1	0.00055204	1.20099	Up in Covid-19	3.91287	7
PLXNA1	ENSP00000507976.1;ENSP00000377061.2	0.749282	-0.0533607	Down in Covid-19	0.00668903	1
CLU	ENSP00000315130.10;ENSP00000385419.3;ENSP00000429620.1;ENSP00000428033.1;ENSP00000430821.1;ENSP00000431070.1;ENSP00000453247.1;ENSP00000429336.1;ENSP00000431026.1;ENSP00000429881.1;ENSP00000428779.1;ENSP00000427868.1;ENSP00000428526.1;ENSP00000429087.1	0.792807	-0.0346113	Down in Covid-19	0.00348994	1
EEF1D	ENSP00000488514.1;ENSP00000488672.1;ENSP00000477608.1;ENSP00000488026.1;ENSP00000478340.2;ENSP00000487680.1;ENSP00000488005.1;ENSP00000488275.1;ENSP00000487745.1;ENSP00000488901.1;ENSP00000488663.1;ENSP00000488233.1;ENSP00000487710.1;ENSP00000488200.1;ENSP00000487713.1;ENSP00000488535.1;ENSP00000488298.1;ENSP00000488544.1;ENSP00000488549.1;ENSP00000487777.1;ENSP00000488411.1;ENSP00000488733.1;ENS…	0.314544	0.235711	Up in Covid-19	0.118402	1
CCS	ENSP00000436318.1;ENSP00000433609.1;ENSP00000307870.4;ENSP00000436379.1	0.606622	0.125078	Up in Covid-19	0.0271523	1
LCAT	ENSP00000264005.5;ENSP00000463220.1;ENSP00000459014.1;ENSP00000464651.1;ENSP00000460653.1;ENSP00000458141.1;ENSP00000459291.1	0.457072	-0.0842806	Down in Covid-19	0.0286567	1
PPIB	ENSP00000506584.1;ENSP00000505431.1;ENSP00000300026.4;ENSP00000504873.1	0.207623	0.23087	Up in Covid-19	0.15762	1
S100A14	ENSP00000420296.1;ENSP00000357690.1;ENSP00000340463.2;ENSP00000357691.1	0.719601	-0.126822	Down in Covid-19	0.0181239	1
ADH5	ENSP00000296412.8;ENSP00000424650.1;ENSP00000427049.1;ENSP00000422119.1;ENSP00000421556.1;ENSP00000487496.1	0.00133293	0.36614	Up in Covid-19	1.05272	5
FBLN5	ENSP00000345008.4;ENSP00000267620.10;ENSP00000451982.1;ENSP00000451002.1;ENSP00000451486.1;ENSP00000450787.1	0.933344	-0.0085498	Down in Covid-19	0.00025614	1
OBSCN	ENSP00000455507.2;ENSP00000505517.1;ENSP00000284548.11;ENSP00000409493.1;ENSP00000499231.1;ENSP00000499633.1;ENSP00000489816.2;ENSP00000499408.1;ENSP00000499658.1;ENSP00000355667.2;ENSP00000499365.1;ENSP00000455688.3;ENSP00000499592.1;ENSP00000499428.1;ENSP00000499246.1;ENSP00000499480.1;ENSP00000455500.2;ENSP00000499295.1;ENSP00000499771.1	0.192178	-1.89285	Down in Covid-19	1.35584	5
TIMP1	ENSP00000406671.2;ENSP00000218388.4;ENSP00000366216.1;ENSP00000405380.1;ENSP00000410983.1	0.0956985	0.171334	Up in Covid-19	0.174605	1
DAB1	ENSP00000360280.1;ENSP00000360275.1;ENSP00000360276.4;ENSP00000329120.6;ENSP00000360274.1;ENSP00000387581.3;ENSP00000395296.2	0.678006	-0.0443604	Down in Covid-19	0.00748656	1
PTPN12	ENSP00000248594.6;ENSP00000428735.1;ENSP00000404050.1;ENSP00000392429.2;ENSP00000397991.2;ENSP00000392526.1;ENSP00000430726.2;ENSP00000413449.1;ENSP00000397364.1;ENSP00000385079.3	0.148298	0.178021	Up in Covid-19	0.147555	1
CPA1	ENSP00000420218.1;ENSP00000475021.1;ENSP00000011292.3;ENSP00000419408.1;ENSP00000419497.1	0.217032	0.169164	Up in Covid-19	0.112236	1
SDC4	ENSP00000361818.3	0.164272	-0.295563	Down in Covid-19	0.231851	1
WARS1	ENSP00000376620.2;ENSP00000351481.4;ENSP00000347495.2;ENSP00000339485.5;ENSP00000451460.1;ENSP00000451887.1;ENSP00000451891.1;ENSP00000451490.1;ENSP00000451251.1;ENSP00000450500.1;ENSP00000451599.1;ENSP00000452519.1;ENSP00000451544.1;ENSP00000450427.1;ENSP00000451349.1;ENSP00000450934.1;ENSP00000451469.1;ENSP00000451402.1;ENSP00000451679.1;ENSP00000452550.1;ENSP00000451906.2;ENSP00000451716.1;ENS…	1.44e-05	0.736544	Up in Covid-19	3.56604	7
RTN4RL2	ENSP00000335397.3;ENSP00000435606.1;ENSP00000378552.2	0.00166803	-0.394129	Down in Covid-19	1.09481	5
CARHSP1	ENSP00000379838.2;ENSP00000478055.1;ENSP00000480542.1;ENSP00000480144.1;ENSP00000483591.1;ENSP00000481550.1;ENSP00000311847.4;ENSP00000455284.1;ENSP00000455855.1;ENSP00000455016.1;ENSP00000455522.1;ENSP00000457864.1;ENSP00000456909.1;ENSP00000455988.1;ENSP00000460812.1;ENSP00000457213.1	0.0860301	0.406917	Up in Covid-19	0.433509	2
RAB7A	ENSP00000501618.1;ENSP00000502084.1;ENSP00000502566.1;ENSP00000418955.2;ENSP00000502486.1;ENSP00000417189.1;ENSP00000502224.1;ENSP00000265062.3;ENSP00000417668.1;ENSP00000502000.1;ENSP00000502088.1;ENSP00000417978.1;ENSP00000417155.1;ENSP00000418283.1;ENSP00000501656.1	0.00524839	0.373166	Up in Covid-19	0.850809	4
NOTCH1	ENSP00000506033.1;ENSP00000506241.1;ENSP00000498587.1;ENSP00000505763.1;ENSP00000506336.1;ENSP00000506636.1;ENSP00000505339.1;ENSP00000506031.1;ENSP00000505319.1	0.0387437	-0.441276	Down in Covid-19	0.622992	3
BST1	ENSP00000265016.4;ENSP00000371783.3;ENSP00000423357.1;ENSP00000420925.1;ENSP00000424761.1	0.198775	-0.173882	Down in Covid-19	0.122002	1
LTBP4	ENSP00000483230.1;ENSP00000204005.10;ENSP00000482179.1;ENSP00000311905.8;ENSP00000480629.1;ENSP00000380031.5;ENSP00000243562.10;ENSP00000470824.1;ENSP00000479712.1;ENSP00000469785.1;ENSP00000472995.1;ENSP00000480888.1;ENSP00000469406.1;ENSP00000478928.1;ENSP00000479612.1;ENSP00000481081.1	0.828145	-0.0190793	Down in Covid-19	0.00156247	1
KRT84	ENSP00000257951.3	0.828911	0.10702	Up in Covid-19	0.00872131	1
NSFL1C	ENSP00000338643.2;ENSP00000452019.1;ENSP00000418529.1;ENSP00000216879.4;ENSP00000434067.1;ENSP00000451675.1;ENSP00000473400.1;ENSP00000473616.1	0.0131625	0.365325	Up in Covid-19	0.687054	3
LCP1	ENSP00000381581.1;ENSP00000315757.2;ENSP00000501964.1;ENSP00000408052.1;ENSP00000402157.1	3.67e-05	0.577404	Up in Covid-19	2.5611	7
COL6A1	ENSP00000355180.3;ENSP00000483630.2;ENSP00000507333.1	0.176935	-0.209861	Down in Covid-19	0.157855	1
A2M	ENSP00000323929.8;ENSP00000438599.1;ENSP00000445717.1;ENSP00000385710.2	0.219042	-0.324329	Down in Covid-19	0.213886	1
ICAM2	ENSP00000463199.1;ENSP00000464372.1;ENSP00000462617.1;ENSP00000392634.2;ENSP00000464665.1;ENSP00000415283.1;ENSP00000388666.1;ENSP00000462579.1;ENSP00000464331.1;ENSP00000463945.1;ENSP00000463862.1	0.749833	0.0553358	Up in Covid-19	0.00691893	1
C4BPB	ENSP00000356045.3;ENSP00000392237.1;ENSP00000243611.5;ENSP00000356043.3;ENSP00000375790.1	0.00116422	0.581366	Up in Covid-19	1.70571	6
TWF2	ENSP00000504408.1;ENSP00000303908.4;ENSP00000503679.1;ENSP00000504044.1;ENSP00000504576.1;ENSP00000426464.1;ENSP00000504436.1;ENSP00000503120.1	0.00472487	0.346178	Up in Covid-19	0.805075	4
ANXA6	ENSP00000431086.1;ENSP00000346550.5;ENSP00000430517.1;ENSP00000366980.5;ENSP00000430420.1;ENSP00000428916.1;ENSP00000430663.2;ENSP00000430826.1;ENSP00000430429.1;ENSP00000430572.1;ENSP00000431078.1	0.389708	0.350375	Up in Covid-19	0.143395	1
HMCN2	ENSP00000508292.2;ENSP00000485357.2;ENSP00000481543.1;ENSP00000485578.1;ENSP00000387564.2	0.00012011	-0.631151	Down in Covid-19	2.47439	6
ENO1	ENSP00000234590.4;ENSP00000495530.1;ENSP00000495568.1;ENSP00000466406.1;ENSP00000494470.1;ENSP00000495946.1;ENSP00000496562.1;ENSP00000495581.1;ENSP00000495805.1;ENSP00000468392.2	0.00177185	0.506037	Up in Covid-19	1.3924	5
ENTPD7	ENSP00000359520.4;ENSP00000474132.1	0.110053	-0.187907	Down in Covid-19	0.18009	1
UCHL1	ENSP00000426634.1;ENSP00000422542.1;ENSP00000284440.4;ENSP00000425714.1;ENSP00000423348.1;ENSP00000426895.1;ENSP00000423623.1	0.114199	-0.525387	Down in Covid-19	0.495092	2
ERBIN	ENSP00000284037.4;ENSP00000370330.2;ENSP00000397833.2;ENSP00000370325.2;ENSP00000422766.1;ENSP00000426632.1;ENSP00000422015.1;ENSP00000425728.1;ENSP00000423959.1;ENSP00000370322.1	0.0611983	0.223575	Up in Covid-19	0.271255	2
FABP5	ENSP00000297258.6;ENSP00000379647.1	0.0935283	0.364469	Up in Covid-19	0.375059	2
OXSR1	ENSP00000415851.1;ENSP00000311713.3;ENSP00000398356.1	0.149993	0.176272	Up in Covid-19	0.145236	1
PACSIN2	ENSP00000422788.1;ENSP00000263246.3;ENSP00000385952.1;ENSP00000385372.3;ENSP00000385040.1;ENSP00000489297.1;ENSP00000398573.1;ENSP00000396816.1;ENSP00000403435.1;ENSP00000399953.1;ENSP00000338379.4	0.110467	0.25214	Up in Covid-19	0.24124	1
OLA1	ENSP00000284719.3;ENSP00000340167.5;ENSP00000410385.2;ENSP00000386350.1;ENSP00000404864.1;ENSP00000414568.1	0.230439	0.203238	Up in Covid-19	0.129553	1
DLD	ENSP00000402593.1;ENSP00000390667.1;ENSP00000417016.1;ENSP00000387542.2;ENSP00000205402.3;ENSP00000409590.1;ENSP00000388077.1	0.0224639	0.202476	Up in Covid-19	0.333785	2
GMPPA	ENSP00000507011.1;ENSP00000507190.1;ENSP00000508406.1;ENSP00000507378.1;ENSP00000363027.3;ENSP00000508279.1;ENSP00000392465.3;ENSP00000508370.1;ENSP00000508168.1;ENSP00000507530.1;ENSP00000506941.1;ENSP00000411060.1;ENSP00000315925.6;ENSP00000507441.1;ENSP00000507147.1;ENSP00000507331.1;ENSP00000350949.3;ENSP00000396750.1;ENSP00000363016.1;ENSP00000478700.2;ENSP00000507197.1;ENSP00000340760.3;ENS…	0.746361	0.141146	Up in Covid-19	0.0179328	1
HP	ENSP00000348170.5;ENSP00000457629.1;ENSP00000381199.2;ENSP00000463755.1;ENSP00000456503.1;ENSP00000350406.5;ENSP00000454413.1;ENSP00000454966.1;ENSP00000462662.1;ENSP00000461999.1;ENSP00000464070.1;ENSP00000463491.1	3.5e-05	0.874685	Up in Covid-19	3.89703	7
NCF4	ENSP00000486744.1;ENSP00000486471.1;ENSP00000486446.1;ENSP00000483977.1;ENSP00000414958.1;ENSP00000380334.4;ENSP00000248899.6;ENSP00000498212.1;ENSP00000498381.1	0.250033	0.566747	Up in Covid-19	0.341183	2
SCG3	ENSP00000445205.2;ENSP00000220478.3;ENSP00000452745.1	0.315264	-0.16859	Down in Covid-19	0.0845187	1
GPX5	ENSP00000450365.1;ENSP00000449271.1;ENSP00000392398.2;ENSP00000419935.1	0.781063	-0.0252553	Down in Covid-19	0.00271026	1
H1-5	ENSP00000330074.4	0.0474379	0.570118	Up in Covid-19	0.754764	4
CFI	ENSP00000378130.2;ENSP00000378131.3;ENSP00000427438.1;ENSP00000422009.1	0.0200455	0.366468	Up in Covid-19	0.622257	3
CD55	ENSP00000356031.4;ENSP00000356030.2;ENSP00000375788.4;ENSP00000496251.1;ENSP00000316333.8;ENSP00000495518.1;ENSP00000340631.6;ENSP00000495477.1;ENSP00000495069.1;ENSP00000493859.1	0.969033	0.00672261	Up in Covid-19	9.18e-05	1
UNC13D	ENSP00000466758.1;ENSP00000207549.3;ENSP00000388093.1;ENSP00000466149.1;ENSP00000466543.1;ENSP00000466377.1;ENSP00000466826.1;ENSP00000467653.1;ENSP00000464749.1	0.346899	0.122704	Up in Covid-19	0.0564188	1
CPPED1	ENSP00000371193.4;ENSP00000411127.2;ENSP00000261660.4	0.0179136	0.607364	Up in Covid-19	1.06095	5
GNAQ	ENSP00000286548.4;ENSP00000391501.1	0.216389	-0.428048	Down in Covid-19	0.284552	2
TDRP	ENSP00000315111.6;ENSP00000430325.1	0.127327	0.208546	Up in Covid-19	0.186665	1
PIP4K2A	ENSP00000365757.4;ENSP00000326294.7;ENSP00000442098.1;ENSP00000473858.1	0.112913	-0.18504	Down in Covid-19	0.17528	1
HSPG2	ENSP00000363827.3;ENSP00000489161.1;ENSP00000363808.5;ENSP00000496473.1;ENSP00000397573.1;ENSP00000497688.1	0.00318139	-0.344562	Down in Covid-19	0.860503	4
TBCA	ENSP00000369736.4;ENSP00000429083.1;ENSP00000306362.6;ENSP00000429288.1;ENSP00000498870.1;ENSP00000429793.2;ENSP00000429313.1;ENSP00000429046.1	0.0238392	0.468012	Up in Covid-19	0.759448	4
HEXA	ENSP00000268097.6;ENSP00000507042.1;ENSP00000508369.1;ENSP00000506834.1;ENSP00000507003.1;ENSP00000508108.1;ENSP00000506819.1;ENSP00000507308.1;ENSP00000508173.1;ENSP00000506867.1;ENSP00000507535.1;ENSP00000508336.1;ENSP00000507996.1;ENSP00000507748.1;ENSP00000507986.1;ENSP00000507320.1;ENSP00000455545.1;ENSP00000508110.1;ENSP00000455114.1;ENSP00000507179.1;ENSP00000457521.2;ENSP00000507227.1;ENS…	0.0234754	-0.145218	Down in Covid-19	0.236616	1
GAPDH	ENSP00000229239.5;ENSP00000380065.1;ENSP00000380070.1;ENSP00000380068.1;ENSP00000380067.1;ENSP00000478864.1	0.00023061	0.511491	Up in Covid-19	1.86035	6
F2	ENSP00000308541.5;ENSP00000433907.1;ENSP00000387413.1	0.734981	0.0337158	Up in Covid-19	0.0045086	1
CHIT1	ENSP00000356198.1;ENSP00000423778.1;ENSP00000255427.3;ENSP00000421617.1	0.934452	0.0298094	Up in Covid-19	0.00087767	1
ANTXR1	ENSP00000301945.4;ENSP00000387058.3;ENSP00000506719.1;ENSP00000386494.3;ENSP00000505171.1;ENSP00000430776.2;ENSP00000505578.1	0.0147801	-0.609642	Down in Covid-19	1.11584	5
EFNB1	ENSP00000204961.4	0.194333	-0.203766	Down in Covid-19	0.14497	1
RGS18	ENSP00000356430.3	0.219042	-0.509653	Down in Covid-19	0.336102	2
FGG	ENSP00000384860.3;ENSP00000384101.1;ENSP00000336829.3;ENSP00000384552.1;ENSP00000407562.1;ENSP00000377429.2	0.683838	0.132916	Up in Covid-19	0.0219374	1
NCF2	ENSP00000356505.4;ENSP00000399294.1;ENSP00000407217.1;ENSP00000356506.1;ENSP00000397228.1;ENSP00000406198.1	0.0569459	0.45532	Up in Covid-19	0.566662	3
GPX3	ENSP00000373477.4;ENSP00000427873.1;ENSP00000430508.1;ENSP00000429709.1;ENSP00000430743.1;ENSP00000429314.1	0.584295	0.0715303	Up in Covid-19	0.0166929	1
TUBB	ENSP00000399155.2;ENSP00000414479.1;ENSP00000401546.1;ENSP00000394124.1;ENSP00000401317.2;ENSP00000416480.1;ENSP00000403868.1;ENSP00000393340.1;ENSP00000400663.2;ENSP00000403213.1;ENSP00000400108.1;ENSP00000395838.1;ENSP00000410071.2;ENSP00000391515.1;ENSP00000399280.1;ENSP00000394841.1;ENSP00000410829.2;ENSP00000407673.1;ENSP00000413589.1;ENSP00000392914.1;ENSP00000373058.4;ENSP00000383375.1;ENS…	0.736438	0.0839693	Up in Covid-19	0.0111565	1
VWF	ENSP00000261405.5;ENSP00000461331.1;ENSP00000459134.1	0.00058467	0.519187	Up in Covid-19	1.67858	6
PRSS1	ENSP00000487956.1;ENSP00000479217.1;ENSP00000488689.1;ENSP00000478237.1;ENSP00000417854.1;ENSP00000308720.7;ENSP00000419912.1	0.569848	0.198928	Up in Covid-19	0.0485864	1
B4GAT1	ENSP00000309096.4	0.00313236	-0.252846	Down in Covid-19	0.63316	3
SERPINA6	ENSP00000486588.1;ENSP00000484501.1;ENSP00000486954.1;ENSP00000451045.1;ENSP00000342850.3;ENSP00000452018.1	0.288789	-0.146879	Down in Covid-19	0.0792294	1
CSTA	ENSP00000264474.3;ENSP00000418891.1	0.598687	-0.119163	Down in Covid-19	0.0265494	1
KPRP	ENSP00000475216.1	0.432815	0.181734	Up in Covid-19	0.0660964	1
NME1	ENSP00000376892.3;ENSP00000337060.3;ENSP00000429318.1;ENSP00000428553.1;ENSP00000435498.1;ENSP00000013034.3;ENSP00000387682.1	0.937217	-0.0168516	Down in Covid-19	0.00047454	1
AHSG	ENSP00000393887.2;ENSP00000273784.5	0.00775074	-0.46875	Down in Covid-19	0.98937	4
IL1R1	ENSP00000401646.1;ENSP00000386776.1;ENSP00000415366.1;ENSP00000386555.1;ENSP00000387131.1;ENSP00000411627.1;ENSP00000410461.1;ENSP00000393296.1;ENSP00000386380.1;ENSP00000386478.1;ENSP00000407017.1;ENSP00000408101.1;ENSP00000390349.2	0.335193	-0.115965	Down in Covid-19	0.055049	1
FAM20A	ENSP00000468308.1;ENSP00000481085.1;ENSP00000467884.1;ENSP00000464910.1	0.00049233	0.333007	Up in Covid-19	1.1015	5
FGFBP2	ENSP00000259989.6	0.113549	-0.658189	Down in Covid-19	0.621869	3
JAG1	ENSP00000254958.4;ENSP00000481034.1;ENSP00000484139.1	0.62833	0.0794131	Up in Covid-19	0.0160265	1
PLA2G2A	ENSP00000383364.3;ENSP00000496912.1;ENSP00000364252.3;ENSP00000504762.1	0.0425327	0.636981	Up in Covid-19	0.873478	4
CDH5	ENSP00000479381.1;ENSP00000456028.1;ENSP00000344115.3;ENSP00000497290.1;ENSP00000455302.1;ENSP00000456093.2;ENSP00000455655.1;ENSP00000458878.1;ENSP00000461880.1	0.00195934	-0.47643	Down in Covid-19	1.29012	5
SASH3	ENSP00000349359.3	0.770749	-0.0369598	Down in Covid-19	0.00417967	1
ENPEP	ENSP00000265162.5;ENSP00000426265.1	0.0581266	-0.150631	Down in Covid-19	0.186123	1
DIAPH3	ENSP00000383178.3;ENSP00000367141.2;ENSP00000383173.1;ENSP00000383174.1;ENSP00000267215.4;ENSP00000478137.1;ENSP00000479091.1	0.927117	0.0261496	Up in Covid-19	0.00085941	1
EMD	ENSP00000358850.3;ENSP00000358857.4;ENSP00000401081.1;ENSP00000507245.1;ENSP00000508266.1;ENSP00000507533.1;ENSP00000507059.1	0.054845	0.551786	Up in Covid-19	0.695727	3
IGLV2-8	ENSP00000482937.2	0.308303	0.404298	Up in Covid-19	0.206605	1
ADAM17	ENSP00000309968.3;ENSP00000497830.1;ENSP00000497542.1;ENSP00000497929.1;ENSP00000497592.1;ENSP00000480552.1;ENSP00000497407.1	0.302467	-0.126095	Down in Covid-19	0.0654838	1
TKT	ENSP00000417773.1;ENSP00000405455.2;ENSP00000391481.1;ENSP00000413503.2;ENSP00000418340.1;ENSP00000417312.1	0.00049233	0.439403	Up in Covid-19	1.45343	5
CPVL	ENSP00000265394.5;ENSP00000379572.3;ENSP00000397327.1;ENSP00000403580.2;ENSP00000387164.1;ENSP00000409036.1;ENSP00000417015.1;ENSP00000395690.1;ENSP00000413287.1;ENSP00000412857.1;ENSP00000416555.1	0.264929	-0.307957	Down in Covid-19	0.177651	1
EEF1B2	ENSP00000489993.1;ENSP00000490214.1;ENSP00000490885.1;ENSP00000490893.1;ENSP00000490326.1;ENSP00000490192.1;ENSP00000490022.1;ENSP00000490503.1;ENSP00000236957.5;ENSP00000376055.1;ENSP00000407730.1;ENSP00000397793.1;ENSP00000376056.2;ENSP00000393501.1;ENSP00000399917.1;ENSP00000387407.1	0.150317	-0.454577	Down in Covid-19	0.374114	2
CDH1	ENSP00000261769.4;ENSP00000454782.1;ENSP00000414946.2;ENSP00000458139.1;ENSP00000463170.1	0.00574891	-0.250179	Down in Covid-19	0.560506	3
CACHD1	ENSP00000498498.1;ENSP00000497279.1;ENSP00000290039.5	0.718362	-0.039365	Down in Covid-19	0.00565506	1
HDGF	ENSP00000349878.5;ENSP00000443120.1;ENSP00000357192.5;ENSP00000357189.5	0.0023378	0.352925	Up in Covid-19	0.928615	4
SLITRK4	ENSP00000336627.4;ENSP00000349400.1;ENSP00000469205.1	0.447666	-0.232992	Down in Covid-19	0.081325	1
ITPA	ENSP00000369456.3;ENSP00000413282.1;ENSP00000382732.3	0.270891	0.304034	Up in Covid-19	0.17245	1
HSP90AB1	ENSP00000360709.5;ENSP00000325875.3;ENSP00000360609.1;ENSP00000481908.1	5.28e-05	0.496882	Up in Covid-19	2.12549	6
IGFBP3	ENSP00000477772.2;ENSP00000370473.4;ENSP00000370476.4;ENSP00000390298.1;ENSP00000399116.1;ENSP00000389668.1	0.00015913	-0.689516	Down in Covid-19	2.61895	7
PRKAR1A	ENSP00000465445.2;ENSP00000466314.2;ENSP00000351410.1;ENSP00000376475.1;ENSP00000464715.2;ENSP00000466722.1;ENSP00000464977.2;ENSP00000376474.4;ENSP00000445625.1;ENSP00000467500.1;ENSP00000465013.2;ENSP00000466649.2;ENSP00000467867.1;ENSP00000467311.2;ENSP00000466459.1;ENSP00000468106.2;ENSP00000465740.1	0.984886	-0.0028922	Down in Covid-19	1.91e-05	1
DIAPH1	ENSP00000373706.4;ENSP00000494675.1;ENSP00000408159.2;ENSP00000428268.2;ENSP00000493546.1;ENSP00000495191.1;ENSP00000494308.1;ENSP00000428208.1	0.323903	0.0891739	Up in Covid-19	0.0436582	1
SSC5D	ENSP00000470226.1;ENSP00000374274.4;ENSP00000467252.1;ENSP00000467434.2	0.17252	0.188226	Up in Covid-19	0.143647	1
CALR	ENSP00000465918.2;ENSP00000320866.4;ENSP00000466037.2;ENSP00000504963.1;ENSP00000465105.2	0.00183558	0.24663	Up in Covid-19	0.674837	3
ITGA11	ENSP00000403392.2;ENSP00000327290.7	0.0971949	-0.2945	Down in Covid-19	0.298139	2
RNASE1	ENSP00000381057.4;ENSP00000344193.3;ENSP00000399493.2;ENSP00000451058.1;ENSP00000381060.4	0.738628	-0.0240301	Down in Covid-19	0.00316174	1
C6orf120	ENSP00000346931.1	0.805124	-0.0512909	Down in Covid-19	0.00482839	1
SRC	ENSP00000508666.1;ENSP00000510370.1;ENSP00000509325.1;ENSP00000362680.2;ENSP00000362668.2;ENSP00000362659.2;ENSP00000350941.5	0.00362495	-0.639319	Down in Covid-19	1.56038	6
MMP2	ENSP00000461421.1;ENSP00000457949.1;ENSP00000219070.4;ENSP00000456096.1;ENSP00000444143.1;ENSP00000394237.2;ENSP00000456518.1;ENSP00000461915.1	0.0256032	-0.390417	Down in Covid-19	0.621429	3
ERP44	ENSP00000262455.6;ENSP00000508834.1;ENSP00000509315.1;ENSP00000510130.1;ENSP00000509263.1;ENSP00000510307.1;ENSP00000508466.1;ENSP00000508446.1;ENSP00000509116.1;ENSP00000509528.1;ENSP00000509300.1	0.39142	-0.076413	Down in Covid-19	0.0311274	1
RAP1B	ENSP00000250559.9;ENSP00000377085.5;ENSP00000401095.2;ENSP00000446027.1;ENSP00000390972.2;ENSP00000445138.1;ENSP00000444786.1;ENSP00000441275.1;ENSP00000439966.1;ENSP00000399986.2;ENSP00000437415.1;ENSP00000444467.1;ENSP00000438088.1;ENSP00000445090.1;ENSP00000441952.1;ENSP00000444060.1;ENSP00000368270.3;ENSP00000446318.1;ENSP00000440466.1;ENSP00000443775.1;ENSP00000444830.1;ENSP00000440014.1;ENS…	0.555962	-0.115002	Down in Covid-19	0.0293204	1
OGN	ENSP00000364711.5;ENSP00000262551.4;ENSP00000396709.1	0.322667	-0.188217	Down in Covid-19	0.0924607	1
IL1RN	ENSP00000387210.1;ENSP00000354816.3;ENSP00000259206.5;ENSP00000329072.3;ENSP00000387173.3	0.578355	0.231568	Up in Covid-19	0.0550683	1
PKP1	ENSP00000263946.3;ENSP00000356293.4;ENSP00000295597.3	0.696222	-0.0912511	Down in Covid-19	0.0143495	1
IGKC	ENSP00000374777.2	0.530358	-0.13277	Down in Covid-19	0.036569	1
ABI1	ENSP00000365340.4;ENSP00000365312.2;ENSP00000352114.4;ENSP00000365309.2;ENSP00000365330.1;ENSP00000365336.1;ENSP00000365308.3;ENSP00000279599.8;ENSP00000365310.3;ENSP00000439646.2;ENSP00000440101.1;ENSP00000365307.5	0.209561	0.265085	Up in Covid-19	0.17991	1
GABARAPL2	ENSP00000456773.1;ENSP00000037243.2;ENSP00000457448.1;ENSP00000455606.1	0.110053	0.686902	Up in Covid-19	0.658327	3
ACTN4	ENSP00000489220.1;ENSP00000488962.1;ENSP00000489202.1;ENSP00000489474.1;ENSP00000489516.1;ENSP00000489448.1;ENSP00000252699.2;ENSP00000411187.4;ENSP00000398393.2;ENSP00000439497.1;ENSP00000467190.1	0.470072	0.0699055	Up in Covid-19	0.0229175	1
GLDN	ENSP00000335196.6;ENSP00000484633.1;ENSP00000379681.2;ENSP00000453433.1;ENSP00000479249.1	0.792807	-0.0402375	Down in Covid-19	0.00405725	1
VASP	ENSP00000467061.1;ENSP00000245932.5;ENSP00000464742.1;ENSP00000467773.1;ENSP00000467005.1;ENSP00000466319.1	0.00268342	0.622651	Up in Covid-19	1.60103	6
REG1B	ENSP00000387410.1;ENSP00000303206.3	0.454862	-0.13772	Down in Covid-19	0.047117	1
LAMA2	ENSP00000481744.2;ENSP00000400365.2;ENSP00000480802.2;ENSP00000509691.1;ENSP00000510533.1;ENSP00000510626.1;ENSP00000508458.1	0.120364	-0.203172	Down in Covid-19	0.186817	1
LPA	ENSP00000321334.6;ENSP00000480589.1;ENSP00000395608.2	0.414175	-0.367451	Down in Covid-19	0.140666	1
PGLYRP1	ENSP00000008938.3	0.513426	0.100384	Up in Covid-19	0.0290633	1
IGKV1-33	ENSP00000488818.1;ENSP00000487732.1;ENSP00000420020.1	0.41729	-0.133619	Down in Covid-19	0.0507168	1
FKBP5	ENSP00000349811.3;ENSP00000444810.1;ENSP00000441205.1;ENSP00000442340.1	0.00621387	0.389579	Up in Covid-19	0.85966	4
EHD1	ENSP00000320516.3;ENSP00000479153.1;ENSP00000352354.2;ENSP00000391429.1;ENSP00000404944.1;ENSP00000396273.1;ENSP00000399022.1;ENSP00000403830.1	0.0482235	0.185413	Up in Covid-19	0.244141	1
COMP	ENSP00000439156.2;ENSP00000222271.2;ENSP00000403792.1	0.00023871	-0.982769	Down in Covid-19	3.55972	7
PLEK	ENSP00000234313.7	0.130463	0.31209	Up in Covid-19	0.276047	2
NUCB2	ENSP00000431136.1;ENSP00000495210.1;ENSP00000435160.1;ENSP00000436215.1;ENSP00000433542.1;ENSP00000435968.1;ENSP00000436455.1;ENSP00000435558.1;ENSP00000320168.6;ENSP00000431328.1;ENSP00000431334.1;ENSP00000433194.1;ENSP00000435787.1;ENSP00000432741.1	0.0150388	0.197572	Up in Covid-19	0.360131	2
FAM20C	ENSP00000485770.1;ENSP00000488297.1;ENSP00000499851.1;ENSP00000322323.5	0.0983244	0.138788	Up in Covid-19	0.139806	1
C14orf180	ENSP00000487058.1;ENSP00000481876.2;ENSP00000480567.1;ENSP00000452502.1;ENSP00000333041.2;ENSP00000386487.1	0.894844	0.0310546	Up in Covid-19	0.00149846	1
SELENOP	ENSP00000420939.1;ENSP00000427671.1;ENSP00000425915.1;ENSP00000473340.1;ENSP00000421626.1;ENSP00000427414.1	0.00312908	-0.472778	Down in Covid-19	1.18411	5
DCXR	ENSP00000463354.1;ENSP00000303356.2;ENSP00000464332.1;ENSP00000464507.1;ENSP00000462272.1;ENSP00000464518.1;ENSP00000462725.1;ENSP00000462226.1	0.667807	-0.0773526	Down in Covid-19	0.0135637	1
IGHV5-51	ENSP00000483207.2;ENSP00000375035.2	0.0464002	0.403895	Up in Covid-19	0.538586	3
ARMC2	ENSP00000376417.4;ENSP00000237512.4;ENSP00000393191.1;ENSP00000357968.3	0.119516	-0.599315	Down in Covid-19	0.552912	3
PGLS	ENSP00000471446.1;ENSP00000252603.1;ENSP00000472345.1;ENSP00000471951.1	0.918546	-0.038595	Down in Covid-19	0.00142413	1
MMP1	ENSP00000322788.6	0.632821	0.0942299	Up in Covid-19	0.0187253	1
STK10	ENSP00000176763.5;ENSP00000428806.1	0.237482	-0.641294	Down in Covid-19	0.400404	2
HEG1	ENSP00000311502.3;ENSP00000417648.1;ENSP00000417494.1;ENSP00000494391.1	0.0016347	-0.37301	Down in Covid-19	1.03942	5
RNASE2	ENSP00000303276.2	0.882605	0.0313496	Up in Covid-19	0.0017002	1
HSPB1	ENSP00000248553.6;ENSP00000501765.1;ENSP00000502651.1;ENSP00000502461.1;ENSP00000502510.1;ENSP00000502495.1;ENSP00000502249.1;ENSP00000501831.1;ENSP00000502714.1;ENSP00000501628.1;ENSP00000405285.1	0.396395	0.205505	Up in Covid-19	0.0825865	1
SEMA4A	ENSP00000401391.1;ENSP00000487730.1;ENSP00000399230.1;ENSP00000347117.2;ENSP00000357267.1;ENSP00000357268.3;ENSP00000392865.1;ENSP00000357265.1	0.828964	0.0336844	Up in Covid-19	0.00274407	1
PCDHGC3	ENSP00000481219.1;ENSP00000312070.3;ENSP00000483383.1;ENSP00000484352.1;ENSP00000481673.1	0.00053181	-0.344297	Down in Covid-19	1.12731	5
RNPEP	ENSP00000295640.4;ENSP00000356255.3;ENSP00000478325.1;ENSP00000478884.1;ENSP00000389602.1;ENSP00000407614.1	0.362622	0.0787478	Up in Covid-19	0.034692	1
GSTT1	ENSP00000485976.1;ENSP00000479871.2;ENSP00000481741.1;ENSP00000485775.1;ENSP00000486973.1;ENSP00000486937.1;ENSP00000486732.1;ENSP00000485987.1;ENSP00000486820.1;ENSP00000485765.1	0.497211	0.15255	Up in Covid-19	0.0462929	1
PDLIM5	ENSP00000352210.4;ENSP00000321746.4;ENSP00000426379.1;ENSP00000424297.1;ENSP00000423009.1;ENSP00000486938.1;ENSP00000442187.2;ENSP00000426804.1;ENSP00000424360.1;ENSP00000486834.1;ENSP00000422833.1;ENSP00000429577.1;ENSP00000422528.1;ENSP00000322021.5;ENSP00000369527.3;ENSP00000398469.2;ENSP00000480359.1	0.00701733	0.274689	Up in Covid-19	0.591633	3
CSF1	ENSP00000434527.1;ENSP00000431547.1;ENSP00000349854.4;ENSP00000327513.6;ENSP00000433837.1;ENSP00000358817.3;ENSP00000407317.2;ENSP00000358816.1	0.0729998	0.179931	Up in Covid-19	0.204524	1
CRELD1	ENSP00000507127.1;ENSP00000500961.2;ENSP00000506842.1;ENSP00000507865.1;ENSP00000501208.1;ENSP00000507258.1;ENSP00000507076.1;ENSP00000507906.1;ENSP00000507522.1;ENSP00000508018.1;ENSP00000373322.3;ENSP00000393643.2;ENSP00000501128.1;ENSP00000508016.1;ENSP00000507251.1;ENSP00000508386.1;ENSP00000507931.1;ENSP00000506906.1;ENSP00000506927.1;ENSP00000508342.1;ENSP00000501009.2;ENSP00000508209.1;ENS…	0.122455	0.252059	Up in Covid-19	0.229884	1
HMBS	ENSP00000444849.1;ENSP00000498786.1;ENSP00000392041.3;ENSP00000444730.1;ENSP00000443058.1;ENSP00000491061.1;ENSP00000445599.1;ENSP00000444817.1;ENSP00000438726.2;ENSP00000438424.1;ENSP00000439904.1;ENSP00000445429.1;ENSP00000497548.1;ENSP00000498044.1;ENSP00000496970.1;ENSP00000509288.1;ENSP00000442079.1;ENSP00000498079.1;ENSP00000376584.1;ENSP00000497255.1	0.119516	0.341762	Up in Covid-19	0.315301	2
NELL2	ENSP00000390680.2;ENSP00000449332.1;ENSP00000394612.2;ENSP00000447927.1;ENSP00000327988.4;ENSP00000416341.2;ENSP00000448107.1;ENSP00000448407.1;ENSP00000450102.1;ENSP00000447085.1;ENSP00000447384.1;ENSP00000448635.1;ENSP00000449068.1;ENSP00000446961.1;ENSP00000378866.2	0.364654	-0.2489	Down in Covid-19	0.109048	1
S100A4	ENSP00000357704.1;ENSP00000346294.4;ENSP00000357705.4;ENSP00000357703.1	0.00611868	0.51206	Up in Covid-19	1.13336	5
COL2A1	ENSP00000369889.3;ENSP00000338213.6	0.00313456	-0.613062	Down in Covid-19	1.535	6
TACC1	ENSP00000428687.1;ENSP00000428450.1;ENSP00000473342.1;ENSP00000428706.1;ENSP00000428466.1;ENSP00000428949.1;ENSP00000430355.1;ENSP00000430562.1;ENSP00000321703.4;ENSP00000276520.8;ENSP00000430819.1;ENSP00000430959.1;ENSP00000428175.1;ENSP00000429330.1;ENSP00000428253.1;ENSP00000430306.1;ENSP00000429418.1	0.837465	-0.0306942	Down in Covid-19	0.00236448	1
MAT2B	ENSP00000280969.5;ENSP00000325425.6;ENSP00000397371.2;ENSP00000428046.1;ENSP00000431071.1	8.71e-05	0.834719	Up in Covid-19	3.38913	7
APLP1	ENSP00000441501.1;ENSP00000466623.1;ENSP00000221891.4;ENSP00000498366.1;ENSP00000465694.1;ENSP00000466116.1;ENSP00000467854.1;ENSP00000466576.2;ENSP00000474762.1	0.0589277	-0.296646	Down in Covid-19	0.36478	2
C1R	ENSP00000500036.1;ENSP00000499988.1;ENSP00000500489.1;ENSP00000499829.1;ENSP00000500736.1;ENSP00000500431.1;ENSP00000500599.1;ENSP00000500795.1;ENSP00000500888.1;ENSP00000500788.1;ENSP00000497341.1;ENSP00000444271.3;ENSP00000438636.3;ENSP00000497938.1;ENSP00000446356.1;ENSP00000439223.1;ENSP00000445285.1;ENSP00000441601.1;ENSP00000442946.1;ENSP00000444009.1	0.4224	0.0543682	Up in Covid-19	0.0203487	1
AGA	ENSP00000264595.2;ENSP00000423798.1;ENSP00000421471.1	0.874344	0.0197961	Up in Covid-19	0.00115446	1
EIF4E	ENSP00000389624.2;ENSP00000280892.6;ENSP00000426602.1;ENSP00000421287.1;ENSP00000423977.1;ENSP00000425561.1	0.0395546	0.192314	Up in Covid-19	0.269778	2
MX1	ENSP00000505189.1;ENSP00000506183.1;ENSP00000506690.1;ENSP00000506062.1;ENSP00000506395.1;ENSP00000505874.1;ENSP00000505657.1;ENSP00000505630.1;ENSP00000505669.1;ENSP00000381601.2;ENSP00000506481.1;ENSP00000408498.2;ENSP00000392151.2;ENSP00000410523.2;ENSP00000505051.1;ENSP00000506372.1;ENSP00000400923.2;ENSP00000506348.1;ENSP00000402215.2;ENSP00000505637.1;ENSP00000288383.7;ENSP00000505730.1;ENS…	0.00075212	1.14039	Up in Covid-19	3.56225	7
WDR44	ENSP00000254029.3;ENSP00000360890.3;ENSP00000360914.3;ENSP00000360887.5	0.722674	-0.0855099	Down in Covid-19	0.0120618	1
DPP7	ENSP00000473354.1;ENSP00000473430.1;ENSP00000360635.2;ENSP00000473309.1;ENSP00000473364.1;ENSP00000473618.1	0.289024	0.0945009	Up in Covid-19	0.0509423	1
RPLP2	ENSP00000322419.4;ENSP00000431240.1;ENSP00000433443.1	0.781063	0.112906	Up in Covid-19	0.0121165	1
C1S	ENSP00000385035.1;ENSP00000328173.3;ENSP00000384171.3;ENSP00000354057.5;ENSP00000399892.1;ENSP00000406643.1;ENSP00000384464.1;ENSP00000397921.1;ENSP00000442298.1	0.289024	0.0858613	Up in Covid-19	0.0462849	1
LRG1	ENSP00000302621.4	1.14e-05	0.59768	Up in Covid-19	2.9547	7
GAA	ENSP00000460543.1;ENSP00000458306.1;ENSP00000374665.3;ENSP00000305692.3;ENSP00000459972.1	0.971113	0.00565312	Up in Covid-19	7.2e-05	1
C8G	ENSP00000360697.3;ENSP00000497839.1;ENSP00000497973.1	0.686564	-0.0409467	Down in Covid-19	0.00668739	1
GALNT1	ENSP00000465699.1;ENSP00000465341.1;ENSP00000269195.4;ENSP00000466411.1;ENSP00000465452.1	0.0720345	0.242684	Up in Covid-19	0.277257	2
[truncated: 111 more rows]

## Sheet: figure_3c
The personal data are not publicly available due to them containing information that could compromise research participant privacy.
[truncated: 1 more rows]

[truncated: 71 more sheets: figure_3d, figure_3e, figure_4a, figure_4b, figure_4c, figure_5a, figure_5b, figure_5c, figure_5d, figure_6a_6b, figure_6c, figure_6d, figure_7a, figure_7b, figure_7c, figure_7d, figure_7e_sens_and_spec, figure_7e_95%_ellipsoids, figure_7f, figure_7g_7h …]
